# Supplementary material for: Quantitative multiplexed proteomics analysis reveals reshaping of the lysine 2-hydroxyisobutyrylome in Fusarium graminearum by tebuconazole
Source: BMC Genomics. 2022 Feb 18;23:145. doi: 10.1186/s12864-022-08372-4 (PMC8855566; doi:10.1186/s12864-022-08372-4)
Supplement: Supplementary file 1 — Additional file 1: Table S1. The detailed MS information of quantifiable Khib sites and quantifiable peptides in F. graminearum. [file 12864_2022_8372_MOESM1_ESM.xlsx]

## Sheet: Legend
Table S1：The detailed MS information of quantifiable Khib sites and quantifiable peptides in F. graminearum
Site_quant: the quantifiable Khib sites
Peptide_quant: the quantifiable peptides

## Sheet: Site_quant
Modification sites information																		Protein quantitation				Normalized modification sites quantitation
Protein accession	Position	Amino acid	Protein description	Gene name	Localization probability	PEP	Score	Modified sequence	Charge	Mass error [ppm]	MS/MS Count	BCM	BCM_CK	TEC	TEC_CK	TEC/TEC_CK Ratio	BCM/BCM_CK Ratio	BCM	BCM_CK	TEC	TEC_CK	BCM	BCM_CK	TEC	TEC_CK	BCM/BCM_CK Ratio	TEC/TEC_CK Ratio
A0A098CZU8	498	K	Counting factor 60 OS=Fusarium langsethiae OX=179993 GN=FLAG1_10871 PE=4 SV=1	FGRAMPH1_01T00645	1	2.21152e-15	171.08	LLEYFDGLAGK(1)DASLVK	3	0.67018	2	1.291	0.841	0.744	1.124	0.662	1.535	1.183	1.091	0.781	1.042	1.091	0.771	0.953	1.079	1.415	0.883
A0A098CZU8	299	K	Counting factor 60 OS=Fusarium langsethiae OX=179993 GN=FLAG1_10871 PE=4 SV=1	FGRAMPH1_01T00645	1	0.00959262	65.627	SSSNAEWK(1)K	2	2.0467	1	1.561	0.686	0.727	1.026	0.709	2.274	1.183	1.091	0.781	1.042	1.32	0.629	0.931	0.985	2.099	0.945
A0A098D104	369	K	Pc20g12820 protein OS=Penicillium rubens (strain ATCC 28089 / DSM 1075 / NRRL 1951 / Wisconsin 54-1255) OX=500485 GN=Pc20g12820 PE=4 SV=1	FG00221.1	1	0.00303178	77.662	K(1)MHEEANVR	3	0.20842	1	0.836	0.722	1.321	1.121	1.179	1.158
A0A098D367	368	K	Galactinol--sucrose galactosyltransferase 6 OS=Fusarium sporotrichioides OX=5514 GN=FSPOR_5295 PE=4 SV=1	FG00862.1	1	2.02839e-07	171.26	LTDQK(1)ISDALDK	2	0.62889	2	1.045	0.866	0.864	1.224	0.706	1.207	1.058	1.057	0.812	1.186	0.988	0.819	1.064	1.032	1.206	1.031
A0A098D367	279	K	Galactinol--sucrose galactosyltransferase 6 OS=Fusarium sporotrichioides OX=5514 GN=FSPOR_5295 PE=4 SV=1	FG00862.1	1	2.2824e-06	132.32	SESDGK(1)IQVHAR	2	0.61192	3	0.934	0.898	1.06	1.109	0.956	1.04	1.058	1.057	0.812	1.186	0.883	0.85	1.305	0.935	1.039	1.396
A0A098D367	868	K	Galactinol--sucrose galactosyltransferase 6 OS=Fusarium sporotrichioides OX=5514 GN=FSPOR_5295 PE=4 SV=1	FG00862.1	1	0.00120424	67.08	HVLEIDIGK(1)AWK	3	0.1996	1	0.988	0.837	1.185	0.99	1.197	1.18	1.058	1.057	0.812	1.186	0.934	0.792	1.459	0.835	1.179	1.747
A0A098D367	375	K	Galactinol--sucrose galactosyltransferase 6 OS=Fusarium sporotrichioides OX=5514 GN=FSPOR_5295 PE=4 SV=1	FG00862.1	1	2.55948e-08	125.73	ISDALDK(1)LGEHNIK	4	-0.94796	2	1.055	0.894	0.849	1.202	0.707	1.18	1.058	1.057	0.812	1.186	0.997	0.846	1.046	1.013	1.178	1.033
A0A098D367	481	K	Galactinol--sucrose galactosyltransferase 6 OS=Fusarium sporotrichioides OX=5514 GN=FSPOR_5295 PE=4 SV=1	FG00862.1	1	5.46382e-06	95.205	NLPLGGK(1)MTVIAQEDVSR	3	0.0086257	1	0.89	0.779	1.136	1.195	0.951	1.143	1.058	1.057	0.812	1.186	0.841	0.737	1.399	1.008	1.141	1.388
A0A098D367	499	K	Galactinol--sucrose galactosyltransferase 6 OS=Fusarium sporotrichioides OX=5514 GN=FSPOR_5295 PE=4 SV=1	FG00862.1	1	3.22338e-05	85.087	FYNDFYK(1)FLSDAGVDAVK	3	1.6206	1	0.992	0.909	0.97	1.129	0.859	1.091	1.058	1.057	0.812	1.186	0.938	0.86	1.195	0.952	1.091	1.255
A0A098D367	686	K	Galactinol--sucrose galactosyltransferase 6 OS=Fusarium sporotrichioides OX=5514 GN=FSPOR_5295 PE=4 SV=1	FG00862.1	1	0.000452033	68.168	TVDPYIGYDDDLLLK(1)VGGHHR	4	0.3688	1	1.051	0.859	0.997	1.093	0.913	1.223	1.058	1.057	0.812	1.186	0.993	0.813	1.228	0.922	1.221	1.332
A0A098D367	415	K	Galactinol--sucrose galactosyltransferase 6 OS=Fusarium sporotrichioides OX=5514 GN=FSPOR_5295 PE=4 SV=1	FG00862.1	1	4.17517e-05	85.271	DFEAEPK(1)AFPQGLK	3	-0.511	1	1.034	0.866	1.024	1.076	0.951	1.194	1.058	1.057	0.812	1.186	0.977	0.819	1.261	0.907	1.193	1.39
A0A098D367	422	K	Galactinol--sucrose galactosyltransferase 6 OS=Fusarium sporotrichioides OX=5514 GN=FSPOR_5295 PE=4 SV=1	FG00862.1	1	0.000256648	78.809	AFPQGLK(1)ATVSHIR	3	2.0687	1	1.027	0.911	0.995	1.067	0.933	1.128	1.058	1.057	0.812	1.186	0.971	0.862	1.225	0.9	1.126	1.361
A0A098D5E5	107	K	Ubiquitin (Fragment) OS=Metarhizium majus (strain ARSEF 297) OX=1276143 GN=MAJ_02913 PE=4 SV=1	FG01956.1	1	0.00207708	69.65	K(1)CGHTNQLRPK	4	-0.54137	1	0.701	0.662	1.537	1.101	1.396	1.059
A0A098D5E5	20	K	Ubiquitin (Fragment) OS=Metarhizium majus (strain ARSEF 297) OX=1276143 GN=MAJ_02913 PE=4 SV=1	FG01956.1	1	4.92172e-44	288.21	TITLEVESSDTIDNVK(1)SK	2	0.42269	15	1.047	0.922	1.059	0.973	1.088	1.136
A0A098D5S0	124	K	Glucosamine-fructose-6-phosphate aminotransferase OS=Gibberella zeae OX=5518 GN=FGRA07_04034 PE=4 SV=1	FG01199.1	1	2.39109e-06	102.65	GFK(1)FETETDTECIAK	3	0.07729	1	0.904	0.715	1.279	1.102	1.16	1.265	0.71	0.631	1.611	0.924	1.273	1.133	0.794	1.193	1.124	0.666
A0A098D5S0	328	K	Glucosamine-fructose-6-phosphate aminotransferase OS=Gibberella zeae OX=5518 GN=FGRA07_04034 PE=4 SV=1	FG01199.1	1	0.00249831	78.098	GK(1)FDHFMQK	3	-0.5836	2	0.767	0.624	1.729	0.879	1.966	1.23	0.71	0.631	1.611	0.924	1.08	0.989	1.073	0.951	1.092	1.128
A0A098D5S0	115	K	Glucosamine-fructose-6-phosphate aminotransferase OS=Gibberella zeae OX=5518 GN=FGRA07_04034 PE=4 SV=1	FG01199.1	1	0.000507204	98.048	ELK(1)TLLQTK	3	0.44867	1							0.71	0.631	1.611	0.924
A0A098D5S0	121	K	Glucosamine-fructose-6-phosphate aminotransferase OS=Gibberella zeae OX=5518 GN=FGRA07_04034 PE=4 SV=1	FG01199.1	1	0.000342865	141.88	TLLQTK(1)GFK	3	-0.30927	2	0.801	0.623	1.59	0.985	1.614	1.286	0.71	0.631	1.611	0.924	1.128	0.987	0.987	1.066	1.143	0.926
A0A098D5S0	609	K	Glucosamine-fructose-6-phosphate aminotransferase OS=Gibberella zeae OX=5518 GN=FGRA07_04034 PE=4 SV=1	FG01199.1	1	0.000658115	81.789	K(1)SLNAYQQVIAR	2	1.5157	1							0.71	0.631	1.611	0.924
A0A098D6G8	128	K	Endonuclease exonuclease phosphatase family protein OS=Fusarium langsethiae OX=179993 GN=FLAG1_04536 PE=4 SV=1	FG01849.1	0.999829	0.000664031	81.565	WLSK(1)TPEKPSR	3	1.4001	1	0.96	0.926	1.213	0.902	1.345	1.037	1.217	1.115	0.908	0.783	0.789	0.83	1.336	1.152	0.951	1.16
A0A098D7C9	73	K	Duf1348 domain containing protein OS=Fusarium longipes OX=694270 GN=FLONG3_6600 PE=4 SV=1	FGRAMPH1_01T05083	1	0.0110917	73.616	EHDYK(1)LR	3	0.18315	1	0.817	0.797	1.509	0.876	1.723	1.026	0.963	1.026	0.877	1.249	0.848	0.777	1.721	0.701	1.091	2.455
A0A098D7C9	76	K	Duf1348 domain containing protein OS=Fusarium longipes OX=694270 GN=FLONG3_6600 PE=4 SV=1	FGRAMPH1_01T05083	1	0.00757103	60.255	K(1)ELFAFDNDK	3	-0.003242	1	0.916	0.768	0.952	1.364	0.698	1.192	0.963	1.026	0.877	1.249	0.951	0.749	1.086	1.092	1.27	0.995
A0A098D7C9	65	K	Duf1348 domain containing protein OS=Fusarium longipes OX=694270 GN=FLONG3_6600 PE=4 SV=1	FGRAMPH1_01T05083	1	1.42139e-10	167.29	GRDEIEAFLTDK(1)WNR	3	0.42679	1	0.901	0.941	0.953	1.204	0.791	0.958	0.963	1.026	0.877	1.249	0.936	0.917	1.087	0.964	1.021	1.128
A0A098D7D6	25	K	Putative nad dependent epimerase OS=Diaporthe ampelina OX=1214573 GN=UCDDA912_g02467 PE=4 SV=1	FG02116.1	1	0.0131446	74.267	TSTTSLK(1)K	2	0.88939	1							0.553	0.637	1.594	1.055
A0A098D7T0	274	K	YALI0E26917p OS=Yarrowia lipolytica (strain CLIB 122 / E 150) OX=284591 GN=YALI0_E26917g PE=4 SV=1	FGRAMPH1_01T06459	1	0.00149277	65.895	K(1)AGDEAEGHSPK	3	-0.18483	1	0.864	0.896	1.238	1.002	1.236	0.964	1.038	1.079	0.861	1.126	0.832	0.83	1.438	0.89	1.002	1.616
A0A098D7T0	183	K	YALI0E26917p OS=Yarrowia lipolytica (strain CLIB 122 / E 150) OX=284591 GN=YALI0_E26917g PE=4 SV=1	FGRAMPH1_01T06459	1	0.000135016	96.171	WAQGK(1)YVQAVR	2	-0.14412	1	0.879	0.862	1.205	1.054	1.143	1.02	1.038	1.079	0.861	1.126	0.847	0.799	1.4	0.936	1.06	1.496
A0A098D873	682	K	Heat shock 70kDa protein 4 OS=Gibberella zeae OX=5518 GN=FGRA07_00232 PE=3 SV=1	FG01950.1	1	9.02404e-14	147.06	AK(1)LEATEDWLYEDGEDTTK	4	-0.29456	2	0.584	0.456	1.681	1.279	1.315	1.282	0.669	0.541	1.627	1.111	0.873	0.843	1.033	1.151	1.036	0.897
A0A098D873	750	K	Heat shock 70kDa protein 4 OS=Gibberella zeae OX=5518 GN=FGRA07_00232 PE=3 SV=1	FG01950.1	1	0.00291818	106.6	K(1)AQDAEK	2	-0.41547	1	0.613	0.395	1.98	1.012	1.956	1.552	0.669	0.541	1.627	1.111	0.916	0.73	1.217	0.911	1.255	1.336
A0A098D873	723	K	Heat shock 70kDa protein 4 OS=Gibberella zeae OX=5518 GN=FGRA07_00232 PE=3 SV=1	FG01950.1	1	0.000367468	122.74	HFEK(1)VEAER	2	-1.183	2	0.569	0.463	1.799	1.169	1.539	1.228	0.669	0.541	1.627	1.111	0.851	0.856	1.106	1.052	0.994	1.051
A0A098D873	699	K	Heat shock 70kDa protein 4 OS=Gibberella zeae OX=5518 GN=FGRA07_00232 PE=3 SV=1	FG01950.1	1	1.40655e-05	83.992	AKLEATEDWLYEDGEDTTK(1)GVYVAK	4	-0.091476	1	0.716	0.514	1.674	1.096	1.528	1.393	0.669	0.541	1.627	1.111	1.07	0.95	1.029	0.986	1.126	1.044
A0A098D873	662	K	Heat shock 70kDa protein 4 OS=Gibberella zeae OX=5518 GN=FGRA07_00232 PE=3 SV=1	FG01950.1	1	6.02071e-17	178.43	AK(1)LDEQYSEFASDEEKETIK	5	1.0912	3	0.577	0.399	1.886	1.138	1.656	1.448	0.669	0.541	1.627	1.111	0.862	0.738	1.159	1.024	1.168	1.132
A0A098D873	676	K	Heat shock 70kDa protein 4 OS=Gibberella zeae OX=5518 GN=FGRA07_00232 PE=3 SV=1	FG01950.1	1	1.92919e-15	167.92	LDEQYSEFASDEEK(1)ETIK	3	-0.41864	6	0.731	0.58	1.535	1.154	1.33	1.261	0.669	0.541	1.627	1.111	1.093	1.072	0.943	1.039	1.02	0.908
A0A098D873	245	K	Heat shock 70kDa protein 4 OS=Gibberella zeae OX=5518 GN=FGRA07_00232 PE=3 SV=1	FG01950.1	1	6.78595e-05	99.343	ALVEHLAK(1)EFK	3	1.0065	1	0.847	0.686	1.515	0.951	1.592	1.234	0.669	0.541	1.627	1.111	1.266	1.268	0.931	0.856	0.998	1.088
A0A098D873	705	K	Heat shock 70kDa protein 4 OS=Gibberella zeae OX=5518 GN=FGRA07_00232 PE=3 SV=1	FG01950.1	1	2.51946e-05	106.4	GVYVAK(1)IDEIR	3	0.27633	4	0.784	0.679	1.421	1.116	1.273	1.153	0.669	0.541	1.627	1.111	1.172	1.255	0.873	1.005	0.934	0.869
A0A098D8J9	531	K	External alternative NAD(P)H-ubiquinone oxidoreductase B1, mitochondrial OS=Fusarium culmorum OX=5516 GN=FCULG_00011339 PE=4 SV=1	FG02477.1	1	0.0100607	78.516	GVADDVK(1)K	2	-0.18181	1							0.802	0.746	1.328	1.119
A0A098D8K2	364	K	Dihydroxy-acid dehydratase OS=Gibberella zeae OX=5518 GN=FGRA07_00339 PE=3 SV=1	FG02056.1	1	0.00454598	61.235	IGGTPALLK(1)FLLK	3	0.67387	1							0.878	0.951	1.191	1.035
A0A098D8K2	465	K	Dihydroxy-acid dehydratase OS=Gibberella zeae OX=5518 GN=FGRA07_00339 PE=3 SV=1	FG02056.1	0.958301	0.019717	48.115	K(0.042)GEK(0.958)TVVIIR	3	1.0739	1							0.878	0.951	1.191	1.035
A0A098D8R7	149	K	Putative Xaa-Pro aminopeptidase OS=Fusarium culmorum OX=5516 GN=FCULG_00011396 PE=3 SV=1	FG02530.1	1	0.0130306	74.424	K(1)YDVDDVR	2	-0.61605	2	1.003	0.835	1.194	0.968	1.234	1.2	0.974	1.175	0.824	1.12	1.03	0.711	1.449	0.864	1.449	1.677
A0A098D8R7	163	K	Putative Xaa-Pro aminopeptidase OS=Fusarium culmorum OX=5516 GN=FCULG_00011396 PE=3 SV=1	FG02530.1	1	1.37174e-06	105.53	YTAQLQK(1)FLHSQLRPER	4	-0.27498	1	0.96	0.908	1.137	0.995	1.143	1.056	0.974	1.175	0.824	1.12	0.986	0.773	1.38	0.888	1.276	1.554
A0A098D8R7	212	K	Putative Xaa-Pro aminopeptidase OS=Fusarium culmorum OX=5516 GN=FCULG_00011396 PE=3 SV=1	FG02530.1	1	0.000126764	87.863	VIK(1)TEYEVALIR	2	0.18913	1							0.974	1.175	0.824	1.12
A0A098D8R7	185	K	Putative Xaa-Pro aminopeptidase OS=Fusarium culmorum OX=5516 GN=FCULG_00011396 PE=3 SV=1	FG02530.1	1	0.000195495	75.877	TLYVIHTDQAPK(1)LHDRPR	5	-0.039506	1	0.846	0.726	1.524	0.904	1.687	1.164	0.974	1.175	0.824	1.12	0.869	0.618	1.85	0.807	1.406	2.292
A0A098D8R7	58	K	Putative Xaa-Pro aminopeptidase OS=Fusarium culmorum OX=5516 GN=FCULG_00011396 PE=3 SV=1	FG02530.1	1	0.00238685	86.095	YPAK(1)LHAR	3	-0.59214	1	0.919	0.796	1.137	1.149	0.99	1.154	0.974	1.175	0.824	1.12	0.944	0.677	1.38	1.026	1.394	1.345
A0A098D8U5	514	K	Carboxylic ester hydrolase OS=Gibberella zeae (strain PH-1 / ATCC MYA-4620 / FGSC 9075 / NRRL 31084) OX=229533 GN=FGRAMPH1_01T05141 PE=3 SV=1	FGRAMPH1_01T05141	1	0.00031495	71.354	HCLYPK(1)TQTYIGGDPK	3	0.59397	1	0.95	0.711	1.029	1.31	0.786	1.337	1.106	0.954	0.858	1.21	0.859	0.745	1.199	1.083	1.153	1.107
A0A098D8U5	524	K	Carboxylic ester hydrolase OS=Gibberella zeae (strain PH-1 / ATCC MYA-4620 / FGSC 9075 / NRRL 31084) OX=229533 GN=FGRAMPH1_01T05141 PE=3 SV=1	FGRAMPH1_01T05141	1	0.0263495	46.069	TQTYIGGDPK(1)K	3	-0.52197	1							1.106	0.954	0.858	1.21
A0A098D8U5	508	K	Carboxylic ester hydrolase OS=Gibberella zeae (strain PH-1 / ATCC MYA-4620 / FGSC 9075 / NRRL 31084) OX=229533 GN=FGRAMPH1_01T05141 PE=3 SV=1	FGRAMPH1_01T05141	1	0.0318101	56.122	K(1)HCLYPK	3	1.7764	1	1.024	0.846	0.876	1.255	0.698	1.211	1.106	0.954	0.858	1.21	0.926	0.887	1.021	1.037	1.044	0.985
A0A098D8V4	19	K	AP complex subunit sigma OS=Gibberella zeae (strain PH-1 / ATCC MYA-4620 / FGSC 9075 / NRRL 31084) OX=229533 GN=FG10034.1 PE=3 SV=1	FG10034.1	1	0.0134521	53.237	LAK(1)WFSTLSPK	3	0.0030444	1	0.829	0.854	1.31	1.007	1.301	0.971
A0A098D8Z6	398	K	Xaa-pro aminopeptidase OS=Fusarium langsethiae OX=179993 GN=FLAG1_05250 PE=3 SV=1	FG02603.1	1	2.50807e-10	145.43	ATLDEVQAADK(1)LEALRK	4	1.1309	4	1.146	0.97	0.854	1.03	0.829	1.181	1.051	1.064	0.9	1.063	1.09	0.912	0.949	0.969	1.195	0.979
A0A098D8Z6	271	K	Xaa-pro aminopeptidase OS=Fusarium langsethiae OX=179993 GN=FLAG1_05250 PE=3 SV=1	FG02603.1	1	1.78875e-15	226.23	LYIDDSK(1)LDDECR	3	0.11705	4	0.97	0.912	1.101	1.017	1.082	1.064	1.051	1.064	0.9	1.063	0.923	0.857	1.223	0.957	1.077	1.278
A0A098D8Z6	350	K	Xaa-pro aminopeptidase OS=Fusarium langsethiae OX=179993 GN=FLAG1_05250 PE=3 SV=1	FG02603.1	1	0.000105384	123.67	SLIGDAK(1)AIK	2	-0.78399	6	1.096	0.947	0.907	1.05	0.863	1.158	1.051	1.064	0.9	1.063	1.043	0.89	1.008	0.988	1.172	1.02
A0A098D8Z6	359	K	Xaa-pro aminopeptidase OS=Fusarium langsethiae OX=179993 GN=FLAG1_05250 PE=3 SV=1	FG02603.1	1	0.000544345	103.26	TEAELK(1)GMR	2	0.94536	2	1.116	0.967	0.865	1.052	0.823	1.154	1.051	1.064	0.9	1.063	1.062	0.909	0.961	0.99	1.168	0.971
A0A098D8Z6	387	K	Xaa-pro aminopeptidase OS=Fusarium langsethiae OX=179993 GN=FLAG1_05250 PE=3 SV=1	FG02603.1	1	4.64138e-15	180.85	K(1)ATLDEVQAADKLEALR	3	-0.15232	7	1.172	0.953	0.82	1.055	0.777	1.23	1.051	1.064	0.9	1.063	1.115	0.896	0.911	0.992	1.244	0.918
A0A098D8Z6	330	K	Xaa-pro aminopeptidase OS=Fusarium langsethiae OX=179993 GN=FLAG1_05250 PE=3 SV=1	FG02603.1	1	0.024532	70.525	GSWALK(1)R	2	-0.12058	1	1.101	0.9	0.993	1.006	0.987	1.223	1.051	1.064	0.9	1.063	1.048	0.846	1.103	0.946	1.239	1.166
A0A098D8Z6	577	K	Xaa-pro aminopeptidase OS=Fusarium langsethiae OX=179993 GN=FLAG1_05250 PE=3 SV=1	FG02603.1	1	0.00119433	72.29	IENMVLVK(1)EVK	3	-0.73256	1	1.081	0.921	1.048	0.95	1.103	1.174	1.051	1.064	0.9	1.063	1.029	0.866	1.164	0.894	1.188	1.302
A0A098D8Z6	442	K	Xaa-pro aminopeptidase OS=Fusarium langsethiae OX=179993 GN=FLAG1_05250 PE=3 SV=1	FG02603.1	1	2.92625e-09	128.01	GNCATIDPK(1)AIYLCDSGAQYR	3	-0.40181	1	0.891	0.954	1.138	1.017	1.119	0.934	1.051	1.064	0.9	1.063	0.848	0.897	1.264	0.957	0.945	1.321
A0A098D8Z6	316	K	Xaa-pro aminopeptidase OS=Fusarium langsethiae OX=179993 GN=FLAG1_05250 PE=3 SV=1	FG02603.1	1	0.00461567	60.255	APK(1)GNFLISNK	3	0.68001	1	0.945	0.871	1.053	1.131	0.93	1.086	1.051	1.064	0.9	1.063	0.899	0.819	1.17	1.064	1.098	1.1
A0A098D8Z6	313	K	Xaa-pro aminopeptidase OS=Fusarium langsethiae OX=179993 GN=FLAG1_05250 PE=3 SV=1	FG02603.1	1	0.0135957	77.732	TDDK(1)APK	2	0.14073	3	0.894	0.866	1.192	1.047	1.138	1.032	1.051	1.064	0.9	1.063	0.851	0.814	1.324	0.985	1.045	1.344
A0A098D8Z6	163	K	Xaa-pro aminopeptidase OS=Fusarium langsethiae OX=179993 GN=FLAG1_05250 PE=3 SV=1	FG02603.1	1	0.0304442	60.972	GLAEK(1)IR	2	-0.070444	1	0.935	0.882	1.091	1.092	0.999	1.06	1.051	1.064	0.9	1.063	0.89	0.829	1.212	1.027	1.074	1.18
A0A098D8Z6	158	K	Xaa-pro aminopeptidase OS=Fusarium langsethiae OX=179993 GN=FLAG1_05250 PE=3 SV=1	FG02603.1	1	1.41241e-05	88.945	NVGVDPTLISGSTAK(1)GLAEK	3	-0.46921	1	1.013	0.885	1.028	1.075	0.957	1.145	1.051	1.064	0.9	1.063	0.964	0.832	1.142	1.011	1.159	1.13
A0A098D8Z6	324	K	Xaa-pro aminopeptidase OS=Fusarium langsethiae OX=179993 GN=FLAG1_05250 PE=3 SV=1	FG02603.1	1	8.83808e-09	131.35	GNFLISNK(1)GSWALK	3	0.066258	1	1.072	0.91	1.016	1.002	1.014	1.178	1.051	1.064	0.9	1.063	1.02	0.855	1.129	0.943	1.193	1.197
A0A098D8Z6	353	K	Xaa-pro aminopeptidase OS=Fusarium langsethiae OX=179993 GN=FLAG1_05250 PE=3 SV=1	FG02603.1	1	0.000631042	101.39	AIK(1)TEAELK	2	-0.18427	1	1.058	0.953	1.001	0.989	1.012	1.11	1.051	1.064	0.9	1.063	1.007	0.896	1.112	0.93	1.124	1.196
A0A098D8Z6	629	K	Xaa-pro aminopeptidase OS=Fusarium langsethiae OX=179993 GN=FLAG1_05250 PE=3 SV=1	FG02603.1	1	1.40793e-05	89.011	VIEK(1)TQGYFEGDDVTTAWLK	3	0.89071	1							1.051	1.064	0.9	1.063
A0A098D9A9	284	K	Putative secreted protein OS=Fusarium culmorum OX=5516 GN=FCULG_00009531 PE=4 SV=1	FG10169.1	1	3.56345e-05	88.021	VIMFIDYVSDQK(1)K	3	0.15934	1	1.108	0.846	1.115	0.931	1.197	1.309	1.149	0.963	0.96	0.993	0.964	0.879	1.161	0.938	1.097	1.238
A0A098DB19	28	K	60S ribosomal protein L18-B OS=Fusarium culmorum OX=5516 GN=FCULG_00009858 PE=4 SV=1	FG09866.1	1	5.86719e-06	86.488	RLFTSK(1)INRPPVSLSR	4	0.21153	2	0.86	0.676	1.651	0.813	2.032	1.273	0.959	0.677	1.47	0.797	0.897	0.999	1.123	1.02	0.898	1.101
A0A098DB19	45	K	60S ribosomal protein L18-B OS=Fusarium culmorum OX=5516 GN=FCULG_00009858 PE=4 SV=1	FG09866.1	1	3.29172e-06	147.24	IVANINK(1)EGEK	2	1.6468	1	0.975	0.692	1.448	0.885	1.635	1.409	0.959	0.677	1.47	0.797	1.017	1.022	0.985	1.11	0.995	0.887
A0A098DB19	139	K	60S ribosomal protein L18-B OS=Fusarium culmorum OX=5516 GN=FCULG_00009858 PE=4 SV=1	FG09866.1	1	0.00490788	74.173	KPHVESK(1)GR	4	0.65318	1	1.052	0.893	1.393	0.662	2.105	1.178	0.959	0.677	1.47	0.797	1.097	1.319	0.948	0.831	0.832	1.141
A0A098DCF9	353	K	Mitochondrial genome maintenance protein MGM101 OS=Fusarium culmorum OX=5516 GN=FCULG_00002007 PE=4 SV=1	FG08328.1	1	0.0266653	60.972	K(1)NYMEER	2	-2.1374	2	0.939	0.894	1.178	0.989	1.192	1.051	1.248	1.068	0.889	0.839	0.752	0.837	1.325	1.179	0.898	1.124
A0A098DDK7	434	K	ATP-dependent rna helicase sub2 OS=Fusarium longipes OX=694270 GN=FLONG3_10515 PE=4 SV=1	FGRAMPH1_01T10513	1	0.00121056	88.948	ATELDK(1)LLR	2	1.1663	1	0.897	0.727	1.356	1.021	1.328	1.235	0.829	0.739	1.41	0.987	1.082	0.984	0.962	1.034	1.1	0.93
A0A098DDX7	698	K	Aminopeptidase 2 OS=Gibberella zeae OX=5518 GN=FGRA07_04866 PE=4 SV=1	FG08340.1	1	0.0106981	53.565	LGQNVK(1)AGLLGVEDR	3	-0.6267	1	0.863	0.785	1.432	0.92	1.556	1.099	1.15	1.153	0.984	0.782	0.75	0.681	1.455	1.176	1.101	1.237
A0A098DDY0	131	K	Transaldolase OS=Gibberella zeae (strain PH-1 / ATCC MYA-4620 / FGSC 9075 / NRRL 31084) OX=229533 GN=FG08723.1 PE=4 SV=1	FG08723.1	1	8.94928e-07	154.36	LIDVAIDYAK(1)QK	2	0.13811	5	1.056	0.871	1.118	0.955	1.17	1.213	1.128	1.124	0.895	0.926	0.936	0.775	1.249	1.031	1.208	1.211
A0A098DDY0	385	K	Transaldolase OS=Gibberella zeae (strain PH-1 / ATCC MYA-4620 / FGSC 9075 / NRRL 31084) OX=229533 GN=FG08723.1 PE=4 SV=1	FG08723.1	1	4.91166e-09	180.48	FAADAVTLK(1)GILK	3	0.019843	3	1.128	1.092	0.852	0.928	0.918	1.033	1.128	1.124	0.895	0.926	1	0.972	0.952	1.002	1.029	0.95
A0A098DDY0	346	K	Transaldolase OS=Gibberella zeae (strain PH-1 / ATCC MYA-4620 / FGSC 9075 / NRRL 31084) OX=229533 GN=FG08723.1 PE=4 SV=1	FG08723.1	1	1.79889e-20	170.11	LDASQASSLDIEK(1)K	3	-0.28809	3	0.981	0.873	1.042	1.104	0.944	1.123	1.128	1.124	0.895	0.926	0.87	0.777	1.164	1.192	1.12	0.977
A0A098DDY0	347	K	Transaldolase OS=Gibberella zeae (strain PH-1 / ATCC MYA-4620 / FGSC 9075 / NRRL 31084) OX=229533 GN=FG08723.1 PE=4 SV=1	FG08723.1	1	4.52079e-06	145.83	K(1)SYIKDEALFR	2	-0.23773	2	1.068	0.988	0.996	0.948	1.051	1.081	1.128	1.124	0.895	0.926	0.947	0.879	1.113	1.024	1.077	1.087
A0A098DDY0	121	K	Transaldolase OS=Gibberella zeae (strain PH-1 / ATCC MYA-4620 / FGSC 9075 / NRRL 31084) OX=229533 GN=FG08723.1 PE=4 SV=1	FG08723.1	1	0.000283999	75.911	EEYAK(1)LIDVAIDYAK	3	-0.25273	1	1.033	0.972	1.045	0.949	1.101	1.063	1.128	1.124	0.895	0.926	0.916	0.865	1.168	1.025	1.059	1.14
A0A098DDY0	158	K	Transaldolase OS=Gibberella zeae (strain PH-1 / ATCC MYA-4620 / FGSC 9075 / NRRL 31084) OX=229533 GN=FG08723.1 PE=4 SV=1	FG08723.1	1	0.00845845	59.908	EILK(1)IIPGK	3	-2.0121	1							1.128	1.124	0.895	0.926
A0A098DDY0	212	K	Transaldolase OS=Gibberella zeae (strain PH-1 / ATCC MYA-4620 / FGSC 9075 / NRRL 31084) OX=229533 GN=FG08723.1 PE=4 SV=1	FG08723.1	1	1.64218e-13	189.52	IAATWEGIK(1)AAEILQR	2	-0.66169	3	1.156	0.95	1.089	0.804	1.354	1.216	1.128	1.124	0.895	0.926	1.025	0.845	1.217	0.868	1.213	1.402
A0A098DDY0	154	K	Transaldolase OS=Gibberella zeae (strain PH-1 / ATCC MYA-4620 / FGSC 9075 / NRRL 31084) OX=229533 GN=FG08723.1 PE=4 SV=1	FG08723.1	1	1.49705e-12	145.31	LLVEFGK(1)EILK	3	-0.020412	3							1.128	1.124	0.895	0.926
A0A098DDY0	376	K	Transaldolase OS=Gibberella zeae (strain PH-1 / ATCC MYA-4620 / FGSC 9075 / NRRL 31084) OX=229533 GN=FG08723.1 PE=4 SV=1	FG08723.1	1	2.39864e-06	105.14	EGISK(1)FAADAVTLK	3	-0.44597	1	1.05	0.966	0.953	1.031	0.924	1.087	1.128	1.124	0.895	0.926	0.931	0.859	1.065	1.113	1.084	0.957
A0A098DDY0	351	K	Transaldolase OS=Gibberella zeae (strain PH-1 / ATCC MYA-4620 / FGSC 9075 / NRRL 31084) OX=229533 GN=FG08723.1 PE=4 SV=1	FG08723.1	1	0.000108417	107.55	SYIK(1)DEALFR	3	-0.21837	1	0.997	0.859	1.112	1.032	1.078	1.16	1.128	1.124	0.895	0.926	0.884	0.764	1.242	1.114	1.157	1.115
A0A098DDY0	133	K	Transaldolase OS=Gibberella zeae (strain PH-1 / ATCC MYA-4620 / FGSC 9075 / NRRL 31084) OX=229533 GN=FG08723.1 PE=4 SV=1	FG08723.1	1	1.03602e-23	237.73	QK(1)GGSVDQQVDDALDR	3	0.086216	9	1.003	0.868	1.193	0.936	1.275	1.156	1.128	1.124	0.895	0.926	0.889	0.772	1.333	1.011	1.152	1.318
A0A098DDY0	197	K	Transaldolase OS=Gibberella zeae (strain PH-1 / ATCC MYA-4620 / FGSC 9075 / NRRL 31084) OX=229533 GN=FG08723.1 PE=4 SV=1	FG08723.1	1	3.66316e-15	167.28	ALHLIELYGEQGISK(1)DR	2	0.02142	5	1.076	0.897	1.107	0.919	1.204	1.2	1.128	1.124	0.895	0.926	0.954	0.798	1.237	0.992	1.195	1.247
A0A098DDY0	333	K	Transaldolase OS=Gibberella zeae (strain PH-1 / ATCC MYA-4620 / FGSC 9075 / NRRL 31084) OX=229533 GN=FG08723.1 PE=4 SV=1	FG08723.1	1	3.41016e-17	221.78	K(1)LDASQASSLDIEK	3	-0.58014	6	1.002	0.926	1.041	1.031	1.01	1.082	1.128	1.124	0.895	0.926	0.888	0.824	1.163	1.113	1.078	1.045
A0A098DDY0	286	K	Transaldolase OS=Gibberella zeae (strain PH-1 / ATCC MYA-4620 / FGSC 9075 / NRRL 31084) OX=229533 GN=FG08723.1 PE=4 SV=1	FG08723.1	1	1.11188e-05	90.376	K(1)FGYNTIVMGASFR	3	-0.32328	2	0.972	0.81	1.169	1.049	1.114	1.2	1.128	1.124	0.895	0.926	0.862	0.721	1.306	1.133	1.196	1.153
A0A098DDY0	369	K	Transaldolase OS=Gibberella zeae (strain PH-1 / ATCC MYA-4620 / FGSC 9075 / NRRL 31084) OX=229533 GN=FG08723.1 PE=4 SV=1	FG08723.1	1	2.16546e-30	261.61	FDFNEDQMAVEK(1)LR	2	-0.44439	4	1.081	0.961	0.941	1.017	0.926	1.125	1.128	1.124	0.895	0.926	0.958	0.855	1.051	1.098	1.12	0.957
A0A098DDY0	259	K	Transaldolase OS=Gibberella zeae (strain PH-1 / ATCC MYA-4620 / FGSC 9075 / NRRL 31084) OX=229533 GN=FG08723.1 PE=4 SV=1	FG08723.1	1	1.45952e-05	169.65	ILDWFK(1)ASTK	3	-0.39981	6	1.025	1.01	1.499	0.466	3.216	1.015	1.128	1.124	0.895	0.926	0.909	0.899	1.675	0.503	1.011	3.33
A0A098DDY0	268	K	Transaldolase OS=Gibberella zeae (strain PH-1 / ATCC MYA-4620 / FGSC 9075 / NRRL 31084) OX=229533 GN=FG08723.1 PE=4 SV=1	FG08723.1	1	1.42805e-09	146.3	EYTK(1)EEDPGVLSVK	2	1.0547	5	1.087	0.987	1.17	0.755	1.55	1.101	1.128	1.124	0.895	0.926	0.964	0.878	1.307	0.815	1.098	1.604
A0A098DDY0	163	K	Transaldolase OS=Gibberella zeae (strain PH-1 / ATCC MYA-4620 / FGSC 9075 / NRRL 31084) OX=229533 GN=FG08723.1 PE=4 SV=1	FG08723.1	1	7.43664e-08	166.86	IIPGK(1)VSTEVDAR	2	0.059685	5	1.067	0.847	1.159	0.928	1.249	1.26	1.128	1.124	0.895	0.926	0.946	0.754	1.295	1.002	1.255	1.292
A0A098DDY0	278	K	Transaldolase OS=Gibberella zeae (strain PH-1 / ATCC MYA-4620 / FGSC 9075 / NRRL 31084) OX=229533 GN=FG08723.1 PE=4 SV=1	FG08723.1	1	7.41347e-14	145.86	EEDPGVLSVK(1)QIFNYYK	3	-0.060652	2	1.118	0.951	1.13	0.801	1.412	1.175	1.128	1.124	0.895	0.926	0.991	0.846	1.263	0.865	1.171	1.46
A0A098DDY0	285	K	Transaldolase OS=Gibberella zeae (strain PH-1 / ATCC MYA-4620 / FGSC 9075 / NRRL 31084) OX=229533 GN=FG08723.1 PE=4 SV=1	FG08723.1	1	0.00112778	124.98	QIFNYYK(1)K	3	0.13799	4	1.205	0.963	1.003	0.829	1.21	1.25	1.128	1.124	0.895	0.926	1.068	0.857	1.121	0.895	1.246	1.253
A0A098DE41	32	K	Carboxymethylenebutenolidase OS=Gibberella zeae OX=5518 GN=FGRA07_08938 PE=4 SV=1	FG08780.1	1	0.000105386	110.08	GTYK(1)DIGGYK	2	-1.6037	2	0.96	0.861	1.265	0.914	1.384	1.115	1.048	1.164	1	0.806	0.916	0.74	1.265	1.134	1.238	1.116
A0A098DE41	130	K	Carboxymethylenebutenolidase OS=Gibberella zeae OX=5518 GN=FGRA07_08938 PE=4 SV=1	FG08780.1	1	3.85297e-06	108.58	VAGQVPDYVK(1)AVK	2	-1.2249	2	0.98	0.912	1.084	1.024	1.059	1.074	1.048	1.164	1	0.806	0.935	0.784	1.084	1.27	1.193	0.854
A0A098DE41	28	K	Carboxymethylenebutenolidase OS=Gibberella zeae OX=5518 GN=FGRA07_08938 PE=4 SV=1	FG08780.1	1	0.000319771	118.28	GYEAK(1)GTYK	3	-1.4163	2	0.956	0.848	1.484	0.712	2.084	1.127	1.048	1.164	1	0.806	0.912	0.729	1.484	0.883	1.251	1.681
A0A098DE41	245	K	Carboxymethylenebutenolidase OS=Gibberella zeae OX=5518 GN=FGRA07_08938 PE=4 SV=1	FG08780.1	1	0.0159089	51.286	GYK(1)TVVEFFGK	3	-0.32203	1							1.048	1.164	1	0.806
A0A098DE41	253	K	Carboxymethylenebutenolidase OS=Gibberella zeae OX=5518 GN=FGRA07_08938 PE=4 SV=1	FG08780.1	1	0.00185441	80.688	TVVEFFGK(1)NF	2	0.43947	2	1.161	1.247	0.986	0.606	1.628	0.931	1.048	1.164	1	0.806	1.108	1.071	0.986	0.752	1.035	1.311
A0A098DE41	107	K	Carboxymethylenebutenolidase OS=Gibberella zeae OX=5518 GN=FGRA07_08938 PE=4 SV=1	FG08780.1	1	0.000457566	74.789	K(1)QLGEFFETYPPPK	4	-0.87321	2	0.97	0.914	1.196	0.92	1.301	1.061	1.048	1.164	1	0.806	0.926	0.785	1.196	1.141	1.18	1.048
A0A098DE41	48	K	Carboxymethylenebutenolidase OS=Gibberella zeae OX=5518 GN=FGRA07_08938 PE=4 SV=1	FG08780.1	1	0.000161289	96.604	TYVTGPVDAK(1)K	2	-0.40938	2	0.999	0.902	1.307	0.792	1.65	1.108	1.048	1.164	1	0.806	0.953	0.775	1.307	0.983	1.23	1.33
A0A098DE41	81	K	Carboxymethylenebutenolidase OS=Gibberella zeae OX=5518 GN=FGRA07_08938 PE=4 SV=1	FG08780.1	1	0.000576829	89.266	YK(1)VFIPDWFK	2	-0.67936	2	0.947	1.028	1.268	0.757	1.674	0.922	1.048	1.164	1	0.806	0.904	0.883	1.268	0.939	1.024	1.35
A0A098DE41	212	K	Carboxymethylenebutenolidase OS=Gibberella zeae OX=5518 GN=FGRA07_08938 PE=4 SV=1	FG08780.1	1	0.00684603	61.56	VAK(1)HVETFK	3	0.54896	1	1.293	0.989	0.908	0.81	1.121	1.307	1.048	1.164	1	0.806	1.234	0.85	0.908	1.005	1.452	0.903
A0A098DE41	106	K	Carboxymethylenebutenolidase OS=Gibberella zeae OX=5518 GN=FGRA07_08938 PE=4 SV=1	FG08780.1	0.815848	7.6969e-06	94.454	GGPCPIEIYPPDNDDK(0.184)K(0.816)K	3	-0.73988	1	1.042	1.001	1.125	0.832	1.353	1.04	1.048	1.164	1	0.806	0.994	0.86	1.125	1.032	1.156	1.09
A0A098DE41	133	K	Carboxymethylenebutenolidase OS=Gibberella zeae OX=5518 GN=FGRA07_08938 PE=4 SV=1	FG08780.1	1	6.43205e-06	133.16	AVK(1)EQDSSIEK	2	-0.25879	1	1.045	1.025	1.239	0.691	1.792	1.019	1.048	1.164	1	0.806	0.997	0.881	1.239	0.857	1.132	1.446
A0A098DE95	318	K	Polyadenylate-binding protein OS=Gibberella zeae (strain PH-1 / ATCC MYA-4620 / FGSC 9075 / NRRL 31084) OX=229533 GN=FGRAMPH1_01T09919 PE=3 SV=1	FGRAMPH1_01T09919	1	0.0345594	50.108	K(1)HEREEELR	4	0.074371	1	0.727	0.678	1.363	1.232	1.106	1.073	0.927	1	1.259	0.745	0.784	0.678	1.083	1.654	1.156	0.655
A0A098DEL8	144	K	D-galacturonate reductase OS=Fusarium culmorum OX=5516 GN=FCULG_00002690 PE=4 SV=1	FG08941.1	1	0.00329903	64.82	VELALDK(1)SLK	3	-0.025504	1	0.969	1.044	1.054	0.932	1.131	0.928	1.003	1.105	1.036	0.91	0.966	0.945	1.017	1.024	1.022	0.993
A0A098DFW4	516	K	Putative cytoskeleton assembly control sla2 OS=Fusarium sporotrichioides OX=5514 GN=FSPOR_7281 PE=4 SV=1	FGRAMPH1_01T11109	1	0.000982686	127.56	ALHDK(1)DR	3	0.6768	3	0.412	0.342	2.09	1.157	1.806	1.204	0.716	0.634	1.537	1.086	0.575	0.539	1.36	1.065	1.067	1.277
A0A098DFW4	472	K	Putative cytoskeleton assembly control sla2 OS=Fusarium sporotrichioides OX=5514 GN=FSPOR_7281 PE=4 SV=1	FGRAMPH1_01T11109	1	0.0061298	86.472	FK(1)AVQLK	2	0.33127	1							0.716	0.634	1.537	1.086
A0A098DFW4	524	K	Putative cytoskeleton assembly control sla2 OS=Fusarium sporotrichioides OX=5514 GN=FSPOR_7281 PE=4 SV=1	FGRAMPH1_01T11109	1	6.07442e-06	124.47	ASGSSK(1)DEVEK	2	0.15729	1	0.403	0.317	2.3	0.981	2.345	1.268	0.716	0.634	1.537	1.086	0.563	0.5	1.496	0.903	1.126	1.657
A0A098DFW4	470	K	Putative cytoskeleton assembly control sla2 OS=Fusarium sporotrichioides OX=5514 GN=FSPOR_7281 PE=4 SV=1	FGRAMPH1_01T11109	1	0.00137525	72.2	HEHLDLLQK(1)FK	3	0.68404	2	0.562	0.48	2.266	0.692	3.274	1.169	0.716	0.634	1.537	1.086	0.785	0.757	1.474	0.637	1.037	2.314
A0A098DFW4	529	K	Putative cytoskeleton assembly control sla2 OS=Fusarium sporotrichioides OX=5514 GN=FSPOR_7281 PE=4 SV=1	FGRAMPH1_01T11109	0.999947	0.012991	55.176	ASGSSKDEVEK(1)LR	3	0.99613	1	0.649	0.49	1.81	1.051	1.723	1.323	0.716	0.634	1.537	1.086	0.906	0.773	1.178	0.968	1.172	1.217
A0A098DFW4	975	K	Putative cytoskeleton assembly control sla2 OS=Fusarium sporotrichioides OX=5514 GN=FSPOR_7281 PE=4 SV=1	FGRAMPH1_01T11109	1	0.000640278	89.43	SQEK(1)LEQASK	2	-0.9882	1	0.602	0.597	1.705	1.096	1.556	1.009	0.716	0.634	1.537	1.086	0.841	0.942	1.109	1.009	0.893	1.099
A0A098DGQ1	180	K	Superoxide dismutase [Cu-Zn] OS=Gibberella zeae (strain PH-1 / ATCC MYA-4620 / FGSC 9075 / NRRL 31084) OX=229533 GN=FGRAMPH1_01T10657 PE=3 SV=1	FGRAMPH1_01T10657	1	4.37931e-18	195.77	GSVTDSLIK(1)LIGPHSVIGR	4	-1.2148	4	0.906	0.859	1.059	1.176	0.901	1.054	0.844	1.029	0.859	1.384	1.073	0.835	1.233	0.85	1.285	1.451
A0A098DGQ1	203	K	Superoxide dismutase [Cu-Zn] OS=Gibberella zeae (strain PH-1 / ATCC MYA-4620 / FGSC 9075 / NRRL 31084) OX=229533 GN=FGRAMPH1_01T10657 PE=3 SV=1	FGRAMPH1_01T10657	1	1.58588e-27	220.34	TVVIHAGTDDLGK(1)GDGEESLK	3	1.0095	21	0.769	0.822	0.92	1.489	0.618	0.935	0.844	1.029	0.859	1.384	0.911	0.799	1.071	1.076	1.14	0.995
A0A098DGQ1	144	K	Superoxide dismutase [Cu-Zn] OS=Gibberella zeae (strain PH-1 / ATCC MYA-4620 / FGSC 9075 / NRRL 31084) OX=229533 GN=FGRAMPH1_01T10657 PE=3 SV=1	FGRAMPH1_01T10657	1	1.64153e-06	80.721	GFHIHTFGDNTNGCTSAGPHFNPHNK(1)THGAPSDETR	5	-0.3403	1	0.812	0.894	1.165	1.128	1.033	0.908	0.844	1.029	0.859	1.384	0.962	0.869	1.356	0.815	1.107	1.664
A0A098DGQ1	171	K	Superoxide dismutase [Cu-Zn] OS=Gibberella zeae (strain PH-1 / ATCC MYA-4620 / FGSC 9075 / NRRL 31084) OX=229533 GN=FGRAMPH1_01T10657 PE=3 SV=1	FGRAMPH1_01T10657	1	2.24092e-28	191.65	HVGDLGNVETDGQGNAK(1)GSVTDSLIK	3	1.338	39	0.814	0.84	0.99	1.356	0.73	0.969	0.844	1.029	0.859	1.384	0.964	0.816	1.153	0.98	1.181	1.177
A0A098DGQ1	211	K	Superoxide dismutase [Cu-Zn] OS=Gibberella zeae (strain PH-1 / ATCC MYA-4620 / FGSC 9075 / NRRL 31084) OX=229533 GN=FGRAMPH1_01T10657 PE=3 SV=1	FGRAMPH1_01T10657	1	2.16009e-47	255.32	TVVIHAGTDDLGKGDGEESLK(1)TGNAGPR	4	-0.53532	36	0.825	0.854	1.023	1.297	0.789	0.966	0.844	1.029	0.859	1.384	0.977	0.83	1.191	0.937	1.177	1.271
A0A098DGU0	257	K	Protein argonaute 1B OS=Fusarium culmorum OX=5516 GN=FCULG_00002479 PE=4 SV=1	FG08752.1	1	1.11713e-05	109.6	K(1)LDLGLDNSFR	2	0.83097	1	1.05	0.838	1.05	1.061	0.99	1.253	0.983	1.001	1.05	1.011	1.068	0.837	1	1.049	1.276	0.953
A0A098DIB7	300	K	Unplaced genomic scaffold supercont1.15, whole genome shotgun sequence OS=Cladophialophora bantiana CBS 173.52 OX=1442370 GN=Z519_09531 PE=4 SV=1	FG03398.1	1	0.0401358	47.082	LEGASDK(1)K	3	0.081578	1	0.968	0.545	1.209	1.278	0.946	1.775
A0A098DJ03	135	K	Peroxiredoxin 1 OS=Gibberella zeae OX=5518 GN=FGRA07_08569 PE=4 SV=1	FG03180.1	1	3.14242e-06	112.5	GLFIIDPK(1)GVLR	3	-0.45491	2	1.058	0.848	1.571	0.523	3.007	1.248	1.09	1.027	1.251	0.623	0.971	0.826	1.256	0.839	1.176	1.497
A0A098DJU9	559	K	Catalase-peroxidase OS=Gibberella zeae (strain PH-1 / ATCC MYA-4620 / FGSC 9075 / NRRL 31084) OX=229533 GN=FG03850.1 PE=3 SV=1	FG03850.1	1	0.000229293	122.69	SVQK(1)EFNAK	2	-1.6677	2	1.064	0.899	0.852	1.185	0.719	1.184	1.122	1.036	0.757	1.188	0.948	0.868	1.125	0.997	1.092	1.128
A0A098DJU9	468	K	Catalase-peroxidase OS=Gibberella zeae (strain PH-1 / ATCC MYA-4620 / FGSC 9075 / NRRL 31084) OX=229533 GN=FG03850.1 PE=3 SV=1	FG03850.1	1	2.87006e-07	167.03	EK(1)FIWQDPLPER	2	-0.42165	1	1.155	0.882	0.827	1.136	0.728	1.31	1.122	1.036	0.757	1.188	1.029	0.851	1.092	0.956	1.209	1.142
A0A098DJU9	756	K	Catalase-peroxidase OS=Gibberella zeae (strain PH-1 / ATCC MYA-4620 / FGSC 9075 / NRRL 31084) OX=229533 GN=FG03850.1 PE=3 SV=1	FG03850.1	1	6.30839e-06	130.15	FAK(1)DFIAAWTK	2	0.28337	4	1.026	0.913	0.92	1.141	0.806	1.123	1.122	1.036	0.757	1.188	0.914	0.881	1.215	0.96	1.037	1.266
A0A098DJU9	443	K	Catalase-peroxidase OS=Gibberella zeae (strain PH-1 / ATCC MYA-4620 / FGSC 9075 / NRRL 31084) OX=229533 GN=FG03850.1 PE=3 SV=1	FG03850.1	1	0.0082269	55.011	NPEEMNEAFAK(1)AWYK	3	-0.19846	1							1.122	1.036	0.757	1.188
A0A098DJU9	594	K	Catalase-peroxidase OS=Gibberella zeae (strain PH-1 / ATCC MYA-4620 / FGSC 9075 / NRRL 31084) OX=229533 GN=FG03850.1 PE=3 SV=1	FG03850.1	1	7.33126e-07	107.82	DAGLK(1)DVVVPFTPGR	3	-1.3624	3	1.067	0.926	0.974	1.033	0.943	1.153	1.122	1.036	0.757	1.188	0.951	0.894	1.287	0.87	1.064	1.479
A0A098DJU9	703	K	Catalase-peroxidase OS=Gibberella zeae (strain PH-1 / ATCC MYA-4620 / FGSC 9075 / NRRL 31084) OX=229533 GN=FG03850.1 PE=3 SV=1	FG03850.1	0.979512	0.0182199	69.198	WSK(0.98)K(0.02)DER	3	0.43154	1	1.041	0.822	0.912	1.225	0.744	1.267	1.122	1.036	0.757	1.188	0.928	0.793	1.205	1.031	1.17	1.169
A0A098DJU9	682	K	Catalase-peroxidase OS=Gibberella zeae (strain PH-1 / ATCC MYA-4620 / FGSC 9075 / NRRL 31084) OX=229533 GN=FG03850.1 PE=3 SV=1	FG03850.1	1	5.52791e-17	182.22	ALNANFDGSSNGILTEK(1)K	3	0.96135	4	1.127	0.911	0.763	1.199	0.637	1.237	1.122	1.036	0.757	1.188	1.004	0.879	1.008	1.009	1.142	0.999
A0A098DJU9	166	K	Catalase-peroxidase OS=Gibberella zeae (strain PH-1 / ATCC MYA-4620 / FGSC 9075 / NRRL 31084) OX=229533 GN=FG03850.1 PE=3 SV=1	FG03850.1	1	2.50767e-09	117	FAPLNSWPDNQNLDK(1)AR	3	1.3833	1	1.066	0.843	1.012	1.079	0.938	1.264	1.122	1.036	0.757	1.188	0.95	0.814	1.337	0.908	1.167	1.472
A0A098DJU9	764	K	Catalase-peroxidase OS=Gibberella zeae (strain PH-1 / ATCC MYA-4620 / FGSC 9075 / NRRL 31084) OX=229533 GN=FG03850.1 PE=3 SV=1	FG03850.1	1	6.17413e-06	97.273	DFIAAWTK(1)VMNLDR	3	-0.92377	2	0.896	0.902	1.061	1.141	0.93	0.993	1.122	1.036	0.757	1.188	0.799	0.871	1.402	0.96	0.917	1.46
A0A098DJU9	683	K	Catalase-peroxidase OS=Gibberella zeae (strain PH-1 / ATCC MYA-4620 / FGSC 9075 / NRRL 31084) OX=229533 GN=FG03850.1 PE=3 SV=1	FG03850.1	1	6.27238e-09	111.77	K(1)GQLTNDFFVNLLSPAYK	4	-0.55643	2	1.026	0.969	0.987	1.018	0.969	1.059	1.122	1.036	0.757	1.188	0.914	0.935	1.304	0.857	0.978	1.522
A0A098DJU9	100	K	Catalase-peroxidase OS=Gibberella zeae (strain PH-1 / ATCC MYA-4620 / FGSC 9075 / NRRL 31084) OX=229533 GN=FG03850.1 PE=3 SV=1	FG03850.1	1	0.000336532	113.93	SLDFEALK(1)K	3	-0.26369	3	1.122	0.87	0.879	1.129	0.778	1.291	1.122	1.036	0.757	1.188	1	0.84	1.161	0.95	1.19	1.222
A0A098DJU9	564	K	Catalase-peroxidase OS=Gibberella zeae (strain PH-1 / ATCC MYA-4620 / FGSC 9075 / NRRL 31084) OX=229533 GN=FG03850.1 PE=3 SV=1	FG03850.1	1	0.000459627	107.03	EFNAK(1)SGSK	2	-0.071118	4	1.091	0.891	0.958	1.06	0.904	1.225	1.122	1.036	0.757	1.188	0.972	0.86	1.266	0.892	1.13	1.419
A0A098DJU9	479	K	Catalase-peroxidase OS=Gibberella zeae (strain PH-1 / ATCC MYA-4620 / FGSC 9075 / NRRL 31084) OX=229533 GN=FG03850.1 PE=3 SV=1	FG03850.1	1	1.55714e-12	185.02	K(1)GDVITDEDISSLK	2	0.43086	2	1.094	0.928	0.81	1.168	0.693	1.179	1.122	1.036	0.757	1.188	0.975	0.896	1.07	0.983	1.088	1.089
A0A098DJU9	466	K	Catalase-peroxidase OS=Gibberella zeae (strain PH-1 / ATCC MYA-4620 / FGSC 9075 / NRRL 31084) OX=229533 GN=FG03850.1 PE=3 SV=1	FG03850.1	1	0.000501261	94.767	YLGPDVPK(1)EK	2	0.0086459	2	1.105	0.867	0.791	1.236	0.64	1.275	1.122	1.036	0.757	1.188	0.985	0.837	1.045	1.04	1.177	1.005
A0A098DJU9	512	K	Catalase-peroxidase OS=Gibberella zeae (strain PH-1 / ATCC MYA-4620 / FGSC 9075 / NRRL 31084) OX=229533 GN=FG03850.1 PE=3 SV=1	FG03850.1	1	5.80289e-07	134.18	LVSTAWK(1)SASTFR	3	-0.1125	1	0.988	0.863	0.982	1.166	0.843	1.144	1.122	1.036	0.757	1.188	0.881	0.833	1.297	0.981	1.058	1.322
A0A098DJU9	589	K	Catalase-peroxidase OS=Gibberella zeae (strain PH-1 / ATCC MYA-4620 / FGSC 9075 / NRRL 31084) OX=229533 GN=FG03850.1 PE=3 SV=1	FG03850.1	1	0.00209735	99.815	AAK(1)DAGLK	2	-0.17129	2	1.058	0.933	0.861	1.148	0.75	1.135	1.122	1.036	0.757	1.188	0.943	0.901	1.137	0.966	1.047	1.177
A0A098DJU9	555	K	Catalase-peroxidase OS=Gibberella zeae (strain PH-1 / ATCC MYA-4620 / FGSC 9075 / NRRL 31084) OX=229533 GN=FG03850.1 PE=3 SV=1	FG03850.1	1	0.000834674	77.062	QVLSALK(1)SVQK	3	0.33753	1	1.177	0.853	0.939	1.031	0.91	1.381	1.122	1.036	0.757	1.188	1.049	0.823	1.24	0.868	1.275	1.429
A0A098DJU9	751	K	Catalase-peroxidase OS=Gibberella zeae (strain PH-1 / ATCC MYA-4620 / FGSC 9075 / NRRL 31084) OX=229533 GN=FG03850.1 PE=3 SV=1	FG03850.1	1	4.74155e-23	241.27	AISEVYGSADAK(1)EK	4	0.024734	5	1.06	0.925	0.804	1.211	0.663	1.147	1.122	1.036	0.757	1.188	0.945	0.893	1.062	1.019	1.058	1.042
A0A098DJU9	316	K	Catalase-peroxidase OS=Gibberella zeae (strain PH-1 / ATCC MYA-4620 / FGSC 9075 / NRRL 31084) OX=229533 GN=FG03850.1 PE=3 SV=1	FG03850.1	1	5.94748e-10	118.42	THGAVPGK(1)NIGPEPEAADLGEMGLGWHNR	4	-0.62057	2	1.02	0.864	1.056	1.06	0.996	1.18	1.122	1.036	0.757	1.188	0.909	0.834	1.395	0.892	1.09	1.564
A0A098DJU9	447	K	Catalase-peroxidase OS=Gibberella zeae (strain PH-1 / ATCC MYA-4620 / FGSC 9075 / NRRL 31084) OX=229533 GN=FG03850.1 PE=3 SV=1	FG03850.1	1	0.00113894	102.71	AWYK(1)LLHR	2	1.6359	3	1.062	0.819	1.027	1.092	0.941	1.297	1.122	1.036	0.757	1.188	0.947	0.791	1.357	0.919	1.197	1.477
A0A098DJU9	545	K	Catalase-peroxidase OS=Gibberella zeae (strain PH-1 / ATCC MYA-4620 / FGSC 9075 / NRRL 31084) OX=229533 GN=FG03850.1 PE=3 SV=1	FG03850.1	1	6.86867e-06	91.401	IALEPQVNWASNNPK(1)QLK	3	-0.5428	1	1.034	0.871	0.954	1.141	0.836	1.187	1.122	1.036	0.757	1.188	0.922	0.841	1.26	0.96	1.096	1.312
A0A098DJU9	774	K	Catalase-peroxidase OS=Gibberella zeae (strain PH-1 / ATCC MYA-4620 / FGSC 9075 / NRRL 31084) OX=229533 GN=FG03850.1 PE=3 SV=1	FG03850.1	1	0.0175423	73.233	FDVK(1)VSK	3	-0.041951	2	0.983	0.953	0.887	1.176	0.754	1.032	1.122	1.036	0.757	1.188	0.876	0.92	1.172	0.99	0.952	1.184
A0A098DJU9	175	K	Catalase-peroxidase OS=Gibberella zeae (strain PH-1 / ATCC MYA-4620 / FGSC 9075 / NRRL 31084) OX=229533 GN=FG03850.1 PE=3 SV=1	FG03850.1	1	0.0030901	84.244	LIWPIK(1)QK	3	-1.1877	1	1.144	1.001	0.909	0.946	0.962	1.143	1.122	1.036	0.757	1.188	1.02	0.966	1.201	0.796	1.056	1.509
A0A098DKT1	241	K	Carboxylic ester hydrolase OS=Gibberella zeae (strain PH-1 / ATCC MYA-4620 / FGSC 9075 / NRRL 31084) OX=229533 GN=FG03687.1 PE=3 SV=1	FG03687.1	1	2.79155e-06	139.77	ENAGNLAFK(1)DQR	3	-1.8877	8	0.92	0.866	1.127	1.086	1.038	1.062	1.043	1.082	0.811	1.175	0.882	0.8	1.39	0.924	1.103	1.504
A0A098DKT1	455	K	Carboxylic ester hydrolase OS=Gibberella zeae (strain PH-1 / ATCC MYA-4620 / FGSC 9075 / NRRL 31084) OX=229533 GN=FG03687.1 PE=3 SV=1	FG03687.1	1	1.12206e-06	108.75	GIPASFVGRPQNEYGLQWK(1)R	3	-0.37874	4	0.97	0.901	1.025	1.105	0.928	1.076	1.043	1.082	0.811	1.175	0.93	0.833	1.264	0.94	1.116	1.345
A0A098DKT1	594	K	Carboxylic ester hydrolase OS=Gibberella zeae (strain PH-1 / ATCC MYA-4620 / FGSC 9075 / NRRL 31084) OX=229533 GN=FG03687.1 PE=3 SV=1	FG03687.1	1	4.72509e-09	132.97	TGLGYTAVDDTHK(1)K	2	1.4963	4	1.006	0.868	0.955	1.171	0.815	1.159	1.043	1.082	0.811	1.175	0.965	0.802	1.178	0.997	1.203	1.182
A0A098DKT1	208	K	Carboxylic ester hydrolase OS=Gibberella zeae (strain PH-1 / ATCC MYA-4620 / FGSC 9075 / NRRL 31084) OX=229533 GN=FG03687.1 PE=3 SV=1	FG03687.1	1	8.97338e-07	110.9	EGK(1)PIIAASINYR	2	0.17366	2	0.947	0.886	1.015	1.152	0.882	1.069	1.043	1.082	0.811	1.175	0.908	0.819	1.252	0.98	1.109	1.278
A0A098DKT1	400	K	Carboxylic ester hydrolase OS=Gibberella zeae (strain PH-1 / ATCC MYA-4620 / FGSC 9075 / NRRL 31084) OX=229533 GN=FG03687.1 PE=3 SV=1	FG03687.1	1	7.58973e-14	148.26	FAHVPLLMGNNFDEGTAYGK(1)K	4	0.43961	4	1.019	0.903	0.86	1.219	0.705	1.129	1.043	1.082	0.811	1.175	0.977	0.835	1.06	1.037	1.17	1.022
A0A098DKT1	119	K	Carboxylic ester hydrolase OS=Gibberella zeae (strain PH-1 / ATCC MYA-4620 / FGSC 9075 / NRRL 31084) OX=229533 GN=FG03687.1 PE=3 SV=1	FG03687.1	1	7.68952e-06	94.639	FSSPK(1)ALDEAWTGHR	2	-0.3481	4	1.019	0.906	1.036	1.039	0.998	1.125	1.043	1.082	0.811	1.175	0.977	0.837	1.277	0.884	1.167	1.445
A0A098DKT1	528	K	Carboxylic ester hydrolase OS=Gibberella zeae (strain PH-1 / ATCC MYA-4620 / FGSC 9075 / NRRL 31084) OX=229533 GN=FG03687.1 PE=3 SV=1	FG03687.1	1	8.09457e-07	100.62	GVGYTANPFEGK(1)PETFVQLADLMSK	4	0.73863	3	0.996	0.958	1.012	1.034	0.979	1.04	1.043	1.082	0.811	1.175	0.955	0.885	1.248	0.88	1.079	1.418
A0A098DKT1	321	K	Carboxylic ester hydrolase OS=Gibberella zeae (strain PH-1 / ATCC MYA-4620 / FGSC 9075 / NRRL 31084) OX=229533 GN=FG03687.1 PE=3 SV=1	FG03687.1	1	6.65515e-17	211.9	K(1)TGCDASSNSLDCLR	3	0.67478	13	1.005	0.882	0.954	1.158	0.823	1.139	1.043	1.082	0.811	1.175	0.964	0.815	1.176	0.986	1.183	1.193
A0A098DKT1	232	K	Carboxylic ester hydrolase OS=Gibberella zeae (strain PH-1 / ATCC MYA-4620 / FGSC 9075 / NRRL 31084) OX=229533 GN=FG03687.1 PE=3 SV=1	FG03687.1	1	1.54757e-06	104.67	VSQWGFLFSDEMQK(1)ENAGNLAFK	3	-0.95506	2	1.018	0.9	0.955	1.126	0.848	1.131	1.043	1.082	0.811	1.175	0.976	0.832	1.178	0.958	1.173	1.23
A0A098DKT1	380	K	Carboxylic ester hydrolase OS=Gibberella zeae (strain PH-1 / ATCC MYA-4620 / FGSC 9075 / NRRL 31084) OX=229533 GN=FG03687.1 PE=3 SV=1	FG03687.1	1	3.86012e-14	151.06	SGK(1)FAHVPLLMGNNFDEGTAYGK	3	-0.12152	4	1.007	0.899	1.02	1.074	0.95	1.12	1.043	1.082	0.811	1.175	0.965	0.831	1.258	0.914	1.161	1.376
A0A098DLF1	35	K	Vacuolar ATP synthase subunit D OS=Gibberella zeae OX=5518 GN=FGRA07_03318 PE=4 SV=1	FG04285.1	1	4.17952e-06	111.27	GAEIGHSLLK(1)R	3	0.52136	1	0.743	0.689	1.609	0.959	1.678	1.079	0.829	0.893	1.297	0.979	0.896	0.772	1.241	0.98	1.161	1.266
A0A098DLF1	56	K	Vacuolar ATP synthase subunit D OS=Gibberella zeae OX=5518 GN=FGRA07_03318 PE=4 SV=1	FG04285.1	1	0.00215587	110.38	RIDEAK(1)RK	4	0.058746	4	0.847	0.697	1.662	0.794	2.094	1.216	0.829	0.893	1.297	0.979	1.022	0.781	1.281	0.811	1.309	1.58
A0A098DLU6	49	K	Virulence protein OS=Fusarium culmorum OX=5516 GN=FCULG_00007014 PE=4 SV=1	FG04445.1	1	0.00597396	64.654	HALK(1)FGTHK	4	0.16446	1	0.789	0.955	1.15	1.105	1.041	0.826	0.773	1.161	1.172	0.906	1.021	0.823	0.981	1.22	1.241	0.804
A0A098DLU6	54	K	Virulence protein OS=Fusarium culmorum OX=5516 GN=FCULG_00007014 PE=4 SV=1	FG04445.1	1	0.000156624	87.942	FGTHK(1)INLHQR	4	0.83229	1	0.87	0.928	1.089	1.112	0.98	0.938	0.773	1.161	1.172	0.906	1.125	0.799	0.929	1.227	1.408	0.757
A0A098DM12	158	K	---	FGRAMPH1_01T15447	1	0.0209341	63.534	K(1)VGSLSGR	2	-0.70813	1	1.099	0.957	1	0.944	1.059	1.149
A0A098DMA2	232	K	Superoxide dismutase 1 copper chaperone OS=Fusarium culmorum OX=5516 GN=FCULG_00006670 PE=4 SV=1	FG04124.1	1	2.20777e-05	99.927	GDLGLVEVGK(1)DGR	3	-0.87597	2	0.911	0.753	1.2	1.136	1.057	1.209	0.767	0.724	1.434	1.003	1.188	1.04	0.837	1.133	1.142	0.739
A0A098DMQ4	250	K	Adenosine kinase OS=Fusarium culmorum OX=5516 GN=FCULG_00008428 PE=4 SV=1	FG06932.1	1	1.43619e-06	152.38	HLANLPK(1)ENSQR	2	0.71914	6	0.899	0.965	1.049	1.088	0.964	0.931	0.993	1.159	0.806	1.156	0.905	0.833	1.301	0.941	1.086	1.383
A0A098DMQ4	239	K	Adenosine kinase OS=Fusarium culmorum OX=5516 GN=FCULG_00008428 PE=4 SV=1	FG06932.1	1	0.0149209	76.221	EPK(1)DVAK	2	0.43116	1	0.98	0.994	0.977	1.049	0.931	0.986	0.993	1.159	0.806	1.156	0.987	0.858	1.212	0.907	1.15	1.336
A0A098DMQ4	102	K	Adenosine kinase OS=Fusarium culmorum OX=5516 GN=FCULG_00008428 PE=4 SV=1	FG06932.1	1	5.59879e-06	92.636	YSAILHDAVK(1)AAGLR	2	1.4907	3	0.978	0.948	0.999	1.076	0.929	1.031	0.993	1.159	0.806	1.156	0.985	0.818	1.239	0.931	1.204	1.331
A0A098DMQ4	236	K	Adenosine kinase OS=Fusarium culmorum OX=5516 GN=FCULG_00008428 PE=4 SV=1	FG06932.1	1	1.41002e-09	102.8	EVVDASAPFWDYIIGNETEAAAYAESHDLPSK(1)EPK	4	-0.38731	1	1.142	0.945	0.991	0.922	1.075	1.209	0.993	1.159	0.806	1.156	1.15	0.815	1.23	0.798	1.411	1.541
A0A098DMQ4	341	K	Adenosine kinase OS=Fusarium culmorum OX=5516 GN=FCULG_00008428 PE=4 SV=1	FG06932.1	1	0.0207383	44.641	LSIQELGPSYPFPK(1)QTYQAA	3	0.078999	1	0.894	0.824	1.164	1.118	1.041	1.085	0.993	1.159	0.806	1.156	0.9	0.711	1.444	0.967	1.266	1.493
A0A098DMQ4	115	K	Adenosine kinase OS=Fusarium culmorum OX=5516 GN=FCULG_00008428 PE=4 SV=1	FG06932.1	1	0.0327528	46.796	VEYRVDPK(1)EK	3	0.028098	1	0.922	0.885	0.955	1.237	0.772	1.042	0.993	1.159	0.806	1.156	0.928	0.764	1.185	1.07	1.215	1.107
A0A098DMQ4	59	K	Adenosine kinase OS=Fusarium culmorum OX=5516 GN=FCULG_00008428 PE=4 SV=1	FG06932.1	1	7.8699e-29	199.87	HIPLYEDLLNNYDAK(1)LIAGGAAQNSAR	3	1.5268	3	1.072	0.947	0.88	1.101	0.799	1.131	0.993	1.159	0.806	1.156	1.08	0.817	1.092	0.952	1.322	1.147
A0A098DMQ4	243	K	Adenosine kinase OS=Fusarium culmorum OX=5516 GN=FCULG_00008428 PE=4 SV=1	FG06932.1	1	0.000722697	78.548	DVAK(1)HLANLPK	4	-0.60641	4	0.948	0.968	0.945	1.139	0.83	0.98	0.993	1.159	0.806	1.156	0.955	0.835	1.172	0.985	1.144	1.19
A0A098DMQ4	92	K	Adenosine kinase OS=Fusarium culmorum OX=5516 GN=FCULG_00008428 PE=4 SV=1	FG06932.1	1	1.54876e-12	131.81	GAQYILPPNSVVYVGGAGDDK(1)YSAILHDAVK	3	-0.88601	2	0.936	1.056	0.869	1.139	0.763	0.886	0.993	1.159	0.806	1.156	0.943	0.911	1.078	0.985	1.035	1.094
A0A098DMQ4	34	K	Adenosine kinase OS=Fusarium culmorum OX=5516 GN=FCULG_00008428 PE=4 SV=1	FG06932.1	1	1.27713e-08	131.56	YGLK(1)PNDAILAEEK	2	-0.20515	4	0.94	0.942	0.995	1.123	0.887	0.998	0.993	1.159	0.806	1.156	0.947	0.813	1.234	0.971	1.165	1.271
A0A098DMQ4	148	K	Adenosine kinase OS=Fusarium culmorum OX=5516 GN=FCULG_00008428 PE=4 SV=1	FG06932.1	0.814982	3.14816e-09	123.65	SLCTDLGAANHYDLDHLK(0.815)K(0.185)PEIWK	4	-1.0853	3	0.918	1.035	1.039	1.009	1.03	0.887	0.993	1.159	0.806	1.156	0.924	0.893	1.289	0.873	1.035	1.477
A0A098DMQ4	290	K	Adenosine kinase OS=Fusarium culmorum OX=5516 GN=FCULG_00008428 PE=4 SV=1	FG06932.1	1	5.3566e-12	119.42	EFPVHAIETEK(1)INDTNGAGDAFAGGLLAGILQGK	4	-1.203	1	1.032	0.879	1.057	1.032	1.025	1.174	0.993	1.159	0.806	1.156	1.039	0.758	1.311	0.893	1.371	1.468
A0A098DNE7	1062	K	Polarized growth protein rax2 OS=Fusarium culmorum OX=5516 GN=FCULG_00008292 PE=4 SV=1	FG07053.1	0.999999	1.7854e-08	112.58	YDGEK(1)WHTVKPSLPSDTIIR	4	1.1286	1	0.973	0.874	0.918	1.236	0.743	1.114	1.039	1.058	0.758	1.263	0.936	0.826	1.211	0.979	1.133	1.237
A0A098DNE7	671	K	Polarized growth protein rax2 OS=Fusarium culmorum OX=5516 GN=FCULG_00008292 PE=4 SV=1	FG07053.1	1	0.00280892	60.307	EDK(1)WSPLGAGVDGPVK	3	1.1761	1	1.026	0.883	1.008	1.083	0.931	1.162	1.039	1.058	0.758	1.263	0.987	0.835	1.33	0.857	1.182	1.552
A0A098DPR9	648	K	Cell wall biogenesis protein phosphatase OS=Fusarium langsethiae OX=179993 GN=FLAG1_00112 PE=4 SV=1	FG07009.1	0.999127	0.0266693	50.194	IVWFK(0.001)PTDK(0.999)R	3	1.8281	1							0.949	0.941	1.247	0.899
A0A098DQC7	240	K	Alpha 1,2-mannosyltransferase OS=Gibberella zeae OX=5518 GN=FGRA07_07356 PE=4 SV=1	FGRAMPH1_01T26567	1	7.69469e-06	128.68	K(1)IIYGDSISYR	3	0.12391	2	0.78	0.77	1.36	1.09	1.248	1.014	0.817	0.953	1.136	1.143	0.955	0.808	1.197	0.954	1.182	1.255
A0A098DQC7	446	K	Alpha 1,2-mannosyltransferase OS=Gibberella zeae OX=5518 GN=FGRA07_07356 PE=4 SV=1	FGRAMPH1_01T26567	1	0.00018912	78.552	CHCNPDNNFDWK(1)GYSCTSR	3	-1.1407	1	0.965	0.86	1.133	1.042	1.088	1.122	0.817	0.953	1.136	1.143	1.181	0.902	0.997	0.912	1.309	1.093
A0A098DQC7	404	K	Alpha 1,2-mannosyltransferase OS=Gibberella zeae OX=5518 GN=FGRA07_07356 PE=4 SV=1	FGRAMPH1_01T26567	1	0.000219339	69.47	K(1)EQIHFFEDIAYYHVPFTHCPTDEQR	5	0.53698	1	0.901	0.753	1.371	0.975	1.407	1.197	0.817	0.953	1.136	1.143	1.103	0.79	1.207	0.853	1.396	1.415
A0A098DQK4	110	K	Phosphopantetheine adenylyltransferase OS=Fusarium langsethiae OX=179993 GN=FLAG1_02401 PE=4 SV=1	FG07479.1	1	0.0328425	40.496	VVLIDHEK(1)GR	3	-2.3474	1							1.076	0.8	1.116	1.032
A0A098DQM6	350	K	Putative Xaa-Pro aminopeptidase OS=Fusarium culmorum OX=5516 GN=FCULG_00008910 PE=3 SV=1	FG06496.1	1	5.82836e-05	153.95	TFPLSGK(1)FTK	2	-0.070481	2	1.14	0.998	0.879	0.983	0.895	1.143	1.042	1.175	0.888	1.002	1.094	0.849	0.99	0.981	1.289	1.009
A0A098DQM6	488	K	Putative Xaa-Pro aminopeptidase OS=Fusarium culmorum OX=5516 GN=FCULG_00008910 PE=3 SV=1	FG06496.1	1	0.000541709	103.31	FINK(1)DVLDK	2	-0.2219	1	1.003	1.043	0.963	0.991	0.972	0.962	1.042	1.175	0.888	1.002	0.963	0.888	1.084	0.989	1.084	1.096
A0A098DQM6	245	K	Putative Xaa-Pro aminopeptidase OS=Fusarium culmorum OX=5516 GN=FCULG_00008910 PE=3 SV=1	FG06496.1	1	0.00134215	72.88	VVK(1)DEYEIAMLR	2	0.2612	2							1.042	1.175	0.888	1.002
A0A098DQM6	295	K	Putative Xaa-Pro aminopeptidase OS=Fusarium culmorum OX=5516 GN=FCULG_00008910 PE=3 SV=1	FG06496.1	1	3.851e-06	111.72	K(1)MSYDPIAAAGR	2	-0.15678	2	0.98	0.925	1.157	0.939	1.232	1.06	1.042	1.175	0.888	1.002	0.94	0.787	1.303	0.937	1.194	1.391
A0A098DQM6	367	K	Putative Xaa-Pro aminopeptidase OS=Fusarium culmorum OX=5516 GN=FCULG_00008910 PE=3 SV=1	FG06496.1	1	0.0143908	53.237	MQK(1)ACIDVLK	3	1.6542	1							1.042	1.175	0.888	1.002
A0A098DQM6	99	K	Putative Xaa-Pro aminopeptidase OS=Fusarium culmorum OX=5516 GN=FCULG_00008910 PE=3 SV=1	FG06496.1	1	2.61807e-15	162.37	K(1)DVPDANGIIYLESQLTR	3	0.73531	2	0.981	0.952	1.119	0.948	1.18	1.03	1.042	1.175	0.888	1.002	0.941	0.81	1.26	0.946	1.162	1.332
A0A098DQM6	87	K	Putative Xaa-Pro aminopeptidase OS=Fusarium culmorum OX=5516 GN=FCULG_00008910 PE=3 SV=1	FG06496.1	1	0.0109449	63.565	YPGK(1)AHAK	3	0.66983	2	0.907	1.023	1.094	0.975	1.122	0.887	1.042	1.175	0.888	1.002	0.87	0.871	1.232	0.973	0.999	1.266
A0A098DQM6	409	K	Putative Xaa-Pro aminopeptidase OS=Fusarium culmorum OX=5516 GN=FCULG_00008910 PE=3 SV=1	FG06496.1	0.999999	0.00174982	79.86	GDKDEILK(1)AR	3	0.37926	2	1.111	0.999	0.912	0.978	0.932	1.112	1.042	1.175	0.888	1.002	1.066	0.85	1.027	0.976	1.254	1.052
A0A098DQM6	275	K	Putative Xaa-Pro aminopeptidase OS=Fusarium culmorum OX=5516 GN=FCULG_00008910 PE=3 SV=1	FG06496.1	1	6.14103e-11	176.17	AAK(1)NEQELEAAFYER	3	-1.215	2	1.046	0.987	0.92	1.047	0.879	1.06	1.042	1.175	0.888	1.002	1.004	0.84	1.036	1.045	1.195	0.991
A0A098DQM6	255	K	Putative Xaa-Pro aminopeptidase OS=Fusarium culmorum OX=5516 GN=FCULG_00008910 PE=3 SV=1	FG06496.1	1	0.00258981	62.166	K(1)ANYISGIGHR	3	-0.48115	2	0.923	0.895	1.054	1.129	0.934	1.032	1.042	1.175	0.888	1.002	0.886	0.762	1.187	1.127	1.163	1.053
A0A098DQM6	364	K	Putative Xaa-Pro aminopeptidase OS=Fusarium culmorum OX=5516 GN=FCULG_00008910 PE=3 SV=1	FG06496.1	1	1.52743e-05	107.79	HIYETVLK(1)MQK	4	-0.54056	3	1.013	0.979	1.083	0.925	1.17	1.034	1.042	1.175	0.888	1.002	0.972	0.833	1.22	0.923	1.167	1.322
A0A098DQM6	493	K	Putative Xaa-Pro aminopeptidase OS=Fusarium culmorum OX=5516 GN=FCULG_00008910 PE=3 SV=1	FG06496.1	1	0.0157905	50.088	DVLDK(1)YWDVGGVR	3	0.075336	1							1.042	1.175	0.888	1.002
A0A098DQM6	270	K	Putative Xaa-Pro aminopeptidase OS=Fusarium culmorum OX=5516 GN=FCULG_00008910 PE=3 SV=1	FG06496.1	1	0.00779074	79.454	AVFAK(1)AK	3	-0.41055	1	1.034	1.041	0.952	0.973	0.978	0.993	1.042	1.175	0.888	1.002	0.992	0.886	1.072	0.971	1.12	1.104
A0A098DQM6	404	K	Putative Xaa-Pro aminopeptidase OS=Fusarium culmorum OX=5516 GN=FCULG_00008910 PE=3 SV=1	FG06496.1	1	0.0123319	71.451	GDK(1)DEILK	2	-0.87481	1	1.144	1.083	0.846	0.926	0.913	1.057	1.042	1.175	0.888	1.002	1.098	0.922	0.953	0.924	1.191	1.031
A0A098DQR8	210	K	UPF0047 protein C4A8.02c OS=Fusarium culmorum OX=5516 GN=FCULG_00008456 PE=4 SV=1	FG06908.1	1	0.000533532	84.479	RVVATIQGEK(1)A	2	-0.18301	1	1.044	0.894	1.086	0.976	1.112	1.167	1.084	1.117	0.948	0.882	0.963	0.8	1.146	1.107	1.204	1.035
A0A098DQR8	78	K	UPF0047 protein C4A8.02c OS=Fusarium culmorum OX=5516 GN=FCULG_00008456 PE=4 SV=1	FG06908.1	1	0.00133656	86.243	QFTLPAK(1)SR	2	-1.0596	1	0.985	0.968	1.027	1.02	1.007	1.017	1.084	1.117	0.948	0.882	0.909	0.867	1.083	1.156	1.048	0.937
A0A098DQR8	143	K	UPF0047 protein C4A8.02c OS=Fusarium culmorum OX=5516 GN=FCULG_00008456 PE=4 SV=1	FG06908.1	1	0.000528719	70.628	IAPAEGPK(1)GEALYR	3	0.54984	1	0.888	0.838	0.94	1.334	0.705	1.059	1.084	1.117	0.948	0.882	0.819	0.75	0.992	1.512	1.092	0.656
A0A098DR13	625	K	Alpha-1,4 glucan phosphorylase OS=Gibberella zeae (strain PH-1 / ATCC MYA-4620 / FGSC 9075 / NRRL 31084) OX=229533 GN=FG09613.1 PE=3 SV=1	FG09613.1	1	0.00343475	98.009	RIHEYK(1)R	2	0.26823	2	1.01	0.809	1.465	0.717	2.043	1.248	1.19	0.956	1.131	0.7	0.849	0.846	1.295	1.024	1.004	1.265
A0A098DR13	161	K	Alpha-1,4 glucan phosphorylase OS=Gibberella zeae (strain PH-1 / ATCC MYA-4620 / FGSC 9075 / NRRL 31084) OX=229533 GN=FG09613.1 PE=3 SV=1	FG09613.1	1	1.70069e-10	190.1	DIAK(1)AGLSELGFR	3	-1.7323	4	1.19	0.881	1.197	0.731	1.637	1.351	1.19	0.956	1.131	0.7	1	0.922	1.058	1.044	1.085	1.013
A0A098DR13	589	K	Alpha-1,4 glucan phosphorylase OS=Gibberella zeae (strain PH-1 / ATCC MYA-4620 / FGSC 9075 / NRRL 31084) OX=229533 GN=FG09613.1 PE=3 SV=1	FG09613.1	1	4.84419e-06	134.13	KEWSEIK(1)YANK	3	-0.44238	3	1.086	0.801	1.361	0.753	1.807	1.356	1.19	0.956	1.131	0.7	0.913	0.838	1.203	1.076	1.089	1.118
A0A098DR13	518	K	Alpha-1,4 glucan phosphorylase OS=Gibberella zeae (strain PH-1 / ATCC MYA-4620 / FGSC 9075 / NRRL 31084) OX=229533 GN=FG09613.1 PE=3 SV=1	FG09613.1	1	2.98507e-08	117	TTIFK(1)DFVEIYGPDK	3	-0.054083	1	1.229	0.79	1.362	0.619	2.199	1.556	1.19	0.956	1.131	0.7	1.033	0.826	1.204	0.884	1.251	1.362
A0A098DR13	579	K	Alpha-1,4 glucan phosphorylase OS=Gibberella zeae (strain PH-1 / ATCC MYA-4620 / FGSC 9075 / NRRL 31084) OX=229533 GN=FG09613.1 PE=3 SV=1	FG09613.1	1	0.000913778	117.31	YAEDK(1)EFRK	3	-0.069432	2	1.124	0.844	1.303	0.729	1.789	1.331	1.19	0.956	1.131	0.7	0.945	0.883	1.152	1.041	1.07	1.107
A0A098DR13	556	K	Alpha-1,4 glucan phosphorylase OS=Gibberella zeae (strain PH-1 / ATCC MYA-4620 / FGSC 9075 / NRRL 31084) OX=229533 GN=FG09613.1 PE=3 SV=1	FG09613.1	1	6.64922e-09	125.5	LSELIASK(1)VGGNGFLK	2	-2.3967	5	1.219	0.812	1.27	0.698	1.818	1.501	1.19	0.956	1.131	0.7	1.024	0.849	1.123	0.997	1.206	1.126
A0A098DR13	851	K	Alpha-1,4 glucan phosphorylase OS=Gibberella zeae (strain PH-1 / ATCC MYA-4620 / FGSC 9075 / NRRL 31084) OX=229533 GN=FG09613.1 PE=3 SV=1	FG09613.1	1	0.0211879	63.184	K(1)TITSVSR	2	-0.62568	1	1.008	0.84	1.27	0.882	1.441	1.2	1.19	0.956	1.131	0.7	0.847	0.879	1.123	1.26	0.964	0.891
A0A098DR13	619	K	Alpha-1,4 glucan phosphorylase OS=Gibberella zeae (strain PH-1 / ATCC MYA-4620 / FGSC 9075 / NRRL 31084) OX=229533 GN=FG09613.1 PE=3 SV=1	FG09613.1	1	0.000173798	80.316	SLVGVTVNPSALFDVQVK(1)R	3	2.4994	1	1.102	0.94	1.061	0.897	1.183	1.172	1.19	0.956	1.131	0.7	0.926	0.983	0.938	1.281	0.942	0.732
A0A098DR13	583	K	Alpha-1,4 glucan phosphorylase OS=Gibberella zeae (strain PH-1 / ATCC MYA-4620 / FGSC 9075 / NRRL 31084) OX=229533 GN=FG09613.1 PE=3 SV=1	FG09613.1	1	0.018433	76.17	K(1)EWSEIK	3	0.21191	3	1.063	0.832	1.345	0.76	1.769	1.278	1.19	0.956	1.131	0.7	0.893	0.87	1.189	1.086	1.026	1.095
A0A098DR13	642	K	Alpha-1,4 glucan phosphorylase OS=Gibberella zeae (strain PH-1 / ATCC MYA-4620 / FGSC 9075 / NRRL 31084) OX=229533 GN=FG09613.1 PE=3 SV=1	FG09613.1	1	6.46126e-10	190.85	YLYLK(1)SLTPEER	2	1.0466	2	1.087	0.9	1.239	0.773	1.603	1.208	1.19	0.956	1.131	0.7	0.913	0.941	1.095	1.104	0.97	0.992
A0A098DR13	76	K	Alpha-1,4 glucan phosphorylase OS=Gibberella zeae (strain PH-1 / ATCC MYA-4620 / FGSC 9075 / NRRL 31084) OX=229533 GN=FG09613.1 PE=3 SV=1	FG09613.1	1	8.65801e-06	98.508	GFTGK(1)DGFEQEVVR	2	3.0579	2	1.038	0.834	1.128	0.999	1.129	1.245	1.19	0.956	1.131	0.7	0.872	0.872	0.997	1.427	1	0.699
A0A098DR13	157	K	Alpha-1,4 glucan phosphorylase OS=Gibberella zeae (strain PH-1 / ATCC MYA-4620 / FGSC 9075 / NRRL 31084) OX=229533 GN=FG09613.1 PE=3 SV=1	FG09613.1	1	7.86956e-09	119.96	ALDNAMLNVGQK(1)DIAK	3	0.28409	2	1.061	0.847	1.157	0.935	1.237	1.253	1.19	0.956	1.131	0.7	0.892	0.886	1.023	1.336	1.007	0.766
A0A098DR13	574	K	Alpha-1,4 glucan phosphorylase OS=Gibberella zeae (strain PH-1 / ATCC MYA-4620 / FGSC 9075 / NRRL 31084) OX=229533 GN=FG09613.1 PE=3 SV=1	FG09613.1	1	7.08256e-14	150.7	DLTNLNQLEK(1)YAEDK	3	1.6054	2	1.146	0.824	1.319	0.711	1.854	1.391	1.19	0.956	1.131	0.7	0.963	0.862	1.166	1.016	1.117	1.148
A0A098DR41	304	K	Putative nucleolar complex protein 14 OS=Fusarium culmorum OX=5516 GN=FCULG_00008370 PE=4 SV=1	FGRAMPH1_01T23673	1	0.0304151	59.35	DFDLQVK(1)K	2	-0.17569	1
A0A098DR83	34	K	Tol protein OS=Fusarium langsethiae OX=179993 GN=FLAG1_04809 PE=4 SV=1	FGRAMPH1_01T23037	1	0.0458818	54.023	PVDRDK(1)GREK(1)EK	3	-0.83721	1	0.927	0.922	1.032	1.119	0.923	1.005
A0A098DR83	30	K	Tol protein OS=Fusarium langsethiae OX=179993 GN=FLAG1_04809 PE=4 SV=1	FGRAMPH1_01T23037	1	0.0458818	54.023	PVDRDK(1)GREK(1)EK	3	-0.83721	1	0.927	0.922	1.032	1.119	0.923	1.005
A0A098DRE5	212	K	2-aminoadipate transaminase OS=Talaromyces marneffei PM1 OX=1077442 GN=GQ26_0490020 PE=4 SV=1	FG07691.1	1	0.000470577	99.343	TLTTGWVGK(1)R	2	-0.37259	1	0.915	0.899	0.851	1.334	0.638	1.018	0.944	1.03	0.778	1.32	0.969	0.873	1.094	1.011	1.11	1.082
A0A098DRE5	390	K	2-aminoadipate transaminase OS=Talaromyces marneffei PM1 OX=1077442 GN=GQ26_0490020 PE=4 SV=1	FG07691.1	1	3.44734e-07	164.13	TIYEDLESK(1)NAR	2	-1.104	1	0.957	0.881	0.917	1.245	0.737	1.086	0.944	1.03	0.778	1.32	1.014	0.855	1.179	0.943	1.186	1.25
A0A098DRE5	381	K	2-aminoadipate transaminase OS=Talaromyces marneffei PM1 OX=1077442 GN=GQ26_0490020 PE=4 SV=1	FG07691.1	1	0.00156411	83.53	K(1)TIYEDLESK	2	0.27855	1	0.945	0.909	0.901	1.245	0.724	1.04	0.944	1.03	0.778	1.32	1.001	0.883	1.158	0.943	1.134	1.228
A0A098DRE5	82	K	2-aminoadipate transaminase OS=Talaromyces marneffei PM1 OX=1077442 GN=GQ26_0490020 PE=4 SV=1	FG07691.1	1	0.00632826	85.676	GK(1)ADDVK	2	-1.5211	2	0.838	0.777	0.894	1.491	0.6	1.079	0.944	1.03	0.778	1.32	0.888	0.754	1.149	1.13	1.178	1.017
A0A098DRI1	426	K	Guanine nucleotide exchange factor-like protein OS=Purpureocillium lilacinum OX=33203 GN=VFPFJ_05815 PE=4 SV=1	FG06652.1	1	0.00874773	77.533	YVTAVK(1)SR	2	0.5998	1	0.777	0.682	1.387	1.154	1.202	1.139	1.485	1.177	0.927	0.438	0.523	0.579	1.496	2.635	0.903	0.568
A0A098DRL8	205	K	Gamma interferon inducible lysosomal thiol reductase OS=Fusarium sporotrichioides OX=5514 GN=FSPOR_7633 PE=4 SV=1	FG09809.1	1	1.93901e-05	101.2	TADAGVTK(1)SATIR	2	0.1237	1	1.165	1.121	1.126	0.588	1.914	1.04	1.037	1.142	0.849	1.061	1.123	0.982	1.326	0.554	1.144	2.394
A0A098DRL8	139	K	Gamma interferon inducible lysosomal thiol reductase OS=Fusarium sporotrichioides OX=5514 GN=FSPOR_7633 PE=4 SV=1	FG09809.1	1	0.00921632	53.768	ELYPDPK(1)INLGFIMCLSR	3	-0.25682	1	1.023	0.836	1.107	1.034	1.07	1.225	1.037	1.142	0.849	1.061	0.986	0.732	1.304	0.975	1.347	1.337
A0A098DS79	170	K	Gamma-glutamyltransferase OS=Fusarium langsethiae OX=179993 GN=FLAG1_05016 PE=4 SV=1	FG09141.1	1	1.73019e-13	133.96	YGSLPWSQLVQPAIK(1)VAR	3	0.95006	1	1.063	1.001	0.963	0.973	0.989	1.062	1.028	1.085	0.721	1.321	1.034	0.923	1.336	0.737	1.12	1.813
A0A098DS79	221	K	Gamma-glutamyltransferase OS=Fusarium langsethiae OX=179993 GN=FLAG1_05016 PE=4 SV=1	FG09141.1	1	0.0472708	53.968	FGEK(1)LTR	2	-0.0087449	1	0.884	0.893	0.907	1.316	0.69	0.991	1.028	1.085	0.721	1.321	0.86	0.823	1.258	0.996	1.045	1.263
A0A098DS79	457	K	Gamma-glutamyltransferase OS=Fusarium langsethiae OX=179993 GN=FLAG1_05016 PE=4 SV=1	FG09141.1	1	6.10549e-15	157.14	PGK(1)RPLSSISTTIVEDADGK	3	-0.37466	1	1.062	0.758	0.699	1.481	0.472	1.402	1.028	1.085	0.721	1.321	1.033	0.699	0.969	1.121	1.478	0.864
A0A098DS79	217	K	Gamma-glutamyltransferase OS=Fusarium langsethiae OX=179993 GN=FLAG1_05016 PE=4 SV=1	FG09141.1	1	0.00331425	101.54	LVK(1)FGEK	3	-0.27246	2	0.887	0.93	0.838	1.345	0.623	0.954	1.028	1.085	0.721	1.321	0.863	0.857	1.162	1.018	1.007	1.141
A0A098DS79	474	K	Gamma-glutamyltransferase OS=Fusarium langsethiae OX=179993 GN=FLAG1_05016 PE=4 SV=1	FG09141.1	1	1.99786e-35	211.14	RPLSSISTTIVEDADGK(1)VSLVTGSAGGSR	4	1.7354	3	0.921	0.854	0.999	1.227	0.814	1.079	1.028	1.085	0.721	1.321	0.896	0.787	1.386	0.929	1.139	1.492
A0A098DS79	376	K	Gamma-glutamyltransferase OS=Fusarium langsethiae OX=179993 GN=FLAG1_05016 PE=4 SV=1	FG09141.1	1	0.00017323	124.42	ALALK(1)DYDPK	2	0.86973	3	0.911	0.837	0.98	1.272	0.771	1.087	1.028	1.085	0.721	1.321	0.886	0.771	1.359	0.963	1.149	1.411
A0A098DS79	259	K	Gamma-glutamyltransferase OS=Fusarium langsethiae OX=179993 GN=FLAG1_05016 PE=4 SV=1	FG09141.1	1	0.00122392	73.927	EK(1)GIMTMDDLK	3	1.3208	7	1.025	0.873	0.919	1.184	0.776	1.174	1.028	1.085	0.721	1.321	0.997	0.805	1.275	0.896	1.239	1.423
A0A098DS79	138	K	Gamma-glutamyltransferase OS=Fusarium langsethiae OX=179993 GN=FLAG1_05016 PE=4 SV=1	FG09141.1	1	1.35298e-05	89.831	NNVNESISGGK(1)ASGVPGELR	3	-0.2038	1	0.898	0.76	1.183	1.158	1.022	1.181	1.028	1.085	0.721	1.321	0.874	0.7	1.641	0.877	1.249	1.871
A0A098DT74	166	K	Proteasome endopeptidase complex OS=Gibberella zeae (strain PH-1 / ATCC MYA-4620 / FGSC 9075 / NRRL 31084) OX=229533 GN=FG07282.1 PE=3 SV=1	FG07282.1	1	0.00597094	87.323	ILVDK(1)AR	2	-2.1962	1	1.465	1.168	0.916	0.451	2.032	1.254	1.575	1.336	0.707	0.433	0.93	0.874	1.296	1.042	1.064	1.244
A0A098DT74	189	K	Proteasome endopeptidase complex OS=Gibberella zeae (strain PH-1 / ATCC MYA-4620 / FGSC 9075 / NRRL 31084) OX=229533 GN=FG07282.1 PE=3 SV=1	FG07282.1	1	3.57579e-06	102.07	LSVEDPVTIDYITK(1)YVAGVQQR	3	0.068099	1	0.965	0.893	1.244	0.898	1.385	1.08	1.575	1.336	0.707	0.433	0.613	0.668	1.76	2.074	0.918	0.849
A0A098DT74	126	K	Proteasome endopeptidase complex OS=Gibberella zeae (strain PH-1 / ATCC MYA-4620 / FGSC 9075 / NRRL 31084) OX=229533 GN=FG07282.1 PE=3 SV=1	FG07282.1	1	0.000125606	92.295	GTDVVVLGCEK(1)R	2	1.5208	1	1.28	0.936	1.079	0.706	1.529	1.368	1.575	1.336	0.707	0.433	0.813	0.701	1.526	1.63	1.16	0.936
A0A098DT74	258	K	Proteasome endopeptidase complex OS=Gibberella zeae (strain PH-1 / ATCC MYA-4620 / FGSC 9075 / NRRL 31084) OX=229533 GN=FG07282.1 PE=3 SV=1	FG07282.1	1	0.000999899	109.44	NYK(1)EDMNR	2	0.60675	3	1.233	0.984	0.952	0.831	1.145	1.253	1.575	1.336	0.707	0.433	0.783	0.737	1.347	1.919	1.062	0.702
A0A098DT85	140	K	Transaldolase OS=Gibberella zeae (strain PH-1 / ATCC MYA-4620 / FGSC 9075 / NRRL 31084) OX=229533 GN=FGRAMPH1_01T25071 PE=4 SV=1	FGRAMPH1_01T25071	1	0.00239761	80.24	ALAPEFDTK(1)R	2	0.35583	1	1.029	0.865	1.02	1.086	0.939	1.19	1.027	1.018	0.96	1.022	1.002	0.85	1.062	1.063	1.179	0.999
A0A098DTM7	908	K	RNA-dependent RNA polymerase OS=Gibberella zeae (strain PH-1 / ATCC MYA-4620 / FGSC 9075 / NRRL 31084) OX=229533 GN=FG06504.1 PE=3 SV=1	FG06504.1	1	0.0292021	60.019	AK(1)MNIK(1)IPR	2	3.8288	1	0.935	0.843	1.049	1.173	0.894	1.109
A0A098DTM7	912	K	RNA-dependent RNA polymerase OS=Gibberella zeae (strain PH-1 / ATCC MYA-4620 / FGSC 9075 / NRRL 31084) OX=229533 GN=FG06504.1 PE=3 SV=1	FG06504.1	1	0.0292021	60.019	AK(1)MNIK(1)IPR	2	3.8288	1	0.935	0.843	1.049	1.173	0.894	1.109
A0A098DTU2	57	K	Calcium-binding ncs-1 OS=Fusarium longipes OX=694270 GN=FLONG3_9345 PE=4 SV=1	FG09591.1	1	3.78055e-10	132.51	SGTIDFK(1)EFICALSVTSR	3	0.30321	1	0.766	0.819	1.586	0.829	1.913	0.935	0.79	0.829	1.363	1.017	0.97	0.988	1.164	0.815	0.982	1.428
A0A098DTU2	24	K	Calcium-binding ncs-1 OS=Fusarium longipes OX=694270 GN=FLONG3_9345 PE=4 SV=1	FG09591.1	1	0.00131415	106.68	EEFQK(1)IYR	2	1.1898	1	0.758	0.784	1.353	1.105	1.224	0.968	0.79	0.829	1.363	1.017	0.959	0.946	0.993	1.087	1.014	0.914
A0A098DTU2	121	K	Calcium-binding ncs-1 OS=Fusarium longipes OX=694270 GN=FLONG3_9345 PE=4 SV=1	FG09591.1	1	2.6832e-05	108.24	LPEDEDTPEK(1)R	2	0.98161	1	0.791	0.716	1.467	1.026	1.429	1.105	0.79	0.829	1.363	1.017	1.001	0.864	1.076	1.009	1.159	1.066
A0A098DTY1	249	K	---	FGRAMPH1_01T28055	1	0.0315232	42.958	K(1)ALYLGGSDDRFER	3	-0.41128	1							0.851	0.824	1.306	1.012
A0A098DU58	219	K	Nucleosome assembly protein OS=Fusarium langsethiae OX=179993 GN=FLAG1_04444 PE=3 SV=1	FG07377.1	1	0.000106123	101.38	K(1)VTPEESEEGRK	3	0.031294	2	0.74	0.72	1.388	1.152	1.205	1.027	0.774	0.902	1.137	1.227	0.956	0.798	1.221	0.939	1.198	1.3
A0A098DU58	235	K	Nucleosome assembly protein OS=Fusarium langsethiae OX=179993 GN=FLAG1_04444 PE=3 SV=1	FG07377.1	0.999999	0.0205889	66.073	KIDEQK(1)K	3	0.12678	1	0.716	0.711	1.301	1.271	1.024	1.007	0.774	0.902	1.137	1.227	0.925	0.788	1.144	1.036	1.174	1.104
A0A098DUZ1	44	K	---	FG09248.1	1	0.0409337	42.599	EAALLK(1)SK	3	0.42545	1	0.747	0.655	1.68	0.917	1.832	1.141
A0A098DV25	678	K	Protein dopey OS=Fusarium culmorum OX=5516 GN=FCULG_00008258 PE=4 SV=1	FG07084.1	1	0.0141873	77.058	TYQVK(1)GK	3	1.3653	2	0.995	0.936	0.577	1.493	0.386	1.063
A0A098DVJ5	1521	K	Telomeric single stranded DNA binding POT1/CDC13 OS=Metarhizium robertsii OX=568076 GN=X797_010385 PE=4 SV=1	FG07190.1	1	0.0501693	45.661	VTEAGK(1)ENTK	2	0.64876	1
A0A098DVZ3	216	K	Structural maintenance of chromosomes protein OS=Gibberella zeae (strain PH-1 / ATCC MYA-4620 / FGSC 9075 / NRRL 31084) OX=229533 GN=FGRAMPH1_01T23103 PE=3 SV=1	FGRAMPH1_01T23103	1	0.00742282	63.076	GFQDK(1)DRER	3	1.0326	1	0.67	0.548	1.665	1.117	1.491	1.224	0.589	0.518	1.678	0.948	1.138	1.058	0.992	1.178	1.076	0.842
A0A098DVZ3	490	K	Structural maintenance of chromosomes protein OS=Gibberella zeae (strain PH-1 / ATCC MYA-4620 / FGSC 9075 / NRRL 31084) OX=229533 GN=FGRAMPH1_01T23103 PE=3 SV=1	FGRAMPH1_01T23103	1	0.0162391	64.82	QEK(1)EAAER	2	0.26715	1	0.493	0.49	1.881	1.136	1.655	1.005	0.589	0.518	1.678	0.948	0.837	0.946	1.121	1.198	0.885	0.936
A0A098DVZ4	170	K	Glyceraldehyde-3-phosphate dehydrogenase OS=Gibberella zeae (strain PH-1 / ATCC MYA-4620 / FGSC 9075 / NRRL 31084) OX=229533 GN=FGRAMPH1_01T19883 PE=3 SV=1	FGRAMPH1_01T19883	1	4.21601e-27	230.67	GEVGNQGNDLVVNGK(1)TIK	2	1.1203	15	0.969	0.818	1.248	0.965	1.294	1.185	0.887	0.954	1.244	0.934	1.092	0.857	1.003	1.033	1.274	0.971
A0A098DVZ4	155	K	Glyceraldehyde-3-phosphate dehydrogenase OS=Gibberella zeae (strain PH-1 / ATCC MYA-4620 / FGSC 9075 / NRRL 31084) OX=229533 GN=FGRAMPH1_01T19883 PE=3 SV=1	FGRAMPH1_01T19883	1	7.96629e-34	244.78	YDSSHGIFK(1)GEVGNQGNDLVVNGK	4	1.2932	9	0.962	0.833	1.329	0.876	1.518	1.156	0.887	0.954	1.244	0.934	1.085	0.873	1.068	0.938	1.243	1.139
A0A098DVZ4	207	K	Glyceraldehyde-3-phosphate dehydrogenase OS=Gibberella zeae (strain PH-1 / ATCC MYA-4620 / FGSC 9075 / NRRL 31084) OX=229533 GN=FGRAMPH1_01T19883 PE=3 SV=1	FGRAMPH1_01T19883	1	0.000128192	130.98	AK(1)AHLQGGAK(1)K	3	0.51732	6	0.929	0.778	1.362	0.931	1.463	1.195	0.887	0.954	1.244	0.934	1.047	0.816	1.095	0.997	1.283	1.098
A0A098DVZ4	205	K	Glyceraldehyde-3-phosphate dehydrogenase OS=Gibberella zeae (strain PH-1 / ATCC MYA-4620 / FGSC 9075 / NRRL 31084) OX=229533 GN=FGRAMPH1_01T19883 PE=3 SV=1	FGRAMPH1_01T19883	1	1.53853e-20	174.82	WSETGADYVVESTGVFTTIDK(1)AK	3	-0.8535	1	0.99	0.798	1.262	0.949	1.33	1.241	0.887	0.954	1.244	0.934	1.116	0.836	1.014	1.016	1.335	0.998
A0A098DVZ4	349	K	Glyceraldehyde-3-phosphate dehydrogenase OS=Gibberella zeae (strain PH-1 / ATCC MYA-4620 / FGSC 9075 / NRRL 31084) OX=229533 GN=FGRAMPH1_01T19883 PE=3 SV=1	FGRAMPH1_01T19883	1	4.56752e-07	168.76	LEK(1)GASYDQIK	3	-0.087382	9	0.885	0.754	1.379	0.982	1.404	1.175	0.887	0.954	1.244	0.934	0.998	0.79	1.109	1.051	1.263	1.055
A0A098DVZ4	292	K	Glyceraldehyde-3-phosphate dehydrogenase OS=Gibberella zeae (strain PH-1 / ATCC MYA-4620 / FGSC 9075 / NRRL 31084) OX=229533 GN=FGRAMPH1_01T19883 PE=3 SV=1	FGRAMPH1_01T19883	1	1.10474e-05	109.39	TVDGPSSK(1)DWR	2	0.44462	7	0.852	0.835	1.342	0.971	1.381	1.02	0.887	0.954	1.244	0.934	0.961	0.875	1.079	1.04	1.098	1.037
A0A098DVZ4	325	K	Glyceraldehyde-3-phosphate dehydrogenase OS=Gibberella zeae (strain PH-1 / ATCC MYA-4620 / FGSC 9075 / NRRL 31084) OX=229533 GN=FGRAMPH1_01T19883 PE=3 SV=1	FGRAMPH1_01T19883	1	1.93003e-10	160.87	VIPELNGK(1)LTGMSMR	3	-0.16866	7	0.897	0.799	1.32	0.984	1.341	1.123	0.887	0.954	1.244	0.934	1.011	0.838	1.061	1.054	1.206	1.007
A0A098DVZ4	369	K	Glyceraldehyde-3-phosphate dehydrogenase OS=Gibberella zeae (strain PH-1 / ATCC MYA-4620 / FGSC 9075 / NRRL 31084) OX=229533 GN=FGRAMPH1_01T19883 PE=3 SV=1	FGRAMPH1_01T19883	1	2.30816e-16	142.53	EASEGDLK(1)GVLAYTEDDVVSSDLNGNTNSSIFDAK	4	-0.47743	1	0.813	0.793	1.421	0.973	1.46	1.025	0.887	0.954	1.244	0.934	0.917	0.831	1.142	1.042	1.103	1.096
A0A098DVZ4	361	K	Glyceraldehyde-3-phosphate dehydrogenase OS=Gibberella zeae (strain PH-1 / ATCC MYA-4620 / FGSC 9075 / NRRL 31084) OX=229533 GN=FGRAMPH1_01T19883 PE=3 SV=1	FGRAMPH1_01T19883	1	4.98858e-14	209.19	QVIK(1)EASEGDLK	3	-1.5749	12	0.87	0.806	1.366	0.958	1.425	1.08	0.887	0.954	1.244	0.934	0.981	0.845	1.098	1.026	1.161	1.07
A0A098DVZ4	184	K	Glyceraldehyde-3-phosphate dehydrogenase OS=Gibberella zeae (strain PH-1 / ATCC MYA-4620 / FGSC 9075 / NRRL 31084) OX=229533 GN=FGRAMPH1_01T19883 PE=3 SV=1	FGRAMPH1_01T19883	1	5.47719e-22	169.39	FYSERDPANIK(1)WSETGADYVVESTGVFTTIDK	4	-0.8462	3	0.95	0.795	1.313	0.941	1.395	1.194	0.887	0.954	1.244	0.934	1.071	0.833	1.055	1.007	1.286	1.048
A0A098DVZ4	313	K	Glyceraldehyde-3-phosphate dehydrogenase OS=Gibberella zeae (strain PH-1 / ATCC MYA-4620 / FGSC 9075 / NRRL 31084) OX=229533 GN=FGRAMPH1_01T19883 PE=3 SV=1	FGRAMPH1_01T19883	1	1.86951e-13	143.46	GAAQNIIPSSTGAAK(1)AVGK	3	0.0068319	6	0.918	0.809	1.284	0.989	1.299	1.136	0.887	0.954	1.244	0.934	1.035	0.848	1.032	1.059	1.221	0.975
A0A098DVZ4	215	K	Glyceraldehyde-3-phosphate dehydrogenase OS=Gibberella zeae (strain PH-1 / ATCC MYA-4620 / FGSC 9075 / NRRL 31084) OX=229533 GN=FGRAMPH1_01T19883 PE=3 SV=1	FGRAMPH1_01T19883	1	0.000128192	112.41	AK(1)AHLQGGAK(1)K	3	0.51732	9	0.904	0.777	1.361	0.958	1.42	1.163	0.887	0.954	1.244	0.934	1.019	0.814	1.094	1.026	1.252	1.066
A0A098DVZ4	317	K	Glyceraldehyde-3-phosphate dehydrogenase OS=Gibberella zeae (strain PH-1 / ATCC MYA-4620 / FGSC 9075 / NRRL 31084) OX=229533 GN=FGRAMPH1_01T19883 PE=3 SV=1	FGRAMPH1_01T19883	1	4.16627e-06	123.28	AVGK(1)VIPELNGK	2	-0.20831	8	0.88	0.79	1.393	0.937	1.487	1.114	0.887	0.954	1.244	0.934	0.992	0.828	1.12	1.003	1.198	1.117
A0A098DVZ4	173	K	Glyceraldehyde-3-phosphate dehydrogenase OS=Gibberella zeae (strain PH-1 / ATCC MYA-4620 / FGSC 9075 / NRRL 31084) OX=229533 GN=FGRAMPH1_01T19883 PE=3 SV=1	FGRAMPH1_01T19883	1	2.70712e-08	140.17	TIK(1)FYSERDPANIK	4	0.26147	5	1.009	0.808	1.246	0.937	1.33	1.248	0.887	0.954	1.244	0.934	1.138	0.847	1.002	1.003	1.344	0.999
A0A098DVZ4	265	K	Glyceraldehyde-3-phosphate dehydrogenase OS=Gibberella zeae (strain PH-1 / ATCC MYA-4620 / FGSC 9075 / NRRL 31084) OX=229533 GN=FGRAMPH1_01T19883 PE=3 SV=1	FGRAMPH1_01T19883	1	1.44447e-25	204.18	VINDK(1)FGIVEGLMTTVHSYTATQK	3	2.3883	9	0.9	0.796	1.488	0.816	1.824	1.131	0.887	0.954	1.244	0.934	1.015	0.834	1.196	0.874	1.217	1.368
A0A098DVZ4	357	K	Glyceraldehyde-3-phosphate dehydrogenase OS=Gibberella zeae (strain PH-1 / ATCC MYA-4620 / FGSC 9075 / NRRL 31084) OX=229533 GN=FGRAMPH1_01T19883 PE=3 SV=1	FGRAMPH1_01T19883	1	4.55319e-07	158.58	GASYDQIK(1)QVIK	2	-0.026892	9	0.929	0.813	1.286	0.973	1.322	1.142	0.887	0.954	1.244	0.934	1.047	0.852	1.034	1.042	1.229	0.992
A0A098DVZ4	216	K	Glyceraldehyde-3-phosphate dehydrogenase OS=Gibberella zeae (strain PH-1 / ATCC MYA-4620 / FGSC 9075 / NRRL 31084) OX=229533 GN=FGRAMPH1_01T19883 PE=3 SV=1	FGRAMPH1_01T19883	1	8.63768e-09	110.98	K(1)VIISAPSADAPMYVVGVNENK	4	0.67733	3	0.949	0.879	1.056	1.116	0.946	1.079	0.887	0.954	1.244	0.934	1.07	0.921	0.849	1.195	1.162	0.71
A0A098DW43	187	K	Px protein OS=Fusarium langsethiae OX=179993 GN=FLAG1_04114 PE=4 SV=1	FGRAMPH1_01T27179	1	0.010577	60.828	SVISK(1)FRPR	3	-2.0879	1	0.88	0.874	1.088	1.158	0.939	1.006
A0A098DWQ5	403	K	Related to kinetoplast-associated protein KAP OS=Fusarium oxysporum OX=5507 GN=FRV6_08117 PE=4 SV=1	FG07430.1	1	0.00891006	80.102	K(1)AAEEAEK	2	0.22697	1	0.554	0.517	2.048	0.881	2.326	1.073	0.743	0.603	1.745	0.781	0.746	0.857	1.174	1.128	0.87	1.041
A0A098DWQ5	276	K	Related to kinetoplast-associated protein KAP OS=Fusarium oxysporum OX=5507 GN=FRV6_08117 PE=4 SV=1	FG07430.1	1	0.0298995	52.49	EK(1)YEAEMK	2	-0.0088333	1	0.866	0.646	1.983	0.505	3.927	1.34	0.743	0.603	1.745	0.781	1.166	1.071	1.136	0.647	1.089	1.756
A0A098DWQ5	135	K	Related to kinetoplast-associated protein KAP OS=Fusarium oxysporum OX=5507 GN=FRV6_08117 PE=4 SV=1	FG07430.1	1	0.0528053	43.808	AMEEK(1)VK	2	-0.96308	1	0.616	0.618	1.855	0.911	2.037	0.997	0.743	0.603	1.745	0.781	0.829	1.025	1.063	1.166	0.809	0.912
A0A098DWQ5	184	K	Related to kinetoplast-associated protein KAP OS=Fusarium oxysporum OX=5507 GN=FRV6_08117 PE=4 SV=1	FG07430.1	1	0.0337022	55.461	LEAEK(1)AAR	2	-1.0596	1	0.748	0.683	1.695	0.874	1.939	1.095	0.743	0.603	1.745	0.781	1.007	1.133	0.971	1.119	0.889	0.868
A0A098DWQ5	143	K	Related to kinetoplast-associated protein KAP OS=Fusarium oxysporum OX=5507 GN=FRV6_08117 PE=4 SV=1	FG07430.1	1	0.00192627	84.31	QK(1)EAEAQIR	2	0.47913	1	0.452	0.484	2.3	0.764	3.01	0.935	0.743	0.603	1.745	0.781	0.608	0.803	1.318	0.978	0.757	1.348
A0A098DWQ5	172	K	Related to kinetoplast-associated protein KAP OS=Fusarium oxysporum OX=5507 GN=FRV6_08117 PE=4 SV=1	FG07430.1	1	0.00119993	109.66	LAQEEAK(1)K	2	0.090604	1	0.77	0.685	1.601	0.944	1.696	1.124	0.743	0.603	1.745	0.781	1.036	1.136	0.917	1.209	0.912	0.758
A0A098DWQ5	397	K	Related to kinetoplast-associated protein KAP OS=Fusarium oxysporum OX=5507 GN=FRV6_08117 PE=4 SV=1	FG07430.1	1	6.11795e-06	125.53	AEQQAK(1)EDAAK	2	0.93257	2	0.567	0.529	2.08	0.825	2.522	1.071	0.743	0.603	1.745	0.781	0.763	0.877	1.192	1.056	0.87	1.129
A0A098DWQ5	375	K	Related to kinetoplast-associated protein KAP OS=Fusarium oxysporum OX=5507 GN=FRV6_08117 PE=4 SV=1	FG07430.1	1	1.32818e-09	135.47	ALQEEAAAK(1)AAAAQK	2	-0.083681	2	0.697	0.686	1.524	1.093	1.395	1.016	0.743	0.603	1.745	0.781	0.938	1.138	0.873	1.399	0.824	0.624
A0A098DWQ5	151	K	Related to kinetoplast-associated protein KAP OS=Fusarium oxysporum OX=5507 GN=FRV6_08117 PE=4 SV=1	FG07430.1	1	0.0282377	49.472	K(1)EAEEAFHR	3	-0.017192	1							0.743	0.603	1.745	0.781
A0A098DWQ5	214	K	Related to kinetoplast-associated protein KAP OS=Fusarium oxysporum OX=5507 GN=FRV6_08117 PE=4 SV=1	FG07430.1	1	0.000557426	92.611	AMAEAEEK(1)AR	2	1.564	2	0.721	0.684	1.648	0.947	1.74	1.054	0.743	0.603	1.745	0.781	0.97	1.134	0.944	1.213	0.855	0.778
A0A098DWQ5	247	K	Related to kinetoplast-associated protein KAP OS=Fusarium oxysporum OX=5507 GN=FRV6_08117 PE=4 SV=1	FG07430.1	1	0.0178829	76.679	K(1)FEAAAK	2	1.1654	1	0.746	0.574	2.24	0.44	5.09	1.3	0.743	0.603	1.745	0.781	1.004	0.952	1.284	0.563	1.055	2.281
A0A098DXB1	210	K	Phospholipase OS=Gibberella zeae (strain PH-1 / ATCC MYA-4620 / FGSC 9075 / NRRL 31084) OX=229533 GN=FGRAMPH1_01T19677 PE=3 SV=1	FGRAMPH1_01T19677	1	0.0319804	47.228	RPPAK(1)NEQYR	3	-0.23697	1	0.865	0.861	1.082	1.191	0.908	1.005	1.171	1.074	0.936	0.826	0.739	0.802	1.156	1.442	0.921	0.802
A0A098DXK5	958	K	Putative inositol polyphosphate 5-phosphatase C9G1.10c OS=Fusarium culmorum OX=5516 GN=FCULG_00001313 PE=4 SV=1	FG05891.1	1	0.0371578	52.725	GLQGAEVK(1)R	2	0.21229	1
A0A098DY09	731	K	Cysteinyl-tRNA synthetase OS=Gibberella zeae OX=5518 GN=FGRA07_06250 PE=3 SV=1	FG05963.1	1	0.000917336	123.86	EK(1)ADQEAR	2	0.020944	1	0.51	0.398	2.473	0.619	3.992	1.281	0.722	0.66	1.813	0.658	0.706	0.603	1.364	0.941	1.171	1.45
A0A098DYQ0	205	K	Related to cocaine esterase OS=Fusarium oxysporum OX=5507 GN=FRV6_10567 PE=4 SV=1	FG04958.1	1	0.000868176	62.278	RLESGGFYAK(1)EWHENQR	4	0.55346	1	1.073	0.916	1.038	0.973	1.067	1.172	1.045	1.086	0.828	1.139	1.027	0.843	1.254	0.854	1.218	1.468
A0A098DYQ0	48	K	Related to cocaine esterase OS=Fusarium oxysporum OX=5507 GN=FRV6_10567 PE=4 SV=1	FG04958.1	1	0.00280247	90.149	K(1)SDMTAVR	2	0.11336	1	1.254	0.912	0.834	1	0.834	1.376	1.045	1.086	0.828	1.139	1.2	0.84	1.007	0.878	1.429	1.147
A0A098E0M0	762	K	S-adenosylmethionine-dependent methyltransferase-like protein OS=Colletotrichum tofieldiae OX=708197 GN=CT0861_00254 PE=4 SV=1	FG05427.1	1	0.00199759	64.945	TGK(1)AEMTAVGR	2	0.249	1	0.692	0.52	1.763	1.025	1.72	1.33	0.676	0.677	1.556	0.999	1.024	0.768	1.133	1.026	1.333	1.104
A0A098E0Z2	618	K	ATP-citrate synthase subunit 1 OS=Gibberella zeae OX=5518 GN=FGRA07_06175 PE=3 SV=1	FGRAMPH1_01T19345	1	6.86365e-07	126.5	SIGLIAHFLDQK(1)R	3	-0.94963	1	0.729	0.652	1.827	0.791	2.309	1.119	0.792	0.722	1.59	0.809	0.92	0.903	1.149	0.978	1.019	1.175
A0A098E0Z2	532	K	ATP-citrate synthase subunit 1 OS=Gibberella zeae OX=5518 GN=FGRA07_06175 PE=3 SV=1	FGRAMPH1_01T19345	1	2.54579e-10	135.09	VELVK(1)EYVLNNFPSHK	4	0.11726	2	0.831	0.741	1.514	0.913	1.658	1.121	0.792	0.722	1.59	0.809	1.049	1.026	0.952	1.129	1.022	0.843
A0A098E0Z2	558	K	ATP-citrate synthase subunit 1 OS=Gibberella zeae OX=5518 GN=FGRA07_06175 PE=3 SV=1	FGRAMPH1_01T19345	1	0.000369192	71.354	LLDYALAVETVTTSK(1)K	3	-0.28057	1							0.792	0.722	1.59	0.809
A0A098E0Z2	493	K	ATP-citrate synthase subunit 1 OS=Gibberella zeae OX=5518 GN=FGRA07_06175 PE=3 SV=1	FGRAMPH1_01T19345	1	0.000906262	95.483	AFDK(1)GLSPR	2	-0.01526	3	0.706	0.711	1.784	0.799	2.232	0.993	0.792	0.722	1.59	0.809	0.891	0.985	1.122	0.988	0.905	1.136
A0A098E2E9	656	K	Dipeptidyl peptidase 3 OS=Clohesyomyces aquaticus OX=1231657 GN=BCR34DRAFT_496304 PE=3 SV=1	FGRAMPH1_01T21041	1	0.0451471	43.297	AAVEATK(1)GPR	2	0.47019	1	0.923	0.918	1.245	0.914	1.363	1.004	0.937	1.057	0.949	1.154	0.985	0.868	1.312	0.792	1.135	1.657
A0A098E2E9	559	K	Dipeptidyl peptidase 3 OS=Clohesyomyces aquaticus OX=1231657 GN=BCR34DRAFT_496304 PE=3 SV=1	FGRAMPH1_01T21041	1	0.028638	46.796	K(1)WGQVHDQAR	3	1.2657	1	0.898	0.8	1.255	1.047	1.198	1.123	0.937	1.057	0.949	1.154	0.958	0.757	1.322	0.907	1.266	1.458
A0A098E2E9	252	K	Dipeptidyl peptidase 3 OS=Clohesyomyces aquaticus OX=1231657 GN=BCR34DRAFT_496304 PE=3 SV=1	FGRAMPH1_01T21041	1	0.00303993	91.549	AK(1)DFAASK	2	-0.63378	1	0.823	0.908	0.95	1.319	0.72	0.906	0.937	1.057	0.949	1.154	0.878	0.859	1.001	1.143	1.022	0.876
A0A098E2E9	233	K	Dipeptidyl peptidase 3 OS=Clohesyomyces aquaticus OX=1231657 GN=BCR34DRAFT_496304 PE=3 SV=1	FGRAMPH1_01T21041	1	0.000239096	79.337	VIVK(1)YGDHSDDLSR	3	0.55421	1	0.985	0.827	1.159	1.029	1.127	1.19	0.937	1.057	0.949	1.154	1.051	0.782	1.221	0.892	1.344	1.369
A0A098E2E9	280	K	Dipeptidyl peptidase 3 OS=Clohesyomyces aquaticus OX=1231657 GN=BCR34DRAFT_496304 PE=3 SV=1	FGRAMPH1_01T21041	1	3.78263e-06	101.05	LISFYQTGDIDTHK(1)EAAK	4	3.9446	2	0.861	0.929	1.066	1.144	0.931	0.928	0.937	1.057	0.949	1.154	0.919	0.879	1.123	0.991	1.046	1.133
A0A098E2E9	250	K	Dipeptidyl peptidase 3 OS=Clohesyomyces aquaticus OX=1231657 GN=BCR34DRAFT_496304 PE=3 SV=1	FGRAMPH1_01T21041	1	0.000240062	109.79	ICDSLAK(1)AK	2	0.36354	1	0.898	0.868	1.233	1.002	1.231	1.034	0.937	1.057	0.949	1.154	0.958	0.821	1.299	0.868	1.167	1.497
A0A098E2E9	258	K	Dipeptidyl peptidase 3 OS=Clohesyomyces aquaticus OX=1231657 GN=BCR34DRAFT_496304 PE=3 SV=1	FGRAMPH1_01T21041	1	5.07599e-11	164.2	DFAASK(1)EQENYLSK	3	0.16767	3	0.913	0.868	1.113	1.106	1.007	1.052	0.937	1.057	0.949	1.154	0.974	0.821	1.173	0.958	1.186	1.224
A0A098E2N1	458	K	Protein farnesyltransferase/geranylgeranyltransferase type-1 subunit alpha OS=Fusarium culmorum OX=5516 GN=FCULG_00001336 PE=4 SV=1	FG05911.1	1	0.0103535	78.113	LYDDEGK(1)R	2	0.23548	1	0.916	0.845	1.298	0.941	1.379	1.085	1.033	1.134	1.127	0.73	0.887	0.745	1.152	1.289	1.191	0.894
A0A098E4P3	1476	K	Proteasome activator BLM10 OS=Fusarium culmorum OX=5516 GN=FCULG_00001878 PE=4 SV=1	FG06417.1	1	6.63722e-07	113.61	EVFGDGNDK(1)HQHR	4	-0.21456	1	0.86	0.807	1.205	1.128	1.069	1.066	0.88	0.862	1.303	0.973	0.977	0.936	0.925	1.159	1.044	0.798
A0A098E4P3	1837	K	Proteasome activator BLM10 OS=Fusarium culmorum OX=5516 GN=FCULG_00001878 PE=4 SV=1	FG06417.1	1	0.00011677	88.803	IRDPTIAHLK(1)AR	4	0.4146	1	0.949	0.7	1.313	1.038	1.264	1.357	0.88	0.862	1.303	0.973	1.078	0.812	1.008	1.067	1.328	0.945
A0A098E4P3	1133	K	Proteasome activator BLM10 OS=Fusarium culmorum OX=5516 GN=FCULG_00001878 PE=4 SV=1	FG06417.1	1	0.00112148	82.489	K(1)ALDANDHDR	3	-0.80926	1	0.744	0.79	1.392	1.074	1.296	0.942	0.88	0.862	1.303	0.973	0.845	0.916	1.068	1.104	0.922	0.967
A0A098E4T8	149	K	2,3-bisphosphoglycerate-independent phosphoglycerate mutase OS=Gibberella zeae OX=5518 GN=FGRA07_06162 PE=3 SV=1	FG06055.1	1	7.11564e-07	105.9	EYGVPK(1)VIIHFFGDGR	3	-0.0067851	1	1.019	0.931	1.28	0.77	1.662	1.094	1.242	1.16	1.004	0.618	0.82	0.803	1.275	1.246	1.021	1.023
A0A098E4T8	104	K	2,3-bisphosphoglycerate-independent phosphoglycerate mutase OS=Gibberella zeae OX=5518 GN=FGRA07_06162 PE=3 SV=1	FG06055.1	1	3.05767e-05	107.46	NGELSQNDVIK(1)K	2	-1.7425	3	1.062	1.008	1.165	0.766	1.521	1.053	1.242	1.16	1.004	0.618	0.855	0.869	1.16	1.239	0.984	0.936
A0A098E4T8	238	K	2,3-bisphosphoglycerate-independent phosphoglycerate mutase OS=Gibberella zeae OX=5518 GN=FGRA07_06162 PE=3 SV=1	FG06055.1	1	0.0155835	42.73	YEQGGDMNK(1)DEFLTPIIVGGDDRR	3	0.52824	1	1.114	0.867	1.06	0.958	1.107	1.284	1.242	1.16	1.004	0.618	0.897	0.747	1.056	1.55	1.201	0.681
A0A098E4T8	436	K	2,3-bisphosphoglycerate-independent phosphoglycerate mutase OS=Gibberella zeae OX=5518 GN=FGRA07_06162 PE=3 SV=1	FG06055.1	1	0.00147804	78.556	AIGK(1)ILEGCK	3	0.25138	1	1.115	1.04	1.233	0.612	2.017	1.072	1.242	1.16	1.004	0.618	0.898	0.897	1.228	0.99	1.001	1.24
A0A098E4T8	442	K	2,3-bisphosphoglycerate-independent phosphoglycerate mutase OS=Gibberella zeae OX=5518 GN=FGRA07_06162 PE=3 SV=1	FG06055.1	1	0.00211585	110.81	ILEGCK(1)K	3	-1.132	2	1.138	1.085	1.059	0.719	1.473	1.049	1.242	1.16	1.004	0.618	0.916	0.935	1.055	1.163	0.98	0.907
A0A098E4T8	227	K	2,3-bisphosphoglycerate-independent phosphoglycerate mutase OS=Gibberella zeae OX=5518 GN=FGRA07_06162 PE=3 SV=1	FG06055.1	1	2.21063e-16	164.53	GLILGEGEASEDPVATVK(1)AR	3	0.68847	1	1.167	0.948	1.037	0.849	1.222	1.231	1.242	1.16	1.004	0.618	0.94	0.817	1.033	1.374	1.151	0.752
A0A098E4T8	199	K	2,3-bisphosphoglycerate-independent phosphoglycerate mutase OS=Gibberella zeae OX=5518 GN=FGRA07_06162 PE=3 SV=1	FG06055.1	1	0.0084035	60.91	YFAMDRDK(1)R	3	-0.51626	1							1.242	1.16	1.004	0.618
A0A098E4T8	143	K	2,3-bisphosphoglycerate-independent phosphoglycerate mutase OS=Gibberella zeae OX=5518 GN=FGRA07_06162 PE=3 SV=1	FG06055.1	1	0.000578413	102.52	AAK(1)EYGVPK	3	0.84448	3	1.123	0.949	1.352	0.576	2.349	1.183	1.242	1.16	1.004	0.618	0.904	0.818	1.347	0.932	1.105	1.445
A0A098E4T8	164	K	2,3-bisphosphoglycerate-independent phosphoglycerate mutase OS=Gibberella zeae OX=5518 GN=FGRA07_06162 PE=3 SV=1	FG06055.1	1	9.82574e-14	144.94	DTDPK(1)SGAGYMQELVDNIK	4	-1.1425	4	1.044	0.944	1.21	0.802	1.509	1.105	1.242	1.16	1.004	0.618	0.841	0.814	1.205	1.298	1.033	0.928
A0A098E4T8	178	K	2,3-bisphosphoglycerate-independent phosphoglycerate mutase OS=Gibberella zeae OX=5518 GN=FGRA07_06162 PE=3 SV=1	FG06055.1	1	7.91552e-06	83.467	SGAGYMQELVDNIK(1)EIGVGEIGTVVGR	3	-0.8936	1	0.965	0.892	1.116	1.026	1.088	1.082	1.242	1.16	1.004	0.618	0.777	0.769	1.112	1.66	1.01	0.67
A0A098E4T8	105	K	2,3-bisphosphoglycerate-independent phosphoglycerate mutase OS=Gibberella zeae OX=5518 GN=FGRA07_06162 PE=3 SV=1	FG06055.1	1	2.54161e-06	150.26	K(1)TFQSAAGGNGR	3	1.5157	4	1.103	1.056	1.128	0.713	1.581	1.044	1.242	1.16	1.004	0.618	0.888	0.91	1.124	1.154	0.976	0.974
A0A098E4T8	140	K	2,3-bisphosphoglycerate-independent phosphoglycerate mutase OS=Gibberella zeae OX=5518 GN=FGRA07_06162 PE=3 SV=1	FG06055.1	1	3.52112e-06	131.35	QTHLYALLK(1)AAK	2	-0.046424	3	1.033	0.98	1.193	0.795	1.501	1.054	1.242	1.16	1.004	0.618	0.832	0.845	1.188	1.286	0.985	0.924
A0A098E587	98	K	Succinyl-:3-ketoacid-coenzyme a mitochondrial OS=Fusarium longipes OX=694270 GN=FLONG3_3018 PE=4 SV=1	FGRAMPH1_01T21369	1	0.000373098	99.688	GAVVK(1)DISAE	2	0.54339	1	0.921	0.956	1.202	0.92	1.306	0.964	0.957	1.165	0.846	1.114	0.962	0.821	1.421	0.826	1.172	1.72
A0A098E587	34	K	Succinyl-:3-ketoacid-coenzyme a mitochondrial OS=Fusarium longipes OX=694270 GN=FLONG3_3018 PE=4 SV=1	FGRAMPH1_01T21369	1	1.40837e-06	106.75	K(1)EITYAFDTVDDWQASLK	4	-0.0020387	2	0.955	0.922	1.117	1.005	1.111	1.036	0.957	1.165	0.846	1.114	0.998	0.791	1.32	0.902	1.262	1.463
A0A098E587	88	K	Succinyl-:3-ketoacid-coenzyme a mitochondrial OS=Fusarium longipes OX=694270 GN=FLONG3_3018 PE=4 SV=1	FGRAMPH1_01T21369	1	0.0047367	57.798	TMPPTYYPPPMTQQAIDK(1)LK	3	0.33828	1	0.95	0.947	1.104	0.999	1.106	1.003	0.957	1.165	0.846	1.114	0.993	0.813	1.305	0.897	1.221	1.455
A0A098E587	58	K	Succinyl-:3-ketoacid-coenzyme a mitochondrial OS=Fusarium longipes OX=694270 GN=FLONG3_3018 PE=4 SV=1	FGRAMPH1_01T21369	1	6.53136e-13	194.77	ASEELVK(1)EDTGAER	3	0.21833	4	0.926	0.969	1.041	1.064	0.979	0.956	0.957	1.165	0.846	1.114	0.968	0.832	1.23	0.955	1.163	1.288
A0A0E0RNG7	247	K	Meiotically up-regulated gene 14 protein OS=Fusarium culmorum OX=5516 GN=FCULG_00003440 PE=4 SV=1	FG00790.1	1	0.0112963	56.632	IAQALGPK(1)NR	3	0.50081	1							1.042	1.04	0.844	1.19
A0A0E0RPV7	97	K	Ubiquinol-cytochrome c reductase subunit 9 OS=Gibberella zeae OX=5518 GN=FGRA07_04030 PE=4 SV=1	FG01195.1	1	3.14701e-06	116.03	HK(1)FIEGGDEDEE	2	0.22358	5	0.773	0.665	1.326	1.236	1.073	1.163	0.731	0.755	1.259	1.28	1.057	0.881	1.053	0.966	1.2	1.09
A0A0E0RRY2	92	K	Peptide hydrolase OS=Gibberella zeae (strain PH-1 / ATCC MYA-4620 / FGSC 9075 / NRRL 31084) OX=229533 GN=FG01818.1 PE=3 SV=1	FG01818.1	1	1.39893e-06	144.55	ALLPK(1)LSQANLR	3	0.40711	2	1.038	0.751	1.35	0.862	1.566	1.383	1.067	0.753	1.133	1.03	0.973	0.997	1.192	0.837	0.976	1.424
A0A0E0RRY2	287	K	Peptide hydrolase OS=Gibberella zeae (strain PH-1 / ATCC MYA-4620 / FGSC 9075 / NRRL 31084) OX=229533 GN=FG01818.1 PE=3 SV=1	FG01818.1	1	2.49375e-10	164.01	K(1)VIAAYSSLPAVDSK	3	0.60511	2	1.087	0.666	1.191	1.056	1.128	1.633	1.067	0.753	1.133	1.03	1.019	0.884	1.051	1.025	1.153	1.025
A0A0E0RTH0	70	K	Amine oxidase OS=Gibberella zeae (strain PH-1 / ATCC MYA-4620 / FGSC 9075 / NRRL 31084) OX=229533 GN=FG02271.1 PE=3 SV=1	FG02271.1	1	0.00309891	96.143	K(1)AEYAAYK	2	0.48802	1	1.007	0.924	0.917	1.152	0.796	1.09	0.924	0.979	0.939	1.218	1.09	0.944	0.977	0.946	1.155	1.033
A0A0E0RTW2	185	K	Amine oxidase OS=Gibberella zeae (strain PH-1 / ATCC MYA-4620 / FGSC 9075 / NRRL 31084) OX=229533 GN=FGRAMPH1_01T05765 PE=3 SV=1	FGRAMPH1_01T05765	1	0.0014853	66.004	K(1)TIIHIDIPSVR	3	0.85002	1							0.912	0.969	1.072	1.138
A0A0E0RU02	314	K	Putative transcription factor gsfR1 OS=Fusarium culmorum OX=5516 GN=FCULG_00011297 PE=4 SV=1	FGRAMPH1_01T05845	0.998462	0.0485904	56.547	K(0.998)NSK(0.002)PIR	3	0.66861	1	2.344	0.932	0.2	0.524	0.383	2.515
A0A0E0RU55	67	K	Ribose-5-phosphate isomerase OS=Fusarium culmorum OX=5516 GN=FCULG_00011342 PE=4 SV=1	FG02480.1	1	0.000119582	80.102	GMTFIPTGSQSK(1)GLIR	2	1.8123	2	0.937	0.895	1.13	1.038	1.089	1.046	0.954	1.098	0.788	1.293	0.982	0.815	1.434	0.803	1.205	1.786
A0A0E0RU55	173	K	Ribose-5-phosphate isomerase OS=Fusarium culmorum OX=5516 GN=FCULG_00011342 PE=4 SV=1	FG02480.1	1	0.0260402	48.028	AMGSPK(1)PAIR	2	0.68147	1							0.954	1.098	0.788	1.293
A0A0E0RU55	214	K	Ribose-5-phosphate isomerase OS=Fusarium culmorum OX=5516 GN=FCULG_00011342 PE=4 SV=1	FG02480.1	1	1.33788e-05	176.6	DINSENK(1)GR	2	-0.20678	4	0.799	0.905	1.003	1.293	0.775	0.883	0.954	1.098	0.788	1.293	0.838	0.824	1.273	1	1.017	1.273
A0A0E0RU55	129	K	Ribose-5-phosphate isomerase OS=Fusarium culmorum OX=5516 GN=FCULG_00011342 PE=4 SV=1	FG02480.1	1	0.00484182	77.662	K(1)FIAVADYR	3	-0.69726	2	0.848	0.846	1.064	1.242	0.857	1.003	0.954	1.098	0.788	1.293	0.889	0.77	1.35	0.961	1.155	1.405
A0A0E0RU55	13	K	Ribose-5-phosphate isomerase OS=Fusarium culmorum OX=5516 GN=FCULG_00011342 PE=4 SV=1	FG02480.1	1	4.10885e-09	110.32	K(1)LAAYQAVNDHLDASYK	3	-0.25229	2	0.938	0.938	0.887	1.237	0.717	1	0.954	1.098	0.788	1.293	0.983	0.854	1.126	0.957	1.151	1.177
A0A0E0RU55	121	K	Ribose-5-phosphate isomerase OS=Fusarium culmorum OX=5516 GN=FCULG_00011342 PE=4 SV=1	FG02480.1	1	1.8372e-05	85.493	GGGACLFQEK(1)LVAIAAK	3	0.30856	1	0.813	1.045	0.972	1.17	0.831	0.778	0.954	1.098	0.788	1.293	0.852	0.952	1.234	0.905	0.895	1.364
A0A0E0RU55	55	K	Ribose-5-phosphate isomerase OS=Fusarium culmorum OX=5516 GN=FCULG_00011342 PE=4 SV=1	FG02480.1	1	5.91224e-06	92.39	GPEFYK(1)GMTFIPTGSQSK	3	0.29386	1	0.973	0.916	0.949	1.163	0.816	1.062	0.954	1.098	0.788	1.293	1.02	0.834	1.204	0.899	1.223	1.339
A0A0E0RUG8	238	K	3-5 exonuclease superfamily OS=Fusarium sporotrichioides OX=5514 GN=FSPOR_8823 PE=4 SV=1	FG02579.1	1	0.0347257	42.336	DAVMK(1)TVTAK	2	-2.7581	1	0.962	1.196	1.009	0.834	1.21	0.804
A0A0E0RUW5	112	K	Thioredoxin-like protein 1 OS=Fusarium culmorum OX=5516 GN=FCULG_00011587 PE=4 SV=1	FGRAMPH1_01T06473	1	0.000624127	90.05	AISGYAEK(1)AK	2	-0.72812	1	0.544	0.494	1.76	1.201	1.465	1.101	0.645	0.564	1.638	1.115	0.843	0.876	1.074	1.077	0.962	0.997
A0A0E0RUW5	104	K	Thioredoxin-like protein 1 OS=Fusarium culmorum OX=5516 GN=FCULG_00011587 PE=4 SV=1	FGRAMPH1_01T06473	1	2.97327e-05	105.65	LTK(1)AISGYAEK	3	0.08223	1	0.664	0.611	1.571	1.154	1.362	1.086	0.645	0.564	1.638	1.115	1.029	1.083	0.959	1.035	0.95	0.927
A0A0E0RUW5	90	K	Thioredoxin-like protein 1 OS=Fusarium culmorum OX=5516 GN=FCULG_00011587 PE=4 SV=1	FGRAMPH1_01T06473	1	0.000182158	66.467	SIPAFFFFENGDK(1)DSDLMGAVPPK	4	-0.19144	2	0.61	0.632	1.605	1.153	1.392	0.966	0.645	0.564	1.638	1.115	0.946	1.121	0.98	1.034	0.844	0.948
A0A0E0RUW5	46	K	Thioredoxin-like protein 1 OS=Fusarium culmorum OX=5516 GN=FCULG_00011587 PE=4 SV=1	FGRAMPH1_01T06473	1	0.00119283	109.71	AISPIFK(1)K	3	-0.23261	2	0.589	0.562	1.68	1.169	1.436	1.047	0.645	0.564	1.638	1.115	0.913	0.996	1.026	1.048	0.917	0.979
A0A0E0RUW5	13	K	Thioredoxin-like protein 1 OS=Fusarium culmorum OX=5516 GN=FCULG_00011587 PE=4 SV=1	FGRAMPH1_01T06473	1	0.000131384	115.57	SK(1)AQFDELVK	2	-0.77287	2	0.829	0.702	1.586	0.882	1.798	1.18	0.645	0.564	1.638	1.115	1.285	1.245	0.968	0.791	1.032	1.224
A0A0E0RUW5	47	K	Thioredoxin-like protein 1 OS=Fusarium culmorum OX=5516 GN=FCULG_00011587 PE=4 SV=1	FGRAMPH1_01T06473	1	0.000471624	90.05	K(1)QADEHTSEK	3	-1.2241	2	0.473	0.481	1.936	1.109	1.746	0.983	0.645	0.564	1.638	1.115	0.733	0.853	1.182	0.995	0.859	1.188
A0A0E0RV94	2713	K	Ribosomal protein L19 OS=Gibberella zeae (strain PH-1 / ATCC MYA-4620 / FGSC 9075 / NRRL 31084) OX=229533 GN=FG09874.1 PE=3 SV=1	FG09874.1	1	0.0250891	55.258	K(1)LISDGLIIR	2	-0.11283	1							0.722	0.684	1.414	0.923
A0A0E0RV94	2723	K	Ribosomal protein L19 OS=Gibberella zeae (strain PH-1 / ATCC MYA-4620 / FGSC 9075 / NRRL 31084) OX=229533 GN=FG09874.1 PE=3 SV=1	FG09874.1	1	0.000154091	97.965	K(1)PVTQHSR	3	0.13607	1							0.722	0.684	1.414	0.923
A0A0E0RV94	2778	K	Ribosomal protein L19 OS=Gibberella zeae (strain PH-1 / ATCC MYA-4620 / FGSC 9075 / NRRL 31084) OX=229533 GN=FG09874.1 PE=3 SV=1	FG09874.1	1	0.00128563	120.65	RLLVK(1)YR	3	-0.61155	1	0.631	0.534	1.891	0.945	2.002	1.182	0.722	0.684	1.414	0.923	0.874	0.781	1.337	1.024	1.119	1.306
A0A0E0RV94	2784	K	Ribosomal protein L19 OS=Gibberella zeae (strain PH-1 / ATCC MYA-4620 / FGSC 9075 / NRRL 31084) OX=229533 GN=FG09874.1 PE=3 SV=1	FG09874.1	1	0.0178099	72.928	ASGK(1)IDK	2	-0.44974	1	0.731	0.48	1.888	0.901	2.096	1.524	0.722	0.684	1.414	0.923	1.012	0.702	1.335	0.976	1.442	1.368
A0A0E0RV94	2803	K	Ribosomal protein L19 OS=Gibberella zeae (strain PH-1 / ATCC MYA-4620 / FGSC 9075 / NRRL 31084) OX=229533 GN=FG09874.1 PE=3 SV=1	FG09874.1	1	0.0338493	51.787	GNAFK(1)HK	3	0.27801	1	0.422	0.436	1.785	1.356	1.317	0.967	0.722	0.684	1.414	0.923	0.584	0.637	1.262	1.469	0.917	0.859
A0A0E0RVC1	355	K	Trehalase OS=Gibberella zeae (strain PH-1 / ATCC MYA-4620 / FGSC 9075 / NRRL 31084) OX=229533 GN=FG09895.1 PE=3 SV=1	FG09895.1	1	5.80486e-05	99.732	IKHEPDAK(1)EFLR	4	0.15195	2	0.796	0.629	1.602	0.974	1.645	1.265	0.727	0.7	1.515	1.008	1.095	0.899	1.057	0.966	1.218	1.094
A0A0E0RWD7	7	K	Putative inactive serine/threonine-protein kinase scy1 OS=Fusarium culmorum OX=5516 GN=FCULG_00009501 PE=4 SV=1	FG10195.1	1	0.0395431	49.777	AQGTVK(1)NLGR	2	-1.0335	1	1.087	0.905	1.029	0.978	1.052	1.201
A0A0E0RX54	106	K	Inorganic pyrophosphatase OS=Gibberella zeae OX=5518 GN=FGRA07_06374 PE=4 SV=1	FG10414.1	1	1.68798e-05	86.548	RDEPLNPIFHDDK(1)K	4	0.32204	1							1.008	1.044	0.75	1.318
A0A0E0S0W9	163	K	CK1/CK1/CK1-D protein kinase OS=Gibberella zeae OX=5518 GN=FGRA07_11324 PE=3 SV=1	FG08731.1	1	3.53498e-05	105.46	YRDPK(1)THFHIPYR	5	-0.019911	2	0.778	0.824	1.455	0.943	1.542	0.945	0.802	0.845	1.312	1.063	0.97	0.975	1.109	0.887	0.995	1.25
A0A0E0S0W9	46	K	CK1/CK1/CK1-D protein kinase OS=Gibberella zeae OX=5518 GN=FGRA07_11324 PE=3 SV=1	FG08731.1	1	0.00744545	84.743	LESVK(1)AK	2	-0.35902	1	0.651	0.64	1.594	1.115	1.429	1.018	0.802	0.845	1.312	1.063	0.812	0.757	1.215	1.049	1.073	1.158
A0A0E0S0W9	266	K	CK1/CK1/CK1-D protein kinase OS=Gibberella zeae OX=5518 GN=FGRA07_11324 PE=3 SV=1	FG08731.1	1	2.68375e-06	149.83	FDDK(1)PDYSYLR	2	-0.26852	1	0.825	0.698	1.324	1.154	1.147	1.183	0.802	0.845	1.312	1.063	1.029	0.826	1.009	1.086	1.246	0.929
A0A0E0S0W9	48	K	CK1/CK1/CK1-D protein kinase OS=Gibberella zeae OX=5518 GN=FGRA07_11324 PE=3 SV=1	FG08731.1	1	3.61743e-06	113.22	AK(1)HPQLEYEAR	3	0.18019	1	0.665	0.694	1.299	1.342	0.967	0.957	0.802	0.845	1.312	1.063	0.829	0.821	0.99	1.262	1.01	0.784
A0A0E0S0X2	331	K	Ribosomal protein L24E OS=Purpureocillium lilacinum OX=33203 GN=PCL_00187 PE=4 SV=1	FG08733.1	1	0.00101732	93.098	ACCPK(1)DQYR	2	-0.26483	1	0.879	0.875	1.21	1.036	1.168	1.004	1.072	0.903	1.099	0.955	0.82	0.969	1.101	1.085	0.846	1.015
A0A0E0S218	308	K	Putative Rieske 2Fe-2S iron-sulfur protein YhfW (Fragment) OS=Fusarium culmorum OX=5516 GN=FCULG_00005258 PE=4 SV=1	FG02859.1	1	1.84654e-20	234.85	ANAFLFNTETGK(1)K	2	-0.27684	10	0.948	0.883	0.847	1.321	0.641	1.074	0.976	1.058	0.785	1.262	0.971	0.835	1.079	1.047	1.163	1.031
A0A0E0S218	194	K	Putative Rieske 2Fe-2S iron-sulfur protein YhfW (Fragment) OS=Fusarium culmorum OX=5516 GN=FCULG_00005258 PE=4 SV=1	FG02859.1	1	0.000117518	116.55	EK(1)LLGDKPQR	3	0.075431	4	0.876	0.895	0.99	1.24	0.799	0.979	0.976	1.058	0.785	1.262	0.898	0.846	1.261	0.983	1.061	1.283
A0A0E0S218	228	K	Putative Rieske 2Fe-2S iron-sulfur protein YhfW (Fragment) OS=Fusarium culmorum OX=5516 GN=FCULG_00005258 PE=4 SV=1	FG02859.1	1	4.66243e-06	128.36	TK(1)NGIIHAVNR	3	0.75404	4	0.959	0.923	0.9	1.217	0.74	1.039	0.976	1.058	0.785	1.262	0.983	0.872	1.146	0.964	1.127	1.189
A0A0E0S218	219	K	Putative Rieske 2Fe-2S iron-sulfur protein YhfW (Fragment) OS=Fusarium culmorum OX=5516 GN=FCULG_00005258 PE=4 SV=1	FG02859.1	1	3.67964e-05	92.939	VNLYSK(1)VIAVNFK	2	-0.17274	2	0.943	0.933	0.924	1.2	0.77	1.01	0.976	1.058	0.785	1.262	0.966	0.882	1.177	0.951	1.095	1.238
A0A0E0S218	199	K	Putative Rieske 2Fe-2S iron-sulfur protein YhfW (Fragment) OS=Fusarium culmorum OX=5516 GN=FCULG_00005258 PE=4 SV=1	FG02859.1	1	0.000598157	116.73	LLGDK(1)PQR	3	-0.2462	2	0.851	0.868	0.929	1.352	0.687	0.98	0.976	1.058	0.785	1.262	0.872	0.82	1.183	1.071	1.063	1.105
A0A0E0S218	226	K	Putative Rieske 2Fe-2S iron-sulfur protein YhfW (Fragment) OS=Fusarium culmorum OX=5516 GN=FCULG_00005258 PE=4 SV=1	FG02859.1	1	0.000162498	117.7	VIAVNFK(1)TK	3	-0.17212	3	0.946	0.837	0.978	1.239	0.789	1.131	0.976	1.058	0.785	1.262	0.969	0.791	1.246	0.982	1.225	1.269
A0A0E0S218	121	K	Putative Rieske 2Fe-2S iron-sulfur protein YhfW (Fragment) OS=Fusarium culmorum OX=5516 GN=FCULG_00005258 PE=4 SV=1	FG02859.1	1	0.000338649	93.843	LVK(1)EHESFGK	3	0.87698	1	0.892	0.87	1.087	1.151	0.945	1.026	0.976	1.058	0.785	1.262	0.914	0.822	1.385	0.912	1.112	1.519
A0A0E0S2K0	74	K	cAMP-regulated D2 protein OS=Fusarium culmorum OX=5516 GN=FCULG_00005417 PE=4 SV=1	FG03012.1	1	0.0019322	117.18	LPPDSK(1)R	2	0.41124	3	0.925	0.786	1.217	1.072	1.135	1.177	0.974	0.945	1.095	1.028	0.95	0.832	1.111	1.043	1.142	1.065
A0A0E0S2K0	359	K	cAMP-regulated D2 protein OS=Fusarium culmorum OX=5516 GN=FCULG_00005417 PE=4 SV=1	FG03012.1	1	0.00831727	78.264	AEAGK(1)IAR	2	-0.4674	1	0.757	0.866	1.346	1.032	1.304	0.874	0.974	0.945	1.095	1.028	0.777	0.916	1.229	1.004	0.848	1.224
A0A0E0S2K0	303	K	cAMP-regulated D2 protein OS=Fusarium culmorum OX=5516 GN=FCULG_00005417 PE=4 SV=1	FG03012.1	1	2.82288e-20	165.41	HVGCDAPCGDGCEDK(1)DGLAELDCMR	3	-0.16913	4	0.891	0.797	1.177	1.136	1.036	1.118	0.974	0.945	1.095	1.028	0.915	0.843	1.075	1.105	1.085	0.973
A0A0E0S5J3	60	K	Lysophospholipase OS=Gibberella zeae (strain PH-1 / ATCC MYA-4620 / FGSC 9075 / NRRL 31084) OX=229533 GN=FG03875.1 PE=3 SV=1	FG03875.1	1	1.65191e-05	107.12	VVDCPSTRPK(1)VR	3	-2.2416	1	0.939	0.746	1.086	1.23	0.883	1.259	1.049	1.012	1.213	0.83	0.895	0.737	0.895	1.482	1.214	0.604
A0A0E0S5J3	201	K	Lysophospholipase OS=Gibberella zeae (strain PH-1 / ATCC MYA-4620 / FGSC 9075 / NRRL 31084) OX=229533 GN=FG03875.1 PE=3 SV=1	FG03875.1	1	0.00354172	87.149	SIFK(1)GPER	2	0.63341	1	0.866	0.769	1.374	0.992	1.385	1.126	1.049	1.012	1.213	0.83	0.826	0.76	1.133	1.195	1.087	0.948
A0A0E0S5J3	106	K	Lysophospholipase OS=Gibberella zeae (strain PH-1 / ATCC MYA-4620 / FGSC 9075 / NRRL 31084) OX=229533 GN=FG03875.1 PE=3 SV=1	FG03875.1	1	0.00241477	106.36	TWIEK(1)NK	2	1.0247	1	0.976	0.913	1.302	0.809	1.609	1.069	1.049	1.012	1.213	0.83	0.93	0.902	1.073	0.975	1.031	1.101
A0A0E0S5J3	101	K	Lysophospholipase OS=Gibberella zeae (strain PH-1 / ATCC MYA-4620 / FGSC 9075 / NRRL 31084) OX=229533 GN=FG03875.1 PE=3 SV=1	FG03875.1	1	0.00109023	69.03	ISGFDAK(1)TWIEK	3	0.81566	2	1.052	0.947	1.335	0.665	2.007	1.111	1.049	1.012	1.213	0.83	1.003	0.936	1.101	0.801	1.072	1.375
A0A0E0S9Q2	849	K	Putative transmembrane OS=Fusarium sporotrichioides OX=5514 GN=FSPOR_8511 PE=4 SV=1	FG06885.1	1	0.00144698	98.523	LHGK(1)GIAK	3	1.1611	1	0.945	0.773	1.024	1.257	0.815	1.223	1.285	0.978	0.838	0.787	0.735	0.79	1.222	1.597	0.93	0.765
A0A0E0S9Q2	1197	K	Putative transmembrane OS=Fusarium sporotrichioides OX=5514 GN=FSPOR_8511 PE=4 SV=1	FG06885.1	1	5.91315e-06	120.55	YILDGK(1)SGSVR	2	0.90396	2	1.354	0.884	1	0.762	1.314	1.532	1.285	0.978	0.838	0.787	1.054	0.904	1.193	0.968	1.166	1.232
A0A0E0S9Q2	767	K	Putative transmembrane OS=Fusarium sporotrichioides OX=5514 GN=FSPOR_8511 PE=4 SV=1	FG06885.1	1	0.000587171	91.469	ILLSGIEK(1)AR	2	-1.5031	1							1.285	0.978	0.838	0.787
A0A0E0S9T3	67	K	Magnesium transport protein CorA, transmembrane region OS=Purpureocillium lilacinum OX=33203 GN=VFPBJ_03483 PE=4 SV=1	FG07252.1	1	0.0496789	41.109	PDTK(1)LLSGVR	2	-0.16169	1	1.044	0.9	1.083	0.973	1.114	1.16
A0A0E0SA11	103	K	Complex i intermediate-associated 30 OS=Fusarium longipes OX=694270 GN=FLONG3_5632 PE=4 SV=1	FG09276.1	1	0.0186461	75.972	DTIPGK(1)R	2	0.28047	1	0.943	0.923	1.159	0.975	1.189	1.021	1.04	1.27	1.017	0.717	0.907	0.727	1.14	1.36	1.248	0.838
A0A0E0SA11	130	K	Complex i intermediate-associated 30 OS=Fusarium longipes OX=694270 GN=FLONG3_5632 PE=4 SV=1	FG09276.1	1	0.0463211	53.775	EGGVLVK(1)K	2	0.88694	1	0.709	0.722	1.661	0.908	1.829	0.983	1.04	1.27	1.017	0.717	0.682	0.569	1.633	1.266	1.199	1.29
A0A0E0SA11	145	K	Complex i intermediate-associated 30 OS=Fusarium longipes OX=694270 GN=FLONG3_5632 PE=4 SV=1	FG09276.1	1	0.0161354	59.067	EVK(1)DPEPLK	2	-0.51139	1							1.04	1.27	1.017	0.717
A0A0E0SA11	168	K	Complex i intermediate-associated 30 OS=Fusarium longipes OX=694270 GN=FLONG3_5632 PE=4 SV=1	FG09276.1	1	5.04737e-06	139.78	SFFDK(1)QDGDFK	3	0.28957	2	1.012	1.016	1.157	0.815	1.42	0.997	1.04	1.27	1.017	0.717	0.973	0.8	1.138	1.137	1.216	1.001
A0A0E0SA11	184	K	Complex i intermediate-associated 30 OS=Fusarium longipes OX=694270 GN=FLONG3_5632 PE=4 SV=1	FG09276.1	1	8.61467e-08	103.08	LVVNSIAAVK(1)K	3	0.10978	1							1.04	1.27	1.017	0.717
A0A0E0SAC4	397	K	26S proteasome regulatory subunit RPN2 OS=Gibberella zeae (strain PH-1 / ATCC MYA-4620 / FGSC 9075 / NRRL 31084) OX=229533 GN=FG07499.1 PE=3 SV=1	FG07499.1	1	0.0188993	75.738	K(1)AYSNIR	2	0.81271	1	0.812	0.838	1.356	0.994	1.364	0.969	0.728	0.892	1.379	0.979	1.115	0.939	0.983	1.015	1.187	0.968
A0A0E0SAC4	500	K	26S proteasome regulatory subunit RPN2 OS=Gibberella zeae (strain PH-1 / ATCC MYA-4620 / FGSC 9075 / NRRL 31084) OX=229533 GN=FG07499.1 PE=3 SV=1	FG07499.1	1	0.00743063	71.221	K(1)LLEPYLPR	2	-0.73688	1	0.777	0.868	1.192	1.163	1.026	0.896	0.728	0.892	1.379	0.979	1.067	0.973	0.864	1.188	1.097	0.727
A0A0E0SAF9	30	K	DNase1 protein OS=Gibberella zeae OX=5518 GN=FGRA07_05508 PE=4 SV=1	FG06779.1	1	0.0033683	101.25	TLDDK(1)ER	2	0.048051	1	0.843	0.819	1.278	1.061	1.205	1.03	0.975	0.963	1.038	1.07	0.865	0.85	1.231	0.992	1.018	1.241
A0A0E0SAK0	365	K	Putative choline kinase OS=Fusarium culmorum OX=5516 GN=FCULG_00010207 PE=4 SV=1	FG09539.1	1	0.00122036	93.667	EIDETDGK(1)R	2	1.1612	1	0.735	0.676	1.652	0.937	1.763	1.087	0.801	0.699	1.517	0.908	0.918	0.967	1.089	1.032	0.949	1.055
A0A0E0SBC4	180	K	Chorismate mutase OS=Gibberella zeae (strain PH-1 / ATCC MYA-4620 / FGSC 9075 / NRRL 31084) OX=229533 GN=FG09602.1 PE=4 SV=1	FG09602.1	1	0.00119894	107.69	FVAESK(1)FR	2	-0.78947	1							1.025	1.136	0.93	0.98
A0A0E0SBC4	125	K	Chorismate mutase OS=Gibberella zeae (strain PH-1 / ATCC MYA-4620 / FGSC 9075 / NRRL 31084) OX=229533 GN=FG09602.1 PE=4 SV=1	FG09602.1	1	0.00225906	96.342	IK(1)AFYTEK	3	0.92155	2	0.814	0.91	1.314	0.962	1.365	0.895	1.025	1.136	0.93	0.98	0.794	0.801	1.413	0.982	0.991	1.439
A0A0E0SBC4	226	K	Chorismate mutase OS=Gibberella zeae (strain PH-1 / ATCC MYA-4620 / FGSC 9075 / NRRL 31084) OX=229533 GN=FG09602.1 PE=4 SV=1	FG09602.1	1	2.68315e-06	104.88	ALTYGK(1)DPSIPDGTEGAAK	3	0.3722	1	0.944	0.804	1.103	1.149	0.961	1.175	1.025	1.136	0.93	0.98	0.921	0.708	1.186	1.172	1.301	1.012
A0A0E0SBV6	304	K	Putative thioredoxin reductase OS=Fusarium culmorum OX=5516 GN=FCULG_00007746 PE=4 SV=1	FGRAMPH1_01T25089	1	4.27962e-08	118.31	SDVGEK(1)AGVTLYGGR	3	0.079004	2	0.853	0.75	1.011	1.386	0.73	1.136	0.794	0.753	0.835	1.788	1.074	0.996	1.211	0.775	1.078	1.563
A0A0E0SC40	240	K	Mitochondrial nuclease OS=Fusarium culmorum OX=5516 GN=FCULG_00008699 PE=4 SV=1	FG06686.1	0.996803	0.0112123	58.829	K(0.003)EADGK(0.997)WYVK	3	0.09138	1	1.076	0.89	1.098	0.936	1.173	1.209	1.076	1.051	1.019	0.933	1	0.847	1.078	1.003	1.181	1.075
A0A0E0SC40	140	K	Mitochondrial nuclease OS=Fusarium culmorum OX=5516 GN=FCULG_00008699 PE=4 SV=1	FG06686.1	1	1.37219e-09	141.65	K(1)HSNFVEDESVPQK	3	-0.38528	1	0.962	0.778	1.432	0.827	1.732	1.237	1.076	1.051	1.019	0.933	0.894	0.74	1.405	0.886	1.208	1.586
A0A0E0SC40	153	K	Mitochondrial nuclease OS=Fusarium culmorum OX=5516 GN=FCULG_00008699 PE=4 SV=1	FG06686.1	1	1.28522e-05	85.988	HSNFVEDESVPQK(1)FR	3	0.012989	1	0.929	0.839	1.116	1.116	1	1.108	1.076	1.051	1.019	0.933	0.863	0.798	1.095	1.196	1.081	0.916
A0A0E0SEV2	193	K	1-(5-phosphoribosyl)-5-[(5-phosphoribosylamino)methylideneamino] imidazole-4-carboxamide isomerase OS=Gibberella zeae (strain PH-1 / ATCC MYA-4620 / FGSC 9075 / NRRL 31084) OX=229533 GN=FG07313.1 PE=3 SV=1	FG07313.1	1	0.00616277	70.808	GVDEK(1)LVER	2	-0.00030834	1	0.829	0.68	1.396	1.095	1.275	1.219	0.77	0.964	1.318	0.948	1.077	0.705	1.059	1.155	1.528	0.917
A0A0E0SEV2	222	K	1-(5-phosphoribosyl)-5-[(5-phosphoribosylamino)methylideneamino] imidazole-4-carboxamide isomerase OS=Gibberella zeae (strain PH-1 / ATCC MYA-4620 / FGSC 9075 / NRRL 31084) OX=229533 GN=FG07313.1 PE=3 SV=1	FG07313.1	1	0.00245828	73.887	HLEDLENVK(1)R	3	0.95041	1							0.77	0.964	1.318	0.948
A0A0E0SFP4	252	K	Dipeptidase OS=Gibberella zeae (strain PH-1 / ATCC MYA-4620 / FGSC 9075 / NRRL 31084) OX=229533 GN=FG07437.1 PE=3 SV=1	FG07437.1	1	1.97334e-21	180.66	YATLTHNCHNK(1)FADAAVLENPTR	4	-1.1854	2	1.029	0.855	1.035	1.081	0.958	1.203	1.108	1.079	0.752	1.167	0.929	0.792	1.376	0.926	1.173	1.486
A0A0E0SFP4	440	K	Dipeptidase OS=Gibberella zeae (strain PH-1 / ATCC MYA-4620 / FGSC 9075 / NRRL 31084) OX=229533 GN=FG07437.1 PE=3 SV=1	FG07437.1	1	1.31524e-21	217.35	QGVSNVDAAK(1)VVGGNLLR	3	0.56262	3	1.034	0.916	0.9	1.15	0.783	1.129	1.108	1.079	0.752	1.167	0.933	0.849	1.197	0.985	1.099	1.215
A0A0E0SFP4	234	K	Dipeptidase OS=Gibberella zeae (strain PH-1 / ATCC MYA-4620 / FGSC 9075 / NRRL 31084) OX=229533 GN=FG07437.1 PE=3 SV=1	FG07437.1	1	0.00252271	100.25	K(1)FYELGVR	2	1.8224	1	1.02	0.877	0.971	1.132	0.858	1.163	1.108	1.079	0.752	1.167	0.921	0.813	1.291	0.97	1.133	1.331
A0A0E0SFP4	463	K	Dipeptidase OS=Gibberella zeae (strain PH-1 / ATCC MYA-4620 / FGSC 9075 / NRRL 31084) OX=229533 GN=FG07437.1 PE=3 SV=1	FG07437.1	1	2.61734e-05	85.493	LQAK(1)GELPLEDDLPK	4	-0.86909	2	0.944	0.965	0.988	1.102	0.897	0.979	1.108	1.079	0.752	1.167	0.852	0.894	1.314	0.944	0.953	1.392
A0A0E0SFP4	420	K	Dipeptidase OS=Gibberella zeae (strain PH-1 / ATCC MYA-4620 / FGSC 9075 / NRRL 31084) OX=229533 GN=FG07437.1 PE=3 SV=1	FG07437.1	1	3.56785e-10	131.4	GLEDVTK(1)YPDLIAELLR	3	0.35909	1	0.973	0.931	1.222	0.874	1.398	1.044	1.108	1.079	0.752	1.167	0.878	0.863	1.625	0.749	1.017	2.17
A0A0E0SFP4	279	K	Dipeptidase OS=Gibberella zeae (strain PH-1 / ATCC MYA-4620 / FGSC 9075 / NRRL 31084) OX=229533 GN=FG07437.1 PE=3 SV=1	FG07437.1	1	0.000697663	119.86	K(1)LVHEMNR	3	0.66742	2	1.057	0.935	0.852	1.156	0.737	1.131	1.108	1.079	0.752	1.167	0.954	0.867	1.133	0.991	1.1	1.143
A0A0E0SFP4	451	K	Dipeptidase OS=Gibberella zeae (strain PH-1 / ATCC MYA-4620 / FGSC 9075 / NRRL 31084) OX=229533 GN=FG07437.1 PE=3 SV=1	FG07437.1	1	0.0322132	47.429	VWK(1)DVDTVAAR	2	0.46538	1	1.018	0.938	0.939	1.104	0.85	1.085	1.108	1.079	0.752	1.167	0.919	0.869	1.249	0.946	1.058	1.32
A0A0E0SFP4	336	K	Dipeptidase OS=Gibberella zeae (strain PH-1 / ATCC MYA-4620 / FGSC 9075 / NRRL 31084) OX=229533 GN=FG07437.1 PE=3 SV=1	FG07437.1	1	4.14645e-06	133.89	NVK(1)DNVLQLVK	3	-0.92589	3	1.065	0.873	0.888	1.175	0.755	1.219	1.108	1.079	0.752	1.167	0.961	0.809	1.181	1.007	1.188	1.173
A0A0E0SFP4	209	K	Dipeptidase OS=Gibberella zeae (strain PH-1 / ATCC MYA-4620 / FGSC 9075 / NRRL 31084) OX=229533 GN=FG07437.1 PE=3 SV=1	FG07437.1	1	1.13692e-09	184.71	VDSSNAFEAFK(1)K	2	0.10871	2	1.099	0.937	0.79	1.174	0.673	1.173	1.108	1.079	0.752	1.167	0.992	0.868	1.051	1.006	1.143	1.045
A0A0E0SFP4	265	K	Dipeptidase OS=Gibberella zeae (strain PH-1 / ATCC MYA-4620 / FGSC 9075 / NRRL 31084) OX=229533 GN=FG07437.1 PE=3 SV=1	FG07437.1	1	2.58216e-09	138.28	K(1)AEPLWGGVSPLGR	2	0.49072	2	1.023	0.912	0.964	1.102	0.874	1.122	1.108	1.079	0.752	1.167	0.923	0.845	1.282	0.944	1.092	1.358
A0A0E0SFP4	474	K	Dipeptidase OS=Gibberella zeae (strain PH-1 / ATCC MYA-4620 / FGSC 9075 / NRRL 31084) OX=229533 GN=FG07437.1 PE=3 SV=1	FG07437.1	1	0.000676401	71.176	GELPLEDDLPK(1)MK	3	1.1267	2	1.059	0.844	1.089	1.008	1.08	1.255	1.108	1.079	0.752	1.167	0.956	0.782	1.448	0.864	1.223	1.676
A0A0E0SFP4	344	K	Dipeptidase OS=Gibberella zeae (strain PH-1 / ATCC MYA-4620 / FGSC 9075 / NRRL 31084) OX=229533 GN=FG07437.1 PE=3 SV=1	FG07437.1	1	8.38165e-05	115.29	DNVLQLVK(1)ER	2	0.55	2	0.983	0.886	1.037	1.094	0.948	1.109	1.108	1.079	0.752	1.167	0.887	0.821	1.379	0.937	1.08	1.472
A0A0E0SGM4	40	K	Methyltransferase OS=Fusarium sporotrichioides OX=5514 GN=FSPOR_11144 PE=3 SV=1	FG09744.1	1	0.0188943	71.692	ENEK(1)LQR	2	-1.9519	1	0.596	0.591	1.576	1.236	1.276	1.008	0.709	0.866	1.37	1.077	0.841	0.682	1.15	1.148	1.233	1.002
A0A0E0SID1	39	K	Adenosylhomocysteinase OS=Gibberella zeae (strain PH-1 / ATCC MYA-4620 / FGSC 9075 / NRRL 31084) OX=229533 GN=FG05615.1 PE=3 SV=1	FG05615.1	1	9.04827e-07	134.04	AK(1)YAADQPLAGAR	3	1.1851	5	1.11	0.969	1.242	0.679	1.829	1.146	1.276	1.206	0.971	0.565	0.87	0.803	1.279	1.202	1.083	1.064
A0A0E0SID1	21	K	Adenosylhomocysteinase OS=Gibberella zeae (strain PH-1 / ATCC MYA-4620 / FGSC 9075 / NRRL 31084) OX=229533 GN=FG05615.1 PE=3 SV=1	FG05615.1	1	1.4105e-05	94.325	K(1)EIELAENEMPGLMQTR	3	0.20651	2	1.083	0.856	1.177	0.883	1.333	1.265	1.276	1.206	0.971	0.565	0.849	0.71	1.212	1.563	1.196	0.775
A0A0E0SID1	207	K	Adenosylhomocysteinase OS=Gibberella zeae (strain PH-1 / ATCC MYA-4620 / FGSC 9075 / NRRL 31084) OX=229533 GN=FG05615.1 PE=3 SV=1	FG05615.1	1	0.000331621	117.31	FDNLYGCRESLVDGIK(1)R	3	0.12365	4	1.067	1.049	1.139	0.745	1.529	1.017	1.276	1.206	0.971	0.565	0.836	0.87	1.173	1.319	0.961	0.889
A0A0E0SID1	7	K	Adenosylhomocysteinase OS=Gibberella zeae (strain PH-1 / ATCC MYA-4620 / FGSC 9075 / NRRL 31084) OX=229533 GN=FG05615.1 PE=3 SV=1	FG05615.1	1	0.0270336	75.213	SAPAHK(1)FK	2	-0.50739	2	1.257	1.019	1.044	0.68	1.536	1.233	1.276	1.206	0.971	0.565	0.985	0.845	1.075	1.204	1.166	0.893
A0A0E0SID1	381	K	Adenosylhomocysteinase OS=Gibberella zeae (strain PH-1 / ATCC MYA-4620 / FGSC 9075 / NRRL 31084) OX=229533 GN=FG05615.1 PE=3 SV=1	FG05615.1	1	0.000171031	110.08	AADK(1)AFAEK	2	0.69936	5	1.077	0.968	1.236	0.72	1.717	1.113	1.276	1.206	0.971	0.565	0.844	0.803	1.273	1.274	1.051	0.999
A0A0E0SID1	386	K	Adenosylhomocysteinase OS=Gibberella zeae (strain PH-1 / ATCC MYA-4620 / FGSC 9075 / NRRL 31084) OX=229533 GN=FG05615.1 PE=3 SV=1	FG05615.1	1	6.92121e-07	162.22	AFAEK(1)YVEFAK	3	0.055233	2	1.181	1.052	1.254	0.512	2.448	1.122	1.276	1.206	0.971	0.565	0.926	0.872	1.291	0.906	1.062	1.425
A0A0E0SID1	9	K	Adenosylhomocysteinase OS=Gibberella zeae (strain PH-1 / ATCC MYA-4620 / FGSC 9075 / NRRL 31084) OX=229533 GN=FG05615.1 PE=3 SV=1	FG05615.1	1	5.91612e-07	143.46	FK(1)VADLSLAAFGR	2	0.43263	3	1.326	1.101	1.047	0.526	1.991	1.205	1.276	1.206	0.971	0.565	1.039	0.913	1.078	0.931	1.138	1.158
A0A0E0SID1	267	K	Adenosylhomocysteinase OS=Gibberella zeae (strain PH-1 / ATCC MYA-4620 / FGSC 9075 / NRRL 31084) OX=229533 GN=FG05615.1 PE=3 SV=1	FG05615.1	1	3.47797e-07	94.594	VIVTEIDPINALQAAMAGYQVTTMEK(1)AAK	4	-0.44326	1							1.276	1.206	0.971	0.565
A0A0E0SID1	316	K	Adenosylhomocysteinase OS=Gibberella zeae (strain PH-1 / ATCC MYA-4620 / FGSC 9075 / NRRL 31084) OX=229533 GN=FG05615.1 PE=3 SV=1	FG05615.1	1	1.92556e-10	162.26	K(1)NATSVQNIKPQVDR	3	-0.39868	5	1.219	0.965	1.196	0.619	1.934	1.263	1.276	1.206	0.971	0.565	0.955	0.8	1.232	1.096	1.194	1.124
A0A0E0SID1	392	K	Adenosylhomocysteinase OS=Gibberella zeae (strain PH-1 / ATCC MYA-4620 / FGSC 9075 / NRRL 31084) OX=229533 GN=FG05615.1 PE=3 SV=1	FG05615.1	1	0.000729335	99.283	YVEFAK(1)TDK	2	0.15183	2	1.258	1.064	1.209	0.469	2.581	1.182	1.276	1.206	0.971	0.565	0.986	0.882	1.245	0.83	1.118	1.5
A0A0E0SID1	191	K	Adenosylhomocysteinase OS=Gibberella zeae (strain PH-1 / ATCC MYA-4620 / FGSC 9075 / NRRL 31084) OX=229533 GN=FG05615.1 PE=3 SV=1	FG05615.1	1	0.000140124	133.76	SK(1)FDNLYGCRESLVDGIK	3	0.33061	4	1.228	0.812	1.139	0.82	1.39	1.512	1.276	1.206	0.971	0.565	0.962	0.673	1.173	1.451	1.429	0.808
A0A0E0SID1	395	K	Adenosylhomocysteinase OS=Gibberella zeae (strain PH-1 / ATCC MYA-4620 / FGSC 9075 / NRRL 31084) OX=229533 GN=FG05615.1 PE=3 SV=1	FG05615.1	1	5.80364e-07	115.12	TDK(1)LDVGVYVLPK	3	-0.67466	1	1.263	1.028	1.32	0.389	3.394	1.228	1.276	1.206	0.971	0.565	0.99	0.852	1.359	0.688	1.162	1.975
A0A0E0SID1	229	K	Adenosylhomocysteinase OS=Gibberella zeae (strain PH-1 / ATCC MYA-4620 / FGSC 9075 / NRRL 31084) OX=229533 GN=FG05615.1 PE=3 SV=1	FG05615.1	1	4.2608e-06	90.729	VAVVAGFGDVGK(1)GCAMALHGMGAR	4	-1.0064	4	1.033	0.903	1.074	0.99	1.084	1.144	1.276	1.206	0.971	0.565	0.81	0.749	1.106	1.752	1.081	0.631
A0A0E0SID1	270	K	Adenosylhomocysteinase OS=Gibberella zeae (strain PH-1 / ATCC MYA-4620 / FGSC 9075 / NRRL 31084) OX=229533 GN=FG05615.1 PE=3 SV=1	FG05615.1	1	4.88415e-13	191.52	AAK(1)FGQIFVTTTGCR	2	0.72614	1	1.05	0.959	1.271	0.72	1.764	1.095	1.276	1.206	0.971	0.565	0.823	0.795	1.309	1.274	1.035	1.027
A0A0E0SID1	325	K	Adenosylhomocysteinase OS=Gibberella zeae (strain PH-1 / ATCC MYA-4620 / FGSC 9075 / NRRL 31084) OX=229533 GN=FG05615.1 PE=3 SV=1	FG05615.1	1	7.44798e-08	118.2	NATSVQNIK(1)PQVDR	2	0.41784	1	1.174	1.031	1.076	0.718	1.497	1.139	1.276	1.206	0.971	0.565	0.92	0.855	1.108	1.271	1.076	0.872
A0A0E0SIE1	183	K	Serine/threonine-protein phosphatase OS=Gibberella zeae (strain PH-1 / ATCC MYA-4620 / FGSC 9075 / NRRL 31084) OX=229533 GN=FG06103.1 PE=3 SV=1	FG06103.1	1	0.000393676	82.914	IHYPK(1)TLWLLR	3	-0.93307	1	0.91	0.777	1.299	1.015	1.28	1.17	0.904	1.185	1.018	0.916	1.007	0.656	1.276	1.108	1.535	1.152
A0A0E0SJJ3	391	K	WSC domain-containing protein OS=Fusarium culmorum OX=5516 GN=FCULG_00011065 PE=4 SV=1	FG11097.1	1	2.07463e-06	100.62	AGK(1)YDHFSTSPIIPLISSVGINDK	4	-0.21225	2	1.014	0.824	1.03	1.132	0.909	1.231	1.005	0.988	0.925	1.168	1.009	0.834	1.114	0.969	1.21	1.15
A0A0E0SJJ3	892	K	WSC domain-containing protein OS=Fusarium culmorum OX=5516 GN=FCULG_00011065 PE=4 SV=1	FG11097.1	1	5.9441e-08	112.08	LGDWPK(1)LPGFTPPGV	2	0.51614	2	0.811	0.822	1.201	1.165	1.031	0.987	1.005	0.988	0.925	1.168	0.807	0.832	1.298	0.997	0.97	1.302
A0A0E0SJJ3	225	K	WSC domain-containing protein OS=Fusarium culmorum OX=5516 GN=FCULG_00011065 PE=4 SV=1	FG11097.1	1	2.09691e-09	125.75	IAGVEYAEECFCGNALNNAASK(1)VK	3	4.3572	4	0.932	0.8	1.046	1.222	0.856	1.164	1.005	0.988	0.925	1.168	0.927	0.81	1.131	1.046	1.144	1.081
A0A0E0SJJ3	227	K	WSC domain-containing protein OS=Fusarium culmorum OX=5516 GN=FCULG_00011065 PE=4 SV=1	FG11097.1	1	2.26449e-09	126.32	VK(1)ESDCNMPCSGDSSQMCGAGSR	3	0.54294	19	0.87	0.725	1.209	1.196	1.01	1.199	1.005	0.988	0.925	1.168	0.866	0.734	1.307	1.024	1.18	1.276
A0A0E0SJJ3	267	K	WSC domain-containing protein OS=Fusarium culmorum OX=5516 GN=FCULG_00011065 PE=4 SV=1	FG11097.1	1	6.20947e-05	105.19	K(1)DGLPGDWEYK	2	-0.32308	10	1	0.851	1.043	1.106	0.943	1.175	1.005	0.988	0.925	1.168	0.995	0.861	1.128	0.947	1.156	1.191
A0A0E0SJJ3	600	K	WSC domain-containing protein OS=Fusarium culmorum OX=5516 GN=FCULG_00011065 PE=4 SV=1	FG11097.1	1	1.79888e-10	152.94	K(1)LPDMPGQINNPLTGR	3	-0.12637	12	0.978	0.851	1.021	1.15	0.888	1.149	1.005	0.988	0.925	1.168	0.973	0.861	1.104	0.985	1.13	1.121
A0A0E0SJJ3	266	K	WSC domain-containing protein OS=Fusarium culmorum OX=5516 GN=FCULG_00011065 PE=4 SV=1	FG11097.1	1	4.31752e-18	200.33	LSLYSDGDFEVNPIPVAK(1)K	2	-1.543	4	1.042	0.73	0.966	1.261	0.766	1.427	1.005	0.988	0.925	1.168	1.037	0.739	1.044	1.08	1.403	0.967
A0A0E0SJJ3	762	K	WSC domain-containing protein OS=Fusarium culmorum OX=5516 GN=FCULG_00011065 PE=4 SV=1	FG11097.1	1	3.00832e-09	121.32	VLVSGSDPQDQGK(1)HPQEK	4	-0.043671	9	0.945	0.828	1.124	1.104	1.019	1.141	1.005	0.988	0.925	1.168	0.94	0.838	1.215	0.945	1.122	1.286
A0A0E0SJJ3	315	K	WSC domain-containing protein OS=Fusarium culmorum OX=5516 GN=FCULG_00011065 PE=4 SV=1	FG11097.1	1	2.8713e-13	197.15	CQK(1)FGYSAGGVEYGR	2	1.1539	4	1.008	0.793	1.026	1.173	0.875	1.271	1.005	0.988	0.925	1.168	1.003	0.803	1.109	1.004	1.249	1.105
A0A0E0SJJ3	93	K	WSC domain-containing protein OS=Fusarium culmorum OX=5516 GN=FCULG_00011065 PE=4 SV=1	FG11097.1	1	0.00229087	101.9	ECFCGSK(1)R	2	-0.39074	2	0.923	0.832	1.055	1.19	0.887	1.109	1.005	0.988	0.925	1.168	0.918	0.842	1.141	1.019	1.09	1.12
A0A0E0SJJ3	186	K	WSC domain-containing protein OS=Fusarium culmorum OX=5516 GN=FCULG_00011065 PE=4 SV=1	FG11097.1	1	9.7813e-11	173.03	ALQAAGTSK(1)SMTPQK	3	2.5022	10	0.888	0.817	1.151	1.144	1.006	1.087	1.005	0.988	0.925	1.168	0.884	0.827	1.244	0.979	1.069	1.271
A0A0E0SJJ3	767	K	WSC domain-containing protein OS=Fusarium culmorum OX=5516 GN=FCULG_00011065 PE=4 SV=1	FG11097.1	0.99924	8.8943e-14	150.7	VLVSGSDPQDQGK(0.001)HPQEK(0.999)R	3	-0.21277	5	0.893	0.797	1.171	1.139	1.029	1.121	1.005	0.988	0.925	1.168	0.889	0.807	1.266	0.975	1.102	1.298
A0A0E0SJJ3	599	K	WSC domain-containing protein OS=Fusarium culmorum OX=5516 GN=FCULG_00011065 PE=4 SV=1	FG11097.1	1	9.97293e-08	177.38	LLSQVDFQSIK(1)K	3	-0.091623	4	0.994	0.848	0.973	1.184	0.822	1.172	1.005	0.988	0.925	1.168	0.989	0.858	1.052	1.014	1.153	1.037
A0A0E0SJJ3	192	K	WSC domain-containing protein OS=Fusarium culmorum OX=5516 GN=FCULG_00011065 PE=4 SV=1	FG11097.1	1	1.27056e-14	156.29	SMTPQK(1)CIATCIADGFK	3	0.1807	3	1.103	0.708	0.853	1.335	0.639	1.559	1.005	0.988	0.925	1.168	1.098	0.717	0.922	1.143	1.531	0.807
A0A0E0SJJ3	749	K	WSC domain-containing protein OS=Fusarium culmorum OX=5516 GN=FCULG_00011065 PE=4 SV=1	FG11097.1	1	4.34102e-35	211.98	LYHSEAVLLSDGK(1)VLVSGSDPQDQGK	5	0.50532	6	0.94	0.863	1.055	1.142	0.923	1.09	1.005	0.988	0.925	1.168	0.935	0.873	1.141	0.978	1.071	1.167
A0A0E0SJJ3	345	K	WSC domain-containing protein OS=Fusarium culmorum OX=5516 GN=FCULG_00011065 PE=4 SV=1	FG11097.1	1	0.00013441	80.316	GDVWK(1)DDSFCSMACPGDR	3	-0.53716	3	0.974	0.839	1.073	1.113	0.964	1.161	1.005	0.988	0.925	1.168	0.969	0.849	1.16	0.953	1.141	1.217
A0A0E0SJJ3	98	K	WSC domain-containing protein OS=Fusarium culmorum OX=5516 GN=FCULG_00011065 PE=4 SV=1	FG11097.1	1	7.68001e-10	119.46	RPTTK(1)TDEADCNMPCTGDDEQPCGAGDR	3	1.4773	18	0.796	0.8	1.214	1.19	1.021	0.995	1.005	0.988	0.925	1.168	0.792	0.81	1.312	1.019	0.978	1.288
A0A0E0SJJ3	49	K	WSC domain-containing protein OS=Fusarium culmorum OX=5516 GN=FCULG_00011065 PE=4 SV=1	FG11097.1	1	6.83665e-18	220.34	DGWSYLGCYIDSTSK(1)R	2	-0.27139	3	0.888	0.831	1.081	1.2	0.901	1.069	1.005	0.988	0.925	1.168	0.884	0.841	1.169	1.027	1.051	1.138
A0A0E0SJJ3	886	K	WSC domain-containing protein OS=Fusarium culmorum OX=5516 GN=FCULG_00011065 PE=4 SV=1	FG11097.1	1	9.02497e-07	118.24	IGGDPGK(1)LGDWPK	2	0.53733	5	0.924	0.821	1.067	1.188	0.898	1.126	1.005	0.988	0.925	1.168	0.919	0.831	1.154	1.017	1.106	1.135
A0A0E0SJJ3	335	K	WSC domain-containing protein OS=Fusarium culmorum OX=5516 GN=FCULG_00011065 PE=4 SV=1	FG11097.1	1	2.13825e-10	186.69	QCVCGDLK(1)AVENR	2	-1.6872	7	1.021	0.818	0.988	1.172	0.843	1.248	1.005	0.988	0.925	1.168	1.016	0.828	1.068	1.003	1.227	1.065
A0A0E0SK74	479	K	Hsp98-like protein OS=Gibberella zeae OX=5518 GN=FGRA07_01627 PE=3 SV=1	FGRAMPH1_01T18017	1	0.000937297	110.38	EK(1)YQAEIK	2	2.0469	1	0.667	0.447	2.323	0.563	4.13	1.493	0.69	0.588	1.684	0.842	0.967	0.76	1.379	0.669	1.272	2.061
A0A0E0SK74	343	K	Hsp98-like protein OS=Gibberella zeae OX=5518 GN=FGRA07_01627 PE=3 SV=1	FGRAMPH1_01T18017	1	0.00461762	67.252	YVEK(1)DAAFER	2	1.3595	1	0.873	0.742	1.356	1.029	1.318	1.176	0.69	0.588	1.684	0.842	1.265	1.262	0.805	1.222	1.002	0.659
A0A0E0SKE0	612	K	Trehalose 6-phosphate synthase OS=Fusarium langsethiae OX=179993 GN=FLAG1_05806 PE=4 SV=1	FG05697.1	1	0.000284973	79.639	QALEMGQDEK(1)DQR	3	0.10997	1	0.843	0.714	1.407	1.037	1.357	1.181	0.631	0.599	1.776	0.893	1.336	1.192	0.792	1.161	1.121	0.682
A0A0E0SKE0	449	K	Trehalose 6-phosphate synthase OS=Fusarium langsethiae OX=179993 GN=FLAG1_05806 PE=4 SV=1	FG05697.1	1	0.000935852	122.18	DK(1)LDHVR	3	0.20292	1	0.708	0.621	1.461	1.209	1.208	1.14	0.631	0.599	1.776	0.893	1.122	1.037	0.823	1.354	1.082	0.608
A0A0E0SKE0	665	K	Trehalose 6-phosphate synthase OS=Fusarium langsethiae OX=179993 GN=FLAG1_05806 PE=4 SV=1	FG05697.1	1	0.00548493	59.116	LSVPALSSK(1)YTK	3	0.56393	1	0.831	0.699	1.564	0.907	1.724	1.189	0.631	0.599	1.776	0.893	1.317	1.167	0.881	1.016	1.129	0.867
A0A0E0SMA3	362	K	Sterol 24-C-methyltransferase OS=Gibberella zeae (strain PH-1 / ATCC MYA-4620 / FGSC 9075 / NRRL 31084) OX=229533 GN=FG05740.1 PE=3 SV=1	FG05740.1	1	6.82532e-06	111.52	GADALVEGGK(1)R	2	-2.6973	1	0.727	0.686	1.747	0.839	2.082	1.059
A0A0E0SQ30	177	K	Aminoglycoside phosphotransferase OS=Fusarium sporotrichioides OX=5514 GN=FSPOR_6445 PE=4 SV=1	FGRAMPH1_01T17691	1	0.0242129	40.751	K(1)LMIETLHDHQVR	4	0.35176	1	1.034	0.791	1.168	1.007	1.16	1.307	1.027	1.18	0.861	1.039	1.007	0.67	1.357	0.969	1.503	1.4
A0A1C3YHG7	252	K	Citrate synthase OS=Gibberella zeae (strain PH-1 / ATCC MYA-4620 / FGSC 9075 / NRRL 31084) OX=229533 GN=FGRAMPH1_01T00477 PE=3 SV=1	FGRAMPH1_01T00477	1	2.93189e-05	96.489	GGK(1)ENENFQDLLR	2	1.8732	1	1.009	0.891	1.048	1.052	0.996	1.132	1.126	1.15	0.863	0.939	0.896	0.775	1.214	1.12	1.156	1.084
A0A1C3YHG7	146	K	Citrate synthase OS=Gibberella zeae (strain PH-1 / ATCC MYA-4620 / FGSC 9075 / NRRL 31084) OX=229533 GN=FGRAMPH1_01T00477 PE=3 SV=1	FGRAMPH1_01T00477	1	0.000453239	72.898	ELAEK(1)AQIPEFVSK	3	0.74493	1	1.058	0.955	0.805	1.183	0.68	1.107	1.126	1.15	0.863	0.939	0.94	0.83	0.933	1.26	1.133	0.74
A0A1C3YHG7	47	K	Citrate synthase OS=Gibberella zeae (strain PH-1 / ATCC MYA-4620 / FGSC 9075 / NRRL 31084) OX=229533 GN=FGRAMPH1_01T00477 PE=3 SV=1	FGRAMPH1_01T00477	1	0.0457948	58.167	EAIPAK(1)R	2	-1.2992	1	0.921	0.922	1.192	0.965	1.235	0.999	1.126	1.15	0.863	0.939	0.818	0.802	1.381	1.028	1.02	1.343
A0A1C3YHK0	40	K	Cytidine deaminase OS=Gibberella zeae (strain PH-1 / ATCC MYA-4620 / FGSC 9075 / NRRL 31084) OX=229533 GN=FGRAMPH1_01T01071 PE=3 SV=1	FGRAMPH1_01T01071	1	1.23453e-08	119.8	ATAAK(1)ATAYCPYSQFR	2	0.39722	2	1.027	0.889	1.082	1.002	1.081	1.155	1.017	1.049	0.869	1.159	1.01	0.847	1.245	0.865	1.192	1.439
A0A1C3YHK0	14	K	Cytidine deaminase OS=Gibberella zeae (strain PH-1 / ATCC MYA-4620 / FGSC 9075 / NRRL 31084) OX=229533 GN=FGRAMPH1_01T01071 PE=3 SV=1	FGRAMPH1_01T01071	1	5.68961e-06	115.12	GDTAK(1)TAEVCK	2	0.18223	3	0.835	1.003	0.968	1.193	0.812	0.832	1.017	1.049	0.869	1.159	0.821	0.956	1.114	1.029	0.859	1.083
A0A1C3YHL8	44	K	Mitochondrial atp synthase epsilon chain protein OS=Fusarium langsethiae OX=179993 GN=FLAG1_00932 PE=4 SV=1	FGRAMPH1_01T00823	0.999904	0.0351366	56.721	SLK(1)DDKR	3	-0.12048	1	0.65	0.493	1.627	1.23	1.323	1.319	0.86	0.734	1.305	1.094	0.756	0.672	1.247	1.124	1.125	1.109
A0A1C3YHL8	47	K	Mitochondrial atp synthase epsilon chain protein OS=Fusarium langsethiae OX=179993 GN=FLAG1_00932 PE=4 SV=1	FGRAMPH1_01T00823	0.999991	0.00665996	90.709	SLKDDK(1)R	2	0.22885	1	0.689	0.554	1.667	1.091	1.528	1.244	0.86	0.734	1.305	1.094	0.801	0.755	1.277	0.997	1.061	1.281
A0A1C3YHP2	278	K	Phosphotransferase OS=Gibberella zeae (strain PH-1 / ATCC MYA-4620 / FGSC 9075 / NRRL 31084) OX=229533 GN=FGRAMPH1_01T01281 PE=3 SV=1	FGRAMPH1_01T01281	1	0.000449876	72.568	TPYDVIIDK(1)ESPRPGQQAFEK	4	-0.91711	2							0.955	1.01	1.041	1.053
A0A1C3YHP2	433	K	Phosphotransferase OS=Gibberella zeae (strain PH-1 / ATCC MYA-4620 / FGSC 9075 / NRRL 31084) OX=229533 GN=FGRAMPH1_01T01281 PE=3 SV=1	FGRAMPH1_01T01281	1	0.0137348	53.013	DILDWPEK(1)TNK	3	1.2908	1							0.955	1.01	1.041	1.053
A0A1C3YHP2	101	K	Phosphotransferase OS=Gibberella zeae (strain PH-1 / ATCC MYA-4620 / FGSC 9075 / NRRL 31084) OX=229533 GN=FGRAMPH1_01T01281 PE=3 SV=1	FGRAMPH1_01T01281	1	6.11103e-06	125.36	SEFDIIQSK(1)YR	3	-0.21318	2	0.988	0.897	1.077	1.038	1.038	1.102	0.955	1.01	1.041	1.053	1.035	0.888	1.035	0.986	1.166	1.05
A0A1C3YHP2	417	K	Phosphotransferase OS=Gibberella zeae (strain PH-1 / ATCC MYA-4620 / FGSC 9075 / NRRL 31084) OX=229533 GN=FGRAMPH1_01T01281 PE=3 SV=1	FGRAMPH1_01T01281	1	0.00181527	104.21	YPHFK(1)ER	3	0.26298	2	0.946	0.892	1.278	0.885	1.444	1.061	0.955	1.01	1.041	1.053	0.991	0.883	1.228	0.84	1.122	1.462
A0A1C3YHQ4	212	K	Het-c protein OS=Fusarium langsethiae OX=179993 GN=FLAG1_02707 PE=4 SV=1	FGRAMPH1_01T01843	0.829637	0.00710013	64.266	K(0.17)ADK(0.83)YEALR	3	0.47313	1	0.569	0.582	1.985	0.864	2.297	0.979	0.774	0.738	1.515	0.831	0.735	0.789	1.31	1.04	0.932	1.26
A0A1C3YHQ4	716	K	Het-c protein OS=Fusarium langsethiae OX=179993 GN=FLAG1_02707 PE=4 SV=1	FGRAMPH1_01T01843	1	0.0017045	71.268	RYEQK(1)DSSDGR	3	0.68456	1							0.774	0.738	1.515	0.831
A0A1C3YHS3	74	K	Heat shock protein SSB1 OS=Gibberella zeae OX=5518 GN=FGRA07_03759 PE=3 SV=1	FGRAMPH1_01T02317	1	0.0121392	75.652	NTVFDAK(1)R	2	-1.3453	1							0.89	0.838	1.487	0.753
A0A1C3YHS3	87	K	Heat shock protein SSB1 OS=Gibberella zeae OX=5518 GN=FGRA07_03759 PE=3 SV=1	FGRAMPH1_01T02317	1	0.0381579	46.406	RFDDPTVK(1)K	3	0.62457	1							0.89	0.838	1.487	0.753
A0A1C3YHS3	498	K	Heat shock protein SSB1 OS=Gibberella zeae OX=5518 GN=FGRA07_03759 PE=3 SV=1	FGRAMPH1_01T02317	1	0.000156359	120.86	VTATEK(1)TSGR	2	0.34651	1	1.047	0.864	1.411	0.678	2.081	1.212	0.89	0.838	1.487	0.753	1.176	1.031	0.949	0.9	1.141	1.054
A0A1C3YHS3	255	K	Heat shock protein SSB1 OS=Gibberella zeae OX=5518 GN=FGRA07_03759 PE=3 SV=1	FGRAMPH1_01T02317	1	0.0335635	58.246	K(1)DLSGDAR	2	0.19535	1	0.744	0.659	1.528	1.069	1.43	1.128	0.89	0.838	1.487	0.753	0.836	0.786	1.028	1.42	1.064	0.724
A0A1C3YHS3	429	K	Heat shock protein SSB1 OS=Gibberella zeae OX=5518 GN=FGRA07_03759 PE=3 SV=1	FGRAMPH1_01T02317	1	0.032542	54.419	GTTCPTLK(1)K	2	-0.9214	1	0.902	0.839	1.467	0.792	1.851	1.076	0.89	0.838	1.487	0.753	1.013	1.001	0.987	1.052	1.012	0.938
A0A1C3YHT8	287	K	Putative quinate permease OS=Fusarium culmorum OX=5516 GN=FCULG_00003206 PE=3 SV=1	FGRAMPH1_01T01455	1	0.0120878	79.451	GK(1)VDDAR	2	-1.0555	2	0.761	0.638	1.45	1.151	1.26	1.193
A0A1C3YHU9	319	K	Vacuolar transporter chaperone 4 OS=Gibberella zeae OX=5518 GN=FGRA07_07014 PE=4 SV=1	FGRAMPH1_01T01285	1	2.26027e-06	103.88	NVNAYMK(1)GELLPAAIFEK	3	0.88767	1	0.737	0.608	1.434	1.221	1.174	1.212	0.646	0.532	1.358	1.202	1.141	1.143	1.056	1.016	0.998	1.039
A0A1C3YHU9	330	K	Vacuolar transporter chaperone 4 OS=Gibberella zeae OX=5518 GN=FGRA07_07014 PE=4 SV=1	FGRAMPH1_01T01285	1	1.13847e-07	159.12	GELLPAAIFEK(1)AR	2	0.03436	2	0.578	0.491	1.511	1.42	1.064	1.177	0.646	0.532	1.358	1.202	0.895	0.923	1.113	1.181	0.97	0.942
A0A1C3YHU9	266	K	Vacuolar transporter chaperone 4 OS=Gibberella zeae OX=5518 GN=FGRA07_07014 PE=4 SV=1	FGRAMPH1_01T01285	1	0.00128091	92.611	K(1)TEGAEALR	2	0.68662	1	1.249	0.907	1.229	0.615	1.998	1.377	0.646	0.532	1.358	1.202	1.933	1.705	0.905	0.512	1.134	1.768
A0A1C3YHU9	301	K	Vacuolar transporter chaperone 4 OS=Gibberella zeae OX=5518 GN=FGRA07_07014 PE=4 SV=1	FGRAMPH1_01T01285	1	0.000406451	98.407	EDWTGEK(1)SVK	2	0.15006	1	0.529	0.474	1.558	1.438	1.083	1.115	0.646	0.532	1.358	1.202	0.819	0.891	1.147	1.196	0.919	0.959
A0A1C3YHX2	350	K	Putative glutamate carboxypeptidase OS=Fusarium culmorum OX=5516 GN=FCULG_00003598 PE=4 SV=1	FGRAMPH1_01T02333	1	0.000623731	71.558	ALNGHGPK(1)SSDFNK	3	3.0174	1	0.943	0.922	1.261	0.875	1.441	1.023	1.12	1.21	0.894	0.856	0.842	0.762	1.411	1.022	1.105	1.381
A0A1C3YHX2	595	K	Putative glutamate carboxypeptidase OS=Fusarium culmorum OX=5516 GN=FCULG_00003598 PE=4 SV=1	FGRAMPH1_01T02333	1	3.60865e-06	112.89	EYGDVGFK(1)YHR	3	0.43701	1	1.031	0.935	1.027	1.006	1.021	1.102	1.12	1.21	0.894	0.856	0.921	0.773	1.149	1.175	1.191	0.978
A0A1C3YHX2	451	K	Putative glutamate carboxypeptidase OS=Fusarium culmorum OX=5516 GN=FCULG_00003598 PE=4 SV=1	FGRAMPH1_01T02333	1	0.00260486	70.056	AIDAGWK(1)PLR	3	1.4343	1	1.083	0.903	1.037	0.978	1.061	1.199	1.12	1.21	0.894	0.856	0.967	0.746	1.16	1.143	1.296	1.015
A0A1C3YHX2	714	K	Putative glutamate carboxypeptidase OS=Fusarium culmorum OX=5516 GN=FCULG_00003598 PE=4 SV=1	FGRAMPH1_01T02333	1	2.98754e-08	116.98	LEEGLPWWNIIGK(1)IR	2	-0.19263	2	0.957	1.01	1.064	0.969	1.098	0.948	1.12	1.21	0.894	0.856	0.854	0.835	1.19	1.132	1.023	1.051
A0A1C3YHX2	231	K	Putative glutamate carboxypeptidase OS=Fusarium culmorum OX=5516 GN=FCULG_00003598 PE=4 SV=1	FGRAMPH1_01T02333	1	0.0104688	81.297	GK(1)IAIAR	2	-0.1055	1	1.281	0.957	1.042	0.72	1.448	1.339	1.12	1.21	0.894	0.856	1.144	0.791	1.166	0.841	1.446	1.386
A0A1C3YHX2	360	K	Putative glutamate carboxypeptidase OS=Fusarium culmorum OX=5516 GN=FCULG_00003598 PE=4 SV=1	FGRAMPH1_01T02333	1	0.00456147	67.897	YWNK(1)NLGLK	3	0.28157	1							1.12	1.21	0.894	0.856
A0A1C3YHX2	672	K	Putative glutamate carboxypeptidase OS=Fusarium culmorum OX=5516 GN=FCULG_00003598 PE=4 SV=1	FGRAMPH1_01T02333	1	0.00109703	122.18	K(1)SLDHIR	3	0.43187	1	0.9	0.944	1.224	0.932	1.314	0.953	1.12	1.21	0.894	0.856	0.804	0.78	1.369	1.089	1.031	1.257
A0A1C3YHX2	444	K	Putative glutamate carboxypeptidase OS=Fusarium culmorum OX=5516 GN=FCULG_00003598 PE=4 SV=1	FGRAMPH1_01T02333	1	1.50461e-05	86.756	GVGK(1)AIDAGWKPLR	3	0.35838	3	1.14	0.905	0.978	0.977	1.001	1.26	1.12	1.21	0.894	0.856	1.018	0.748	1.094	1.141	1.361	0.959
A0A1C3YHX2	100	K	Putative glutamate carboxypeptidase OS=Fusarium culmorum OX=5516 GN=FCULG_00003598 PE=4 SV=1	FGRAMPH1_01T02333	1	0.00120188	81.972	ILFDTPDPK(1)K	2	1.2977	3	1.009	1.087	1.079	0.825	1.308	0.928	1.12	1.21	0.894	0.856	0.901	0.898	1.207	0.964	1.003	1.252
A0A1C3YHX8	120	K	40S ribosomal protein S11 OS=Gibberella zeae OX=5518 GN=FGRA07_00813 PE=3 SV=1	FGRAMPH1_01T01691	1	0.0010359	74.392	EYLHFIQK(1)YSR	3	1.2089	1	0.946	0.781	1.296	0.977	1.327	1.212	1.02	1.026	1.187	0.862	0.927	0.761	1.092	1.133	1.218	0.964
A0A1C3YI19	718	K	Putative glucosidase i OS=Fusarium sporotrichioides OX=5514 GN=FSPOR_6757 PE=4 SV=1	FGRAMPH1_01T00801	1	0.00138069	104.2	DRLEK(1)ILK	3	-0.94217	1	0.742	0.624	1.548	1.086	1.426	1.191	0.834	0.889	1.299	0.989	0.89	0.702	1.192	1.098	1.268	1.086
A0A1C3YI19	713	K	Putative glucosidase i OS=Fusarium sporotrichioides OX=5514 GN=FSPOR_6757 PE=4 SV=1	FGRAMPH1_01T00801	1	9.65332e-06	173.64	ILLSIVSK(1)DR	2	0.084148	1	0.644	0.611	1.683	1.061	1.585	1.054	0.834	0.889	1.299	0.989	0.772	0.687	1.296	1.073	1.124	1.208
A0A1C3YI19	282	K	Putative glucosidase i OS=Fusarium sporotrichioides OX=5514 GN=FSPOR_6757 PE=4 SV=1	FGRAMPH1_01T00801	1	0.0105731	57.174	QPYVK(1)DAFHR	3	0.30314	1	0.868	0.812	1.283	1.037	1.238	1.07	0.834	0.889	1.299	0.989	1.041	0.913	0.988	1.049	1.14	0.942
A0A1C3YI19	740	K	Putative glucosidase i OS=Fusarium sporotrichioides OX=5514 GN=FSPOR_6757 PE=4 SV=1	FGRAMPH1_01T00801	1	0.0131375	69.998	SLSK(1)FHK	3	-0.10744	1	0.593	0.608	1.889	0.911	2.073	0.975	0.834	0.889	1.299	0.989	0.711	0.684	1.454	0.921	1.039	1.579
A0A1C3YI19	294	K	Putative glucosidase i OS=Fusarium sporotrichioides OX=5514 GN=FSPOR_6757 PE=4 SV=1	FGRAMPH1_01T00801	1	0.000776242	63.185	YIVDGEK(1)DAINPAK	3	-1.1541	1	0.91	0.842	1.2	1.047	1.147	1.081	0.834	0.889	1.299	0.989	1.091	0.947	0.924	1.059	1.152	0.873
A0A1C3YI19	18	K	Putative glucosidase i OS=Fusarium sporotrichioides OX=5514 GN=FSPOR_6757 PE=4 SV=1	FGRAMPH1_01T00801	1	0.00300358	90.15	RLK(1)EDRDR	4	-0.28257	3	0.726	0.68	1.491	1.104	1.351	1.067	0.834	0.889	1.299	0.989	0.871	0.765	1.148	1.116	1.139	1.029
A0A1C3YI19	459	K	Putative glucosidase i OS=Fusarium sporotrichioides OX=5514 GN=FSPOR_6757 PE=4 SV=1	FGRAMPH1_01T00801	1	6.91205e-05	169.41	K(1)QLDLFTR	2	0.2796	1	0.683	0.705	1.45	1.162	1.248	0.97	0.834	0.889	1.299	0.989	0.819	0.793	1.116	1.175	1.033	0.95
A0A1C3YI19	351	K	Putative glucosidase i OS=Fusarium sporotrichioides OX=5514 GN=FSPOR_6757 PE=4 SV=1	FGRAMPH1_01T00801	1	0.000730379	91.245	K(1)DEADEFYYR	2	-0.53605	1	1.137	0.981	1.296	0.586	2.209	1.159	0.834	0.889	1.299	0.989	1.363	1.103	0.998	0.593	1.236	1.683
A0A1C3YI20	238	K	ATP synthase subunit alpha OS=Gibberella zeae (strain PH-1 / ATCC MYA-4620 / FGSC 9075 / NRRL 31084) OX=229533 GN=FGRAMPH1_01T02695 PE=3 SV=1	FGRAMPH1_01T02695	1	0.000371363	108.47	WNDGNDEK(1)K	2	-1.0239	2	0.783	0.714	1.539	0.965	1.595	1.097	0.78	0.765	1.611	0.725	1.004	0.933	0.955	1.331	1.076	0.718
A0A1C3YI20	217	K	ATP synthase subunit alpha OS=Gibberella zeae (strain PH-1 / ATCC MYA-4620 / FGSC 9075 / NRRL 31084) OX=229533 GN=FGRAMPH1_01T02695 PE=3 SV=1	FGRAMPH1_01T02695	1	3.09839e-06	91.932	QTGK(1)TAVGLDTILNQK	3	2.4357	1							0.78	0.765	1.611	0.725
A0A1C3YI20	125	K	ATP synthase subunit alpha OS=Gibberella zeae (strain PH-1 / ATCC MYA-4620 / FGSC 9075 / NRRL 31084) OX=229533 GN=FGRAMPH1_01T02695 PE=3 SV=1	FGRAMPH1_01T02695	1	0.00110043	91.313	LVK(1)EGETVK	2	0.92555	1	0.841	0.787	1.4	0.972	1.439	1.068	0.78	0.765	1.611	0.725	1.078	1.029	0.869	1.341	1.048	0.648
A0A1C3YI20	229	K	ATP synthase subunit alpha OS=Gibberella zeae (strain PH-1 / ATCC MYA-4620 / FGSC 9075 / NRRL 31084) OX=229533 GN=FGRAMPH1_01T02695 PE=3 SV=1	FGRAMPH1_01T02695	1	3.34847e-10	181.67	TAVGLDTILNQK(1)R	2	-0.87637	2	0.809	0.724	1.544	0.923	1.674	1.118	0.78	0.765	1.611	0.725	1.037	0.946	0.958	1.273	1.096	0.753
A0A1C3YI20	160	K	ATP synthase subunit alpha OS=Gibberella zeae (strain PH-1 / ATCC MYA-4620 / FGSC 9075 / NRRL 31084) OX=229533 GN=FGRAMPH1_01T02695 PE=3 SV=1	FGRAMPH1_01T02695	1	2.62437e-06	102.89	VVDALGNPIDGK(1)GPINTK	3	-0.34281	1	0.906	0.747	1.427	0.92	1.551	1.213	0.78	0.765	1.611	0.725	1.162	0.976	0.886	1.269	1.191	0.698
A0A1C3YI43	128	K	Endopolyphosphatase OS=Gibberella zeae (strain PH-1 / ATCC MYA-4620 / FGSC 9075 / NRRL 31084) OX=229533 GN=FGRAMPH1_01T02855 PE=4 SV=1	FGRAMPH1_01T02855	1	0.0389323	46.001	HDSDEK(1)RPR	3	0.11508	1	0.982	0.789	1.525	0.704	2.166	1.244	1.083	0.959	0.87	1.096	0.907	0.823	1.753	0.642	1.102	2.731
A0A1C3YI53	166	K	Inorganic pyrophosphatase OS=Gibberella zeae OX=5518 GN=FGRA07_07009 PE=4 SV=1	FGRAMPH1_01T01267	1	0.00280361	76.073	WTNAK(1)LEISK	2	1.5451	1							1.828	1.078	0.677	0.474
A0A1C3YI53	171	K	Inorganic pyrophosphatase OS=Gibberella zeae OX=5518 GN=FGRA07_07009 PE=4 SV=1	FGRAMPH1_01T01267	1	0.000466386	76.073	LEISK(1)EELLNPIK	3	-0.72728	1	1.424	0.951	1.002	0.623	1.607	1.497	1.828	1.078	0.677	0.474	0.779	0.882	1.48	1.314	0.883	1.126
A0A1C3YI53	343	K	Inorganic pyrophosphatase OS=Gibberella zeae OX=5518 GN=FGRA07_07009 PE=4 SV=1	FGRAMPH1_01T01267	1	4.35496e-09	112.88	LVTGK(1)TPAGGVSTTNVTVQHSPTR	3	0.22343	1	1.231	0.927	0.846	0.996	0.85	1.328	1.828	1.078	0.677	0.474	0.673	0.86	1.25	2.101	0.783	0.595
A0A1C3YI72	131	K	Riboflavin synthase OS=Fusarium culmorum OX=5516 GN=FCULG_00003825 PE=4 SV=1	FGRAMPH1_01T02813	1	2.81112e-09	114.96	ITNLGDLK(1)ENSNVNLER	3	-0.24329	1	1.039	0.839	0.932	1.19	0.783	1.239	0.786	0.926	1.116	1.081	1.322	0.906	0.835	1.101	1.459	0.758
A0A1C3YI72	230	K	Riboflavin synthase OS=Fusarium culmorum OX=5516 GN=FCULG_00003825 PE=4 SV=1	FGRAMPH1_01T02813	1	0.0269225	68.312	VVVAQK(1)K	2	0.68721	1							0.786	0.926	1.116	1.081
A0A1C3YI88	595	K	Xanthine dehydrogenase OS=Gibberella zeae OX=5518 GN=FGRA07_04388 PE=4 SV=1	FGRAMPH1_01T03805	1	5.54061e-06	98.592	EVTGK(1)SNPHLAALK	3	0.53931	1	1.072	0.903	1.157	0.869	1.331	1.187	1.099	1.168	0.923	0.816	0.975	0.773	1.254	1.065	1.261	1.177
A0A1C3YI88	824	K	Xanthine dehydrogenase OS=Gibberella zeae OX=5518 GN=FGRA07_04388 PE=4 SV=1	FGRAMPH1_01T03805	1	0.00251065	66.663	LGGGFGGK(1)ESR	2	-0.58168	1	1.307	0.859	0.769	1.066	0.721	1.522	1.099	1.168	0.923	0.816	1.189	0.735	0.833	1.306	1.618	0.638
A0A1C3YI88	443	K	Xanthine dehydrogenase OS=Gibberella zeae OX=5518 GN=FGRA07_04388 PE=4 SV=1	FGRAMPH1_01T03805	1	7.88342e-06	108.35	IPVAQGK(1)GEFFR	3	-0.64955	2	1.161	0.937	1.046	0.857	1.221	1.239	1.099	1.168	0.923	0.816	1.056	0.802	1.133	1.05	1.317	1.079
A0A1C3YI88	870	K	Xanthine dehydrogenase OS=Gibberella zeae OX=5518 GN=FGRA07_04388 PE=4 SV=1	FGRAMPH1_01T03805	1	0.0213304	68.915	YK(1)VGVNK	2	-1.2538	1	0.961	1.037	1.201	0.801	1.5	0.927	1.099	1.168	0.923	0.816	0.874	0.888	1.301	0.982	0.984	1.325
A0A1C3YI88	1320	K	Xanthine dehydrogenase OS=Gibberella zeae OX=5518 GN=FGRA07_04388 PE=4 SV=1	FGRAMPH1_01T03805	1	2.66283e-05	97.767	AK(1)VGENDSEGLLR	2	0.43027	1	1.139	1.028	1.122	0.711	1.577	1.107	1.099	1.168	0.923	0.816	1.036	0.88	1.216	0.871	1.177	1.396
A0A1C3YI88	361	K	Xanthine dehydrogenase OS=Gibberella zeae OX=5518 GN=FGRA07_04388 PE=4 SV=1	FGRAMPH1_01T03805	1	0.00089966	72.29	AQVFEAMLK(1)QLK	3	-0.46493	1	1.336	0.665	1.152	0.847	1.36	2.008	1.099	1.168	0.923	0.816	1.216	0.569	1.248	1.038	2.137	1.202
A0A1C3YI88	456	K	Xanthine dehydrogenase OS=Gibberella zeae OX=5518 GN=FGRA07_04388 PE=4 SV=1	FGRAMPH1_01T03805	1	9.43821e-05	84.41	RK(1)DDDIAIVTGALR	3	0.72053	1							1.099	1.168	0.923	0.816
A0A1C3YI88	1309	K	Xanthine dehydrogenase OS=Gibberella zeae OX=5518 GN=FGRA07_04388 PE=4 SV=1	FGRAMPH1_01T03805	1	0.0551134	50.703	DALK(1)AAR	2	-0.55653	1							1.099	1.168	0.923	0.816
A0A1C3YI88	423	K	Xanthine dehydrogenase OS=Gibberella zeae OX=5518 GN=FGRA07_04388 PE=4 SV=1	FGRAMPH1_01T03805	1	0.000275038	79.471	K(1)TALAQDAIIASIR	3	1.0957	1							1.099	1.168	0.923	0.816
A0A1C3YI88	1130	K	Xanthine dehydrogenase OS=Gibberella zeae OX=5518 GN=FGRA07_04388 PE=4 SV=1	FGRAMPH1_01T03805	1	0.0391933	51.979	K(1)LGPDATMK	2	-0.78411	1							1.099	1.168	0.923	0.816
A0A1C3YI88	1170	K	Xanthine dehydrogenase OS=Gibberella zeae OX=5518 GN=FGRA07_04388 PE=4 SV=1	FGRAMPH1_01T03805	1	1.05897e-05	88.075	TPEIGYDWTTGK(1)GK	3	-3.254	1	1.032	0.872	1.198	0.898	1.334	1.183	1.099	1.168	0.923	0.816	0.939	0.747	1.298	1.1	1.257	1.18
A0A1C3YIB0	304	K	FAD dependent oxidoreductase OS=Fusarium sporotrichioides OX=5514 GN=FSPOR_4901 PE=4 SV=1	FGRAMPH1_01T04021	1	2.3315e-06	143.31	ASDGSYTVK(1)TGR	3	0.087716	2	1.068	0.947	0.752	1.233	0.609	1.128	1.106	1.091	0.733	1.174	0.966	0.868	1.026	1.05	1.113	0.977
A0A1C3YIB0	225	K	FAD dependent oxidoreductase OS=Fusarium sporotrichioides OX=5514 GN=FSPOR_4901 PE=4 SV=1	FGRAMPH1_01T04021	1	8.38483e-07	107.5	QVEEAK(1)EWMPEEAHK	3	-0.035923	4	0.984	0.918	0.912	1.186	0.769	1.071	1.106	1.091	0.733	1.174	0.89	0.841	1.244	1.01	1.058	1.232
A0A1C3YIB0	234	K	FAD dependent oxidoreductase OS=Fusarium sporotrichioides OX=5514 GN=FSPOR_4901 PE=4 SV=1	FGRAMPH1_01T04021	1	0.000196904	76.378	EWMPEEAHK(1)IWEAEEAR	3	-0.24317	2	1.15	0.878	1.013	0.959	1.056	1.309	1.106	1.091	0.733	1.174	1.04	0.805	1.382	0.817	1.292	1.692
A0A1C3YIB0	502	K	FAD dependent oxidoreductase OS=Fusarium sporotrichioides OX=5514 GN=FSPOR_4901 PE=4 SV=1	FGRAMPH1_01T04021	1	2.22229e-06	104.94	EGENLDK(1)GVGRPGGK	3	-0.013131	2	1.061	0.927	0.881	1.132	0.778	1.144	1.106	1.091	0.733	1.174	0.959	0.85	1.202	0.964	1.128	1.247
A0A1C3YIB0	517	K	FAD dependent oxidoreductase OS=Fusarium sporotrichioides OX=5514 GN=FSPOR_4901 PE=4 SV=1	FGRAMPH1_01T04021	1	1.63528e-23	229.02	LEEWFPK(1)ELLSVDDAR	2	0.44202	3	1.139	0.982	0.732	1.147	0.638	1.16	1.106	1.091	0.733	1.174	1.03	0.9	0.999	0.977	1.144	1.023
A0A1C3YIB0	188	K	FAD dependent oxidoreductase OS=Fusarium sporotrichioides OX=5514 GN=FSPOR_4901 PE=4 SV=1	FGRAMPH1_01T04021	1	0.00148483	65.085	SHLEMMK(1)QVGGQIGHGDVR	3	-1.3433	2	1.058	0.852	1.174	0.917	1.281	1.242	1.106	1.091	0.733	1.174	0.957	0.781	1.602	0.781	1.225	2.051
A0A1C3YIB0	510	K	FAD dependent oxidoreductase OS=Fusarium sporotrichioides OX=5514 GN=FSPOR_4901 PE=4 SV=1	FGRAMPH1_01T04021	1	1.61514e-08	127.32	PGGK(1)LEEWFPK	3	2.9283	2	1.082	0.863	0.906	1.148	0.789	1.253	1.106	1.091	0.733	1.174	0.978	0.791	1.236	0.978	1.236	1.264
A0A1C3YIB0	154	K	FAD dependent oxidoreductase OS=Fusarium sporotrichioides OX=5514 GN=FSPOR_4901 PE=4 SV=1	FGRAMPH1_01T04021	1	5.0557e-06	90.385	NGGHVK(1)SSPYSEFAMFR	3	-0.72227	1	0.945	0.869	1.093	1.093	1	1.088	1.106	1.091	0.733	1.174	0.854	0.797	1.491	0.931	1.072	1.602
A0A1C3YIB0	219	K	FAD dependent oxidoreductase OS=Fusarium sporotrichioides OX=5514 GN=FSPOR_4901 PE=4 SV=1	FGRAMPH1_01T04021	1	5.85325e-06	122.52	K(1)QVEEAK	2	0.30954	5	0.962	0.831	1.058	1.15	0.92	1.158	1.106	1.091	0.733	1.174	0.87	0.762	1.443	0.98	1.142	1.472
A0A1C3YIB6	120	K	Peptidase inhibitor i9 OS=Fusarium langsethiae OX=179993 GN=FLAG1_04747 PE=4 SV=1	FGRAMPH1_01T04731	1	3.76354e-06	102.29	DQGGK(1)ITHEYSLIK	3	0.11913	1	0.758	0.693	1.842	0.708	2.602	1.094	0.634	0.652	1.993	0.529	1.196	1.063	0.924	1.338	1.125	0.691
A0A1C3YIB6	115	K	Peptidase inhibitor i9 OS=Fusarium langsethiae OX=179993 GN=FLAG1_04747 PE=4 SV=1	FGRAMPH1_01T04731	1	0.00196088	80.755	QHAK(1)DQGGK	3	0.26522	1							0.634	0.652	1.993	0.529
A0A1C3YID4	276	K	Beta-hexosaminidase OS=Gibberella zeae (strain PH-1 / ATCC MYA-4620 / FGSC 9075 / NRRL 31084) OX=229533 GN=FGRAMPH1_01T03177 PE=3 SV=1	FGRAMPH1_01T03177	1	0.0528704	47.187	LAEK(1)GAYR	2	-0.31938	1	0.95	0.743	1.036	1.271	0.815	1.278	1.021	0.955	0.978	1.127	0.93	0.778	1.059	1.128	1.195	0.939
A0A1C3YID4	138	K	Beta-hexosaminidase OS=Gibberella zeae (strain PH-1 / ATCC MYA-4620 / FGSC 9075 / NRRL 31084) OX=229533 GN=FGRAMPH1_01T03177 PE=3 SV=1	FGRAMPH1_01T03177	1	0.00359914	100.02	QWVK(1)SLK	3	-0.58241	2	1.03	0.845	1.015	1.11	0.915	1.219	1.021	0.955	0.978	1.127	1.009	0.885	1.038	0.985	1.14	1.054
A0A1C3YID4	26	K	Beta-hexosaminidase OS=Gibberella zeae (strain PH-1 / ATCC MYA-4620 / FGSC 9075 / NRRL 31084) OX=229533 GN=FGRAMPH1_01T03177 PE=3 SV=1	FGRAMPH1_01T03177	1	0.0308129	64.711	K(1)ISTGDK	2	-0.31225	1	0.973	0.715	1.167	1.145	1.02	1.361	1.021	0.955	0.978	1.127	0.953	0.749	1.193	1.016	1.272	1.174
A0A1C3YID4	406	K	Beta-hexosaminidase OS=Gibberella zeae (strain PH-1 / ATCC MYA-4620 / FGSC 9075 / NRRL 31084) OX=229533 GN=FGRAMPH1_01T03177 PE=3 SV=1	FGRAMPH1_01T03177	1	3.74509e-15	158.45	TEVLAPLLQK(1)FVDYTHGK	4	-0.12656	3	1.085	0.793	1.102	1.02	1.081	1.369	1.021	0.955	0.978	1.127	1.063	0.83	1.127	0.905	1.281	1.245
A0A1C3YID4	249	K	Beta-hexosaminidase OS=Gibberella zeae (strain PH-1 / ATCC MYA-4620 / FGSC 9075 / NRRL 31084) OX=229533 GN=FGRAMPH1_01T03177 PE=3 SV=1	FGRAMPH1_01T03177	1	8.01128e-08	177.42	TIDAMSWSK(1)LNR	2	-0.058182	3	0.985	0.824	1.104	1.087	1.015	1.196	1.021	0.955	0.978	1.127	0.965	0.863	1.129	0.965	1.118	1.17
A0A1C3YID4	281	K	Beta-hexosaminidase OS=Gibberella zeae (strain PH-1 / ATCC MYA-4620 / FGSC 9075 / NRRL 31084) OX=229533 GN=FGRAMPH1_01T03177 PE=3 SV=1	FGRAMPH1_01T03177	1	1.11728e-16	174.2	K(1)GLTYSPEDLAGIYEYGIHR	3	0.40173	1	0.994	0.908	1.003	1.094	0.917	1.095	1.021	0.955	0.978	1.127	0.974	0.951	1.026	0.971	1.024	1.057
A0A1C3YID4	521	K	Beta-hexosaminidase OS=Gibberella zeae (strain PH-1 / ATCC MYA-4620 / FGSC 9075 / NRRL 31084) OX=229533 GN=FGRAMPH1_01T03177 PE=3 SV=1	FGRAMPH1_01T03177	1	0.000163874	108.9	AGLSEEAAK(1)R	2	0.11907	1	0.896	0.858	1.146	1.099	1.043	1.045	1.021	0.955	0.978	1.127	0.878	0.898	1.172	0.975	0.978	1.202
A0A1C3YID4	177	K	Beta-hexosaminidase OS=Gibberella zeae (strain PH-1 / ATCC MYA-4620 / FGSC 9075 / NRRL 31084) OX=229533 GN=FGRAMPH1_01T03177 PE=3 SV=1	FGRAMPH1_01T03177	1	0.000918089	123.35	GEASIK(1)AK	2	-0.92958	1	0.916	0.829	1.088	1.167	0.933	1.105	1.021	0.955	0.978	1.127	0.897	0.868	1.112	1.035	1.033	1.074
A0A1C3YID4	414	K	Beta-hexosaminidase OS=Gibberella zeae (strain PH-1 / ATCC MYA-4620 / FGSC 9075 / NRRL 31084) OX=229533 GN=FGRAMPH1_01T03177 PE=3 SV=1	FGRAMPH1_01T03177	1	0.000103074	121.6	FVDYTHGK(1)VR	2	0.13376	3	0.887	0.7	1.2	1.214	0.989	1.268	1.021	0.955	0.978	1.127	0.869	0.733	1.227	1.077	1.186	1.139
A0A1C3YID4	96	K	Beta-hexosaminidase OS=Gibberella zeae (strain PH-1 / ATCC MYA-4620 / FGSC 9075 / NRRL 31084) OX=229533 GN=FGRAMPH1_01T03177 PE=3 SV=1	FGRAMPH1_01T03177	1	9.04714e-07	121.39	FTSK(1)QIVQAGVSR	2	-0.0060517	1	1.09	0.814	0.893	1.204	0.742	1.339	1.021	0.955	0.978	1.127	1.068	0.852	0.913	1.068	1.254	0.855
A0A1C3YID4	133	K	Beta-hexosaminidase OS=Gibberella zeae (strain PH-1 / ATCC MYA-4620 / FGSC 9075 / NRRL 31084) OX=229533 GN=FGRAMPH1_01T03177 PE=3 SV=1	FGRAMPH1_01T03177	1	0.000139293	90.913	ERDSDFEPDLQK(1)K	4	-0.73958	4	0.978	0.858	1.092	1.072	1.018	1.14	1.021	0.955	0.978	1.127	0.958	0.898	1.117	0.951	1.067	1.175
A0A1C3YIE7	87	K	Peptidyl-prolyl cis-trans isomerase OS=Gibberella zeae (strain PH-1 / ATCC MYA-4620 / FGSC 9075 / NRRL 31084) OX=229533 GN=FGRAMPH1_01T01953 PE=3 SV=1	FGRAMPH1_01T01953	1	2.23773e-21	209.19	INFNLFDDVVPK(1)TAENFR	2	-2.0512	11	0.99	0.882	1.16	0.968	1.199	1.121	1.056	1.083	1.059	0.836	0.938	0.814	1.095	1.158	1.152	0.946
A0A1C3YIE7	132	K	Peptidyl-prolyl cis-trans isomerase OS=Gibberella zeae (strain PH-1 / ATCC MYA-4620 / FGSC 9075 / NRRL 31084) OX=229533 GN=FGRAMPH1_01T01953 PE=3 SV=1	FGRAMPH1_01T01953	1	1.13353e-06	128.06	GNGTGGK(1)SIYGEK	2	0.57566	6	0.967	0.936	1.274	0.822	1.551	1.033	1.056	1.083	1.059	0.836	0.916	0.864	1.203	0.983	1.06	1.224
A0A1C3YIE7	138	K	Peptidyl-prolyl cis-trans isomerase OS=Gibberella zeae (strain PH-1 / ATCC MYA-4620 / FGSC 9075 / NRRL 31084) OX=229533 GN=FGRAMPH1_01T01953 PE=3 SV=1	FGRAMPH1_01T01953	1	3.49286e-17	213.02	SIYGEK(1)FADENFTLK	3	0.77549	6	1.013	0.926	1.254	0.807	1.553	1.093	1.056	1.083	1.059	0.836	0.959	0.855	1.184	0.965	1.122	1.227
A0A1C3YIE7	100	K	Peptidyl-prolyl cis-trans isomerase OS=Gibberella zeae (strain PH-1 / ATCC MYA-4620 / FGSC 9075 / NRRL 31084) OX=229533 GN=FGRAMPH1_01T01953 PE=3 SV=1	FGRAMPH1_01T01953	1	3.18652e-09	123	ALCTGEK(1)GFGYEGSSFHR	3	-0.76144	2	1.001	0.806	1.25	0.943	1.325	1.243	1.056	1.083	1.059	0.836	0.948	0.744	1.18	1.128	1.274	1.046
A0A1C3YIF0	119	K	Carnitine O-acetyltransferase OS=Gibberella zeae OX=5518 GN=FGRA07_00202 PE=3 SV=1	FGRAMPH1_01T04645	1	0.018838	68.383	REDPK(1)TK	3	0.20046	1	0.625	0.821	1.339	1.215	1.102	0.761	0.938	1.123	1.011	1.009	0.666	0.731	1.324	1.204	0.911	1.1
A0A1C3YIF8	999	K	Chitin synthase OS=Gibberella zeae OX=5518 GN=FGRA07_00245 PE=4 SV=1	FGRAMPH1_01T04739	1	0.00028584	110.08	NSPGTNIK(1)K	2	0.18638	1	1.007	0.808	1.349	0.837	1.612	1.247	1.037	0.945	1.079	1.03	0.971	0.855	1.25	0.813	1.136	1.538
A0A1C3YIG2	828	K	Aminopeptidase OS=Gibberella zeae (strain PH-1 / ATCC MYA-4620 / FGSC 9075 / NRRL 31084) OX=229533 GN=FGRAMPH1_01T03919 PE=3 SV=1	FGRAMPH1_01T03919	1	0.00579111	94.114	TVEILK(1)K	2	0.21051	1	1.222	1.079	0.881	0.818	1.076	1.133	1.411	1.231	0.768	0.664	0.866	0.877	1.147	1.232	0.987	0.931
A0A1C3YIG2	182	K	Aminopeptidase OS=Gibberella zeae (strain PH-1 / ATCC MYA-4620 / FGSC 9075 / NRRL 31084) OX=229533 GN=FGRAMPH1_01T03919 PE=3 SV=1	FGRAMPH1_01T03919	1	0.0469146	45.158	FDYDAK(1)AQR	2	0.9433	1	1.16	0.92	1.09	0.829	1.315	1.261	1.411	1.231	0.768	0.664	0.822	0.747	1.419	1.248	1.1	1.137
A0A1C3YIG2	957	K	Aminopeptidase OS=Gibberella zeae (strain PH-1 / ATCC MYA-4620 / FGSC 9075 / NRRL 31084) OX=229533 GN=FGRAMPH1_01T03919 PE=3 SV=1	FGRAMPH1_01T03919	1	0.000928212	116.52	TLGTVK(1)DK	3	2.3956	2	1.41	0.957	0.803	0.83	0.968	1.474	1.411	1.231	0.768	0.664	0.999	0.777	1.046	1.25	1.286	0.837
A0A1C3YIG2	734	K	Aminopeptidase OS=Gibberella zeae (strain PH-1 / ATCC MYA-4620 / FGSC 9075 / NRRL 31084) OX=229533 GN=FGRAMPH1_01T03919 PE=3 SV=1	FGRAMPH1_01T03919	1	7.93019e-06	133.32	SVFGEDESIK(1)K	2	2.6485	1	1.216	1.066	0.732	0.986	0.742	1.14	1.411	1.231	0.768	0.664	0.862	0.866	0.953	1.485	0.995	0.642
A0A1C3YIG2	748	K	Aminopeptidase OS=Gibberella zeae (strain PH-1 / ATCC MYA-4620 / FGSC 9075 / NRRL 31084) OX=229533 GN=FGRAMPH1_01T03919 PE=3 SV=1	FGRAMPH1_01T03919	1	0.0517895	40.203	LINEK(1)VK	3	0.25795	1	1.225	0.913	1.141	0.721	1.584	1.342	1.411	1.231	0.768	0.664	0.868	0.742	1.486	1.086	1.17	1.368
A0A1C3YIG2	939	K	Aminopeptidase OS=Gibberella zeae (strain PH-1 / ATCC MYA-4620 / FGSC 9075 / NRRL 31084) OX=229533 GN=FGRAMPH1_01T03919 PE=3 SV=1	FGRAMPH1_01T03919	1	4.05199e-06	95.926	FTDVSAVEDIEK(1)FMADK	3	-0.80729	2	1.056	0.917	1.093	0.934	1.17	1.151	1.411	1.231	0.768	0.664	0.748	0.745	1.423	1.407	1.004	1.011
A0A1C3YIG2	944	K	Aminopeptidase OS=Gibberella zeae (strain PH-1 / ATCC MYA-4620 / FGSC 9075 / NRRL 31084) OX=229533 GN=FGRAMPH1_01T03919 PE=3 SV=1	FGRAMPH1_01T03919	1	2.9137e-05	103.46	FMADK(1)DTSSFNR	3	1.0169	3	1.297	0.995	0.847	0.861	0.984	1.303	1.411	1.231	0.768	0.664	0.919	0.808	1.103	1.297	1.137	0.85
A0A1C3YIG2	735	K	Aminopeptidase OS=Gibberella zeae (strain PH-1 / ATCC MYA-4620 / FGSC 9075 / NRRL 31084) OX=229533 GN=FGRAMPH1_01T03919 PE=3 SV=1	FGRAMPH1_01T03919	1	0.00028584	110.08	K(1)ALDNFTLK	2	0.85904	2							1.411	1.231	0.768	0.664
A0A1C3YIJ0	207	K	ATP-dependent (S)-NAD(P)H-hydrate dehydratase OS=Gibberella zeae (strain PH-1 / ATCC MYA-4620 / FGSC 9075 / NRRL 31084) OX=229533 GN=FGRAMPH1_01T02669 PE=3 SV=1	FGRAMPH1_01T02669	1	8.44671e-05	95.428	VK(1)VDDDAPETAR	2	0.76302	1	1.217	1.099	0.849	0.835	1.017	1.108	1.352	1.495	0.75	0.501	0.9	0.735	1.132	1.667	1.224	0.679
A0A1C3YIL0	179	K	Proteasome subunit beta type-6 OS=Fusarium culmorum OX=5516 GN=FCULG_00003854 PE=4 SV=1	FGRAMPH1_01T02879	1	0.00477328	78.098	LSTVLYGK(1)R	2	0.30384	1							1.408	1.283	0.717	0.669
A0A1C3YIL0	250	K	Proteasome subunit beta type-6 OS=Fusarium culmorum OX=5516 GN=FCULG_00003854 PE=4 SV=1	FGRAMPH1_01T02879	1	5.74358e-09	123.83	NQYIPGSGEGHELK(1)ER	3	-0.080816	1	1.046	0.931	1.194	0.83	1.438	1.124	1.408	1.283	0.717	0.669	0.743	0.726	1.665	1.241	1.023	1.342
A0A1C3YIL0	267	K	Proteasome subunit beta type-6 OS=Fusarium culmorum OX=5516 GN=FCULG_00003854 PE=4 SV=1	FGRAMPH1_01T02879	1	0.000127531	79.92	TEVETVVK(1)DAFDGAVER	3	-0.38934	1	1.003	0.879	0.992	1.125	0.882	1.141	1.408	1.283	0.717	0.669	0.712	0.685	1.384	1.682	1.039	0.823
A0A1C3YIM6	291	K	Putative succinyl-3-ketoacid-coenzyme a mitochondrial OS=Fusarium sporotrichioides OX=5514 GN=FSPOR_3191 PE=4 SV=1	FGRAMPH1_01T05171	0.999992	0.0157621	52.318	GEKPADSPENAGLDK(1)FVR	3	-0.33623	1							0.924	1.046	0.8	1.372
A0A1C3YIP2	466	K	Aldehyde dehydrogenase OS=Gibberella zeae OX=5518 GN=FGRA07_00552 PE=3 SV=1	FGRAMPH1_01T05485	1	0.00159528	128.86	AHQVAK(1)R	2	0.0027324	2	0.88	0.778	1.494	0.848	1.761	1.131	0.938	0.863	1.328	0.846	0.938	0.902	1.125	1.002	1.04	1.123
A0A1C3YIP4	167	K	Protein-glutamate O-methyltransferase SPCC1393.13 OS=Fusarium culmorum OX=5516 GN=FCULG_00004838 PE=4 SV=1	FGRAMPH1_01T04971	1	0.00598212	58.268	ADK(1)DSTHDPEAEK	3	-0.58002	1	0.851	0.837	1.513	0.8	1.891	1.017	0.813	0.993	1.417	0.739	1.047	0.843	1.068	1.083	1.242	0.986
A0A1C3YIP5	170	K	Probable 60s ribosomal protein L7 subunit OS=Claviceps purpurea (strain 20.1) OX=1111077 GN=CPUR_03583 PE=4 SV=1	FGRAMPH1_01T06103	1	0.00259518	105.39	GYGK(1)VNK	2	-1.3742	2	0.839	0.644	1.783	0.734	2.429	1.302	0.706	0.668	1.606	0.922	1.188	0.964	1.11	0.796	1.232	1.394
A0A1C3YIP5	116	K	Probable 60s ribosomal protein L7 subunit OS=Claviceps purpurea (strain 20.1) OX=1111077 GN=CPUR_03583 PE=4 SV=1	FGRAMPH1_01T06103	1	0.00198173	115.46	K(1)ILQLLR	2	-1.5966	1	0.635	0.542	2.038	0.785	2.596	1.17	0.706	0.668	1.606	0.922	0.899	0.811	1.269	0.851	1.109	1.491
A0A1C3YIP5	61	K	Probable 60s ribosomal protein L7 subunit OS=Claviceps purpurea (strain 20.1) OX=1111077 GN=CPUR_03583 PE=4 SV=1	FGRAMPH1_01T06103	1	0.0486368	41.188	RQVIFK(1)R	3	1.5692	1							0.706	0.668	1.606	0.922
A0A1C3YIP5	160	K	Probable 60s ribosomal protein L7 subunit OS=Claviceps purpurea (strain 20.1) OX=1111077 GN=CPUR_03583 PE=4 SV=1	FGRAMPH1_01T06103	1	0.00148382	105.2	TVK(1)ELVYK	2	-0.36757	1	0.711	0.629	1.911	0.749	2.551	1.132	0.706	0.668	1.606	0.922	1.007	0.942	1.19	0.812	1.069	1.466
A0A1C3YIP5	65	K	Probable 60s ribosomal protein L7 subunit OS=Claviceps purpurea (strain 20.1) OX=1111077 GN=CPUR_03583 PE=4 SV=1	FGRAMPH1_01T06103	1	0.000165318	106.67	RAEK(1)YVQEYR	2	2.3974	2	0.759	0.584	1.579	1.078	1.465	1.299	0.706	0.668	1.606	0.922	1.075	0.874	0.983	1.169	1.23	0.841
A0A1C3YIP5	47	K	Probable 60s ribosomal protein L7 subunit OS=Claviceps purpurea (strain 20.1) OX=1111077 GN=CPUR_03583 PE=4 SV=1	FGRAMPH1_01T06103	1	0.00385833	102.51	SDAVEK(1)K	2	0.57396	1	0.675	0.445	1.968	0.911	2.16	1.516	0.706	0.668	1.606	0.922	0.956	0.666	1.225	0.988	1.435	1.24
A0A1C3YIS7	66	K	60S ribosomal protein L20 OS=Gibberella zeae (strain PH-1 / ATCC MYA-4620 / FGSC 9075 / NRRL 31084) OX=229533 GN=FGRAMPH1_01T03709 PE=3 SV=1	FGRAMPH1_01T03709	1	0.00448821	60	SGTHNMYK(1)EYR	3	0.37478	1							1.016	0.921	1.331	0.512
A0A1C3YIS7	41	K	60S ribosomal protein L20 OS=Gibberella zeae (strain PH-1 / ATCC MYA-4620 / FGSC 9075 / NRRL 31084) OX=229533 GN=FGRAMPH1_01T03709 PE=3 SV=1	FGRAMPH1_01T03709	1	0.00550193	66.692	VLHEK(1)HPLK	4	0.065741	1	0.984	0.805	1.747	0.464	3.765	1.222	1.016	0.921	1.331	0.512	0.969	0.874	1.313	0.906	1.109	1.449
A0A1C3YIT5	398	K	Amidohydrolase OS=Purpureocillium lilacinum OX=33203 GN=VFPBJ_02486 PE=4 SV=1	FGRAMPH1_01T05961	1	2.09023e-06	98.676	AFHHAHQTYLVPEILK(1)R	5	-0.67093	2	0.944	0.955	1.084	1.017	1.066	0.989	1.053	1.069	0.767	1.216	0.896	0.893	1.413	0.836	1.003	1.69
A0A1C3YIT5	152	K	Amidohydrolase OS=Purpureocillium lilacinum OX=33203 GN=VFPBJ_02486 PE=4 SV=1	FGRAMPH1_01T05961	1	4.43768e-09	123.55	DIK(1)SASLPDNTVIYEAHGR	3	-2.2919	1	1.018	0.822	0.933	1.227	0.76	1.238	1.053	1.069	0.767	1.216	0.967	0.769	1.216	1.009	1.257	1.205
A0A1C3YIT5	660	K	Amidohydrolase OS=Purpureocillium lilacinum OX=33203 GN=VFPBJ_02486 PE=4 SV=1	FGRAMPH1_01T05961	1	0.000127351	163.34	K(1)LNVAAR	2	-0.5293	2	0.951	0.871	0.873	1.304	0.67	1.092	1.053	1.069	0.767	1.216	0.903	0.815	1.138	1.072	1.108	1.062
A0A1C3YIT5	659	K	Amidohydrolase OS=Purpureocillium lilacinum OX=33203 GN=VFPBJ_02486 PE=4 SV=1	FGRAMPH1_01T05961	1	5.95512e-07	168.02	AIDGLALDSK(1)K	2	-0.31469	9	0.97	0.89	0.935	1.206	0.775	1.09	1.053	1.069	0.767	1.216	0.921	0.833	1.219	0.992	1.106	1.229
A0A1C3YIT5	759	K	Amidohydrolase OS=Purpureocillium lilacinum OX=33203 GN=VFPBJ_02486 PE=4 SV=1	FGRAMPH1_01T05961	1	0.00270112	119.41	K(1)VVNGER	2	-0.15301	2	0.966	0.884	0.949	1.201	0.79	1.092	1.053	1.069	0.767	1.216	0.917	0.827	1.237	0.988	1.109	1.252
A0A1C3YIT5	318	K	Amidohydrolase OS=Purpureocillium lilacinum OX=33203 GN=VFPBJ_02486 PE=4 SV=1	FGRAMPH1_01T05961	1	2.24952e-06	143.94	DLIQK(1)QDDWCAK	2	1.8167	6	1.023	0.876	0.878	1.223	0.718	1.168	1.053	1.069	0.767	1.216	0.972	0.819	1.145	1.006	1.187	1.138
A0A1C3YIT5	909	K	Amidohydrolase OS=Purpureocillium lilacinum OX=33203 GN=VFPBJ_02486 PE=4 SV=1	FGRAMPH1_01T05961	1	3.85662e-14	153.21	EAVDLVSTNIYK(1)ILGADEK	4	-0.82807	4	1.003	0.935	0.931	1.131	0.824	1.073	1.053	1.069	0.767	1.216	0.953	0.875	1.214	0.93	1.089	1.305
A0A1C3YIT5	378	K	Amidohydrolase OS=Purpureocillium lilacinum OX=33203 GN=VFPBJ_02486 PE=4 SV=1	FGRAMPH1_01T05961	1	1.09985e-09	114.06	GQVHINTHCYTIPDLEAMVDHTNEFK(1)FAVR	5	1.7662	1	1.008	0.811	0.993	1.188	0.836	1.243	1.053	1.069	0.767	1.216	0.957	0.759	1.295	0.977	1.261	1.325
A0A1C3YIT5	486	K	Amidohydrolase OS=Purpureocillium lilacinum OX=33203 GN=VFPBJ_02486 PE=4 SV=1	FGRAMPH1_01T05961	1	7.90974e-21	167.61	AYHYGLPYHVAMASVTSAPAELLGMGK(1)R	4	0.11815	4	0.99	0.887	1.074	1.05	1.023	1.116	1.053	1.069	0.767	1.216	0.94	0.83	1.4	0.863	1.133	1.622
A0A1C3YIT5	804	K	Amidohydrolase OS=Purpureocillium lilacinum OX=33203 GN=VFPBJ_02486 PE=4 SV=1	FGRAMPH1_01T05961	1	7.47524e-11	155.1	LK(1)VAIIGGAESHMVAK	3	-0.17589	2	1.021	0.909	0.923	1.147	0.805	1.123	1.053	1.069	0.767	1.216	0.97	0.85	1.203	0.943	1.141	1.276
A0A1C3YIT5	253	K	Amidohydrolase OS=Purpureocillium lilacinum OX=33203 GN=VFPBJ_02486 PE=4 SV=1	FGRAMPH1_01T05961	1	0.00247933	78.192	HAVGK(1)PDGR	2	-0.52992	3	0.973	0.817	1.007	1.203	0.837	1.191	1.053	1.069	0.767	1.216	0.924	0.764	1.313	0.989	1.209	1.328
A0A1C3YIT5	277	K	Amidohydrolase OS=Purpureocillium lilacinum OX=33203 GN=VFPBJ_02486 PE=4 SV=1	FGRAMPH1_01T05961	1	0.000773128	75.566	YMK(1)MACGENAK	3	0.24438	2	0.959	0.792	1.265	0.985	1.284	1.211	1.053	1.069	0.767	1.216	0.911	0.741	1.649	0.81	1.229	2.036
A0A1C3YIT5	258	K	Amidohydrolase OS=Purpureocillium lilacinum OX=33203 GN=VFPBJ_02486 PE=4 SV=1	FGRAMPH1_01T05961	1	1.59668e-12	184.51	K(1)EISAQDLLADPDRNWR	3	-0.69919	8	0.967	0.86	0.881	1.293	0.681	1.125	1.053	1.069	0.767	1.216	0.918	0.804	1.149	1.063	1.142	1.081
A0A1C3YIT5	81	K	Amidohydrolase OS=Purpureocillium lilacinum OX=33203 GN=VFPBJ_02486 PE=4 SV=1	FGRAMPH1_01T05961	1	5.91324e-06	120.55	VK(1)PEDPAGLGR	2	0.51934	1	1.058	0.832	0.916	1.194	0.767	1.272	1.053	1.069	0.767	1.216	1.005	0.778	1.194	0.982	1.292	1.216
A0A1C3YIT5	888	K	Amidohydrolase OS=Purpureocillium lilacinum OX=33203 GN=VFPBJ_02486 PE=4 SV=1	FGRAMPH1_01T05961	1	1.33076e-17	212.35	DLGFAAGTAYK(1)NGGGR	2	-0.24491	7	1.05	0.924	0.872	1.154	0.755	1.136	1.053	1.069	0.767	1.216	0.997	0.864	1.137	0.949	1.154	1.198
A0A1C3YIT5	897	K	Amidohydrolase OS=Purpureocillium lilacinum OX=33203 GN=VFPBJ_02486 PE=4 SV=1	FGRAMPH1_01T05961	1	1.74278e-10	172.9	EK(1)EAVDLVSTNIYK	2	0.13501	4	1.05	0.949	0.845	1.156	0.732	1.107	1.053	1.069	0.767	1.216	0.997	0.888	1.102	0.951	1.123	1.159
A0A1C3YIT5	101	K	Amidohydrolase OS=Purpureocillium lilacinum OX=33203 GN=VFPBJ_02486 PE=4 SV=1	FGRAMPH1_01T05961	1	1.63647e-06	154.28	YIDGGK(1)PTLIK	2	-0.45354	5	1.154	0.811	0.782	1.254	0.624	1.423	1.053	1.069	0.767	1.216	1.096	0.759	1.02	1.031	1.444	0.989
A0A1C3YIT5	285	K	Amidohydrolase OS=Purpureocillium lilacinum OX=33203 GN=VFPBJ_02486 PE=4 SV=1	FGRAMPH1_01T05961	1	5.8535e-07	130.56	MACGENAK(1)NVHGR	3	-0.26557	7	1.011	0.776	0.979	1.233	0.794	1.302	1.053	1.069	0.767	1.216	0.96	0.726	1.276	1.014	1.322	1.258
A0A1C3YIU6	255	K	Mitochondrial phosphate carrier protein OS=Fusarium sporotrichioides OX=5514 GN=FSPOR_10687 PE=3 SV=1	FGRAMPH1_01T03885	1	8.98933e-15	215.09	FVVFEK(1)VSEAVFR	2	-0.42082	2	0.622	0.667	1.739	0.972	1.788	0.932	0.773	0.665	1.61	0.908	0.805	1.003	1.08	1.07	0.803	1.009
A0A1C3YIU6	323	K	Mitochondrial phosphate carrier protein OS=Fusarium sporotrichioides OX=5514 GN=FSPOR_10687 PE=3 SV=1	FGRAMPH1_01T03885	1	0.00367876	86.136	IGK(1)ELGIR	2	-0.37858	1	0.811	0.659	1.696	0.834	2.032	1.23	0.773	0.665	1.61	0.908	1.049	0.991	1.053	0.919	1.059	1.146
A0A1C3YIU6	249	K	Mitochondrial phosphate carrier protein OS=Fusarium sporotrichioides OX=5514 GN=FSPOR_10687 PE=3 SV=1	FGRAMPH1_01T03885	1	1.33743e-06	107.35	QIPYTMAK(1)FVVFEK	3	-0.35778	1	0.748	0.8	1.471	0.982	1.498	0.935	0.773	0.665	1.61	0.908	0.968	1.203	0.914	1.081	0.805	0.846
A0A1C3YIV7	340	K	Argininosuccinate synthase OS=Gibberella zeae OX=5518 GN=FGRA07_00243 PE=4 SV=1	FGRAMPH1_01T04735	1	0.017313	49.483	ELVEHAIK(1)FSQR	3	1.8364	1							0.826	0.795	1.363	0.823
A0A1C3YIX3	851	K	Phospholipase OS=Gibberella zeae (strain PH-1 / ATCC MYA-4620 / FGSC 9075 / NRRL 31084) OX=229533 GN=FGRAMPH1_01T06831 PE=3 SV=1	FGRAMPH1_01T06831	1	0.0129009	57.885	RPAAISQK(1)WR	3	0.63825	1	1.027	0.855	1.068	1.05	1.018	1.202	0.998	0.925	1.095	1.022	1.029	0.924	0.975	1.027	1.114	0.949
A0A1C3YIX7	194	K	Cytosolic nonspecific dipeptidase OS=Gibberella moniliformis (strain M3125 / FGSC 7600) OX=334819 GN=FVEG_02608 PE=4 SV=1	FGRAMPH1_01T06779	1	0.000267949	75.773	GSTDDK(1)GPVLGWLNAIEAHQK	4	-0.83732	2	0.834	0.723	1.35	1.093	1.234	1.154	0.939	0.811	1.293	0.919	0.888	0.891	1.044	1.189	0.997	0.878
A0A1C3YIY1	331	K	Clavaminate synthase-like protein OS=Trichoderma longibrachiatum ATCC 18648 OX=983965 GN=M440DRAFT_1095531 PE=4 SV=1	FGRAMPH1_01T05035	1	0.00158144	74.611	DAYTDDDK(1)SAR	2	-0.089134	1	0.438	0.232	3.11	0.22	14.16	1.887	0.481	0.443	2.299	0.511	0.911	0.524	1.353	0.431	1.739	3.139
A0A1C3YJ01	202	K	Protein aim2 OS=Fusarium sp. FIESC_12 OX=1755127 GN=FIE12Z_3253 PE=4 SV=1	FGRAMPH1_01T07341	1	6.79417e-06	95.981	VIDAAK(1)EQYADAIK	3	0.89847	1	0.993	0.91	1.12	0.977	1.147	1.092	1.327	1.211	0.92	0.592	0.748	0.751	1.217	1.65	0.996	0.738
A0A1C3YJ05	161	K	Mitochondrial outer membrane protein porin OS=Gibberella zeae OX=5518 GN=FGRA07_10094 PE=4 SV=1	FGRAMPH1_01T06863	1	1.25436e-05	107.06	IEVADSLAK(1)GLK	3	0.041196	3	1.272	0.915	0.966	0.847	1.14	1.391	1.272	1.089	0.921	0.816	1	0.84	1.049	1.038	1.19	1.011
A0A1C3YJ05	181	K	Mitochondrial outer membrane protein porin OS=Gibberella zeae OX=5518 GN=FGRA07_10094 PE=4 SV=1	FGRAMPH1_01T06863	1	0.0201191	52.255	GAK(1)FNLHFK	3	0.37594	2							1.272	1.089	0.921	0.816
A0A1C3YJ05	303	K	Mitochondrial outer membrane protein porin OS=Gibberella zeae OX=5518 GN=FGRA07_10094 PE=4 SV=1	FGRAMPH1_01T06863	1	0.0159814	53.124	IDPVSFTK(1)VK	3	0.28171	1	1.147	0.919	1.051	0.883	1.189	1.249	1.272	1.089	0.921	0.816	0.902	0.844	1.141	1.082	1.069	1.055
A0A1C3YJ05	281	K	Mitochondrial outer membrane protein porin OS=Gibberella zeae OX=5518 GN=FGRA07_10094 PE=4 SV=1	FGRAMPH1_01T06863	1	3.91013e-06	99.413	ATWNSK(1)TGNAVGLEVASK	3	-1.1756	1	1.14	0.906	1.098	0.856	1.282	1.258	1.272	1.089	0.921	0.816	0.896	0.832	1.192	1.049	1.077	1.136
A0A1C3YJ05	46	K	Mitochondrial outer membrane protein porin OS=Gibberella zeae OX=5518 GN=FGRA07_10094 PE=4 SV=1	FGRAMPH1_01T06863	1	0.000584205	95.483	VTGK(1)SSHEK	3	1.1975	2	1.153	0.81	1.091	0.946	1.153	1.423	1.272	1.089	0.921	0.816	0.906	0.744	1.185	1.159	1.218	1.022
A0A1C3YJ05	178	K	Mitochondrial outer membrane protein porin OS=Gibberella zeae OX=5518 GN=FGRA07_10094 PE=4 SV=1	FGRAMPH1_01T06863	1	0.000118892	80.361	LEGLFNFLPATAAK(1)GAK	3	0.14117	1	1.234	0.992	0.973	0.801	1.215	1.244	1.272	1.089	0.921	0.816	0.97	0.911	1.056	0.982	1.065	1.075
A0A1C3YJ05	187	K	Mitochondrial outer membrane protein porin OS=Gibberella zeae OX=5518 GN=FGRA07_10094 PE=4 SV=1	FGRAMPH1_01T06863	1	2.84456e-05	92.112	FNLHFK(1)QPGFHGR	3	0.89869	2	1.018	0.792	1.242	0.948	1.31	1.285	1.272	1.089	0.921	0.816	0.8	0.727	1.349	1.162	1.1	1.161
A0A1C3YJ05	293	K	Mitochondrial outer membrane protein porin OS=Gibberella zeae OX=5518 GN=FGRA07_10094 PE=4 SV=1	FGRAMPH1_01T06863	1	0.00183573	71.531	TGNAVGLEVASK(1)YR	3	-0.1065	1							1.272	1.089	0.921	0.816
A0A1C3YJ09	305	K	Altered inheritance of mitochondria protein 24, mitochondrial OS=Gibberella zeae (strain PH-1 / ATCC MYA-4620 / FGSC 9075 / NRRL 31084) OX=229533 GN=FGRAMPH1_01T07435 PE=3 SV=1	FGRAMPH1_01T07435	1	0.000974253	109.66	GQIK(1)FSVK	2	-0.77805	1	0.997	0.882	0.999	1.122	0.891	1.13	0.977	1.049	0.877	1.208	1.02	0.841	1.139	0.929	1.213	1.226
A0A1C3YJ09	404	K	Altered inheritance of mitochondria protein 24, mitochondrial OS=Gibberella zeae (strain PH-1 / ATCC MYA-4620 / FGSC 9075 / NRRL 31084) OX=229533 GN=FGRAMPH1_01T07435 PE=3 SV=1	FGRAMPH1_01T07435	1	0.00319158	95.483	K(1)TLVENEK	3	0.78791	2	0.92	0.922	0.953	1.204	0.792	0.999	0.977	1.049	0.877	1.208	0.942	0.879	1.087	0.997	1.072	1.09
A0A1C3YJ34	252	K	Vegetative incompatibility protein het-e-1 OS=Fusarium langsethiae OX=179993 GN=FLAG1_05419 PE=4 SV=1	FGRAMPH1_01T05163	1	0.000360156	76.165	ELASGASNDK(1)R	2	1.3514	1							0.666	0.588	1.834	0.767
A0A1C3YJ36	384	K	Spermidine synthase OS=Fusarium culmorum OX=5516 GN=FCULG_00009445 PE=3 SV=1	FGRAMPH1_01T07645	1	0.00184749	63.624	ASFVLPK(1)FAAK	3	-0.53189	1	1.282	1.033	1.104	0.581	1.901	1.242	1.132	1.126	1.071	0.681	1.133	0.917	1.031	0.853	1.236	1.209
A0A1C3YJ36	367	K	Spermidine synthase OS=Fusarium culmorum OX=5516 GN=FCULG_00009445 PE=3 SV=1	FGRAMPH1_01T07645	1	0.0160404	65.157	EEEDEK(1)LR	2	0.91661	1	0.984	0.833	1.491	0.693	2.152	1.181	1.132	1.126	1.071	0.681	0.869	0.74	1.392	1.018	1.174	1.367
A0A1C3YJ36	137	K	Spermidine synthase OS=Fusarium culmorum OX=5516 GN=FCULG_00009445 PE=3 SV=1	FGRAMPH1_01T07645	1	0.00420967	81.296	VLVHEK(1)SK	3	-0.027402	1	1.081	0.896	1.329	0.693	1.917	1.206	1.132	1.126	1.071	0.681	0.955	0.796	1.241	1.018	1.2	1.219
A0A1C3YJ36	353	K	Spermidine synthase OS=Fusarium culmorum OX=5516 GN=FCULG_00009445 PE=3 SV=1	FGRAMPH1_01T07645	1	0.0268178	58.433	ADVK(1)NPIR	2	-1.7021	1	0.996	0.855	1.266	0.882	1.435	1.165	1.132	1.126	1.071	0.681	0.88	0.759	1.182	1.295	1.159	0.913
A0A1C3YJ36	131	K	Spermidine synthase OS=Fusarium culmorum OX=5516 GN=FCULG_00009445 PE=3 SV=1	FGRAMPH1_01T07645	1	0.00342835	73.499	VEK(1)VLVHEK	3	2.2724	1	1.047	0.935	1.188	0.831	1.429	1.12	1.132	1.126	1.071	0.681	0.925	0.83	1.109	1.22	1.114	0.909
A0A1C3YJ36	188	K	Spermidine synthase OS=Fusarium culmorum OX=5516 GN=FCULG_00009445 PE=3 SV=1	FGRAMPH1_01T07645	1	3.58604e-06	103.76	K(1)VLVIGGGDGGVLR	3	0.015507	1	0.972	0.864	1.249	0.914	1.367	1.125	1.132	1.126	1.071	0.681	0.859	0.767	1.166	1.342	1.12	0.869
A0A1C3YJ37	484	K	Major facilitator superfamily transporter OS=Cordyceps militaris OX=73501 GN=A9K55_008311 PE=4 SV=1	FGRAMPH1_01T06825	1	0.0259288	63.673	WAK(1)EQPR	2	-1.8763	1	0.754	0.849	1.26	1.137	1.108	0.888	1.026	1.079	1.071	0.925	0.735	0.787	1.176	1.229	0.934	0.957
A0A1C3YJ37	740	K	Major facilitator superfamily transporter OS=Cordyceps militaris OX=73501 GN=A9K55_008311 PE=4 SV=1	FGRAMPH1_01T06825	1	0.00149943	72.731	TEEMK(1)DSSSGR	2	-0.31529	2	0.75	0.676	1.435	1.138	1.261	1.109	1.026	1.079	1.071	0.925	0.731	0.627	1.34	1.23	1.166	1.089
A0A1C3YJ46	437	K	Leukotriene A(4) hydrolase OS=Gibberella zeae (strain PH-1 / ATCC MYA-4620 / FGSC 9075 / NRRL 31084) OX=229533 GN=FGRAMPH1_01T07495 PE=3 SV=1	FGRAMPH1_01T07495	1	9.11272e-07	130.72	ENFDK(1)FIPFYFTK	3	2.948	3	1.378	1.134	0.788	0.701	1.125	1.215	1.332	1.25	0.764	0.738	1.035	0.907	1.031	0.95	1.141	1.085
A0A1C3YJ46	470	K	Leukotriene A(4) hydrolase OS=Gibberella zeae (strain PH-1 / ATCC MYA-4620 / FGSC 9075 / NRRL 31084) OX=229533 GN=FGRAMPH1_01T07495 PE=3 SV=1	FGRAMPH1_01T07495	1	1.925e-09	120.9	QTFLDFFNNLGNK(1)EVAK	4	-0.0025522	2	1.181	1.094	0.942	0.783	1.202	1.079	1.332	1.25	0.764	0.738	0.887	0.875	1.233	1.061	1.014	1.162
A0A1C3YJ46	597	K	Leukotriene A(4) hydrolase OS=Gibberella zeae (strain PH-1 / ATCC MYA-4620 / FGSC 9075 / NRRL 31084) OX=229533 GN=FGRAMPH1_01T07495 PE=3 SV=1	FGRAMPH1_01T07495	1	0.00649307	66.504	MK(1)YVRPLFR	3	-0.34033	1	1.19	0.894	1.232	0.684	1.803	1.331	1.332	1.25	0.764	0.738	0.893	0.715	1.613	0.927	1.249	1.74
A0A1C3YJ46	620	K	Leukotriene A(4) hydrolase OS=Gibberella zeae (strain PH-1 / ATCC MYA-4620 / FGSC 9075 / NRRL 31084) OX=229533 GN=FGRAMPH1_01T07495 PE=3 SV=1	FGRAMPH1_01T07495	1	0.000249588	79.489	QLALDTFEK(1)NK	3	3.1784	2	1.115	0.894	1.007	0.984	1.024	1.247	1.332	1.25	0.764	0.738	0.837	0.715	1.318	1.333	1.171	0.989
A0A1C3YJ46	475	K	Leukotriene A(4) hydrolase OS=Gibberella zeae (strain PH-1 / ATCC MYA-4620 / FGSC 9075 / NRRL 31084) OX=229533 GN=FGRAMPH1_01T07495 PE=3 SV=1	FGRAMPH1_01T07495	1	0.000779914	84.687	K(1)ITEINWEEK	3	1.2025	1	1.331	0.988	0.844	0.836	1.01	1.347	1.332	1.25	0.764	0.738	0.999	0.79	1.105	1.133	1.265	0.975
A0A1C3YJ46	107	K	Leukotriene A(4) hydrolase OS=Gibberella zeae (strain PH-1 / ATCC MYA-4620 / FGSC 9075 / NRRL 31084) OX=229533 GN=FGRAMPH1_01T07495 PE=3 SV=1	FGRAMPH1_01T07495	1	0.0263296	63.216	ESK(1)WELK	2	2.2673	1							1.332	1.25	0.764	0.738
A0A1C3YJ46	445	K	Leukotriene A(4) hydrolase OS=Gibberella zeae (strain PH-1 / ATCC MYA-4620 / FGSC 9075 / NRRL 31084) OX=229533 GN=FGRAMPH1_01T07495 PE=3 SV=1	FGRAMPH1_01T07495	1	3.52794e-06	131.69	FIPFYFTK(1)WSEK	2	-0.43755	1	1.332	1.159	0.899	0.611	1.472	1.15	1.332	1.25	0.764	0.738	1	0.927	1.177	0.828	1.079	1.421
A0A1C3YJ46	635	K	Leukotriene A(4) hydrolase OS=Gibberella zeae (strain PH-1 / ATCC MYA-4620 / FGSC 9075 / NRRL 31084) OX=229533 GN=FGRAMPH1_01T07495 PE=3 SV=1	FGRAMPH1_01T07495	1	0.00854484	63.216	GMVEK(1)DLGL	2	-0.56488	1	1.05	0.905	1.094	0.951	1.151	1.16	1.332	1.25	0.764	0.738	0.788	0.724	1.432	1.289	1.088	1.111
A0A1C3YJ46	66	K	Leukotriene A(4) hydrolase OS=Gibberella zeae (strain PH-1 / ATCC MYA-4620 / FGSC 9075 / NRRL 31084) OX=229533 GN=FGRAMPH1_01T07495 PE=3 SV=1	FGRAMPH1_01T07495	1	0.0361827	40.994	IDFDQK(1)ALK	3	1.8395	1	1.249	0.965	0.822	0.964	0.852	1.294	1.332	1.25	0.764	0.738	0.938	0.772	1.076	1.306	1.215	0.824
A0A1C3YJ56	274	K	Transketolase OS=Gibberella zeae (strain PH-1 / ATCC MYA-4620 / FGSC 9075 / NRRL 31084) OX=229533 GN=FGRAMPH1_01T07031 PE=3 SV=1	FGRAMPH1_01T07031	1	0.00395307	85.67	ADDIK(1)QLK	2	0.43945	1							0.837	0.563	1.773	0.731
A0A1C3YJ56	360	K	Transketolase OS=Gibberella zeae (strain PH-1 / ATCC MYA-4620 / FGSC 9075 / NRRL 31084) OX=229533 GN=FGRAMPH1_01T07031 PE=3 SV=1	FGRAMPH1_01T07031	1	0.000309261	111.86	K(1)LSETVLAK	3	-2.1757	2	0.795	0.694	1.562	0.948	1.647	1.145	0.837	0.563	1.773	0.731	0.95	1.233	0.881	1.297	0.77	0.679
A0A1C3YJ56	392	K	Transketolase OS=Gibberella zeae (strain PH-1 / ATCC MYA-4620 / FGSC 9075 / NRRL 31084) OX=229533 GN=FGRAMPH1_01T07031 PE=3 SV=1	FGRAMPH1_01T07031	1	5.51477e-07	113.22	WK(1)EAVDFQPK	2	2.686	2	0.7	0.408	2.079	0.813	2.557	1.716	0.837	0.563	1.773	0.731	0.836	0.725	1.173	1.112	1.153	1.055
A0A1C3YJ56	320	K	Transketolase OS=Gibberella zeae (strain PH-1 / ATCC MYA-4620 / FGSC 9075 / NRRL 31084) OX=229533 GN=FGRAMPH1_01T07031 PE=3 SV=1	FGRAMPH1_01T07031	1	0.00387827	98.523	YK(1)EQYPK	3	0.14105	2	0.844	0.48	1.892	0.785	2.411	1.759	0.837	0.563	1.773	0.731	1.008	0.853	1.067	1.074	1.182	0.993
A0A1C3YJ56	400	K	Transketolase OS=Gibberella zeae (strain PH-1 / ATCC MYA-4620 / FGSC 9075 / NRRL 31084) OX=229533 GN=FGRAMPH1_01T07031 PE=3 SV=1	FGRAMPH1_01T07031	1	0.0201681	44.788	EAVDFQPK(1)STGLGDYSGR	3	-2.785	1	0.951	0.763	1.267	1.02	1.242	1.247	0.837	0.563	1.773	0.731	1.136	1.355	0.715	1.395	0.838	0.513
A0A1C3YJ56	325	K	Transketolase OS=Gibberella zeae (strain PH-1 / ATCC MYA-4620 / FGSC 9075 / NRRL 31084) OX=229533 GN=FGRAMPH1_01T07031 PE=3 SV=1	FGRAMPH1_01T07031	0.995309	0.00060759	74.271	YK(0.005)EQYPK(0.995)EHADLVR	4	-0.54842	1							0.837	0.563	1.773	0.731
A0A1C3YJ69	787	K	Psi-producing oxygenase A OS=Fusarium culmorum OX=5516 GN=FCULG_00011550 PE=4 SV=1	FGRAMPH1_01T06395	1	0.00237766	80.318	K(1)GLDQIDIIR	2	1.2719	1	0.898	0.834	0.966	1.302	0.742	1.076	0.645	0.815	0.855	1.907	1.392	1.023	1.13	0.683	1.361	1.654
A0A1C3YJ69	780	K	Psi-producing oxygenase A OS=Fusarium culmorum OX=5516 GN=FCULG_00011550 PE=4 SV=1	FGRAMPH1_01T06395	1	0.0034702	104.2	K(1)ESFTFK	2	-0.34632	1	0.752	0.781	0.994	1.473	0.675	0.964	0.645	0.815	0.855	1.907	1.166	0.958	1.163	0.772	1.217	1.506
A0A1C3YJA1	479	K	D-serine dehydratase OS=Fusarium culmorum OX=5516 GN=FCULG_00011317 PE=4 SV=1	FGRAMPH1_01T05891	1	0.00963566	62.005	GWGLYEK(1)GR	2	0.32099	1							1.087	1.259	0.957	0.837
A0A1C3YJA1	339	K	D-serine dehydratase OS=Fusarium culmorum OX=5516 GN=FCULG_00011317 PE=4 SV=1	FGRAMPH1_01T05891	1	0.0076656	86.136	K(1)VDDDFK	2	-2.2218	1	1.091	0.98	0.994	0.936	1.062	1.113	1.087	1.259	0.957	0.837	1.004	0.778	1.039	1.118	1.29	0.929
A0A1C3YJA8	328	K	Glucose repression regulatory protein TUP1 OS=Gibberella zeae OX=5518 GN=FGRA07_08173 PE=4 SV=1	FGRAMPH1_01T06001	1	7.4491e-06	94.617	FSHDGK(1)YVATGCNR	3	-0.39674	1	0.833	0.726	1.295	1.146	1.13	1.147	0.928	0.829	1.201	1.058	0.898	0.876	1.078	1.083	1.025	0.995
A0A1C3YJC0	195	K	5'-amp-activated protein kinase subunit beta-2 OS=Fusarium sporotrichioides OX=5514 GN=FSPOR_11322 PE=4 SV=1	FGRAMPH1_01T06765	1	7.79043e-15	156.51	WEHPAEEVYVTGTFDNWTK(1)SVR	3	0.24199	1	1.1	0.913	0.98	1.007	0.974	1.205	1.374	1.274	0.952	0.374	0.801	0.717	1.029	2.693	1.117	0.382
A0A1C3YJC6	112	K	---	FGRAMPH1_01T16317	1	1.61871e-06	154.36	IVEDIENYK(1)ER	2	-0.49657	5	1.092	0.939	0.903	1.066	0.847	1.162	1.074	1.105	0.914	0.998	1.017	0.85	0.988	1.068	1.196	0.925
A0A1C3YJC6	123	K	---	FGRAMPH1_01T16317	1	0.000325313	85.355	LVFIESDNK(1)LE	2	-0.42074	1							1.074	1.105	0.914	0.998
A0A1C3YJC6	55	K	---	FGRAMPH1_01T16317	1	2.28043e-06	132.17	LPYDMAEEK(1)FWR	3	-0.63878	1	0.946	0.956	1.115	0.983	1.134	0.989	1.074	1.105	0.914	0.998	0.881	0.865	1.22	0.985	1.018	1.239
A0A1C3YJE3	588	K	L-amino-acid oxidase OS=Fusarium culmorum OX=5516 GN=FCULG_00009039 PE=4 SV=1	FGRAMPH1_01T08611	1	0.000157015	109.71	ELYTGK(1)FNR	3	-0.48254	3	1.136	0.911	0.934	1.019	0.916	1.247	1.145	1.066	0.94	0.923	0.992	0.855	0.994	1.104	1.16	0.9
A0A1C3YJE3	339	K	L-amino-acid oxidase OS=Fusarium culmorum OX=5516 GN=FCULG_00009039 PE=4 SV=1	FGRAMPH1_01T08611	1	0.005082	84.244	NMFK(1)AHK	3	-4.1749	1	1.122	0.949	0.949	0.98	0.968	1.183	1.145	1.066	0.94	0.923	0.98	0.89	1.01	1.062	1.101	0.951
A0A1C3YJE3	496	K	L-amino-acid oxidase OS=Fusarium culmorum OX=5516 GN=FCULG_00009039 PE=4 SV=1	FGRAMPH1_01T08611	1	4.24941e-06	89.344	GLNYGSACK(1)VALEFSER	3	-1.0972	1	1.043	0.82	1.055	1.082	0.975	1.272	1.145	1.066	0.94	0.923	0.911	0.769	1.122	1.172	1.185	0.957
A0A1C3YJJ7	67	K	Phosphatidylserine decarboxylase proenzyme 2 OS=Gibberella zeae (strain PH-1 / ATCC MYA-4620 / FGSC 9075 / NRRL 31084) OX=229533 GN=PSD2 PE=3 SV=1	PSD2	1	0.0120677	79.474	GK(1)DLAAK	2	-0.7365	1	0.795	1.079	1.293	0.833	1.551	0.736	0.842	0.85	1.219	0.902	0.944	1.269	1.061	0.924	0.744	1.148
A0A1C3YJJ7	1013	K	Phosphatidylserine decarboxylase proenzyme 2 OS=Gibberella zeae (strain PH-1 / ATCC MYA-4620 / FGSC 9075 / NRRL 31084) OX=229533 GN=PSD2 PE=3 SV=1	PSD2	1	0.0283196	57.785	NEGDK(1)VQR	2	2.0955	1							0.842	0.85	1.219	0.902
A0A1C3YJJ7	72	K	Phosphatidylserine decarboxylase proenzyme 2 OS=Gibberella zeae (strain PH-1 / ATCC MYA-4620 / FGSC 9075 / NRRL 31084) OX=229533 GN=PSD2 PE=3 SV=1	PSD2	1	0.0551134	50.703	DLAAK(1)DR	2	0.0024992	1	0.788	0.882	1.365	0.966	1.413	0.894	0.842	0.85	1.219	0.902	0.936	1.038	1.12	1.071	0.902	1.046
A0A1C3YJJ7	827	K	Phosphatidylserine decarboxylase proenzyme 2 OS=Gibberella zeae (strain PH-1 / ATCC MYA-4620 / FGSC 9075 / NRRL 31084) OX=229533 GN=PSD2 PE=3 SV=1	PSD2	0.999987	2.06418e-05	99.069	KFDDPASK(1)DEIEK	3	-1.2816	1	0.847	0.661	1.353	1.139	1.188	1.281	0.842	0.85	1.219	0.902	1.006	0.778	1.11	1.263	1.293	0.879
A0A1C3YJK1	92	K	Glyoxalase bleomycin resistance dioxygenase OS=Fusarium sporotrichioides OX=5514 GN=FSPOR_7764 PE=4 SV=1	FGRAMPH1_01T07997	1	0.00544791	57.936	NK(1)GPDFWLGGGGSSLK	3	-0.15299	1	0.884	0.86	1.21	1.046	1.156	1.028	0.734	0.998	1.089	1.347	1.204	0.862	1.111	0.777	1.397	1.43
A0A1C3YJK1	90	K	Glyoxalase bleomycin resistance dioxygenase OS=Fusarium sporotrichioides OX=5514 GN=FSPOR_7764 PE=4 SV=1	FGRAMPH1_01T07997	1	1.13189e-13	144.33	FEAQGPTGAYYCAFGEK(1)NK	3	-0.52354	1	0.965	0.942	1.079	1.014	1.064	1.024	0.734	0.998	1.089	1.347	1.315	0.944	0.991	0.753	1.393	1.316
A0A1C3YJK1	148	K	Glyoxalase bleomycin resistance dioxygenase OS=Fusarium sporotrichioides OX=5514 GN=FSPOR_7764 PE=4 SV=1	FGRAMPH1_01T07997	1	4.14147e-05	104.59	AGAVDNGK(1)PGPR	2	0.31019	1	0.704	0.833	1.173	1.29	0.909	0.845	0.734	0.998	1.089	1.347	0.959	0.835	1.077	0.958	1.149	1.124
A0A1C3YJK1	62	K	Glyoxalase bleomycin resistance dioxygenase OS=Fusarium sporotrichioides OX=5514 GN=FSPOR_7764 PE=4 SV=1	FGRAMPH1_01T07997	1	6.00899e-06	91.355	DFYK(1)AVLAPLGYEFK	3	0.55031	3	0.815	0.891	1.158	1.136	1.02	0.915	0.734	0.998	1.089	1.347	1.11	0.893	1.063	0.843	1.243	1.261
A0A1C3YJK1	107	K	Glyoxalase bleomycin resistance dioxygenase OS=Fusarium sporotrichioides OX=5514 GN=FSPOR_7764 PE=4 SV=1	FGRAMPH1_01T07997	1	0.00455215	74.962	K(1)YDGNMENR	2	-0.69872	2	0.574	0.642	1.619	1.165	1.39	0.894	0.734	0.998	1.089	1.347	0.782	0.643	1.487	0.865	1.216	1.719
A0A1C3YJL7	320	K	Ribonucleoside-diphosphate reductase OS=Gibberella zeae (strain PH-1 / ATCC MYA-4620 / FGSC 9075 / NRRL 31084) OX=229533 GN=FGRAMPH1_01T17277 PE=3 SV=1	FGRAMPH1_01T17277	1	0.0172671	63.076	NHGK(1)EEVR	2	-1.1896	2	0.717	0.521	1.771	0.991	1.787	1.377
A0A1C3YJL9	104	K	Amine oxidase OS=Gibberella zeae (strain PH-1 / ATCC MYA-4620 / FGSC 9075 / NRRL 31084) OX=229533 GN=FGRAMPH1_01T08473 PE=3 SV=1	FGRAMPH1_01T08473	1	3.22777e-07	159.99	K(1)ETADVLAFLHR	2	0.66132	4	0.903	0.96	1.112	1.025	1.084	0.94	0.894	1.44	0.777	1.041	1.01	0.667	1.431	0.985	1.514	1.453
A0A1C3YJL9	398	K	Amine oxidase OS=Gibberella zeae (strain PH-1 / ATCC MYA-4620 / FGSC 9075 / NRRL 31084) OX=229533 GN=FGRAMPH1_01T08473 PE=3 SV=1	FGRAMPH1_01T08473	1	0.00470196	94.114	LYDVK(1)YK	3	-0.43292	2	0.95	1.261	0.827	0.962	0.859	0.753	0.894	1.44	0.777	1.041	1.063	0.876	1.064	0.924	1.213	1.152
A0A1C3YJL9	605	K	Amine oxidase OS=Gibberella zeae (strain PH-1 / ATCC MYA-4620 / FGSC 9075 / NRRL 31084) OX=229533 GN=FGRAMPH1_01T08473 PE=3 SV=1	FGRAMPH1_01T08473	1	9.27601e-10	181.26	AVK(1)SFIDNEDDAK	2	0.51105	3	0.991	1.191	0.82	0.998	0.822	0.831	0.894	1.44	0.777	1.041	1.109	0.827	1.055	0.959	1.341	1.1
A0A1C3YJL9	155	K	Amine oxidase OS=Gibberella zeae (strain PH-1 / ATCC MYA-4620 / FGSC 9075 / NRRL 31084) OX=229533 GN=FGRAMPH1_01T08473 PE=3 SV=1	FGRAMPH1_01T08473	1	4.34581e-14	201.04	SDTLPFLSDK(1)AGSPTR	3	0.63061	2	0.873	1.105	0.916	1.105	0.829	0.79	0.894	1.44	0.777	1.041	0.977	0.767	1.179	1.061	1.274	1.111
A0A1C3YJL9	770	K	Amine oxidase OS=Gibberella zeae (strain PH-1 / ATCC MYA-4620 / FGSC 9075 / NRRL 31084) OX=229533 GN=FGRAMPH1_01T08473 PE=3 SV=1	FGRAMPH1_01T08473	0.991179	0.000187217	83.692	K(0.991)DGK(0.009)PEIVTYGAK	3	-0.15896	3	0.863	1.151	0.93	1.055	0.881	0.75	0.894	1.44	0.777	1.041	0.965	0.799	1.197	1.013	1.208	1.182
A0A1C3YJL9	480	K	Amine oxidase OS=Gibberella zeae (strain PH-1 / ATCC MYA-4620 / FGSC 9075 / NRRL 31084) OX=229533 GN=FGRAMPH1_01T08473 PE=3 SV=1	FGRAMPH1_01T08473	1	8.72717e-07	104.95	DALCMFEIDK(1)GFPIQR	3	0.053512	1	1.05	0.971	1.037	0.942	1.101	1.081	0.894	1.44	0.777	1.041	1.174	0.674	1.335	0.905	1.742	1.475
A0A1C3YJL9	79	K	Amine oxidase OS=Gibberella zeae (strain PH-1 / ATCC MYA-4620 / FGSC 9075 / NRRL 31084) OX=229533 GN=FGRAMPH1_01T08473 PE=3 SV=1	FGRAMPH1_01T08473	1	1.25226e-09	126.63	K(1)EDSCSSVQPSASAPHK	3	-0.34903	2	0.804	1.123	1.17	0.903	1.295	0.716	0.894	1.44	0.777	1.041	0.899	0.78	1.506	0.867	1.153	1.737
A0A1C3YJL9	363	K	Amine oxidase OS=Gibberella zeae (strain PH-1 / ATCC MYA-4620 / FGSC 9075 / NRRL 31084) OX=229533 GN=FGRAMPH1_01T08473 PE=3 SV=1	FGRAMPH1_01T08473	1	6.9612e-05	82.56	HGDDLPLDDEAPPANVQSGK(1)SR	3	0.14669	1	0.93	1.027	0.92	1.123	0.819	0.905	0.894	1.44	0.777	1.041	1.04	0.713	1.184	1.079	1.459	1.097
A0A1C3YJL9	174	K	Amine oxidase OS=Gibberella zeae (strain PH-1 / ATCC MYA-4620 / FGSC 9075 / NRRL 31084) OX=229533 GN=FGRAMPH1_01T08473 PE=3 SV=1	FGRAMPH1_01T08473	1	0.000335813	71.929	YALAAVMFGVPEK(1)AYLQEFK	3	-1.8258	1	0.898	1.112	0.985	1.005	0.98	0.808	0.894	1.44	0.777	1.041	1.004	0.772	1.268	0.965	1.301	1.314
A0A1C3YJL9	576	K	Amine oxidase OS=Gibberella zeae (strain PH-1 / ATCC MYA-4620 / FGSC 9075 / NRRL 31084) OX=229533 GN=FGRAMPH1_01T08473 PE=3 SV=1	FGRAMPH1_01T08473	1	6.96939e-08	110.92	ADFDILGEK(1)NSLQK	3	-0.62661	1	0.982	1.284	0.771	0.962	0.801	0.765	0.894	1.44	0.777	1.041	1.098	0.892	0.992	0.924	1.231	1.074
A0A1C3YJL9	301	K	Amine oxidase OS=Gibberella zeae (strain PH-1 / ATCC MYA-4620 / FGSC 9075 / NRRL 31084) OX=229533 GN=FGRAMPH1_01T08473 PE=3 SV=1	FGRAMPH1_01T08473	1	0.00011641	81.157	DPSQWK(1)VTGWVYGNEFYK	3	-1.6888	1	1.036	0.975	1.04	0.949	1.097	1.062	0.894	1.44	0.777	1.041	1.159	0.677	1.338	0.912	1.712	1.467
A0A1C3YJL9	592	K	Amine oxidase OS=Gibberella zeae (strain PH-1 / ATCC MYA-4620 / FGSC 9075 / NRRL 31084) OX=229533 GN=FGRAMPH1_01T08473 PE=3 SV=1	FGRAMPH1_01T08473	1	0.00163399	103.88	YK(1)WSDQTR	2	-0.74075	1	0.9	1.107	0.932	1.061	0.878	0.813	0.894	1.44	0.777	1.041	1.007	0.769	1.199	1.019	1.309	1.177
A0A1C3YJL9	203	K	Amine oxidase OS=Gibberella zeae (strain PH-1 / ATCC MYA-4620 / FGSC 9075 / NRRL 31084) OX=229533 GN=FGRAMPH1_01T08473 PE=3 SV=1	FGRAMPH1_01T08473	0.77769	1.56567e-09	130.89	K(0.778)GDGK(0.222)IAVVNPDAEDYGNFNLK	3	-0.27805	1	0.83	1.111	1.031	1.027	1.004	0.747	0.894	1.44	0.777	1.041	0.928	0.772	1.327	0.987	1.202	1.344
A0A1C3YJL9	590	K	Amine oxidase OS=Gibberella zeae (strain PH-1 / ATCC MYA-4620 / FGSC 9075 / NRRL 31084) OX=229533 GN=FGRAMPH1_01T08473 PE=3 SV=1	FGRAMPH1_01T08473	1	2.52947e-08	119.39	IDIKPSTEK(1)YK	3	-0.15565	1							0.894	1.44	0.777	1.041
A0A1C3YJL9	103	K	Amine oxidase OS=Gibberella zeae (strain PH-1 / ATCC MYA-4620 / FGSC 9075 / NRRL 31084) OX=229533 GN=FGRAMPH1_01T08473 PE=3 SV=1	FGRAMPH1_01T08473	1	0.00057214	131.82	NFWGSLTK(1)K	2	0.46572	2	0.857	1.23	0.851	1.061	0.802	0.697	0.894	1.44	0.777	1.041	0.959	0.854	1.095	1.019	1.123	1.075
A0A1C3YJL9	602	K	Amine oxidase OS=Gibberella zeae (strain PH-1 / ATCC MYA-4620 / FGSC 9075 / NRRL 31084) OX=229533 GN=FGRAMPH1_01T08473 PE=3 SV=1	FGRAMPH1_01T08473	1	0.0399593	51.066	NTMK(1)AVK	2	-0.69187	1	0.891	1.075	0.982	1.052	0.933	0.829	0.894	1.44	0.777	1.041	0.997	0.747	1.264	1.011	1.335	1.25
A0A1C3YJL9	634	K	Amine oxidase OS=Gibberella zeae (strain PH-1 / ATCC MYA-4620 / FGSC 9075 / NRRL 31084) OX=229533 GN=FGRAMPH1_01T08473 PE=3 SV=1	FGRAMPH1_01T08473	1	2.22464e-10	185.95	DEK(1)NPYGESPGYR	2	1.1243	2	0.892	1.226	0.876	1.006	0.87	0.728	0.894	1.44	0.777	1.041	0.998	0.851	1.127	0.966	1.173	1.167
A0A1C3YJM4	197	K	Putative polyamine oxidase 4 OS=Fusarium culmorum OX=5516 GN=FCULG_00009409 PE=4 SV=1	FGRAMPH1_01T07727	1	1.17416e-06	107.69	VTEK(1)VPSTEADHEK	3	-0.37161	1	1.044	0.852	1.089	1.016	1.072	1.225	1.042	1.11	0.873	1.082	1.002	0.768	1.247	0.939	1.305	1.328
A0A1C3YJM4	287	K	Putative polyamine oxidase 4 OS=Fusarium culmorum OX=5516 GN=FCULG_00009409 PE=4 SV=1	FGRAMPH1_01T07727	1	0.00209735	99.815	TSPEEK(1)AK	2	-0.56969	1	0.999	0.901	0.878	1.222	0.719	1.11	1.042	1.11	0.873	1.082	0.959	0.812	1.006	1.129	1.181	0.891
A0A1C3YJM7	535	K	Amine oxidase OS=Gibberella zeae (strain PH-1 / ATCC MYA-4620 / FGSC 9075 / NRRL 31084) OX=229533 GN=FGRAMPH1_01T08679 PE=3 SV=1	FGRAMPH1_01T08679	1	0.000929425	115.7	LDLDIK(1)GR	2	0.019676	1	0.969	0.791	1.168	1.072	1.09	1.224	1.018	0.944	0.949	1.146	0.952	0.838	1.231	0.935	1.136	1.317
A0A1C3YJM7	578	K	Amine oxidase OS=Gibberella zeae (strain PH-1 / ATCC MYA-4620 / FGSC 9075 / NRRL 31084) OX=229533 GN=FGRAMPH1_01T08679 PE=3 SV=1	FGRAMPH1_01T08679	1	3.69395e-06	98.582	SYIASEDEGK(1)ITWAK	3	-0.84942	1	1.018	0.85	1.088	1.043	1.043	1.197	1.018	0.944	0.949	1.146	1	0.9	1.146	0.91	1.111	1.259
A0A1C3YJM7	53	K	Amine oxidase OS=Gibberella zeae (strain PH-1 / ATCC MYA-4620 / FGSC 9075 / NRRL 31084) OX=229533 GN=FGRAMPH1_01T08679 PE=3 SV=1	FGRAMPH1_01T08679	1	0.000454006	105.2	EVGVK(1)APWK	3	-0.67559	2	0.906	0.784	1.16	1.15	1.008	1.156	1.018	0.944	0.949	1.146	0.89	0.831	1.222	1.003	1.071	1.218
A0A1C3YJM7	583	K	Amine oxidase OS=Gibberella zeae (strain PH-1 / ATCC MYA-4620 / FGSC 9075 / NRRL 31084) OX=229533 GN=FGRAMPH1_01T08679 PE=3 SV=1	FGRAMPH1_01T08679	1	4.78787e-07	107.82	ITWAK(1)NGAAAYAVVNK	3	-0.039317	1	1.051	0.829	0.999	1.121	0.892	1.268	1.018	0.944	0.949	1.146	1.032	0.878	1.053	0.978	1.175	1.077
A0A1C3YJM7	48	K	Amine oxidase OS=Gibberella zeae (strain PH-1 / ATCC MYA-4620 / FGSC 9075 / NRRL 31084) OX=229533 GN=FGRAMPH1_01T08679 PE=3 SV=1	FGRAMPH1_01T08679	1	0.000514994	67.326	VETSQCDSNK(1)EVGVK	3	-0.072634	1	0.908	0.857	0.985	1.25	0.788	1.059	1.018	0.944	0.949	1.146	0.892	0.908	1.038	1.091	0.982	0.951
A0A1C3YJR5	197	K	Piso0_004736 protein OS=Pichia sorbitophila (strain ATCC MYA-4447 / BCRC 22081 / CBS 7064 / NBRC 10061 / NRRL Y-12695) OX=559304 GN=Piso0_004736 PE=4 SV=1	FGRAMPH1_01T08385	1	0.000590619	72.315	LPFTSCDSGGK(1)GDLH	2	0.34786	1	1.043	0.853	1.005	1.1	0.914	1.222	1.092	0.952	0.775	1.309	0.955	0.896	1.297	0.84	1.066	1.544
A0A1C3YJR5	150	K	Piso0_004736 protein OS=Pichia sorbitophila (strain ATCC MYA-4447 / BCRC 22081 / CBS 7064 / NBRC 10061 / NRRL Y-12695) OX=559304 GN=Piso0_004736 PE=4 SV=1	FGRAMPH1_01T08385	1	0.00320351	80.24	NVSGGK(1)LCR	3	-0.20836	2	1.061	0.763	0.843	1.333	0.632	1.39	1.092	0.952	0.775	1.309	0.972	0.801	1.088	1.018	1.213	1.069
A0A1C3YJV7	123	K	Putative ATPase YjoB OS=Fusarium culmorum OX=5516 GN=FCULG_00001207 PE=4 SV=1	FGRAMPH1_01T18771	1	1.15159e-06	102.65	MDGNK(1)GQLGAQVVFGK	3	-0.19369	1	0.985	0.896	1.092	1.027	1.063	1.1	1.113	1.152	0.837	0.881	0.885	0.778	1.305	1.166	1.138	1.119
A0A1C3YJV7	370	K	Putative ATPase YjoB OS=Fusarium culmorum OX=5516 GN=FCULG_00001207 PE=4 SV=1	FGRAMPH1_01T18771	1	0.0102192	59.227	K(1)YYFPDPNLEQR	2	-0.18279	1	1.167	0.899	0.931	1.004	0.927	1.299	1.113	1.152	0.837	0.881	1.049	0.78	1.112	1.14	1.345	0.975
A0A1C3YJW0	503	K	U1 snRNP-associated protein usp107 OS=Fusarium culmorum OX=5516 GN=FCULG_00001290 PE=4 SV=1	FGRAMPH1_01T18963	1	0.0040904	90.308	K(1)THQYYR	3	1.085	1	0.563	0.606	1.851	0.98	1.888	0.928
A0A1C3YJX6	937	K	Metalloprotease 1 OS=Fusarium longipes OX=694270 GN=FLONG3_5266 PE=4 SV=1	FGRAMPH1_01T19037	1	0.021703	60.641	ASK(1)EAISK	2	-0.25658	1	1.099	0.986	1.075	0.84	1.279	1.114	1.302	1.183	0.799	0.855	0.844	0.833	1.345	0.982	1.013	1.37
A0A1C3YJX6	526	K	Metalloprotease 1 OS=Fusarium longipes OX=694270 GN=FLONG3_5266 PE=4 SV=1	FGRAMPH1_01T19037	1	0.000274983	84.173	RK(1)EDLGTDGLEK	3	-0.16561	1	1.252	0.985	0.896	0.867	1.033	1.271	1.302	1.183	0.799	0.855	0.962	0.833	1.121	1.014	1.155	1.106
A0A1C3YJZ4	214	K	Importin9 OS=Fusarium sporotrichioides OX=5514 GN=FSPOR_11224 PE=4 SV=1	FGRAMPH1_01T17513	1	0.00440294	80.787	EDHAK(1)EVR	3	-0.10713	1	0.608	0.519	1.975	0.898	2.199	1.173	0.803	0.761	1.497	0.879	0.757	0.682	1.319	1.022	1.11	1.291
A0A1C3YJZ8	1864	K	Neutral zinc metallopeptidase OS=Fusarium langsethiae OX=179993 GN=FLAG1_02104 PE=4 SV=1	FGRAMPH1_01T19481	1	0.00728109	87.639	K(1)NILLEK	2	-0.14084	1	1.006	0.898	1.102	0.994	1.108	1.12	1.015	0.942	1.158	0.903	0.991	0.953	0.952	1.101	1.04	0.865
A0A1C3YJZ8	1870	K	Neutral zinc metallopeptidase OS=Fusarium langsethiae OX=179993 GN=FLAG1_02104 PE=4 SV=1	FGRAMPH1_01T19481	1	0.00917009	84.743	NILLEK(1)R	2	-0.13162	2	0.976	0.939	1.15	0.935	1.231	1.039	1.015	0.942	1.158	0.903	0.962	0.997	0.993	1.035	0.965	0.959
A0A1C3YJZ8	1861	K	Neutral zinc metallopeptidase OS=Fusarium langsethiae OX=179993 GN=FLAG1_02104 PE=4 SV=1	FGRAMPH1_01T19481	1	0.00276752	93.938	QTDTLK(1)ER	2	0.06089	2	1.167	0.772	1.109	0.952	1.165	1.513	1.015	0.942	1.158	0.903	1.15	0.82	0.958	1.054	1.402	0.909
A0A1C3YJZ8	1874	K	Neutral zinc metallopeptidase OS=Fusarium langsethiae OX=179993 GN=FLAG1_02104 PE=4 SV=1	FGRAMPH1_01T19481	0.98803	0.0574979	42.843	K(0.988)AEK(0.012)DAQAEA	2	2.6404	1							1.015	0.942	1.158	0.903
A0A1C3YJZ8	1877	K	Neutral zinc metallopeptidase OS=Fusarium langsethiae OX=179993 GN=FLAG1_02104 PE=4 SV=1	FGRAMPH1_01T19481	0.776407	0.0100254	61.213	K(0.224)AEK(0.776)DAQAEA	2	0.83546	1	0.638	0.78	1.677	0.905	1.854	0.818	1.015	0.942	1.158	0.903	0.629	0.828	1.448	1.002	0.76	1.445
A0A1C3YK33	123	K	Glucoamylase OS=Gibberella zeae (strain PH-1 / ATCC MYA-4620 / FGSC 9075 / NRRL 31084) OX=229533 GN=FGRAMPH1_01T19927 PE=3 SV=1	FGRAMPH1_01T19927	1	0.000736165	75.088	DAALVFK(1)YVIDR	3	-0.075626	1	0.506	0.657	1.744	1.093	1.595	0.77	0.969	1.067	0.613	1.559	0.522	0.616	2.845	0.701	0.847	4.058
A0A1C3YK33	635	K	Glucoamylase OS=Gibberella zeae (strain PH-1 / ATCC MYA-4620 / FGSC 9075 / NRRL 31084) OX=229533 GN=FGRAMPH1_01T19927 PE=3 SV=1	FGRAMPH1_01T19927	1	0.00341028	81.625	K(1)DGSVTWEK	2	2.4022	1	0.99	0.877	0.806	1.327	0.608	1.128	0.969	1.067	0.613	1.559	1.022	0.822	1.315	0.851	1.243	1.545
A0A1C3YK51	1271	K	Clathrin heavy chain OS=Gibberella zeae (strain PH-1 / ATCC MYA-4620 / FGSC 9075 / NRRL 31084) OX=229533 GN=FGRAMPH1_01T18347 PE=3 SV=1	FGRAMPH1_01T18347	1	0.00176598	78.342	QVHEACVEK(1)K	3	1.81	1	0.769	0.673	1.454	1.104	1.317	1.143	0.704	0.62	1.396	0.84	1.092	1.085	1.042	1.314	1.006	0.793
A0A1C3YK51	1509	K	Clathrin heavy chain OS=Gibberella zeae (strain PH-1 / ATCC MYA-4620 / FGSC 9075 / NRRL 31084) OX=229533 GN=FGRAMPH1_01T18347 PE=3 SV=1	FGRAMPH1_01T18347	1	0.000125047	128.81	LEK(1)HDLIFFR	3	-0.29016	1	0.782	0.804	1.166	1.249	0.933	0.973	0.704	0.62	1.396	0.84	1.111	1.297	0.835	1.487	0.857	0.562
A0A1C3YK51	1121	K	Clathrin heavy chain OS=Gibberella zeae (strain PH-1 / ATCC MYA-4620 / FGSC 9075 / NRRL 31084) OX=229533 GN=FGRAMPH1_01T18347 PE=3 SV=1	FGRAMPH1_01T18347	1	0.0036625	71.896	VAK(1)AQLDGLR	2	-0.39131	1	0.834	0.693	1.499	0.974	1.538	1.203	0.704	0.62	1.396	0.84	1.185	1.118	1.074	1.16	1.06	0.926
A0A1C3YK56	125	K	Metacaspase-1 OS=Fusarium culmorum OX=5516 GN=FCULG_00001825 PE=4 SV=1	FGRAMPH1_01T20139	1	3.13744e-05	90.697	K(1)ALLIGINYFNQR	3	-0.042429	1	0.985	0.917	1.104	0.993	1.112	1.075	1.014	0.983	0.872	1.238	0.971	0.933	1.266	0.802	1.041	1.579
A0A1C3YK58	192	K	Aspartate aminotransferase OS=Gibberella zeae (strain PH-1 / ATCC MYA-4620 / FGSC 9075 / NRRL 31084) OX=229533 GN=FGRAMPH1_01T20357 PE=4 SV=1	FGRAMPH1_01T20357	1	0.00113302	90.614	QISDVVK(1)EK	3	0.35583	2	0.975	0.678	1.315	1.032	1.274	1.439	0.945	0.857	1.246	0.824	1.032	0.791	1.055	1.252	1.305	0.843
A0A1C3YK68	697	K	Isoleucyl-tRNA synthetase OS=Gibberella zeae OX=5518 GN=FGRA07_07991 PE=3 SV=1	FGRAMPH1_01T20299	1	0.00116403	74.962	FFEGQVALLK(1)K	3	-0.58974	1	1.337	1.119	0.8	0.744	1.076	1.195	1.23	1.055	0.816	0.927	1.087	1.061	0.98	0.803	1.025	1.22
A0A1C3YK68	667	K	Isoleucyl-tRNA synthetase OS=Gibberella zeae OX=5518 GN=FGRA07_07991 PE=3 SV=1	FGRAMPH1_01T20299	1	0.0132618	78.113	FK(1)ESGVK	2	-0.51201	1	1.492	1.075	0.743	0.69	1.077	1.388	1.23	1.055	0.816	0.927	1.213	1.019	0.911	0.744	1.19	1.224
A0A1C3YK68	528	K	Isoleucyl-tRNA synthetase OS=Gibberella zeae OX=5518 GN=FGRA07_07991 PE=3 SV=1	FGRAMPH1_01T20299	1	0.00116724	74.611	DK(1)VDHITIPSK	4	0.15034	2	0.993	0.977	1.1	0.929	1.184	1.017	1.23	1.055	0.816	0.927	0.807	0.926	1.348	1.002	0.871	1.345
A0A1C3YK68	452	K	Isoleucyl-tRNA synthetase OS=Gibberella zeae OX=5518 GN=FGRA07_07991 PE=3 SV=1	FGRAMPH1_01T20299	1	1.01576e-08	115.8	IPDIIPDMLK(1)NIEETR	3	-0.28847	1	0.991	0.809	1.227	0.973	1.261	1.225	1.23	1.055	0.816	0.927	0.806	0.767	1.504	1.05	1.051	1.432
A0A1C3YK68	540	K	Isoleucyl-tRNA synthetase OS=Gibberella zeae OX=5518 GN=FGRA07_07991 PE=3 SV=1	FGRAMPH1_01T20299	1	0.0221498	67.981	MGK(1)GQLK	2	-0.38625	1	1.228	0.955	1.068	0.749	1.426	1.285	1.23	1.055	0.816	0.927	0.998	0.905	1.309	0.808	1.103	1.62
A0A1C3YK68	465	K	Isoleucyl-tRNA synthetase OS=Gibberella zeae OX=5518 GN=FGRA07_07991 PE=3 SV=1	FGRAMPH1_01T20299	1	0.000757864	89.698	WVPSFVK(1)EK	3	-1.1247	1	1.035	0.805	1.216	0.944	1.288	1.286	1.23	1.055	0.816	0.927	0.841	0.763	1.49	1.018	1.102	1.464
A0A1C3YK68	698	K	Isoleucyl-tRNA synthetase OS=Gibberella zeae OX=5518 GN=FGRA07_07991 PE=3 SV=1	FGRAMPH1_01T20299	1	0.0205607	49.298	K(1)VENVDFVWDPK	3	0.63082	1	1.1	0.988	0.707	1.206	0.586	1.113	1.23	1.055	0.816	0.927	0.894	0.936	0.866	1.301	0.955	0.666
A0A1C3YK76	216	K	Inositol-1-monophosphatase OS=Gibberella zeae (strain PH-1 / ATCC MYA-4620 / FGSC 9075 / NRRL 31084) OX=229533 GN=FGRAMPH1_01T18549 PE=3 SV=1	FGRAMPH1_01T18549	1	0.00150774	68.132	GGK(1)GGMVHGVR	3	-0.29509	1	0.887	0.882	1.075	1.155	0.93	1.006
A0A1C3YK94	7	K	Cytochrome c OS=Fusarium culmorum OX=5516 GN=FCULG_00010843 PE=3 SV=1	FGRAMPH1_01T20703	1	0.0435759	58.917	AGGDIK(1)K	2	-0.7933	1	0.847	0.997	1.27	0.886	1.434	0.85
A0A1C3YK94	102	K	Cytochrome c OS=Fusarium culmorum OX=5516 GN=FCULG_00010843 PE=3 SV=1	FGRAMPH1_01T20703	1	0.000983125	64.476	DRNDLIAYLK(1)DSTK	3	-0.96966	1
A0A1C3YK94	14	K	Cytochrome c OS=Fusarium culmorum OX=5516 GN=FCULG_00010843 PE=3 SV=1	FGRAMPH1_01T20703	0.999958	0.0119655	60.102	KGANLFK(1)TR	3	0.7115	1	0.956	0.917	1.266	0.861	1.47	1.043
A0A1C3YK94	8	K	Cytochrome c OS=Fusarium culmorum OX=5516 GN=FCULG_00010843 PE=3 SV=1	FGRAMPH1_01T20703	1	0.00405864	101.64	K(1)GANLFK	2	-0.1048	1	1.061	0.986	1.171	0.782	1.497	1.077
A0A1C3YK94	42	K	Cytochrome c OS=Fusarium culmorum OX=5516 GN=FCULG_00010843 PE=3 SV=1	FGRAMPH1_01T20703	1	2.33014e-10	165.16	K(1)TGSVEGYSYTDANK	3	0.17057	3	1.968	1.393	0.484	0.155	3.12	1.413
A0A1C3YK94	56	K	Cytochrome c OS=Fusarium culmorum OX=5516 GN=FCULG_00010843 PE=3 SV=1	FGRAMPH1_01T20703	1	1.4638e-13	139.9	TGSVEGYSYTDANK(1)QK	3	2.4348	3	1.521	1.078	0.836	0.565	1.481	1.412
A0A1C3YK94	30	K	Cytochrome c OS=Fusarium culmorum OX=5516 GN=FCULG_00010843 PE=3 SV=1	FGRAMPH1_01T20703	1	0.000170378	78.249	DGGNK(1)IGPALHGLWGR	3	0.41477	1	1.039	0.829	1.148	0.984	1.166	1.254
A0A1C3YK94	89	K	Cytochrome c OS=Fusarium culmorum OX=5516 GN=FCULG_00010843 PE=3 SV=1	FGRAMPH1_01T20703	1	0.0195002	56.122	MAFGGLK(1)K	3	-1.3397	2	1.326	0.989	0.958	0.727	1.319	1.34
A0A1C3YK94	82	K	Cytochrome c OS=Fusarium culmorum OX=5516 GN=FCULG_00010843 PE=3 SV=1	FGRAMPH1_01T20703	1	6.11682e-05	85.522	YIPGTK(1)MAFGGLK	3	-0.0015832	4	1.245	0.96	1.046	0.75	1.394	1.297
A0A1C3YK95	99	K	Linoleate 10R-lipoxygenase OS=Fusarium culmorum OX=5516 GN=FCULG_00010930 PE=4 SV=1	FGRAMPH1_01T20895	1	2.95186e-24	178.1	TLLEIISSK(1)LK	2	-0.13699	2							0.791	0.804	0.894	1.647
A0A1C3YKA3	580	K	Beta-1,2-xylosyltransferase 1 OS=Fusarium culmorum OX=5516 GN=FCULG_00010936 PE=4 SV=1	FGRAMPH1_01T20907	1	1.44173e-09	136.6	GYADTAGHDK(1)AAEK	3	-0.22283	1	0.754	0.829	1.504	0.913	1.648	0.909	0.897	0.986	1.078	1.084	0.841	0.841	1.395	0.842	1	1.657
A0A1C3YKA3	97	K	Beta-1,2-xylosyltransferase 1 OS=Fusarium culmorum OX=5516 GN=FCULG_00010936 PE=4 SV=1	FGRAMPH1_01T20907	1	0.000936575	122.13	HK(1)EQLAR	3	0.67848	1	0.741	0.774	1.61	0.875	1.838	0.957	0.897	0.986	1.078	1.084	0.826	0.785	1.494	0.807	1.052	1.851
A0A1C3YKA3	590	K	Beta-1,2-xylosyltransferase 1 OS=Fusarium culmorum OX=5516 GN=FCULG_00010936 PE=4 SV=1	FGRAMPH1_01T20907	1	0.00159004	74.537	IANAGK(1)EWANR	2	0.64455	1	0.928	0.826	1.194	1.052	1.136	1.124	0.897	0.986	1.078	1.084	1.035	0.838	1.108	0.97	1.235	1.142
A0A1C3YKC0	52	K	40S ribosomal protein S26 OS=Gibberella zeae (strain PH-1 / ATCC MYA-4620 / FGSC 9075 / NRRL 31084) OX=229533 GN=FGRAMPH1_01T20855 PE=3 SV=1	FGRAMPH1_01T20855	1	0.0140424	68.398	GHVK(1)PIR	3	-0.70051	1	0.968	0.873	1.187	0.972	1.22	1.109	0.783	0.688	1.428	1.066	1.236	1.269	0.831	0.912	0.974	0.911
A0A1C3YKF2	192	K	Putative 26S proteasome regulatory subunit rpn3 OS=Fusarium culmorum OX=5516 GN=FCULG_00001471 PE=4 SV=1	FGRAMPH1_01T19357	1	0.00252534	66.538	GADFSK(1)YLSDR	2	-0.79512	1	0.854	0.748	1.465	0.934	1.568	1.142	0.918	0.98	1.32	0.94	0.93	0.763	1.11	0.994	1.219	1.117
A0A1C3YKF3	205	K	Glutathione peroxidase OS=Gibberella zeae (strain PH-1 / ATCC MYA-4620 / FGSC 9075 / NRRL 31084) OX=229533 GN=FGRAMPH1_01T19613 PE=3 SV=1	FGRAMPH1_01T19613	1	0.0016082	115.49	IK(1)WNFEK	3	-0.41979	2	0.764	0.638	1.351	1.247	1.083	1.198	0.636	0.748	1.477	0.993	1.201	0.853	0.915	1.256	1.408	0.729
A0A1C3YKF3	210	K	Glutathione peroxidase OS=Gibberella zeae (strain PH-1 / ATCC MYA-4620 / FGSC 9075 / NRRL 31084) OX=229533 GN=FGRAMPH1_01T19613 PE=3 SV=1	FGRAMPH1_01T19613	1	0.000538303	93.345	WNFEK(1)FLVGR	2	0.51462	1	0.726	0.673	1.409	1.192	1.182	1.078	0.636	0.748	1.477	0.993	1.142	0.9	0.954	1.2	1.269	0.795
A0A1C3YKF3	101	K	Glutathione peroxidase OS=Gibberella zeae (strain PH-1 / ATCC MYA-4620 / FGSC 9075 / NRRL 31084) OX=229533 GN=FGRAMPH1_01T19613 PE=3 SV=1	FGRAMPH1_01T19613	1	0.0335054	45.992	GQEVPLADYK(1)GK	2	-2.4348	1	0.871	0.675	1.414	1.04	1.36	1.29	0.636	0.748	1.477	0.993	1.369	0.902	0.957	1.047	1.518	0.914
A0A1C3YKH2	46	K	Cytochrome c oxidase subunit OS=Gibberella zeae (strain PH-1 / ATCC MYA-4620 / FGSC 9075 / NRRL 31084) OX=229533 GN=FGRAMPH1_01T19907 PE=3 SV=1	FGRAMPH1_01T19907	1	1.20522e-05	101.53	CIIAK(1)GEDFAPCR	2	-0.71075	2	0.967	0.893	1.082	1.058	1.022	1.082	1.042	1.059	1.031	0.923	0.928	0.843	1.049	1.146	1.101	0.915
A0A1C3YKI6	408	K	Alpha-1,4-glucan lyase OS=Fusarium sporotrichioides OX=5514 GN=FSPOR_390 PE=3 SV=1	FGRAMPH1_01T22405	1	0.00210257	62.088	DK(1)HFPDPVHMFK	4	-1.2649	1	0.986	0.841	1.226	0.948	1.293	1.172	0.953	1.03	0.825	1.302	1.035	0.817	1.486	0.728	1.267	2.041
A0A1C3YKI6	418	K	Alpha-1,4-glucan lyase OS=Fusarium sporotrichioides OX=5514 GN=FSPOR_390 PE=3 SV=1	FGRAMPH1_01T22405	0.999994	0.00563288	57.148	DKHFPDPVHMFK(1)TLR	5	-0.69811	1	1.029	0.887	0.922	1.161	0.794	1.16	0.953	1.03	0.825	1.302	1.08	0.861	1.118	0.892	1.254	1.253
A0A1C3YKI6	851	K	Alpha-1,4-glucan lyase OS=Fusarium sporotrichioides OX=5514 GN=FSPOR_390 PE=3 SV=1	FGRAMPH1_01T22405	1	0.0205559	54.066	K(1)LYLPYPDK	3	-1.2953	1							0.953	1.03	0.825	1.302
A0A1C3YKI6	996	K	Alpha-1,4-glucan lyase OS=Fusarium sporotrichioides OX=5514 GN=FSPOR_390 PE=3 SV=1	FGRAMPH1_01T22405	1	0.00145832	62.732	SFNESTGVK(1)FIR	3	-0.49252	1							0.953	1.03	0.825	1.302
A0A1C3YKI6	740	K	Alpha-1,4-glucan lyase OS=Fusarium sporotrichioides OX=5514 GN=FSPOR_390 PE=3 SV=1	FGRAMPH1_01T22405	0.942093	0.000453389	76.358	K(0.058)DGK(0.942)LFQEPYAYQK	3	0.50785	1	0.953	0.808	1.104	1.135	0.973	1.18	0.953	1.03	0.825	1.302	1	0.784	1.338	0.872	1.276	1.534
A0A1C3YKI6	972	K	Alpha-1,4-glucan lyase OS=Fusarium sporotrichioides OX=5514 GN=FSPOR_390 PE=3 SV=1	FGRAMPH1_01T22405	1	1.5286e-06	107.72	DSAPVVGPGLNISDEK(1)AANK	3	-0.13845	2	0.87	0.784	1.279	1.066	1.2	1.11	0.953	1.03	0.825	1.302	0.913	0.761	1.55	0.819	1.2	1.893
A0A1C3YKJ4	480	K	Pre-rRNA processing protein OS=Purpureocillium lilacinum OX=33203 GN=VFPFJ_06981 PE=4 SV=1	FGRAMPH1_01T19933	1	0.0348635	53.567	SNADLFYK(1)K	2	0.97209	1							1.174	1.029	0.88	1
A0A1C3YKM2	69	K	Aspartyl aminopeptidase OS=Fusarium culmorum OX=5516 GN=FCULG_00008733 PE=3 SV=1	FGRAMPH1_01T22843	1	0.0114611	80.165	FEK(1)AGFK	2	-0.37548	2	1.554	0.845	0.878	0.724	1.213	1.839	1.618	1.045	0.763	0.601	0.96	0.809	1.151	1.205	1.187	0.955
A0A1C3YKM2	170	K	Aspartyl aminopeptidase OS=Fusarium culmorum OX=5516 GN=FCULG_00008733 PE=3 SV=1	FGRAMPH1_01T22843	1	0.0104896	55.04	VLVK(1)EGDNFVQK	3	0.45691	2	1.151	0.835	1.066	0.948	1.125	1.379	1.618	1.045	0.763	0.601	0.711	0.799	1.397	1.577	0.89	0.886
A0A1C3YKM2	233	K	Aspartyl aminopeptidase OS=Fusarium culmorum OX=5516 GN=FCULG_00008733 PE=3 SV=1	FGRAMPH1_01T22843	1	7.45263e-06	96.143	K(1)DDGEEDEEFKPLK	3	0.5333	4	1.652	1.043	0.751	0.554	1.355	1.584	1.618	1.045	0.763	0.601	1.021	0.998	0.984	0.922	1.023	1.067
A0A1C3YKM2	90	K	Aspartyl aminopeptidase OS=Fusarium culmorum OX=5516 GN=FCULG_00008733 PE=3 SV=1	FGRAMPH1_01T22843	1	4.93869e-06	92.093	DSWASTLRPGGK(1)YYLTR	3	1.8658	1							1.618	1.045	0.763	0.601
A0A1C3YKM2	134	K	Aspartyl aminopeptidase OS=Fusarium culmorum OX=5516 GN=FCULG_00008733 PE=3 SV=1	FGRAMPH1_01T22843	0.99999	0.0151523	62.546	LKPVSK(1)K	3	-0.18287	1							1.618	1.045	0.763	0.601
A0A1C3YKM2	73	K	Aspartyl aminopeptidase OS=Fusarium culmorum OX=5516 GN=FCULG_00008733 PE=3 SV=1	FGRAMPH1_01T22843	1	0.037182	58.167	AGFK(1)LIR	2	0.38934	1							1.618	1.045	0.763	0.601
A0A1C3YKM2	184	K	Aspartyl aminopeptidase OS=Fusarium culmorum OX=5516 GN=FCULG_00008733 PE=3 SV=1	FGRAMPH1_01T22843	1	0.00439799	95.741	VDK(1)PLVR	2	-0.9087	1	1.091	0.799	1.184	0.925	1.28	1.365	1.618	1.045	0.763	0.601	0.674	0.765	1.552	1.539	0.881	1.008
A0A1C3YKM3	271	K	Glucan-beta-glucosidase OS=Fusarium langsethiae OX=179993 GN=FLAG1_04158 PE=4 SV=1	FGRAMPH1_01T22735	1	8.10418e-05	97.163	NFK(1)IDLTGMPK	3	-0.25837	1	0.933	0.753	1.32	0.994	1.328	1.238	1.034	0.927	0.946	1.194	0.902	0.812	1.395	0.832	1.111	1.677
A0A1C3YKM3	166	K	Glucan-beta-glucosidase OS=Fusarium langsethiae OX=179993 GN=FLAG1_04158 PE=4 SV=1	FGRAMPH1_01T22735	1	8.43329e-07	100.23	DYGAK(1)GDGSSDDTAAINAAFSDGSR	3	-0.97804	1	0.867	0.852	1.055	1.227	0.86	1.017	1.034	0.927	0.946	1.194	0.838	0.919	1.115	1.028	0.912	1.085
A0A1C3YKM3	161	K	Glucan-beta-glucosidase OS=Fusarium langsethiae OX=179993 GN=FLAG1_04158 PE=4 SV=1	FGRAMPH1_01T22735	1	0.00994055	75.509	NVK(1)DYGAK	2	0.051983	1	0.97	0.796	1.102	1.132	0.973	1.219	1.034	0.927	0.946	1.194	0.938	0.859	1.165	0.948	1.092	1.229
A0A1C3YKM3	774	K	Glucan-beta-glucosidase OS=Fusarium langsethiae OX=179993 GN=FLAG1_04158 PE=4 SV=1	FGRAMPH1_01T22735	1	3.13891e-06	91.695	YHDPDFK(1)ATCTGDSNR	3	-1.7837	2	0.934	0.845	1.209	1.013	1.193	1.105	1.034	0.927	0.946	1.194	0.903	0.912	1.278	0.848	0.99	1.507
A0A1C3YKM3	574	K	Glucan-beta-glucosidase OS=Fusarium langsethiae OX=179993 GN=FLAG1_04158 PE=4 SV=1	FGRAMPH1_01T22735	1	0.00461481	58.712	IVGEIWPLIMAGGDK(1)NFK	3	0.60486	1	0.988	0.801	1.216	0.996	1.221	1.234	1.034	0.927	0.946	1.194	0.956	0.864	1.285	0.834	1.106	1.541
A0A1C3YKM9	80	K	40S ribosomal protein S23 OS=Fusarium kuroshium OX=2010991 GN=CDV36_009225 PE=4 SV=1	FGRAMPH1_01T20325	1	7.65351e-05	89.301	GIVLEK(1)VGVEAK	3	2.1006	1							0.653	0.615	1.797	0.852
A0A1C3YKM9	54	K	40S ribosomal protein S23 OS=Fusarium kuroshium OX=2010991 GN=CDV36_009225 PE=4 SV=1	FGRAMPH1_01T20325	1	0.00318898	95.502	WADLAYK(1)K	2	1.3102	2	0.796	0.669	1.68	0.855	1.965	1.189	0.653	0.615	1.797	0.852	1.219	1.088	0.935	1.004	1.12	0.931
A0A1C3YKQ2	209	K	Proteasome subunit beta OS=Gibberella zeae (strain PH-1 / ATCC MYA-4620 / FGSC 9075 / NRRL 31084) OX=229533 GN=FGRAMPH1_01T23223 PE=3 SV=1	FGRAMPH1_01T23223	1	4.79588e-05	81.565	RLPLDFK(1)GMVVK	3	2.177	1							1.326	1.261	0.849	0.601
A0A1C3YKR5	138	K	Putative dihydrolipoyllysine-residue succinyltransferase component of 2-oxoglutarate dehydrogenase complex, mitochondrial OS=Fusarium culmorum OX=5516 GN=FCULG_00010917 PE=4 SV=1	FGRAMPH1_01T20865	1	1.28816e-09	181.98	IVTGEDAGSAK(1)K	3	0.015538	3	0.647	0.774	1.202	1.377	0.873	0.836	0.801	0.784	1.244	1.191	0.808	0.987	0.966	1.156	0.819	0.836
A0A1C3YKR7	849	K	Alpha-mannosidase OS=Gibberella zeae (strain PH-1 / ATCC MYA-4620 / FGSC 9075 / NRRL 31084) OX=229533 GN=FGRAMPH1_01T23287 PE=3 SV=1	FGRAMPH1_01T23287	1	0.00549121	77.923	IFEQK(1)PHR	3	0.51691	2	0.805	0.67	1.379	1.146	1.203	1.201	1.027	1.112	0.746	1.253	0.784	0.603	1.849	0.915	1.3	2.021
A0A1C3YKR7	391	K	Alpha-mannosidase OS=Gibberella zeae (strain PH-1 / ATCC MYA-4620 / FGSC 9075 / NRRL 31084) OX=229533 GN=FGRAMPH1_01T23287 PE=3 SV=1	FGRAMPH1_01T23287	1	0.000182344	78.078	YPEANFACSQAQQYK(1)WLK	3	0.6807	1							1.027	1.112	0.746	1.253
A0A1C3YKR7	1092	K	Alpha-mannosidase OS=Gibberella zeae (strain PH-1 / ATCC MYA-4620 / FGSC 9075 / NRRL 31084) OX=229533 GN=FGRAMPH1_01T23287 PE=3 SV=1	FGRAMPH1_01T23287	1	9.29381e-05	118.28	GTIK(1)TSFDVK	2	-0.99569	2	1.024	0.987	0.759	1.231	0.616	1.037	1.027	1.112	0.746	1.253	0.997	0.888	1.017	0.982	1.123	1.036
A0A1C3YKR7	627	K	Alpha-mannosidase OS=Gibberella zeae (strain PH-1 / ATCC MYA-4620 / FGSC 9075 / NRRL 31084) OX=229533 GN=FGRAMPH1_01T23287 PE=3 SV=1	FGRAMPH1_01T23287	1	0.0171928	77.318	K(1)AEVMLR	2	-0.0016569	1	0.933	0.998	0.72	1.349	0.533	0.934	1.027	1.112	0.746	1.253	0.908	0.897	0.965	1.077	1.012	0.896
A0A1C3YKR7	267	K	Alpha-mannosidase OS=Gibberella zeae (strain PH-1 / ATCC MYA-4620 / FGSC 9075 / NRRL 31084) OX=229533 GN=FGRAMPH1_01T23287 PE=3 SV=1	FGRAMPH1_01T23287	1	9.99957e-07	108.36	K(1)LHIDIWEIGDAAR	3	0.83719	1	1.02	0.877	1.042	1.06	0.982	1.163	1.027	1.112	0.746	1.253	0.993	0.789	1.397	0.846	1.259	1.651
A0A1C3YKR7	645	K	Alpha-mannosidase OS=Gibberella zeae (strain PH-1 / ATCC MYA-4620 / FGSC 9075 / NRRL 31084) OX=229533 GN=FGRAMPH1_01T23287 PE=3 SV=1	FGRAMPH1_01T23287	1	1.42978e-09	136.83	DIEQLATFASIK(1)NK	3	0.18129	1	0.987	1.021	0.765	1.228	0.623	0.967	1.027	1.112	0.746	1.253	0.961	0.918	1.025	0.98	1.047	1.046
A0A1C3YKR7	1098	K	Alpha-mannosidase OS=Gibberella zeae (strain PH-1 / ATCC MYA-4620 / FGSC 9075 / NRRL 31084) OX=229533 GN=FGRAMPH1_01T23287 PE=3 SV=1	FGRAMPH1_01T23287	1	0.00541673	95.741	TSFDVK(1)R	2	-0.20688	5	1.032	0.861	1.004	1.102	0.911	1.198	1.027	1.112	0.746	1.253	1.005	0.774	1.346	0.879	1.298	1.531
A0A1C3YKR7	842	K	Alpha-mannosidase OS=Gibberella zeae (strain PH-1 / ATCC MYA-4620 / FGSC 9075 / NRRL 31084) OX=229533 GN=FGRAMPH1_01T23287 PE=3 SV=1	FGRAMPH1_01T23287	1	0.00139903	102.52	RNVEYGK(1)TK	2	2.6646	5	1.004	0.961	0.826	1.209	0.683	1.044	1.027	1.112	0.746	1.253	0.978	0.864	1.107	0.965	1.132	1.147
A0A1C3YKR7	868	K	Alpha-mannosidase OS=Gibberella zeae (strain PH-1 / ATCC MYA-4620 / FGSC 9075 / NRRL 31084) OX=229533 GN=FGRAMPH1_01T23287 PE=3 SV=1	FGRAMPH1_01T23287	1	1.38133e-09	129.11	VSENSSIK(1)SYTTLSAALK	3	-1.1369	1	1.059	0.897	0.831	1.213	0.685	1.181	1.027	1.112	0.746	1.253	1.031	0.807	1.114	0.968	1.278	1.151
A0A1C3YKR7	878	K	Alpha-mannosidase OS=Gibberella zeae (strain PH-1 / ATCC MYA-4620 / FGSC 9075 / NRRL 31084) OX=229533 GN=FGRAMPH1_01T23287 PE=3 SV=1	FGRAMPH1_01T23287	1	9.44286e-09	112.01	SYTTLSAALK(1)GQPPQIDVK	3	-1.1154	1	1.104	0.934	0.914	1.049	0.871	1.183	1.027	1.112	0.746	1.253	1.075	0.84	1.225	0.837	1.28	1.464
A0A1C3YKR7	402	K	Alpha-mannosidase OS=Gibberella zeae (strain PH-1 / ATCC MYA-4620 / FGSC 9075 / NRRL 31084) OX=229533 GN=FGRAMPH1_01T23287 PE=3 SV=1	FGRAMPH1_01T23287	1	0.000569473	131.62	TYYPAAYK(1)R	3	0.53734	2	0.926	0.86	0.924	1.29	0.716	1.077	1.027	1.112	0.746	1.253	0.902	0.773	1.239	1.03	1.167	1.203
A0A1C3YKR7	87	K	Alpha-mannosidase OS=Gibberella zeae (strain PH-1 / ATCC MYA-4620 / FGSC 9075 / NRRL 31084) OX=229533 GN=FGRAMPH1_01T23287 PE=3 SV=1	FGRAMPH1_01T23287	1	0.0551134	50.703	TSILK(1)GR	2	0.14672	1	0.991	1.006	0.907	1.095	0.828	0.986	1.027	1.112	0.746	1.253	0.965	0.905	1.216	0.874	1.066	1.391
A0A1C3YKR7	548	K	Alpha-mannosidase OS=Gibberella zeae (strain PH-1 / ATCC MYA-4620 / FGSC 9075 / NRRL 31084) OX=229533 GN=FGRAMPH1_01T23287 PE=3 SV=1	FGRAMPH1_01T23287	1	2.45617e-14	151.42	VDSSSLLVFGK(1)GDGGGGPTWQHFEK	4	1.0388	1	1.065	0.977	0.901	1.058	0.852	1.09	1.027	1.112	0.746	1.253	1.037	0.879	1.208	0.844	1.18	1.431
A0A1C3YKR7	580	K	Alpha-mannosidase OS=Gibberella zeae (strain PH-1 / ATCC MYA-4620 / FGSC 9075 / NRRL 31084) OX=229533 GN=FGRAMPH1_01T23287 PE=3 SV=1	FGRAMPH1_01T23287	1	7.4892e-06	105.58	IK(1)MGLTVDDYFDR	2	-1.1897	2	1.038	0.873	0.903	1.185	0.762	1.189	1.027	1.112	0.746	1.253	1.011	0.785	1.21	0.946	1.288	1.279
A0A1C3YKR7	844	K	Alpha-mannosidase OS=Gibberella zeae (strain PH-1 / ATCC MYA-4620 / FGSC 9075 / NRRL 31084) OX=229533 GN=FGRAMPH1_01T23287 PE=3 SV=1	FGRAMPH1_01T23287	1	0.000105676	109.79	TK(1)IFEQKPHR	4	1.0645	1	0.966	0.85	0.925	1.259	0.735	1.137	1.027	1.112	0.746	1.253	0.941	0.764	1.24	1.005	1.232	1.234
A0A1C3YKR7	696	K	Alpha-mannosidase OS=Gibberella zeae (strain PH-1 / ATCC MYA-4620 / FGSC 9075 / NRRL 31084) OX=229533 GN=FGRAMPH1_01T23287 PE=3 SV=1	FGRAMPH1_01T23287	1	0.000147722	97.779	VYAEVFETGK(1)R	2	-1.7278	2	1	0.941	1.004	1.055	0.951	1.063	1.027	1.112	0.746	1.253	0.974	0.846	1.346	0.842	1.151	1.599
A0A1C3YKR7	255	K	Alpha-mannosidase OS=Gibberella zeae (strain PH-1 / ATCC MYA-4620 / FGSC 9075 / NRRL 31084) OX=229533 GN=FGRAMPH1_01T23287 PE=3 SV=1	FGRAMPH1_01T23287	1	9.15026e-11	153.23	RFNLSK(1)ADIVAVNVPAR	3	1.1797	2	1.017	0.962	0.987	1.034	0.954	1.057	1.027	1.112	0.746	1.253	0.99	0.865	1.323	0.825	1.145	1.604
A0A1C3YKR7	979	K	Alpha-mannosidase OS=Gibberella zeae (strain PH-1 / ATCC MYA-4620 / FGSC 9075 / NRRL 31084) OX=229533 GN=FGRAMPH1_01T23287 PE=3 SV=1	FGRAMPH1_01T23287	1	8.97487e-07	111.12	SPK(1)APDANADMGR	2	0.66119	6	0.962	0.905	0.862	1.271	0.678	1.063	1.027	1.112	0.746	1.253	0.937	0.814	1.155	1.014	1.151	1.139
A0A1C3YKR7	805	K	Alpha-mannosidase OS=Gibberella zeae (strain PH-1 / ATCC MYA-4620 / FGSC 9075 / NRRL 31084) OX=229533 GN=FGRAMPH1_01T23287 PE=3 SV=1	FGRAMPH1_01T23287	1	1.51752e-35	210.39	VVVDNGVITSIYDIENDREVVEK(1)GGEANK	4	1.9018	1	1.018	0.9	0.754	1.328	0.568	1.131	1.027	1.112	0.746	1.253	0.991	0.809	1.011	1.06	1.225	0.954
A0A1C3YKR7	562	K	Alpha-mannosidase OS=Gibberella zeae (strain PH-1 / ATCC MYA-4620 / FGSC 9075 / NRRL 31084) OX=229533 GN=FGRAMPH1_01T23287 PE=3 SV=1	FGRAMPH1_01T23287	1	8.20159e-05	82.464	GDGGGGPTWQHFEK(1)LR	3	-0.70361	1	0.859	0.876	0.919	1.346	0.683	0.981	1.027	1.112	0.746	1.253	0.836	0.788	1.232	1.074	1.061	1.147
A0A1C3YKR7	968	K	Alpha-mannosidase OS=Gibberella zeae (strain PH-1 / ATCC MYA-4620 / FGSC 9075 / NRRL 31084) OX=229533 GN=FGRAMPH1_01T23287 PE=3 SV=1	FGRAMPH1_01T23287	1	0.000156889	93.839	YGFATAGK(1)MMR	2	-0.48264	2	0.907	0.894	1.093	1.105	0.989	1.015	1.027	1.112	0.746	1.253	0.883	0.804	1.465	0.882	1.098	1.661
A0A1C3YKR7	95	K	Alpha-mannosidase OS=Gibberella zeae (strain PH-1 / ATCC MYA-4620 / FGSC 9075 / NRRL 31084) OX=229533 GN=FGRAMPH1_01T23287 PE=3 SV=1	FGRAMPH1_01T23287	1	7.21529e-05	97.631	IEPFYK(1)SGQYYK	2	0.51187	3	1.019	0.914	0.748	1.319	0.567	1.115	1.027	1.112	0.746	1.253	0.992	0.822	1.003	1.053	1.207	0.953
A0A1C3YKR7	1102	K	Alpha-mannosidase OS=Gibberella zeae (strain PH-1 / ATCC MYA-4620 / FGSC 9075 / NRRL 31084) OX=229533 GN=FGRAMPH1_01T23287 PE=3 SV=1	FGRAMPH1_01T23287	1	8.3926e-06	97.49	VTK(1)TNILEDDLEEIEYEDGK	3	0.3206	1	0.934	0.975	0.964	1.127	0.855	0.959	1.027	1.112	0.746	1.253	0.909	0.877	1.292	0.899	1.036	1.437
A0A1C3YKR7	622	K	Alpha-mannosidase OS=Gibberella zeae (strain PH-1 / ATCC MYA-4620 / FGSC 9075 / NRRL 31084) OX=229533 GN=FGRAMPH1_01T23287 PE=3 SV=1	FGRAMPH1_01T23287	1	6.65093e-17	215.09	GTYTTQANNK(1)YYNR	2	0.077397	6	1.033	0.883	0.798	1.286	0.621	1.17	1.027	1.112	0.746	1.253	1.006	0.794	1.07	1.026	1.267	1.043
A0A1C3YKR7	313	K	Alpha-mannosidase OS=Gibberella zeae (strain PH-1 / ATCC MYA-4620 / FGSC 9075 / NRRL 31084) OX=229533 GN=FGRAMPH1_01T23287 PE=3 SV=1	FGRAMPH1_01T23287	1	2.36421e-17	187	IINTFEVNNQDSILK(1)CR	3	-0.43163	2	1.046	0.906	1.146	0.902	1.271	1.154	1.027	1.112	0.746	1.253	1.019	0.815	1.536	0.72	1.25	2.133
A0A1C3YKR7	897	K	Alpha-mannosidase OS=Gibberella zeae (strain PH-1 / ATCC MYA-4620 / FGSC 9075 / NRRL 31084) OX=229533 GN=FGRAMPH1_01T23287 PE=3 SV=1	FGRAMPH1_01T23287	1	5.45299e-07	135.81	ANVNWHEDSK(1)FLK	4	-0.61627	4	1.001	0.903	0.946	1.15	0.822	1.109	1.027	1.112	0.746	1.253	0.975	0.812	1.268	0.918	1.201	1.381
A0A1C3YKR7	1053	K	Alpha-mannosidase OS=Gibberella zeae (strain PH-1 / ATCC MYA-4620 / FGSC 9075 / NRRL 31084) OX=229533 GN=FGRAMPH1_01T23287 PE=3 SV=1	FGRAMPH1_01T23287	1	5.42019e-14	150.59	LVNTDESDSLVLDTIK(1)R	3	-0.091873	1	1.04	0.88	0.965	1.114	0.866	1.182	1.027	1.112	0.746	1.253	1.013	0.791	1.294	0.889	1.281	1.456
A0A1C3YKR7	648	K	Alpha-mannosidase OS=Gibberella zeae (strain PH-1 / ATCC MYA-4620 / FGSC 9075 / NRRL 31084) OX=229533 GN=FGRAMPH1_01T23287 PE=3 SV=1	FGRAMPH1_01T23287	0.824448	0.0580601	45.68	K(0.824)YK(0.176)YPTK	3	0.21066	1							1.027	1.112	0.746	1.253
A0A1C3YKR7	101	K	Alpha-mannosidase OS=Gibberella zeae (strain PH-1 / ATCC MYA-4620 / FGSC 9075 / NRRL 31084) OX=229533 GN=FGRAMPH1_01T23287 PE=3 SV=1	FGRAMPH1_01T23287	1	1.79432e-06	101.28	SGQYYK(1)VNLQANMDNAR	3	-0.41461	2	0.96	0.891	0.99	1.159	0.854	1.077	1.027	1.112	0.746	1.253	0.935	0.801	1.327	0.925	1.167	1.435
A0A1C3YKR7	1000	K	Alpha-mannosidase OS=Gibberella zeae (strain PH-1 / ATCC MYA-4620 / FGSC 9075 / NRRL 31084) OX=229533 GN=FGRAMPH1_01T23287 PE=3 SV=1	FGRAMPH1_01T23287	1	0.0141931	50.077	WAILPHK(1)GGLSSTTVK	3	0.14629	1							1.027	1.112	0.746	1.253
A0A1C3YKS2	268	K	Calcium/calmodulin-dependent protein kinase OS=Gibberella zeae OX=5518 GN=FGRA07_05414 PE=3 SV=1	FGRAMPH1_01T23395	1	0.0343623	53.751	LIDPDADK(1)R	2	-1.5389	1							0.811	0.769	1.447	0.929
A0A1C3YKS6	312	K	Histidyl-tRNA synthetase OS=Gibberella zeae OX=5518 GN=FGRA07_05412 PE=3 SV=1	FGRAMPH1_01T23401	1	0.00569138	88.819	GK(1)QDLLK	3	-1.2501	2	0.86	0.681	1.394	1.065	1.31	1.264	0.766	0.838	1.381	0.978	1.123	0.813	1.009	1.089	1.381	0.927
A0A1C3YKS6	287	K	Histidyl-tRNA synthetase OS=Gibberella zeae OX=5518 GN=FGRA07_05412 PE=3 SV=1	FGRAMPH1_01T23401	1	0.00362069	103.55	K(1)EMTEEK	2	0.57171	2	0.669	0.666	1.711	0.954	1.792	1.004	0.766	0.838	1.381	0.978	0.873	0.795	1.239	0.975	1.098	1.271
A0A1C3YKS6	293	K	Histidyl-tRNA synthetase OS=Gibberella zeae OX=5518 GN=FGRA07_05412 PE=3 SV=1	FGRAMPH1_01T23401	1	1.62179e-10	149.95	KEMTEEK(1)GLDGEVADR	3	-0.17604	2	0.762	0.687	1.537	1.014	1.516	1.108	0.766	0.838	1.381	0.978	0.995	0.82	1.113	1.037	1.213	1.073
A0A1C3YKT5	74	K	Beta-peptidyl aminopeptidase BapA OS=Fusarium culmorum OX=5516 GN=FCULG_00011042 PE=4 SV=1	FGRAMPH1_01T21163	0.998468	0.000304897	75.764	K(0.002)DWFHK(0.998)ACHAGVFR	4	0.067534	2	0.998	0.974	1.055	0.972	1.085	1.025	1.131	1.032	0.756	1.175	0.882	0.944	1.396	0.827	0.934	1.688
A0A1C3YKT5	393	K	Beta-peptidyl aminopeptidase BapA OS=Fusarium culmorum OX=5516 GN=FCULG_00011042 PE=4 SV=1	FGRAMPH1_01T21163	1	0.0126207	70.912	EIIVK(1)FK	3	-1.1563	1	1.189	0.836	0.856	1.118	0.765	1.422	1.131	1.032	0.756	1.175	1.051	0.81	1.132	0.951	1.298	1.19
A0A1C3YKV3	50	K	60S ribosomal protein L2 OS=Gibberella zeae OX=5518 GN=FGRA07_05359 PE=4 SV=1	FGRAMPH1_01T23525	1	0.000221077	105.52	GAPLAK(1)VVFR	2	0.42184	1							0.805	0.856	1.369	0.951
A0A1C3YKV3	146	K	60S ribosomal protein L2 OS=Gibberella zeae OX=5518 GN=FGRA07_05359 PE=4 SV=1	FGRAMPH1_01T23525	1	0.00428716	82.75	K(1)VVHSGSR	3	0.24333	1	0.511	0.56	2.26	0.669	3.378	0.913	0.805	0.856	1.369	0.951	0.635	0.654	1.651	0.703	0.971	2.349
A0A1C3YKV9	553	K	Mkt1 protein OS=Fusarium langsethiae OX=179993 GN=FLAG1_00114 PE=4 SV=1	FGRAMPH1_01T23739	1	0.0074411	72.789	GYADDK(1)HK	3	0.85695	1	0.705	0.711	1.641	0.944	1.739	0.991	0.9	0.966	1.24	0.877	0.783	0.736	1.323	1.076	1.064	1.23
A0A1C3YKW4	567	K	Pyruvate carboxylase OS=Fusarium culmorum OX=5516 GN=FCULG_00008269 PE=4 SV=1	FGRAMPH1_01T23899	1	0.00951357	82.386	AFAK(1)AIR	2	0.046539	1	0.764	0.738	1.647	0.85	1.938	1.035	0.79	0.798	1.513	0.821	0.967	0.925	1.089	1.035	1.045	1.052
A0A1C3YKW4	189	K	Pyruvate carboxylase OS=Fusarium culmorum OX=5516 GN=FCULG_00008269 PE=4 SV=1	FGRAMPH1_01T23899	1	0.0059203	58.32	DFTDK(1)YGFPIIIK	3	0.64603	1	0.963	0.852	1.432	0.753	1.902	1.13	0.79	0.798	1.513	0.821	1.219	1.068	0.946	0.917	1.141	1.032
A0A1C3YKW4	217	K	Pyruvate carboxylase OS=Fusarium culmorum OX=5516 GN=FCULG_00008269 PE=4 SV=1	FGRAMPH1_01T23899	1	0.00290308	63.662	EQESLK(1)ESFER	2	-1.6612	1							0.79	0.798	1.513	0.821
A0A1C3YKW4	563	K	Pyruvate carboxylase OS=Fusarium culmorum OX=5516 GN=FCULG_00008269 PE=4 SV=1	FGRAMPH1_01T23899	1	0.00371768	60.157	NIILEQGPK(1)AFAK	3	0.43863	1	1.022	0.683	1.293	1.001	1.291	1.497	0.79	0.798	1.513	0.821	1.294	0.856	0.855	1.219	1.512	0.701
A0A1C3YKW4	680	K	Pyruvate carboxylase OS=Fusarium culmorum OX=5516 GN=FCULG_00008269 PE=4 SV=1	FGRAMPH1_01T23899	1	0.01558	77.533	K(1)NGVDIFR	2	0.40506	1	0.856	0.693	1.595	0.857	1.862	1.235	0.79	0.798	1.513	0.821	1.084	0.868	1.054	1.044	1.249	1.01
A0A1C3YKY0	209	K	Arginyl-tRNA synthetase OS=Gibberella zeae OX=5518 GN=FGRA07_05720 PE=3 SV=1	FGRAMPH1_01T22627	1	0.0129649	56.424	SPYNGLRDPSDPNSGK(1)K	3	1.2963	1	0.821	0.629	1.634	0.916	1.783	1.305	0.852	0.802	1.306	0.885	0.964	0.784	1.251	1.035	1.23	1.209
A0A1C3YKY9	402	K	Hydroxyacylglutathione hydrolase OS=Gibberella zeae OX=5518 GN=FGRA07_01831 PE=4 SV=1	FGRAMPH1_01T24073	1	4.43336e-10	159.69	LDIIGGK(1)DCEGVTK	2	-1.8437	2	0.889	0.95	1.218	0.944	1.29	0.935	1.03	1.088	1.031	0.932	0.863	0.873	1.181	1.013	0.989	1.166
A0A1C3YKY9	562	K	Hydroxyacylglutathione hydrolase OS=Gibberella zeae OX=5518 GN=FGRA07_01831 PE=4 SV=1	FGRAMPH1_01T24073	1	7.81333e-13	183.31	QTGETEPVAVMAK(1)LR	2	-0.37394	3	0.98	0.91	1.151	0.96	1.199	1.076	1.03	1.088	1.031	0.932	0.951	0.836	1.116	1.03	1.138	1.083
A0A1C3YKY9	527	K	Hydroxyacylglutathione hydrolase OS=Gibberella zeae OX=5518 GN=FGRA07_01831 PE=4 SV=1	FGRAMPH1_01T24073	1	2.44366e-07	169.17	VTTGK(1)FTIGDEK	2	0.30158	3	0.98	0.884	1.091	1.046	1.044	1.109	1.03	1.088	1.031	0.932	0.951	0.812	1.058	1.122	1.171	0.943
A0A1C3YKY9	418	K	Hydroxyacylglutathione hydrolase OS=Gibberella zeae OX=5518 GN=FGRA07_01831 PE=4 SV=1	FGRAMPH1_01T24073	1	1.49228e-09	131.56	TPGHGETFK(1)LGDITFK	3	-0.047815	1	0.952	0.904	1.152	0.992	1.161	1.053	1.03	1.088	1.031	0.932	0.924	0.831	1.117	1.064	1.112	1.05
A0A1C3YKY9	534	K	Hydroxyacylglutathione hydrolase OS=Gibberella zeae OX=5518 GN=FGRA07_01831 PE=4 SV=1	FGRAMPH1_01T24073	1	2.22799e-06	105.03	FTIGDEK(1)EHNVFMR	3	-0.40422	2	0.936	0.847	1.179	1.038	1.136	1.105	1.03	1.088	1.031	0.932	0.909	0.778	1.144	1.114	1.168	1.027
A0A1C3YKY9	473	K	Hydroxyacylglutathione hydrolase OS=Gibberella zeae OX=5518 GN=FGRA07_01831 PE=4 SV=1	FGRAMPH1_01T24073	1	0.00472009	67.113	EMHK(1)ALNER	2	-1.3037	3	0.886	0.873	1.32	0.92	1.435	1.016	1.03	1.088	1.031	0.932	0.86	0.802	1.28	0.987	1.072	1.297
A0A1C3YKY9	469	K	Hydroxyacylglutathione hydrolase OS=Gibberella zeae OX=5518 GN=FGRA07_01831 PE=4 SV=1	FGRAMPH1_01T24073	1	3.58111e-06	111.86	FFEGDAK(1)EMHK	3	0.83457	5	1.025	0.875	1.124	0.977	1.15	1.171	1.03	1.088	1.031	0.932	0.995	0.804	1.09	1.048	1.238	1.04
A0A1C3YKZ8	225	K	Glutamate dehydrogenase OS=Gibberella zeae (strain PH-1 / ATCC MYA-4620 / FGSC 9075 / NRRL 31084) OX=229533 GN=FGRAMPH1_01T24145 PE=3 SV=1	FGRAMPH1_01T24145	1	0.0439761	58.782	GSFEGK(1)R	2	-1.2045	1	1.205	0.828	1.062	0.904	1.174	1.456	1.191	1.062	1.037	0.753	1.012	0.78	1.024	1.201	1.297	0.853
A0A1C3YKZ8	129	K	Glutamate dehydrogenase OS=Gibberella zeae (strain PH-1 / ATCC MYA-4620 / FGSC 9075 / NRRL 31084) OX=229533 GN=FGRAMPH1_01T24145 PE=3 SV=1	FGRAMPH1_01T24145	1	0.013237	69.915	GK(1)SDAEIR	2	-1.3612	1							1.191	1.062	1.037	0.753
A0A1C3YL44	635	K	Ubiquitin thiolesterase OS=Gibberella zeae OX=5518 GN=FGRA07_02063 PE=3 SV=1	FGRAMPH1_01T24683	1	0.00258747	77.124	QK(1)FDEETVQR	2	2.5201	1							0.978	0.998	1.064	1.007
A0A1C3YL54	306	K	Pyruvate kinase OS=Gibberella zeae (strain PH-1 / ATCC MYA-4620 / FGSC 9075 / NRRL 31084) OX=229533 GN=FGRAMPH1_01T25023 PE=3 SV=1	FGRAMPH1_01T25023	1	1.63842e-09	129.05	GDLGIEIPAAEVFAAQK(1)K	3	0.8836	1	0.962	0.494	1.858	0.686	2.707	1.949	1.001	0.621	1.645	0.591	0.961	0.795	1.129	1.161	1.209	0.972
A0A1C3YL54	219	K	Pyruvate kinase OS=Gibberella zeae (strain PH-1 / ATCC MYA-4620 / FGSC 9075 / NRRL 31084) OX=229533 GN=FGRAMPH1_01T25023 PE=3 SV=1	FGRAMPH1_01T25023	1	4.92011e-09	122.44	GVNLPNTDVDLPALSEK(1)DK	3	0.67664	1	1.033	0.717	1.435	0.815	1.762	1.44	1.001	0.621	1.645	0.591	1.032	1.155	0.872	1.379	0.894	0.632
A0A1C3YL54	258	K	Pyruvate kinase OS=Gibberella zeae (strain PH-1 / ATCC MYA-4620 / FGSC 9075 / NRRL 31084) OX=229533 GN=FGRAMPH1_01T25023 PE=3 SV=1	FGRAMPH1_01T25023	1	0.00942679	66.056	DVLGEQGK(1)R	2	0.22951	2	0.998	0.589	1.781	0.632	2.817	1.694	1.001	0.621	1.645	0.591	0.997	0.948	1.083	1.069	1.052	1.013
A0A1C3YL81	678	K	DNA replication regulator sld3 OS=Fusarium sporotrichioides OX=5514 GN=FSPOR_9645 PE=4 SV=1	FGRAMPH1_01T23957	1	0.0561953	54.066	K(1)AQVEAELR	2	-1.4331	1	1.118	1.058	1.119	0.704	1.589	1.057
A0A1C3YL99	141	K	Serine/threonine-protein phosphatase OS=Gibberella zeae (strain PH-1 / ATCC MYA-4620 / FGSC 9075 / NRRL 31084) OX=229533 GN=FGRAMPH1_01T24303 PE=3 SV=1	FGRAMPH1_01T24303	1	0.000155755	109.16	IYGFYDECK(1)R	2	-0.85543	1	0.908	0.878	1.162	1.052	1.104	1.034	0.986	1.07	0.972	0.95	0.921	0.821	1.195	1.107	1.122	1.079
A0A1C3YLB0	56	K	Cytochrome c oxidase subunit mitochondrial OS=Fusarium langsethiae OX=179993 GN=FLAG1_05385 PE=4 SV=1	FGRAMPH1_01T24593	1	2.54157e-09	129.65	FEK(1)EFDGVQDVFELQR	3	-0.16945	1	1.103	0.965	1.06	0.872	1.215	1.144	1.178	1.204	0.755	0.938	0.936	0.801	1.404	0.93	1.169	1.51
A0A1C3YLB0	91	K	Cytochrome c oxidase subunit mitochondrial OS=Fusarium langsethiae OX=179993 GN=FLAG1_05385 PE=4 SV=1	FGRAMPH1_01T24593	1	1.73367e-05	81.65	NLNNAFAYDLVPAPSVIAAALK(1)AAR	3	-1.1682	1	1.079	1.053	0.899	0.969	0.928	1.025	1.178	1.204	0.755	0.938	0.916	0.875	1.191	1.033	1.047	1.153
A0A1C3YLB0	110	K	Cytochrome c oxidase subunit mitochondrial OS=Fusarium langsethiae OX=179993 GN=FLAG1_05385 PE=4 SV=1	FGRAMPH1_01T24593	1	0.00230921	86.794	IFEGIK(1)TK	3	-0.87819	3	1.169	1.122	0.798	0.91	0.877	1.042	1.178	1.204	0.755	0.938	0.992	0.932	1.057	0.97	1.064	1.09
A0A1C3YLB4	193	K	NADH-ubiquinone oxidoreductase 23 kDa subunit, mitochondrial OS=Gibberella zeae OX=5518 GN=FGRA07_10784 PE=3 SV=1	FGRAMPH1_01T25859	1	0.00920297	59.908	EELLYNK(1)EK	3	-0.65625	1	1.115	1.024	1.105	0.755	1.463	1.089	0.925	0.904	1.018	1.197	1.205	1.133	1.085	0.631	1.064	1.719
A0A1C3YLC3	160	K	Phosphatidyl synthase protein OS=Fusarium langsethiae OX=179993 GN=FLAG1_08805 PE=4 SV=1	FGRAMPH1_01T25953	1	0.0287431	62.659	LIPEGK(1)K	3	-0.43957	2	0.978	0.918	1.234	0.87	1.418	1.065	1.242	0.832	1.236	0.677	0.787	1.103	0.998	1.285	0.714	0.777
A0A1C3YLD5	351	K	CRAL-TRIO domain-containing protein C3H8.02 OS=Fusarium culmorum OX=5516 GN=FCULG_00007306 PE=4 SV=1	FGRAMPH1_01T26059	1	0.0112074	80.455	MK(1)DTQTR	2	-0.23452	1	1.283	1.01	0.903	0.804	1.123	1.27	1.256	1.118	0.866	0.798	1.021	0.903	1.043	1.008	1.131	1.035
A0A1C3YLE2	291	K	Dihydrolipoyl dehydrogenase OS=Gibberella zeae (strain PH-1 / ATCC MYA-4620 / FGSC 9075 / NRRL 31084) OX=229533 GN=FGRAMPH1_01T26147 PE=3 SV=1	FGRAMPH1_01T26147	1	0.000355162	100.38	VVSGDK(1)SGDK	2	-1.6171	1	1.264	0.966	1.247	0.524	2.381	1.309	1.2	1.024	1.081	0.694	1.053	0.943	1.154	0.755	1.117	1.528
A0A1C3YLE2	135	K	Dihydrolipoyl dehydrogenase OS=Gibberella zeae (strain PH-1 / ATCC MYA-4620 / FGSC 9075 / NRRL 31084) OX=229533 GN=FGRAMPH1_01T26147 PE=3 SV=1	FGRAMPH1_01T26147	1	6.26255e-06	134.61	AK(1)ETSVSGLTK	2	-0.32022	1	1.144	0.913	1.268	0.675	1.88	1.253	1.2	1.024	1.081	0.694	0.953	0.892	1.173	0.973	1.068	1.206
A0A1C3YLE5	120	K	Putative RNA-binding protein OS=Fusarium culmorum OX=5516 GN=FCULG_00009888 PE=4 SV=1	FGRAMPH1_01T26155	1	0.000687224	92.051	WHHLK(1)DFMR	3	0.3329	2	0.93	0.784	1.311	0.975	1.344	1.186	0.875	0.768	1.523	0.965	1.063	1.021	0.861	1.01	1.041	0.852
A0A1C3YLE5	115	K	Putative RNA-binding protein OS=Fusarium culmorum OX=5516 GN=FCULG_00009888 PE=4 SV=1	FGRAMPH1_01T26155	1	1.08246e-08	117.08	VYVGNLSYDVK(1)WHHLK	4	0.82466	1	0.819	0.636	1.678	0.867	1.937	1.287	0.875	0.768	1.523	0.965	0.936	0.828	1.102	0.898	1.13	1.227
A0A1C3YLH6	455	K	Protein kinase C OS=Gibberella zeae (strain PH-1 / ATCC MYA-4620 / FGSC 9075 / NRRL 31084) OX=229533 GN=FGRAMPH1_01T26573 PE=3 SV=1	FGRAMPH1_01T26573	1	0.00978386	55.261	K(1)EEVHEMYGHK	4	-0.68743	1	0.7	0.706	1.563	1.032	1.515	0.992	0.868	0.749	1.312	1.028	0.806	0.943	1.191	1.004	0.855	1.186
A0A1C3YLH8	611	K	Fmo1 flavin-containing monooxygenase OS=Fusarium langsethiae OX=179993 GN=FLAG1_09819 PE=4 SV=1	FGRAMPH1_01T26497	1	0.00129167	106.88	EK(1)TTDGLR	2	0.30229	2	0.906	0.721	1.237	1.137	1.088	1.256	1.008	0.942	0.902	1.284	0.899	0.765	1.371	0.886	1.175	1.547
A0A1C3YLI2	240	K	Genomic scaffold, ProqFM164S02 OS=Penicillium roqueforti (strain FM164) OX=1365484 GN=PROQFM164_S02g001833 PE=4 SV=1	FGRAMPH1_01T24643	1	0.00140246	84.169	NEEELEVVK(1)R	2	0.71459	1	0.938	0.879	1.329	0.853	1.559	1.067	0.904	1.062	1.052	1.048	1.038	0.828	1.263	0.814	1.254	1.552
A0A1C3YLJ5	101	K	Large conductance mechanosensitive channel OS=Fusarium oxysporum FOSC 3-a OX=909455 GN=FOYG_04871 PE=4 SV=1	FGRAMPH1_01T26589	1	6.74602e-05	78.342	NIEEK(1)FAVLQR	3	1.3464	1
A0A1C3YLK0	289	K	Polysaccharide deacetylase OS=Fusarium langsethiae OX=179993 GN=FLAG1_07993 PE=4 SV=1	FGRAMPH1_01T24967	1	0.032079	41.295	K(1)NQPPEGALLPK	3	-0.61185	1							1.007	1.149	1.03	0.949
A0A1C3YLK0	107	K	Polysaccharide deacetylase OS=Fusarium langsethiae OX=179993 GN=FLAG1_07993 PE=4 SV=1	FGRAMPH1_01T24967	1	0.00135202	99.815	DVLDK(1)THK	3	0.085527	2	1.015	0.864	1.09	1.031	1.057	1.175	1.007	1.149	1.03	0.949	1.008	0.752	1.058	1.086	1.34	0.974
A0A1C3YLK0	48	K	Polysaccharide deacetylase OS=Fusarium langsethiae OX=179993 GN=FLAG1_07993 PE=4 SV=1	FGRAMPH1_01T24967	1	0.012908	78.516	MLK(1)LFDK	2	-0.81849	1							1.007	1.149	1.03	0.949
A0A1C3YLK5	3197	K	Dynein heavy chain OS=Gibberella zeae OX=5518 GN=FGRA07_07303 PE=4 SV=1	FGRAMPH1_01T26685	1	0.00019247	102.55	HLNVGLEK(1)LR	3	-0.39423	1	0.833	0.733	1.472	0.962	1.529	1.136	0.627	0.626	1.782	0.879	1.329	1.171	0.826	1.094	1.135	0.755
A0A1C3YLL7	79	K	3-keto-steroid reductase OS=Fusarium culmorum OX=5516 GN=FCULG_00010263 PE=4 SV=1	FGRAMPH1_01T26961	1	0.00161227	73.245	K(1)AAQTSQALQSR	2	-1.9246	1							0.5	0.533	1.91	0.909
A0A1C3YLN5	567	K	Spermatogenesis-associated protein 20 OS=Fusarium culmorum OX=5516 GN=FCULG_00010375 PE=4 SV=1	FGRAMPH1_01T27143	1	0.0371621	53.968	AAACIK(1)ER	2	-0.42396	1	0.811	0.43	1.802	0.958	1.881	1.887	0.635	0.565	1.621	1.084	1.277	0.761	1.112	0.884	1.678	1.258
A0A1C3YLP6	134	K	Dihydrofolate reductase OS=Fusarium culmorum OX=5516 GN=FCULG_00010332 PE=4 SV=1	FGRAMPH1_01T27109	1	0.0058097	75.416	K(1)DEASGNYR	2	-0.39451	1	0.894	0.6	1.843	0.662	2.785	1.49
A0A1C3YLR6	670	K	DNA topoisomerase 2 OS=Gibberella zeae (strain PH-1 / ATCC MYA-4620 / FGSC 9075 / NRRL 31084) OX=229533 GN=FGRAMPH1_01T26243 PE=3 SV=1	FGRAMPH1_01T26243	1	0.0288308	50.703	QFLGLK(1)HK	3	3.2378	2	0.912	0.847	0.699	1.542	0.454	1.077
A0A1C3YLR6	1224	K	DNA topoisomerase 2 OS=Gibberella zeae (strain PH-1 / ATCC MYA-4620 / FGSC 9075 / NRRL 31084) OX=229533 GN=FGRAMPH1_01T26243 PE=3 SV=1	FGRAMPH1_01T26243	1	0.0521413	47.228	K(1)AVLVQELR	2	0.1874	1
A0A1C3YLU8	124	K	Cat eye syndrome critical region protein 5 OS=Fusarium langsethiae OX=179993 GN=FLAG1_00712 PE=4 SV=1	FGRAMPH1_01T26841	1	0.0200007	64.82	K(1)EESLQER	2	-0.47032	1	0.793	0.672	1.62	0.915	1.771	1.179	1.095	1.177	0.977	0.814	0.724	0.571	1.658	1.124	1.268	1.475
A0A1C3YLV7	149	K	Mycothiol acetyltransferase OS=Fusarium sporotrichioides OX=5514 GN=FSPOR_2875 PE=4 SV=1	FGRAMPH1_01T27833	1	0.00026151	126.31	EVK(1)EFFSHR	3	-0.33944	1	0.845	1.161	1.126	0.868	1.297	0.728	1.164	1.266	0.897	0.756	0.726	0.917	1.255	1.148	0.792	1.093
A0A1C3YLV7	298	K	Mycothiol acetyltransferase OS=Fusarium sporotrichioides OX=5514 GN=FSPOR_2875 PE=4 SV=1	FGRAMPH1_01T27833	1	0.00790653	74.165	AMETLK(1)ER	2	-0.75556	1	1.173	0.89	1.051	0.886	1.185	1.317	1.164	1.266	0.897	0.756	1.008	0.703	1.172	1.172	1.434	1
A0A1C3YLV7	146	K	Mycothiol acetyltransferase OS=Fusarium sporotrichioides OX=5514 GN=FSPOR_2875 PE=4 SV=1	FGRAMPH1_01T27833	1	0.000472411	72.321	FWWQIPSTMPK(1)EVK	3	-0.073983	2	1.015	1.042	1.079	0.864	1.249	0.975	1.164	1.266	0.897	0.756	0.872	0.823	1.203	1.143	1.06	1.052
A0A1C3YLV7	108	K	Mycothiol acetyltransferase OS=Fusarium sporotrichioides OX=5514 GN=FSPOR_2875 PE=4 SV=1	FGRAMPH1_01T27833	1	0.000357553	81.565	QGIGSALLEK(1)AK	3	0.28627	1	0.971	1.073	0.929	1.027	0.905	0.906	1.164	1.266	0.897	0.756	0.834	0.848	1.036	1.358	0.983	0.763
A0A1C3YLV7	29	K	Mycothiol acetyltransferase OS=Fusarium sporotrichioides OX=5514 GN=FSPOR_2875 PE=4 SV=1	FGRAMPH1_01T27833	1	0.0138213	80.438	SDDDIK(1)K	2	0.65699	1	1.251	1.132	0.98	0.637	1.537	1.105	1.164	1.266	0.897	0.756	1.075	0.894	1.093	0.843	1.202	1.297
A0A1C3YLW6	207	K	Tyrosinase OS=Fusarium culmorum OX=5516 GN=FCULG_00010226 PE=4 SV=1	FGRAMPH1_01T26885	1	2.80941e-06	99.813	DALSGK(1)YGDWDDEDRTR	3	-0.70417	1	1.033	0.659	1.392	0.916	1.519	1.568	0.92	0.815	1.318	0.907	1.123	0.809	1.056	1.01	1.388	1.046
A0A1C3YLW6	142	K	Tyrosinase OS=Fusarium culmorum OX=5516 GN=FCULG_00010226 PE=4 SV=1	FGRAMPH1_01T26885	1	0.00325319	73.887	LAALYPSK(1)YR	2	1.246	1							0.92	0.815	1.318	0.907
A0A1C3YLW6	153	K	Tyrosinase OS=Fusarium culmorum OX=5516 GN=FCULG_00010226 PE=4 SV=1	FGRAMPH1_01T26885	1	0.000198242	89.43	AQYVDAANK(1)LR	2	0.35606	1	0.903	0.706	1.443	0.948	1.523	1.278	0.92	0.815	1.318	0.907	0.982	0.866	1.095	1.045	1.134	1.048
A0A1C3YLX1	349	K	Putative amino-acid permease P7G5.06 OS=Fusarium culmorum OX=5516 GN=FCULG_00011973 PE=4 SV=1	FGRAMPH1_01T28033	1	0.000418705	77.185	GHAPK(1)FLNYIDGK	3	1.4823	1	0.987	0.946	1.158	0.909	1.273	1.044	0.902	1.191	1.107	0.849	1.094	0.794	1.046	1.071	1.378	0.977
A0A1C3YLY4	317	K	Phage tail fiber repeat 2 OS=Fusarium sporotrichioides OX=5514 GN=FSPOR_5162 PE=4 SV=1	FGRAMPH1_01T09013	1	0.00112308	90.827	VESSK(1)EAAR	2	-0.97568	1	0.614	0.477	0.822	2.086	0.394	1.287	0.646	0.494	0.439	2.703	0.95	0.966	1.872	0.772	0.983	2.425
A0A1C3YLZ5	296	K	Putative glucose transporter rco-3 OS=Fusarium culmorum OX=5516 GN=FCULG_00012154 PE=3 SV=1	FGRAMPH1_01T09165	1	3.25904e-05	107.09	GSLWDGK(1)SNLR	2	-0.50021	1	0.917	0.983	1.016	1.085	0.937	0.933	0.993	1.364	0.863	0.785	0.923	0.721	1.177	1.382	1.28	0.852
A0A1C3YLZ5	71	K	Putative glucose transporter rco-3 OS=Fusarium culmorum OX=5516 GN=FCULG_00012154 PE=3 SV=1	FGRAMPH1_01T09165	1	7.4904e-07	138.73	FFIEQVEGK(1)GATK	2	-1.1002	2							0.993	1.364	0.863	0.785
A0A1C3YLZ5	239	K	Putative glucose transporter rco-3 OS=Fusarium culmorum OX=5516 GN=FCULG_00012154 PE=3 SV=1	FGRAMPH1_01T09165	1	3.93376e-07	147.56	RGQIEK(1)AVDALAR	3	2.8491	1	0.967	0.899	1.243	0.89	1.396	1.075	0.993	1.364	0.863	0.785	0.974	0.659	1.44	1.134	1.478	1.27
A0A1C3YM16	124	K	Small secreted protein OS=Fusarium langsethiae OX=179993 GN=FLAG1_08497 PE=4 SV=1	FGRAMPH1_01T09441	1	0.00535104	90.64	GSK(1)ASQR	2	-0.17533	1	0.96	0.505	1.23	1.304	0.943	1.901	1.04	0.722	1.232	1.009	0.923	0.699	0.998	1.292	1.32	0.772
A0A1C3YM16	95	K	Small secreted protein OS=Fusarium langsethiae OX=179993 GN=FLAG1_08497 PE=4 SV=1	FGRAMPH1_01T09441	1	1.42206e-17	225.29	SCAK(1)DDSSCTWNFK	3	0.34858	6	1.003	0.605	1.307	1.084	1.205	1.659	1.04	0.722	1.232	1.009	0.964	0.838	1.061	1.074	1.15	0.988
A0A1C3YM16	121	K	Small secreted protein OS=Fusarium langsethiae OX=179993 GN=FLAG1_08497 PE=4 SV=1	FGRAMPH1_01T09441	1	0.00299577	94.407	FVVK(1)GSK	3	-0.74619	3	0.996	0.585	1.348	1.071	1.258	1.704	1.04	0.722	1.232	1.009	0.958	0.81	1.094	1.061	1.183	1.031
A0A1C3YM16	180	K	Small secreted protein OS=Fusarium langsethiae OX=179993 GN=FLAG1_08497 PE=4 SV=1	FGRAMPH1_01T09441	0.998994	2.32743e-09	130.36	QVQGGK(0.999)VVK(0.001)PDQSYAPANLPN	3	-0.048219	6	0.966	0.688	1.285	1.062	1.21	1.405	1.04	0.722	1.232	1.009	0.929	0.953	1.043	1.053	0.975	0.991
A0A1C3YM16	174	K	Small secreted protein OS=Fusarium langsethiae OX=179993 GN=FLAG1_08497 PE=4 SV=1	FGRAMPH1_01T09441	1	1.00444e-13	195.6	QIVWPAYTDK(1)QVQGGK	3	0.29023	6	0.982	0.665	1.349	1.004	1.344	1.477	1.04	0.722	1.232	1.009	0.944	0.921	1.095	0.995	1.025	1.101
A0A1C3YM16	117	K	Small secreted protein OS=Fusarium langsethiae OX=179993 GN=FLAG1_08497 PE=4 SV=1	FGRAMPH1_01T09441	1	0.000114981	91.549	GAATACK(1)FVVK	3	-0.10883	3	0.951	0.568	1.279	1.202	1.065	1.673	1.04	0.722	1.232	1.009	0.914	0.787	1.038	1.191	1.161	0.872
A0A1C3YM16	105	K	Small secreted protein OS=Fusarium langsethiae OX=179993 GN=FLAG1_08497 PE=4 SV=1	FGRAMPH1_01T09441	1	4.32451e-10	149.3	DDSSCTWNFK(1)IDTHK	3	-1.0449	5	1.005	0.64	1.321	1.034	1.279	1.57	1.04	0.722	1.232	1.009	0.966	0.886	1.072	1.025	1.09	1.046
A0A1C3YM16	110	K	Small secreted protein OS=Fusarium langsethiae OX=179993 GN=FLAG1_08497 PE=4 SV=1	FGRAMPH1_01T09441	1	1.7734e-09	131.35	IDTHK(1)GAATACK	3	-0.27729	6	1.105	0.575	1.254	1.066	1.176	1.922	1.04	0.722	1.232	1.009	1.062	0.796	1.018	1.056	1.334	0.964
A0A1C3YM56	36	K	Small secreted protein OS=Fusarium langsethiae OX=179993 GN=FLAG1_04679 PE=4 SV=1	FGRAMPH1_01T10069	1	0.00159082	80.755	GIQNEGK(1)RPR	3	0.15008	2	1.392	1.077	0.85	0.681	1.247	1.292	1.711	1.265	0.495	0.66	0.814	0.851	1.717	1.032	0.957	1.664
A0A1C3YM60	42	K	ATP synthase subunit d, mitochondrial OS=Fusarium venenatum OX=56646 PE=3 SV=1	FGRAMPH1_01T10261	1	4.03399e-09	122.14	K(1)VQQLQEQPTTVDFSQYR	3	-0.41673	1	0.893	0.851	1.127	1.129	0.999	1.049	0.685	0.82	1.428	1.127	1.304	1.038	0.789	1.002	1.256	0.787
A0A1C3YM60	73	K	ATP synthase subunit d, mitochondrial OS=Fusarium venenatum OX=56646 PE=3 SV=1	FGRAMPH1_01T10261	1	0.000151369	97.463	NQAIIDEIEK(1)R	2	2.1706	1	0.633	0.753	1.461	1.153	1.268	0.84	0.685	0.82	1.428	1.127	0.924	0.918	1.023	1.023	1.007	1
A0A1C3YM97	363	K	Phosphotransferase (Fragment) OS=Fusarium sp. FIESC_12 OX=1755127 GN=FIE12Z_6556 PE=3 SV=1	FGRAMPH1_01T10791	1	0.000558338	102.95	SYTSTGK(1)SR	2	-0.28416	1	1.286	1.335	0.949	0.43	2.21	0.963	1.053	1.258	1.014	0.744	1.221	1.061	0.936	0.578	1.151	1.619
A0A1C3YMA1	328	K	Putative woronin body major protein OS=Fusarium sporotrichioides OX=5514 GN=FSPOR_9705 PE=4 SV=1	FGRAMPH1_01T10701	1	0.000355162	100.38	TVESSK(1)SDNK	2	-0.11537	1							1.161	1.223	1.053	0.619
A0A1C3YMA1	351	K	Putative woronin body major protein OS=Fusarium sporotrichioides OX=5514 GN=FSPOR_9705 PE=4 SV=1	FGRAMPH1_01T10701	1	0.0163585	55.314	NGGIHK(1)LGDK	3	-0.44083	1	1.09	0.917	1.221	0.772	1.581	1.189	1.161	1.223	1.053	0.619	0.939	0.75	1.16	1.247	1.252	0.93
A0A1C3YMA1	322	K	Putative woronin body major protein OS=Fusarium sporotrichioides OX=5514 GN=FSPOR_9705 PE=4 SV=1	FGRAMPH1_01T10701	1	0.00039357	98.902	FTEK(1)TVESSK	3	-2.8616	2	1.097	1.178	1.162	0.563	2.064	0.932	1.161	1.223	1.053	0.619	0.945	0.963	1.104	0.91	0.981	1.213
A0A1C3YMA6	57	K	Related to stress responsive A/B barrel domain protein OS=Fusarium proliferatum (strain ET1) OX=1227346 GN=FPRO_09748 PE=4 SV=1	FGRAMPH1_01T10835	0.992904	0.000732482	62.94	LPSK(0.007)DDQAK(0.993)LLDQYHK	4	1.5139	1							1.898	1.461	0.546	0.185
A0A1C3YMI1	173	K	Brefeldin A resistance protein OS=Fusarium culmorum OX=5516 GN=FCULG_00005269 PE=3 SV=1	FGRAMPH1_01T11505	1	0.0558567	41.117	SNTNEK(1)PDR	2	-1.1478	1	0.902	0.887	1.028	1.184	0.868	1.017
A0A1C3YML2	457	K	Cmgc srpk protein kinase OS=Fusarium langsethiae OX=179993 GN=FLAG1_05221 PE=4 SV=1	FGRAMPH1_01T11331	0.999997	0.00144053	82.417	YHFK(1)EEEAKR	4	-0.014039	4	0.774	0.646	1.603	0.977	1.64	1.197	0.767	0.703	1.527	0.911	1.009	0.919	1.05	1.072	1.098	0.979
A0A1C3YML2	88	K	Cmgc srpk protein kinase OS=Fusarium langsethiae OX=179993 GN=FLAG1_05221 PE=4 SV=1	FGRAMPH1_01T11331	1	0.00581973	77.058	HVALK(1)VVR	3	0.32952	1	0.809	0.598	1.711	0.882	1.94	1.352	0.767	0.703	1.527	0.911	1.055	0.851	1.12	0.968	1.24	1.157
A0A1C3YML2	114	K	Cmgc srpk protein kinase OS=Fusarium langsethiae OX=179993 GN=FLAG1_05221 PE=4 SV=1	FGRAMPH1_01T11331	1	0.0230656	45.603	IVQAK(1)PDHPGR	3	-3.1448	1							0.767	0.703	1.527	0.911
A0A1C3YMP0	72	K	Peptide hydrolase OS=Gibberella zeae (strain PH-1 / ATCC MYA-4620 / FGSC 9075 / NRRL 31084) OX=229533 GN=FGRAMPH1_01T11883 PE=3 SV=1	FGRAMPH1_01T11883	1	1.08815e-08	114.52	AFGLPGYAASVDFIYK(1)EISK	3	0.019242	1	1.143	0.863	0.94	1.054	0.893	1.324	0.993	1.003	0.8	1.324	1.151	0.86	1.175	0.796	1.338	1.476
A0A1C3YMP0	40	K	Peptide hydrolase OS=Gibberella zeae (strain PH-1 / ATCC MYA-4620 / FGSC 9075 / NRRL 31084) OX=229533 GN=FGRAMPH1_01T11883 PE=3 SV=1	FGRAMPH1_01T11883	1	0.000109	92.538	GLMK(1)NLETLNK	3	0.40338	1	0.97	0.861	1.079	1.089	0.991	1.126	0.993	1.003	0.8	1.324	0.977	0.858	1.349	0.823	1.139	1.639
A0A1C3YMP0	36	K	Peptide hydrolase OS=Gibberella zeae (strain PH-1 / ATCC MYA-4620 / FGSC 9075 / NRRL 31084) OX=229533 GN=FGRAMPH1_01T11883 PE=3 SV=1	FGRAMPH1_01T11883	1	0.000256464	112.36	LITEK(1)GLMK	2	-0.32319	4	0.998	0.875	0.912	1.214	0.751	1.141	0.993	1.003	0.8	1.324	1.005	0.872	1.14	0.917	1.153	1.243
A0A1C3YMP0	320	K	Peptide hydrolase OS=Gibberella zeae (strain PH-1 / ATCC MYA-4620 / FGSC 9075 / NRRL 31084) OX=229533 GN=FGRAMPH1_01T11883 PE=3 SV=1	FGRAMPH1_01T11883	1	0.00070939	143.61	YYVNNMK(1)K	2	-0.070175	4	0.958	0.833	0.947	1.262	0.751	1.151	0.993	1.003	0.8	1.324	0.965	0.831	1.184	0.953	1.161	1.242
A0A1C3YMP0	218	K	Peptide hydrolase OS=Gibberella zeae (strain PH-1 / ATCC MYA-4620 / FGSC 9075 / NRRL 31084) OX=229533 GN=FGRAMPH1_01T11883 PE=3 SV=1	FGRAMPH1_01T11883	1	2.96172e-10	166.92	AK(1)LEAGETIEAFAK	2	-0.48335	2	1.027	0.892	0.758	1.323	0.573	1.152	0.993	1.003	0.8	1.324	1.034	0.889	0.948	0.999	1.163	0.949
A0A1C3YMP0	47	K	Peptide hydrolase OS=Gibberella zeae (strain PH-1 / ATCC MYA-4620 / FGSC 9075 / NRRL 31084) OX=229533 GN=FGRAMPH1_01T11883 PE=3 SV=1	FGRAMPH1_01T11883	1	5.25075e-18	222.42	NLETLNK(1)IAYANGGNR	3	-3.1245	3	1.035	0.884	0.969	1.112	0.871	1.172	0.993	1.003	0.8	1.324	1.042	0.881	1.211	0.84	1.183	1.442
A0A1C3YMU5	321	K	Versicolorin B desaturase OS=Fusarium culmorum OX=5516 GN=FCULG_00005622 PE=3 SV=1	FGRAMPH1_01T12277	0.997483	0.000485272	78.508	SK(0.997)FDK(0.003)VDDITFER	3	-1.0027	1	0.843	0.625	1.492	1.041	1.433	1.348	1.019	0.916	1.109	0.989	0.827	0.682	1.345	1.053	1.213	1.277
A0A1C3YMU9	224	K	Tripeptidyl aminopeptidase OS=Fusarium langsethiae OX=179993 GN=FLAG1_08467 PE=4 SV=1	FGRAMPH1_01T13199	1	0.0224184	47.606	MVDALGEDGK(1)LR	2	-0.072279	1	1.025	0.896	1.03	1.049	0.982	1.144	1.152	1.006	0.832	1.11	0.89	0.891	1.238	0.945	0.999	1.31
A0A1C3YMW0	63	K	---	FGRAMPH1_01T13225	1	0.000384474	70.959	NNDHNLGEVTLHGDDDGK(1)CSK	4	-0.50435	1	0.763	0.784	1.684	0.769	2.189	0.972	1.472	0.692	1.09	0.78	0.518	1.133	1.545	0.986	0.457	1.567
A0A1C3YMW0	101	K	---	FGRAMPH1_01T13225	1	0.000935708	111.46	DIK(1)DGQCR	2	0.51953	3	1.258	0.605	1.277	0.859	1.486	2.078	1.472	0.692	1.09	0.78	0.855	0.874	1.172	1.101	0.978	1.064
A0A1C3YMW0	94	K	---	FGRAMPH1_01T13225	0.950104	0.0159264	54.486	LVLYSDK(0.05)NCK(0.95)R	3	0.46853	1	1.501	0.615	0.951	0.934	1.017	2.441	1.472	0.692	1.09	0.78	1.02	0.889	0.872	1.197	1.147	0.728
A0A1C3YMW0	91	K	---	FGRAMPH1_01T13225	1	0.000181606	126.19	LVLYSDK(1)NCK	2	1.4117	2	1.244	0.66	1.18	0.916	1.288	1.885	1.472	0.692	1.09	0.78	0.845	0.954	1.083	1.174	0.886	0.922
A0A1C3YN04	205	K	Homocitrate synthase OS=Gibberella zeae OX=5518 GN=FGRA07_03031 PE=3 SV=1	FGRAMPH1_01T14207	1	0.0207052	69.628	SQGK(1)EVR	2	0.084615	1	0.729	0.682	1.518	1.071	1.417	1.069	0.895	0.903	1.251	0.956	0.815	0.755	1.213	1.12	1.079	1.083
A0A1C3YN26	149	K	Phosphoglycerate kinase OS=Gibberella zeae (strain PH-1 / ATCC MYA-4620 / FGSC 9075 / NRRL 31084) OX=229533 GN=FGRAMPH1_01T14205 PE=3 SV=1	FGRAMPH1_01T14205	1	2.44367e-09	125.51	VDFNVPLDADK(1)NITNNQR	3	-1.3551	2	1.033	0.773	1.242	0.952	1.306	1.338	0.865	0.501	1.842	0.631	1.194	1.543	0.674	1.509	0.774	0.447
A0A1C3YN26	260	K	Phosphoglycerate kinase OS=Gibberella zeae (strain PH-1 / ATCC MYA-4620 / FGSC 9075 / NRRL 31084) OX=229533 GN=FGRAMPH1_01T14205 PE=3 SV=1	FGRAMPH1_01T14205	1	0.000274795	103.46	ADK(1)AQVEAFR	2	-1.1606	1	0.75	0.554	2.025	0.67	3.022	1.353	0.865	0.501	1.842	0.631	0.867	1.106	1.099	1.062	0.784	1.035
A0A1C3YN26	307	K	Phosphoglycerate kinase OS=Gibberella zeae (strain PH-1 / ATCC MYA-4620 / FGSC 9075 / NRRL 31084) OX=229533 GN=FGRAMPH1_01T14205 PE=3 SV=1	FGRAMPH1_01T14205	1	0.00320914	95.358	ASGFLVK(1)K	3	-0.3134	2							0.865	0.501	1.842	0.631
A0A1C3YN26	441	K	Phosphoglycerate kinase OS=Gibberella zeae (strain PH-1 / ATCC MYA-4620 / FGSC 9075 / NRRL 31084) OX=229533 GN=FGRAMPH1_01T14205 PE=3 SV=1	FGRAMPH1_01T14205	1	0.000137922	108.72	LYK(1)EAIADAK	2	0.040165	1							0.865	0.501	1.842	0.631
A0A1C3YN26	336	K	Phosphoglycerate kinase OS=Gibberella zeae (strain PH-1 / ATCC MYA-4620 / FGSC 9075 / NRRL 31084) OX=229533 GN=FGRAMPH1_01T14205 PE=3 SV=1	FGRAMPH1_01T14205	1	0.000162787	81.632	VSDK(1)IQLIDNLLDK	3	-0.30881	1	0.586	0.445	2.219	0.75	2.957	1.316	0.865	0.501	1.842	0.631	0.677	0.888	1.205	1.189	0.762	1.013
A0A1C3YN26	195	K	Phosphoglycerate kinase OS=Gibberella zeae (strain PH-1 / ATCC MYA-4620 / FGSC 9075 / NRRL 31084) OX=229533 GN=FGRAMPH1_01T14205 PE=3 SV=1	FGRAMPH1_01T14205	1	0.00494182	58.04	YSLK(1)PVVAELEK	3	1.0804	1							0.865	0.501	1.842	0.631
A0A1C3YN32	74	K	Alkaline phosphatase OS=Gibberella zeae (strain PH-1 / ATCC MYA-4620 / FGSC 9075 / NRRL 31084) OX=229533 GN=FGRAMPH1_01T14613 PE=3 SV=1	FGRAMPH1_01T14613	1	0.000885605	82.261	HDHNTPATK(1)R	4	-0.31033	2	0.71	0.982	1.314	0.995	1.321	0.723	0.87	1.159	0.932	1.118	0.816	0.847	1.41	0.89	0.963	1.584
A0A1C3YN32	304	K	Alkaline phosphatase OS=Gibberella zeae (strain PH-1 / ATCC MYA-4620 / FGSC 9075 / NRRL 31084) OX=229533 GN=FGRAMPH1_01T14613 PE=3 SV=1	FGRAMPH1_01T14613	1	0.0153903	47.688	NHNDVYPSLSEMAK(1)TALR	3	-1.0687	1	0.979	0.817	1.062	1.142	0.93	1.198	0.87	1.159	0.932	1.118	1.125	0.705	1.139	1.021	1.596	1.116
A0A1C3YN32	361	K	Alkaline phosphatase OS=Gibberella zeae (strain PH-1 / ATCC MYA-4620 / FGSC 9075 / NRRL 31084) OX=229533 GN=FGRAMPH1_01T14613 PE=3 SV=1	FGRAMPH1_01T14613	1	8.11173e-05	119.39	AVLDFIK(1)ESK	3	-1.1306	3	0.823	1.037	0.991	1.149	0.863	0.794	0.87	1.159	0.932	1.118	0.946	0.895	1.063	1.028	1.057	1.034
A0A1C3YN32	316	K	Alkaline phosphatase OS=Gibberella zeae (strain PH-1 / ATCC MYA-4620 / FGSC 9075 / NRRL 31084) OX=229533 GN=FGRAMPH1_01T14613 PE=3 SV=1	FGRAMPH1_01T14613	1	0.0175423	73.233	ATEK(1)SDK	2	-0.93275	1	0.834	1.008	1.013	1.145	0.885	0.827	0.87	1.159	0.932	1.118	0.959	0.87	1.087	1.024	1.102	1.062
A0A1C3YN32	143	K	Alkaline phosphatase OS=Gibberella zeae (strain PH-1 / ATCC MYA-4620 / FGSC 9075 / NRRL 31084) OX=229533 GN=FGRAMPH1_01T14613 PE=3 SV=1	FGRAMPH1_01T14613	1	1.51746e-06	101.85	K(1)TYNGAISTLPNHDPCGTVLEAAK	3	-0.1369	1	0.922	0.951	1.128	0.999	1.128	0.97	0.87	1.159	0.932	1.118	1.06	0.821	1.21	0.894	1.291	1.353
A0A1C3YN32	166	K	Alkaline phosphatase OS=Gibberella zeae (strain PH-1 / ATCC MYA-4620 / FGSC 9075 / NRRL 31084) OX=229533 GN=FGRAMPH1_01T14613 PE=3 SV=1	FGRAMPH1_01T14613	1	1.33007e-09	127.16	TYNGAISTLPNHDPCGTVLEAAK(1)R	3	-0.56953	1	0.907	0.876	1.125	1.092	1.03	1.035	0.87	1.159	0.932	1.118	1.043	0.756	1.207	0.977	1.38	1.235
A0A1C3YN32	319	K	Alkaline phosphatase OS=Gibberella zeae (strain PH-1 / ATCC MYA-4620 / FGSC 9075 / NRRL 31084) OX=229533 GN=FGRAMPH1_01T14613 PE=3 SV=1	FGRAMPH1_01T14613	1	0.0211546	45.614	SDK(1)GFFIMIEGSR	3	-1.5021	1							0.87	1.159	0.932	1.118
A0A1C3YN32	514	K	Alkaline phosphatase OS=Gibberella zeae (strain PH-1 / ATCC MYA-4620 / FGSC 9075 / NRRL 31084) OX=229533 GN=FGRAMPH1_01T14613 PE=3 SV=1	FGRAMPH1_01T14613	1	1.83888e-05	96.866	GNVENTDVGK(1)YLR	3	-0.1802	3	0.942	0.864	1.095	1.1	0.995	1.09	0.87	1.159	0.932	1.118	1.083	0.745	1.175	0.984	1.454	1.194
A0A1C3YN32	244	K	Alkaline phosphatase OS=Gibberella zeae (strain PH-1 / ATCC MYA-4620 / FGSC 9075 / NRRL 31084) OX=229533 GN=FGRAMPH1_01T14613 PE=3 SV=1	FGRAMPH1_01T14613	1	0.00461567	60.255	ADDTDVVK(1)IAK	3	0.68291	1	0.867	0.927	1.199	1.006	1.192	0.936	0.87	1.159	0.932	1.118	0.997	0.8	1.286	0.9	1.246	1.429
A0A1C3YN32	265	K	Alkaline phosphatase OS=Gibberella zeae (strain PH-1 / ATCC MYA-4620 / FGSC 9075 / NRRL 31084) OX=229533 GN=FGRAMPH1_01T14613 PE=3 SV=1	FGRAMPH1_01T14613	1	0.0202388	46.378	AGFDALK(1)GGNNVK	3	0.31481	1	0.966	0.957	1.056	1.021	1.035	1.01	0.87	1.159	0.932	1.118	1.11	0.826	1.133	0.913	1.344	1.241
A0A1C3YN32	351	K	Alkaline phosphatase OS=Gibberella zeae (strain PH-1 / ATCC MYA-4620 / FGSC 9075 / NRRL 31084) OX=229533 GN=FGRAMPH1_01T14613 PE=3 SV=1	FGRAMPH1_01T14613	1	2.28519e-09	117.94	IDHAGHINDPAAQVHEVLEYDK(1)TFR	5	0.3514	2	0.941	0.932	0.986	1.141	0.864	1.01	0.87	1.159	0.932	1.118	1.082	0.804	1.058	1.021	1.346	1.036
A0A1C3YN33	71	K	7alpha-cephem-methoxylase p8 chain OS=Fusarium langsethiae OX=179993 GN=FLAG1_10896 PE=4 SV=1	FGRAMPH1_01T13677	1	1.0469e-08	130.4	SPAK(1)ETEFTDESAVR	2	1.2095	2	0.967	0.897	1.109	1.027	1.08	1.078	1.231	1.205	0.905	0.706	0.786	0.744	1.225	1.455	1.056	0.842
A0A1C3YN33	102	K	7alpha-cephem-methoxylase p8 chain OS=Fusarium langsethiae OX=179993 GN=FLAG1_10896 PE=4 SV=1	FGRAMPH1_01T13677	1	0.00161539	79.311	K(1)IVIFDHTIR	3	0.27457	1	0.898	0.812	1.386	0.904	1.533	1.105	1.231	1.205	0.905	0.706	0.729	0.674	1.531	1.28	1.082	1.196
A0A1C3YN54	56	K	Ras-related protein Rab-11B OS=Fusarium culmorum OX=5516 GN=FCULG_00006890 PE=4 SV=1	FGRAMPH1_01T15015	1	0.00013677	116.71	SIQVDSK(1)TIK	2	0.65618	1	1.18	0.796	1.079	0.944	1.143	1.482	1.49	0.956	0.939	0.678	0.792	0.833	1.149	1.392	0.951	0.825
A0A1C3YN56	156	K	Short-chain dehydrogenase OS=Fusarium sporotrichioides OX=5514 GN=FSPOR_11101 PE=4 SV=1	FGRAMPH1_01T14837	1	6.70217e-06	92.265	VDVSDAQQIQDALK(1)K	3	0.62686	1	1.032	0.852	1.189	0.927	1.283	1.212	1.121	1.058	1.135	0.69	0.921	0.805	1.048	1.343	1.144	0.78
A0A1C3YN56	133	K	Short-chain dehydrogenase OS=Fusarium sporotrichioides OX=5514 GN=FSPOR_11101 PE=4 SV=1	FGRAMPH1_01T14837	1	0.00505165	65.474	SLSEK(1)HGIK	3	2.053	1	0.964	0.787	1.174	1.075	1.092	1.224	1.121	1.058	1.135	0.69	0.86	0.744	1.034	1.558	1.156	0.664
A0A1C3YN87	156	K	Hri1 protein OS=Fusarium langsethiae OX=179993 GN=FLAG1_08786 PE=4 SV=1	FGRAMPH1_01T15269	1	3.68891e-11	179.65	ALVLQTEDEEK(1)GVR	3	0.30846	3	0.96	0.923	0.88	1.237	0.712	1.04	1.052	1.139	0.812	1.145	0.913	0.81	1.084	1.08	1.127	1.004
A0A1C3YN87	234	K	Hri1 protein OS=Fusarium langsethiae OX=179993 GN=FLAG1_08786 PE=4 SV=1	FGRAMPH1_01T15269	1	6.17931e-06	127.02	VIEASGK(1)TTSK	3	1.1438	2	0.995	0.965	0.837	1.203	0.696	1.031	1.052	1.139	0.812	1.145	0.946	0.847	1.031	1.051	1.117	0.981
A0A1C3YN87	192	K	Hri1 protein OS=Fusarium langsethiae OX=179993 GN=FLAG1_08786 PE=4 SV=1	FGRAMPH1_01T15269	1	0.000574184	96.113	WEWTEGGWK(1)R	2	-0.57112	1	0.998	0.925	0.971	1.106	0.878	1.079	1.052	1.139	0.812	1.145	0.949	0.812	1.196	0.966	1.169	1.238
A0A1C3YN87	227	K	Hri1 protein OS=Fusarium langsethiae OX=179993 GN=FLAG1_08786 PE=4 SV=1	FGRAMPH1_01T15269	1	0.00195459	74.962	TWK(1)VIEASGK	2	0.46075	2	0.91	0.879	1.073	1.138	0.943	1.035	1.052	1.139	0.812	1.145	0.865	0.772	1.321	0.994	1.12	1.329
A0A1C3YNA9	469	K	Carboxypeptidase OS=Gibberella zeae (strain PH-1 / ATCC MYA-4620 / FGSC 9075 / NRRL 31084) OX=229533 GN=FGRAMPH1_01T15555 PE=3 SV=1	FGRAMPH1_01T15555	1	1.78206e-14	153.36	GFTLATVK(1)TSGHMVPQYAPPAAFR	3	-0.46935	2	1.007	0.842	1.053	1.098	0.958	1.196	1.041	1.057	0.851	1.172	0.967	0.797	1.237	0.937	1.213	1.32
A0A1C3YNA9	349	K	Carboxypeptidase OS=Gibberella zeae (strain PH-1 / ATCC MYA-4620 / FGSC 9075 / NRRL 31084) OX=229533 GN=FGRAMPH1_01T15555 PE=3 SV=1	FGRAMPH1_01T15555	1	0.0145347	55.806	K(1)AIHAPSTPK	2	0.39134	2	0.883	0.915	1.052	1.15	0.915	0.966	1.041	1.057	0.851	1.172	0.848	0.866	1.236	0.981	0.979	1.26
A0A1C3YNA9	77	K	Carboxypeptidase OS=Gibberella zeae (strain PH-1 / ATCC MYA-4620 / FGSC 9075 / NRRL 31084) OX=229533 GN=FGRAMPH1_01T15555 PE=3 SV=1	FGRAMPH1_01T15555	1	3.82623e-06	91.401	DSK(1)FFYWFFPTVNPAGK	3	-0.17283	1	1.068	0.886	1.092	0.954	1.145	1.205	1.041	1.057	0.851	1.172	1.026	0.838	1.283	0.814	1.224	1.576
A0A1C3YNA9	383	K	Carboxypeptidase OS=Gibberella zeae (strain PH-1 / ATCC MYA-4620 / FGSC 9075 / NRRL 31084) OX=229533 GN=FGRAMPH1_01T15555 PE=3 SV=1	FGRAMPH1_01T15555	1	0.000301163	121.5	K(1)FQTLVEK	3	-0.27074	6	1.039	0.925	0.949	1.086	0.874	1.123	1.041	1.057	0.851	1.172	0.998	0.875	1.115	0.927	1.141	1.203
A0A1C3YNA9	257	K	Carboxypeptidase OS=Gibberella zeae (strain PH-1 / ATCC MYA-4620 / FGSC 9075 / NRRL 31084) OX=229533 GN=FGRAMPH1_01T15555 PE=3 SV=1	FGRAMPH1_01T15555	1	1.60716e-08	141.08	K(1)ILENDNEKCGLDK	3	-0.60807	16	1.061	0.843	0.977	1.119	0.874	1.259	1.041	1.057	0.851	1.172	1.019	0.798	1.148	0.955	1.277	1.202
A0A1C3YNA9	422	K	Carboxypeptidase OS=Gibberella zeae (strain PH-1 / ATCC MYA-4620 / FGSC 9075 / NRRL 31084) OX=229533 GN=FGRAMPH1_01T15555 PE=3 SV=1	FGRAMPH1_01T15555	1	0.00019673	120.99	WNGK(1)QGFQK	2	0.044651	5	0.993	0.895	0.88	1.232	0.714	1.11	1.041	1.057	0.851	1.172	0.954	0.847	1.034	1.051	1.126	0.984
A0A1C3YNA9	28	K	Carboxypeptidase OS=Gibberella zeae (strain PH-1 / ATCC MYA-4620 / FGSC 9075 / NRRL 31084) OX=229533 GN=FGRAMPH1_01T15555 PE=3 SV=1	FGRAMPH1_01T15555	1	1.73582e-07	153.15	TNK(1)PANTQYYNTK	3	-1.3646	3	0.833	0.801	1.151	1.215	0.948	1.041	1.041	1.057	0.851	1.172	0.8	0.758	1.353	1.037	1.055	1.305
A0A1C3YNA9	283	K	Carboxypeptidase OS=Gibberella zeae (strain PH-1 / ATCC MYA-4620 / FGSC 9075 / NRRL 31084) OX=229533 GN=FGRAMPH1_01T15555 PE=3 SV=1	FGRAMPH1_01T15555	1	1.05774e-05	88.101	EAHLTYPPPPK(1)PWK	3	0.70902	2	0.997	0.931	1.067	1.006	1.061	1.071	1.041	1.057	0.851	1.172	0.958	0.881	1.254	0.858	1.087	1.462
A0A1C3YNA9	183	K	Carboxypeptidase OS=Gibberella zeae (strain PH-1 / ATCC MYA-4620 / FGSC 9075 / NRRL 31084) OX=229533 GN=FGRAMPH1_01T15555 PE=3 SV=1	FGRAMPH1_01T15555	1	8.41152e-10	190.03	NLVDTFSLQGK(1)K	3	1.0707	9	1.095	0.886	0.89	1.129	0.788	1.235	1.041	1.057	0.851	1.172	1.052	0.838	1.046	0.963	1.255	1.086
A0A1C3YNA9	211	K	Carboxypeptidase OS=Gibberella zeae (strain PH-1 / ATCC MYA-4620 / FGSC 9075 / NRRL 31084) OX=229533 GN=FGRAMPH1_01T15555 PE=3 SV=1	FGRAMPH1_01T15555	1	3.59707e-05	74.905	K(1)YYDVQGALYYDPVMPYADELHLDK	4	-0.068833	2	0.959	0.872	1.045	1.123	0.931	1.1	1.041	1.057	0.851	1.172	0.921	0.825	1.228	0.958	1.116	1.282
A0A1C3YNA9	69	K	Carboxypeptidase OS=Gibberella zeae (strain PH-1 / ATCC MYA-4620 / FGSC 9075 / NRRL 31084) OX=229533 GN=FGRAMPH1_01T15555 PE=3 SV=1	FGRAMPH1_01T15555	1	6.07448e-20	159.26	GIPEVSFDVGESYAGQIPVDLK(1)K	3	-0.33246	4	1.036	0.898	0.931	1.135	0.82	1.154	1.041	1.057	0.851	1.172	0.995	0.85	1.094	0.968	1.171	1.13
A0A1C3YNA9	38	K	Carboxypeptidase OS=Gibberella zeae (strain PH-1 / ATCC MYA-4620 / FGSC 9075 / NRRL 31084) OX=229533 GN=FGRAMPH1_01T15555 PE=3 SV=1	FGRAMPH1_01T15555	0.999999	1.68653e-06	107.21	TNKPANTQYYNTK(1)TSQFYVDPK	3	1.3847	3	0.853	0.842	0.972	1.334	0.728	1.013	1.041	1.057	0.851	1.172	0.819	0.797	1.142	1.138	1.028	1.004
A0A1C3YNA9	254	K	Carboxypeptidase OS=Gibberella zeae (strain PH-1 / ATCC MYA-4620 / FGSC 9075 / NRRL 31084) OX=229533 GN=FGRAMPH1_01T15555 PE=3 SV=1	FGRAMPH1_01T15555	1	0.00027018	81.92	HWESVFAIPNK(1)NK	3	-0.052216	3	0.981	0.941	1.134	0.943	1.203	1.042	1.041	1.057	0.851	1.172	0.942	0.89	1.333	0.805	1.058	1.656
A0A1C3YNA9	172	K	Carboxypeptidase OS=Gibberella zeae (strain PH-1 / ATCC MYA-4620 / FGSC 9075 / NRRL 31084) OX=229533 GN=FGRAMPH1_01T15555 PE=3 SV=1	FGRAMPH1_01T15555	1	1.13019e-12	187.16	WWK(1)NLVDTFSLQGK	3	1.5534	3	1.098	0.89	0.978	1.033	0.947	1.234	1.041	1.057	0.851	1.172	1.055	0.842	1.149	0.881	1.253	1.304
A0A1C3YNA9	265	K	Carboxypeptidase OS=Gibberella zeae (strain PH-1 / ATCC MYA-4620 / FGSC 9075 / NRRL 31084) OX=229533 GN=FGRAMPH1_01T15555 PE=3 SV=1	FGRAMPH1_01T15555	1	1.88479e-20	230.23	KILENDNEK(1)CGLDK	3	-0.11731	19	1.131	0.833	0.851	1.184	0.719	1.358	1.041	1.057	0.851	1.172	1.086	0.788	1	1.01	1.378	0.99
A0A1C3YNA9	382	K	Carboxypeptidase OS=Gibberella zeae (strain PH-1 / ATCC MYA-4620 / FGSC 9075 / NRRL 31084) OX=229533 GN=FGRAMPH1_01T15555 PE=3 SV=1	FGRAMPH1_01T15555	1	5.76569e-07	138.31	DDPHYDPAEHEK(1)K	3	2.0843	5	0.902	0.929	1.094	1.075	1.017	0.97	1.041	1.057	0.851	1.172	0.866	0.879	1.286	0.917	0.985	1.402
A0A1C3YNA9	270	K	Carboxypeptidase OS=Gibberella zeae (strain PH-1 / ATCC MYA-4620 / FGSC 9075 / NRRL 31084) OX=229533 GN=FGRAMPH1_01T15555 PE=3 SV=1	FGRAMPH1_01T15555	1	1.18507e-10	169.64	ILENDNEKCGLDK(1)YR	3	-0.48988	3	1.281	0.743	0.787	1.189	0.662	1.724	1.041	1.057	0.851	1.172	1.231	0.703	0.925	1.015	1.751	0.911
A0A1C3YNB3	73	K	NADP-dependent 3-hydroxy acid dehydrogenase OS=Fusarium culmorum OX=5516 GN=FCULG_00006817 PE=3 SV=1	FGRAMPH1_01T14861	1	0.00765931	81.95	TAPK(1)NDLR	2	-0.037106	2							1.333	1.091	0.907	0.723
A0A1C3YNB9	124	K	Related to hsp70 protein OS=Fusarium mangiferae OX=192010 GN=FMAN_05360 PE=4 SV=1	FGRAMPH1_01T15773	1	0.00118204	89.561	DNPDK(1)GFQR	2	2.6084	1	0.726	0.603	1.692	0.979	1.729	1.205
A0A1C3YNC3	562	K	Pre-mRNA-splicing factor sap145 OS=Fusarium culmorum OX=5516 GN=FCULG_00006883 PE=4 SV=1	FGRAMPH1_01T15001	0.999774	0.0488283	50.127	KFDEGK(1)K	3	0.53273	1	0.57	0.55	1.757	1.123	1.565	1.037
A0A1C3YNI5	176	K	Related to TAM domain methyltransferase OS=Fusarium proliferatum (strain ET1) OX=1227346 GN=FPRO_11257 PE=4 SV=1	FGRAMPH1_01T15943	1	0.000179064	110.53	K(1)EFDFIHAR	3	-0.2623	1	0.815	0.727	1.365	1.093	1.249	1.121	0.92	0.764	1.493	0.722	0.886	0.952	0.914	1.514	0.931	0.604
E6PBP1	333	K	Galactose oxidase OS=Gibberella zeae (strain PH-1 / ATCC MYA-4620 / FGSC 9075 / NRRL 31084) OX=229533 GN=gaoB PE=4 SV=1	gaoB	1	0.000101457	101.89	GGK(1)NGEIYDPK	2	0.16283	3	1.011	0.785	1.157	1.047	1.105	1.288	1.019	0.966	1.066	1.024	0.992	0.813	1.085	1.022	1.22	1.062
E6PBP1	190	K	Galactose oxidase OS=Gibberella zeae (strain PH-1 / ATCC MYA-4620 / FGSC 9075 / NRRL 31084) OX=229533 GN=gaoB PE=4 SV=1	gaoB	1	0.000135843	110.84	YSPPK(1)NGVGK	2	-0.8808	2	0.961	0.783	1.232	1.024	1.204	1.228	1.019	0.966	1.066	1.024	0.943	0.811	1.156	1	1.163	1.156
E6PBP1	286	K	Galactose oxidase OS=Gibberella zeae (strain PH-1 / ATCC MYA-4620 / FGSC 9075 / NRRL 31084) OX=229533 GN=gaoB PE=4 SV=1	gaoB	1	0.000701291	62.871	K(1)TTILNPNGEWVPGPDMQIAR	3	0.51642	1	0.986	0.852	1.021	1.141	0.894	1.157	1.019	0.966	1.066	1.024	0.968	0.882	0.958	1.114	1.098	0.86
E6PBP1	361	K	Galactose oxidase OS=Gibberella zeae (strain PH-1 / ATCC MYA-4620 / FGSC 9075 / NRRL 31084) OX=229533 GN=gaoB PE=4 SV=1	gaoB	1	0.00417262	96.948	DK(1)EGVYK	3	0.24902	3	1.06	0.732	1.156	1.052	1.099	1.448	1.019	0.966	1.066	1.024	1.04	0.758	1.084	1.027	1.372	1.056
E6PBP1	341	K	Galactose oxidase OS=Gibberella zeae (strain PH-1 / ATCC MYA-4620 / FGSC 9075 / NRRL 31084) OX=229533 GN=gaoB PE=4 SV=1	gaoB	1	0.000920599	86.114	NGEIYDPK(1)AR	3	-0.19102	4	1.012	0.789	1.139	1.06	1.075	1.282	1.019	0.966	1.066	1.024	0.993	0.817	1.068	1.035	1.215	1.032
E6PBP1	377	K	Galactose oxidase OS=Gibberella zeae (strain PH-1 / ATCC MYA-4620 / FGSC 9075 / NRRL 31084) OX=229533 GN=gaoB PE=4 SV=1	gaoB	1	0.000795458	76.073	ADNHAWLFGWK(1)K	3	-1.5058	1	1.09	0.835	1.108	0.966	1.147	1.305	1.019	0.966	1.066	1.024	1.07	0.864	1.039	0.943	1.238	1.102
E6PBP1	153	K	Galactose oxidase OS=Gibberella zeae (strain PH-1 / ATCC MYA-4620 / FGSC 9075 / NRRL 31084) OX=229533 GN=gaoB PE=4 SV=1	gaoB	1	0.0231594	50.806	YPVITNFETK(1)PAR	2	1.3404	1	1.033	0.863	1.056	1.048	1.008	1.197	1.019	0.966	1.066	1.024	1.014	0.893	0.991	1.023	1.135	0.969
E6PBP1	366	K	Galactose oxidase OS=Gibberella zeae (strain PH-1 / ATCC MYA-4620 / FGSC 9075 / NRRL 31084) OX=229533 GN=gaoB PE=4 SV=1	gaoB	0.998179	3.9123e-06	102.89	DK(0.002)EGVYK(0.998)ADNHAWLFGWK	4	0.14439	2	1.096	0.8	1.165	0.939	1.241	1.37	1.019	0.966	1.066	1.024	1.076	0.828	1.093	0.917	1.3	1.192
E6PBP1	378	K	Galactose oxidase OS=Gibberella zeae (strain PH-1 / ATCC MYA-4620 / FGSC 9075 / NRRL 31084) OX=229533 GN=gaoB PE=4 SV=1	gaoB	1	0.000446672	67.668	K(1)GSVFQAGPSTAMNWYYTTR	3	1.9015	1	0.962	0.848	1.009	1.182	0.854	1.135	1.019	0.966	1.066	1.024	0.944	0.878	0.947	1.154	1.075	0.821
E6PBP1	404	K	Galactose oxidase OS=Gibberella zeae (strain PH-1 / ATCC MYA-4620 / FGSC 9075 / NRRL 31084) OX=229533 GN=gaoB PE=4 SV=1	gaoB	1	5.00813e-14	209.11	GTQGDTK(1)AAGTR	2	0.20793	4	0.96	0.762	1.217	1.061	1.147	1.259	1.019	0.966	1.066	1.024	0.942	0.789	1.142	1.036	1.194	1.102
E6PBP1	247	K	Galactose oxidase OS=Gibberella zeae (strain PH-1 / ATCC MYA-4620 / FGSC 9075 / NRRL 31084) OX=229533 GN=gaoB PE=4 SV=1	gaoB	1	6.41237e-22	218.36	GGFTLTSIWDPK(1)TNVISNR	2	-0.03657	2	0.997	0.814	1.241	0.948	1.31	1.224	1.019	0.966	1.066	1.024	0.978	0.843	1.164	0.926	1.16	1.257
I1R9B7	309	K	Putative isoprenylcysteine alpha-carbonyl methylesterase icmel1 OS=Fusarium sporotrichioides OX=5514 GN=FSPOR_8933 PE=4 SV=1	FG00050.1	1	0.000837515	65.043	IGDEEYPATVVMK(1)K	3	0.52375	1							1.035	0.876	1.03	1.108
I1R9B7	314	K	Putative isoprenylcysteine alpha-carbonyl methylesterase icmel1 OS=Fusarium sporotrichioides OX=5514 GN=FSPOR_8933 PE=4 SV=1	FG00050.1	1	0.00889552	77.282	WLEK(1)YVPV	2	0.23769	1	0.896	0.768	1.352	0.983	1.375	1.166	1.035	0.876	1.03	1.108	0.866	0.877	1.313	0.887	0.987	1.48
I1R9G1	149	K	Bifunctional solanapyrone synthase OS=Fusarium culmorum OX=5516 GN=FCULG_00012400 PE=4 SV=1	FG00100.1	1	5.87365e-07	130.56	YLGQHK(1)LAVAGGR	3	0.60906	1	1.047	0.838	0.956	1.159	0.825	1.248	1.061	1.032	0.812	1.166	0.987	0.812	1.177	0.994	1.216	1.184
I1R9G1	375	K	Bifunctional solanapyrone synthase OS=Fusarium culmorum OX=5516 GN=FCULG_00012400 PE=4 SV=1	FG00100.1	1	9.52108e-06	85.988	K(1)LISVDWQPIGSLWEK	3	0.19271	1	0.983	0.906	1.131	0.98	1.154	1.086	1.061	1.032	0.812	1.166	0.926	0.878	1.393	0.84	1.055	1.658
I1R9G1	224	K	Bifunctional solanapyrone synthase OS=Fusarium culmorum OX=5516 GN=FCULG_00012400 PE=4 SV=1	FG00100.1	1	7.63825e-07	138.28	GGSNNFGIVTK(1)FR	2	-0.6538	2	1.011	0.874	1.008	1.108	0.909	1.157	1.061	1.032	0.812	1.166	0.953	0.847	1.241	0.95	1.125	1.306
I1R9G1	329	K	Bifunctional solanapyrone synthase OS=Fusarium culmorum OX=5516 GN=FCULG_00012400 PE=4 SV=1	FG00100.1	1	0.0138954	50.404	LVTPK(1)INDQFIAGTTTGK	3	0.79981	1							1.061	1.032	0.812	1.166
I1R9G1	394	K	Bifunctional solanapyrone synthase OS=Fusarium culmorum OX=5516 GN=FCULG_00012400 PE=4 SV=1	FG00100.1	1	1.88527e-10	145.52	K(1)YNPGGNALGLDTETK	3	0.42147	1	1.074	0.855	0.959	1.112	0.863	1.257	1.061	1.032	0.812	1.166	1.012	0.828	1.181	0.954	1.222	1.238
I1R9G1	493	K	Bifunctional solanapyrone synthase OS=Fusarium culmorum OX=5516 GN=FCULG_00012400 PE=4 SV=1	FG00100.1	1	0.00184749	63.624	VFQK(1)YWPGGFK	3	2.0897	1							1.061	1.032	0.812	1.166
I1R9L9	201	K	Beta-glucosidase OS=Gibberella zeae (strain PH-1 / ATCC MYA-4620 / FGSC 9075 / NRRL 31084) OX=229533 GN=FG00166.1 PE=3 SV=1	FG00166.1	1	0.00551473	63.184	GNAHGK(1)EAK	3	-0.53765	1	1.339	0.829	1.009	0.823	1.225	1.616	1.227	1.106	0.86	0.877	1.091	0.75	1.173	0.938	1.455	1.251
I1R9L9	206	K	Beta-glucosidase OS=Gibberella zeae (strain PH-1 / ATCC MYA-4620 / FGSC 9075 / NRRL 31084) OX=229533 GN=FG00166.1 PE=3 SV=1	FG00166.1	1	1.51218e-06	102.65	GK(1)GVNVILGPAIGPLGR	3	-0.099262	1	1.041	0.869	1.143	0.948	1.206	1.199	1.227	1.106	0.86	0.877	0.848	0.786	1.329	1.081	1.079	1.229
I1R9L9	607	K	Beta-glucosidase OS=Gibberella zeae (strain PH-1 / ATCC MYA-4620 / FGSC 9075 / NRRL 31084) OX=229533 GN=FG00166.1 PE=3 SV=1	FG00166.1	1	0.000604966	67.645	GDRNDLFLQK(1)GGDALITK	4	-0.27909	1	1.039	0.88	1.181	0.9	1.312	1.181	1.227	1.106	0.86	0.877	0.847	0.796	1.373	1.026	1.064	1.338
I1R9L9	555	K	Beta-glucosidase OS=Gibberella zeae (strain PH-1 / ATCC MYA-4620 / FGSC 9075 / NRRL 31084) OX=229533 GN=FG00166.1 PE=3 SV=1	FG00166.1	0.968667	6.9526e-14	197.51	NFDK(0.031)DK(0.969)VQVSEFLSNK	3	-0.14495	2	1.296	0.968	0.837	0.899	0.93	1.338	1.227	1.106	0.86	0.877	1.056	0.875	0.973	1.025	1.207	0.949
I1R9M7	207	K	Isocitrate lyase OS=Gibberella zeae (strain PH-1 / ATCC MYA-4620 / FGSC 9075 / NRRL 31084) OX=229533 GN=FG00176.1 PE=3 SV=1	FG00176.1	1	0.0326956	62.969	K(1)MTAEER	2	-1.7461	1							0.789	0.936	1.267	0.95
I1R9N9	237	K	Cerevisin OS=Gibberella zeae OX=5518 GN=FGRA07_10237 PE=3 SV=1	FG00192.1	1	5.14903e-11	133.27	TIPSGDADEDGNGHGTHCSGTVAGK(1)K	4	0.42947	3	0.822	0.906	1.36	0.911	1.493	0.907	0.956	1.032	0.877	1.239	0.86	0.878	1.551	0.735	0.979	2.11
I1R9N9	251	K	Cerevisin OS=Gibberella zeae OX=5518 GN=FGRA07_10237 PE=3 SV=1	FG00192.1	1	0.000137856	134.25	ASVYAVK(1)VLR	3	-0.61707	4	0.992	0.915	0.982	1.112	0.883	1.084	0.956	1.032	0.877	1.239	1.038	0.887	1.12	0.897	1.17	1.249
I1R9N9	291	K	Cerevisin OS=Gibberella zeae OX=5518 GN=FGRA07_10237 PE=3 SV=1	FG00192.1	1	1.29219e-13	201.57	GFK(1)GSVANMSLGGGK	2	0.33131	12	0.917	0.857	1.04	1.186	0.878	1.07	0.956	1.032	0.877	1.239	0.959	0.83	1.186	0.957	1.155	1.239
I1R9N9	303	K	Cerevisin OS=Gibberella zeae OX=5518 GN=FGRA07_10237 PE=3 SV=1	FG00192.1	1	4.37565e-47	258.48	GSVANMSLGGGK(1)TQALDAAVNAAVR	4	-1.2525	20	0.985	0.862	1.009	1.144	0.881	1.143	0.956	1.032	0.877	1.239	1.03	0.835	1.151	0.923	1.234	1.247
I1R9N9	266	K	Cerevisin OS=Gibberella zeae OX=5518 GN=FGRA07_10237 PE=3 SV=1	FG00192.1	1	8.28903e-35	208.12	SNGSGSMSDVVK(1)GVEFAATSHLEQK	5	-1.2868	10	0.888	0.909	1.018	1.185	0.859	0.977	0.956	1.032	0.877	1.239	0.929	0.881	1.161	0.956	1.054	1.214
I1R9N9	279	K	Cerevisin OS=Gibberella zeae OX=5518 GN=FGRA07_10237 PE=3 SV=1	FG00192.1	1	7.2829e-23	238.43	GVEFAATSHLEQK(1)K	3	2.5507	9	0.833	0.91	1.044	1.213	0.861	0.915	0.956	1.032	0.877	1.239	0.871	0.882	1.19	0.979	0.988	1.216
I1R9N9	288	K	Cerevisin OS=Gibberella zeae OX=5518 GN=FGRA07_10237 PE=3 SV=1	FG00192.1	0.836586	0.000382877	72.583	K(0.837)GFK(0.163)GSVANMSLGGGK	3	-0.65641	3	0.906	0.842	1.136	1.116	1.018	1.076	0.956	1.032	0.877	1.239	0.948	0.816	1.295	0.901	1.162	1.437
I1R9N9	243	K	Cerevisin OS=Gibberella zeae OX=5518 GN=FGRA07_10237 PE=3 SV=1	FG00192.1	1	0.00217077	77.058	KYGVAK(1)K	3	1.1736	1							0.956	1.032	0.877	1.239
I1R9N9	212	K	Cerevisin OS=Gibberella zeae OX=5518 GN=FGRA07_10237 PE=3 SV=1	FG00192.1	1	1.1044e-05	73.361	AHWGK(1)TIPSGDADEDGNGHGTHCSGTVAGK	5	-0.91203	1	0.853	0.803	1.447	0.896	1.615	1.062	0.956	1.032	0.877	1.239	0.892	0.778	1.65	0.723	1.147	2.282
I1R9N9	200	K	Cerevisin OS=Gibberella zeae OX=5518 GN=FGRA07_10237 PE=3 SV=1	FG00192.1	1	2.43796e-48	260.14	YLYSSDGGEGVDAYIVDTGTNIK(1)HVDFEGR	3	-1.789	6	0.852	0.888	0.972	1.289	0.754	0.959	0.956	1.032	0.877	1.239	0.891	0.86	1.108	1.04	1.036	1.065
I1R9N9	244	K	Cerevisin OS=Gibberella zeae OX=5518 GN=FGRA07_10237 PE=3 SV=1	FG00192.1	1	0.00113922	118.71	K(1)ASVYAVK	3	-0.69369	5	0.969	0.886	0.971	1.174	0.827	1.095	0.956	1.032	0.877	1.239	1.014	0.859	1.107	0.948	1.18	1.168
I1R9N9	462	K	Cerevisin OS=Gibberella zeae OX=5518 GN=FGRA07_10237 PE=3 SV=1	FG00192.1	1	0.000426655	120.77	K(1)IVEAGSYK	2	0.30558	1	0.942	0.75	1.054	1.254	0.841	1.257	0.956	1.032	0.877	1.239	0.985	0.727	1.202	1.012	1.355	1.188
I1R9P1	468	K	Putative phospholipase OS=Gibberella zeae (strain PH-1 / ATCC MYA-4620 / FGSC 9075 / NRRL 31084) OX=229533 GN=FG00194.1 PE=3 SV=1	FG00194.1	1	0.00476915	85.807	K(1)ALGEYVK	2	0.54151	1	1.119	0.925	0.937	1.018	0.92	1.21	1.209	1.08	0.774	1.107	0.926	0.856	1.211	0.92	1.082	1.316
I1R9P5	542	K	X-pro dipeptidyl-peptidase OS=Trichoderma arundinaceum OX=490622 GN=TARUN_3998 PE=4 SV=1	FG00198.1	1	8.13967e-05	101.89	MAVDSGK(1)MTQK	2	-0.97302	5	1.003	0.845	1.068	1.084	0.986	1.187	1.072	0.998	0.875	1.134	0.936	0.847	1.221	0.956	1.105	1.277
I1R9P5	310	K	X-pro dipeptidyl-peptidase OS=Trichoderma arundinaceum OX=490622 GN=TARUN_3998 PE=4 SV=1	FG00198.1	1	3.35898e-06	103.14	ALEHVK(1)NDYVDPGK	4	0.15511	5	1.133	0.866	0.975	1.026	0.951	1.308	1.072	0.998	0.875	1.134	1.057	0.868	1.114	0.905	1.218	1.231
I1R9P5	577	K	X-pro dipeptidyl-peptidase OS=Trichoderma arundinaceum OX=490622 GN=TARUN_3998 PE=4 SV=1	FG00198.1	1	0.00444279	95.502	DFK(1)AEWK	2	0.58719	3	1.022	0.865	1.01	1.104	0.915	1.182	1.072	0.998	0.875	1.134	0.953	0.867	1.154	0.974	1.099	1.185
I1R9P5	546	K	X-pro dipeptidyl-peptidase OS=Trichoderma arundinaceum OX=490622 GN=TARUN_3998 PE=4 SV=1	FG00198.1	1	7.81028e-05	86.699	MTQK(1)EYHDAILR	3	-0.81158	2	0.935	0.837	1.101	1.127	0.976	1.117	1.072	0.998	0.875	1.134	0.872	0.839	1.258	0.994	1.039	1.266
I1R9P5	287	K	X-pro dipeptidyl-peptidase OS=Trichoderma arundinaceum OX=490622 GN=TARUN_3998 PE=4 SV=1	FG00198.1	1	0.0012546	107.21	WCEK(1)EMIK	3	0.17124	2	0.925	0.922	1.096	1.057	1.036	1.003	1.072	0.998	0.875	1.134	0.863	0.924	1.253	0.932	0.934	1.344
I1R9P5	581	K	X-pro dipeptidyl-peptidase OS=Trichoderma arundinaceum OX=490622 GN=TARUN_3998 PE=4 SV=1	FG00198.1	1	0.0487746	44.318	AEWK(1)FYDFD	2	0.24315	1	1.004	0.918	1.01	1.068	0.946	1.093	1.072	0.998	0.875	1.134	0.937	0.92	1.154	0.942	1.018	1.225
I1R9P5	395	K	X-pro dipeptidyl-peptidase OS=Trichoderma arundinaceum OX=490622 GN=TARUN_3998 PE=4 SV=1	FG00198.1	1	0.0193572	57.047	GNNK(1)HFAK	3	-0.2224	1	0.901	0.797	1.158	1.144	1.012	1.13	1.072	0.998	0.875	1.134	0.84	0.799	1.323	1.009	1.051	1.311
I1R9P5	399	K	X-pro dipeptidyl-peptidase OS=Trichoderma arundinaceum OX=490622 GN=TARUN_3998 PE=4 SV=1	FG00198.1	1	0.000214798	73.834	HFAK(1)ATAFHEMFPGHR	5	0.055769	2	1.021	0.779	1.114	1.086	1.026	1.311	1.072	0.998	0.875	1.134	0.952	0.781	1.273	0.958	1.219	1.329
I1R9P5	318	K	X-pro dipeptidyl-peptidase OS=Trichoderma arundinaceum OX=490622 GN=TARUN_3998 PE=4 SV=1	FG00198.1	1	1.77979e-08	130.47	NDYVDPGK(1)QTEYVR	2	0.81175	3	1.107	0.861	0.875	1.157	0.756	1.286	1.072	0.998	0.875	1.134	1.033	0.863	1	1.02	1.197	0.98
I1R9P5	148	K	X-pro dipeptidyl-peptidase OS=Trichoderma arundinaceum OX=490622 GN=TARUN_3998 PE=4 SV=1	FG00198.1	1	0.00029095	108.7	QDVEPMK(1)AK	2	-0.11416	2	1.027	0.872	0.988	1.113	0.888	1.179	1.072	0.998	0.875	1.134	0.958	0.874	1.129	0.981	1.096	1.151
I1R9P5	574	K	X-pro dipeptidyl-peptidase OS=Trichoderma arundinaceum OX=490622 GN=TARUN_3998 PE=4 SV=1	FG00198.1	1	5.8057e-07	115.57	ALILNEELSK(1)DFK	3	-0.27853	1	1.002	0.889	1.023	1.087	0.941	1.126	1.072	0.998	0.875	1.134	0.935	0.891	1.169	0.959	1.049	1.219
I1R9P7	325	K	Versicolorin B synthase OS=Fusarium culmorum OX=5516 GN=FCULG_00002798 PE=3 SV=1	FG00200.1	0.999991	0.0164776	61.78	KPFYGDK(1)K	3	0.2079	1	0.962	0.887	1.325	0.825	1.606	1.084	1.119	0.992	1.12	0.785	0.86	0.894	1.183	1.051	0.962	1.126
I1R9X2	203	K	Eukaryotic translation initiation factor 4E-2 OS=Gibberella zeae OX=5518 GN=FGRA07_06805 PE=3 SV=1	FG00286.1	1	6.07976e-06	124.6	GEGDVAGGK(1)GR	2	-0.033049	2	0.554	0.416	1.926	1.104	1.744	1.332	0.732	0.615	1.579	1.029	0.757	0.676	1.22	1.073	1.12	1.137
I1R9X2	211	K	Eukaryotic translation initiation factor 4E-2 OS=Gibberella zeae OX=5518 GN=FGRA07_06805 PE=3 SV=1	FG00286.1	1	0.000205152	131.17	GK(1)EILLSIGR	2	0.30277	1	0.811	0.646	1.486	1.058	1.405	1.255	0.732	0.615	1.579	1.029	1.108	1.05	0.941	1.028	1.055	0.915
I1R9Z1	129	K	Peroxisomal membrane protein pmp47b OS=Fusarium langsethiae OX=179993 GN=FLAG1_00930 PE=3 SV=1	FG00308.1	1	0.000417694	105.98	GFFEK(1)AAAK	2	1.1788	1							0.746	0.814	1.428	0.982
I1RA13	271	K	Acetyl-coenzyme A synthetase OS=Gibberella zeae (strain PH-1 / ATCC MYA-4620 / FGSC 9075 / NRRL 31084) OX=229533 GN=FG00330.1 PE=3 SV=1	FG00330.1	1	0.0194153	65.627	K(1)IVDDALK	2	2.0075	1							1.031	0.981	1.187	0.8
I1RA13	444	K	Acetyl-coenzyme A synthetase OS=Gibberella zeae (strain PH-1 / ATCC MYA-4620 / FGSC 9075 / NRRL 31084) OX=229533 GN=FG00330.1 PE=3 SV=1	FG00330.1	1	0.00482457	84.699	GK(1)FAHLR	3	-0.29551	1	1.038	0.918	1.475	0.569	2.594	1.131	1.031	0.981	1.187	0.8	1.007	0.936	1.243	0.711	1.076	1.748
I1RA28	352	K	Saccharopine dehydrogenase [NADP(+), L-glutamate-forming] OS=Fusarium culmorum OX=5516 GN=FCULG_00002964 PE=4 SV=1	FGRAMPH1_01T00919	1	0.0158588	65.465	MAYEK(1)GER	2	0.78682	1	0.968	0.906	1.198	0.929	1.29	1.069	1.103	1.161	1.006	0.813	0.878	0.78	1.191	1.143	1.126	1.042
I1RA28	146	K	Saccharopine dehydrogenase [NADP(+), L-glutamate-forming] OS=Fusarium culmorum OX=5516 GN=FCULG_00002964 PE=4 SV=1	FGRAMPH1_01T00919	1	0.00024479	111.27	IQQEGGK(1)IK	2	0.41216	1	1.053	0.959	1.016	0.972	1.046	1.099	1.103	1.161	1.006	0.813	0.955	0.826	1.01	1.196	1.156	0.844
I1RA36	44	K	Small nuclear ribonucleoprotein Sm D1 OS=Gibberella zeae (strain PH-1 / ATCC MYA-4620 / FGSC 9075 / NRRL 31084) OX=229533 GN=FGRAMPH1_01T00945 PE=3 SV=1	FGRAMPH1_01T00945	1	0.00591172	87.639	NVK(1)MTIK	2	-1.4387	1							1.075	1.083	0.886	1
I1RA43	244	K	Proteasome component PUP1 OS=Gibberella zeae OX=5518 GN=FGRA07_06888 PE=4 SV=1	FG00367.1	1	0.0283724	40.475	GTTAVLNEK(1)IIK	3	0.23795	1							1.667	1.37	0.69	0.398
I1RA45	190	K	Copii-coated vesicle membrane protein OS=Fusarium langsethiae OX=179993 GN=FLAG1_00993 PE=4 SV=1	FG00369.1	1	0.000553481	71.853	GEGVEQCEREHYGEK(1)LDAQR	4	-1.0235	1	1.009	0.79	1.156	1.046	1.105	1.278	0.932	0.704	1.157	1.292	1.083	1.122	0.999	0.81	0.965	1.233
I1RA45	62	K	Copii-coated vesicle membrane protein OS=Fusarium langsethiae OX=179993 GN=FLAG1_00993 PE=4 SV=1	FG00369.1	1	0.0361742	42.314	RIDIHPELIVDK(1)GR	4	-0.19711	1	0.789	0.723	1.067	1.421	0.751	1.092	0.932	0.704	1.157	1.292	0.847	1.027	0.922	1.1	0.825	0.838
I1RA49	119	K	ATP synthase subunit 4 OS=Gibberella zeae OX=5518 GN=FGRA07_06894 PE=4 SV=1	FG00373.1	1	0.00173909	69.721	EWAEAQNNK(1)IK	3	0.49734	1	0.916	0.843	1.28	0.962	1.33	1.087	0.913	1.091	0.969	1.11	1.003	0.773	1.321	0.867	1.298	1.524
I1RA49	197	K	ATP synthase subunit 4 OS=Gibberella zeae OX=5518 GN=FGRA07_06894 PE=4 SV=1	FG00373.1	1	0.00342449	88.177	YEGQVK(1)QR	2	0.20531	1	0.77	0.727	1.493	1.01	1.477	1.058	0.913	1.091	0.969	1.11	0.843	0.666	1.541	0.91	1.266	1.693
I1RA49	136	K	ATP synthase subunit 4 OS=Gibberella zeae OX=5518 GN=FGRA07_06894 PE=4 SV=1	FG00373.1	1	0.000211335	134.57	ADHTEAVK(1)GR	2	0.52739	2	0.803	0.997	1.168	1.032	1.132	0.805	0.913	1.091	0.969	1.11	0.88	0.914	1.205	0.93	0.963	1.296
I1RA49	160	K	ATP synthase subunit 4 OS=Gibberella zeae OX=5518 GN=FGRA07_06894 PE=4 SV=1	FG00373.1	1	6.37166e-06	131.69	NLFQVSK(1)ETAK	2	0.088537	2	0.955	0.952	1.004	1.09	0.921	1.004	0.913	1.091	0.969	1.11	1.046	0.873	1.036	0.982	1.198	1.055
I1RA52	367	K	NADH dehydrogenase iron-sulfur protein 2 OS=Gibberella zeae OX=5518 GN=FGRA07_06897 PE=3 SV=1	FG00376.1	1	0.00168036	65.842	VEDYK(1)VSPPPR	3	-0.68801	2	1.012	0.824	1.194	0.97	1.23	1.229	1.001	1.108	1.096	0.746	1.011	0.744	1.089	1.3	1.359	0.838
I1RA62	539	K	Phosphoglucomutase OS=Gibberella zeae OX=5518 GN=FGRA07_06907 PE=3 SV=1	FG00387.1	1	0.000960928	94.309	FATELLK(1)FK	2	-0.1319	1							0.864	0.863	1.5	0.662
I1RA62	415	K	Phosphoglucomutase OS=Gibberella zeae OX=5518 GN=FGRA07_06907 PE=3 SV=1	FG00387.1	1	0.0017773	102.62	EFWTK(1)YGR	2	-0.14773	1	0.972	0.875	1.428	0.725	1.969	1.11	0.864	0.863	1.5	0.662	1.125	1.014	0.952	1.095	1.109	0.869
I1RA62	541	K	Phosphoglucomutase OS=Gibberella zeae OX=5518 GN=FGRA07_06907 PE=3 SV=1	FG00387.1	1	0.00212427	101.64	FK(1)EHVGR	3	0.54897	1	0.89	0.627	1.729	0.754	2.295	1.419	0.864	0.863	1.5	0.662	1.03	0.727	1.153	1.139	1.417	1.012
I1RA62	410	K	Phosphoglucomutase OS=Gibberella zeae OX=5518 GN=FGRA07_06907 PE=3 SV=1	FG00387.1	1	2.29905e-07	122.7	EIQK(1)EFWTK	2	2.8173	1							0.864	0.863	1.5	0.662
I1RA62	358	K	Phosphoglucomutase OS=Gibberella zeae OX=5518 GN=FGRA07_06907 PE=3 SV=1	FG00387.1	1	0.000205981	103.55	FFCALFDAK(1)K	3	-0.13756	1	0.717	0.752	1.616	0.914	1.767	0.953	0.864	0.863	1.5	0.662	0.83	0.871	1.077	1.381	0.953	0.78
I1RA63	190	K	Oligoribonuclease, mitochondrial OS=Fusarium culmorum OX=5516 GN=FCULG_00003008 PE=4 SV=1	FG00388.1	1	1.99345e-13	183.17	ARDDILESIEEAK(1)YYR	3	-0.11757	1	1.056	0.892	1.052	1	1.052	1.184	1.167	1.057	0.86	1.007	0.905	0.844	1.223	0.993	1.072	1.232
I1RA63	154	K	Oligoribonuclease, mitochondrial OS=Fusarium culmorum OX=5516 GN=FCULG_00003008 PE=4 SV=1	FG00388.1	1	5.42581e-10	193.15	ILDVSSIK(1)EAAR	2	0.25236	1	1.074	0.858	1.288	0.779	1.653	1.252	1.167	1.057	0.86	1.007	0.92	0.812	1.498	0.774	1.133	1.935
I1RA68	92	K	Nadh-ubiquinone oxidoreductase kDa subunit OS=Fusarium sporotrichioides OX=5514 GN=FSPOR_4049 PE=4 SV=1	FG00393.1	0.999958	0.0167314	50.783	SKDWEEINALHTK(1)AMEQAGYDR	4	1.8148	1							1.239	1.278	0.909	0.557
I1RA68	151	K	Nadh-ubiquinone oxidoreductase kDa subunit OS=Fusarium sporotrichioides OX=5514 GN=FSPOR_4049 PE=4 SV=1	FG00393.1	1	0.000243835	123.75	QQHLK(1)EEER	3	0.20777	1	1.166	0.981	1.12	0.733	1.528	1.189	1.239	1.278	0.909	0.557	0.941	0.768	1.232	1.316	1.225	0.936
I1RA68	110	K	Nadh-ubiquinone oxidoreductase kDa subunit OS=Fusarium sporotrichioides OX=5514 GN=FSPOR_4049 PE=4 SV=1	FG00393.1	1	0.00017264	87.777	NLFENGGNK(1)HR	3	0.19987	1							1.239	1.278	0.909	0.557
I1RA70	71	K	40S ribosomal protein S15 OS=Fusarium oxysporum f. sp. vasinfectum 25433 OX=1089449 GN=FOTG_06139 PE=3 SV=1	FG00395.1	1	1.60469e-06	106.38	AK(1)QEAQPNEKPDLVK	3	-0.43478	1	0.582	0.404	2.219	0.795	2.793	1.439	0.649	0.5	1.768	0.948	0.897	0.808	1.255	0.839	1.11	1.496
I1RA72	164	K	Tubulin alpha chain OS=Gibberella zeae (strain PH-1 / ATCC MYA-4620 / FGSC 9075 / NRRL 31084) OX=229533 GN=FGRAMPH1_01T01037 PE=3 SV=1	FGRAMPH1_01T01037	1	0.0302729	52.716	LSTEYGK(1)K	3	1.7286	1							0.731	0.707	1.37	1.108
I1RA72	97	K	Tubulin alpha chain OS=Gibberella zeae (strain PH-1 / ATCC MYA-4620 / FGSC 9075 / NRRL 31084) OX=229533 GN=FGRAMPH1_01T01037 PE=3 SV=1	FGRAMPH1_01T01037	1	0.000476191	64.318	NLFHPELLVSGK(1)EDAANNYAR	3	0.62991	1	1.005	0.84	1.076	1.079	0.998	1.196	0.731	0.707	1.37	1.108	1.375	1.188	0.785	0.974	1.157	0.806
I1RA94	271	K	S-adenosylmethionine synthase OS=Gibberella zeae (strain PH-1 / ATCC MYA-4620 / FGSC 9075 / NRRL 31084) OX=229533 GN=FG00421.1 PE=3 SV=1	FG00421.1	1	1.07432e-13	147	K(1)IIVDTYGGWGAHGGGAFSGK	4	1.4224	2	1.146	0.914	1.008	0.933	1.08	1.254	1.321	1.072	0.926	0.767	0.868	0.853	1.089	1.216	1.018	0.896
I1RA94	291	K	S-adenosylmethionine synthase OS=Gibberella zeae (strain PH-1 / ATCC MYA-4620 / FGSC 9075 / NRRL 31084) OX=229533 GN=FG00421.1 PE=3 SV=1	FG00421.1	1	1.20196e-13	134.4	KIIVDTYGGWGAHGGGAFSGK(1)DFSK	4	-0.55132	2	1.1	0.919	1.062	0.918	1.157	1.197	1.321	1.072	0.926	0.767	0.833	0.857	1.147	1.197	0.972	0.958
I1RA94	309	K	S-adenosylmethionine synthase OS=Gibberella zeae (strain PH-1 / ATCC MYA-4620 / FGSC 9075 / NRRL 31084) OX=229533 GN=FG00421.1 PE=3 SV=1	FG00421.1	1	5.88493e-07	133.05	WIAK(1)SLVAAGLCR	3	-0.59881	1	1.039	1.006	1.409	0.546	2.581	1.032	1.321	1.072	0.926	0.767	0.787	0.938	1.522	0.712	0.839	2.138
I1RA94	94	K	S-adenosylmethionine synthase OS=Gibberella zeae (strain PH-1 / ATCC MYA-4620 / FGSC 9075 / NRRL 31084) OX=229533 GN=FG00421.1 PE=3 SV=1	FG00421.1	1	0.000527465	74.649	DAIK(1)DIGYDDSAK	3	-0.29878	2	1.029	0.838	1.155	0.978	1.18	1.229	1.321	1.072	0.926	0.767	0.779	0.782	1.247	1.275	0.996	0.978
I1RA94	295	K	S-adenosylmethionine synthase OS=Gibberella zeae (strain PH-1 / ATCC MYA-4620 / FGSC 9075 / NRRL 31084) OX=229533 GN=FG00421.1 PE=3 SV=1	FG00421.1	1	0.0166056	74.301	DFSK(1)VDR	2	1.2196	1	1.256	0.898	1.061	0.785	1.352	1.398	1.321	1.072	0.926	0.767	0.951	0.838	1.146	1.023	1.135	1.12
I1RA94	103	K	S-adenosylmethionine synthase OS=Gibberella zeae (strain PH-1 / ATCC MYA-4620 / FGSC 9075 / NRRL 31084) OX=229533 GN=FG00421.1 PE=3 SV=1	FG00421.1	1	0.00221982	61.167	DIGYDDSAK(1)GFDYK	3	0.49414	1							1.321	1.072	0.926	0.767
I1RA94	87	K	S-adenosylmethionine synthase OS=Gibberella zeae (strain PH-1 / ATCC MYA-4620 / FGSC 9075 / NRRL 31084) OX=229533 GN=FG00421.1 PE=3 SV=1	FG00421.1	1	0.0212694	60.828	LDYQK(1)VVR	2	0.60875	1	1.206	0.863	1.158	0.773	1.499	1.396	1.321	1.072	0.926	0.767	0.913	0.805	1.251	1.008	1.134	1.241
I1RA94	357	K	S-adenosylmethionine synthase OS=Gibberella zeae (strain PH-1 / ATCC MYA-4620 / FGSC 9075 / NRRL 31084) OX=229533 GN=FG00421.1 PE=3 SV=1	FG00421.1	1	0.00222343	66.953	K(1)NFDLRPGVIVR	3	0.25921	3	1.218	0.94	0.951	0.891	1.067	1.295	1.321	1.072	0.926	0.767	0.922	0.877	1.027	1.162	1.051	0.884
I1RA94	195	K	S-adenosylmethionine synthase OS=Gibberella zeae (strain PH-1 / ATCC MYA-4620 / FGSC 9075 / NRRL 31084) OX=229533 GN=FG00421.1 PE=3 SV=1	FG00421.1	1	0.000494426	68.168	TQVTIEYK(1)HDNGAVVPQR	3	2.0575	1	0.971	0.809	1.36	0.86	1.582	1.201	1.321	1.072	0.926	0.767	0.735	0.755	1.469	1.121	0.974	1.31
I1RAA2	43	K	F0 subunit e OS=Fusarium langsethiae OX=179993 GN=FLAG1_04552 PE=4 SV=1	FG00429.1	1	0.0218939	44.543	AEHAQHEYEK(1)K	4	-0.00080699	1	1.001	1.029	1.392	0.579	2.406	0.973	1.137	1.044	1.022	0.837	0.88	0.986	1.362	0.692	0.892	1.968
I1RAA2	80	K	F0 subunit e OS=Fusarium langsethiae OX=179993 GN=FLAG1_04552 PE=4 SV=1	FG00429.1	1	0.000729335	99.283	FDLEK(1)LLLK	2	0.19056	1	0.972	0.979	1.294	0.755	1.715	0.992	1.137	1.044	1.022	0.837	0.855	0.938	1.266	0.902	0.912	1.404
I1RAB0	976	K	Putative membrane protein C6F6.13c OS=Fusarium culmorum OX=5516 GN=FCULG_00003063 PE=4 SV=1	FG00437.1	0.999687	0.0318302	49.715	NGDYKDK(1)AK	3	3.7208	1	0.976	0.841	1.405	0.777	1.808	1.161
I1RAD8	248	K	Pyrimidine-specific ribonucleoside hydrolase RihA OS=Fusarium culmorum OX=5516 GN=FCULG_00003092 PE=4 SV=1	FG00465.1	1	0.0011906	72.34	ELSTLK(1)AYPEK	3	0.27421	1							1.08	1.257	1.043	0.643
I1RAD8	279	K	Pyrimidine-specific ribonucleoside hydrolase RihA OS=Fusarium culmorum OX=5516 GN=FCULG_00003092 PE=4 SV=1	FG00465.1	1	1.05545e-05	89.859	NYFK(1)ENIQAHIDAGSPLAR	3	-1.106	1	0.97	0.912	1.131	0.987	1.146	1.064	1.08	1.257	1.043	0.643	0.898	0.726	1.084	1.535	1.237	0.706
I1RAF0	270	K	INO80 complex subunit 1 OS=Fusarium culmorum OX=5516 GN=FCULG_00003104 PE=4 SV=1	FG00477.1	1	0.0367036	44.395	K(1)CHWEAK	3	0.38783	1							0.85	0.925	1.192	1.063
I1RAG4	75	K	HFB protein OS=Trichoderma parareesei OX=858221 GN=A9Z42_0083140 PE=4 SV=1	FG00492.1	1	0.00570385	62.338	GK(1)GSEADTQK	2	0.25448	1	0.802	0.911	1.14	1.147	0.994	0.881	0.995	1.107	0.835	1.245	0.806	0.823	1.365	0.921	0.979	1.482
I1RAH0	363	K	Dolichyl-diphosphooligosaccharide--protein glycosyltransferase subunit 1 OS=Gibberella zeae (strain PH-1 / ATCC MYA-4620 / FGSC 9075 / NRRL 31084) OX=229533 GN=FG00499.1 PE=3 SV=1	FG00499.1	1	0.00651951	63.966	K(1)TATGGYVLR	2	0.00019933	1	0.848	0.726	1.366	1.06	1.288	1.168	0.826	0.646	1.439	1.045	1.027	1.124	0.949	1.014	0.914	0.936
I1RAH7	108	K	Calcium-transporting ATPase 1 OS=Gibberella zeae OX=5518 GN=FGRA07_07019 PE=3 SV=1	FG00507.1	0.999992	0.0155691	59.067	VK(1)ELDLEKSR	2	0.52998	1	1.082	0.945	1.017	0.956	1.065	1.146
I1RAI1	204	K	Tho complex subunit 7/mft1p OS=Fusarium sporotrichioides OX=5514 GN=FSPOR_10125 PE=4 SV=1	FG00511.1	1	0.0249473	49.632	QIRDEK(1)EEVDRR	4	-1.4452	1	0.706	0.668	1.257	1.37	0.917	1.056	0.748	0.838	1.108	1.376	0.944	0.797	1.134	0.996	1.184	1.139
I1RAJ0	57	K	Putative triacylglycerol lipase OS=Fusarium culmorum OX=5516 GN=FCULG_00003149 PE=4 SV=1	FG00520.1	1	6.06362e-06	124.21	NNPASK(1)YYDWR	2	-1.3646	1	0.852	0.853	1.117	1.179	0.947	0.999	0.815	0.881	1.064	1.295	1.045	0.968	1.05	0.91	1.08	1.154
I1RAJ9	233	K	3-phytase A OS=Fusarium culmorum OX=5516 GN=FCULG_00003161 PE=3 SV=1	FG00530.1	1	2.38716e-05	106.62	YELGK(1)AILVPR	3	-0.031955	2	1.054	0.964	1.044	0.938	1.113	1.094	1.119	1.059	0.867	0.997	0.942	0.91	1.204	0.941	1.035	1.279
I1RAJ9	481	K	3-phytase A OS=Fusarium culmorum OX=5516 GN=FCULG_00003161 PE=3 SV=1	FG00530.1	1	9.17041e-08	109.85	QFAEDLPTDK(1)YPGDHEFVVSK	3	0.10467	2	1.106	0.867	0.966	1.061	0.911	1.276	1.119	1.059	0.867	0.997	0.988	0.819	1.114	1.064	1.206	1.047
I1RAJ9	522	K	3-phytase A OS=Fusarium culmorum OX=5516 GN=FCULG_00003161 PE=3 SV=1	FG00530.1	1	0.0286924	43.604	EDYQEGK(1)ETK	3	-0.9149	1	0.908	0.806	1.226	1.06	1.157	1.127	1.119	1.059	0.867	0.997	0.811	0.761	1.414	1.063	1.066	1.33
I1RAM2	286	K	Heat shock protein 16 OS=Fusarium langsethiae OX=179993 GN=FLAG1_00369 PE=3 SV=1	FG00554.1	1	0.0438783	58.815	K(1)VGMFER	2	0.55233	1	0.755	0.658	1.811	0.775	2.336	1.148	0.755	0.749	1.649	0.68	1	0.879	1.098	1.14	1.138	0.963
I1RAM7	115	K	26S protease regulatory subunit 7 OS=Gibberella zeae OX=5518 GN=FGRA07_07070 PE=3 SV=1	FGRAMPH1_01T01423	0.985537	0.027118	46.387	IIADEK(0.014)GDESK(0.986)SK	3	0.135	1	0.913	0.76	1.297	1.029	1.26	1.201	0.766	0.696	1.332	0.979	1.192	1.092	0.974	1.051	1.092	0.927
I1RAM9	309	K	Cytochrome c1 OS=Gibberella zeae OX=5518 GN=FGRA07_07072 PE=4 SV=1	FG00561.1	1	0.000733961	74.611	K(1)IAYDPPK	3	-0.12009	3	0.879	0.793	1.283	1.045	1.228	1.109	0.889	0.905	1.19	1.041	0.989	0.876	1.078	1.004	1.129	1.074
I1RAM9	316	K	Cytochrome c1 OS=Gibberella zeae OX=5518 GN=FGRA07_07072 PE=4 SV=1	FG00561.1	1	0.00313522	66.056	IAYDPPK(1)EVK	3	0.16409	1	0.745	0.724	1.543	0.988	1.562	1.03	0.889	0.905	1.19	1.041	0.838	0.8	1.297	0.949	1.047	1.367
I1RAN2	219	K	Proteasome subunit alpha type OS=Gibberella zeae (strain PH-1 / ATCC MYA-4620 / FGSC 9075 / NRRL 31084) OX=229533 GN=FGRAMPH1_01T01433 PE=3 SV=1	FGRAMPH1_01T01433	1	0.000542192	63.302	LDLAAGNMSLEDAVK(1)QAAR	3	1.3359	1	1.035	0.89	1.046	1.029	1.017	1.162	1.367	1.053	0.793	0.831	0.757	0.845	1.319	1.238	0.896	1.065
I1RAN2	164	K	Proteasome subunit alpha type OS=Gibberella zeae (strain PH-1 / ATCC MYA-4620 / FGSC 9075 / NRRL 31084) OX=229533 GN=FGRAMPH1_01T01433 PE=3 SV=1	FGRAMPH1_01T01433	1	0.000181188	107.06	VGAGGK(1)VEGK	3	0.4885	3	1.069	0.888	1.181	0.863	1.368	1.204	1.367	1.053	0.793	0.831	0.782	0.843	1.489	1.039	0.928	1.433
I1RAN2	43	K	Proteasome subunit alpha type OS=Gibberella zeae (strain PH-1 / ATCC MYA-4620 / FGSC 9075 / NRRL 31084) OX=229533 GN=FGRAMPH1_01T01433 PE=3 SV=1	FGRAMPH1_01T01433	1	5.68961e-06	115.12	AK(1)DGVVLAIEK	2	-0.030625	3	1.173	0.892	0.964	0.971	0.993	1.315	1.367	1.053	0.793	0.831	0.858	0.847	1.216	1.168	1.013	1.041
I1RAN2	199	K	Proteasome subunit alpha type OS=Gibberella zeae (strain PH-1 / ATCC MYA-4620 / FGSC 9075 / NRRL 31084) OX=229533 GN=FGRAMPH1_01T01433 PE=3 SV=1	FGRAMPH1_01T01433	1	0.000441662	105.46	QVAK(1)AELEK	2	-0.55744	1	1.304	1.014	0.765	0.918	0.833	1.286	1.367	1.053	0.793	0.831	0.954	0.963	0.965	1.105	0.991	0.873
I1RAN2	65	K	Proteasome subunit alpha type OS=Gibberella zeae (strain PH-1 / ATCC MYA-4620 / FGSC 9075 / NRRL 31084) OX=229533 GN=FGRAMPH1_01T01433 PE=3 SV=1	FGRAMPH1_01T01433	0.999853	0.0089506	61.679	LLKPGANK(1)R	3	-0.056035	1	1.288	0.89	0.883	0.939	0.94	1.448	1.367	1.053	0.793	0.831	0.942	0.845	1.113	1.13	1.115	0.985
I1RAQ4	87	K	Ribulose-phosphate 3-epimerase OS=Gibberella zeae (strain PH-1 / ATCC MYA-4620 / FGSC 9075 / NRRL 31084) OX=229533 GN=FG00589.1 PE=3 SV=1	FG00589.1	0.999986	0.00510909	87.639	KWVK(1)EFK	3	-0.33265	1	1.037	0.981	1.197	0.784	1.526	1.057	0.993	1.121	1.039	0.841	1.044	0.875	1.152	0.932	1.193	1.236
I1RAS4	109	K	Putative brt1 down-regulated by mating factor b OS=Fusarium sporotrichioides OX=5514 GN=FSPOR_3922 PE=4 SV=1	FG00609.1	1	0.000147508	108.35	SCVAVK(1)TLPK	3	0.64927	2	0.731	0.994	1.183	1.092	1.083	0.735	0.767	1.101	1.082	1.103	0.953	0.903	1.093	0.99	1.055	1.104
I1RAS4	72	K	Putative brt1 down-regulated by mating factor b OS=Fusarium sporotrichioides OX=5514 GN=FSPOR_3922 PE=4 SV=1	FG00609.1	1	1.28776e-09	129.43	NVQAVVEEAGSSLSK(1)VVK	3	3.2374	1							0.767	1.101	1.082	1.103
I1RAS4	57	K	Putative brt1 down-regulated by mating factor b OS=Fusarium sporotrichioides OX=5514 GN=FSPOR_3922 PE=4 SV=1	FG00609.1	1	8.7143e-06	93.371	QACK(1)NVQAVVEEAGSSLSK	3	-0.39601	1	0.881	0.841	1.347	0.931	1.446	1.048	0.767	1.101	1.082	1.103	1.149	0.764	1.245	0.844	1.504	1.475
I1RAS4	100	K	Putative brt1 down-regulated by mating factor b OS=Fusarium sporotrichioides OX=5514 GN=FSPOR_3922 PE=4 SV=1	FG00609.1	1	0.00166697	95.531	WFSHK(1)PAR	2	1.5122	2	0.888	0.861	1.142	1.109	1.03	1.032	0.767	1.101	1.082	1.103	1.158	0.782	1.055	1.005	1.481	1.05
I1RAS9	588	K	Sortilin OS=Gibberella zeae (strain PH-1 / ATCC MYA-4620 / FGSC 9075 / NRRL 31084) OX=229533 GN=FG00615.1 PE=4 SV=1	FG00615.1	1	0.020265	58.433	K(1)SADCFLK	2	-0.078093	2							0.979	1.008	0.937	1.133
I1RAS9	1079	K	Sortilin OS=Gibberella zeae (strain PH-1 / ATCC MYA-4620 / FGSC 9075 / NRRL 31084) OX=229533 GN=FG00615.1 PE=4 SV=1	FG00615.1	1	0.000373181	68.576	DVDGK(1)SYSCSSLGDGK	3	-1.0945	1	0.974	0.909	1.208	0.909	1.329	1.071	0.979	1.008	0.937	1.133	0.995	0.902	1.289	0.802	1.103	1.607
I1RAS9	673	K	Sortilin OS=Gibberella zeae (strain PH-1 / ATCC MYA-4620 / FGSC 9075 / NRRL 31084) OX=229533 GN=FG00615.1 PE=4 SV=1	FG00615.1	1	2.98264e-05	107.39	SGAQK(1)DDPVDR	2	0.60473	2	1.191	0.704	0.916	1.19	0.769	1.692	0.979	1.008	0.937	1.133	1.217	0.698	0.978	1.05	1.744	0.931
I1RAS9	385	K	Sortilin OS=Gibberella zeae (strain PH-1 / ATCC MYA-4620 / FGSC 9075 / NRRL 31084) OX=229533 GN=FG00615.1 PE=4 SV=1	FG00615.1	1	1.11037e-06	116.87	K(1)VVVTQITFDDGR	2	1.2586	2	0.897	0.895	1.052	1.156	0.91	1.003	0.979	1.008	0.937	1.133	0.916	0.888	1.123	1.02	1.032	1.101
I1RAS9	198	K	Sortilin OS=Gibberella zeae (strain PH-1 / ATCC MYA-4620 / FGSC 9075 / NRRL 31084) OX=229533 GN=FG00615.1 PE=4 SV=1	FG00615.1	1	2.16646e-11	203.32	EFTTGDAELDK(1)TR	2	-0.56476	1	0.828	0.936	1.106	1.129	0.979	0.885	0.979	1.008	0.937	1.133	0.846	0.929	1.18	0.996	0.911	1.185
I1RAS9	72	K	Sortilin OS=Gibberella zeae (strain PH-1 / ATCC MYA-4620 / FGSC 9075 / NRRL 31084) OX=229533 GN=FG00615.1 PE=4 SV=1	FG00615.1	1	3.25199e-09	112.01	SEDAGK(1)TWAQVSNIPDR	3	0.31364	1	0.897	0.874	1.227	1.001	1.226	1.026	0.979	1.008	0.937	1.133	0.916	0.867	1.309	0.883	1.057	1.482
I1RAS9	580	K	Sortilin OS=Gibberella zeae (strain PH-1 / ATCC MYA-4620 / FGSC 9075 / NRRL 31084) OX=229533 GN=FG00615.1 PE=4 SV=1	FG00615.1	1	7.05834e-06	100.97	ADDKGEATCIMGHK(1)QTYNR	4	-0.68542	2	0.871	0.798	1.278	1.052	1.215	1.092	0.979	1.008	0.937	1.133	0.89	0.792	1.364	0.929	1.124	1.468
I1RAS9	570	K	Sortilin OS=Gibberella zeae (strain PH-1 / ATCC MYA-4620 / FGSC 9075 / NRRL 31084) OX=229533 GN=FG00615.1 PE=4 SV=1	FG00615.1	1	5.09069e-07	109.07	ADDK(1)GEATCIMGHK	3	-1.2145	3	0.982	0.798	1.084	1.136	0.954	1.23	0.979	1.008	0.937	1.133	1.003	0.792	1.157	1.003	1.266	1.154
I1RAS9	647	K	Sortilin OS=Gibberella zeae (strain PH-1 / ATCC MYA-4620 / FGSC 9075 / NRRL 31084) OX=229533 GN=FG00615.1 PE=4 SV=1	FG00615.1	1	0.0165396	74.376	GK(1)DESFK	2	-0.39805	1	0.972	0.8	1.082	1.146	0.944	1.215	0.979	1.008	0.937	1.133	0.993	0.794	1.155	1.011	1.251	1.142
I1RAS9	403	K	Sortilin OS=Gibberella zeae (strain PH-1 / ATCC MYA-4620 / FGSC 9075 / NRRL 31084) OX=229533 GN=FG00615.1 PE=4 SV=1	FG00615.1	1	0.00143189	75.89	TFEPVK(1)AGEDR	2	0.41117	1	0.888	0.948	1.076	1.089	0.988	0.936	0.979	1.008	0.937	1.133	0.907	0.94	1.148	0.961	0.965	1.195
I1RAS9	558	K	Sortilin OS=Gibberella zeae (strain PH-1 / ATCC MYA-4620 / FGSC 9075 / NRRL 31084) OX=229533 GN=FG00615.1 PE=4 SV=1	FG00615.1	1	3.82075e-05	92.269	TCENK(1)DMESWYAR	2	-0.60079	1	1.076	0.873	1.008	1.043	0.967	1.233	0.979	1.008	0.937	1.133	1.099	0.866	1.076	0.921	1.269	1.168
I1RAS9	652	K	Sortilin OS=Gibberella zeae (strain PH-1 / ATCC MYA-4620 / FGSC 9075 / NRRL 31084) OX=229533 GN=FG00615.1 PE=4 SV=1	FG00615.1	0.999877	0.00122943	65.565	GKDESFK(1)GSSGWR	3	-0.48462	2	0.986	0.817	1.07	1.126	0.95	1.207	0.979	1.008	0.937	1.133	1.007	0.811	1.142	0.994	1.242	1.149
I1RAS9	536	K	Sortilin OS=Gibberella zeae (strain PH-1 / ATCC MYA-4620 / FGSC 9075 / NRRL 31084) OX=229533 GN=FG00615.1 PE=4 SV=1	FG00615.1	1	0.000361262	140.83	FLLVGEK(1)NR	3	-0.28524	2	0.977	0.852	1.049	1.122	0.935	1.147	0.979	1.008	0.937	1.133	0.998	0.845	1.12	0.99	1.181	1.131
I1RAS9	629	K	Sortilin OS=Gibberella zeae (strain PH-1 / ATCC MYA-4620 / FGSC 9075 / NRRL 31084) OX=229533 GN=FG00615.1 PE=4 SV=1	FG00615.1	1	0.000283583	125.75	DPEDNK(1)VCK	2	-1.0465	3	1.071	0.774	0.927	1.229	0.754	1.384	0.979	1.008	0.937	1.133	1.094	0.768	0.989	1.085	1.424	0.912
I1RAS9	633	K	Sortilin OS=Gibberella zeae (strain PH-1 / ATCC MYA-4620 / FGSC 9075 / NRRL 31084) OX=229533 GN=FG00615.1 PE=4 SV=1	FG00615.1	1	1.03375e-05	106.42	K(1)AGPIPIPEGSCK	3	-0.42333	2	1.202	0.785	0.856	1.158	0.739	1.531	0.979	1.008	0.937	1.133	1.228	0.779	0.914	1.022	1.576	0.894
I1RAS9	1267	K	Sortilin OS=Gibberella zeae (strain PH-1 / ATCC MYA-4620 / FGSC 9075 / NRRL 31084) OX=229533 GN=FG00615.1 PE=4 SV=1	FG00615.1	1	0.000179723	80.632	HPLQEDDCLFGHK(1)AK	4	-0.033349	1	0.951	0.768	1.085	1.196	0.907	1.237	0.979	1.008	0.937	1.133	0.971	0.762	1.158	1.056	1.274	1.097
I1RAS9	462	K	Sortilin OS=Gibberella zeae (strain PH-1 / ATCC MYA-4620 / FGSC 9075 / NRRL 31084) OX=229533 GN=FG00615.1 PE=4 SV=1	FG00615.1	1	0.0240727	56.258	K(1)ALDGPHK	3	-0.46724	2	0.898	0.869	1.193	1.039	1.148	1.033	0.979	1.008	0.937	1.133	0.917	0.862	1.273	0.917	1.064	1.388
I1RAU5	54	K	40S ribosomal protein S8 OS=Gibberella zeae (strain PH-1 / ATCC MYA-4620 / FGSC 9075 / NRRL 31084) OX=229533 GN=FG00631.1 PE=3 SV=1	FG00631.1	1	0.0073156	80.294	GGNHK(1)YR	3	-0.59517	2	0.771	0.825	1.692	0.713	2.374	0.934	0.926	1.05	1.4	0.578	0.833	0.786	1.209	1.234	1.06	0.98
I1RAU7	149	K	40S ribosomal protein S6 OS=Gibberella zeae (strain PH-1 / ATCC MYA-4620 / FGSC 9075 / NRRL 31084) OX=229533 GN=FGRAMPH1_01T01603 PE=3 SV=1	FGRAMPH1_01T01603	0.99478	0.0171971	53.136	K(0.005)FFGLTK(0.995)DDDVR	3	1.2334	1	0.806	0.688	1.495	1.011	1.479	1.171	0.736	0.808	1.598	0.791	1.095	0.851	0.936	1.278	1.287	0.732
I1RAU7	169	K	40S ribosomal protein S6 OS=Gibberella zeae (strain PH-1 / ATCC MYA-4620 / FGSC 9075 / NRRL 31084) OX=229533 GN=FGRAMPH1_01T01603 PE=3 SV=1	FGRAMPH1_01T01603	1	0.0187509	57.885	GEGK(1)SPYTK	2	-0.22238	1	0.67	0.65	2.044	0.636	3.213	1.032	0.736	0.808	1.598	0.791	0.91	0.804	1.279	0.804	1.132	1.591
I1RAU7	223	K	40S ribosomal protein S6 OS=Gibberella zeae (strain PH-1 / ATCC MYA-4620 / FGSC 9075 / NRRL 31084) OX=229533 GN=FGRAMPH1_01T01603 PE=3 SV=1	FGRAMPH1_01T01603	1	0.0131535	70.056	IAEAK(1)VNK	2	0.59775	1	0.767	0.766	1.638	0.829	1.977	1.002	0.736	0.808	1.598	0.791	1.042	0.948	1.025	1.048	1.099	0.978
I1RAU7	143	K	40S ribosomal protein S6 OS=Gibberella zeae (strain PH-1 / ATCC MYA-4620 / FGSC 9075 / NRRL 31084) OX=229533 GN=FGRAMPH1_01T01603 PE=3 SV=1	FGRAMPH1_01T01603	1	0.0162946	78.149	K(1)FFGLTK	2	0.55894	1	0.607	0.493	2.153	0.747	2.882	1.23	0.736	0.808	1.598	0.791	0.825	0.61	1.347	0.944	1.352	1.427
I1RAU9	112	K	V-type proton ATPase subunit B OS=Fusarium culmorum OX=5516 GN=FCULG_00003273 PE=3 SV=1	FG00637.1	1	0.00123419	83.206	AIDK(1)GPK	2	-0.87361	1							1.009	1.134	1.183	0.728
I1RAU9	464	K	V-type proton ATPase subunit B OS=Fusarium culmorum OX=5516 GN=FCULG_00003273 PE=3 SV=1	FG00637.1	1	0.00296924	80.986	IYPK(1)ELLNR	2	0.19588	1	1.01	0.94	1.105	0.944	1.171	1.074	1.009	1.134	1.183	0.728	1.001	0.829	0.934	1.297	1.207	0.72
I1RAU9	400	K	V-type proton ATPase subunit B OS=Fusarium culmorum OX=5516 GN=FCULG_00003273 PE=3 SV=1	FG00637.1	1	3.92429e-05	85.362	KDHGDVSNQLYAK(1)YAIGR	4	0.73248	1							1.009	1.134	1.183	0.728
I1RAU9	388	K	V-type proton ATPase subunit B OS=Fusarium culmorum OX=5516 GN=FCULG_00003273 PE=3 SV=1	FG00637.1	1	1.88073e-05	98.592	K(1)DHGDVSNQLYAK	3	-0.63709	1	0.81	0.93	1.402	0.858	1.635	0.871	1.009	1.134	1.183	0.728	0.803	0.82	1.185	1.179	0.979	1.005
I1RAV5	254	K	Ubiquinol-cytochrome c reductase core subunit 2 OS=Fusarium sporotrichioides OX=5514 GN=FSPOR_3957 PE=4 SV=1	FG00644.1	1	2.48815e-06	142.1	TEATK(1)YFGGEQR	2	-0.14374	1	1.202	1.005	1.234	0.559	2.206	1.197	1.088	0.998	1.121	0.704	1.105	1.007	1.101	0.794	1.097	1.387
I1RAV7	116	K	Putative mitochondrial carrier OS=Fusarium culmorum OX=5516 GN=FCULG_00003282 PE=3 SV=1	FG00646.1	1	0.0257056	44.968	NYGSDFENAFGK(1)K	3	1.096	1							0.731	0.725	1.394	1.104
I1RAW3	99	K	F-type h+-transporting atpase subunit g OS=Fusarium langsethiae OX=179993 GN=FLAG1_01771 PE=4 SV=1	FG00656.1	1	7.91047e-09	131.66	VGLELGK(1)FVFHNQK	3	0.73819	1							0.533	0.531	2.004	0.74
I1RAW3	34	K	F-type h+-transporting atpase subunit g OS=Fusarium langsethiae OX=179993 GN=FLAG1_01771 PE=4 SV=1	FG00656.1	1	5.51582e-06	110.9	AAENAK(1)QAATR	2	-0.35027	1	0.68	0.685	1.798	0.837	2.147	0.992	0.533	0.531	2.004	0.74	1.276	1.29	0.897	1.131	0.989	0.793
I1RAW3	174	K	F-type h+-transporting atpase subunit g OS=Fusarium langsethiae OX=179993 GN=FLAG1_01771 PE=4 SV=1	FG00656.1	1	0.0135881	77.741	FK(1)LVGYR	2	-0.49046	1	0.739	0.639	1.717	0.906	1.895	1.157	0.533	0.531	2.004	0.74	1.386	1.203	0.857	1.224	1.152	0.7
I1RAW3	75	K	F-type h+-transporting atpase subunit g OS=Fusarium langsethiae OX=179993 GN=FLAG1_01771 PE=4 SV=1	FG00656.1	1	0.000149065	105.13	TGK(1)IIGFVER	3	1.7424	1	0.734	0.591	1.834	0.842	2.179	1.243	0.533	0.531	2.004	0.74	1.377	1.113	0.915	1.138	1.237	0.804
I1RAY2	120	K	Casein kinase II subunit alpha OS=Fusarium culmorum OX=5516 GN=FCULG_00003314 PE=3 SV=1	FG00677.1	1	2.95046e-06	138.55	SLYPK(1)FNDIDVR	3	-1.1692	2	0.876	0.79	1.164	1.17	0.995	1.109	0.84	0.88	1.238	1.009	1.043	0.898	0.94	1.16	1.161	0.81
I1RAY2	222	K	Casein kinase II subunit alpha OS=Fusarium culmorum OX=5516 GN=FCULG_00003314 PE=3 SV=1	FG00677.1	1	4.60325e-11	163.56	K(1)EPFFHGNSNSDQLVK	3	-0.84014	1	0.871	0.827	1.297	1.004	1.293	1.053	0.84	0.88	1.238	1.009	1.037	0.94	1.048	0.995	1.103	1.053
I1RAZ6	283	K	Tom37 protein OS=Fusarium langsethiae OX=179993 GN=FLAG1_06429 PE=4 SV=1	FG00693.1	1	0.0282993	51.059	FVDHIK(1)LR	3	0.99204	1
I1RB35	6	K	Urease OS=Gibberella zeae (strain PH-1 / ATCC MYA-4620 / FGSC 9075 / NRRL 31084) OX=229533 GN=FG00740.1 PE=3 SV=1	FG00740.1	1	0.0061036	60.064	MHLVPK(1)EIDK	3	0.095851	2	1.096	0.856	1.231	0.817	1.507	1.281	1.321	1.029	0.95	0.702	0.83	0.832	1.296	1.164	0.998	1.113
I1RB35	312	K	Urease OS=Gibberella zeae (strain PH-1 / ATCC MYA-4620 / FGSC 9075 / NRRL 31084) OX=229533 GN=FG00740.1 PE=3 SV=1	FG00740.1	1	8.33544e-09	112.74	VERDETIYGDECK(1)FGGGK	3	-1.0132	1	1.184	0.862	1.149	0.805	1.426	1.373	1.321	1.029	0.95	0.702	0.896	0.838	1.209	1.147	1.069	1.054
I1RB35	148	K	Urease OS=Gibberella zeae (strain PH-1 / ATCC MYA-4620 / FGSC 9075 / NRRL 31084) OX=229533 GN=FG00740.1 PE=3 SV=1	FG00740.1	1	0.0441395	54.539	K(1)ITLNEGR	2	-0.95689	1							1.321	1.029	0.95	0.702
I1RB35	791	K	Urease OS=Gibberella zeae (strain PH-1 / ATCC MYA-4620 / FGSC 9075 / NRRL 31084) OX=229533 GN=FG00740.1 PE=3 SV=1	FG00740.1	1	0.0416606	45.598	SIGK(1)SDMK	2	-0.99217	1	1.258	0.872	1.018	0.852	1.194	1.442	1.321	1.029	0.95	0.702	0.952	0.847	1.072	1.214	1.124	0.883
I1RB35	651	K	Urease OS=Gibberella zeae (strain PH-1 / ATCC MYA-4620 / FGSC 9075 / NRRL 31084) OX=229533 GN=FG00740.1 PE=3 SV=1	FG00740.1	1	0.0175358	54.066	TWNTAHK(1)NK	3	0.48102	1	1.017	0.851	1.103	1.029	1.072	1.195	1.321	1.029	0.95	0.702	0.77	0.827	1.161	1.466	0.931	0.792
I1RB35	223	K	Urease OS=Gibberella zeae (strain PH-1 / ATCC MYA-4620 / FGSC 9075 / NRRL 31084) OX=229533 GN=FG00740.1 PE=3 SV=1	FG00740.1	1	7.20567e-06	119.03	TVTLVEIGGK(1)R	3	0.04475	2	1.277	0.899	1.049	0.775	1.355	1.422	1.321	1.029	0.95	0.702	0.967	0.874	1.104	1.104	1.106	1
I1RB50	25	K	Small nuclear ribonucleoprotein G OS=Gibberella zeae (strain PH-1 / ATCC MYA-4620 / FGSC 9075 / NRRL 31084) OX=229533 GN=FG00757.1 PE=3 SV=1	FG00757.1	1	0.00754969	86.472	K(1)VIGVLR	2	-0.013124	1	1.12	0.988	0.968	0.924	1.048	1.133	1.207	1.177	0.82	0.92	0.928	0.839	1.18	1.004	1.106	1.175
I1RB50	9	K	Small nuclear ribonucleoprotein G OS=Gibberella zeae (strain PH-1 / ATCC MYA-4620 / FGSC 9075 / NRRL 31084) OX=229533 GN=FG00757.1 PE=3 SV=1	FG00757.1	1	0.000712394	102.52	APAQPELK(1)K	3	0.75223	2	1.096	1.055	0.876	0.973	0.9	1.039	1.207	1.177	0.82	0.92	0.908	0.896	1.068	1.058	1.013	1.009
I1RB59	450	K	Stress-induced-phospho 1 OS=Fusarium sporotrichioides OX=5514 GN=FSPOR_2250 PE=4 SV=1	FG00766.1	1	0.0290414	66.351	K(1)DPTFIR	2	-0.2534	1	0.879	0.751	1.279	1.091	1.172	1.171	0.862	0.674	1.656	0.697	1.02	1.114	0.772	1.565	0.916	0.493
I1RB59	386	K	Stress-induced-phospho 1 OS=Fusarium sporotrichioides OX=5514 GN=FSPOR_2250 PE=4 SV=1	FG00766.1	1	0.0117512	57.414	AYIDPAK(1)AEEAR	2	0.117	1							0.862	0.674	1.656	0.697
I1RB60	302	K	Beta-glucosidase OS=Gibberella zeae (strain PH-1 / ATCC MYA-4620 / FGSC 9075 / NRRL 31084) OX=229533 GN=FG00767.1 PE=3 SV=1	FG00767.1	1	4.28963e-05	98.634	AINNPK(1)HQALIR	3	-2.4878	1	0.936	0.818	1.189	1.058	1.124	1.144	1.277	1.063	0.817	0.934	0.733	0.77	1.455	1.133	0.952	1.284
I1RB64	27	K	Nad dependent epimerase dehydratase family OS=Fusarium sporotrichioides OX=5514 GN=FSPOR_2254 PE=4 SV=1	FG00771.1	1	0.000846006	87.641	K(1)SWTVTSLIR	2	-0.032968	1							1.31	1.183	0.858	0.719
I1RB64	45	K	Nad dependent epimerase dehydratase family OS=Fusarium sporotrichioides OX=5514 GN=FSPOR_2254 PE=4 SV=1	FG00771.1	1	7.76726e-05	153.34	NPDQIEDLK(1)R	2	-0.011581	2	1.128	0.974	1.102	0.796	1.384	1.157	1.31	1.183	0.858	0.719	0.861	0.823	1.284	1.107	1.046	1.16
I1RB74	263	K	26S proteasome regulatory subunit rpn11 OS=Fusarium culmorum OX=5516 GN=FCULG_00003432 PE=4 SV=1	FG00781.1	1	0.00130545	86.911	VK(1)EETELTK	2	0.19673	1	0.946	0.83	1.362	0.862	1.579	1.141	1.031	1.009	1.116	0.872	0.918	0.823	1.22	0.989	1.115	1.234
I1RB96	217	K	Alkaline proteinase OS=Gibberella zeae OX=5518 GN=FGRA07_00951 PE=3 SV=1	FG00806.1	1	0.00414128	101.28	TYGVAK(1)K	2	0.06501	16	1.13	0.854	0.816	1.199	0.68	1.323	1.012	1.029	0.895	1.107	1.117	0.83	0.912	1.083	1.346	0.842
I1RB96	393	K	Alkaline proteinase OS=Gibberella zeae OX=5518 GN=FGRA07_00951 PE=3 SV=1	FG00806.1	1	4.79939e-79	328.28	GVSGVSGVTNWLTSTATSGK(1)ITGNLR	3	0.65074	18	0.972	0.883	0.939	1.206	0.778	1.101	1.012	1.029	0.895	1.107	0.96	0.858	1.049	1.089	1.119	0.963
I1RB96	148	K	Alkaline proteinase OS=Gibberella zeae OX=5518 GN=FGRA07_00951 PE=3 SV=1	FG00806.1	1	4.66397e-30	182.17	SK(1)GSTSYIYDTNAGSGTYAYIVDTGIITSHNEFEGR	4	-0.96633	15	0.956	0.871	1.002	1.171	0.855	1.098	1.012	1.029	0.895	1.107	0.945	0.846	1.12	1.058	1.117	1.059
I1RB96	218	K	Alkaline proteinase OS=Gibberella zeae OX=5518 GN=FGRA07_00951 PE=3 SV=1	FG00806.1	1	0.00111744	130.66	K(1)ATIQAVK	2	0.39578	15	1.078	0.828	0.915	1.179	0.776	1.303	1.012	1.029	0.895	1.107	1.065	0.805	1.022	1.065	1.323	0.96
I1RB96	211	K	Alkaline proteinase OS=Gibberella zeae OX=5518 GN=FGRA07_00951 PE=3 SV=1	FG00806.1	1	1.03008e-39	218.19	AQAVYTAFSGQNADTNGHGTHVAGTIAGK(1)TYGVAK	4	-0.60889	8	0.851	0.851	1.249	1.049	1.191	0.999	1.012	1.029	0.895	1.107	0.841	0.827	1.396	0.948	1.017	1.473
I1RB97	118	K	Beta-mannosidase B OS=Fusarium culmorum OX=5516 GN=FCULG_00003458 PE=4 SV=1	FG00807.1	1	0.0164702	58.981	VDVTK(1)HLK	3	-1.2338	1	0.965	0.86	0.932	1.243	0.75	1.123	1.055	1.094	0.758	1.219	0.915	0.786	1.23	1.02	1.164	1.206
I1RB97	236	K	Beta-mannosidase B OS=Fusarium culmorum OX=5516 GN=FCULG_00003458 PE=4 SV=1	FG00807.1	1	5.18737e-06	95.954	FDVSLDGK(1)GVASETTQVK	3	-0.73274	1	0.961	0.955	0.995	1.089	0.914	1.006	1.055	1.094	0.758	1.219	0.911	0.873	1.313	0.893	1.044	1.47
I1RB97	762	K	Beta-mannosidase B OS=Fusarium culmorum OX=5516 GN=FCULG_00003458 PE=4 SV=1	FG00807.1	1	2.66172e-06	94.487	TVVGAYLYQDGK(1)QIAR	3	0.47525	1	1.02	0.907	1.048	1.025	1.022	1.125	1.055	1.094	0.758	1.219	0.967	0.829	1.383	0.841	1.166	1.644
I1RBA6	110	K	V-type proton ATPase subunit a OS=Gibberella zeae (strain PH-1 / ATCC MYA-4620 / FGSC 9075 / NRRL 31084) OX=229533 GN=FG00818.1 PE=3 SV=1	FG00818.1	1	0.0542583	51.059	SQK(1)LEQR	2	-0.65771	1	0.961	1.099	1.094	0.846	1.293	0.874	1.078	1.217	0.913	0.833	0.891	0.903	1.198	1.016	0.987	1.179
I1RBA6	126	K	V-type proton ATPase subunit a OS=Gibberella zeae (strain PH-1 / ATCC MYA-4620 / FGSC 9075 / NRRL 31084) OX=229533 GN=FG00818.1 PE=3 SV=1	FG00818.1	1	3.27174e-08	176.23	VSALNESYETLK(1)K	2	0.44629	2	1.135	1.002	0.98	0.883	1.11	1.133	1.078	1.217	0.913	0.833	1.053	0.823	1.073	1.06	1.279	1.012
I1RBB9	190	K	Putative carboxymethylenebutenolidase OS=Fusarium culmorum OX=5516 GN=FCULG_00003484 PE=4 SV=1	FG00832.1	1	0.00130672	63.091	FK(1)GEVAMIFGVK	3	-0.21024	1	0.939	0.966	1.217	0.878	1.387	0.972	0.884	1.101	0.984	1.084	1.062	0.877	1.237	0.81	1.211	1.527
I1RBB9	200	K	Putative carboxymethylenebutenolidase OS=Fusarium culmorum OX=5516 GN=FCULG_00003484 PE=4 SV=1	FG00832.1	1	7.13797e-06	98.3	GEVAMIFGVK(1)DTHVPDAGR	3	1.1748	2	0.936	0.892	1.183	0.988	1.197	1.05	0.884	1.101	0.984	1.084	1.059	0.81	1.202	0.911	1.307	1.319
I1RBB9	272	K	Putative carboxymethylenebutenolidase OS=Fusarium culmorum OX=5516 GN=FCULG_00003484 PE=4 SV=1	FG00832.1	1	4.67714e-15	167.28	TDLGAK(1)DGDVPAPEHDC	2	0.40326	3	0.956	0.92	1.11	1.013	1.095	1.039	0.884	1.101	0.984	1.084	1.081	0.836	1.128	0.935	1.293	1.206
I1RBB9	95	K	Putative carboxymethylenebutenolidase OS=Fusarium culmorum OX=5516 GN=FCULG_00003484 PE=4 SV=1	FG00832.1	1	3.42017e-05	91.62	YDAEDTDRGNK(1)YK	3	-0.73217	1	0.952	0.756	1.322	0.97	1.363	1.26	0.884	1.101	0.984	1.084	1.077	0.687	1.343	0.895	1.568	1.501
I1RBB9	266	K	Putative carboxymethylenebutenolidase OS=Fusarium culmorum OX=5516 GN=FCULG_00003484 PE=4 SV=1	FG00832.1	1	0.000290854	115.57	VLK(1)TDLGAK	3	-0.3887	2	0.971	0.917	1.067	1.045	1.021	1.059	0.884	1.101	0.984	1.084	1.098	0.833	1.084	0.964	1.318	1.124
I1RBB9	17	K	Putative carboxymethylenebutenolidase OS=Fusarium culmorum OX=5516 GN=FCULG_00003484 PE=4 SV=1	FG00832.1	1	0.000107103	82.601	ETHVDVPITANGK(1)DGTMR	3	0.55396	2	0.94	0.825	1.156	1.079	1.071	1.139	0.884	1.101	0.984	1.084	1.063	0.749	1.175	0.995	1.419	1.181
I1RBB9	242	K	Putative carboxymethylenebutenolidase OS=Fusarium culmorum OX=5516 GN=FCULG_00003484 PE=4 SV=1	FG00832.1	1	0.00551699	89.752	DELSK(1)GR	2	-0.47658	2	0.937	0.995	1.129	0.939	1.203	0.941	0.884	1.101	0.984	1.084	1.06	0.904	1.147	0.866	1.173	1.324
I1RBC4	124	K	Heat shock protein 70 OS=Gibberella zeae OX=5518 GN=FGRA07_00984 PE=3 SV=1	FG00838.1	1	1.09574e-10	151.22	TFTPEEISAMILTK(1)MR	2	0.30792	3	1.007	0.872	1.318	0.803	1.642	1.154	0.975	0.882	1.241	0.847	1.033	0.989	1.062	0.948	1.044	1.12
I1RBC4	538	K	Heat shock protein 70 OS=Gibberella zeae OX=5518 GN=FGRA07_00984 PE=3 SV=1	FG00838.1	1	4.60177e-23	237.05	VAAK(1)NGLESYAYSLR	2	0.87007	9	0.978	0.798	1.192	1.032	1.154	1.226	0.975	0.882	1.241	0.847	1.003	0.905	0.961	1.218	1.108	0.789
I1RBC4	523	K	Heat shock protein 70 OS=Gibberella zeae OX=5518 GN=FGRA07_00984 PE=3 SV=1	FG00838.1	0.999745	1.84391e-13	135.09	MLNDAEK(1)YKEEDEAEGKR	4	-0.83102	8	0.941	0.752	1.556	0.751	2.074	1.252	0.975	0.882	1.241	0.847	0.965	0.853	1.254	0.887	1.131	1.414
I1RBC4	511	K	Heat shock protein 70 OS=Gibberella zeae OX=5518 GN=FGRA07_00984 PE=3 SV=1	FG00838.1	1	0.000937297	110.38	LSK(1)EEIER	2	-0.43429	1	0.899	0.796	1.423	0.882	1.613	1.128	0.975	0.882	1.241	0.847	0.922	0.902	1.147	1.041	1.022	1.102
I1RBC4	560	K	Heat shock protein 70 OS=Gibberella zeae OX=5518 GN=FGRA07_00984 PE=3 SV=1	FG00838.1	0.999987	1.02042e-15	171.47	VEEK(1)IEASDKETLTAEIDK	3	-0.1221	2	0.844	0.77	1.517	0.868	1.747	1.096	0.975	0.882	1.241	0.847	0.866	0.873	1.222	1.025	0.992	1.192
I1RBC4	244	K	Heat shock protein 70 OS=Gibberella zeae OX=5518 GN=FGRA07_00984 PE=3 SV=1	FG00838.1	1	9.41272e-07	160.22	LVNHFVNEFK(1)R	2	0.37675	5	0.836	0.715	1.447	1.002	1.444	1.169	0.975	0.882	1.241	0.847	0.857	0.811	1.166	1.183	1.057	0.986
I1RBC4	506	K	Heat shock protein 70 OS=Gibberella zeae OX=5518 GN=FGRA07_00984 PE=3 SV=1	FG00838.1	1	0.000161678	153.97	IVITNDK(1)GR	2	0.47445	3	1.196	1.011	1.179	0.615	1.918	1.183	0.975	0.882	1.241	0.847	1.227	1.146	0.95	0.726	1.071	1.309
I1RBC4	566	K	Heat shock protein 70 OS=Gibberella zeae OX=5518 GN=FGRA07_00984 PE=3 SV=1	FG00838.1	1	7.53138e-25	252.47	IEASDK(1)ETLTAEIDK	3	2.1102	6	0.901	0.795	1.234	1.069	1.154	1.134	0.975	0.882	1.241	0.847	0.924	0.901	0.994	1.262	1.026	0.788
I1RBC4	525	K	Heat shock protein 70 OS=Gibberella zeae OX=5518 GN=FGRA07_00984 PE=3 SV=1	FG00838.1	1	7.15317e-06	125.82	YK(1)EEDEAEGK(1)R	2	-0.18701	15	0.874	0.722	1.538	0.867	1.774	1.21	0.975	0.882	1.241	0.847	0.896	0.819	1.239	1.024	1.094	1.21
I1RBC4	110	K	Heat shock protein 70 OS=Gibberella zeae OX=5518 GN=FGRA07_00984 PE=3 SV=1	FG00838.1	1	6.98157e-10	143.97	K(1)TFTPEEISAMILTK	3	0.24412	1	1.112	0.84	1.463	0.584	2.504	1.324	0.975	0.882	1.241	0.847	1.141	0.952	1.179	0.689	1.199	1.711
I1RBC4	355	K	Heat shock protein 70 OS=Gibberella zeae OX=5518 GN=FGRA07_00984 PE=3 SV=1	FG00838.1	1	0.000862914	70.889	LITDYFNGK(1)EPNK	3	-0.23855	1	0.859	0.692	1.597	0.852	1.875	1.242	0.975	0.882	1.241	0.847	0.881	0.785	1.287	1.006	1.122	1.279
I1RBC4	533	K	Heat shock protein 70 OS=Gibberella zeae OX=5518 GN=FGRA07_00984 PE=3 SV=1	FG00838.1	1	3.70845e-07	173.19	YK(1)EEDEAEGK(1)R	2	-0.18701	5	0.953	0.817	1.357	0.874	1.552	1.167	0.975	0.882	1.241	0.847	0.977	0.926	1.093	1.032	1.055	1.059
I1RBC4	75	K	Heat shock protein 70 OS=Gibberella zeae OX=5518 GN=FGRA07_00984 PE=3 SV=1	FG00838.1	1	0.00633244	58.098	K(1)FADAEVQADMK	3	-0.17108	1	1.091	0.934	1.135	0.84	1.351	1.168	0.975	0.882	1.241	0.847	1.119	1.059	0.915	0.992	1.057	0.922
I1RBC4	323	K	Heat shock protein 70 OS=Gibberella zeae OX=5518 GN=FGRA07_00984 PE=3 SV=1	FG00838.1	1	0.000367388	107.06	VLTDAK(1)IDK	2	-0.41802	4	0.832	0.577	1.88	0.711	2.644	1.442	0.975	0.882	1.241	0.847	0.853	0.654	1.515	0.839	1.304	1.806
I1RBC4	249	K	Heat shock protein 70 OS=Gibberella zeae OX=5518 GN=FGRA07_00984 PE=3 SV=1	FG00838.1	1	0.000316161	101.38	K(1)DLSTNVR	2	1.2248	3	0.595	0.44	2.287	0.678	3.373	1.353	0.975	0.882	1.241	0.847	0.61	0.499	1.843	0.8	1.222	2.304
I1RBC4	601	K	Heat shock protein 70 OS=Gibberella zeae OX=5518 GN=FGRA07_00984 PE=3 SV=1	FG00838.1	1	2.79747e-07	109.5	ELEGK(1)ANPIMMK	3	-0.15077	3	1.018	0.757	1.37	0.855	1.602	1.345	0.975	0.882	1.241	0.847	1.044	0.858	1.104	1.009	1.217	1.094
I1RBC4	596	K	Heat shock protein 70 OS=Gibberella zeae OX=5518 GN=FGRA07_00984 PE=3 SV=1	FG00838.1	1	1.82875e-08	175.88	EEYEEHQK(1)ELEGK	3	-0.10833	3	0.864	0.737	1.587	0.812	1.953	1.173	0.975	0.882	1.241	0.847	0.886	0.836	1.279	0.959	1.06	1.334
I1RBC4	556	K	Heat shock protein 70 OS=Gibberella zeae OX=5518 GN=FGRA07_00984 PE=3 SV=1	FG00838.1	1	6.36059e-10	197.38	NTLSDPK(1)VEEK	3	0.94251	6	0.893	0.767	1.373	0.968	1.418	1.164	0.975	0.882	1.241	0.847	0.916	0.87	1.106	1.143	1.053	0.968
I1RBC4	450	K	Heat shock protein 70 OS=Gibberella zeae OX=5518 GN=FGRA07_00984 PE=3 SV=1	FG00838.1	1	0.0243275	51.436	TK(1)DNNLMGK	2	-1.3759	1	1.32	0.964	1.049	0.667	1.571	1.369	0.975	0.882	1.241	0.847	1.354	1.093	0.845	0.787	1.239	1.074
I1RBC4	499	K	Heat shock protein 70 OS=Gibberella zeae OX=5518 GN=FGRA07_00984 PE=3 SV=1	FG00838.1	1	0.00535303	61.11	SNK(1)IVITNDK	2	2.6554	1							0.975	0.882	1.241	0.847
I1RBC4	496	K	Heat shock protein 70 OS=Gibberella zeae OX=5518 GN=FGRA07_00984 PE=3 SV=1	FG00838.1	1	0.00609282	86.67	GTGK(1)SNK	2	-0.22804	1	1.288	0.975	1.141	0.597	1.913	1.321	0.975	0.882	1.241	0.847	1.321	1.105	0.919	0.705	1.195	1.304
I1RBC9	56	K	Ribosomal protein L15 OS=Gibberella zeae (strain PH-1 / ATCC MYA-4620 / FGSC 9075 / NRRL 31084) OX=229533 GN=FG00845.1 PE=3 SV=1	FG00845.1	1	0.000400371	125.82	AK(1)QGYVIYR	2	-1.0685	1	0.574	0.523	1.876	1.027	1.826	1.097	0.736	0.802	1.384	1.078	0.78	0.652	1.355	0.953	1.196	1.422
I1RBC9	169	K	Ribosomal protein L15 OS=Gibberella zeae (strain PH-1 / ATCC MYA-4620 / FGSC 9075 / NRRL 31084) OX=229533 GN=FG00845.1 PE=3 SV=1	FG00845.1	1	0.00369951	91.867	GLTATGK(1)K	2	0.90663	1							0.736	0.802	1.384	1.078
I1RBC9	157	K	Ribosomal protein L15 OS=Gibberella zeae (strain PH-1 / ATCC MYA-4620 / FGSC 9075 / NRRL 31084) OX=229533 GN=FG00845.1 PE=3 SV=1	FG00845.1	1	0.00146167	65.842	INWIVNPVHK(1)HR	4	-0.41626	1	0.881	0.956	1.312	0.851	1.542	0.921	0.736	0.802	1.384	1.078	1.197	1.192	0.948	0.789	1.004	1.202
I1RBC9	12	K	Ribosomal protein L15 OS=Gibberella zeae (strain PH-1 / ATCC MYA-4620 / FGSC 9075 / NRRL 31084) OX=229533 GN=FG00845.1 PE=3 SV=1	FG00845.1	1	0.00226685	102.07	YVEELQK(1)K	3	2.0163	2	0.741	0.606	1.641	1.012	1.621	1.224	0.736	0.802	1.384	1.078	1.007	0.756	1.186	0.939	1.332	1.263
I1RBC9	5	K	Ribosomal protein L15 OS=Gibberella zeae (strain PH-1 / ATCC MYA-4620 / FGSC 9075 / NRRL 31084) OX=229533 GN=FG00845.1 PE=3 SV=1	FG00845.1	1	6.82248e-05	99.283	GALK(1)YVEELQK	3	0.9167	1	0.807	0.659	1.682	0.852	1.975	1.224	0.736	0.802	1.384	1.078	1.096	0.822	1.215	0.79	1.333	1.538
I1RBC9	176	K	Ribosomal protein L15 OS=Gibberella zeae (strain PH-1 / ATCC MYA-4620 / FGSC 9075 / NRRL 31084) OX=229533 GN=FG00845.1 PE=3 SV=1	FG00845.1	1	0.0160754	64.803	GLNK(1)GHR	3	0.11697	1	0.76	0.654	1.415	1.171	1.208	1.163	0.736	0.802	1.384	1.078	1.033	0.815	1.022	1.086	1.267	0.941
I1RBC9	14	K	Ribosomal protein L15 OS=Gibberella zeae (strain PH-1 / ATCC MYA-4620 / FGSC 9075 / NRRL 31084) OX=229533 GN=FG00845.1 PE=3 SV=1	FG00845.1	1	1.6008e-07	177.83	K(1)QSDVVAFLLR	3	-0.98839	3	0.641	0.505	1.827	1.027	1.78	1.269	0.736	0.802	1.384	1.078	0.871	0.63	1.32	0.953	1.383	1.385
I1RBD3	117	K	Sur7 protein OS=Fusarium sp. FIESC_12 OX=1755127 GN=FIE12Z_11191 PE=4 SV=1	FG00849.1	0.972844	0.00101033	74.789	K(0.973)CEK(0.027)PEFDWASK	3	-1.0242	1	0.897	0.68	1.367	1.056	1.295	1.319	0.911	0.76	1.232	1.108	0.985	0.895	1.11	0.953	1.101	1.165
I1RBE0	486	K	Immunogenic protein OS=Fusarium sporotrichioides OX=5514 GN=FSPOR_5290 PE=4 SV=1	FG00857.1	0.999997	0.00642612	59.68	DKSPAPVEGEK(1)K	3	0.53322	1							1.541	1.457	0.626	0.441
I1RBE0	289	K	Immunogenic protein OS=Fusarium sporotrichioides OX=5514 GN=FSPOR_5290 PE=4 SV=1	FG00857.1	1	0.000684168	95.502	TSFFGFGK(1)K	3	0.18329	1	0.743	0.866	1.785	0.606	2.945	0.858	1.541	1.457	0.626	0.441	0.482	0.594	2.851	1.374	0.811	2.075
I1RBE0	183	K	Immunogenic protein OS=Fusarium sporotrichioides OX=5514 GN=FSPOR_5290 PE=4 SV=1	FG00857.1	1	0.00152678	67.879	HTFK(1)ASNTAER	3	-0.038816	1	1.187	0.979	1.025	0.81	1.265	1.212	1.541	1.457	0.626	0.441	0.77	0.672	1.637	1.837	1.146	0.891
I1RBE0	273	K	Immunogenic protein OS=Fusarium sporotrichioides OX=5514 GN=FSPOR_5290 PE=4 SV=1	FG00857.1	1	0.0566267	46.37	VEEPK(1)RR	3	0.016159	1	0.728	0.947	1.593	0.732	2.177	0.769	1.541	1.457	0.626	0.441	0.472	0.65	2.545	1.66	0.726	1.533
I1RBE0	100	K	Immunogenic protein OS=Fusarium sporotrichioides OX=5514 GN=FSPOR_5290 PE=4 SV=1	FG00857.1	1	9.60172e-09	111.65	NLIPTK(1)EFFFFGTDAVEPK	3	0.89207	1	1.442	1.268	0.895	0.394	2.27	1.137	1.541	1.457	0.626	0.441	0.936	0.87	1.43	0.893	1.076	1.601
I1RBE6	427	K	Mitochondrial-processing peptidase subunit beta OS=Gibberella zeae OX=5518 GN=FGRA07_01012 PE=3 SV=1	FG00863.1	1	0.00956336	79.201	K(1)IDAITEK	2	1.6484	1							1.109	0.906	1.32	0.626
I1RBF3	231	K	Thioredoxin reductase OS=Gibberella zeae (strain PH-1 / ATCC MYA-4620 / FGSC 9075 / NRRL 31084) OX=229533 GN=FG00871.1 PE=3 SV=1	FG00871.1	1	0.00091156	127.76	NNK(1)TGEEK	2	-0.91351	1	1.176	0.904	0.925	0.994	0.93	1.301	1.119	1.077	0.844	1.026	1.051	0.839	1.096	0.969	1.253	1.131
I1RBF3	312	K	Thioredoxin reductase OS=Gibberella zeae (strain PH-1 / ATCC MYA-4620 / FGSC 9075 / NRRL 31084) OX=229533 GN=FG00871.1 PE=3 SV=1	FG00871.1	1	8.00579e-06	66.1	QAITSAGTGCMAALEAEK(1)FLADHEDDERADERPNPN	5	-0.78217	1							1.119	1.077	0.844	1.026
I1RBF3	291	K	Thioredoxin reductase OS=Gibberella zeae (strain PH-1 / ATCC MYA-4620 / FGSC 9075 / NRRL 31084) OX=229533 GN=FG00871.1 PE=3 SV=1	FG00871.1	1	6.5e-24	189.11	TIPGTTYTNVEGVFAAGDVQDK(1)R	2	0.14054	4	1	0.832	1.146	1.022	1.121	1.202	1.119	1.077	0.844	1.026	0.894	0.773	1.358	0.996	1.157	1.363
I1RBF3	236	K	Thioredoxin reductase OS=Gibberella zeae (strain PH-1 / ATCC MYA-4620 / FGSC 9075 / NRRL 31084) OX=229533 GN=FG00871.1 PE=3 SV=1	FG00871.1	1	5.29588e-10	128.06	TGEEK(1)VHEANGLFYAIGHDPATTLVK	4	0.19738	1	1.159	0.926	0.965	0.949	1.017	1.251	1.119	1.077	0.844	1.026	1.036	0.86	1.143	0.925	1.205	1.236
I1RBH5	147	K	Endoplasmic reticulum transmembrane protein OS=Fusarium langsethiae OX=179993 GN=FLAG1_01325 PE=4 SV=1	FG00898.1	1	0.0208348	49.489	SYEGTK(1)DNTK	3	0.69919	1	0.83	0.753	1.483	0.934	1.588	1.103
I1RBH7	57	K	Sphingolipid long chain base-responsive protein lsp1 OS=Fusarium langsethiae OX=179993 GN=FLAG1_01327 PE=4 SV=1	FG00900.1	1	0.014116	80.165	K(1)LSTLVK	2	0.25278	1	0.77	0.623	1.405	1.203	1.168	1.236	0.559	0.514	1.605	1.262	1.377	1.212	0.875	0.953	1.136	0.918
I1RBI1	622	K	Alanine--tRNA ligase OS=Gibberella zeae (strain PH-1 / ATCC MYA-4620 / FGSC 9075 / NRRL 31084) OX=229533 GN=FG00906.1 PE=3 SV=1	FG00906.1	1	5.11749e-06	96.143	EVLGDEVNQK(1)GSLVDSDK	3	0.48821	1	1.196	1.014	0.933	0.857	1.089	1.18	1.31	1.155	0.925	0.63	0.913	0.878	1.009	1.36	1.04	0.742
I1RBK1	124	K	NADH-cytochrome b5 reductase OS=Gibberella zeae (strain PH-1 / ATCC MYA-4620 / FGSC 9075 / NRRL 31084) OX=229533 GN=FG00926.1 PE=3 SV=1	FG00926.1	1	0.0131535	70.056	YK(1)GPNDEK	2	0.044103	1	0.974	0.842	1.325	0.859	1.542	1.157	1.09	0.938	1.263	0.681	0.894	0.898	1.049	1.261	0.996	0.832
I1RBL9	206	K	Cobalt uptake protein COT1 OS=Gibberella zeae OX=5518 GN=FGRA07_03785 PE=4 SV=1	FG00947.1	1	0.033419	40.015	SNGK(1)SNENNR	2	-0.55433	1	0.907	0.931	1.092	1.069	1.021	0.974
I1RBP0	348	K	Cell cycle checkpoint protein rad17 OS=Fusarium sp. FIESC_12 OX=1755127 GN=FIE12Z_2359 PE=4 SV=1	FG00971.1	1	2.2663e-06	101.78	GRPLPDPDNVDSDAK(1)QR	3	-0.84749	1	1.058	0.85	1.149	0.943	1.218	1.245	1.172	0.956	1.076	0.756	0.903	0.889	1.068	1.247	1.016	0.856
I1RBP0	372	K	Cell cycle checkpoint protein rad17 OS=Fusarium sp. FIESC_12 OX=1755127 GN=FIE12Z_2359 PE=4 SV=1	FG00971.1	1	1.36921e-09	124.62	ALNSDWATDAHYVK(1)AIR	3	-1.0347	1	1.059	0.871	1.091	0.98	1.113	1.216	1.172	0.956	1.076	0.756	0.904	0.911	1.014	1.296	0.992	0.782
I1RBP0	358	K	Cell cycle checkpoint protein rad17 OS=Fusarium sp. FIESC_12 OX=1755127 GN=FIE12Z_2359 PE=4 SV=1	FG00971.1	1	0.000163093	79.676	YVEDK(1)ALNSDWATDAHYVK	3	-0.1639	1	1.095	0.876	1.101	0.928	1.186	1.249	1.172	0.956	1.076	0.756	0.934	0.916	1.023	1.228	1.02	0.833
I1RBR4	269	K	Cytochrome P450 51B (Fragment) OS=Gibberella zeae OX=5518 GN=FGRA07_03836 PE=3 SV=1	FG01000.1	1	0.00817893	56.29	AK(1)GNNESEHDMMK	3	0.42923	3	0.734	0.613	1.985	0.668	2.973	1.197	0.689	0.66	2.049	0.515	1.065	0.929	0.969	1.297	1.146	0.747
I1RBR4	356	K	Cytochrome P450 51B (Fragment) OS=Gibberella zeae OX=5518 GN=FGRA07_03836 PE=3 SV=1	FG01000.1	1	0.0083057	50.783	NLGADLPPLTYEDLAK(1)LPLNQAIVK	3	2.3456	1							0.689	0.66	2.049	0.515
I1RBR4	182	K	Cytochrome P450 51B (Fragment) OS=Gibberella zeae OX=5518 GN=FGRA07_03836 PE=3 SV=1	FG01000.1	1	0.0124673	72.492	SPDFK(1)GK	2	0.47737	2	0.663	0.488	2.243	0.606	3.701	1.358	0.689	0.66	2.049	0.515	0.962	0.739	1.095	1.177	1.302	0.93
I1RBR4	264	K	Cytochrome P450 51B (Fragment) OS=Gibberella zeae OX=5518 GN=FGRA07_03836 PE=3 SV=1	FG01000.1	1	0.00464301	70.363	IYMDTIK(1)ER	2	0.80052	2	0.734	0.656	1.989	0.622	3.199	1.119	0.689	0.66	2.049	0.515	1.065	0.994	0.971	1.208	1.071	0.804
I1RBR4	184	K	Cytochrome P450 51B (Fragment) OS=Gibberella zeae OX=5518 GN=FGRA07_03836 PE=3 SV=1	FG01000.1	1	0.00476449	66.538	GK(1)SGIADIPK	2	-0.53552	1	0.442	0.363	2.642	0.553	4.775	1.216	0.689	0.66	2.049	0.515	0.642	0.55	1.289	1.074	1.167	1.2
I1RBR4	247	K	Cytochrome P450 51B (Fragment) OS=Gibberella zeae OX=5518 GN=FGRA07_03836 PE=3 SV=1	FG01000.1	1	0.0199551	57.177	K(1)RDHAQR	3	-0.15913	1							0.689	0.66	2.049	0.515
I1RBS6	37	K	60S ribosomal protein L6 OS=Gibberella zeae (strain PH-1 / ATCC MYA-4620 / FGSC 9075 / NRRL 31084) OX=229533 GN=FG01016.1 PE=3 SV=1	FG01016.1	1	6.22369e-08	167.32	WYPAGDDAENK(1)K	2	-1.8118	3	0.771	0.612	1.655	0.963	1.719	1.259	0.906	0.833	1.473	0.761	0.851	0.735	1.124	1.265	1.158	0.889
I1RBS6	26	K	60S ribosomal protein L6 OS=Gibberella zeae (strain PH-1 / ATCC MYA-4620 / FGSC 9075 / NRRL 31084) OX=229533 GN=FG01016.1 PE=3 SV=1	FG01016.1	1	1.3237e-05	103.14	K(1)WYPAGDDAENKK	3	0.28678	1	0.733	0.521	1.881	0.866	2.173	1.407	0.906	0.833	1.473	0.761	0.809	0.625	1.277	1.138	1.294	1.122
I1RBS7	274	K	Dipeptidyl peptidase 3 OS=Gibberella zeae (strain PH-1 / ATCC MYA-4620 / FGSC 9075 / NRRL 31084) OX=229533 GN=FG01017.1 PE=3 SV=1	FG01017.1	1	1.13299e-16	172.5	NITAFINGAAENAENDTQK(1)K	3	-0.72488	1	1.269	0.87	0.917	0.944	0.972	1.459	1.07	1.134	0.975	0.902	1.186	0.767	0.941	1.047	1.546	0.899
I1RBS7	32	K	Dipeptidyl peptidase 3 OS=Gibberella zeae (strain PH-1 / ATCC MYA-4620 / FGSC 9075 / NRRL 31084) OX=229533 GN=FG01017.1 PE=3 SV=1	FG01017.1	1	0.000749226	84.054	HFEVLNDK(1)QR	3	0.48903	2	0.87	0.883	1.266	0.981	1.291	0.985	1.07	1.134	0.975	0.902	0.813	0.779	1.298	1.088	1.044	1.193
I1RBS7	181	K	Dipeptidyl peptidase 3 OS=Gibberella zeae (strain PH-1 / ATCC MYA-4620 / FGSC 9075 / NRRL 31084) OX=229533 GN=FG01017.1 PE=3 SV=1	FG01017.1	1	1.37074e-05	93.237	DDIK(1)AVSDWMESK	3	-1.0196	2							1.07	1.134	0.975	0.902
I1RBS7	239	K	Dipeptidyl peptidase 3 OS=Gibberella zeae (strain PH-1 / ATCC MYA-4620 / FGSC 9075 / NRRL 31084) OX=229533 GN=FG01017.1 PE=3 SV=1	FG01017.1	1	3.11218e-16	163.68	GGDIGKETEFTVEDGSLK(1)GK	3	0.2921	3	1.282	0.902	0.879	0.937	0.938	1.422	1.07	1.134	0.975	0.902	1.198	0.795	0.902	1.039	1.507	0.868
I1RBS7	282	K	Dipeptidyl peptidase 3 OS=Gibberella zeae (strain PH-1 / ATCC MYA-4620 / FGSC 9075 / NRRL 31084) OX=229533 GN=FG01017.1 PE=3 SV=1	FG01017.1	1	1.87971e-13	140.2	MHEAYSK(1)SFESGSLEDFKDSQR	4	-0.14182	1	1.205	0.837	0.919	1.039	0.885	1.439	1.07	1.134	0.975	0.902	1.126	0.738	0.943	1.152	1.526	0.819
I1RBS7	626	K	Dipeptidyl peptidase 3 OS=Gibberella zeae (strain PH-1 / ATCC MYA-4620 / FGSC 9075 / NRRL 31084) OX=229533 GN=FG01017.1 PE=3 SV=1	FG01017.1	1	0.00453742	68.016	YLQK(1)LHIYK	3	0.35267	1	0.885	0.985	1.224	0.907	1.35	0.899	1.07	1.134	0.975	0.902	0.827	0.869	1.255	1.006	0.952	1.248
I1RBS7	227	K	Dipeptidyl peptidase 3 OS=Gibberella zeae (strain PH-1 / ATCC MYA-4620 / FGSC 9075 / NRRL 31084) OX=229533 GN=FG01017.1 PE=3 SV=1	FG01017.1	1	4.70591e-17	181.32	GGDIGK(1)ETEFTVEDGSLK	3	2.3744	3	1.186	0.911	0.97	0.933	1.04	1.303	1.07	1.134	0.975	0.902	1.108	0.803	0.995	1.034	1.38	0.962
I1RBS7	420	K	Dipeptidyl peptidase 3 OS=Gibberella zeae (strain PH-1 / ATCC MYA-4620 / FGSC 9075 / NRRL 31084) OX=229533 GN=FG01017.1 PE=3 SV=1	FG01017.1	1	0.00459022	67.385	APDEK(1)IPFIR	2	0.46115	1	0.869	0.941	1.147	1.043	1.1	0.924	1.07	1.134	0.975	0.902	0.812	0.83	1.176	1.156	0.978	1.017
I1RBS7	42	K	Dipeptidyl peptidase 3 OS=Gibberella zeae (strain PH-1 / ATCC MYA-4620 / FGSC 9075 / NRRL 31084) OX=229533 GN=FG01017.1 PE=3 SV=1	FG01017.1	1	1.98851e-06	105.99	YAHFISK(1)AAFAGTR	3	-0.47694	1	1.127	0.985	1.107	0.782	1.416	1.143	1.07	1.134	0.975	0.902	1.053	0.869	1.135	0.867	1.212	1.309
I1RBS7	567	K	Dipeptidyl peptidase 3 OS=Gibberella zeae (strain PH-1 / ATCC MYA-4620 / FGSC 9075 / NRRL 31084) OX=229533 GN=FG01017.1 PE=3 SV=1	FG01017.1	1	1.50296e-06	143.31	SQK(1)WGQAHSQAR	2	1.629	2	0.84	0.765	1.446	0.95	1.522	1.099	1.07	1.134	0.975	0.902	0.785	0.675	1.483	1.053	1.163	1.408
I1RBS7	244	K	Dipeptidyl peptidase 3 OS=Gibberella zeae (strain PH-1 / ATCC MYA-4620 / FGSC 9075 / NRRL 31084) OX=229533 GN=FG01017.1 PE=3 SV=1	FG01017.1	1	0.00338267	59.884	TIK(1)LVYGDYAEEMK	3	-0.58842	1	1.096	0.88	1.003	1.022	0.981	1.245	1.07	1.134	0.975	0.902	1.024	0.776	1.029	1.133	1.32	0.908
I1RBS7	275	K	Dipeptidyl peptidase 3 OS=Gibberella zeae (strain PH-1 / ATCC MYA-4620 / FGSC 9075 / NRRL 31084) OX=229533 GN=FG01017.1 PE=3 SV=1	FG01017.1	1	0.00509769	85.355	K(1)MHEAYSK	3	-0.84352	3	1.253	0.934	0.94	0.873	1.077	1.342	1.07	1.134	0.975	0.902	1.171	0.824	0.964	0.968	1.421	0.996
I1RBS7	364	K	Dipeptidyl peptidase 3 OS=Gibberella zeae (strain PH-1 / ATCC MYA-4620 / FGSC 9075 / NRRL 31084) OX=229533 GN=FG01017.1 PE=3 SV=1	FG01017.1	1	5.96609e-10	143.94	LIPLLPWGAEFEK(1)DK	2	0.44339	2	0.906	0.945	1.245	0.905	1.376	0.959	1.07	1.134	0.975	0.902	0.847	0.833	1.277	1.003	1.017	1.273
I1RBS7	82	K	Dipeptidyl peptidase 3 OS=Gibberella zeae (strain PH-1 / ATCC MYA-4620 / FGSC 9075 / NRRL 31084) OX=229533 GN=FG01017.1 PE=3 SV=1	FG01017.1	1	6.27124e-06	131.35	SANGDWNALAK(1)K	2	-2.1963	1	1.039	0.932	1.129	0.9	1.255	1.115	1.07	1.134	0.975	0.902	0.971	0.822	1.158	0.998	1.181	1.16
I1RBS7	190	K	Dipeptidyl peptidase 3 OS=Gibberella zeae (strain PH-1 / ATCC MYA-4620 / FGSC 9075 / NRRL 31084) OX=229533 GN=FG01017.1 PE=3 SV=1	FG01017.1	1	0.000423304	62.658	AVSDWMESK(1)GLLPENNR	3	-0.53341	1	0.997	0.859	1.091	1.053	1.035	1.16	1.07	1.134	0.975	0.902	0.932	0.757	1.119	1.167	1.231	0.959
I1RBS7	221	K	Dipeptidyl peptidase 3 OS=Gibberella zeae (strain PH-1 / ATCC MYA-4620 / FGSC 9075 / NRRL 31084) OX=229533 GN=FG01017.1 PE=3 SV=1	FG01017.1	1	1.49861e-13	140.59	EIPSK(1)GGDIGK	2	-0.39941	5	1.294	0.891	0.921	0.895	1.03	1.453	1.07	1.134	0.975	0.902	1.209	0.786	0.945	0.992	1.538	0.953
I1RBS7	631	K	Dipeptidyl peptidase 3 OS=Gibberella zeae (strain PH-1 / ATCC MYA-4620 / FGSC 9075 / NRRL 31084) OX=229533 GN=FG01017.1 PE=3 SV=1	FG01017.1	1	3.67976e-06	115.57	LHIYK(1)STADVK	3	0.32531	1	0.818	0.948	1.374	0.86	1.598	0.863	1.07	1.134	0.975	0.902	0.764	0.836	1.409	0.953	0.914	1.478
I1RBS7	83	K	Dipeptidyl peptidase 3 OS=Gibberella zeae (strain PH-1 / ATCC MYA-4620 / FGSC 9075 / NRRL 31084) OX=229533 GN=FG01017.1 PE=3 SV=1	FG01017.1	1	5.76403e-06	141.34	K(1)AGVEEEEATR	2	0.32247	3	1.155	1.018	1.042	0.785	1.328	1.134	1.07	1.134	0.975	0.902	1.079	0.898	1.069	0.87	1.202	1.229
I1RBS7	622	K	Dipeptidyl peptidase 3 OS=Gibberella zeae (strain PH-1 / ATCC MYA-4620 / FGSC 9075 / NRRL 31084) OX=229533 GN=FG01017.1 PE=3 SV=1	FG01017.1	1	0.000583649	95.502	DAVAK(1)YLQK	3	-0.49851	2	0.936	0.944	1.265	0.855	1.479	0.991	1.07	1.134	0.975	0.902	0.875	0.832	1.297	0.948	1.052	1.368
I1RBS7	115	K	Dipeptidyl peptidase 3 OS=Gibberella zeae (strain PH-1 / ATCC MYA-4620 / FGSC 9075 / NRRL 31084) OX=229533 GN=FG01017.1 PE=3 SV=1	FG01017.1	1	0.000112098	111.5	SFGDSK(1)FIPR	2	0.16079	2	1.018	0.974	1.105	0.902	1.225	1.046	1.07	1.134	0.975	0.902	0.951	0.859	1.133	1	1.107	1.133
I1RBS7	606	K	Dipeptidyl peptidase 3 OS=Gibberella zeae (strain PH-1 / ATCC MYA-4620 / FGSC 9075 / NRRL 31084) OX=229533 GN=FG01017.1 PE=3 SV=1	FG01017.1	1	0.00558084	55.851	QDDLSDLTIK(1)LDR	2	-1.0629	1							1.07	1.134	0.975	0.902
I1RBS7	348	K	Dipeptidyl peptidase 3 OS=Gibberella zeae (strain PH-1 / ATCC MYA-4620 / FGSC 9075 / NRRL 31084) OX=229533 GN=FG01017.1 PE=3 SV=1	FG01017.1	1	0.00110321	73.499	AFGELVEK(1)APK	3	0.25343	1	0.89	1.024	1.213	0.873	1.39	0.869	1.07	1.134	0.975	0.902	0.832	0.903	1.244	0.968	0.921	1.285
I1RBS7	664	K	Dipeptidyl peptidase 3 OS=Gibberella zeae (strain PH-1 / ATCC MYA-4620 / FGSC 9075 / NRRL 31084) OX=229533 GN=FG01017.1 PE=3 SV=1	FG01017.1	1	0.00879377	83.206	DIVLK(1)NK	2	-1.1702	1							1.07	1.134	0.975	0.902
I1RBS7	201	K	Dipeptidyl peptidase 3 OS=Gibberella zeae (strain PH-1 / ATCC MYA-4620 / FGSC 9075 / NRRL 31084) OX=229533 GN=FG01017.1 PE=3 SV=1	FG01017.1	1	6.77706e-09	123.76	K(1)TSDGNFEILIASAVK	3	0.62156	2	0.952	0.834	1.398	0.817	1.711	1.142	1.07	1.134	0.975	0.902	0.89	0.735	1.434	0.906	1.211	1.583
I1RBS7	24	K	Dipeptidyl peptidase 3 OS=Gibberella zeae (strain PH-1 / ATCC MYA-4620 / FGSC 9075 / NRRL 31084) OX=229533 GN=FG01017.1 PE=3 SV=1	FG01017.1	1	1.07314e-05	102.5	LEIEK(1)HFEVLNDK	4	-0.36053	2	1.044	1.013	1.079	0.864	1.249	1.031	1.07	1.134	0.975	0.902	0.976	0.893	1.107	0.958	1.093	1.156
I1RBS7	611	K	Dipeptidyl peptidase 3 OS=Gibberella zeae (strain PH-1 / ATCC MYA-4620 / FGSC 9075 / NRRL 31084) OX=229533 GN=FG01017.1 PE=3 SV=1	FG01017.1	1	0.00332735	89.029	SK(1)ILTAGR	2	-0.30336	1	0.787	0.963	1.231	1.019	1.208	0.817	1.07	1.134	0.975	0.902	0.736	0.849	1.263	1.13	0.867	1.118
I1RBS7	293	K	Dipeptidyl peptidase 3 OS=Gibberella zeae (strain PH-1 / ATCC MYA-4620 / FGSC 9075 / NRRL 31084) OX=229533 GN=FG01017.1 PE=3 SV=1	FG01017.1	1	2.99368e-31	272.96	SFESGSLEDFK(1)DSQR	2	-0.1102	5	1.252	0.901	0.918	0.93	0.987	1.39	1.07	1.134	0.975	0.902	1.17	0.795	0.942	1.031	1.472	0.914
I1RBS7	415	K	Dipeptidyl peptidase 3 OS=Gibberella zeae (strain PH-1 / ATCC MYA-4620 / FGSC 9075 / NRRL 31084) OX=229533 GN=FG01017.1 PE=3 SV=1	FG01017.1	1	3.01172e-06	92.439	NVSLGNVLSAK(1)APDEK	4	-0.5856	2	0.935	0.94	1.123	1.003	1.12	0.994	1.07	1.134	0.975	0.902	0.874	0.829	1.152	1.112	1.054	1.036
I1RBT1	101	K	60s ribosomal protein l35 OS=Fusarium langsethiae OX=179993 GN=FLAG1_00441 PE=3 SV=1	FGRAMPH1_01T02561	1	0.000255647	153.24	LSPDEK(1)SR	2	0.17622	1	0.66	0.69	2.073	0.577	3.594	0.956	0.687	0.641	1.766	0.771	0.961	1.076	1.174	0.748	0.893	1.57
I1RBT1	78	K	60s ribosomal protein l35 OS=Fusarium langsethiae OX=179993 GN=FLAG1_00441 PE=3 SV=1	FGRAMPH1_01T02561	1	0.0569761	50.04	K(1)YAPLDLR	2	0.49845	1	0.641	0.744	1.831	0.785	2.333	0.862	0.687	0.641	1.766	0.771	0.933	1.161	1.037	1.018	0.804	1.019
I1RBT1	65	K	60s ribosomal protein l35 OS=Fusarium langsethiae OX=179993 GN=FLAG1_00441 PE=3 SV=1	FGRAMPH1_01T02561	1	8.51211e-05	147.74	VLTVINAK(1)QR	3	-0.31065	2	0.725	0.646	1.823	0.806	2.26	1.122	0.687	0.641	1.766	0.771	1.055	1.008	1.032	1.045	1.047	0.988
I1RBT6	328	K	DUF3712 domain protein OS=Metarhizium robertsii OX=568076 GN=X797_003888 PE=4 SV=1	FG01026.1	1	0.00309891	96.143	K(1)GIGYEVK	2	-0.040246	2	0.962	0.923	0.987	1.128	0.875	1.042	0.923	1.231	0.689	1.263	1.042	0.75	1.433	0.893	1.389	1.605
I1RBT6	335	K	DUF3712 domain protein OS=Metarhizium robertsii OX=568076 GN=X797_003888 PE=4 SV=1	FG01026.1	1	0.00509765	65.246	GIGYEVK(1)CK	3	-0.47109	2	0.765	0.935	1.186	1.114	1.065	0.818	0.923	1.231	0.689	1.263	0.829	0.76	1.721	0.882	1.091	1.951
I1RBT6	177	K	DUF3712 domain protein OS=Metarhizium robertsii OX=568076 GN=X797_003888 PE=4 SV=1	FG01026.1	1	0.00443283	100.02	K(1)YGVTFK	2	-0.57572	1	1.514	0.969	0.927	0.591	1.57	1.563	0.923	1.231	0.689	1.263	1.64	0.787	1.345	0.468	2.084	2.874
I1RBW1	13	K	Proliferating cell nuclear antigen OS=Gibberella zeae (strain PH-1 / ATCC MYA-4620 / FGSC 9075 / NRRL 31084) OX=229533 GN=FG01052.1 PE=3 SV=1	FG01052.1	1	0.000358226	115.57	LDQASLFK(1)K	3	-0.30837	2	1.108	0.831	1.041	1.02	1.021	1.333	1.193	1.167	0.778	0.974	0.929	0.712	1.338	1.047	1.305	1.278
I1RBY4	88	K	60s ribosomal protein l11 OS=Fusarium langsethiae OX=179993 GN=FLAG1_08273 PE=3 SV=1	FG01081.1	1	0.0143916	76.825	VK(1)EYELR	2	0.03986	1	0.906	0.766	1.414	0.913	1.549	1.182	0.888	0.86	1.491	0.691	1.02	0.891	0.948	1.321	1.145	0.718
I1RBY4	148	K	60s ribosomal protein l11 OS=Fusarium langsethiae OX=179993 GN=FLAG1_08273 PE=3 SV=1	FG01081.1	1	0.00911952	68.371	SK(1)IGASHR	3	-0.017723	1	0.661	0.782	1.536	1.021	1.505	0.846	0.888	0.86	1.491	0.691	0.744	0.909	1.03	1.478	0.818	0.697
I1RBZ6	239	K	Dipeptidyl-peptidase 5 OS=Fusarium langsethiae OX=179993 GN=FLAG1_02951 PE=4 SV=1	FG01095.1	1	2.8669e-06	139.19	NTK(1)TDLYYVPIK	2	-0.52218	2	0.99	0.879	1.03	1.101	0.936	1.126	1.034	1.058	0.777	1.279	0.957	0.831	1.326	0.861	1.152	1.54
I1RBZ6	607	K	Dipeptidyl-peptidase 5 OS=Fusarium langsethiae OX=179993 GN=FLAG1_02951 PE=4 SV=1	FG01095.1	1	0.000181948	107.03	AGYEK(1)WDPSR	2	-0.26655	2	0.96	0.928	0.976	1.136	0.859	1.035	1.034	1.058	0.777	1.279	0.928	0.877	1.256	0.888	1.058	1.414
I1RBZ6	287	K	Dipeptidyl-peptidase 5 OS=Fusarium langsethiae OX=179993 GN=FLAG1_02951 PE=4 SV=1	FG01095.1	1	2.57744e-06	179.35	MK(1)SQQYESDK	2	1.2784	2	0.967	0.906	0.805	1.321	0.609	1.067	1.034	1.058	0.777	1.279	0.935	0.856	1.036	1.033	1.092	1.003
I1RBZ6	295	K	Dipeptidyl-peptidase 5 OS=Fusarium langsethiae OX=179993 GN=FLAG1_02951 PE=4 SV=1	FG01095.1	1	1.47747e-06	180.24	SQQYESDK(1)TR	2	0.34191	5	0.973	0.934	0.888	1.205	0.737	1.042	1.034	1.058	0.777	1.279	0.941	0.883	1.143	0.942	1.066	1.213
I1RBZ6	420	K	Dipeptidyl-peptidase 5 OS=Fusarium langsethiae OX=179993 GN=FLAG1_02951 PE=4 SV=1	FG01095.1	1	0.00118869	94.465	NGK(1)AFGLSK	2	0.34612	2	0.956	0.934	0.889	1.22	0.729	1.023	1.034	1.058	0.777	1.279	0.925	0.883	1.144	0.954	1.048	1.199
I1RBZ6	407	K	Dipeptidyl-peptidase 5 OS=Fusarium langsethiae OX=179993 GN=FLAG1_02951 PE=4 SV=1	FG01095.1	1	3.57167e-06	96.143	VENSSYGILNPESK(1)SVK	3	0.23685	2	1.037	0.869	0.97	1.124	0.863	1.193	1.034	1.058	0.777	1.279	1.003	0.821	1.248	0.879	1.222	1.42
I1RBZ6	119	K	Dipeptidyl-peptidase 5 OS=Fusarium langsethiae OX=179993 GN=FLAG1_02951 PE=4 SV=1	FG01095.1	1	0.00303993	91.549	TK(1)VLSEGK	2	-1.0342	1	0.878	0.862	1.141	1.119	1.02	1.018	1.034	1.058	0.777	1.279	0.849	0.815	1.468	0.875	1.042	1.678
I1RBZ6	125	K	Dipeptidyl-peptidase 5 OS=Fusarium langsethiae OX=179993 GN=FLAG1_02951 PE=4 SV=1	FG01095.1	1	0.000367638	71.601	VLSEGK(1)IAFVCSSLTTPK	4	-2.0414	1	0.94	0.917	1.062	1.08	0.983	1.025	1.034	1.058	0.777	1.279	0.909	0.867	1.367	0.844	1.048	1.62
I1RBZ6	410	K	Dipeptidyl-peptidase 5 OS=Fusarium langsethiae OX=179993 GN=FLAG1_02951 PE=4 SV=1	FG01095.1	1	0.000120342	113.24	SVK(1)VISASSK	2	-1.0551	1	0.999	0.949	0.847	1.206	0.702	1.053	1.034	1.058	0.777	1.279	0.966	0.897	1.09	0.943	1.077	1.156
I1RBZ6	334	K	Dipeptidyl-peptidase 5 OS=Fusarium langsethiae OX=179993 GN=FLAG1_02951 PE=4 SV=1	FG01095.1	0.993563	2.69178e-06	111.12	K(0.994)DDK(0.006)ELYAAAEK	3	-0.41465	4	0.961	0.938	0.864	1.237	0.699	1.024	1.034	1.058	0.777	1.279	0.929	0.887	1.112	0.967	1.047	1.15
I1RBZ6	253	K	Dipeptidyl-peptidase 5 OS=Fusarium langsethiae OX=179993 GN=FLAG1_02951 PE=4 SV=1	FG01095.1	1	0.00199	100.76	SWTEK(1)APK	3	-0.2112	2	0.902	0.889	0.906	1.304	0.695	1.015	1.034	1.058	0.777	1.279	0.872	0.84	1.166	1.02	1.038	1.143
I1RBZ6	417	K	Dipeptidyl-peptidase 5 OS=Fusarium langsethiae OX=179993 GN=FLAG1_02951 PE=4 SV=1	FG01095.1	1	2.96031e-05	162.26	VISASSK(1)NGK	2	0.39007	3	0.932	0.86	0.941	1.267	0.742	1.084	1.034	1.058	0.777	1.279	0.901	0.813	1.211	0.991	1.108	1.222
I1RBZ6	279	K	Dipeptidyl-peptidase 5 OS=Fusarium langsethiae OX=179993 GN=FLAG1_02951 PE=4 SV=1	FG01095.1	1	2.21544e-09	141.85	GYSSAPTFSNDGK(1)K	2	-1.0832	4	0.953	0.937	0.999	1.11	0.901	1.017	1.034	1.058	0.777	1.279	0.922	0.886	1.286	0.868	1.041	1.482
I1RBZ6	345	K	Dipeptidyl-peptidase 5 OS=Fusarium langsethiae OX=179993 GN=FLAG1_02951 PE=4 SV=1	FG01095.1	1	1.06729e-09	139.49	KDDKELYAAAEK(1)HGR	5	1.1742	4	0.988	0.901	0.848	1.263	0.671	1.097	1.034	1.058	0.777	1.279	0.956	0.852	1.091	0.987	1.122	1.105
I1RBZ6	337	K	Dipeptidyl-peptidase 5 OS=Fusarium langsethiae OX=179993 GN=FLAG1_02951 PE=4 SV=1	FG01095.1	0.999493	3.23815e-05	103.83	K(0.001)DDK(0.999)ELYAAAEK	3	1.2331	2	0.962	0.952	0.939	1.146	0.819	1.01	1.034	1.058	0.777	1.279	0.93	0.9	1.208	0.896	1.033	1.348
I1RBZ6	117	K	Dipeptidyl-peptidase 5 OS=Fusarium langsethiae OX=179993 GN=FLAG1_02951 PE=4 SV=1	FG01095.1	1	2.12471e-08	121.99	MVQYFAGAISNPK(1)TK	3	0.879	2	1.026	0.866	0.949	1.159	0.819	1.184	1.034	1.058	0.777	1.279	0.992	0.819	1.221	0.906	1.211	1.348
I1RBZ6	148	K	Dipeptidyl-peptidase 5 OS=Fusarium langsethiae OX=179993 GN=FLAG1_02951 PE=4 SV=1	FG01095.1	1	0.0210501	43.794	GDMYWQATQPK(1)AYTSAK	3	-1.9225	1	1.036	0.85	0.992	1.122	0.884	1.219	1.034	1.058	0.777	1.279	1.002	0.803	1.277	0.877	1.248	1.456
I1RC00	132	K	GTP-binding nuclear protein OS=Gibberella zeae (strain PH-1 / ATCC MYA-4620 / FGSC 9075 / NRRL 31084) OX=229533 GN=FG01099.1 PE=3 SV=1	FG01099.1	1	0.00819056	70.816	AK(1)TITFHR	3	-1.2022	1	0.662	0.621	1.114	1.603	0.695	1.066	1.336	0.98	1.144	0.518	0.496	0.634	0.974	3.095	0.782	0.315
I1RC11	403	K	6-phosphogluconate dehydrogenase, decarboxylating OS=Gibberella zeae (strain PH-1 / ATCC MYA-4620 / FGSC 9075 / NRRL 31084) OX=229533 GN=FGRAMPH1_01T02771 PE=3 SV=1	FGRAMPH1_01T02771	1	8.51211e-05	115.71	AIHK(1)AQPGWR	3	0.57039	1	0.917	0.74	1.331	1.012	1.316	1.24	0.888	0.762	1.495	0.726	1.033	0.971	0.89	1.394	1.064	0.638
I1RC11	304	K	6-phosphogluconate dehydrogenase, decarboxylating OS=Gibberella zeae (strain PH-1 / ATCC MYA-4620 / FGSC 9075 / NRRL 31084) OX=229533 GN=FGRAMPH1_01T02771 PE=3 SV=1	FGRAMPH1_01T02771	1	0.00870592	56.493	ATASTK(1)LEFVSR	3	-1.8057	1							0.888	0.762	1.495	0.726
I1RC11	50	K	6-phosphogluconate dehydrogenase, decarboxylating OS=Gibberella zeae (strain PH-1 / ATCC MYA-4620 / FGSC 9075 / NRRL 31084) OX=229533 GN=FGRAMPH1_01T02771 PE=3 SV=1	FGRAMPH1_01T02771	1	0.0039865	77.744	FLENEAK(1)GK	3	0.64541	2	0.932	0.677	1.681	0.71	2.368	1.376	0.888	0.762	1.495	0.726	1.05	0.888	1.124	0.978	1.182	1.149
I1RC11	165	K	6-phosphogluconate dehydrogenase, decarboxylating OS=Gibberella zeae (strain PH-1 / ATCC MYA-4620 / FGSC 9075 / NRRL 31084) OX=229533 GN=FGRAMPH1_01T02771 PE=3 SV=1	FGRAMPH1_01T02771	1	1.4325e-14	144.44	DILQSISAK(1)SDGDACCEWVGDEGAGHYVK	4	-0.36322	2	0.868	0.739	1.468	0.925	1.588	1.176	0.888	0.762	1.495	0.726	0.977	0.97	0.982	1.274	1.007	0.771
I1RC11	295	K	6-phosphogluconate dehydrogenase, decarboxylating OS=Gibberella zeae (strain PH-1 / ATCC MYA-4620 / FGSC 9075 / NRRL 31084) OX=229533 GN=FGRAMPH1_01T02771 PE=3 SV=1	FGRAMPH1_01T02771	1	0.0265891	54.343	CLSAIK(1)DER	2	-1.9518	1							0.888	0.762	1.495	0.726
I1RC11	258	K	6-phosphogluconate dehydrogenase, decarboxylating OS=Gibberella zeae (strain PH-1 / ATCC MYA-4620 / FGSC 9075 / NRRL 31084) OX=229533 GN=FGRAMPH1_01T02771 PE=3 SV=1	FGRAMPH1_01T02771	1	0.000898503	83.206	ILDK(1)AGQK	3	-0.3748	1							0.888	0.762	1.495	0.726
I1RC11	121	K	6-phosphogluconate dehydrogenase, decarboxylating OS=Gibberella zeae (strain PH-1 / ATCC MYA-4620 / FGSC 9075 / NRRL 31084) OX=229533 GN=FGRAMPH1_01T02771 PE=3 SV=1	FGRAMPH1_01T02771	1	0.00161856	104.01	YLAEK(1)SIR	2	1.116	1	1.023	0.744	1.605	0.627	2.559	1.376	0.888	0.762	1.495	0.726	1.152	0.976	1.074	0.864	1.18	1.243
I1RC11	52	K	6-phosphogluconate dehydrogenase, decarboxylating OS=Gibberella zeae (strain PH-1 / ATCC MYA-4620 / FGSC 9075 / NRRL 31084) OX=229533 GN=FGRAMPH1_01T02771 PE=3 SV=1	FGRAMPH1_01T02771	1	1.11185e-10	151.04	GK(1)SIVGAHSVEEFVSK	3	-0.86589	1	0.791	0.6	1.963	0.646	3.041	1.32	0.888	0.762	1.495	0.726	0.891	0.787	1.313	0.89	1.132	1.475
I1RC11	215	K	6-phosphogluconate dehydrogenase, decarboxylating OS=Gibberella zeae (strain PH-1 / ATCC MYA-4620 / FGSC 9075 / NRRL 31084) OX=229533 GN=FGRAMPH1_01T02771 PE=3 SV=1	FGRAMPH1_01T02771	1	2.993e-06	101.9	GLGLSSK(1)EIGDVFAEWNK	3	0.16329	1	0.762	0.564	1.803	0.871	2.07	1.351	0.888	0.762	1.495	0.726	0.858	0.74	1.206	1.2	1.159	1.005
I1RC11	318	K	6-phosphogluconate dehydrogenase, decarboxylating OS=Gibberella zeae (strain PH-1 / ATCC MYA-4620 / FGSC 9075 / NRRL 31084) OX=229533 GN=FGRAMPH1_01T02771 PE=3 SV=1	FGRAMPH1_01T02771	0.999992	0.00523248	71.153	TTKFEGDK(1)K	3	-0.78072	1	0.747	0.636	1.831	0.786	2.331	1.174	0.888	0.762	1.495	0.726	0.841	0.835	1.225	1.083	1.007	1.131
I1RC11	399	K	6-phosphogluconate dehydrogenase, decarboxylating OS=Gibberella zeae (strain PH-1 / ATCC MYA-4620 / FGSC 9075 / NRRL 31084) OX=229533 GN=FGRAMPH1_01T02771 PE=3 SV=1	FGRAMPH1_01T02771	1	1.13161e-16	172.83	SQPDLQNLLFDDFFNK(1)AIHK	3	-0.068399	1	0.718	0.778	1.9	0.604	3.145	0.923	0.888	0.762	1.495	0.726	0.809	1.021	1.271	0.832	0.792	1.528
I1RC55	161	K	30 kDa heat shock protein OS=Gibberella zeae OX=5518 GN=FGRA07_03994 PE=3 SV=1	FG01158.1	0.99999	0.000393617	80.102	KPVDQSK(1)YWLTER	3	-0.14786	1	1.057	0.763	1.238	0.942	1.313	1.384	1.068	0.833	1.218	0.771	0.99	0.916	1.016	1.222	1.081	0.831
I1RC90	236	K	Chromatin structure-remodeling complex subunit rsc7 OS=Fusarium culmorum OX=5516 GN=FCULG_00003889 PE=4 SV=1	FG01193.1	1	0.000535074	79.201	IIVDDDEK(1)R	2	0.68007	1							0.607	0.675	1.453	1.246
I1RC90	275	K	Chromatin structure-remodeling complex subunit rsc7 OS=Fusarium culmorum OX=5516 GN=FCULG_00003889 PE=4 SV=1	FG01193.1	1	0.0079311	85.89	IIVGGK(1)R	2	2.9301	1							0.607	0.675	1.453	1.246
I1RC95	27	K	26s protease subunit rpt4 OS=Fusarium langsethiae OX=179993 GN=FLAG1_03472 PE=3 SV=1	FG01198.1	1	0.00483012	93.429	EWEAK(1)LK	3	-1.1711	2	0.63	0.659	1.165	1.546	0.753	0.956	0.659	0.678	1.405	1.034	0.956	0.972	0.829	1.495	0.984	0.555
I1RC95	44	K	26s protease subunit rpt4 OS=Fusarium langsethiae OX=179993 GN=FLAG1_03472 PE=3 SV=1	FG01198.1	1	2.32245e-05	162.68	EFDK(1)TEDNIK	3	0.97042	3	0.693	0.67	1.331	1.305	1.019	1.035	0.659	0.678	1.405	1.034	1.052	0.988	0.947	1.262	1.065	0.75
I1RC98	204	K	Hmg box protein OS=Fusarium langsethiae OX=179993 GN=FLAG1_03469 PE=4 SV=1	FG01201.1	1	1.33241e-08	110.04	NLENYK(1)AWVETHEPAR	3	0.94858	2	0.904	0.785	1.241	1.07	1.159	1.151	0.776	0.654	1.702	0.706	1.165	1.2	0.729	1.516	0.971	0.481
I1RC98	284	K	Hmg box protein OS=Fusarium langsethiae OX=179993 GN=FLAG1_03469 PE=4 SV=1	FG01201.1	1	0.0017469	84.882	QVSAADK(1)AR	2	-3.2267	1	0.786	0.87	1.571	0.773	2.031	0.904	0.776	0.654	1.702	0.706	1.013	1.33	0.923	1.095	0.762	0.843
I1RC98	176	K	Hmg box protein OS=Fusarium langsethiae OX=179993 GN=FLAG1_03469 PE=4 SV=1	FG01201.1	1	9.27596e-06	94.234	GSSTGAGGITQQTAAIAEK(1)FR	3	-0.37511	1							0.776	0.654	1.702	0.706
I1RCA0	285	K	Sterol-4-alpha-carboxylate 3-dehydrogenase, decarboxylating OS=Fusarium culmorum OX=5516 GN=FCULG_00003900 PE=4 SV=1	FG01203.1	1	9.78527e-06	95.414	TIWHAAGYDK(1)GTEPNWYLNR	3	0.034072	1	0.973	0.861	1.056	1.11	0.952	1.131	0.885	1.165	0.959	1.082	1.099	0.739	1.101	1.026	1.487	1.073
I1RCA0	336	K	Sterol-4-alpha-carboxylate 3-dehydrogenase, decarboxylating OS=Fusarium culmorum OX=5516 GN=FCULG_00003900 PE=4 SV=1	FG01203.1	1	0.00191311	101.43	YYNINK(1)AK	2	-0.95535	1	1.022	0.933	1.077	0.967	1.113	1.095	0.885	1.165	0.959	1.082	1.155	0.801	1.123	0.894	1.442	1.256
I1RCA7	375	K	Pre-mrna-splicing factor brr2 OS=Fusarium langsethiae OX=179993 GN=FLAG1_03459 PE=4 SV=1	FG01210.1	1	0.00373165	78.556	VFWLTK(1)LAR	2	-0.094995	1							1.018	0.947	1.118	0.946
I1RCB2	93	K	Translocation protein sec66 OS=Fusarium culmorum OX=5516 GN=FCULG_00003913 PE=4 SV=1	FG01215.1	1	0.0234026	59.908	LIQVK(1)SAK	2	0.50666	1							0.732	0.704	1.423	1.115
I1RCB4	536	K	Carbamoyl-phosphate synthase arginine-specific large chain OS=Gibberella zeae OX=5518 GN=FGRA07_04053 PE=4 SV=1	FG01217.1	1	0.0256002	52.867	IDK(1)WFLHK	3	-1.8226	1							0.897	0.83	1.456	0.875
I1RCB9	169	K	Cysteine and histidine-rich domain-containing protein OS=Fusarium culmorum OX=5516 GN=FCULG_00003921 PE=4 SV=1	FG01222.1	1	0.0514092	56.27	GYSCCK(1)R	2	-1.9176	1	0.71	0.802	1.474	1.013	1.455	0.886	0.828	0.982	1.323	0.858	0.857	0.817	1.114	1.181	1.049	0.943
I1RCC3	106	K	Lccl domain-containing OS=Fusarium longipes OX=694270 GN=FLONG3_5705 PE=4 SV=1	FG01228.1	1	7.11405e-07	139.86	EHSDWLFGSVK(1)GR	3	-1.5029	3	1.013	0.896	1.012	1.078	0.939	1.131	0.955	1.184	0.773	1.191	1.061	0.757	1.309	0.905	1.402	1.446
I1RCC3	171	K	Lccl domain-containing OS=Fusarium longipes OX=694270 GN=FLONG3_5705 PE=4 SV=1	FG01228.1	1	0.000114281	107.21	HVLVTK(1)GSQR	3	0.13741	1	0.976	0.403	1.081	1.539	0.703	2.42	0.955	1.184	0.773	1.191	1.022	0.34	1.398	1.292	3.006	1.082
I1RCC3	15	K	Lccl domain-containing OS=Fusarium longipes OX=694270 GN=FLONG3_5705 PE=4 SV=1	FG01228.1	1	3.06716e-08	172.11	TITDLSGK(1)WVLNK	3	-0.72183	1	0.945	0.983	0.782	1.29	0.606	0.961	0.955	1.184	0.773	1.191	0.99	0.83	1.012	1.083	1.193	0.934
I1RCC5	162	K	Mitochondrial phosphate carrier protein 2 OS=Gibberella zeae OX=5518 GN=FGRA07_04068 PE=3 SV=1	FG01230.1	1	0.00733178	56.397	K(1)TYSDMAGPEAATK	3	-0.39589	1	0.944	0.829	1.279	0.949	1.347	1.138	0.634	0.53	1.783	1.063	1.489	1.564	0.717	0.893	0.952	0.803
I1RCC5	175	K	Mitochondrial phosphate carrier protein 2 OS=Gibberella zeae OX=5518 GN=FGRA07_04068 PE=3 SV=1	FG01230.1	1	2.43728e-06	102.5	TYSDMAGPEAATK(1)YK	3	0.082353	1	0.932	0.72	1.292	1.057	1.222	1.295	0.634	0.53	1.783	1.063	1.47	1.358	0.725	0.994	1.082	0.729
I1RCD4	84	K	Tyrosine 3-monooxygenase tryptophan 5-monooxygenase activation protein OS=Fusarium langsethiae OX=179993 GN=FLAG1_06576 PE=3 SV=1	FG01241.1	1	0.000174042	113.62	HVSTIK(1)DYR	3	0.64698	1	0.633	0.675	1.363	1.329	1.026	0.938	0.801	0.886	1.299	0.999	0.79	0.762	1.049	1.33	1.037	0.789
I1RCD4	124	K	Tyrosine 3-monooxygenase tryptophan 5-monooxygenase activation protein OS=Fusarium langsethiae OX=179993 GN=FLAG1_06576 PE=3 SV=1	FG01241.1	1	5.75901e-06	110.61	VFYHK(1)MK	2	-2.0453	4	0.779	0.724	1.645	0.852	1.931	1.075	0.801	0.886	1.299	0.999	0.973	0.817	1.266	0.853	1.191	1.484
I1RCD4	33	K	Tyrosine 3-monooxygenase tryptophan 5-monooxygenase activation protein OS=Fusarium langsethiae OX=179993 GN=FLAG1_06576 PE=3 SV=1	FG01241.1	1	1.48489e-12	181.51	EVAK(1)LGGELTVDER	2	1.0469	2	0.932	0.811	1.251	1.006	1.243	1.148	0.801	0.886	1.299	0.999	1.164	0.915	0.963	1.007	1.272	0.956
I1RCD4	51	K	Tyrosine 3-monooxygenase tryptophan 5-monooxygenase activation protein OS=Fusarium langsethiae OX=179993 GN=FLAG1_06576 PE=3 SV=1	FG01241.1	1	3.89438e-10	156.17	NLLSVAYK(1)NVVGTR	3	0.57649	1	0.751	0.623	1.503	1.124	1.337	1.205	0.801	0.886	1.299	0.999	0.938	0.703	1.157	1.125	1.334	1.028
I1RCD4	78	K	Tyrosine 3-monooxygenase tryptophan 5-monooxygenase activation protein OS=Fusarium langsethiae OX=179993 GN=FLAG1_06576 PE=3 SV=1	FG01241.1	1	0.0105344	57.203	GSDK(1)HVSTIK	3	-0.28411	1	0.695	0.79	1.626	0.889	1.829	0.88	0.801	0.886	1.299	0.999	0.868	0.892	1.252	0.89	0.973	1.407
I1RCD4	143	K	Tyrosine 3-monooxygenase tryptophan 5-monooxygenase activation protein OS=Fusarium langsethiae OX=179993 GN=FLAG1_06576 PE=3 SV=1	FG01241.1	1	2.32662e-05	105.03	K(1)GAATAAHDAYK	3	0.54717	1	0.801	0.652	1.916	0.63	3.04	1.228	0.801	0.886	1.299	0.999	1	0.736	1.475	0.631	1.359	2.338
I1RCD4	8	K	Tyrosine 3-monooxygenase tryptophan 5-monooxygenase activation protein OS=Fusarium langsethiae OX=179993 GN=FLAG1_06576 PE=3 SV=1	FG01241.1	1	0.00251609	96.143	ESK(1)TFLAR	2	0.05573	2	0.819	0.751	1.399	1.031	1.357	1.09	0.801	0.886	1.299	0.999	1.022	0.848	1.077	1.032	1.205	1.044
I1RCD4	141	K	Tyrosine 3-monooxygenase tryptophan 5-monooxygenase activation protein OS=Fusarium langsethiae OX=179993 GN=FLAG1_06576 PE=3 SV=1	FG01241.1	1	4.22829e-06	119.74	YLAEFASGEK(1)R	2	-0.10061	2	0.725	0.762	1.531	0.983	1.557	0.952	0.801	0.886	1.299	0.999	0.905	0.86	1.179	0.984	1.052	1.198
I1RCD4	89	K	Tyrosine 3-monooxygenase tryptophan 5-monooxygenase activation protein OS=Fusarium langsethiae OX=179993 GN=FLAG1_06576 PE=3 SV=1	FG01241.1	1	0.000154752	113.22	NK(1)IETELEK	3	-0.39498	2	0.855	0.679	1.632	0.833	1.958	1.26	0.801	0.886	1.299	0.999	1.067	0.766	1.256	0.834	1.393	1.506
I1RCD4	29	K	Tyrosine 3-monooxygenase tryptophan 5-monooxygenase activation protein OS=Fusarium langsethiae OX=179993 GN=FLAG1_06576 PE=3 SV=1	FG01241.1	1	1.02326e-05	102.87	YDEMVTYMK(1)EVAK	3	0.54629	5	0.877	0.79	1.266	1.067	1.186	1.111	0.801	0.886	1.299	0.999	1.095	0.892	0.975	1.068	1.228	0.913
I1RCD4	126	K	Tyrosine 3-monooxygenase tryptophan 5-monooxygenase activation protein OS=Fusarium langsethiae OX=179993 GN=FLAG1_06576 PE=3 SV=1	FG01241.1	1	0.0010668	113.5	MK(1)GDYHR	3	-0.29614	4	0.706	0.798	1.64	0.856	1.916	0.885	0.801	0.886	1.299	0.999	0.881	0.901	1.263	0.857	0.978	1.474
I1RCD8	109	K	Threonyl-tRNA synthetase OS=Gibberella zeae OX=5518 GN=FGRA07_04087 PE=3 SV=1	FG01248.1	1	0.000308781	117.25	NISK(1)SLFER	2	0.64459	1	0.949	0.829	1.27	0.952	1.333	1.145	0.957	0.978	1.274	0.803	0.992	0.848	0.997	1.186	1.17	0.841
I1RCD8	64	K	Threonyl-tRNA synthetase OS=Gibberella zeae OX=5518 GN=FGRA07_04087 PE=3 SV=1	FG01248.1	1	0.00867159	77.662	LDIFDK(1)IK	2	0.74306	1							0.957	0.978	1.274	0.803
I1RCD8	89	K	Threonyl-tRNA synthetase OS=Gibberella zeae OX=5518 GN=FGRA07_04087 PE=3 SV=1	FG01248.1	1	0.000610348	71.879	EDIVISLPNGK(1)EEK	3	1.2054	1	0.936	0.784	1.217	1.063	1.145	1.195	0.957	0.978	1.274	0.803	0.978	0.802	0.955	1.324	1.219	0.721
I1RCF6	162	K	Opa3 domain OS=Fusarium sporotrichioides OX=5514 GN=FSPOR_69 PE=4 SV=1	FG01270.1	1	0.00049861	79.152	IEELDQK(1)LEDLR	3	0.51434	1	0.833	0.68	1.588	0.899	1.767	1.224	0.979	0.916	0.903	1.304	0.851	0.742	1.759	0.689	1.147	2.553
I1RCF6	178	K	Opa3 domain OS=Fusarium sporotrichioides OX=5514 GN=FSPOR_69 PE=4 SV=1	FG01270.1	1	3.17403e-06	124.38	KREEELEEAEK(1)K	4	-0.3815	1	0.892	0.726	1.231	1.15	1.07	1.229	0.979	0.916	0.903	1.304	0.911	0.793	1.363	0.882	1.149	1.545
I1RCF6	168	K	Opa3 domain OS=Fusarium sporotrichioides OX=5514 GN=FSPOR_69 PE=4 SV=1	FG01270.1	1	0.00231973	65.179	K(1)REEELEEAEK	3	-0.92487	1	0.871	0.805	1.111	1.213	0.916	1.082	0.979	0.916	0.903	1.304	0.89	0.879	1.23	0.93	1.013	1.323
I1RCG4	86	K	60S ribosomal protein L33-A OS=Fusarium culmorum OX=5516 GN=FCULG_00003985 PE=3 SV=1	FG01278.1	1	0.00160146	81.918	AK(1)FTSPLPTK	2	-0.79476	1	0.951	0.749	1.239	1.061	1.168	1.269	0.966	0.754	1.226	1.014	0.984	0.993	1.011	1.046	0.991	0.967
I1RCG5	327	K	Glucose-6-phosphate 1-dehydrogenase OS=Gibberella zeae (strain PH-1 / ATCC MYA-4620 / FGSC 9075 / NRRL 31084) OX=229533 GN=FG01279.1 PE=3 SV=1	FG01279.1	1	0.00108945	91.549	AGK(1)ALNEQK	2	0.44901	1	0.677	0.654	1.818	0.852	2.133	1.035	0.899	0.765	1.463	0.843	0.753	0.855	1.243	1.011	0.881	1.229
I1RCG5	333	K	Glucose-6-phosphate 1-dehydrogenase OS=Gibberella zeae (strain PH-1 / ATCC MYA-4620 / FGSC 9075 / NRRL 31084) OX=229533 GN=FG01279.1 PE=3 SV=1	FG01279.1	1	4.21547e-05	155.99	ALNEQK(1)TEIR	2	1.263	1	0.774	0.656	1.626	0.944	1.723	1.179	0.899	0.765	1.463	0.843	0.861	0.858	1.111	1.12	1.003	0.992
I1RCI5	142	K	Podospora anserina S mat+ genomic DNA chromosome 1, supercontig 3 (Fragment) OS=Podospora anserina (strain S / ATCC MYA-4624/ DSM 980 / FGSC 10383) OX=515849 GN=PODANS_1_13690 PE=4 SV=1	FG01301.1	1	4.15874e-09	126.42	IIAAVAGAALLAGGK(1)ELYDR	3	0.55659	1	0.85	0.926	1.439	0.784	1.835	0.917	0.787	0.853	1.592	0.681	1.08	1.086	0.904	1.151	0.994	0.785
I1RCJ7	169	K	Eukaryotic translation initiation factor 3 subunit D OS=Gibberella zeae (strain PH-1 / ATCC MYA-4620 / FGSC 9075 / NRRL 31084) OX=229533 GN=FG01314.1 PE=3 SV=1	FG01314.1	1	0.00292496	75.738	DYDK(1)PAR	2	1.5416	1
I1RCJ9	113	K	Cortactin OS=Fusarium langsethiae OX=179993 GN=FLAG1_01357 PE=4 SV=1	FG01316.1	1	0.000600144	68.481	TK(1)GYFTSHLAAVSK	3	-1.4668	1							0.8	0.666	1.511	0.96
I1RCK9	243	K	V-type proton ATPase subunit C OS=Gibberella zeae (strain PH-1 / ATCC MYA-4620 / FGSC 9075 / NRRL 31084) OX=229533 GN=FGRAMPH1_01T03281 PE=3 SV=1	FGRAMPH1_01T03281	1	0.00867935	58.592	HSAEFLAK(1)CR	3	1.1644	1							0.929	0.906	1.142	1.104
I1RCK9	255	K	V-type proton ATPase subunit C OS=Gibberella zeae (strain PH-1 / ATCC MYA-4620 / FGSC 9075 / NRRL 31084) OX=229533 GN=FGRAMPH1_01T03281 PE=3 SV=1	FGRAMPH1_01T03281	1	0.000397922	106.4	QFK(1)YVEGGR	2	-0.20238	1	0.858	0.765	1.309	1.069	1.225	1.122	0.929	0.906	1.142	1.104	0.924	0.844	1.146	0.968	1.095	1.184
I1RCK9	329	K	V-type proton ATPase subunit C OS=Gibberella zeae (strain PH-1 / ATCC MYA-4620 / FGSC 9075 / NRRL 31084) OX=229533 GN=FGRAMPH1_01T03281 PE=3 SV=1	FGRAMPH1_01T03281	1	0.00719508	67.414	TTSK(1)LAPK	2	0.5314	1							0.929	0.906	1.142	1.104
I1RCK9	235	K	V-type proton ATPase subunit C OS=Gibberella zeae (strain PH-1 / ATCC MYA-4620 / FGSC 9075 / NRRL 31084) OX=229533 GN=FGRAMPH1_01T03281 PE=3 SV=1	FGRAMPH1_01T03281	1	0.00548065	67.334	K(1)HSAEFLAK	3	-0.25257	1	0.843	0.925	1.219	1.013	1.204	0.91	0.929	0.906	1.142	1.104	0.907	1.021	1.067	0.918	0.888	1.162
I1RCK9	325	K	V-type proton ATPase subunit C OS=Gibberella zeae (strain PH-1 / ATCC MYA-4620 / FGSC 9075 / NRRL 31084) OX=229533 GN=FGRAMPH1_01T03281 PE=3 SV=1	FGRAMPH1_01T03281	1	4.25775e-08	109.79	YGLPLDYVTALVK(1)TTSK	3	0.85836	1	0.721	0.737	1.636	0.906	1.807	0.979	0.929	0.906	1.142	1.104	0.776	0.813	1.433	0.821	0.954	1.745
I1RCL9	436	K	Tata element modulatory factor OS=Fusarium langsethiae OX=179993 GN=FLAG1_01382 PE=4 SV=1	FG01339.1	1	0.00687575	68.536	SEK(1)EALVEK	2	-1.1113	1							0.931	0.877	1.235	0.961
I1RCL9	382	K	Tata element modulatory factor OS=Fusarium langsethiae OX=179993 GN=FLAG1_01382 PE=4 SV=1	FG01339.1	1	0.000531068	93.623	DK(1)TAGEEAYR	2	-1.1588	1	0.57	0.48	2.164	0.786	2.751	1.185	0.931	0.877	1.235	0.961	0.612	0.547	1.752	0.818	1.119	2.142
I1RCM5	60	K	Enolase OS=Gibberella zeae OX=5518 GN=FGRA07_04180 PE=3 SV=1	FG01346.1	1	0.0124799	75.387	WNGK(1)GVTK	2	0.55329	1	0.822	0.631	1.694	0.854	1.984	1.303	0.731	0.557	1.872	0.643	1.124	1.133	0.905	1.328	0.992	0.681
I1RCM5	265	K	Enolase OS=Gibberella zeae OX=5518 GN=FGRA07_04180 PE=3 SV=1	FG01346.1	0.986362	6.95916e-06	93.909	K(0.014)YDLDFK(0.986)NPESDPTK	3	2.3433	1							0.731	0.557	1.872	0.643
I1RCM5	259	K	Enolase OS=Gibberella zeae OX=5518 GN=FGRA07_04180 PE=3 SV=1	FG01346.1	1	4.84908e-08	113.33	K(1)YDLDFK	3	0.18573	5	0.689	0.621	2.032	0.659	3.085	1.11	0.731	0.557	1.872	0.643	0.943	1.115	1.085	1.025	0.846	1.059
I1RCN8	44	K	Uroporphyrinogen decarboxylase OS=Gibberella zeae (strain PH-1 / ATCC MYA-4620 / FGSC 9075 / NRRL 31084) OX=229533 GN=FG01361.1 PE=3 SV=1	FG01361.1	1	8.2518e-05	87.641	YLPEYHEAK(1)GNR	3	0.0076851	2	1.071	0.93	1.167	0.833	1.401	1.152	1.054	0.997	1.059	1.013	1.016	0.933	1.102	0.822	1.089	1.341
I1RCP7	567	K	Amp deaminase OS=Fusarium sporotrichioides OX=5514 GN=FSPOR_2545 PE=4 SV=1	FGRAMPH1_01T03383	1	0.000426748	66.022	SIDEWDK(1)LAAWVVDNK	3	1.1297	1							0.931	1.087	1.092	0.977
I1RCP7	646	K	Amp deaminase OS=Fusarium sporotrichioides OX=5514 GN=FSPOR_2545 PE=4 SV=1	FGRAMPH1_01T03383	1	0.0117988	52.599	VIGFDSVDDESK(1)VER	3	1.0759	1	1.048	0.86	1.094	0.998	1.096	1.219	0.931	1.087	1.092	0.977	1.126	0.791	1.002	1.021	1.424	0.981
I1RCP7	576	K	Amp deaminase OS=Fusarium sporotrichioides OX=5514 GN=FSPOR_2545 PE=4 SV=1	FGRAMPH1_01T03383	1	3.02178e-06	92.38	LAAWVVDNK(1)LFSHNVR	3	-0.050628	1							0.931	1.087	1.092	0.977
I1RCQ2	328	K	Reticulocyte-binding 2 like a OS=Fusarium sporotrichioides OX=5514 GN=FSPOR_2540 PE=4 SV=1	FG01376.1	0.998245	0.0490074	50.04	LK(0.002)DQK(0.998)EK	3	-1.0839	1							0.779	0.766	1.434	0.986
I1RCQ6	25	K	Putative small nuclear ribonucleoprotein F OS=Fusarium culmorum OX=5516 GN=FCULG_00004100 PE=3 SV=1	FG01381.1	1	0.000441662	105.46	LK(1)WGETEYK	2	-0.30216	1	0.94	1.038	1.002	1.02	0.982	0.906	1.089	1.051	0.714	1.258	0.863	0.988	1.403	0.811	0.873	1.73
I1RCR2	166	K	ABC transporter G family member OS=Fusarium culmorum OX=5516 GN=FCULG_00004107 PE=4 SV=1	FG01388.1	1	1.66898e-09	125.45	ITSLLGK(1)QRPEVTFTCK	4	-0.36058	2	1.18	0.847	0.846	1.127	0.751	1.393	0.987	1.112	0.879	1.143	1.196	0.762	0.962	0.986	1.57	0.976
I1RCR2	259	K	ABC transporter G family member OS=Fusarium culmorum OX=5516 GN=FCULG_00004107 PE=4 SV=1	FG01388.1	1	2.09716e-06	99.344	FECTQK(1)HGGTHDCAFK	4	-0.52316	1	0.876	0.845	1.227	1.053	1.166	1.036	0.987	1.112	0.879	1.143	0.888	0.76	1.396	0.921	1.168	1.516
I1RCR2	234	K	ABC transporter G family member OS=Fusarium culmorum OX=5516 GN=FCULG_00004107 PE=4 SV=1	FG01388.1	1	1.08218e-25	204.5	MLCGK(1)DGSIDLTDFLDQSIQGPGR	3	-0.75746	2	0.92	0.782	1.223	1.075	1.138	1.177	0.987	1.112	0.879	1.143	0.932	0.703	1.391	0.941	1.326	1.478
I1RCR2	97	K	ABC transporter G family member OS=Fusarium culmorum OX=5516 GN=FCULG_00004107 PE=4 SV=1	FG01388.1	1	0.0148544	73.637	GK(1)DRPMR	2	0.22962	3	1.175	0.761	0.784	1.28	0.612	1.543	0.987	1.112	0.879	1.143	1.19	0.684	0.892	1.12	1.74	0.796
I1RCR2	220	K	ABC transporter G family member OS=Fusarium culmorum OX=5516 GN=FCULG_00004107 PE=4 SV=1	FG01388.1	1	3.25454e-06	118.08	CNK(1)ISCSCIPDR	2	0.42393	1	0.985	0.936	0.981	1.099	0.892	1.052	0.987	1.112	0.879	1.143	0.998	0.842	1.116	0.962	1.185	1.16
I1RCR2	176	K	ABC transporter G family member OS=Fusarium culmorum OX=5516 GN=FCULG_00004107 PE=4 SV=1	FG01388.1	1	4.7536e-06	110.52	QRPEVTFTCK(1)R	3	2.5491	2	1.216	0.812	1.006	0.966	1.041	1.498	0.987	1.112	0.879	1.143	1.232	0.73	1.144	0.845	1.688	1.354
I1RCS1	245	K	Methionine aminopeptidase OS=Gibberella zeae (strain PH-1 / ATCC MYA-4620 / FGSC 9075 / NRRL 31084) OX=229533 GN=FG01397.1 PE=3 SV=1	FG01397.1	1	0.00560381	72.59	AK(1)ADPDTVR	2	-1.9053	1	0.895	0.778	1.388	0.939	1.478	1.151	0.899	0.992	1.07	1.093	0.996	0.784	1.297	0.859	1.27	1.51
I1RCS6	99	K	Minor allergen alt a 7 OS=Fusarium langsethiae OX=179993 GN=FLAG1_05596 PE=4 SV=1	FGRAMPH1_01T03447	1	6.20723e-22	223.5	AFWDQTGK(1)QWASGGFWGK	3	1.2739	3	0.883	0.855	1.092	1.17	0.933	1.032	0.915	1.003	0.937	1.22	0.965	0.852	1.165	0.959	1.133	1.215
I1RCS6	50	K	Minor allergen alt a 7 OS=Fusarium langsethiae OX=179993 GN=FLAG1_05596 PE=4 SV=1	FGRAMPH1_01T03447	1	3.12864e-06	85.423	AGGTADLFQVPETLPEEVLAK(1)MHAPPK	5	0.33473	3	0.923	0.917	1.093	1.066	1.025	1.007	0.915	1.003	0.937	1.22	1.009	0.914	1.166	0.874	1.104	1.334
I1RCS6	201	K	Minor allergen alt a 7 OS=Fusarium langsethiae OX=179993 GN=FLAG1_05596 PE=4 SV=1	FGRAMPH1_01T03447	1	3.81732e-09	126.25	ELELAQVQGEHFYQTVAK(1)FTG	3	2.7268	2	0.964	0.874	1.077	1.084	0.994	1.103	0.915	1.003	0.937	1.22	1.054	0.871	1.149	0.889	1.21	1.292
I1RCS6	24	K	Minor allergen alt a 7 OS=Fusarium langsethiae OX=179993 GN=FLAG1_05596 PE=4 SV=1	FGRAMPH1_01T03447	1	1.41775e-06	150.34	QLAEAEK(1)AGIEK	2	0.35978	2	0.902	0.821	0.998	1.279	0.781	1.098	0.915	1.003	0.937	1.22	0.986	0.819	1.065	1.048	1.204	1.016
I1RCS6	183	K	Minor allergen alt a 7 OS=Fusarium langsethiae OX=179993 GN=FLAG1_05596 PE=4 SV=1	FGRAMPH1_01T03447	1	4.29152e-24	192.75	QPSAK(1)ELELAQVQGEHFYQTVAK	3	-0.51824	4	0.908	0.866	0.984	1.243	0.792	1.049	0.915	1.003	0.937	1.22	0.992	0.863	1.05	1.019	1.149	1.03
I1RCS6	91	K	Minor allergen alt a 7 OS=Fusarium langsethiae OX=179993 GN=FLAG1_05596 PE=4 SV=1	FGRAMPH1_01T03447	1	4.42778e-14	150.93	YGNFPAQWK(1)AFWDQTGK	3	-0.18057	2	0.902	0.875	1.162	1.061	1.095	1.031	0.915	1.003	0.937	1.22	0.986	0.872	1.24	0.87	1.131	1.425
I1RCS6	29	K	Minor allergen alt a 7 OS=Fusarium langsethiae OX=179993 GN=FLAG1_05596 PE=4 SV=1	FGRAMPH1_01T03447	1	1.07313e-20	173.89	AGIEK(1)AGGTADLFQVPETLPEEVLAK	3	-1.3291	1	0.958	0.833	1.027	1.182	0.869	1.149	0.915	1.003	0.937	1.22	1.047	0.831	1.096	0.969	1.26	1.131
I1RCT2	828	K	Myosin-5 OS=Gibberella zeae OX=5518 GN=FGRA07_04244 PE=3 SV=1	FGRAMPH1_01T03465	1	0.0311411	60.682	SSK(1)ASPR	2	-1.0111	1							0.94	0.873	1.268	0.976
I1RCT5	595	K	Adventurous gliding protein z OS=Fusarium langsethiae OX=179993 GN=FLAG1_05609 PE=4 SV=1	FG01414.1	1	0.00187151	77.662	VAALEAEAK(1)K	3	-0.14648	1	0.904	1.148	1.319	0.629	2.095	0.788	0.996	1.082	1.155	0.681	0.908	1.061	1.142	0.924	0.856	1.236
I1RCT5	492	K	Adventurous gliding protein z OS=Fusarium langsethiae OX=179993 GN=FLAG1_05609 PE=4 SV=1	FG01414.1	1	0.00994055	75.509	ELNEK(1)STK	2	0.39481	1	0.938	1.155	1.243	0.664	1.872	0.812	0.996	1.082	1.155	0.681	0.942	1.067	1.076	0.975	0.883	1.104
I1RCT5	579	K	Adventurous gliding protein z OS=Fusarium langsethiae OX=179993 GN=FLAG1_05609 PE=4 SV=1	FG01414.1	1	0.000235401	106.67	TK(1)AEDAEAR	2	-0.26354	2	0.693	1.405	1.451	0.451	3.216	0.493	0.996	1.082	1.155	0.681	0.696	1.299	1.256	0.662	0.536	1.897
I1RCT5	744	K	Adventurous gliding protein z OS=Fusarium langsethiae OX=179993 GN=FLAG1_05609 PE=4 SV=1	FG01414.1	1	0.00601018	93.162	AIQGEK(1)K	3	0.44583	2	0.824	0.734	1.65	0.793	2.082	1.123	0.996	1.082	1.155	0.681	0.827	0.678	1.429	1.164	1.22	1.228
I1RCT5	702	K	Adventurous gliding protein z OS=Fusarium langsethiae OX=179993 GN=FLAG1_05609 PE=4 SV=1	FG01414.1	1	0.000331621	105.52	VESLEAEK(1)K	3	-3.7829	1	0.969	0.959	1.218	0.854	1.425	1.01	0.996	1.082	1.155	0.681	0.973	0.886	1.055	1.254	1.098	0.841
I1RCT5	664	K	Adventurous gliding protein z OS=Fusarium langsethiae OX=179993 GN=FLAG1_05609 PE=4 SV=1	FG01414.1	1	2.92334e-06	104.94	QLEEAQAATEAEK(1)K	3	1.2294	1	1.02	0.871	1.28	0.828	1.546	1.17	0.996	1.082	1.155	0.681	1.024	0.805	1.108	1.216	1.272	0.911
I1RCT5	641	K	Adventurous gliding protein z OS=Fusarium langsethiae OX=179993 GN=FLAG1_05609 PE=4 SV=1	FG01414.1	1	0.000117596	127.56	K(1)AQDAEAELKK	3	-0.81243	3	1.049	1.206	1.331	0.414	3.214	0.87	0.996	1.082	1.155	0.681	1.053	1.115	1.152	0.608	0.944	1.895
I1RCT5	624	K	Adventurous gliding protein z OS=Fusarium langsethiae OX=179993 GN=FLAG1_05609 PE=4 SV=1	FG01414.1	1	0.000365062	72.898	SLEADAAK(1)AEEAEAK	3	0.53966	1	0.967	0.985	1.146	0.902	1.271	0.982	0.996	1.082	1.155	0.681	0.971	0.91	0.992	1.325	1.067	0.749
I1RCU1	274	K	Mitochondrial DNA replication protein YHM2 OS=Gibberella zeae OX=5518 GN=FGRA07_04256 PE=3 SV=1	FG01421.1	1	0.00133169	70.889	YIYESNGIK(1)GLYR	2	1.2501	1	0.951	0.799	1.197	1.053	1.137	1.19	0.56	0.561	1.892	1	1.698	1.424	0.633	1.053	1.192	0.601
I1RCU1	215	K	Mitochondrial DNA replication protein YHM2 OS=Gibberella zeae OX=5518 GN=FGRA07_04256 PE=3 SV=1	FG01421.1	1	0.00133188	79.659	EHEK(1)LSAGEK	3	-0.32197	1	0.43	0.352	2.342	0.876	2.673	1.224	0.56	0.561	1.892	1	0.768	0.627	1.238	0.876	1.225	1.413
I1RCU1	248	K	Mitochondrial DNA replication protein YHM2 OS=Gibberella zeae OX=5518 GN=FGRA07_04256 PE=3 SV=1	FG01421.1	1	0.00502803	97.431	VEMQSK(1)K	2	-0.45731	2	0.426	0.343	2.268	0.963	2.354	1.241	0.56	0.561	1.892	1	0.761	0.611	1.199	0.963	1.245	1.245
I1RCU1	146	K	Mitochondrial DNA replication protein YHM2 OS=Gibberella zeae OX=5518 GN=FGRA07_04256 PE=3 SV=1	FG01421.1	1	0.011332	62.546	TVEITK(1)HK	3	2.6584	1							0.56	0.561	1.892	1
I1RCU1	62	K	Mitochondrial DNA replication protein YHM2 OS=Gibberella zeae OX=5518 GN=FGRA07_04256 PE=3 SV=1	FG01421.1	1	0.0062767	57.293	GDSMAK(1)SLGR	2	-0.68424	1							0.56	0.561	1.892	1
I1RCU2	237	K	Citrate synthase OS=Gibberella zeae (strain PH-1 / ATCC MYA-4620 / FGSC 9075 / NRRL 31084) OX=229533 GN=FG01422.1 PE=3 SV=1	FG01422.1	1	0.00652055	75.213	VAAIQK(1)DK	3	1.5441	1	1.002	0.933	1.179	0.886	1.331	1.074	0.881	0.951	1.165	1.076	1.137	0.981	1.012	0.823	1.159	1.23
I1RCU2	50	K	Citrate synthase OS=Gibberella zeae (strain PH-1 / ATCC MYA-4620 / FGSC 9075 / NRRL 31084) OX=229533 GN=FG01422.1 PE=3 SV=1	FG01422.1	1	2.71266e-07	153.09	FAELLPEK(1)IEQVK	2	-0.063781	2	0.807	0.797	1.26	1.135	1.11	1.013	0.881	0.951	1.165	1.076	0.916	0.838	1.082	1.055	1.093	1.026
I1RCU2	228	K	Citrate synthase OS=Gibberella zeae (strain PH-1 / ATCC MYA-4620 / FGSC 9075 / NRRL 31084) OX=229533 GN=FG01422.1 PE=3 SV=1	FG01422.1	1	8.46441e-05	150.61	IYQNVFK(1)GGK	2	-0.45454	1	0.848	0.843	1.181	1.128	1.047	1.006	0.881	0.951	1.165	1.076	0.963	0.886	1.014	1.048	1.087	0.968
I1RCU2	64	K	Citrate synthase OS=Gibberella zeae (strain PH-1 / ATCC MYA-4620 / FGSC 9075 / NRRL 31084) OX=229533 GN=FG01422.1 PE=3 SV=1	FG01422.1	0.941785	0.0363251	46.844	K(0.058)EHGSK(0.942)VVDK	4	-0.42789	1	0.631	0.786	1.374	1.209	1.136	0.803	0.881	0.951	1.165	1.076	0.716	0.826	1.179	1.124	0.867	1.049
I1RCU2	68	K	Citrate synthase OS=Gibberella zeae (strain PH-1 / ATCC MYA-4620 / FGSC 9075 / NRRL 31084) OX=229533 GN=FG01422.1 PE=3 SV=1	FG01422.1	1	4.75272e-10	153.41	VVDK(1)VTLDQVYGGAR	2	0.46302	5	0.868	0.844	1.204	1.083	1.112	1.029	0.881	0.951	1.165	1.076	0.985	0.887	1.033	1.007	1.11	1.026
I1RCU2	193	K	Citrate synthase OS=Gibberella zeae (strain PH-1 / ATCC MYA-4620 / FGSC 9075 / NRRL 31084) OX=229533 GN=FG01422.1 PE=3 SV=1	FG01422.1	1	0.0011759	107.9	AYAK(1)GINK	3	-0.38656	3	0.798	0.795	1.375	1.032	1.333	1.003	0.881	0.951	1.165	1.076	0.906	0.836	1.18	0.959	1.084	1.23
I1RCU2	231	K	Citrate synthase OS=Gibberella zeae (strain PH-1 / ATCC MYA-4620 / FGSC 9075 / NRRL 31084) OX=229533 GN=FG01422.1 PE=3 SV=1	FG01422.1	1	0.000374045	123.35	GGK(1)VAAIQK	3	-0.32738	3	0.89	0.874	1.358	0.878	1.547	1.018	0.881	0.951	1.165	1.076	1.01	0.919	1.166	0.816	1.099	1.429
I1RCU2	82	K	Citrate synthase OS=Gibberella zeae (strain PH-1 / ATCC MYA-4620 / FGSC 9075 / NRRL 31084) OX=229533 GN=FG01422.1 PE=3 SV=1	FG01422.1	1	7.45092e-09	116.6	GIK(1)ALVWEGSVLDSEEGIR	3	1.1199	1	0.956	0.899	1.079	1.067	1.011	1.063	0.881	0.951	1.165	1.076	1.085	0.945	0.926	0.992	1.148	0.933
I1RCU2	113	K	Citrate synthase OS=Gibberella zeae (strain PH-1 / ATCC MYA-4620 / FGSC 9075 / NRRL 31084) OX=229533 GN=FG01422.1 PE=3 SV=1	FG01422.1	1	5.35137e-05	83.823	TIPECQELLPK(1)APGGK	4	1.3565	2	0.901	0.892	1.203	1.004	1.197	1.01	0.881	0.951	1.165	1.076	1.023	0.938	1.033	0.933	1.091	1.107
I1RCU2	55	K	Citrate synthase OS=Gibberella zeae (strain PH-1 / ATCC MYA-4620 / FGSC 9075 / NRRL 31084) OX=229533 GN=FG01422.1 PE=3 SV=1	FG01422.1	1	0.0013237	106.6	IEQVK(1)ALR	3	0.28674	3	0.844	0.806	1.245	1.105	1.127	1.048	0.881	0.951	1.165	1.076	0.958	0.848	1.069	1.027	1.13	1.041
I1RCU4	426	K	Plasma membrane ATPase OS=Gibberella zeae (strain PH-1 / ATCC MYA-4620 / FGSC 9075 / NRRL 31084) OX=229533 GN=FG01425.1 PE=3 SV=1	FG01425.1	1	4.04108e-08	114.72	GIDAIDK(1)AFLK	2	-1.0838	2	0.59	0.456	2.272	0.682	3.333	1.293	0.734	0.676	1.603	0.908	0.804	0.675	1.417	0.751	1.191	1.887
I1RCU4	476	K	Plasma membrane ATPase OS=Gibberella zeae (strain PH-1 / ATCC MYA-4620 / FGSC 9075 / NRRL 31084) OX=229533 GN=FG01425.1 PE=3 SV=1	FG01425.1	1	0.00114533	73.435	IICVK(1)GAPLFVLK	3	0.70281	1							0.734	0.676	1.603	0.908
I1RCU4	181	K	Plasma membrane ATPase OS=Gibberella zeae (strain PH-1 / ATCC MYA-4620 / FGSC 9075 / NRRL 31084) OX=229533 GN=FG01425.1 PE=3 SV=1	FG01425.1	1	0.000591229	91.313	TLALK(1)AVVLR	2	-0.43831	1	0.885	0.816	1.611	0.688	2.342	1.084	0.734	0.676	1.603	0.908	1.206	1.207	1.005	0.758	0.999	1.326
I1RCU4	446	K	Plasma membrane ATPase OS=Gibberella zeae (strain PH-1 / ATCC MYA-4620 / FGSC 9075 / NRRL 31084) OX=229533 GN=FG01425.1 PE=3 SV=1	FG01425.1	1	3.508e-05	82.529	YK(1)VLDFHPFDPVSK	3	2.0668	1							0.734	0.676	1.603	0.908
I1RCU4	458	K	Plasma membrane ATPase OS=Gibberella zeae (strain PH-1 / ATCC MYA-4620 / FGSC 9075 / NRRL 31084) OX=229533 GN=FG01425.1 PE=3 SV=1	FG01425.1	1	0.000958217	67.887	VLDFHPFDPVSK(1)K	4	-0.54699	2	0.707	0.523	2.014	0.756	2.663	1.353	0.734	0.676	1.603	0.908	0.963	0.774	1.256	0.833	1.244	1.508
I1RCU4	430	K	Plasma membrane ATPase OS=Gibberella zeae (strain PH-1 / ATCC MYA-4620 / FGSC 9075 / NRRL 31084) OX=229533 GN=FG01425.1 PE=3 SV=1	FG01425.1	1	0.00221426	107.43	AFLK(1)ALK	2	-0.024743	1	0.668	0.499	2.168	0.664	3.266	1.339	0.734	0.676	1.603	0.908	0.91	0.738	1.352	0.731	1.233	1.85
I1RCU4	358	K	Plasma membrane ATPase OS=Gibberella zeae (strain PH-1 / ATCC MYA-4620 / FGSC 9075 / NRRL 31084) OX=229533 GN=FG01425.1 PE=3 SV=1	FG01425.1	1	0.00550627	95.352	K(1)QAIVQK	2	-0.75867	1							0.734	0.676	1.603	0.908
I1RCU4	439	K	Plasma membrane ATPase OS=Gibberella zeae (strain PH-1 / ATCC MYA-4620 / FGSC 9075 / NRRL 31084) OX=229533 GN=FG01425.1 PE=3 SV=1	FG01425.1	1	0.0112219	80.438	AK(1)GVLSK	3	-0.21823	2	0.656	0.528	2.08	0.736	2.826	1.241	0.734	0.676	1.603	0.908	0.894	0.781	1.298	0.811	1.145	1.6
I1RCU4	419	K	Plasma membrane ATPase OS=Gibberella zeae (strain PH-1 / ATCC MYA-4620 / FGSC 9075 / NRRL 31084) OX=229533 GN=FG01425.1 PE=3 SV=1	FG01425.1	1	0.00722991	82.417	K(1)GIDAIDK	3	1.1196	2	0.706	0.512	2.029	0.753	2.693	1.377	0.734	0.676	1.603	0.908	0.962	0.757	1.266	0.829	1.271	1.527
I1RCU4	444	K	Plasma membrane ATPase OS=Gibberella zeae (strain PH-1 / ATCC MYA-4620 / FGSC 9075 / NRRL 31084) OX=229533 GN=FG01425.1 PE=3 SV=1	FG01425.1	1	0.000981555	120.46	GVLSK(1)YK	3	-1.2244	2	0.612	0.435	2.257	0.697	3.239	1.406	0.734	0.676	1.603	0.908	0.834	0.643	1.408	0.768	1.297	1.833
I1RCU4	433	K	Plasma membrane ATPase OS=Gibberella zeae (strain PH-1 / ATCC MYA-4620 / FGSC 9075 / NRRL 31084) OX=229533 GN=FG01425.1 PE=3 SV=1	FG01425.1	1	0.0150848	76.035	ALK(1)FYPR	2	0.16239	1	0.623	0.419	2.269	0.69	3.29	1.485	0.734	0.676	1.603	0.908	0.849	0.62	1.415	0.76	1.369	1.862
I1RCU4	459	K	Plasma membrane ATPase OS=Gibberella zeae (strain PH-1 / ATCC MYA-4620 / FGSC 9075 / NRRL 31084) OX=229533 GN=FG01425.1 PE=3 SV=1	FG01425.1	1	6.00546e-07	146.59	K(1)VQAVVESPQGER	2	0.87479	2	0.674	0.532	1.839	0.955	1.925	1.268	0.734	0.676	1.603	0.908	0.918	0.787	1.147	1.052	1.166	1.09
I1RCU8	172	K	D-ribulokinase OS=Fusarium langsethiae OX=179993 GN=FLAG1_03862 PE=4 SV=1	FG01430.1	1	6.19925e-06	100.76	AK(1)FYDLADALTHLATGNETR	3	-1.7353	1	0.926	0.77	1.301	1.003	1.296	1.202	0.962	0.862	1.231	0.911	0.963	0.893	1.057	1.101	1.078	0.96
I1RCV0	452	K	Vacuolar transporter chaperone 3 OS=Fusarium culmorum OX=5516 GN=FCULG_00004157 PE=4 SV=1	FGRAMPH1_01T03521	1	0.0217974	68.383	LK(1)DDGLR	2	1.7347	1							0.811	0.661	1.312	1.134
I1RCV1	2041	K	Glutamate synthase OS=Gibberella zeae OX=5518 GN=FGRA07_04267 PE=4 SV=1	FG01433.1	0.991196	0.00539633	67.334	K(0.009)NVK(0.991)TAPGK	3	0.14424	1							1.022	0.985	1.084	0.965
I1RCV1	2000	K	Glutamate synthase OS=Gibberella zeae OX=5518 GN=FGRA07_04267 PE=4 SV=1	FG01433.1	1	0.000508646	98.156	SPSGGWDMK(1)K	2	0.46358	1	0.826	0.614	1.293	1.267	1.021	1.346	1.022	0.985	1.084	0.965	0.808	0.623	1.193	1.313	1.297	0.909
I1RCY0	393	K	Serine/threonine-protein phosphatase OS=Gibberella zeae (strain PH-1 / ATCC MYA-4620 / FGSC 9075 / NRRL 31084) OX=229533 GN=FG01464.1 PE=3 SV=1	FG01464.1	1	0.00176759	106.76	HVPALK(1)R	3	-2.5109	1							0.914	1.134	0.883	1.186
I1RCZ8	116	K	Glucose-6-phosphate 1-epimerase OS=Gibberella zeae (strain PH-1 / ATCC MYA-4620 / FGSC 9075 / NRRL 31084) OX=229533 GN=FG01485.1 PE=3 SV=1	FG01485.1	1	0.00232183	60.708	WEFLGK(1)STSEGSSSSVK	3	0.67513	1	0.948	0.865	1.142	1.046	1.092	1.096	0.806	0.884	1.286	1.06	1.176	0.979	0.888	0.987	1.201	0.9
I1RCZ8	278	K	Glucose-6-phosphate 1-epimerase OS=Gibberella zeae (strain PH-1 / ATCC MYA-4620 / FGSC 9075 / NRRL 31084) OX=229533 GN=FG01485.1 PE=3 SV=1	FG01485.1	1	0.000521703	97.565	DFSPK(1)DGWK	3	1.4649	1	0.799	0.844	1.402	0.954	1.469	0.947	0.806	0.884	1.286	1.06	0.991	0.955	1.09	0.9	1.038	1.211
I1RCZ8	273	K	Glucose-6-phosphate 1-epimerase OS=Gibberella zeae (strain PH-1 / ATCC MYA-4620 / FGSC 9075 / NRRL 31084) OX=229533 GN=FG01485.1 PE=3 SV=1	FG01485.1	1	0.000377988	99.5	SAGIK(1)DFSPK	2	-0.50282	1	0.846	0.768	1.233	1.153	1.069	1.101	0.806	0.884	1.286	1.06	1.05	0.869	0.959	1.088	1.208	0.881
I1RCZ8	268	K	Glucose-6-phosphate 1-epimerase OS=Gibberella zeae (strain PH-1 / ATCC MYA-4620 / FGSC 9075 / NRRL 31084) OX=229533 GN=FG01485.1 PE=3 SV=1	FG01485.1	1	7.10692e-06	99.407	DNLDQVVVWNPWVDK(1)SAGIK	3	-0.61589	1	0.807	0.779	1.347	1.067	1.262	1.036	0.806	0.884	1.286	1.06	1.001	0.881	1.047	1.007	1.136	1.04
I1RCZ8	297	K	Glucose-6-phosphate 1-epimerase OS=Gibberella zeae (strain PH-1 / ATCC MYA-4620 / FGSC 9075 / NRRL 31084) OX=229533 GN=FG01485.1 PE=3 SV=1	FG01485.1	1	0.00333505	101.43	GWQK(1)LEK	2	-0.75523	1	0.806	0.803	1.281	1.109	1.155	1.004	0.806	0.884	1.286	1.06	1	0.908	0.996	1.046	1.101	0.952
I1RD17	98	K	60S ribosomal protein L31-B OS=Fusarium culmorum OX=5516 GN=FCULG_00004241 PE=4 SV=1	FG01504.1	1	0.0379719	40.727	NDEEGAK(1)EK	3	3.7386	1							1.302	1.018	1.01	0.696
I1RD21	124	K	Putative 3-mercaptopyruvate sulfurtransferase OS=Fusarium culmorum OX=5516 GN=FCULG_00004236 PE=4 SV=1	FG01508.1	1	7.77727e-05	103.83	K(1)EDTVVVYDSK	2	-0.39841	1	0.994	0.987	0.979	1.04	0.941	1.008	1.009	1.175	0.894	0.988	0.985	0.84	1.095	1.053	1.173	1.04
I1RD21	265	K	Putative 3-mercaptopyruvate sulfurtransferase OS=Fusarium culmorum OX=5516 GN=FCULG_00004236 PE=4 SV=1	FG01508.1	0.990829	0.0272967	44.425	AFLPK(0.991)DELK(0.009)K	3	-0.1813	1							1.009	1.175	0.894	0.988
I1RD21	95	K	Putative 3-mercaptopyruvate sulfurtransferase OS=Fusarium culmorum OX=5516 GN=FCULG_00004236 PE=4 SV=1	FG01508.1	1	0.00212781	73.655	FFDLDK(1)HIDR	3	1.9789	1	1.152	0.919	0.988	0.94	1.052	1.254	1.009	1.175	0.894	0.988	1.142	0.782	1.105	0.951	1.46	1.162
I1RD22	123	K	40S ribosomal protein S2 OS=Gibberella zeae OX=5518 GN=FGRA07_04340 PE=3 SV=1	FG01509.1	1	0.000406451	98.407	TSK(1)EVATAIR	2	-1.4079	1	0.884	0.73	1.4	0.987	1.418	1.211	0.756	0.689	1.582	0.82	1.169	1.06	0.885	1.204	1.103	0.735
I1RD22	189	K	40S ribosomal protein S2 OS=Gibberella zeae OX=5518 GN=FGRA07_04340 PE=3 SV=1	FG01509.1	1	6.62002e-08	101.71	GTGLVASPAVK(1)R	2	1.0051	1							0.756	0.689	1.582	0.82
I1RD22	165	K	40S ribosomal protein S2 OS=Gibberella zeae OX=5518 GN=FGRA07_04340 PE=3 SV=1	FG01509.1	1	6.07062e-06	124.38	ESGK(1)CGSVTVR	2	-0.082899	1	0.666	0.676	1.923	0.735	2.615	0.986	0.756	0.689	1.582	0.82	0.881	0.981	1.216	0.896	0.898	1.357
I1RD35	159	K	NAD(P)H-dependent D-xylose reductase xyl1 OS=Fusarium culmorum OX=5516 GN=FCULG_00004253 PE=4 SV=1	FG01523.1	1	6.62466e-14	150.69	ATNQETWEGMEDLVEK(1)GLAK	3	-0.25711	1	0.923	0.783	1.446	0.847	1.708	1.178	0.912	0.95	1.171	0.903	1.012	0.824	1.235	0.938	1.228	1.317
I1RD35	87	K	NAD(P)H-dependent D-xylose reductase xyl1 OS=Fusarium culmorum OX=5516 GN=FCULG_00004253 PE=4 SV=1	FG01523.1	1	0.000221461	119.27	LWQTYHDK(1)K	2	1.9383	3	0.944	0.802	1.245	1.009	1.233	1.176	0.912	0.95	1.171	0.903	1.035	0.844	1.063	1.117	1.226	0.952
I1RD35	88	K	NAD(P)H-dependent D-xylose reductase xyl1 OS=Fusarium culmorum OX=5516 GN=FCULG_00004253 PE=4 SV=1	FG01523.1	1	0.00112536	126.31	K(1)NVEPITR	2	0.53363	1	0.818	0.795	1.318	1.069	1.233	1.03	0.912	0.95	1.171	0.903	0.897	0.837	1.126	1.184	1.072	0.951
I1RD35	65	K	NAD(P)H-dependent D-xylose reductase xyl1 OS=Fusarium culmorum OX=5516 GN=FCULG_00004253 PE=4 SV=1	FG01523.1	1	0.00216035	98.044	AIK(1)EGIVK	3	-1.0213	2	0.887	0.802	1.26	1.05	1.2	1.106	0.912	0.95	1.171	0.903	0.973	0.844	1.076	1.163	1.153	0.925
I1RD35	54	K	NAD(P)H-dependent D-xylose reductase xyl1 OS=Fusarium culmorum OX=5516 GN=FCULG_00004253 PE=4 SV=1	FG01523.1	1	3.08958e-16	166.21	LLDGACDYGNEK(1)ACGEGVAR	2	0.35236	2	0.989	0.796	1.232	0.984	1.252	1.243	0.912	0.95	1.171	0.903	1.084	0.838	1.052	1.09	1.294	0.965
I1RD46	478	K	Dolichyl-phosphate-mannose-protein mannosyltransferase 2 OS=Gibberella zeae OX=5518 GN=FGRA07_04363 PE=4 SV=1	FG01535.1	1	8.80185e-05	96.009	LK(1)HEVLGCYLR	3	0.24741	1	0.835	0.771	1.334	1.06	1.259	1.083	0.907	0.738	1.26	1.017	0.921	1.045	1.059	1.042	0.881	1.016
I1RD51	152	K	PITH domain-containing protein P35G2.02 OS=Fusarium oxysporum f. sp. cubense (strain race 1) OX=1229664 GN=FOC1_g10013196 PE=4 SV=1	FG01540.1	1	0.00659264	81.191	ALFGK(1)VQR	2	-0.73774	1	0.955	0.869	0.96	1.216	0.789	1.098	1	1.09	0.807	1.242	0.955	0.797	1.19	0.979	1.198	1.216
I1RD63	59	K	Vacuolar protein sorting-associated protein 29 OS=Gibberella zeae (strain PH-1 / ATCC MYA-4620 / FGSC 9075 / NRRL 31084) OX=229533 GN=FG01552.1 PE=3 SV=1	FG01552.1	1	0.0100952	57.532	SVSPDLK(1)IVK	3	0.19578	1	0.862	0.828	1.383	0.928	1.491	1.041	0.874	1.007	1.359	0.851	0.986	0.822	1.018	1.09	1.2	0.934
I1RD63	178	K	Vacuolar protein sorting-associated protein 29 OS=Gibberella zeae (strain PH-1 / ATCC MYA-4620 / FGSC 9075 / NRRL 31084) OX=229533 GN=FG01552.1 PE=3 SV=1	FG01552.1	0.99998	7.84839e-08	163.64	KDDK(1)GNENVAVEK	3	0.61678	2	0.828	0.861	1.43	0.881	1.623	0.962	0.874	1.007	1.359	0.851	0.947	0.855	1.052	1.035	1.108	1.016
I1RD63	23	K	Vacuolar protein sorting-associated protein 29 OS=Gibberella zeae (strain PH-1 / ATCC MYA-4620 / FGSC 9075 / NRRL 31084) OX=229533 GN=FG01552.1 PE=3 SV=1	FG01552.1	1	0.00629126	70.399	ALDIPAK(1)FK	2	0.16248	1							0.874	1.007	1.359	0.851
I1RD80	404	K	Glutamate decarboxylase OS=Gibberella zeae (strain PH-1 / ATCC MYA-4620 / FGSC 9075 / NRRL 31084) OX=229533 GN=FG01572.1 PE=3 SV=1	FG01572.1	1	0.051944	40.103	LGK(1)HGYR	3	-0.085842	1	0.721	0.857	1.735	0.687	2.528	0.842	0.946	0.895	1.212	1.048	0.762	0.958	1.432	0.656	0.795	2.183
I1RD82	154	K	Autophagy-related protein 27 OS=Gibberella zeae (strain PH-1 / ATCC MYA-4620 / FGSC 9075 / NRRL 31084) OX=229533 GN=ATG27 PE=3 SV=1	ATG27	1	1.0469e-08	130.4	LVLTGGK(1)DPLSGPSK	2	0.6284	2	0.954	0.895	1.073	1.078	0.995	1.065	0.893	1.004	0.947	1.189	1.068	0.891	1.133	0.907	1.199	1.249
I1RD82	162	K	Autophagy-related protein 27 OS=Gibberella zeae (strain PH-1 / ATCC MYA-4620 / FGSC 9075 / NRRL 31084) OX=229533 GN=ATG27 PE=3 SV=1	ATG27	1	0.000501261	94.767	DPLSGPSK(1)EK	3	-0.14591	2	1.081	0.856	1.007	1.056	0.953	1.263	0.893	1.004	0.947	1.189	1.211	0.853	1.063	0.888	1.42	1.197
I1RD82	142	K	Autophagy-related protein 27 OS=Gibberella zeae (strain PH-1 / ATCC MYA-4620 / FGSC 9075 / NRRL 31084) OX=229533 GN=ATG27 PE=3 SV=1	ATG27	0.818258	0.000384605	82.774	LSTAESDSDK(0.182)K(0.818)K	3	0.22654	2	0.767	0.914	1.144	1.176	0.973	0.839	0.893	1.004	0.947	1.189	0.859	0.91	1.208	0.989	0.944	1.221
I1RD82	326	K	Autophagy-related protein 27 OS=Gibberella zeae (strain PH-1 / ATCC MYA-4620 / FGSC 9075 / NRRL 31084) OX=229533 GN=ATG27 PE=3 SV=1	ATG27	1	7.64245e-07	160.22	DIPYLLK(1)DFIR	2	0.14668	1	0.553	0.497	2.103	0.847	2.483	1.112	0.893	1.004	0.947	1.189	0.619	0.495	2.221	0.712	1.251	3.119
I1RD82	79	K	Autophagy-related protein 27 OS=Gibberella zeae (strain PH-1 / ATCC MYA-4620 / FGSC 9075 / NRRL 31084) OX=229533 GN=ATG27 PE=3 SV=1	ATG27	1	4.30192e-05	94.023	SGGSK(1)SECPNGTR	2	-0.028073	1	0.747	0.882	1.229	1.142	1.076	0.846	0.893	1.004	0.947	1.189	0.837	0.878	1.298	0.96	0.953	1.352
I1RDA7	178	K	---	FGRAMPH1_01T03905	1	0.0426516	41.448	AK(1)ISHGYK	3	2.1241	1							0.464	0.587	0.444	2.822
I1RDH6	71	K	4-amino-5-hydroxymethyl-2-methylpyrimidine phosphate synthase OS=Fusarium culmorum OX=5516 GN=FCULG_00004416 PE=4 SV=1	FG01672.1	1	0.0242783	44.639	AMIHTLAAK(1)AR	3	0.55908	1	0.907	0.536	1.644	0.913	1.8	1.693	0.858	0.593	1.857	0.444	1.057	0.904	0.885	2.056	1.169	0.43
I1RDJ7	61	K	Nitrilase OS=Fusarium culmorum OX=5516 GN=FCULG_00004444 PE=4 SV=1	FG01698.1	1	0.00021013	88.163	GSSFGCK(1)IGDR	2	-0.092797	1	0.923	0.788	1.208	1.08	1.119	1.171	0.883	0.833	1.13	1.19	1.045	0.946	1.069	0.908	1.105	1.177
I1RDK8	524	K	Amidohydrolase ytcj OS=Fusarium langsethiae OX=179993 GN=FLAG1_07082 PE=4 SV=1	FG01713.1	1	0.00723846	58.172	AEIK(1)ETWFAGK	3	-1.2761	1							1.255	1.097	0.941	0.847
I1RDK8	283	K	Amidohydrolase ytcj OS=Fusarium langsethiae OX=179993 GN=FLAG1_07082 PE=4 SV=1	FG01713.1	1	8.43797e-07	158.01	QYSK(1)ENSPDLR	2	0.18297	1	1.113	0.954	1.041	0.891	1.168	1.166	1.255	1.097	0.941	0.847	0.887	0.87	1.106	1.052	1.02	1.051
I1RDK8	383	K	Amidohydrolase ytcj OS=Fusarium langsethiae OX=179993 GN=FLAG1_07082 PE=4 SV=1	FG01713.1	0.999062	0.000791963	70.552	IEHLEVSK(0.001)PEDAK(0.999)R	4	0.18028	1	1.06	0.922	1.159	0.859	1.35	1.149	1.255	1.097	0.941	0.847	0.845	0.84	1.232	1.014	1.006	1.215
I1RDK8	263	K	Amidohydrolase ytcj OS=Fusarium langsethiae OX=179993 GN=FLAG1_07082 PE=4 SV=1	FG01713.1	0.996739	0.000462135	69.935	VTAYWIVK(0.003)PSDK(0.997)PEER	3	-1.6688	1	1.049	0.936	1.03	0.985	1.045	1.121	1.255	1.097	0.941	0.847	0.836	0.853	1.095	1.163	0.98	0.942
I1RDQ3	339	K	Pisatin demethylase OS=Fusarium culmorum OX=5516 GN=FCULG_00004512 PE=3 SV=1	FG01767.1	1	0.0212074	61.962	K(1)AIHEGR	3	0.14333	1	0.919	0.56	1.44	1.081	1.333	1.641	0.789	0.779	1.385	1.016	1.165	0.719	1.04	1.064	1.62	0.977
I1RDT2	140	K	Altered inheritance of mitochondria protein 24, mitochondrial OS=Gibberella zeae (strain PH-1 / ATCC MYA-4620 / FGSC 9075 / NRRL 31084) OX=229533 GN=FG01798.1 PE=3 SV=1	FG01798.1	1	0.000430316	68.134	ETQGLGK(1)ALFSGEDLFVFR	3	-1.2809	1							0.938	1.028	0.798	1.388
I1RDV8	360	K	Methylmalonate-semialdehyde dehydrogenase OS=Gibberella zeae OX=5518 GN=FGRA07_00104 PE=4 SV=1	FG01826.1	1	3.23909e-09	129.88	DRCEALITSAEK(1)EGAK	3	1.3243	1							0.878	1.009	1.16	0.977
I1RDV8	120	K	Methylmalonate-semialdehyde dehydrogenase OS=Gibberella zeae OX=5518 GN=FGRA07_00104 PE=4 SV=1	FG01826.1	1	4.21744e-06	143.31	TFADAK(1)GDVLR	2	0.32023	3	0.831	0.848	1.257	1.064	1.181	0.981	0.878	1.009	1.16	0.977	0.946	0.84	1.084	1.089	1.126	0.995
I1RDV8	72	K	Methylmalonate-semialdehyde dehydrogenase OS=Gibberella zeae OX=5518 GN=FGRA07_00104 PE=4 SV=1	FG01826.1	1	0.0245193	46.73	SAK(1)AAFPGWK	3	0.14336	1	0.933	0.803	1.492	0.773	1.93	1.161	0.878	1.009	1.16	0.977	1.063	0.796	1.286	0.791	1.335	1.626
I1RDV8	40	K	Methylmalonate-semialdehyde dehydrogenase OS=Gibberella zeae OX=5518 GN=FGRA07_00104 PE=4 SV=1	FG01826.1	1	1.96675e-06	104.68	TTK(1)WIDVHDPATNNIITR	3	-1.4809	1	0.888	0.87	1.127	1.114	1.011	1.021	0.878	1.009	1.16	0.977	1.011	0.862	0.972	1.14	1.173	0.853
I1RDV8	325	K	Methylmalonate-semialdehyde dehydrogenase OS=Gibberella zeae OX=5518 GN=FGRA07_00104 PE=4 SV=1	FG01826.1	1	0.000646251	71.879	AK(1)NHVAGSGFDSK	3	0.5433	1	0.765	0.776	1.535	0.924	1.662	0.986	0.878	1.009	1.16	0.977	0.871	0.769	1.323	0.946	1.133	1.399
I1RE01	52	K	60S ribosomal protein L17 OS=Fusarium culmorum OX=5516 GN=FCULG_00004626 PE=3 SV=1	FGRAMPH1_01T04531	1	0.000589501	77.597	AVTFLENVK(1)EHK	3	0.37486	1	0.989	0.686	1.417	0.908	1.561	1.441	1.027	0.868	1.281	0.819	0.963	0.79	1.106	1.109	1.219	0.997
I1RE01	105	K	60S ribosomal protein L17 OS=Fusarium culmorum OX=5516 GN=FCULG_00004626 PE=3 SV=1	FGRAMPH1_01T04531	1	0.00615948	57.41	NAEANADAK(1)GLDTGALVVK	3	-0.36197	1							1.027	0.868	1.281	0.819
I1RE01	55	K	60S ribosomal protein L17 OS=Fusarium culmorum OX=5516 GN=FCULG_00004626 PE=3 SV=1	FGRAMPH1_01T04531	1	0.00475064	66.962	EHK(1)EAVPMR	3	-0.467	2	0.906	0.787	1.321	0.986	1.339	1.15	1.027	0.868	1.281	0.819	0.882	0.907	1.031	1.204	0.972	0.856
I1RE15	217	K	Clathrin light chain OS=Gibberella zeae (strain PH-1 / ATCC MYA-4620 / FGSC 9075 / NRRL 31084) OX=229533 GN=FGRAMPH1_01T04563 PE=3 SV=1	FGRAMPH1_01T04563	1	0.0100192	60.255	GGASGSGK(1)ER	2	-0.017184	1	0.24	0.283	2.042	1.435	1.423	0.85	0.426	0.425	1.606	1.498	0.563	0.666	1.271	0.958	0.845	1.327
I1RE15	165	K	Clathrin light chain OS=Gibberella zeae (strain PH-1 / ATCC MYA-4620 / FGSC 9075 / NRRL 31084) OX=229533 GN=FGRAMPH1_01T04563 PE=3 SV=1	FGRAMPH1_01T04563	1	1.36737e-09	125.98	EAQQNIDDFYDNYNNK(1)K	3	-0.98054	2	0.618	0.569	1.57	1.243	1.263	1.086	0.426	0.425	1.606	1.498	1.451	1.339	0.978	0.83	1.084	1.178
I1RE15	206	K	Clathrin light chain OS=Gibberella zeae (strain PH-1 / ATCC MYA-4620 / FGSC 9075 / NRRL 31084) OX=229533 GN=FGRAMPH1_01T04563 PE=3 SV=1	FGRAMPH1_01T04563	1	0.000147134	118.9	LVDVSGK(1)GAK	3	0.36521	5	0.711	0.601	1.527	1.161	1.315	1.183	0.426	0.425	1.606	1.498	1.669	1.414	0.951	0.775	1.18	1.227
I1RE15	199	K	Clathrin light chain OS=Gibberella zeae (strain PH-1 / ATCC MYA-4620 / FGSC 9075 / NRRL 31084) OX=229533 GN=FGRAMPH1_01T04563 PE=3 SV=1	FGRAMPH1_01T04563	1	0.000105386	110.08	IAK(1)LVDVSGK	3	-0.77634	2	0.566	0.525	1.599	1.311	1.22	1.078	0.426	0.425	1.606	1.498	1.329	1.235	0.996	0.875	1.076	1.138
I1RE15	168	K	Clathrin light chain OS=Gibberella zeae (strain PH-1 / ATCC MYA-4620 / FGSC 9075 / NRRL 31084) OX=229533 GN=FGRAMPH1_01T04563 PE=3 SV=1	FGRAMPH1_01T04563	1	0.0422716	51.762	EK(1)GIAQTR	2	-0.64967	1	0.437	0.361	1.795	1.408	1.275	1.21	0.426	0.425	1.606	1.498	1.026	0.849	1.118	0.94	1.208	1.189
I1RE15	209	K	Clathrin light chain OS=Gibberella zeae (strain PH-1 / ATCC MYA-4620 / FGSC 9075 / NRRL 31084) OX=229533 GN=FGRAMPH1_01T04563 PE=3 SV=1	FGRAMPH1_01T04563	1	5.80539e-06	117.93	GAK(1)GGASGSGK	2	0.68896	1	0.385	0.397	1.738	1.48	1.174	0.969	0.426	0.425	1.606	1.498	0.904	0.934	1.082	0.988	0.968	1.095
I1RE15	232	K	Clathrin light chain OS=Gibberella zeae (strain PH-1 / ATCC MYA-4620 / FGSC 9075 / NRRL 31084) OX=229533 GN=FGRAMPH1_01T04563 PE=3 SV=1	FGRAMPH1_01T04563	0.962704	0.00231144	72.29	K(0.037)DEK(0.963)APGATGY	2	-0.070476	1	1.302	0.985	1.133	0.58	1.955	1.323	0.426	0.425	1.606	1.498	3.056	2.318	0.705	0.387	1.318	1.822
I1RE15	175	K	Clathrin light chain OS=Gibberella zeae (strain PH-1 / ATCC MYA-4620 / FGSC 9075 / NRRL 31084) OX=229533 GN=FGRAMPH1_01T04563 PE=3 SV=1	FGRAMPH1_01T04563	1	0.000135539	146.5	K(1)EADEFLESR	3	0.62862	3	0.635	0.572	1.54	1.254	1.228	1.11	0.426	0.425	1.606	1.498	1.491	1.346	0.959	0.837	1.108	1.146
I1RE19	22	K	EF-hand OS=Aureobasidium namibiae CBS 147.97 OX=1043004 GN=M436DRAFT_82463 PE=4 SV=1	FGRAMPH1_01T04571	1	2.64719e-09	116.06	EAFSLFDK(1)DGDGQITTK	3	0.17536	1	2.338	0.505	0.705	0.453	1.556	4.633	0.904	0.686	1.338	1.034	2.586	0.736	0.527	0.438	3.514	1.203
I1RE19	78	K	EF-hand OS=Aureobasidium namibiae CBS 147.97 OX=1043004 GN=M436DRAFT_82463 PE=4 SV=1	FGRAMPH1_01T04571	1	1.01341e-13	206.74	MK(1)DTDSEEEIREAFK	3	1.295	10	0.989	0.603	1.431	0.976	1.466	1.639	0.904	0.686	1.338	1.034	1.094	0.879	1.07	0.944	1.245	1.133
I1RE25	226	K	Putative metallocarboxypeptidase ecm14 OS=Fusarium culmorum OX=5516 GN=FCULG_00004654 PE=4 SV=1	FG01898.1	1	3.62943e-06	145.81	YINVGK(1)SYEGR	2	-0.80917	1	0.826	0.958	0.988	1.227	0.805	0.863	0.821	1.043	1.035	1.145	1.006	0.919	0.955	1.072	1.095	0.891
I1RE31	168	K	Related to TATA-binding protein associated factor 2N OS=Fusarium mangiferae OX=192010 GN=FMAN_11403 PE=4 SV=1	FG01904.1	1	0.00265467	107.74	YFGPPK(1)R	2	-1.5295	1	0.822	0.612	1.344	1.223	1.099	1.343	0.817	0.804	1.236	1.163	1.006	0.761	1.087	1.052	1.322	1.033
I1RE39	39	K	Nadh dehydrogenase ubiquinone fe-s 5 OS=Fusarium sporotrichioides OX=5514 GN=FSPOR_7999 PE=4 SV=1	FG01912.1	1	0.000227248	74.296	K(1)CGLVLEDYYECLHHK	4	-0.44187	1	1.013	0.881	1.097	1.009	1.087	1.151	1.176	1.053	0.786	1.097	0.861	0.837	1.396	0.92	1.029	1.517
I1RE46	642	K	DNA helicase OS=Gibberella zeae (strain PH-1 / ATCC MYA-4620 / FGSC 9075 / NRRL 31084) OX=229533 GN=FGRAMPH1_01T04637 PE=3 SV=1	FGRAMPH1_01T04637	1	0.00196088	80.755	LATAHAK(1)SR	3	0.27113	1	0.7	0.578	1.779	0.943	1.887	1.211
I1RE49	417	K	Adenylyl cyclase-associated protein OS=Gibberella zeae (strain PH-1 / ATCC MYA-4620 / FGSC 9075 / NRRL 31084) OX=229533 GN=FG01923.1 PE=3 SV=1	FG01923.1	1	3.96897e-11	201.76	GK(1)ANQVTVENSTR	3	-1.0159	3	1.166	1.043	1.17	0.621	1.883	1.117	1.148	1.166	1.047	0.682	1.016	0.895	1.117	0.911	1.135	1.226
I1RE67	64	K	Potassium voltage-dependent transporter OS=Colletotrichum fructicola (strain Nara gc5) OX=1213859 GN=CGGC5_2050 PE=4 SV=1	FG01943.1	1	7.52203e-09	131.79	GVLLDK(1)AAVLHYAR	3	-0.079193	1	0.794	0.678	1.336	1.192	1.121	1.171	0.781	0.788	1.362	0.934	1.017	0.86	0.981	1.276	1.183	0.769
I1RE84	1097	K	Chitin synthase 8 OS=Fusarium culmorum OX=5516 GN=FCULG_00004728 PE=3 SV=1	FG01964.1	1	0.0404425	56.81	YVEK(1)LAR	2	0.82567	1							0.967	0.914	1.17	0.965
I1RE84	1085	K	Chitin synthase 8 OS=Fusarium culmorum OX=5516 GN=FCULG_00004728 PE=3 SV=1	FG01964.1	1	0.00779074	79.454	HVYLK(1)GR	3	-0.30089	1	0.972	0.797	1.35	0.881	1.531	1.22	0.967	0.914	1.17	0.965	1.005	0.872	1.154	0.913	1.153	1.264
I1RE84	1156	K	Chitin synthase 8 OS=Fusarium culmorum OX=5516 GN=FCULG_00004728 PE=3 SV=1	FG01964.1	1	0.000854051	96.604	SAK(1)GQDVSK	2	-1.1437	1							0.967	0.914	1.17	0.965
I1RE90	1050	K	Bifunctional cytochrome P450/NADPH--P450 reductase OS=Gibberella zeae (strain PH-1 / ATCC MYA-4620 / FGSC 9075 / NRRL 31084) OX=229533 GN=FG01972.1 PE=3 SV=1	FG01972.1	1	0.00335129	88.819	GATEEK(1)AR	2	-1.0764	1	0.825	0.945	1.284	0.946	1.358	0.872	0.82	0.889	1.391	0.986	1.006	1.063	0.923	0.959	0.946	0.962
I1RE90	1044	K	Bifunctional cytochrome P450/NADPH--P450 reductase OS=Gibberella zeae (strain PH-1 / ATCC MYA-4620 / FGSC 9075 / NRRL 31084) OX=229533 GN=FG01972.1 PE=3 SV=1	FG01972.1	1	2.37267e-06	105.19	SEATQEGK(1)GATEEK	3	-0.30217	2	1.001	0.88	1.241	0.878	1.414	1.136	0.82	0.889	1.391	0.986	1.221	0.99	0.892	0.89	1.233	1.002
I1RE92	70	K	Glycolipid transfer protein OS=Fusarium langsethiae OX=179993 GN=FLAG1_06404 PE=4 SV=1	FG01974.1	1	8.38522e-07	107.09	DILGNVEK(1)LR	2	0.088085	1							0.644	0.654	1.473	1.174
I1RE92	94	K	Glycolipid transfer protein OS=Fusarium langsethiae OX=179993 GN=FLAG1_06404 PE=4 SV=1	FG01974.1	1	0.0180916	72.607	NELK(1)TGK	2	-2.2816	1	0.759	0.727	1.564	0.95	1.647	1.044	0.644	0.654	1.473	1.174	1.179	1.112	1.062	0.809	1.06	1.313
I1RE92	62	K	Glycolipid transfer protein OS=Fusarium langsethiae OX=179993 GN=FLAG1_06404 PE=4 SV=1	FG01974.1	1	0.000494974	100.88	K(1)DILGNVEK	2	0.75356	2	0.708	0.657	1.613	1.023	1.577	1.078	0.644	0.654	1.473	1.174	1.099	1.005	1.095	0.871	1.094	1.257
I1REB0	59	K	Amidohydrolase ytcjlike OS=Fusarium sporotrichioides OX=5514 GN=FSPOR_7113 PE=4 SV=1	FG01993.1	1	0.00267953	79.148	K(1)TVHSYIGK	3	-0.46105	1	0.825	0.766	1.219	1.19	1.025	1.077	1.157	0.994	0.786	1.24	0.713	0.771	1.551	0.96	0.925	1.616
I1REB0	67	K	Amidohydrolase ytcjlike OS=Fusarium sporotrichioides OX=5514 GN=FSPOR_7113 PE=4 SV=1	FG01993.1	1	0.00094191	88.177	TVHSYIGK(1)K	3	0.21786	1	1.094	0.798	0.97	1.137	0.853	1.371	1.157	0.994	0.786	1.24	0.946	0.803	1.234	0.917	1.178	1.346
I1REB0	560	K	Amidohydrolase ytcjlike OS=Fusarium sporotrichioides OX=5514 GN=FSPOR_7113 PE=4 SV=1	FG01993.1	1	1.56764e-08	125.22	GK(1)LADVIVLENNFFK	3	0.060918	1	1.033	0.835	1.007	1.125	0.895	1.237	1.157	0.994	0.786	1.24	0.893	0.84	1.281	0.907	1.063	1.412
I1REB0	58	K	Amidohydrolase ytcjlike OS=Fusarium sporotrichioides OX=5514 GN=FSPOR_7113 PE=4 SV=1	FG01993.1	1	0.0012524	109.29	IEYAGDK(1)K	2	0.080693	1	1.055	0.824	0.878	1.242	0.707	1.28	1.157	0.994	0.786	1.24	0.912	0.829	1.117	1.002	1.1	1.115
I1REC4	486	K	Vacuolar sorting OS=Fusarium sporotrichioides OX=5514 GN=FSPOR_7094 PE=4 SV=1	FG02011.1	1	0.00478896	93.649	EK(1)VEDFK	2	-0.32131	1	0.716	0.628	1.442	1.215	1.186	1.14	0.766	0.571	1.524	1.077	0.935	1.1	0.946	1.128	0.85	0.839
I1REC7	327	K	Heat shock protein 90 OS=Gibberella zeae OX=5518 GN=FGRA07_00298 PE=3 SV=1	FG02014.1	1	0.00111282	77.124	RAPFDLFETK(1)K	3	-1.4916	1							0.768	0.714	1.756	0.651
I1REC7	69	K	Heat shock protein 90 OS=Gibberella zeae OX=5518 GN=FGRA07_00298 PE=3 SV=1	FG02014.1	1	0.00177956	76.282	IDIIPDK(1)ANK	3	0.64156	1	0.964	0.583	1.933	0.52	3.714	1.655	0.768	0.714	1.756	0.651	1.255	0.817	1.101	0.799	1.536	1.378
I1REC7	391	K	Heat shock protein 90 OS=Gibberella zeae OX=5518 GN=FGRA07_00298 PE=3 SV=1	FG02014.1	1	2.02321e-17	187.86	K(1)SLELFQEIAEDKEQFDK	4	0.33204	2	0.525	0.338	2.442	0.696	3.509	1.552	0.768	0.714	1.756	0.651	0.684	0.473	1.391	1.069	1.446	1.301
I1REC7	403	K	Heat shock protein 90 OS=Gibberella zeae OX=5518 GN=FGRA07_00298 PE=3 SV=1	FG02014.1	1	1.925e-09	120.9	SLELFQEIAEDK(1)EQFDK	4	0.3876	2	0.544	0.377	2.296	0.783	2.933	1.442	0.768	0.714	1.756	0.651	0.708	0.528	1.308	1.203	1.341	1.087
I1REC7	553	K	Heat shock protein 90 OS=Gibberella zeae OX=5518 GN=FGRA07_00298 PE=3 SV=1	FG02014.1	1	0.000707478	99.752	NVLGDK(1)VEK	2	-2.3495	1	0.761	0.707	1.601	0.931	1.719	1.077	0.768	0.714	1.756	0.651	0.991	0.99	0.912	1.43	1.001	0.638
I1REC7	379	K	Heat shock protein 90 OS=Gibberella zeae OX=5518 GN=FGRA07_00298 PE=3 SV=1	FG02014.1	1	0.000966303	82.417	ETLQQNK(1)IMK	3	-3.0625	1	0.833	0.683	1.607	0.877	1.833	1.221	0.768	0.714	1.756	0.651	1.085	0.957	0.915	1.347	1.134	0.679
I1REC7	620	K	Heat shock protein 90 OS=Gibberella zeae OX=5518 GN=FGRA07_00298 PE=3 SV=1	FG02014.1	1	2.33826e-05	166.11	K(1)VENDGENDR	2	-0.1743	1	0.669	0.868	1.945	0.518	3.754	0.771	0.768	0.714	1.756	0.651	0.871	1.216	1.108	0.796	0.716	1.392
I1REC7	415	K	Heat shock protein 90 OS=Gibberella zeae OX=5518 GN=FGRA07_00298 PE=3 SV=1	FG02014.1	1	0.000167873	104.01	FYSAFSK(1)NLK	3	-0.51425	1	0.672	0.5	2.012	0.817	2.462	1.344	0.768	0.714	1.756	0.651	0.875	0.7	1.146	1.255	1.25	0.913
I1RED5	127	K	1,3-beta-glucanosyltransferase OS=Gibberella zeae (strain PH-1 / ATCC MYA-4620 / FGSC 9075 / NRRL 31084) OX=229533 GN=FG02022.1 PE=3 SV=1	FG02022.1	1	0.00157976	70.26	DDPK(1)WDIELYQR	2	-0.66705	1	1.047	0.879	1.083	0.991	1.093	1.191	1.229	1.003	1.014	0.793	0.852	0.876	1.068	1.25	0.973	0.854
I1RED5	452	K	1,3-beta-glucanosyltransferase OS=Gibberella zeae (strain PH-1 / ATCC MYA-4620 / FGSC 9075 / NRRL 31084) OX=229533 GN=FG02022.1 PE=3 SV=1	FG02022.1	1	3.59306e-06	102.65	DQNSNADACDFK(1)GK	3	0.36725	1	1.066	0.843	1.174	0.916	1.282	1.265	1.229	1.003	1.014	0.793	0.867	0.84	1.158	1.155	1.032	1.003
I1RED5	57	K	1,3-beta-glucanosyltransferase OS=Gibberella zeae (strain PH-1 / ATCC MYA-4620 / FGSC 9075 / NRRL 31084) OX=229533 GN=FG02022.1 PE=3 SV=1	FG02022.1	1	8.47529e-06	90.422	GVAYQQDSAAGGESTGK(1)K	3	-0.21363	1	1.283	0.79	1.326	0.601	2.205	1.623	1.229	1.003	1.014	0.793	1.044	0.788	1.308	0.758	1.325	1.726
I1RED5	185	K	1,3-beta-glucanosyltransferase OS=Gibberella zeae (strain PH-1 / ATCC MYA-4620 / FGSC 9075 / NRRL 31084) OX=229533 GN=FG02022.1 PE=3 SV=1	FG02022.1	1	0.00299577	94.407	HLQSK(1)FK	3	-1.3577	4	1.225	0.768	1.236	0.77	1.605	1.596	1.229	1.003	1.014	0.793	0.997	0.766	1.219	0.971	1.302	1.255
I1RED5	390	K	1,3-beta-glucanosyltransferase OS=Gibberella zeae (strain PH-1 / ATCC MYA-4620 / FGSC 9075 / NRRL 31084) OX=229533 GN=FG02022.1 PE=3 SV=1	FG02022.1	1	1.59285e-10	145.69	AK(1)DFNEIFGYICGQNK	3	0.54753	1							1.229	1.003	1.014	0.793
I1RED5	236	K	1,3-beta-glucanosyltransferase OS=Gibberella zeae (strain PH-1 / ATCC MYA-4620 / FGSC 9075 / NRRL 31084) OX=229533 GN=FG02022.1 PE=3 SV=1	FG02022.1	1	1.3632e-06	102.08	SSMK(1)DSGYANQAEFFK	3	-2.2749	2	1.053	0.813	1.168	0.966	1.209	1.295	1.229	1.003	1.014	0.793	0.857	0.811	1.152	1.218	1.057	0.946
I1RED5	377	K	1,3-beta-glucanosyltransferase OS=Gibberella zeae (strain PH-1 / ATCC MYA-4620 / FGSC 9075 / NRRL 31084) OX=229533 GN=FG02022.1 PE=3 SV=1	FG02022.1	1	0.0218228	50.791	TLCDCMVK(1)SR	2	-1.0518	1	0.926	0.819	1.305	0.95	1.374	1.13	1.229	1.003	1.014	0.793	0.753	0.817	1.287	1.198	0.922	1.074
I1RED5	388	K	1,3-beta-glucanosyltransferase OS=Gibberella zeae (strain PH-1 / ATCC MYA-4620 / FGSC 9075 / NRRL 31084) OX=229533 GN=FG02022.1 PE=3 SV=1	FG02022.1	1	3.54216e-06	132.5	SCVPADNLK(1)AK	2	0.64542	4	0.987	0.818	1.207	0.988	1.222	1.206	1.229	1.003	1.014	0.793	0.803	0.816	1.19	1.246	0.984	0.955
I1RED5	355	K	1,3-beta-glucanosyltransferase OS=Gibberella zeae (strain PH-1 / ATCC MYA-4620 / FGSC 9075 / NRRL 31084) OX=229533 GN=FG02022.1 PE=3 SV=1	FG02022.1	1	2.27337e-06	143.76	AATCPSQSK(1)SWK	2	0.46197	1	1.28	0.571	1.247	0.902	1.383	2.243	1.229	1.003	1.014	0.793	1.041	0.569	1.23	1.137	1.83	1.082
I1REI0	457	K	5'-nucleotidase OS=Fusarium culmorum OX=5516 GN=FCULG_00004847 PE=3 SV=1	FG02069.1	1	3.5383e-07	171.62	GLK(1)VEFNPDNK	2	-0.28687	2	1.053	0.866	1.024	1.056	0.97	1.216	1.063	1.032	0.935	1.043	0.991	0.839	1.095	1.012	1.181	1.082
I1REI0	483	K	5'-nucleotidase OS=Fusarium culmorum OX=5516 GN=FCULG_00004847 PE=3 SV=1	FG02069.1	1	0.0119274	72.138	SFEDK(1)TK	2	-1.9141	3	1.084	0.799	1.172	0.945	1.24	1.357	1.063	1.032	0.935	1.043	1.02	0.774	1.253	0.906	1.318	1.383
I1REI0	474	K	5'-nucleotidase OS=Fusarium culmorum OX=5516 GN=FCULG_00004847 PE=3 SV=1	FG02069.1	1	0.000441662	105.46	LVSLK(1)LDDK	3	0.14019	4	1.039	0.856	1.138	0.967	1.178	1.214	1.063	1.032	0.935	1.043	0.977	0.829	1.217	0.927	1.179	1.313
I1REI0	382	K	5'-nucleotidase OS=Fusarium culmorum OX=5516 GN=FCULG_00004847 PE=3 SV=1	FG02069.1	1	3.59129e-27	237.06	SDDDK(1)PSFAFINAGGVR	3	-1.4152	7	0.969	0.845	1.078	1.107	0.974	1.147	1.063	1.032	0.935	1.043	0.912	0.819	1.153	1.061	1.114	1.087
I1REI0	66	K	5'-nucleotidase OS=Fusarium culmorum OX=5516 GN=FCULG_00004847 PE=3 SV=1	FG02069.1	1	0.0025447	79.659	SGTDCVDPK(1)K	2	-1.2442	1							1.063	1.032	0.935	1.043
I1REI0	478	K	5'-nucleotidase OS=Fusarium culmorum OX=5516 GN=FCULG_00004847 PE=3 SV=1	FG02069.1	1	0.00013957	112.94	LDDK(1)SFEDK	2	-0.17987	3	1.031	0.824	1.156	0.988	1.17	1.251	1.063	1.032	0.935	1.043	0.97	0.798	1.236	0.947	1.216	1.305
I1REI6	116	K	Putative oxidoreductase OS=Fusarium culmorum OX=5516 GN=FCULG_00004853 PE=4 SV=1	FG02075.1	1	0.00284008	72.607	LIEIAK(1)QNGK	3	-0.0009306	1	0.973	0.914	1.35	0.763	1.77	1.065	0.917	0.657	1.624	0.688	1.061	1.391	0.831	1.109	0.763	0.749
I1REI6	120	K	Putative oxidoreductase OS=Fusarium culmorum OX=5516 GN=FCULG_00004853 PE=4 SV=1	FG02075.1	1	0.00385139	63.691	QNGK(1)LLIVYQNR	3	-0.82412	1							0.917	0.657	1.624	0.688
I1REI6	139	K	Putative oxidoreductase OS=Fusarium culmorum OX=5516 GN=FCULG_00004853 PE=4 SV=1	FG02075.1	1	0.000394593	101.71	K(1)LISEGTLGR	2	0.36556	1	0.85	0.638	1.746	0.766	2.278	1.332	0.917	0.657	1.624	0.688	0.927	0.971	1.075	1.113	0.955	0.966
I1REI6	138	K	Putative oxidoreductase OS=Fusarium culmorum OX=5516 GN=FCULG_00004853 PE=4 SV=1	FG02075.1	1	0.000172378	90.696	WDSDFVTLK(1)K	2	0.6109	4	0.927	0.655	1.604	0.815	1.969	1.416	0.917	0.657	1.624	0.688	1.011	0.997	0.988	1.185	1.014	0.834
I1REI6	255	K	Putative oxidoreductase OS=Fusarium culmorum OX=5516 GN=FCULG_00004853 PE=4 SV=1	FG02075.1	1	0.0324951	60.118	GTK(1)GSFR	2	0.13832	1	0.789	0.537	2.198	0.476	4.616	1.468	0.917	0.657	1.624	0.688	0.86	0.817	1.353	0.692	1.053	1.955
I1REJ0	1020	K	Peptide hydrolase OS=Gibberella zeae (strain PH-1 / ATCC MYA-4620 / FGSC 9075 / NRRL 31084) OX=229533 GN=FG02079.1 PE=3 SV=1	FG02079.1	1	0.00909272	66.92	K(1)NVGLVEVR	2	1.0046	1							1.218	0.817	0.857	1.165
I1REK8	119	K	60s ribosomal protein l16 OS=Fusarium langsethiae OX=179993 GN=FLAG1_07154 PE=3 SV=1	FG02099.1	1	0.00814413	69.375	K(1)VVVPQALR	2	1.7527	1	0.871	0.76	1.503	0.866	1.736	1.147	0.797	0.746	1.523	0.941	1.093	1.019	0.987	0.92	1.073	1.073
I1REK8	93	K	60s ribosomal protein l16 OS=Fusarium langsethiae OX=179993 GN=FLAG1_07154 PE=3 SV=1	FG02099.1	1	0.0236906	48.091	GMIPHK(1)TAR	3	1.1024	1	0.961	0.597	1.475	0.967	1.526	1.61	0.797	0.746	1.523	0.941	1.206	0.8	0.968	1.028	1.507	0.942
I1REK8	116	K	60s ribosomal protein l16 OS=Fusarium langsethiae OX=179993 GN=FLAG1_07154 PE=3 SV=1	FG02099.1	1	0.0157905	50.088	VFEGVPPPYDK(1)TK	3	0.55763	2							0.797	0.746	1.523	0.941
I1REK8	150	K	60s ribosomal protein l16 OS=Fusarium langsethiae OX=179993 GN=FLAG1_07154 PE=3 SV=1	FG02099.1	1	0.00377784	59.634	LSHEVGWK(1)YQDVVAR	3	0.62831	2							0.797	0.746	1.523	0.941
I1REK8	184	K	60s ribosomal protein l16 OS=Fusarium langsethiae OX=179993 GN=FLAG1_07154 PE=3 SV=1	FG02099.1	1	0.0179096	56.547	QLADAK(1)K	3	0.20609	1							0.797	0.746	1.523	0.941
I1REM7	164	K	Sphingoid long-chain base transporter RSB1 OS=Fusarium culmorum OX=5516 GN=FCULG_00004897 PE=4 SV=1	FG02119.1	1	0.000317223	118.04	GK(1)DTQPGTR	2	-0.16148	1	0.93	0.728	1.249	1.094	1.141	1.278
I1RER4	102	K	Endoribonuclease l-psp family protein OS=Fusarium langsethiae OX=179993 GN=FLAG1_08728 PE=4 SV=1	FG02162.1	1	0.000605514	70.638	K(1)VPNNRPGGVAAGVTR	3	1.5407	2	0.818	0.794	1.059	1.329	0.797	1.031	0.907	0.972	0.668	1.639	0.902	0.817	1.585	0.811	1.104	1.954
I1RER9	253	K	Carboxypeptidase 2 OS=Fusarium culmorum OX=5516 GN=FCULG_00004954 PE=4 SV=1	FG02169.1	1	0.000235401	110.39	EISEK(1)LFAK	3	-0.52077	2	1.064	0.969	0.821	1.146	0.716	1.099	1.098	1.126	0.723	1.184	0.969	0.861	1.136	0.968	1.125	1.174
I1RER9	245	K	Carboxypeptidase 2 OS=Fusarium culmorum OX=5516 GN=FCULG_00004954 PE=4 SV=1	FG02169.1	1	0.000468255	134.77	NLNINK(1)NIR	2	-0.14778	3	0.981	0.832	0.961	1.226	0.784	1.179	1.098	1.126	0.723	1.184	0.893	0.739	1.329	1.035	1.208	1.284
I1RER9	374	K	Carboxypeptidase 2 OS=Fusarium culmorum OX=5516 GN=FCULG_00004954 PE=4 SV=1	FG02169.1	1	2.63031e-10	144.55	SNDPIVITDYTK(1)FSTR	2	-0.43659	3	1.006	0.857	0.993	1.144	0.867	1.174	1.098	1.126	0.723	1.184	0.916	0.761	1.373	0.966	1.204	1.421
I1RER9	239	K	Carboxypeptidase 2 OS=Fusarium culmorum OX=5516 GN=FCULG_00004954 PE=4 SV=1	FG02169.1	1	6.45892e-24	193.27	YGNYVQAADGLFSAAK(1)NLNINK	4	0.20272	2	1.065	0.932	0.88	1.123	0.783	1.143	1.098	1.126	0.723	1.184	0.97	0.828	1.217	0.948	1.171	1.284
I1RER9	429	K	Carboxypeptidase 2 OS=Fusarium culmorum OX=5516 GN=FCULG_00004954 PE=4 SV=1	FG02169.1	1	0.00080714	88.056	LK(1)ISGLEVK	3	-0.92815	2	0.994	0.932	0.969	1.105	0.876	1.067	1.098	1.126	0.723	1.184	0.905	0.828	1.34	0.933	1.093	1.436
I1RER9	358	K	Carboxypeptidase 2 OS=Fusarium culmorum OX=5516 GN=FCULG_00004954 PE=4 SV=1	FG02169.1	1	5.16593e-13	196.95	VFATVEGGIK(1)DFIK	2	-0.17751	5	1.088	0.964	0.811	1.137	0.713	1.129	1.098	1.126	0.723	1.184	0.991	0.856	1.122	0.96	1.158	1.169
I1RER9	348	K	Carboxypeptidase 2 OS=Fusarium culmorum OX=5516 GN=FCULG_00004954 PE=4 SV=1	FG02169.1	1	7.46271e-07	108.58	NAEK(1)VFATVEGGIK	3	0.083274	1	1.066	0.883	0.714	1.337	0.534	1.208	1.098	1.126	0.723	1.184	0.971	0.784	0.988	1.129	1.239	0.875
I1RER9	191	K	Carboxypeptidase 2 OS=Fusarium culmorum OX=5516 GN=FCULG_00004954 PE=4 SV=1	FG02169.1	1	2.59824e-06	107.32	ILASGLDPNRDHVK(1)LAR	4	0.94782	5	1.054	0.923	0.931	1.091	0.853	1.141	1.098	1.126	0.723	1.184	0.96	0.82	1.288	0.921	1.171	1.398
I1RER9	296	K	Carboxypeptidase 2 OS=Fusarium culmorum OX=5516 GN=FCULG_00004954 PE=4 SV=1	FG02169.1	1	2.18239e-06	124.6	FYEAGSDVK(1)IGR	2	-2.2522	4	0.98	0.905	0.98	1.135	0.863	1.082	1.098	1.126	0.723	1.184	0.893	0.804	1.355	0.959	1.111	1.413
I1RER9	265	K	Carboxypeptidase 2 OS=Fusarium culmorum OX=5516 GN=FCULG_00004954 PE=4 SV=1	FG02169.1	1	0.000205384	84.169	NIGEDMVK(1)AGLR	3	0.94931	2	0.947	0.905	1.024	1.125	0.91	1.047	1.098	1.126	0.723	1.184	0.862	0.804	1.416	0.95	1.072	1.491
I1RER9	46	K	Carboxypeptidase 2 OS=Fusarium culmorum OX=5516 GN=FCULG_00004954 PE=4 SV=1	FG02169.1	1	0.000234613	78.95	DVDIK(1)LLSPAFLGDR	2	-2.8783	2	0.973	0.9	1.115	1.011	1.103	1.081	1.098	1.126	0.723	1.184	0.886	0.799	1.542	0.854	1.109	1.806
I1RER9	344	K	Carboxypeptidase 2 OS=Fusarium culmorum OX=5516 GN=FCULG_00004954 PE=4 SV=1	FG02169.1	1	2.61006e-27	212.69	TAAGLTMASSIIETAAK(1)NAEK	3	0.23019	1	1.028	0.945	0.948	1.079	0.879	1.087	1.098	1.126	0.723	1.184	0.936	0.839	1.311	0.911	1.116	1.439
I1RER9	257	K	Carboxypeptidase 2 OS=Fusarium culmorum OX=5516 GN=FCULG_00004954 PE=4 SV=1	FG02169.1	1	0.000693393	75.819	LFAK(1)NIGEDMVK	3	-1.3172	3	1.093	0.914	0.876	1.117	0.784	1.195	1.098	1.126	0.723	1.184	0.995	0.812	1.212	0.943	1.225	1.285
I1RER9	150	K	Carboxypeptidase 2 OS=Fusarium culmorum OX=5516 GN=FCULG_00004954 PE=4 SV=1	FG02169.1	1	0.00107482	84.479	FDNDPK(1)WAAK	2	-0.28044	3	1.018	0.923	0.869	1.19	0.73	1.103	1.098	1.126	0.723	1.184	0.927	0.82	1.202	1.005	1.13	1.196
I1RET8	279	K	N(4)-(Beta-N-acetylglucosaminyl)-L-asparaginase OS=Gibberella zeae OX=5518 GN=FGRA07_00468 PE=4 SV=1	FGRAMPH1_01T05275	1	4.94707e-09	133.25	GLSPK(1)EAAEDAVLR	2	0.24904	4	1.026	0.83	0.892	1.252	0.713	1.237	1.019	0.95	0.757	1.378	1.007	0.874	1.178	0.909	1.152	1.296
I1RET8	110	K	N(4)-(Beta-N-acetylglucosaminyl)-L-asparaginase OS=Gibberella zeae OX=5518 GN=FGRA07_00468 PE=4 SV=1	FGRAMPH1_01T05275	1	0.000284765	115	VK(1)DAISVAR	2	-0.61162	2	0.957	0.819	1.041	1.183	0.88	1.168	1.019	0.95	0.757	1.378	0.939	0.862	1.375	0.858	1.089	1.603
I1REV1	131	K	Putative extracellular serine carboxypeptidase OS=Fusarium culmorum OX=5516 GN=FCULG_00004989 PE=4 SV=1	FG02204.1	1	2.10184e-34	257.35	YYGTSFPVPDLK(1)PENMR	3	0.26363	8	0.995	0.941	0.798	1.266	0.63	1.057	1.03	1.112	0.75	1.213	0.966	0.846	1.064	1.044	1.142	1.019
I1REV1	328	K	Putative extracellular serine carboxypeptidase OS=Fusarium culmorum OX=5516 GN=FCULG_00004989 PE=4 SV=1	FG02204.1	1	0.0129858	62.464	QLK(1)YMTNR	2	-0.28395	3	1.129	0.923	1.056	0.892	1.184	1.223	1.03	1.112	0.75	1.213	1.096	0.83	1.408	0.735	1.32	1.916
I1REV1	245	K	Putative extracellular serine carboxypeptidase OS=Fusarium culmorum OX=5516 GN=FCULG_00004989 PE=4 SV=1	FG02204.1	1	4.4673e-15	167.92	LTHAVDNILLGDDK(1)EEK	3	-0.32829	11	1.024	0.895	0.949	1.131	0.839	1.144	1.03	1.112	0.75	1.213	0.994	0.805	1.265	0.932	1.235	1.357
I1REV1	227	K	Putative extracellular serine carboxypeptidase OS=Fusarium culmorum OX=5516 GN=FCULG_00004989 PE=4 SV=1	FG02204.1	1	5.94265e-08	169.79	LFAPGDCAK(1)VTQK	3	-0.64392	8	1.014	0.889	0.825	1.272	0.649	1.14	1.03	1.112	0.75	1.213	0.984	0.799	1.1	1.049	1.232	1.049
I1REV1	316	K	Putative extracellular serine carboxypeptidase OS=Fusarium culmorum OX=5516 GN=FCULG_00004989 PE=4 SV=1	FG02204.1	1	0.000401089	104.82	K(1)WLISAGYK	3	-0.80909	5	1.016	0.929	1.051	1.003	1.048	1.093	1.03	1.112	0.75	1.213	0.986	0.835	1.401	0.827	1.181	1.694
I1REV1	401	K	Putative extracellular serine carboxypeptidase OS=Fusarium culmorum OX=5516 GN=FCULG_00004989 PE=4 SV=1	FG02204.1	1	0.000452591	61.525	QWTYQTCTQWGYWQTGSGAPK(1)DQLPMVSR	4	-0.17669	1	0.994	0.846	1.091	1.069	1.021	1.176	1.03	1.112	0.75	1.213	0.965	0.761	1.455	0.881	1.268	1.652
I1REV1	315	K	Putative extracellular serine carboxypeptidase OS=Fusarium culmorum OX=5516 GN=FCULG_00004989 PE=4 SV=1	FG02204.1	1	0.00115179	111.82	PLAPYVK(1)K	3	-0.3907	4	1.021	0.861	0.796	1.322	0.602	1.185	1.03	1.112	0.75	1.213	0.991	0.774	1.061	1.09	1.28	0.973
I1REV1	356	K	Putative extracellular serine carboxypeptidase OS=Fusarium culmorum OX=5516 GN=FCULG_00004989 PE=4 SV=1	FG02204.1	1	4.91322e-05	87.083	CDGK(1)TLDQCYSIR	3	-0.078272	7	0.969	0.881	1.028	1.122	0.916	1.1	1.03	1.112	0.75	1.213	0.941	0.792	1.371	0.925	1.188	1.482
I1REV1	324	K	Putative extracellular serine carboxypeptidase OS=Fusarium culmorum OX=5516 GN=FCULG_00004989 PE=4 SV=1	FG02204.1	1	0.000255165	128.27	WLISAGYK(1)K	2	0.0029371	4	1.001	0.958	1.098	0.943	1.164	1.045	1.03	1.112	0.75	1.213	0.972	0.862	1.464	0.777	1.128	1.884
I1REV1	349	K	Putative extracellular serine carboxypeptidase OS=Fusarium culmorum OX=5516 GN=FCULG_00004989 PE=4 SV=1	FG02204.1	1	8.00497e-08	142.97	SNVESDK(1)SGRCDGK	3	1.8536	15	1.11	0.835	0.857	1.199	0.715	1.329	1.03	1.112	0.75	1.213	1.078	0.751	1.143	0.988	1.435	1.157
I1REV1	530	K	Putative extracellular serine carboxypeptidase OS=Fusarium culmorum OX=5516 GN=FCULG_00004989 PE=4 SV=1	FG02204.1	1	0.0189732	57.785	EK(1)GGATADL	2	0.61017	1							1.03	1.112	0.75	1.213
I1REV1	528	K	Putative extracellular serine carboxypeptidase OS=Fusarium culmorum OX=5516 GN=FCULG_00004989 PE=4 SV=1	FG02204.1	1	2.69588e-12	207.29	AWLEDWEK(1)EK	2	-0.064904	5	0.969	0.898	0.879	1.254	0.7	1.079	1.03	1.112	0.75	1.213	0.941	0.808	1.172	1.034	1.165	1.133
I1REV1	76	K	Putative extracellular serine carboxypeptidase OS=Fusarium culmorum OX=5516 GN=FCULG_00004989 PE=4 SV=1	FG02204.1	1	3.37268e-22	226.57	K(1)GGPVIILASGETSGEDR	3	1.7168	3	1.012	0.967	0.854	1.167	0.731	1.047	1.03	1.112	0.75	1.213	0.983	0.87	1.139	0.962	1.13	1.184
I1RF01	129	K	Glycoside hydrolase family 16 OS=Fusarium langsethiae OX=179993 GN=FLAG1_06083 PE=4 SV=1	FG02262.1	1	6.50873e-08	164.56	AIANNAESNHEK(1)R	3	-0.71012	3	0.948	0.874	1.02	1.158	0.881	1.085	1.001	0.993	0.971	1.09	0.947	0.88	1.05	1.062	1.076	0.989
I1RF48	819	K	Exo-beta-D-glucosaminidase OS=Fusarium culmorum OX=5516 GN=FCULG_00005111 PE=4 SV=1	FG02314.1	1	0.0233488	59.931	TAGK(1)WNIR	2	1.4012	1	0.965	0.793	1.176	1.067	1.102	1.217	1	0.913	0.824	1.364	0.965	0.869	1.427	0.782	1.11	1.825
I1RF48	716	K	Exo-beta-D-glucosaminidase OS=Fusarium culmorum OX=5516 GN=FCULG_00005111 PE=4 SV=1	FG02314.1	1	0.000142191	117.86	GK(1)EMAQQTMR	2	-0.46895	3	0.9	0.797	0.986	1.318	0.748	1.129	1	0.913	0.824	1.364	0.9	0.873	1.197	0.966	1.031	1.239
I1RF48	560	K	Exo-beta-D-glucosaminidase OS=Fusarium culmorum OX=5516 GN=FCULG_00005111 PE=4 SV=1	FG02314.1	1	0.0141618	54.486	GSLGK(1)FLTNK	3	-0.53291	1							1	0.913	0.824	1.364
I1RF48	773	K	Exo-beta-D-glucosaminidase OS=Fusarium culmorum OX=5516 GN=FCULG_00005111 PE=4 SV=1	FG02314.1	1	0.00259766	72.879	NAYWLSK(1)QK	3	-1.0729	1							1	0.913	0.824	1.364
I1RF48	734	K	Exo-beta-D-glucosaminidase OS=Fusarium culmorum OX=5516 GN=FCULG_00005111 PE=4 SV=1	FG02314.1	1	0.0245431	43.594	SQK(1)VGDISSAIK	3	0.11023	1							1	0.913	0.824	1.364
I1RF55	161	K	FAD-linked oxidoreductase aurO OS=Gibberella zeae (strain PH-1 / ATCC MYA-4620 / FGSC 9075 / NRRL 31084) OX=229533 GN=aurO PE=1 SV=1	aurO	1	3.76023e-06	118.61	TVK(1)VGGGITSK	3	-0.22039	4	0.904	0.756	1.229	1.11	1.107	1.196	1.312	1.166	0.865	0.685	0.689	0.648	1.421	1.62	1.063	0.877
I1RF55	488	K	FAD-linked oxidoreductase aurO OS=Gibberella zeae (strain PH-1 / ATCC MYA-4620 / FGSC 9075 / NRRL 31084) OX=229533 GN=aurO PE=1 SV=1	aurO	1	0.000317244	125.46	K(1)EVDPNDVFR	2	-0.32968	6	1.252	0.882	1.031	0.835	1.235	1.42	1.312	1.166	0.865	0.685	0.954	0.756	1.192	1.219	1.262	0.978
I1RF55	72	K	FAD-linked oxidoreductase aurO OS=Gibberella zeae (strain PH-1 / ATCC MYA-4620 / FGSC 9075 / NRRL 31084) OX=229533 GN=aurO PE=1 SV=1	aurO	1	1.22491e-10	194.59	LTDAIPDLK(1)IYTR	2	0.85123	5	1.223	0.973	1.053	0.752	1.4	1.257	1.312	1.166	0.865	0.685	0.932	0.834	1.217	1.098	1.118	1.108
I1RF55	157	K	FAD-linked oxidoreductase aurO OS=Gibberella zeae (strain PH-1 / ATCC MYA-4620 / FGSC 9075 / NRRL 31084) OX=229533 GN=aurO PE=1 SV=1	aurO	1	1.03773e-07	177.21	ELDTQELSQDK(1)K	2	0.36251	5	1.349	0.997	0.935	0.719	1.301	1.354	1.312	1.166	0.865	0.685	1.028	0.855	1.081	1.05	1.202	1.03
I1RF58	618	K	Non-reducing polyketide synthase PKS12 OS=Gibberella zeae (strain PH-1 / ATCC MYA-4620 / FGSC 9075 / NRRL 31084) OX=229533 GN=PKS12 PE=1 SV=1	PKS12	1	0.000102292	101.71	ADGVGTIILK(1)R	2	0.18719	2	1.07	0.907	1.103	0.92	1.199	1.181	1.064	0.962	1.17	0.717	1.006	0.943	0.943	1.283	1.067	0.735
I1RF58	400	K	Non-reducing polyketide synthase PKS12 OS=Gibberella zeae (strain PH-1 / ATCC MYA-4620 / FGSC 9075 / NRRL 31084) OX=229533 GN=PKS12 PE=1 SV=1	PKS12	1	1.03122e-09	130.29	FPDAADLGEFWDLLYK(1)GR	2	0.92328	2	1.303	1.116	1.002	0.579	1.729	1.167	1.064	0.962	1.17	0.717	1.225	1.16	0.856	0.808	1.056	1.059
I1RF58	2031	K	Non-reducing polyketide synthase PKS12 OS=Gibberella zeae (strain PH-1 / ATCC MYA-4620 / FGSC 9075 / NRRL 31084) OX=229533 GN=PKS12 PE=1 SV=1	PKS12	1	7.78525e-05	82.302	TNFGPNGWEALLGGK(1)EGLFMDR	3	-2.1592	2	0.942	0.813	1.313	0.932	1.409	1.158	1.064	0.962	1.17	0.717	0.885	0.845	1.122	1.3	1.047	0.863
I1RF58	845	K	Non-reducing polyketide synthase PKS12 OS=Gibberella zeae (strain PH-1 / ATCC MYA-4620 / FGSC 9075 / NRRL 31084) OX=229533 GN=PKS12 PE=1 SV=1	PKS12	1	1.14619e-13	141.78	NLANLK(1)ELVEGQGDSEVDFLSK	4	-0.42504	2	1.671	1.102	0.897	0.33	2.721	1.516	1.064	0.962	1.17	0.717	1.57	1.146	0.767	0.46	1.37	1.667
I1RF58	1244	K	Non-reducing polyketide synthase PKS12 OS=Gibberella zeae (strain PH-1 / ATCC MYA-4620 / FGSC 9075 / NRRL 31084) OX=229533 GN=PKS12 PE=1 SV=1	PKS12	1	8.98044e-05	145.23	DFK(1)ASHQVLR	3	1.069	4	0.84	0.789	1.466	0.904	1.621	1.064	1.064	0.962	1.17	0.717	0.789	0.82	1.253	1.261	0.962	0.994
I1RF58	453	K	Non-reducing polyketide synthase PKS12 OS=Gibberella zeae (strain PH-1 / ATCC MYA-4620 / FGSC 9075 / NRRL 31084) OX=229533 GN=PKS12 PE=1 SV=1	PKS12	1	0.000315271	70.334	FFNMSPK(1)EAEQSDPGQR	3	-0.34375	2	1.126	0.884	1.061	0.928	1.143	1.274	1.064	0.962	1.17	0.717	1.058	0.919	0.907	1.294	1.151	0.701
I1RF58	926	K	Non-reducing polyketide synthase PKS12 OS=Gibberella zeae (strain PH-1 / ATCC MYA-4620 / FGSC 9075 / NRRL 31084) OX=229533 GN=PKS12 PE=1 SV=1	PKS12	1	7.6377e-09	119.17	GMGK(1)EYFTSFTAFR	3	-1.292	2	1.05	0.721	1.449	0.78	1.858	1.455	1.064	0.962	1.17	0.717	0.987	0.749	1.238	1.088	1.318	1.138
I1RF58	774	K	Non-reducing polyketide synthase PKS12 OS=Gibberella zeae (strain PH-1 / ATCC MYA-4620 / FGSC 9075 / NRRL 31084) OX=229533 GN=PKS12 PE=1 SV=1	PKS12	1	0.000113673	84.297	NVHIAK(1)VPTSWTR	3	-1.1596	1							1.064	0.962	1.17	0.717
I1RF58	2049	K	Non-reducing polyketide synthase PKS12 OS=Gibberella zeae (strain PH-1 / ATCC MYA-4620 / FGSC 9075 / NRRL 31084) OX=229533 GN=PKS12 PE=1 SV=1	PKS12	1	0.0043819	60.539	IAEANHFSMLK(1)R	3	1.157	1							1.064	0.962	1.17	0.717
I1RF58	1033	K	Non-reducing polyketide synthase PKS12 OS=Gibberella zeae (strain PH-1 / ATCC MYA-4620 / FGSC 9075 / NRRL 31084) OX=229533 GN=PKS12 PE=1 SV=1	PKS12	1	5.71649e-06	99.092	AQLLVDK(1)CQAGTHSMLAVR	3	1.6397	1	0.906	0.841	1.237	1.016	1.217	1.077	1.064	0.962	1.17	0.717	0.852	0.874	1.057	1.417	0.975	0.746
I1RF58	889	K	Non-reducing polyketide synthase PKS12 OS=Gibberella zeae (strain PH-1 / ATCC MYA-4620 / FGSC 9075 / NRRL 31084) OX=229533 GN=PKS12 PE=1 SV=1	PKS12	1	1.05275e-07	160.8	EQLLK(1)GLDSAIER	3	0.078563	4	1.182	0.938	1.132	0.748	1.514	1.26	1.064	0.962	1.17	0.717	1.111	0.975	0.968	1.043	1.139	0.928
I1RF59	104	K	Dehydratase aurZ OS=Gibberella zeae (strain PH-1 / ATCC MYA-4620 / FGSC 9075 / NRRL 31084) OX=229533 GN=aurZ PE=1 SV=1	aurZ	1	0.012908	78.516	DIK(1)DFLR	2	-0.41502	1	0.94	0.928	1.347	0.785	1.716	1.012	1.26	1.077	1.07	0.668	0.746	0.862	1.259	1.175	0.865	1.071
I1RF59	130	K	Dehydratase aurZ OS=Gibberella zeae (strain PH-1 / ATCC MYA-4620 / FGSC 9075 / NRRL 31084) OX=229533 GN=aurZ PE=1 SV=1	aurZ	1	2.42334e-05	95.183	VAPDHVNFADTK(1)R	3	0.35931	2	0.983	0.835	1.234	0.948	1.301	1.178	1.26	1.077	1.07	0.668	0.78	0.775	1.153	1.419	1.006	0.813
I1RF59	39	K	Dehydratase aurZ OS=Gibberella zeae (strain PH-1 / ATCC MYA-4620 / FGSC 9075 / NRRL 31084) OX=229533 GN=aurZ PE=1 SV=1	aurZ	0.975083	0.0428362	41.164	K(0.025)PSLSEK(0.975)EYR	3	-0.28015	1	1.044	0.774	1.647	0.535	3.081	1.348	1.26	1.077	1.07	0.668	0.829	0.719	1.539	0.801	1.153	1.921
I1RF59	118	K	Dehydratase aurZ OS=Gibberella zeae (strain PH-1 / ATCC MYA-4620 / FGSC 9075 / NRRL 31084) OX=229533 GN=aurZ PE=1 SV=1	aurZ	1	1.52066e-08	110.12	FLEK(1)VAPDHVNFADTK	4	0.29411	2	1.066	0.893	1.402	0.639	2.195	1.194	1.26	1.077	1.07	0.668	0.846	0.829	1.31	0.957	1.021	1.369
I1RF59	51	K	Dehydratase aurZ OS=Gibberella zeae (strain PH-1 / ATCC MYA-4620 / FGSC 9075 / NRRL 31084) OX=229533 GN=aurZ PE=1 SV=1	aurZ	1	2.71853e-09	115.58	VHAK(1)LVSPLMEEYGIVR	3	0.13609	2	0.999	0.849	1.2	0.952	1.26	1.176	1.26	1.077	1.07	0.668	0.793	0.788	1.121	1.425	1.006	0.787
I1RF60	398	K	O-methyltransferase aurJ OS=Gibberella zeae (strain PH-1 / ATCC MYA-4620 / FGSC 9075 / NRRL 31084) OX=229533 GN=aurJ PE=1 SV=1	aurJ	1	0.00115551	117.31	QVFNAK(1)ER	2	-1.0066	3	0.792	0.748	1.627	0.834	1.952	1.058	0.869	0.782	1.567	0.671	0.911	0.957	1.038	1.243	0.952	0.835
I1RF60	315	K	O-methyltransferase aurJ OS=Gibberella zeae (strain PH-1 / ATCC MYA-4620 / FGSC 9075 / NRRL 31084) OX=229533 GN=aurJ PE=1 SV=1	aurJ	1	0.000241096	77.505	VTFK(1)AHNFFEAQPTK	3	1.6627	1	0.911	0.773	1.494	0.822	1.816	1.179	0.869	0.782	1.567	0.671	1.048	0.988	0.953	1.225	1.061	0.778
I1RF60	326	K	O-methyltransferase aurJ OS=Gibberella zeae (strain PH-1 / ATCC MYA-4620 / FGSC 9075 / NRRL 31084) OX=229533 GN=aurJ PE=1 SV=1	aurJ	1	3.83173e-06	102.69	AHNFFEAQPTK(1)DATVYMLR	3	-0.44883	1	0.95	0.858	1.185	1.007	1.177	1.107	0.869	0.782	1.567	0.671	1.093	1.097	0.756	1.501	0.996	0.504
I1RF60	295	K	O-methyltransferase aurJ OS=Gibberella zeae (strain PH-1 / ATCC MYA-4620 / FGSC 9075 / NRRL 31084) OX=229533 GN=aurJ PE=1 SV=1	aurJ	1	3.59817e-06	112.5	AAK(1)EHEEAVSK	3	-0.27926	1	1.116	0.863	1.498	0.523	2.865	1.293	0.869	0.782	1.567	0.671	1.284	1.104	0.956	0.779	1.163	1.227
[truncated: 2,019 more rows]

## Sheet: Peptide_quant
ID	Sequence	Length	Modifications	Modified sequence	Protein accession	Protein description	Charge	m/z	Mass error [ppm]	PEP	Score	MS/MS Count	BCM intensity	BCM_CK intensity	TEC intensity	TEC_CK intensity	TEC/TEC_CK Ratio	BCM/BCM_CK Ratio
[truncated: 6,177 more rows]
