# Supplementary material for: Quantitative multiplexed proteomics analysis reveals reshaping of the lysine 2-hydroxyisobutyrylome in Fusarium graminearum by tebuconazole
Source: BMC Genomics. 2022 Feb 18;23:145. doi: 10.1186/s12864-022-08372-4 (PMC8855566; doi:10.1186/s12864-022-08372-4)
Supplement: Supplementary file 2 — Additional file 2: Table S2. Conserved Khib sites and orthologous proteins of F. graminearum identified in Candida albicans, Fusarium oxysporum, Botrytis cinerea, and Ustilaginoidea virens. [file 12864_2022_8372_MOESM2_ESM.xlsx]

## Sheet: Sheet1
Table S2. Conserved Khib sites and orthologous proteins of F. graminearum identified in Candida albicans, Fusarium oxysporum, Botrytis cinerea, and Ustilaginoidea virens.
Fusarium graminearum			Fusarium oxysporum			Botrytis cinerea			Candida albicans			Ustilaginoidea virens
Protein accession	Position	Modified sequence	Protein accession	Position	Modified sequence	Protein accession	Position	Modified sequence	Protein accession	Position	Modified sequence	Protein accession	Position	Modified sequence
A0A098CZU8	498	LLEYFDGLAGK(*)DASLVK
A0A098CZU8	299	SSSNAEWK(*)K
A0A098D104	369	K(*)MHEEANVR
A0A098D367	368	LTDQK(*)ISDALDK
A0A098D367	279	SESDGK(*)IQVHAR
A0A098D367	868	HVLEIDIGK(*)AWK
A0A098D367	375	ISDALDK(*)LGEHNIK
A0A098D367	481	NLPLGGK(*)MTVIAQEDVSR
A0A098D367	499	FYNDFYK(*)FLSDAGVDAVK
A0A098D367	686	TVDPYIGYDDDLLLK(*)VGGHHR
A0A098D367	415	DFEAEPK(*)AFPQGLK
A0A098D367	422	AFPQGLK(*)ATVSHIR
A0A098D5E5	107	K(*)CGHTNQLRPK										A0A063BYS4	642	TNCRKRK(*)CGHTNQ
A0A098D5E5	20	TITLEVESSDTIDNVK(*)SK
A0A098D5S0	124	GFK(*)FETETDTECIAK	A0A0D2X8I1	134	LQAKGFK(*)FETETD	A0A384J5I1	134	LTSKGFK(*)FETETD
A0A098D5S0	328	GK(*)FDHFMQK				A0A384J5I1	339	QEIMKGK(*)FDHFMQ				A0A063BWZ1	340	QEIMKGK(*)FDHFMQ
A0A098D5S0	115	ELK(*)TLLQTK	A0A0D2X8I1	125	TNYKELK(*)TLLQAK	A0A384J5I1	125	TNYKELK(*)TLLTSK
A0A098D5S0	121	TLLQTK(*)GFK	A0A0D2X8I1	131	KTLLQAK(*)GFKFET	A0A384J5I1	131	KTLLTSK(*)GFKFET	P53704	141	RKYLLSK(*)GHVFES	A0A063BWZ1	131	KTLLVSK(*)GFKFET
A0A098D5S0	609	K(*)SLNAYQQVIAR	A0A0D2X8I1	619	RDDLFKK(*)SLNAYQ							A0A063BWZ1	622	RDEIFKK(*)SLNAYQ
A0A098D6G8	128	WLSK(*)TPEKPSR
A0A098D7C9	73	EHDYK(*)LR
A0A098D7C9	76	K(*)ELFAFDNDK
A0A098D7C9	65	GRDEIEAFLTDK(*)WNR
A0A098D7D6	25	TSTTSLK(*)K
A0A098D7T0	274	K(*)AGDEAEGHSPK
A0A098D7T0	183	WAQGK(*)YVQAVR	A0A0D2Y260	187	DRWAQGK(*)YVQAVR
A0A098D873	682	AK(*)LEATEDWLYEDGEDTTK	A0A0D2XJR4	608	KQTIKAK(*)LEATED
A0A098D873	750	K(*)AQDAEK
A0A098D873	723	HFEK(*)VEAER	A0A0D2XJR4	649	VQRHFEK(*)VEAERQ				Q96VB9	648	KGRYLAK(*)EQEKKE	A0A063C5X6	660	VQRHFEK(*)VEGERR
A0A098D873	699	AKLEATEDWLYEDGEDTTK(*)GVYVAK							Q96VB9	624	DGEDSTK(*)AKYIAK
A0A098D873	662	AK(*)LDEQYSEFASDEEKETIK	A0A0D2XJR4	588	IYDLRAK(*)LDEQYS				Q96VB9	587	IYELRGK(*)LDEEYK	A0A063C5X6	599	IYDLRSK(*)LDDQYA
A0A098D873	676	LDEQYSEFASDEEK(*)ETIK							Q96VB9	601	FASDQEK(*)EKLSGL
A0A098D873	245	ALVEHLAK(*)EFK										A0A063C5X6	245	LVDHLAK(*)EFKGRY
A0A098D873	705	GVYVAK(*)IDEIR	A0A0D2XJR4	631	KGVYVAK(*)IDEIRA				Q96VB9	630	KAKYIAK(*)YEELAS
A0A098D8J9	531	GVADDVK(*)K
A0A098D8K2	364	IGGTPALLK(*)FLLK
A0A098D8K2	465	K(0.042)GEK(0.958)TVVIIR
A0A098D8R7	149	K(*)YDVDDVR
A0A098D8R7	163	YTAQLQK(*)FLHSQLRPER
A0A098D8R7	212	VIK(*)TEYEVALIR										A0A063C1T5	188	DRSRLIK(*)TDHEVA
A0A098D8R7	185	TLYVIHTDQAPK(*)LHDRPR
A0A098D8R7	58	YPAK(*)LHAR										A0A063C1T5	27	VTKYPAK(*)QHARKV
A0A098D8U5	514	HCLYPK(*)TQTYIGGDPK
A0A098D8U5	524	TQTYIGGDPK(*)K
A0A098D8U5	508	K(*)HCLYPK
A0A098D8V4	19	LAK(*)WFSTLSPK
A0A098D8Z6	398	ATLDEVQAADK(*)LEALRK
A0A098D8Z6	271	LYIDDSK(*)LDDECR
A0A098D8Z6	350	SLIGDAK(*)AIK
A0A098D8Z6	359	TEAELK(*)GMR
A0A098D8Z6	387	K(*)ATLDEVQAADKLEALR
A0A098D8Z6	330	GSWALK(*)R
A0A098D8Z6	577	IENMVLVK(*)EVK
A0A098D8Z6	442	GNCATIDPK(*)AIYLCDSGAQYR
A0A098D8Z6	316	APK(*)GNFLISNK
A0A098D8Z6	313	TDDK(*)APK
A0A098D8Z6	163	GLAEK(*)IR
A0A098D8Z6	158	NVGVDPTLISGSTAK(*)GLAEK
A0A098D8Z6	324	GNFLISNK(*)GSWALK
A0A098D8Z6	353	AIK(*)TEAELK
A0A098D8Z6	629	VIEK(*)TQGYFEGDDVTTAWLK
A0A098D9A9	284	VIMFIDYVSDQK(*)K
A0A098DB19	28	RLFTSK(*)INRPPVSLSR							A0A1D8PK43	56	KSLFLSK(*)INRPPV
A0A098DB19	45	IVANINK(*)EGEK	A0A0D2XNM9	72	IVANINK(*)EGEKRT	A0A384JE84	72	IASQTNK(*)EEKRTV
A0A098DB19	139	KPHVESK(*)GR	A0A0D2XNM9	166	KPYVESK(*)GRKFER	A0A384JE84	165	KPYVESK(*)GRKFEK				A0A063C6P4	114	KPYVVSK(*)GRKFER
A0A098DCF9	353	K(*)NYMEER
A0A098DDK7	434	ATELDK(*)LLR				A0A384JSK1	321	RATELDK(*)LLRECN				A0A063C491	312	RATELDK(*)LLRECN
A0A098DDX7	698	LGQNVK(*)AGLLGVEDR
A0A098DDY0	131	LIDVAIDYAK(*)QK	J9MJK9	61	VAIDYAK(*)QKGGPI	A0A384JBU2	61	TAVAYGK(*)EVEGDL
A0A098DDY0	385	FAADAVTLK(*)GILK				A0A384JBU2	315	ADAVTLK(*)DILKAK				A0A063C730	263	ADAVTLK(*)DILKKK
A0A098DDY0	346	LDASQASSLDIEK(*)K	J9MJK9	276	SSLDIEK(*)KSYIND				Q5A017	277	KDEDVEK(*)VTYVDD
A0A098DDY0	347	K(*)SYIKDEALFR	J9MJK9	277	SLDIEKK(*)SYINDE							A0A063C730	225	SANLERK(*)SYINDE
A0A098DDY0	121	EEYAK(*)LIDVAIDYAK				A0A384JBU2	51	KKAEYAK(*)LIDTAV
A0A098DDY0	158	EILK(*)IIPGK	J9MJK9	88	FGKEILK(*)IIPGKV	A0A384JBU2	88	FGKEILK(*)VVPGKV
A0A098DDY0	212	IAATWEGIK(*)AAEILQR
A0A098DDY0	154	LLVEFGK(*)EILK				A0A384JBU2	84	LLVEFGK(*)EILKVV				A0A063C730	32	LLVEFGK(*)EILKII
A0A098DDY0	376	EGISK(*)FAADAVTLK				A0A384JBU2	306	LREGISK(*)FAADAV
A0A098DDY0	351	SYIK(*)DEALFR
A0A098DDY0	133	QK(*)GGSVDQQVDDALDR	J9MJK9	63	IDYAKQK(*)GGPIDQ							A0A063C730	11	VEYGKKK(*)GGDVDS
A0A098DDY0	197	ALHLIELYGEQGISK(*)DR	J9MJK9	127	GEQGISK(*)DRILIK	A0A384JBU2	127	KEQGIDK(*)SRILIK	Q5A017	128	KQQGIEK(*)DRILIK	A0A063C730	75	KEQGISK(*)DRVLIK
A0A098DDY0	333	K(*)LDASQASSLDIEK										A0A063C730	211	SEVVPKK(*)LDAAAA
A0A098DDY0	286	K(*)FGYNTIVMGASFR	J9MJK9	216	IFNYYKK(*)YGYNTI
A0A098DDY0	369	FDFNEDQMAVEK(*)LR	J9MJK9	299	DQMAVEK(*)LREGIS	A0A384JBU2	299	DAMAVEK(*)LREGIS	Q5A017	300	DAMATEK(*)LSQGIR	A0A063C730	247	DQMAVEK(*)LREGIS
A0A098DDY0	259	ILDWFK(*)ASTK				A0A384JBU2	189	RILDWYK(*)ASTGKT	Q5A017	190	RILDWYK(*)ASTGEE	A0A063C730	137	RILDWFK(*)AHNKKE
A0A098DDY0	268	EYTK(*)EEDPGVLSVK										A0A063C730	146	NKKEYSK(*)EEDPGV
A0A098DDY0	163	IIPGK(*)VSTEVDAR	J9MJK9	93	LKIIPGK(*)VSTEVD	A0A384JBU2	93	LKVVPGK(*)VSTEVD				A0A063C730	41	LKIIPGK(*)VSTEVD
A0A098DDY0	278	EEDPGVLSVK(*)QIFNYYK							Q5A017	209	PGVQSVK(*)AIYNYY	A0A063C730	156	PGVASVK(*)SIYEYY
A0A098DDY0	285	QIFNYYK(*)K	J9MJK9	215	TIFNYYK(*)KYGYNT	A0A384JBU2	215	AIFDYYK(*)KFGYKT	Q5A017	216	AIYNYYK(*)KYGYKT	A0A063C730	163	SIYEYYK(*)KFGYKT
A0A098DE41	32	GTYK(*)DIGGYK
A0A098DE41	130	VAGQVPDYVK(*)AVK
A0A098DE41	28	GYEAK(*)GTYK
A0A098DE41	245	GYK(*)TVVEFFGK
A0A098DE41	253	TVVEFFGK(*)NF
A0A098DE41	107	K(*)QLGEFFETYPPPK
A0A098DE41	48	TYVTGPVDAK(*)K
A0A098DE41	81	YK(*)VFIPDWFK
A0A098DE41	212	VAK(*)HVETFK										A0A063BTF6	360	EALRVPK(*)HVETFK
A0A098DE41	106	GGPCPIEIYPPDNDDK(0.184)K(0.816)K
A0A098DE41	133	AVK(*)EQDSSIEK	A0A0D2XGJ4	133	DYVKAVK(*)DQDSSI
A0A098DE95	318	K(*)HEREEELR
A0A098DEL8	144	VELALDK(*)SLK				A0A384JKV9	93	VEEALDK(*)SLKRLG
A0A098DFW4	516	ALHDK(*)DR
A0A098DFW4	472	FK(*)AVQLK
A0A098DFW4	524	ASGSSK(*)DEVEK
A0A098DFW4	470	HEHLDLLQK(*)FK
A0A098DFW4	529	ASGSSKDEVEK(*)LR
A0A098DFW4	975	SQEK(*)LEQASK
A0A098DGQ1	180	GSVTDSLIK(*)LIGPHSVIGR				A0A384JBV7	106	VQDSHIK(*)LIGPLS	A0A1D8PLJ3	106	KQDLLIK(*)LIGKDS	A0A063C528	109	VKDSHVK(*)LIGPHS
A0A098DGQ1	203	TVVIHAGTDDLGK(*)GDGEESLK				A0A384JBV7	129	GTDDLGK(*)GENEES	A0A1D8PLJ3	129	GTDDYGK(*)GGFEDS	A0A063C528	132	GTDDLGK(*)GGNEES
A0A098DGQ1	144	GFHIHTFGDNTNGCTSAGPHFNPHNK(*)THGAPSDETR							A0A1D8PLJ3	70	HFNPFGK(*)QHGAPE
A0A098DGQ1	171	HVGDLGNVETDGQGNAK(*)GSVTDSLIK							A0A1D8PLJ3	97	DGNGVAK(*)GTKQDL	A0A063C528	100	DGQGNAK(*)GSVKDS
A0A098DGQ1	211	TVVIHAGTDDLGKGDGEESLK(*)TGNAGPR										A0A063C528	140	GNEESLK(*)TGNAGP
A0A098DGU0	257	K(*)LDLGLDNSFR
A0A098DIB7	300	LEGASDK(*)K
A0A098DJ03	135	GLFIIDPK(*)GVLR							Q9Y7F0	132	IFLIDPK(*)GVLRQI
A0A098DJU9	559	SVQK(*)EFNAK										A0A063BZU0	517	ALEDLQK(*)RFNQSG
A0A098DJU9	468	EK(*)FIWQDPLPER
A0A098DJU9	756	FAK(*)DFIAAWTK										A0A063BZU0	709	GSQRFVK(*)DFVAAW
A0A098DJU9	443	NPEEMNEAFAK(*)AWYK
A0A098DJU9	594	DAGLK(*)DVVVPFTPGR
A0A098DJU9	703	WSK(0.98)K(0.02)DER
A0A098DJU9	682	ALNANFDGSSNGILTEK(*)K
A0A098DJU9	166	FAPLNSWPDNQNLDK(*)AR										A0A063BZU0	129	DNASLDK(*)ARRLLW
A0A098DJU9	764	DFIAAWTK(*)VMNLDR										A0A063BZU0	717	FVAAWDK(*)VMNLDR
A0A098DJU9	683	K(*)GQLTNDFFVNLLSPAYK
A0A098DJU9	100	SLDFEALK(*)K										A0A063BZU0	63	LDFEGLK(*)KDLKAL
A0A098DJU9	564	EFNAK(*)SGSK
A0A098DJU9	479	K(*)GDVITDEDISSLK
A0A098DJU9	466	YLGPDVPK(*)EK
A0A098DJU9	512	LVSTAWK(*)SASTFR
A0A098DJU9	589	AAK(*)DAGLK
A0A098DJU9	555	QVLSALK(*)SVQK
A0A098DJU9	751	AISEVYGSADAK(*)EK
A0A098DJU9	316	THGAVPGK(*)NIGPEPEAADLGEMGLGWHNR
A0A098DJU9	447	AWYK(*)LLHR
A0A098DJU9	545	IALEPQVNWASNNPK(*)QLK
A0A098DJU9	774	FDVK(*)VSK
A0A098DJU9	175	LIWPIK(*)QK										A0A063BZU0	138	RLLWPIK(*)QKYGNK
A0A098DKT1	241	ENAGNLAFK(*)DQR
A0A098DKT1	455	GIPASFVGRPQNEYGLQWK(*)R
A0A098DKT1	594	TGLGYTAVDDTHK(*)K
A0A098DKT1	208	EGK(*)PIIAASINYR
A0A098DKT1	400	FAHVPLLMGNNFDEGTAYGK(*)K
A0A098DKT1	119	FSSPK(*)ALDEAWTGHR
A0A098DKT1	528	GVGYTANPFEGK(*)PETFVQLADLMSK
A0A098DKT1	321	K(*)TGCDASSNSLDCLR
A0A098DKT1	232	VSQWGFLFSDEMQK(*)ENAGNLAFK
A0A098DKT1	380	SGK(*)FAHVPLLMGNNFDEGTAYGK
A0A098DLF1	35	GAEIGHSLLK(*)R				A0A384JZE1	35	TGHDLLK(*)RKSEAL
A0A098DLF1	56	RIDEAK(*)RK
A0A098DLU6	49	HALK(*)FGTHK
A0A098DLU6	54	FGTHK(*)INLHQR
A0A098DM12	158	K(*)VGSLSGR
A0A098DMA2	232	GDLGLVEVGK(*)DGR
A0A098DMQ4	250	HLANLPK(*)ENSQR				A0A384JC13	250	ALAALPK(*)ENKKRE				A0A063C542	250	HLANLPK(*)ENKKRK
A0A098DMQ4	239	EPK(*)DVAK				A0A384JC13	239	VESKDIK(*)EIAKAL
A0A098DMQ4	102	YSAILHDAVK(*)AAGLR				A0A384JC13	102	ILHDAVK(*)TAGLRV
A0A098DMQ4	236	EVVDASAPFWDYIIGNETEAAAYAESHDLPSK(*)EPK
A0A098DMQ4	341	LSIQELGPSYPFPK(*)QTYQAA				A0A384JC13	340	PSFPFPK(*)QTYKPT
A0A098DMQ4	115	VEYRVDPK(*)EK
A0A098DMQ4	59	HIPLYEDLLNNYDAK(*)LIAGGAAQNSAR
A0A098DMQ4	243	DVAK(*)HLANLPK				A0A384JC13	243	DIKEIAK(*)ALAALP				A0A063C542	243	KPKDVCK(*)HLANLP
A0A098DMQ4	92	GAQYILPPNSVVYVGGAGDDK(*)YSAILHDAVK
A0A098DMQ4	34	YGLK(*)PNDAILAEEK				A0A384JC13	34	LDKYGLK(*)PNDAIL	A0A1D8PQ26	31	LQKYDLK(*)DNDAIL
A0A098DMQ4	148	SLCTDLGAANHYDLDHLK(0.815)K(0.185)PEIWK
A0A098DMQ4	290	EFPVHAIETEK(*)INDTNGAGDAFAGGLLAGILQGK
A0A098DNE7	1062	YDGEK(*)WHTVKPSLPSDTIIR
A0A098DNE7	671	EDK(*)WSPLGAGVDGPVK
A0A098DPR9	648	IVWFK(0.001)PTDK(0.999)R				A0A384K7E7	680	WFKPTDK(*)RVPLIA
A0A098DQC7	240	K(*)IIYGDSISYR							Q00310	200	EQMREKK(*)IIYGHS	A0A063BYC9	184	QEMAEKK(*)VIYGDS
A0A098DQC7	446	CHCNPDNNFDWK(*)GYSCTSR
A0A098DQC7	404	K(*)EQIHFFEDIAYYHVPFTHCPTDEQR
A0A098DQK4	110	VVLIDHEK(*)GR
A0A098DQM6	350	TFPLSGK(*)FTK
A0A098DQM6	488	FINK(*)DVLDK	A0A0D2XEY0	389	HSKFIDK(*)DVLDKY
A0A098DQM6	245	VVK(*)DEYEIAMLR
A0A098DQM6	295	K(*)MSYDPIAAAGR
A0A098DQM6	367	MQK(*)ACIDVLK
A0A098DQM6	99	K(*)DVPDANGIIYLESQLTR
A0A098DQM6	87	YPGK(*)AHAK
A0A098DQM6	409	GDKDEILK(*)AR
A0A098DQM6	275	AAK(*)NEQELEAAFYER
A0A098DQM6	255	K(*)ANYISGIGHR										A0A063BS12	184	EVAMIRK(*)ANHIAS
A0A098DQM6	364	HIYETVLK(*)MQK
A0A098DQM6	493	DVLDK(*)YWDVGGVR
A0A098DQM6	270	AVFAK(*)AK
A0A098DQM6	404	GDK(*)DEILK
A0A098DQR8	210	RVVATIQGEK(*)A
A0A098DQR8	78	QFTLPAK(*)SR							A0A1D8PD02	13	KFTLSPK(*)SKGCYL
A0A098DQR8	143	IAPAEGPK(*)GEALYR	A0A0D2XDD2	120	APAEGPK(*)GEALYR
A0A098DR13	625	RIHEYK(*)R
A0A098DR13	161	DIAK(*)AGLSELGFR
A0A098DR13	589	KEWSEIK(*)YANK							A0A1D8PQQ3	589	KRWDAIK(*)FDNKRR
A0A098DR13	518	TTIFK(*)DFVEIYGPDK							A0A1D8PQQ3	516	IKTTIFK(*)DFVKVF
A0A098DR13	579	YAEDK(*)EFRK
A0A098DR13	556	LSELIASK(*)VGGNGFLK
A0A098DR13	851	K(*)TITSVSR
A0A098DR13	619	SLVGVTVNPSALFDVQVK(*)R
A0A098DR13	583	K(*)EWSEIK				A0A384K4Y8	578	DDKAFKK(*)EWQEIK
A0A098DR13	642	YLYLK(*)SLTPEER							A0A1D8PQQ3	642	YRYLHIK(*)ELLSKG
A0A098DR13	76	GFTGK(*)DGFEQEVVR				A0A384K4Y8	71	VKGFANK(*)EDFERE
A0A098DR13	157	ALDNAMLNVGQK(*)DIAK
A0A098DR13	574	DLTNLNQLEK(*)YAEDK
A0A098DR41	304	DFDLQVK(*)K
A0A098DR83	34	PVDRDK(*)GREK(*)EK
A0A098DR83	30	PVDRDK(*)GREK(*)EK
A0A098DRE5	212	TLTTGWVGK(*)R
A0A098DRE5	390	TIYEDLESK(*)NAR
A0A098DRE5	381	K(*)TIYEDLESK
A0A098DRE5	82	GK(*)ADDVK
A0A098DRI1	426	YVTAVK(*)SR
A0A098DRL8	205	TADAGVTK(*)SATIR
A0A098DRL8	139	ELYPDPK(*)INLGFIMCLSR
A0A098DS79	170	YGSLPWSQLVQPAIK(*)VAR
A0A098DS79	221	FGEK(*)LTR
A0A098DS79	457	PGK(*)RPLSSISTTIVEDADGK
A0A098DS79	217	LVK(*)FGEK
A0A098DS79	474	RPLSSISTTIVEDADGK(*)VSLVTGSAGGSR
A0A098DS79	376	ALALK(*)DYDPK
A0A098DS79	259	EK(*)GIMTMDDLK
A0A098DS79	138	NNVNESISGGK(*)ASGVPGELR
A0A098DT74	166	ILVDK(*)AR	A0A0D2XE03	89	ARILVDK(*)ARLEAQ				A0A1D8PSS4	88	ARILVDK(*)ARVEAQ
A0A098DT74	189	LSVEDPVTIDYITK(*)YVAGVQQR
A0A098DT74	126	GTDVVVLGCEK(*)R	A0A0D2XE03	49	VVLGCEK(*)RSAMKL	A0A384K4H3	49	VVLGCEK(*)RSAMKL	A0A1D8PSS4	48	VVLGCEK(*)RTALKL
A0A098DT74	258	NYK(*)EDMNR										A0A063BM04	741	FLERNYK(*)EEMDRE
A0A098DT85	140	ALAPEFDTK(*)R
A0A098DTM7	908	AK(*)MNIK(*)IPR
A0A098DTM7	912	AK(*)MNIK(*)IPR
A0A098DTU2	57	SGTIDFK(*)EFICALSVTSR
A0A098DTU2	24	EEFQK(*)IYR				A0A384JMQ4	50	TKEEFQK(*)IYRQFF
A0A098DTU2	121	LPEDEDTPEK(*)R	A0A0D2XQP6	147	DEDTPEK(*)RVRKIF							A0A063C789	1083	DEDTPEK(*)RVRKIF
A0A098DTY1	249	K(*)ALYLGGSDDRFER
A0A098DU58	219	K(*)VTPEESEEGRK
A0A098DU58	235	KIDEQK(*)K
A0A098DUZ1	44	EAALLK(*)SK
A0A098DV25	678	TYQVK(*)GK
A0A098DVJ5	1521	VTEAGK(*)ENTK
A0A098DVZ3	216	GFQDK(*)DRER
A0A098DVZ3	490	QEK(*)EAAER
A0A098DVZ4	170	GEVGNQGNDLVVNGK(*)TIK				A0A384K4A5	72	GLEVNGK(*)KVKFYT				A0A063CB35	27	GLTINGK(*)KVKFYT
A0A098DVZ4	155	YDSSHGIFK(*)GEVGNQGNDLVVNGK				A0A384K4A5	57	STHGQFK(*)GDIKVL	Q5ADM7	56	STHGRYK(*)GEVTAS	A0A063CB35	12	SSHGVFK(*)GEIKHD
A0A098DVZ4	207	AK(*)AHLQGGAK(*)K										A0A063CB35	64	TTTDKAK(*)AHLAGG
A0A098DVZ4	205	WSETGADYVVESTGVFTTIDK(*)AK										A0A063CB35	62	VFTTTDK(*)AKAHLA
A0A098DVZ4	349	LEK(*)GASYDQIK	A0A0D2XVJ4	122	LTVRLEK(*)GASYDQ	A0A384K4A5	251	LTVRIEK(*)GASYDE	Q5ADM7	250	LTVRLKK(*)AASYEE	A0A063CB35	206	LTARIEK(*)GASYDE
A0A098DVZ4	292	TVDGPSSK(*)DWR	A0A0D2XVJ4	65	VDGPSAK(*)DWRGGR	A0A384K4A5	194	VDGPSAK(*)DWRGGR	Q5ADM7	193	VDGPSHK(*)DWRGGR	A0A063CB35	149	VDGPSAK(*)DWRGGR
A0A098DVZ4	325	VIPELNGK(*)LTGMSMR	A0A0D2XVJ4	98	IPELNGK(*)LTGMSM	A0A384K4A5	227	IPVLNGK(*)LTGMSM	Q5ADM7	226	IPELNGK(*)LTGMSL	A0A063CB35	182	IPALNGK(*)LTGMSM
A0A098DVZ4	369	EASEGDLK(*)GVLAYTEDDVVSSDLNGNTNSSIFDAK
A0A098DVZ4	361	QVIK(*)EASEGDLK	A0A0D2XVJ4	134	QIKKVIK(*)EAAEGD				Q5ADM7	262	EIAQAIK(*)KASEGP	A0A063CB35	218	EIKEVIK(*)EAANGE
A0A098DVZ4	184	FYSERDPANIK(*)WSETGADYVVESTGVFTTIDK
A0A098DVZ4	313	GAAQNIIPSSTGAAK(*)AVGK				A0A384K4A5	215	SSTGAAK(*)AVGKVI	Q5ADM7	214	SSTGAAK(*)AVGKVI	A0A063CB35	170	SSTGAAK(*)AVGKVI
A0A098DVZ4	215	AK(*)AHLQGGAK(*)K							Q5ADM7	116	HIDAGAK(*)KVIITA	A0A063CB35	72	HLAGGAK(*)KVIISA
A0A098DVZ4	317	AVGK(*)VIPELNGK	A0A0D2XVJ4	90	AAKAVGK(*)VIPELN	A0A384K4A5	219	AAKAVGK(*)VIPVLN	Q5ADM7	218	AAKAVGK(*)VIPELN
A0A098DVZ4	173	TIK(*)FYSERDPANIK				A0A384K4A5	75	VNGKKVK(*)FYTERD	Q5ADM7	74	IDGHKIK(*)VFQERD	A0A063CB35	30	INGKKVK(*)FYTERD
A0A098DVZ4	265	VINDK(*)FGIVEGLMTTVHSYTATQK										A0A063CB35	122	AKVINDK(*)FTIVEG
A0A098DVZ4	357	GASYDQIK(*)QVIK	A0A0D2XVJ4	130	ASYDQIK(*)KVIKEA	A0A384K4A5	259	ASYDEIK(*)AVIKKA				A0A063CB35	214	ASYDEIK(*)EVIKEA
A0A098DVZ4	216	K(*)VIISAPSADAPMYVVGVNENK							Q5ADM7	117	IDAGAKK(*)VIITAP	A0A063CB35	73	LAGGAKK(*)VIISAP
A0A098DW43	187	SVISK(*)FRPR
A0A098DWQ5	403	K(*)AAEEAEK
A0A098DWQ5	276	EK(*)YEAEMK
A0A098DWQ5	135	AMEEK(*)VK
A0A098DWQ5	184	LEAEK(*)AAR
A0A098DWQ5	143	QK(*)EAEAQIR
A0A098DWQ5	172	LAQEEAK(*)K
A0A098DWQ5	397	AEQQAK(*)EDAAK	A0A0D2XC38	390	RLEQEAK(*)EAAAKK
A0A098DWQ5	375	ALQEEAAAK(*)AAAAQK
A0A098DWQ5	151	K(*)EAEEAFHR
A0A098DWQ5	214	AMAEAEEK(*)AR
A0A098DWQ5	247	K(*)FEAAAK
A0A098DXB1	210	RPPAK(*)NEQYR
A0A098DXK5	958	GLQGAEVK(*)R
A0A098DY09	731	EK(*)ADQEAR
A0A098DYQ0	205	RLESGGFYAK(*)EWHENQR
A0A098DYQ0	48	K(*)SDMTAVR
A0A098E0M0	762	TGK(*)AEMTAVGR
A0A098E0Z2	618	SIGLIAHFLDQK(*)R										A0A063C0B9	624	AHYLDQK(*)RLRTGL
A0A098E0Z2	532	VELVK(*)EYVLNNFPSHK	A0A0D2XUT9	532	LRVELVK(*)EYVLNN	A0A384K0P5	534	LRVELVK(*)EFVKKR				A0A063C0B9	538	LRVELVK(*)EYVLAK
A0A098E0Z2	558	LLDYALAVETVTTSK(*)K				A0A384K0P5	560	ESVTTSK(*)KDNLIL				A0A063C0B9	564	ETVTTSK(*)KDNLIL
A0A098E0Z2	493	AFDK(*)GLSPR				A0A384K0P5	495	FTKAFDK(*)GLSPRD				A0A063C0B9	499	FTRAFDK(*)GLSPRE
A0A098E2E9	656	AAVEATK(*)GPR
A0A098E2E9	559	K(*)WGQVHDQAR
A0A098E2E9	252	AK(*)DFAASK
A0A098E2E9	233	VIVK(*)YGDHSDDLSR
A0A098E2E9	280	LISFYQTGDIDTHK(*)EAAK
A0A098E2E9	250	ICDSLAK(*)AK
A0A098E2E9	258	DFAASK(*)EQENYLSK
A0A098E2N1	458	LYDDEGK(*)R
A0A098E4P3	1476	EVFGDGNDK(*)HQHR
A0A098E4P3	1837	IRDPTIAHLK(*)AR
A0A098E4P3	1133	K(*)ALDANDHDR
A0A098E4T8	149	EYGVPK(*)VIIHFFGDGR										A0A063BXI4	149	KEYKVPK(*)VFIHFF
A0A098E4T8	104	NGELSQNDVIK(*)K
A0A098E4T8	238	YEQGGDMNK(*)DEFLTPIIVGGDDRR
A0A098E4T8	436	AIGK(*)ILEGCK										A0A063BXI4	436	TDKAIGK(*)ILEACK
A0A098E4T8	442	ILEGCK(*)K				A0A384J9Q1	439	EIYETCK(*)KEGYVL				A0A063BXI4	442	KILEACK(*)KEGYIL
A0A098E4T8	227	GLILGEGEASEDPVATVK(*)AR										A0A063BXI4	227	DPVATVK(*)ARYERN
A0A098E4T8	199	YFAMDRDK(*)R
A0A098E4T8	143	AAK(*)EYGVPK
A0A098E4T8	164	DTDPK(*)SGAGYMQELVDNIK				A0A384J9Q1	164	GRDTDPK(*)SGAGYM
A0A098E4T8	178	SGAGYMQELVDNIK(*)EIGVGEIGTVVGR				A0A384J9Q1	178	ALLEKIK(*)EIGIGE
A0A098E4T8	105	K(*)TFQSAAGGNGR										A0A063BXI4	105	ENEVIKK(*)TFQSAA
A0A098E4T8	140	QTHLYALLK(*)AAK				A0A384J9Q1	140	HLYALLK(*)VAKELE
A0A098E587	98	GAVVK(*)DISAE
A0A098E587	34	K(*)EITYAFDTVDDWQASLK
A0A098E587	88	TMPPTYYPPPMTQQAIDK(*)LK
A0A098E587	58	ASEELVK(*)EDTGAER
A0A0E0RNG7	247	IAQALGPK(*)NR
A0A0E0RPV7	97	HK(*)FIEGGDEDEE	A0A0D2X8I5	39	WKDIRHK(*)FLEGGD
A0A0E0RRY2	92	ALLPK(*)LSQANLR
A0A0E0RRY2	287	K(*)VIAAYSSLPAVDSK
A0A0E0RTH0	70	K(*)AEYAAYK
A0A0E0RTW2	185	K(*)TIIHIDIPSVR
A0A0E0RU02	314	K(0.998)NSK(0.002)PIR
A0A0E0RU55	67	GMTFIPTGSQSK(*)GLIR	A0A0D2Y2E4	178	PTGSQSK(*)GLIRAA
A0A0E0RU55	173	AMGSPK(*)PAIR
A0A0E0RU55	214	DINSENK(*)GR
A0A0E0RU55	129	K(*)FIAVADYR	A0A0D2Y2E4	240	VAIAAKK(*)FIAVAD
A0A0E0RU55	13	K(*)LAAYQAVNDHLDASYK
A0A0E0RU55	121	GGGACLFQEK(*)LVAIAAK				A0A384JYK0	176	ACLFQEK(*)LVATSS
A0A0E0RU55	55	GPEFYK(*)GMTFIPTGSQSK
A0A0E0RUG8	238	DAVMK(*)TVTAK
A0A0E0RUW5	112	AISGYAEK(*)AK
A0A0E0RUW5	104	LTK(*)AISGYAEK
A0A0E0RUW5	90	SIPAFFFFENGDK(*)DSDLMGAVPPK
A0A0E0RUW5	46	AISPIFK(*)K
A0A0E0RUW5	13	SK(*)AQFDELVK										A0A063BZP5	9	VITVTSK(*)QQFDQL
A0A0E0RUW5	47	K(*)QADEHTSEK										A0A063BZP5	43	ISPLFEK(*)HSDALA
A0A0E0RV94	2713	K(*)LISDGLIIR
A0A0E0RV94	2723	K(*)PVTQHSR
A0A0E0RV94	2778	RLLVK(*)YR
A0A0E0RV94	2784	ASGK(*)IDK
A0A0E0RV94	2803	GNAFK(*)HK
A0A0E0RVC1	355	IKHEPDAK(*)EFLR										A0A063C401	356	KHEPNAK(*)EFLRRA
A0A0E0RWD7	7	AQGTVK(*)NLGR
A0A0E0RX54	106	RDEPLNPIFHDDK(*)K							P83777	75	PIIQDTK(*)KGKLRF
A0A0E0S0W9	163	YRDPK(*)THFHIPYR										A0A063C7T8	163	KKYRDPK(*)THFHIP
A0A0E0S0W9	46	LESVK(*)AK
A0A0E0S0W9	266	FDDK(*)PDYSYLR
A0A0E0S0W9	48	AK(*)HPQLEYEAR							Q59S64	45	LENTKAK(*)HPQLEY	A0A063C7T8	48	LESVKAK(*)HPQLEY
A0A0E0S0X2	331	ACCPK(*)DQYR										A0A063C2V7	357	PRACCPK(*)DQYRGN
A0A0E0S218	308	ANAFLFNTETGK(*)K
A0A0E0S218	194	EK(*)LLGDKPQR
A0A0E0S218	228	TK(*)NGIIHAVNR
A0A0E0S218	219	VNLYSK(*)VIAVNFK
A0A0E0S218	199	LLGDK(*)PQR
A0A0E0S218	226	VIAVNFK(*)TK
A0A0E0S218	121	LVK(*)EHESFGK
A0A0E0S2K0	74	LPPDSK(*)R
A0A0E0S2K0	359	AEAGK(*)IAR
A0A0E0S2K0	303	HVGCDAPCGDGCEDK(*)DGLAELDCMR
A0A0E0S5J3	60	VVDCPSTRPK(*)VR
A0A0E0S5J3	201	SIFK(*)GPER
A0A0E0S5J3	106	TWIEK(*)NK
A0A0E0S5J3	101	ISGFDAK(*)TWIEK
A0A0E0S9Q2	849	LHGK(*)GIAK
A0A0E0S9Q2	1197	YILDGK(*)SGSVR	A0A0D2XDF8	1147	KYILDGK(*)SGSVRI
A0A0E0S9Q2	767	ILLSGIEK(*)AR	A0A0D2XDF8	721	LLSGIEK(*)ARTVTF	A0A384J4Z5	777	LLSGIEK(*)ARTVTF
A0A0E0S9T3	67	PDTK(*)LLSGVR
A0A0E0SA11	103	DTIPGK(*)R
A0A0E0SA11	130	EGGVLVK(*)K
A0A0E0SA11	145	EVK(*)DPEPLK
A0A0E0SA11	168	SFFDK(*)QDGDFK
A0A0E0SA11	184	LVVNSIAAVK(*)K
A0A0E0SAC4	397	K(*)AYSNIR
A0A0E0SAC4	500	K(*)LLEPYLPR
A0A0E0SAF9	30	TLDDK(*)ER
A0A0E0SAK0	365	EIDETDGK(*)R
A0A0E0SBC4	180	FVAESK(*)FR				A0A384JZD2	180	KFVAESK(*)FRAEEA
A0A0E0SBC4	125	IK(*)AFYTEK
A0A0E0SBC4	226	ALTYGK(*)DPSIPDGTEGAAK
A0A0E0SBV6	304	SDVGEK(*)AGVTLYGGR
A0A0E0SC40	240	K(0.003)EADGK(0.997)WYVK							Q5A4X9	210	KLGADGK(*)YRVTYE
A0A0E0SC40	140	K(*)HSNFVEDESVPQK										A0A063C7C3	146	RHGGDRK(*)HSVFVE
A0A0E0SC40	153	HSNFVEDESVPQK(*)FR
A0A0E0SEV2	193	GVDEK(*)LVER	A0A0D2XDW8	193	QRGVDEK(*)LVQRLS
A0A0E0SEV2	222	HLEDLENVK(*)R
A0A0E0SFP4	252	YATLTHNCHNK(*)FADAAVLENPTR
A0A0E0SFP4	440	QGVSNVDAAK(*)VVGGNLLR
A0A0E0SFP4	234	K(*)FYELGVR
A0A0E0SFP4	463	LQAK(*)GELPLEDDLPK
A0A0E0SFP4	420	GLEDVTK(*)YPDLIAELLR
A0A0E0SFP4	279	K(*)LVHEMNR
A0A0E0SFP4	451	VWK(*)DVDTVAAR
A0A0E0SFP4	336	NVK(*)DNVLQLVK
A0A0E0SFP4	209	VDSSNAFEAFK(*)K
A0A0E0SFP4	265	K(*)AEPLWGGVSPLGR
A0A0E0SFP4	474	GELPLEDDLPK(*)MK
A0A0E0SFP4	344	DNVLQLVK(*)ER
A0A0E0SGM4	40	ENEK(*)LQR				A0A384JL83	43	VPKSNEK(*)FERYYN
A0A0E0SID1	39	AK(*)YAADQPLAGAR	A0A0D2XZ51	39	LMQTRAK(*)YAADQP	A0A384JXH5	39	LMATREK(*)YAADQP				A0A063C921	39	LMATRKK(*)YAADQP
A0A0E0SID1	21	K(*)EIELAENEMPGLMQTR	A0A0D2XZ51	21	LAAFGRK(*)EIELAE	A0A384JXH5	21	LAAFGRK(*)EIELAE				A0A063C921	21	LAAFGRK(*)EIELAE
A0A0E0SID1	207	FDNLYGCRESLVDGIK(*)R	A0A0D2XZ51	207	SLVDGIK(*)RATDVM	A0A384JXH5	207	SLVDGIK(*)RATDVM	P83783	208	SLVDGIK(*)RATDVM	A0A063C921	207	SLIDGIK(*)RATDVM
A0A0E0SID1	7	SAPAHK(*)FK				A0A384JXH5	7	MSAPASK(*)FKVADL
A0A0E0SID1	381	AADK(*)AFAEK
A0A0E0SID1	386	AFAEK(*)YVEFAK				A0A384JXH5	386	DAAFGQK(*)YVEFGK	P83783	387	NKEFREK(*)FPEFAK	A0A063C921	386	DEAFSKK(*)YAEFAR
A0A0E0SID1	9	FK(*)VADLSLAAFGR				A0A384JXH5	9	APASKFK(*)VADLSL				A0A063C921	9	APAQKFK(*)VADISL
A0A0E0SID1	267	VIVTEIDPINALQAAMAGYQVTTMEK(*)AAK
A0A0E0SID1	316	K(*)NATSVQNIKPQVDR
A0A0E0SID1	392	YVEFAK(*)TDK	A0A0D2XZ51	392	KYVEFAK(*)TDKLDV	A0A384JXH5	392	KYVEFGK(*)TQKLEV	P83783	393	KFPEFAK(*)TGPFDV
A0A0E0SID1	191	SK(*)FDNLYGCRESLVDGIK	A0A0D2XZ51	191	DSVTKSK(*)FDNLYG	A0A384JXH5	191	DSVTKSK(*)FDNLYG	P83783	192	DSVTKSK(*)FDNLYG
A0A0E0SID1	395	TDK(*)LDVGVYVLPK				A0A384JXH5	395	EFGKTQK(*)LEVGVY				A0A063C921	395	EFARTSK(*)LDVGVY
A0A0E0SID1	229	VAVVAGFGDVGK(*)GCAMALHGMGAR	A0A0D2XZ51	229	GFGDVGK(*)GCAMAL	A0A384JXH5	229	GFGDVGK(*)GCAMAL				A0A063C921	229	GFGDVGK(*)GCAEAL
A0A0E0SID1	270	AAK(*)FGQIFVTTTGCR	A0A0D2XZ51	270	TMEKAAK(*)VGQIFV							A0A063C921	270	TMEKAAK(*)IGQIFV
A0A0E0SID1	325	NATSVQNIK(*)PQVDR	A0A0D2XZ51	325	SSVQNIK(*)PQVDRF	A0A384JXH5	325	ASVQNIK(*)PQVDRY
A0A0E0SIE1	183	IHYPK(*)TLWLLR
A0A0E0SJJ3	391	AGK(*)YDHFSTSPIIPLISSVGINDK
A0A0E0SJJ3	892	LGDWPK(*)LPGFTPPGV
A0A0E0SJJ3	225	IAGVEYAEECFCGNALNNAASK(*)VK
A0A0E0SJJ3	227	VK(*)ESDCNMPCSGDSSQMCGAGSR
A0A0E0SJJ3	267	K(*)DGLPGDWEYK
A0A0E0SJJ3	600	K(*)LPDMPGQINNPLTGR
A0A0E0SJJ3	266	LSLYSDGDFEVNPIPVAK(*)K
A0A0E0SJJ3	762	VLVSGSDPQDQGK(*)HPQEK
A0A0E0SJJ3	315	CQK(*)FGYSAGGVEYGR
A0A0E0SJJ3	93	ECFCGSK(*)R
A0A0E0SJJ3	186	ALQAAGTSK(*)SMTPQK
A0A0E0SJJ3	767	VLVSGSDPQDQGK(0.001)HPQEK(0.999)R
A0A0E0SJJ3	599	LLSQVDFQSIK(*)K
A0A0E0SJJ3	192	SMTPQK(*)CIATCIADGFK
A0A0E0SJJ3	749	LYHSEAVLLSDGK(*)VLVSGSDPQDQGK
A0A0E0SJJ3	345	GDVWK(*)DDSFCSMACPGDR
A0A0E0SJJ3	98	RPTTK(*)TDEADCNMPCTGDDEQPCGAGDR
A0A0E0SJJ3	49	DGWSYLGCYIDSTSK(*)R
A0A0E0SJJ3	886	IGGDPGK(*)LGDWPK
A0A0E0SJJ3	335	QCVCGDLK(*)AVENR
A0A0E0SK74	479	EK(*)YQAEIK				A0A384JVJ6	485	LRPLREK(*)YESERK
A0A0E0SK74	343	YVEK(*)DAAFER				A0A384JVJ6	349	YRKYIEK(*)DAAFER	A0A1D8PTP9	325	YRKFISK(*)DGAFER
A0A0E0SKE0	612	QALEMGQDEK(*)DQR
A0A0E0SKE0	449	DK(*)LDHVR
A0A0E0SKE0	665	LSVPALSSK(*)YTK
A0A0E0SMA3	362	GADALVEGGK(*)R
A0A0E0SQ30	177	K(*)LMIETLHDHQVR
A0A1C3YHG7	252	GGK(*)ENENFQDLLR										A0A063BM85	252	MLGKGGK(*)ENENFQ
A0A1C3YHG7	146	ELAEK(*)AQIPEFVSK
A0A1C3YHG7	47	EAIPAK(*)R							A0A1D8PSH3	43	EEILPAK(*)AEEVKQ	A0A063BM85	47	KQVIPAK(*)RELLKK
A0A1C3YHK0	40	ATAAK(*)ATAYCPYSQFR
A0A1C3YHK0	14	GDTAK(*)TAEVCK
A0A1C3YHL8	44	SLK(*)DDKR
A0A1C3YHL8	47	SLKDDK(*)R
A0A1C3YHP2	278	TPYDVIIDK(*)ESPRPGQQAFEK				A0A384JXQ7	288	YDIIIDK(*)DSPRPG
A0A1C3YHP2	433	DILDWPEK(*)TNK				A0A384JXQ7	443	ILDWPAK(*)KNAKEA
A0A1C3YHP2	101	SEFDIIQSK(*)YR							P83776	111	FDTTQSK(*)FALPAH
A0A1C3YHP2	417	YPHFK(*)ER				A0A384JXQ7	427	NKYPHFK(*)ARGAAA	P83776	428	NKYPGFK(*)ERTAQA	A0A063C002	428	NKYPHFK(*)ARGAQA
A0A1C3YHQ4	212	K(0.17)ADK(0.83)YEALR
A0A1C3YHQ4	716	RYEQK(*)DSSDGR
A0A1C3YHS3	74	NTVFDAK(*)R	A0A0D2XAH7	74	NTVFDAK(*)RLIGRR	A0A384JG51	74	NTIFDIK(*)RLIGRR	Q5A397	73	NTVFDAK(*)RLIGRA	A0A063C9F2	74	NTVFDAK(*)RLIGRR
A0A1C3YHS3	87	RFDDPTVK(*)K										A0A063C9F2	87	FDDPTVK(*)KDIESW
A0A1C3YHS3	498	VTATEK(*)TSGR	A0A0D2XAH7	498	KVTATEK(*)TSGRSA	A0A384JG51	498	KVTATEK(*)TSGRSA	Q5A397	497	KVTAVEK(*)STGRSA	A0A063C9F2	498	KVTATEK(*)TSGRSA
A0A1C3YHS3	255	K(*)DLSGDAR	A0A0D2XAH7	255	FGRKTKK(*)DLSGDA	A0A384JG51	255	FTRKTKK(*)DLSNDP				A0A063C9F2	255	FTRKTKK(*)DLSNDA
A0A1C3YHS3	429	GTTCPTLK(*)K				A0A384JG51	429	QTVPTIK(*)KRTFTT	Q5A397	428	TTVPTIK(*)RRTFTT	A0A063C9F2	429	STVPCLK(*)KRTFTT
A0A1C3YHT8	287	GK(*)VDDAR
A0A1C3YHU9	319	NVNAYMK(*)GELLPAAIFEK
A0A1C3YHU9	330	GELLPAAIFEK(*)AR							Q59PH5	328	ASQVFEK(*)MRKEGK
A0A1C3YHU9	266	K(*)TEGAEALR
A0A1C3YHU9	301	EDWTGEK(*)SVK
A0A1C3YHX2	350	ALNGHGPK(*)SSDFNK
A0A1C3YHX2	595	EYGDVGFK(*)YHR
A0A1C3YHX2	451	AIDAGWK(*)PLR
A0A1C3YHX2	714	LEEGLPWWNIIGK(*)IR
A0A1C3YHX2	231	GK(*)IAIAR
A0A1C3YHX2	360	YWNK(*)NLGLK
A0A1C3YHX2	672	K(*)SLDHIR
A0A1C3YHX2	444	GVGK(*)AIDAGWKPLR
A0A1C3YHX2	100	ILFDTPDPK(*)K
A0A1C3YHX8	120	EYLHFIQK(*)YSR				A0A384JJ19	101	YLHFIPK(*)YARYEK	A0A1D8PN83	96	YLHYVPK(*)YNRYEK
A0A1C3YI19	718	DRLEK(*)ILK
A0A1C3YI19	713	ILLSIVSK(*)DR							Q5AED0	716	LLSLVSK(*)DRLLAI
A0A1C3YI19	282	QPYVK(*)DAFHR							Q5AED0	286	NKSKYVK(*)DAFHEY
A0A1C3YI19	740	SLSK(*)FHK
A0A1C3YI19	294	YIVDGEK(*)DAINPAK	A0A0D2XA54	294	YIVDGEK(*)EAVNPA
A0A1C3YI19	18	RLK(*)EDRDR
A0A1C3YI19	459	K(*)QLDLFTR
A0A1C3YI19	351	K(*)DEADEFYYR
A0A1C3YI20	238	WNDGNDEK(*)K
A0A1C3YI20	217	QTGK(*)TAVGLDTILNQK							A0A1D8PDC4	213	GDRQTGK(*)TAVALD
A0A1C3YI20	125	LVK(*)EGETVK				A0A384K3Z3	128	GSDRLVK(*)EGETVK	A0A1D8PDC4	121	GSDRLVK(*)EGETVK	A0A063BT67	125	GSDRLVK(*)EGETVK
A0A1C3YI20	229	TAVGLDTILNQK(*)R				A0A384K3Z3	232	DAMLNQK(*)RWNDGN	A0A1D8PDC4	225	DAILNQK(*)RWNNGS	A0A063BT67	229	DTILNQK(*)RWNNGN
A0A1C3YI20	160	VVDALGNPIDGK(*)GPINTK				A0A384K3Z3	163	GNPIDGK(*)GPIKTT	A0A1D8PDC4	156	GNPIDGK(*)GPIKAA	A0A063BT67	160	GNPIDGK(*)GPIKTK
A0A1C3YI43	128	HDSDEK(*)RPR
A0A1C3YI53	166	WTNAK(*)LEISK	A0A0D2X9J5	187	PRWTNAK(*)LEISKE	A0A384J4W3	59	PRWTNGK(*)MEISKE	P83777	58	PRWTNAK(*)LEISKE	A0A063BXF5	59	PRWTNAK(*)LEISKE
A0A1C3YI53	171	LEISK(*)EELLNPIK				A0A384J4W3	64	GKMEISK(*)EEMLNP				A0A063BXF5	64	AKLEISK(*)EELLNP
A0A1C3YI53	343	LVTGK(*)TPAGGVSTTNVTVQHSPTR				A0A384J4W3	236	EKLITGK(*)TTPGDV
A0A1C3YI72	131	ITNLGDLK(*)ENSNVNLER
A0A1C3YI72	230	VVVAQK(*)K
A0A1C3YI88	595	EVTGK(*)SNPHLAALK
A0A1C3YI88	824	LGGGFGGK(*)ESR
A0A1C3YI88	443	IPVAQGK(*)GEFFR
A0A1C3YI88	870	YK(*)VGVNK
A0A1C3YI88	1320	AK(*)VGENDSEGLLR
A0A1C3YI88	361	AQVFEAMLK(*)QLK
A0A1C3YI88	456	RK(*)DDDIAIVTGALR
A0A1C3YI88	1309	DALK(*)AAR
A0A1C3YI88	423	K(*)TALAQDAIIASIR
A0A1C3YI88	1130	K(*)LGPDATMK
A0A1C3YI88	1170	TPEIGYDWTTGK(*)GK
A0A1C3YIB0	304	ASDGSYTVK(*)TGR
A0A1C3YIB0	225	QVEEAK(*)EWMPEEAHK
A0A1C3YIB0	234	EWMPEEAHK(*)IWEAEEAR
A0A1C3YIB0	502	EGENLDK(*)GVGRPGGK
A0A1C3YIB0	517	LEEWFPK(*)ELLSVDDAR
A0A1C3YIB0	188	SHLEMMK(*)QVGGQIGHGDVR
A0A1C3YIB0	510	PGGK(*)LEEWFPK
A0A1C3YIB0	154	NGGHVK(*)SSPYSEFAMFR
A0A1C3YIB0	219	K(*)QVEEAK
A0A1C3YIB6	120	DQGGK(*)ITHEYSLIK
A0A1C3YIB6	115	QHAK(*)DQGGK
A0A1C3YID4	276	LAEK(*)GAYR
A0A1C3YID4	138	QWVK(*)SLK
A0A1C3YID4	26	K(*)ISTGDK
A0A1C3YID4	406	TEVLAPLLQK(*)FVDYTHGK
A0A1C3YID4	249	TIDAMSWSK(*)LNR
A0A1C3YID4	281	K(*)GLTYSPEDLAGIYEYGIHR
A0A1C3YID4	521	AGLSEEAAK(*)R
A0A1C3YID4	177	GEASIK(*)AK
A0A1C3YID4	414	FVDYTHGK(*)VR
A0A1C3YID4	96	FTSK(*)QIVQAGVSR
A0A1C3YID4	133	ERDSDFEPDLQK(*)K
A0A1C3YIE7	87	INFNLFDDVVPK(*)TAENFR				A0A384JIU3	86	YDDVVPK(*)TAENFR	P22011	29	YDDVVPK(*)TAENFR	A0A063C6E2	43	FDDVVPK(*)TAQNFR
A0A1C3YIE7	132	GNGTGGK(*)SIYGEK	A0A0D2XB44	88	GNGTGGK(*)SIYGEK	A0A384JIU3	131	GNGTGGK(*)SIYGEK	P22011	74	FNGTGGK(*)SIYGTK	A0A063C6E2	88	GNGTGGK(*)SIYGDK
A0A1C3YIE7	138	SIYGEK(*)FADENFTLK	A0A0D2XB44	94	KSIYGEK(*)FADENF	A0A384JIU3	137	KSIYGEK(*)FADENF	P22011	80	KSIYGTK(*)FADENF	A0A063C6E2	94	KSIYGDK(*)FADENF
A0A1C3YIE7	100	ALCTGEK(*)GFGYEGSSFHR	A0A0D2XB44	56	ALCTGEK(*)GFGYKG	A0A384JIU3	99	ALCTGEK(*)GFGYAG	P22011	42	ALCTGEK(*)GFGYKG
A0A1C3YIF0	119	REDPK(*)TK
A0A1C3YIF8	999	NSPGTNIK(*)K
A0A1C3YIG2	828	TVEILK(*)K	A0A0D2Y4A0	724	RTVEILK(*)KEWFNT
A0A1C3YIG2	182	FDYDAK(*)AQR	A0A0D2Y4A0	78	KFNYDSK(*)AQRSTI	A0A384JMA4	87	EISYDTK(*)KQRVTL
A0A1C3YIG2	957	TLGTVK(*)DK
A0A1C3YIG2	734	SVFGEDESIK(*)K	A0A0D2Y4A0	630	GEDESIK(*)KALDKF
A0A1C3YIG2	748	LINEK(*)VK
A0A1C3YIG2	939	FTDVSAVEDIEK(*)FMADK
A0A1C3YIG2	944	FMADK(*)DTSSFNR	A0A0D2Y4A0	840	EKFMADK(*)DTSSFN	A0A384JMA4	843	EKFFENK(*)DNRGYD
A0A1C3YIG2	735	K(*)ALDNFTLK
A0A1C3YIJ0	207	VK(*)VDDDAPETAR
A0A1C3YIL0	179	LSTVLYGK(*)R				A0A384J7B7	139	ATILYSK(*)RFFPYY	A0A1D8PLK1	123	QQLLYGK(*)RFFPYY	A0A063BVK9	138	STILYGK(*)RFFPYY
A0A1C3YIL0	250	NQYIPGSGEGHELK(*)ER										A0A063BVK9	209	GEGHDLK(*)ERERYP
A0A1C3YIL0	267	TEVETVVK(*)DAFDGAVER
A0A1C3YIM6	291	GEKPADSPENAGLDK(*)FVR
A0A1C3YIP2	466	AHQVAK(*)R
A0A1C3YIP4	167	ADK(*)DSTHDPEAEK
A0A1C3YIP5	170	GYGK(*)VNK				A0A384JD42	161	YKRGYGK(*)VDKQRI	A0A1D8PDL6	153	YKRGFGK(*)VNKQRI	A0A063C3L0	186	YKRGYGK(*)VNKQRT
A0A1C3YIP5	116	K(*)ILQLLR	A0A0D2Y2S2	106	MPPKPRK(*)ILQLLR	A0A384JD42	107	IAPKPRK(*)ILQLLR	A0A1D8PDL6	99	IPPKPRK(*)VLQLLR
A0A1C3YIP5	61	RQVIFK(*)R
A0A1C3YIP5	160	TVK(*)ELVYK	A0A0D2Y2S2	150	PNLKTVK(*)ELVYKR
A0A1C3YIP5	65	RAEK(*)YVQEYR	A0A0D2Y2S2	55	IFKRAEK(*)YVQEYR	A0A384JD42	56	IFKRAEK(*)YVKEYR
A0A1C3YIP5	47	SDAVEK(*)K	A0A0D2Y2S2	37	RTDAIEK(*)KKAANK	A0A384JD42	38	KAAETEK(*)VKKANK
A0A1C3YIS7	66	SGTHNMYK(*)EYR	A0A0D2Y4J2	92	GTHNMYK(*)EYRELS	A0A384JGS5	92	GTHNMYK(*)EYREMS	A0A1D8PLC9	92	GIHNMYK(*)EYRDVT	A0A063C2K3	96	GTHNMYK(*)EYRELS
A0A1C3YIS7	41	VLHEK(*)HPLK				A0A384JGS5	67	LNEISEK(*)RPMKVK				A0A063C2K3	71	VKAIYEK(*)HPQKVK
A0A1C3YIT5	398	AFHHAHQTYLVPEILK(*)R
A0A1C3YIT5	152	DIK(*)SASLPDNTVIYEAHGR
A0A1C3YIT5	660	K(*)LNVAAR
A0A1C3YIT5	659	AIDGLALDSK(*)K
A0A1C3YIT5	759	K(*)VVNGER
A0A1C3YIT5	318	DLIQK(*)QDDWCAK
A0A1C3YIT5	909	EAVDLVSTNIYK(*)ILGADEK
A0A1C3YIT5	378	GQVHINTHCYTIPDLEAMVDHTNEFK(*)FAVR
A0A1C3YIT5	486	AYHYGLPYHVAMASVTSAPAELLGMGK(*)R
A0A1C3YIT5	804	LK(*)VAIIGGAESHMVAK
A0A1C3YIT5	253	HAVGK(*)PDGR
A0A1C3YIT5	277	YMK(*)MACGENAK
A0A1C3YIT5	258	K(*)EISAQDLLADPDRNWR
A0A1C3YIT5	81	VK(*)PEDPAGLGR
A0A1C3YIT5	888	DLGFAAGTAYK(*)NGGGR
A0A1C3YIT5	897	EK(*)EAVDLVSTNIYK
A0A1C3YIT5	101	YIDGGK(*)PTLIK
A0A1C3YIT5	285	MACGENAK(*)NVHGR
A0A1C3YIU6	255	FVVFEK(*)VSEAVFR
A0A1C3YIU6	323	IGK(*)ELGIR
A0A1C3YIU6	249	QIPYTMAK(*)FVVFEK
A0A1C3YIV7	340	ELVEHAIK(*)FSQR
A0A1C3YIX3	851	RPAAISQK(*)WR
A0A1C3YIX7	194	GSTDDK(*)GPVLGWLNAIEAHQK
A0A1C3YIY1	331	DAYTDDDK(*)SAR
A0A1C3YJ01	202	VIDAAK(*)EQYADAIK
A0A1C3YJ05	161	IEVADSLAK(*)GLK	A0A0D2XNG1	92	VADSLAK(*)GLKLEG	A0A384JFP6	92	INDSIAK(*)GLKAEI				A0A063BZ96	149	VNDTLAK(*)GLKLEG
A0A1C3YJ05	181	GAK(*)FNLHFK				A0A384JFP6	112	TQKKGAK(*)VNLHFK	P83781	111	NGARNAK(*)LNFFYQ	A0A063BZ96	169	TAGKGAK(*)FNLFFK
A0A1C3YJ05	303	IDPVSFTK(*)VK				A0A384JFP6	234	DPLSFAK(*)VKINDR	P83781	233	DNTSFIK(*)AKIADS	A0A063BZ96	291	DPVSFAK(*)VKINDR
A0A1C3YJ05	281	ATWNSK(*)TGNAVGLEVASK	A0A0D2XNG1	212	KATWNSK(*)TGNAVG	A0A384JFP6	212	KATWDSK(*)NTNSVG				A0A063BZ96	269	KATWNSK(*)TGNTVG
A0A1C3YJ05	46	VTGK(*)SSHEK				A0A384JFP6	46	AFKVTGK(*)STHDNA				A0A063BZ96	46	AFKVTGK(*)SSHEKA
A0A1C3YJ05	178	LEGLFNFLPATAAK(*)GAK										A0A063BZ96	166	LPATAGK(*)GAKFNL
A0A1C3YJ05	187	FNLHFK(*)QPGFHGR				A0A384JFP6	118	KVNLHFK(*)QPNFHG				A0A063BZ96	175	KFNLFFK(*)QPGFHG
A0A1C3YJ05	293	TGNAVGLEVASK(*)YR	A0A0D2XNG1	224	GLEVASK(*)YRIDPV	A0A384JFP6	224	GLEVASK(*)YRLDPL				A0A063BZ96	281	GLEVASK(*)YRIDPV
A0A1C3YJ09	305	GQIK(*)FSVK
A0A1C3YJ09	404	K(*)TLVENEK
A0A1C3YJ34	252	ELASGASNDK(*)R
A0A1C3YJ36	384	ASFVLPK(*)FAAK
A0A1C3YJ36	367	EEEDEK(*)LR										A0A063C3U2	298	PEEEEAK(*)CRYYNA
A0A1C3YJ36	137	VLVHEK(*)SK										A0A063C3U2	68	KVLHHEK(*)SQYQDV
A0A1C3YJ36	353	ADVK(*)NPIR
A0A1C3YJ36	131	VEK(*)VLVHEK							Q59Z50	34	MSLKVEK(*)VLHVEK	A0A063C3U2	62	MTLRVEK(*)VLHHEK
A0A1C3YJ36	188	K(*)VLVIGGGDGGVLR
A0A1C3YJ37	484	WAK(*)EQPR
A0A1C3YJ37	740	TEEMK(*)DSSSGR
A0A1C3YJ46	437	ENFDK(*)FIPFYFTK
A0A1C3YJ46	470	QTFLDFFNNLGNK(*)EVAK
A0A1C3YJ46	597	MK(*)YVRPLFR
A0A1C3YJ46	620	QLALDTFEK(*)NK	A0A0D2XMP0	586	ALQTFEK(*)NKDFYH
A0A1C3YJ46	475	K(*)ITEINWEEK										A0A063C113	445	DDAIKQK(*)IATIDW
A0A1C3YJ46	107	ESK(*)WELK
A0A1C3YJ46	445	FIPFYFTK(*)WSEK
A0A1C3YJ46	635	GMVEK(*)DLGL
A0A1C3YJ46	66	IDFDQK(*)ALK
A0A1C3YJ56	274	ADDIK(*)QLK	A0A0D2XN20	274	LKADDIK(*)QLKEKW	A0A384K2H3	274	LKADDIK(*)QLKEKF				A0A063C1A2	274	LKADDIK(*)QLKEKW
A0A1C3YJ56	360	K(*)LSETVLAK				A0A384K2H3	360	DAVASRK(*)LSEIVL	Q5A750	357	KPLATRK(*)LSENVI
A0A1C3YJ56	392	WK(*)EAVDFQPK	A0A0D2XN20	392	SNLTRWK(*)EAVDFQ	A0A384K2H3	392	SNLTRWK(*)EAVDFQ
A0A1C3YJ56	320	YK(*)EQYPK
A0A1C3YJ56	400	EAVDFQPK(*)STGLGDYSGR	A0A0D2XN20	400	AVDFQPK(*)STGLGD
A0A1C3YJ56	325	YK(0.005)EQYPK(0.995)EHADLVR										A0A063C1A2	324	YAESFPK(*)EYADLQ
A0A1C3YJ69	787	K(*)GLDQIDIIR
A0A1C3YJ69	780	K(*)ESFTFK
A0A1C3YJA1	479	GWGLYEK(*)GR										A0A063C183	164	AWGLYEK(*)GNLNWK
A0A1C3YJA1	339	K(*)VDDDFK
A0A1C3YJA8	328	FSHDGK(*)YVATGCNR							P0CY34	213	RFSRDGK(*)FIATGC	A0A063BM01	311	RFSHDGK(*)YVATGC
A0A1C3YJC0	195	WEHPAEEVYVTGTFDNWTK(*)SVR
A0A1C3YJC6	112	IVEDIENYK(*)ER
A0A1C3YJC6	123	LVFIESDNK(*)LE
A0A1C3YJC6	55	LPYDMAEEK(*)FWR
A0A1C3YJE3	588	ELYTGK(*)FNR
A0A1C3YJE3	339	NMFK(*)AHK
A0A1C3YJE3	496	GLNYGSACK(*)VALEFSER
A0A1C3YJJ7	67	GK(*)DLAAK
A0A1C3YJJ7	1013	NEGDK(*)VQR
A0A1C3YJJ7	72	DLAAK(*)DR
A0A1C3YJJ7	827	KFDDPASK(*)DEIEK
A0A1C3YJK1	92	NK(*)GPDFWLGGGGSSLK
A0A1C3YJK1	90	FEAQGPTGAYYCAFGEK(*)NK
A0A1C3YJK1	148	AGAVDNGK(*)PGPR
A0A1C3YJK1	62	DFYK(*)AVLAPLGYEFK
A0A1C3YJK1	107	K(*)YDGNMENR	A0A0D2XM31	67	GGPDLKK(*)YDGNLE
A0A1C3YJL7	320	NHGK(*)EEVR
A0A1C3YJL9	104	K(*)ETADVLAFLHR
A0A1C3YJL9	398	LYDVK(*)YK
A0A1C3YJL9	605	AVK(*)SFIDNEDDAK
A0A1C3YJL9	155	SDTLPFLSDK(*)AGSPTR
A0A1C3YJL9	770	K(0.991)DGK(0.009)PEIVTYGAK
A0A1C3YJL9	480	DALCMFEIDK(*)GFPIQR
A0A1C3YJL9	79	K(*)EDSCSSVQPSASAPHK
A0A1C3YJL9	363	HGDDLPLDDEAPPANVQSGK(*)SR
A0A1C3YJL9	174	YALAAVMFGVPEK(*)AYLQEFK
A0A1C3YJL9	576	ADFDILGEK(*)NSLQK
A0A1C3YJL9	301	DPSQWK(*)VTGWVYGNEFYK
A0A1C3YJL9	592	YK(*)WSDQTR
A0A1C3YJL9	203	K(0.778)GDGK(0.222)IAVVNPDAEDYGNFNLK
A0A1C3YJL9	590	IDIKPSTEK(*)YK
A0A1C3YJL9	103	NFWGSLTK(*)K
A0A1C3YJL9	602	NTMK(*)AVK
A0A1C3YJL9	634	DEK(*)NPYGESPGYR
A0A1C3YJM4	197	VTEK(*)VPSTEADHEK
A0A1C3YJM4	287	TSPEEK(*)AK
A0A1C3YJM7	535	LDLDIK(*)GR
A0A1C3YJM7	578	SYIASEDEGK(*)ITWAK
A0A1C3YJM7	53	EVGVK(*)APWK
A0A1C3YJM7	583	ITWAK(*)NGAAAYAVVNK
A0A1C3YJM7	48	VETSQCDSNK(*)EVGVK
A0A1C3YJR5	197	LPFTSCDSGGK(*)GDLH
A0A1C3YJR5	150	NVSGGK(*)LCR
A0A1C3YJV7	123	MDGNK(*)GQLGAQVVFGK
A0A1C3YJV7	370	K(*)YYFPDPNLEQR
A0A1C3YJW0	503	K(*)THQYYR
A0A1C3YJX6	937	ASK(*)EAISK
A0A1C3YJX6	526	RK(*)EDLGTDGLEK
A0A1C3YJZ4	214	EDHAK(*)EVR
A0A1C3YJZ8	1864	K(*)NILLEK
A0A1C3YJZ8	1870	NILLEK(*)R
A0A1C3YJZ8	1861	QTDTLK(*)ER
A0A1C3YJZ8	1874	K(0.988)AEK(0.012)DAQAEA
A0A1C3YJZ8	1877	K(0.224)AEK(0.776)DAQAEA
A0A1C3YK33	123	DAALVFK(*)YVIDR
A0A1C3YK33	635	K(*)DGSVTWEK
A0A1C3YK51	1271	QVHEACVEK(*)K				A0A384J6S5	1271	NAACVEK(*)KEFRLA
A0A1C3YK51	1509	LEK(*)HDLIFFR	A0A0D2XZ45	1506	LASRLEK(*)HDLIFF				A0A1D8PPS9	1505	LAERLEK(*)HDLIFF
A0A1C3YK51	1121	VAK(*)AQLDGLR	A0A0D2XZ45	1118	VWSKVAK(*)AQLDGL	A0A384J6S5	1121	VWSRVAK(*)AQLDGL
A0A1C3YK56	125	K(*)ALLIGINYFNQR
A0A1C3YK58	192	QISDVVK(*)EK
A0A1C3YK68	697	FFEGQVALLK(*)K				A0A384K1E9	667	GQVALLK(*)KMENVD	Q59RI1	680	DAADLFK(*)KDNGKD
A0A1C3YK68	667	FK(*)ESGVK				A0A384K1E9	637	AEPLRFK(*)EAGVKE	Q59RI1	650	AETLKFK(*)EEGVKE	A0A063BQ43	639	AEPLRFK(*)ESGVKE
A0A1C3YK68	528	DK(*)VDHITIPSK				A0A384K1E9	498	TDLHRDK(*)IDHITI
A0A1C3YK68	452	IPDIIPDMLK(*)NIEETR
A0A1C3YK68	540	MGK(*)GQLK
A0A1C3YK68	465	WVPSFVK(*)EK				A0A384K1E9	435	WTPSFVK(*)EKRFAS	Q59RI1	449	WVPSNIK(*)DKRFSN
A0A1C3YK68	698	K(*)VENVDFVWDPK	A0A0D2Y8M8	670	QVALLKK(*)AEGVDF
A0A1C3YK76	216	GGK(*)GGMVHGVR
A0A1C3YK94	7	AGGDIK(*)K							P53698	11	FEKGSEK(*)KGATLF
A0A1C3YK94	102	DRNDLIAYLK(*)DSTK				A0A384K2J1	104	DLIQHLK(*)EATA	P53698	106	DLVTYLK(*)KATS
A0A1C3YK94	14	KGANLFK(*)TR				A0A384K2J1	16	KGANLFK(*)TRCAQC	P53698	18	KGATLFK(*)TRCLQC
A0A1C3YK94	8	K(*)GANLFK							P53698	12	EKGSEKK(*)GATLFK
A0A1C3YK94	42	K(*)TGSVEGYSYTDANK	A0A0C4DHW6	42	HGLWGRK(*)TGSVEG							A0A063C009	54	YGLFGRK(*)TGSVEG
A0A1C3YK94	56	TGSVEGYSYTDANK(*)QK				A0A384K2J1	58	SYTDANK(*)QKAITW				A0A063C009	68	AYTDANK(*)QKGVTW
A0A1C3YK94	30	DGGNK(*)IGPALHGLWGR							P53698	34	EKGGPHK(*)VGPNLH
A0A1C3YK94	89	MAFGGLK(*)K	A0A0C4DHW6	89	MAFGGLK(*)KAKDRN	A0A384K2J1	91	MAFGGLK(*)KDKDRN	P53698	93	MAFGGLK(*)KPKDRN	A0A063C009	101	MAFGGLK(*)KEKDRK
A0A1C3YK94	82	YIPGTK(*)MAFGGLK				A0A384K2J1	84	KYIPGTK(*)MAFGGL	P53698	86	KYIPGTK(*)MAFGGL	A0A063C009	94	KYIPGTK(*)MAFGGL
A0A1C3YK95	99	TLLEIISSK(*)LK
A0A1C3YKA3	580	GYADTAGHDK(*)AAEK
A0A1C3YKA3	97	HK(*)EQLAR
A0A1C3YKA3	590	IANAGK(*)EWANR
A0A1C3YKC0	52	GHVK(*)PIR	A0A0D2Y9B5	19	KGRGHVK(*)PIRCSN	A0A384JAI7	19	KGRGHVK(*)PIRCSN	Q5ALV6	19	KGRGHVK(*)PVRCLN	A0A063BLQ1	19	KGRGHTK(*)PIRCSN
A0A1C3YKF2	192	GADFSK(*)YLSDR
A0A1C3YKF3	205	IK(*)WNFEK				A0A384JBA2	212	LGLQRVK(*)WNFEKW	Q59WW7	124	LGLTRIK(*)WNFEKF	A0A063C727	130	MGLKRIK(*)WNFEKF
A0A1C3YKF3	210	WNFEK(*)FLVGR										A0A063C727	135	IKWNFEK(*)FLVGRD
A0A1C3YKF3	101	GQEVPLADYK(*)GK										A0A063C727	26	VSLADYK(*)GKVVLV
A0A1C3YKH2	46	CIIAK(*)GEDFAPCR							A0A1D8PQD5	42	HKCVNVK(*)GEEFEP	A0A063C638	47	HKCIIAK(*)GEDFAP
A0A1C3YKI6	408	DK(*)HFPDPVHMFK
A0A1C3YKI6	418	DKHFPDPVHMFK(*)TLR
A0A1C3YKI6	851	K(*)LYLPYPDK
A0A1C3YKI6	996	SFNESTGVK(*)FIR
A0A1C3YKI6	740	K(0.058)DGK(0.942)LFQEPYAYQK
A0A1C3YKI6	972	DSAPVVGPGLNISDEK(*)AANK
A0A1C3YKJ4	480	SNADLFYK(*)K
A0A1C3YKM2	69	FEK(*)AGFK										A0A063C1U9	33	AAKRFEK(*)AGFKLI
A0A1C3YKM2	170	VLVK(*)EGDNFVQK	A0A0D2XEF4	134	AGRVLVK(*)EGDNFV	A0A384JUH9	140	AGRAMVK(*)DGDGNF
A0A1C3YKM2	233	K(*)DDGEEDEEFKPLK
A0A1C3YKM2	90	DSWASTLRPGGK(*)YYLTR							Q59WG6	62	TLQKGGK(*)YFVTRN
A0A1C3YKM2	134	LKPVSK(*)K
A0A1C3YKM2	73	AGFK(*)LIR
A0A1C3YKM2	184	VDK(*)PLVR
A0A1C3YKM3	271	NFK(*)IDLTGMPK
A0A1C3YKM3	166	DYGAK(*)GDGSSDDTAAINAAFSDGSR
A0A1C3YKM3	161	NVK(*)DYGAK
A0A1C3YKM3	774	YHDPDFK(*)ATCTGDSNR
A0A1C3YKM3	574	IVGEIWPLIMAGGDK(*)NFK
A0A1C3YKM9	80	GIVLEK(*)VGVEAK	A0A0D2Y8P1	56	KGIVLEK(*)VGVEAK	A0A384JFZ5	56	KGIVLEK(*)VGVEAK	A0A1D8PDU3	56	KGIVLEK(*)IGIESK	A0A063BSP9	56	KGIVLEK(*)VGVEAK
A0A1C3YKM9	54	WADLAYK(*)K	A0A0D2Y8P1	30	WADLAYK(*)KRALGT	A0A384JFZ5	30	WSDLSYK(*)KRALGT	A0A1D8PDU3	30	WADQAYK(*)ARLLGT	A0A063BSP9	30	WADLHYK(*)KRALGT
A0A1C3YKQ2	209	RLPLDFK(*)GMVVK				A0A384JG41	177	RLPIDFK(*)GMTVKV	Q5AJZ5	178	RMPIDFK(*)GVYIKV	A0A063BRA6	204	RLPIDFK(*)GMVVKA
A0A1C3YKR5	138	IVTGEDAGSAK(*)K	A0A0D2Y9C0	139	EDAGSVK(*)KSEGEE
A0A1C3YKR7	849	IFEQK(*)PHR
A0A1C3YKR7	391	YPEANFACSQAQQYK(*)WLK
A0A1C3YKR7	1092	GTIK(*)TSFDVK
A0A1C3YKR7	627	K(*)AEVMLR
A0A1C3YKR7	267	K(*)LHIDIWEIGDAAR
A0A1C3YKR7	645	DIEQLATFASIK(*)NK
A0A1C3YKR7	1098	TSFDVK(*)R
A0A1C3YKR7	842	RNVEYGK(*)TK
A0A1C3YKR7	868	VSENSSIK(*)SYTTLSAALK
A0A1C3YKR7	878	SYTTLSAALK(*)GQPPQIDVK
A0A1C3YKR7	402	TYYPAAYK(*)R
A0A1C3YKR7	87	TSILK(*)GR
A0A1C3YKR7	548	VDSSSLLVFGK(*)GDGGGGPTWQHFEK
A0A1C3YKR7	580	IK(*)MGLTVDDYFDR
A0A1C3YKR7	844	TK(*)IFEQKPHR
A0A1C3YKR7	696	VYAEVFETGK(*)R
A0A1C3YKR7	255	RFNLSK(*)ADIVAVNVPAR
A0A1C3YKR7	979	SPK(*)APDANADMGR
A0A1C3YKR7	805	VVVDNGVITSIYDIENDREVVEK(*)GGEANK
A0A1C3YKR7	562	GDGGGGPTWQHFEK(*)LR
A0A1C3YKR7	968	YGFATAGK(*)MMR
A0A1C3YKR7	95	IEPFYK(*)SGQYYK
A0A1C3YKR7	1102	VTK(*)TNILEDDLEEIEYEDGK
A0A1C3YKR7	622	GTYTTQANNK(*)YYNR
A0A1C3YKR7	313	IINTFEVNNQDSILK(*)CR
A0A1C3YKR7	897	ANVNWHEDSK(*)FLK
A0A1C3YKR7	1053	LVNTDESDSLVLDTIK(*)R
A0A1C3YKR7	648	K(0.824)YK(0.176)YPTK
A0A1C3YKR7	101	SGQYYK(*)VNLQANMDNAR
A0A1C3YKR7	1000	WAILPHK(*)GGLSSTTVK
A0A1C3YKS2	268	LIDPDADK(*)R
A0A1C3YKS6	312	GK(*)QDLLK
A0A1C3YKS6	287	K(*)EMTEEK							Q5AJX0	217	PWEVVKK(*)EMVVEK
A0A1C3YKS6	293	KEMTEEK(*)GLDGEVADR	A0A0D2XDG5	212	KEMTEEK(*)GLDGEV				Q5AJX0	223	KEMVVEK(*)GQPEEV
A0A1C3YKT5	74	K(0.002)DWFHK(0.998)ACHAGVFR
A0A1C3YKT5	393	EIIVK(*)FK
A0A1C3YKV3	50	GAPLAK(*)VVFR	A0A0D2XDB1	60	RGAPLAK(*)VVFRHP	A0A384JBQ4	60	RGAPLAK(*)VVFRDP	A0A1D8PF08	60	RGAPLAK(*)VAFRDP	A0A063C347	60	RGAPLAK(*)VTFRHP
A0A1C3YKV3	146	K(*)VVHSGSR							A0A1D8PF08	156	LPSGAKK(*)IISSDA	A0A063C347	156	LPSGAKK(*)VIHSSS
A0A1C3YKV9	553	GYADDK(*)HK
A0A1C3YKW4	567	AFAK(*)AIR				A0A384J776	572	GPEGFAK(*)AVRANK	A0A1D8PLY4	558	GPEVFAK(*)KVRQFN	A0A063BVP3	590	GPKAFAK(*)AVRDYK
A0A1C3YKW4	189	DFTDK(*)YGFPIIIK							A0A1D8PLY4	178	AKKFVEK(*)YGLPVI
A0A1C3YKW4	217	EQESLK(*)ESFER
A0A1C3YKW4	563	NIILEQGPK(*)AFAK
A0A1C3YKW4	680	K(*)NGVDIFR				A0A384J776	685	FCEQAKK(*)HGVDIF
A0A1C3YKY0	209	SPYNGLRDPSDPNSGK(*)K
A0A1C3YKY9	402	LDIIGGK(*)DCEGVTK
A0A1C3YKY9	562	QTGETEPVAVMAK(*)LR
A0A1C3YKY9	527	VTTGK(*)FTIGDEK
A0A1C3YKY9	418	TPGHGETFK(*)LGDITFK
A0A1C3YKY9	534	FTIGDEK(*)EHNVFMR				A0A384JCP8	286	FTIGDEK(*)KHNVFM
A0A1C3YKY9	473	EMHK(*)ALNER
A0A1C3YKY9	469	FFEGDAK(*)EMHK
A0A1C3YKZ8	225	GSFEGK(*)R
A0A1C3YKZ8	129	GK(*)SDAEIR				A0A384K7A2	124	DFDPKGK(*)SDNEIR
A0A1C3YL44	635	QK(*)FDEETVQR
A0A1C3YL54	306	GDLGIEIPAAEVFAAQK(*)K				A0A384J6Z0	294	EVFAAQK(*)KMIAMC
A0A1C3YL54	219	GVNLPNTDVDLPALSEK(*)DK				A0A384J6Z0	207	LPALSEK(*)DQADLR	P46614	198	LPALSEK(*)DIADIK
A0A1C3YL54	258	DVLGEQGK(*)R				A0A384J6Z0	246	VLGEDGK(*)HIQIIA	P46614	237	VLGEEGK(*)DIQIIS
A0A1C3YL81	678	K(*)AQVEAELR
A0A1C3YL99	141	IYGFYDECK(*)R	A0A0D2XE52	141	GFYDECK(*)RRYNIK				Q59N42	144	GFYDECK(*)RRFNIK	A0A063BSM0	154	GFYDECK(*)RRYNIK
A0A1C3YLB0	56	FEK(*)EFDGVQDVFELQR				A0A384J8Z9	75	FTARYEK(*)EFEQVQ	A0A1D8PH08	59	FTARFEK(*)EFENAY
A0A1C3YLB0	91	NLNNAFAYDLVPAPSVIAAALK(*)AAR
A0A1C3YLB0	110	IFEGIK(*)TK	A0A0D2XCD3	110	RIFEGIK(*)TKVENK	A0A384J8Z9	129	RIFEGIK(*)AKVENR	A0A1D8PH08	113	RTFEALK(*)FKVETP	A0A063BS89	112	RIFEGIK(*)AKVENK
A0A1C3YLB4	193	EELLYNK(*)EK	A0A0D2XJH5	190	EELLYNK(*)EKLLSN				A0A1D8PEH4	222	EELLYNK(*)EKLLEN	A0A063BSD9	198	EELLYNK(*)EKLLAN
A0A1C3YLC3	160	LIPEGK(*)K				A0A384JWP9	164	RLIPEGK(*)RALEIL
A0A1C3YLD5	351	MK(*)DTQTR
A0A1C3YLE2	291	VVSGDK(*)SGDK
A0A1C3YLE2	135	AK(*)ETSVSGLTK							Q59RQ6	111	PKLMAAK(*)EKAVKQ	A0A063C8Q5	953	ANFMKAK(*)ETAVNG
A0A1C3YLE5	120	WHHLK(*)DFMR				A0A384J9Q6	62	VKWHHLK(*)DFMRSA				A0A063C5Z0	116	VKWHHLK(*)DFMRQA
A0A1C3YLE5	115	VYVGNLSYDVK(*)WHHLK				A0A384J9Q6	57	NLSYDVK(*)WHHLKD				A0A063C5Z0	111	NLSYDVK(*)WHHLKD
A0A1C3YLH6	455	K(*)EEVHEMYGHK
A0A1C3YLH8	611	EK(*)TTDGLR
A0A1C3YLI2	240	NEEELEVVK(*)R
A0A1C3YLJ5	101	NIEEK(*)FAVLQR
A0A1C3YLK0	289	K(*)NQPPEGALLPK
A0A1C3YLK0	107	DVLDK(*)THK
A0A1C3YLK0	48	MLK(*)LFDK
A0A1C3YLK5	3197	HLNVGLEK(*)LR
A0A1C3YLL7	79	K(*)AAQTSQALQSR
A0A1C3YLN5	567	AAACIK(*)ER				A0A384JPY3	532	KAATFIK(*)KNLYDD
A0A1C3YLP6	134	K(*)DEASGNYR
A0A1C3YLR6	670	QFLGLK(*)HK
A0A1C3YLR6	1224	K(*)AVLVQELR
A0A1C3YLU8	124	K(*)EESLQER
A0A1C3YLV7	149	EVK(*)EFFSHR
A0A1C3YLV7	298	AMETLK(*)ER
A0A1C3YLV7	146	FWWQIPSTMPK(*)EVK
A0A1C3YLV7	108	QGIGSALLEK(*)AK
A0A1C3YLV7	29	SDDDIK(*)K
A0A1C3YLW6	207	DALSGK(*)YGDWDDEDRTR
A0A1C3YLW6	142	LAALYPSK(*)YR
A0A1C3YLW6	153	AQYVDAANK(*)LR
A0A1C3YLX1	349	GHAPK(*)FLNYIDGK
A0A1C3YLY4	317	VESSK(*)EAAR
A0A1C3YLZ5	296	GSLWDGK(*)SNLR										A0A063BZ00	264	GSIWSGK(*)SNLRRT
A0A1C3YLZ5	71	FFIEQVEGK(*)GATK
A0A1C3YLZ5	239	RGQIEK(*)AVDALAR
A0A1C3YM16	124	GSK(*)ASQR
A0A1C3YM16	95	SCAK(*)DDSSCTWNFK
A0A1C3YM16	121	FVVK(*)GSK
A0A1C3YM16	180	QVQGGK(0.999)VVK(0.001)PDQSYAPANLPN
A0A1C3YM16	174	QIVWPAYTDK(*)QVQGGK
A0A1C3YM16	117	GAATACK(*)FVVK
A0A1C3YM16	105	DDSSCTWNFK(*)IDTHK
A0A1C3YM16	110	IDTHK(*)GAATACK
A0A1C3YM56	36	GIQNEGK(*)RPR
A0A1C3YM60	42	K(*)VQQLQEQPTTVDFSQYR										A0A063C0G4	43	NEDARRK(*)IQQLQE
A0A1C3YM60	73	NQAIIDEIEK(*)R	A0A0D2XHH5	73	IIDEIEK(*)RFSAFK	A0A384JSZ8	74	VVDEIEK(*)HFSTFK				A0A063C0G4	74	VVDEVEK(*)RFKAFK
A0A1C3YM97	363	SYTSTGK(*)SR
A0A1C3YMA1	328	TVESSK(*)SDNK
A0A1C3YMA1	351	NGGIHK(*)LGDK
A0A1C3YMA1	322	FTEK(*)TVESSK
A0A1C3YMA6	57	LPSK(0.007)DDQAK(0.993)LLDQYHK										A0A063BVQ0	21	DPADQQK(*)LVEAYR
A0A1C3YMI1	173	SNTNEK(*)PDR
A0A1C3YML2	457	YHFK(*)EEEAKR
A0A1C3YML2	88	HVALK(*)VVR
A0A1C3YML2	114	IVQAK(*)PDHPGR
A0A1C3YMP0	72	AFGLPGYAASVDFIYK(*)EISK
A0A1C3YMP0	40	GLMK(*)NLETLNK
A0A1C3YMP0	36	LITEK(*)GLMK
A0A1C3YMP0	320	YYVNNMK(*)K
A0A1C3YMP0	218	AK(*)LEAGETIEAFAK
A0A1C3YMP0	47	NLETLNK(*)IAYANGGNR
A0A1C3YMU5	321	SK(0.997)FDK(0.003)VDDITFER
A0A1C3YMU9	224	MVDALGEDGK(*)LR
A0A1C3YMW0	63	NNDHNLGEVTLHGDDDGK(*)CSK
A0A1C3YMW0	101	DIK(*)DGQCR
A0A1C3YMW0	94	LVLYSDK(0.05)NCK(0.95)R
A0A1C3YMW0	91	LVLYSDK(*)NCK
A0A1C3YN04	205	SQGK(*)EVR
A0A1C3YN26	149	VDFNVPLDADK(*)NITNNQR	A0A0D2Y5W3	33	VPLDADK(*)NITNNQ				P46273	32	NVPLDGK(*)TITNNQ
A0A1C3YN26	260	ADK(*)AQVEAFR	A0A0D2Y5W3	144	NKTKADK(*)AQVEAF
A0A1C3YN26	307	ASGFLVK(*)K				A0A384JYC3	192	ASGFLMK(*)KELEYF				A0A063BWF5	191	AAGFLMK(*)KELEYF
A0A1C3YN26	441	LYK(*)EAIADAK				A0A384JYC3	326	KSIELYK(*)KAIDES				A0A063BWF5	325	KSSALFK(*)EAIDEA
A0A1C3YN26	336	VSDK(*)IQLIDNLLDK							P46273	219	GAKVSDK(*)IQLIDN
A0A1C3YN26	195	YSLK(*)PVVAELEK				A0A384JYC3	79	NAKYSLK(*)PVVPEL
A0A1C3YN32	74	HDHNTPATK(*)R
A0A1C3YN32	304	NHNDVYPSLSEMAK(*)TALR
A0A1C3YN32	361	AVLDFIK(*)ESK
A0A1C3YN32	316	ATEK(*)SDK
A0A1C3YN32	143	K(*)TYNGAISTLPNHDPCGTVLEAAK
A0A1C3YN32	166	TYNGAISTLPNHDPCGTVLEAAK(*)R
A0A1C3YN32	319	SDK(*)GFFIMIEGSR
A0A1C3YN32	514	GNVENTDVGK(*)YLR
A0A1C3YN32	244	ADDTDVVK(*)IAK
A0A1C3YN32	265	AGFDALK(*)GGNNVK
A0A1C3YN32	351	IDHAGHINDPAAQVHEVLEYDK(*)TFR
A0A1C3YN33	71	SPAK(*)ETEFTDESAVR
A0A1C3YN33	102	K(*)IVIFDHTIR
A0A1C3YN54	56	SIQVDSK(*)TIK							A0A1D8PTI2	62	TLEIDGK(*)RVKAQI	A0A063BQE3	55	SIQVDSK(*)TIKAQI
A0A1C3YN56	156	VDVSDAQQIQDALK(*)K
A0A1C3YN56	133	SLSEK(*)HGIK
A0A1C3YN87	156	ALVLQTEDEEK(*)GVR
A0A1C3YN87	234	VIEASGK(*)TTSK
A0A1C3YN87	192	WEWTEGGWK(*)R
A0A1C3YN87	227	TWK(*)VIEASGK
A0A1C3YNA9	469	GFTLATVK(*)TSGHMVPQYAPPAAFR
A0A1C3YNA9	349	K(*)AIHAPSTPK
A0A1C3YNA9	77	DSK(*)FFYWFFPTVNPAGK
A0A1C3YNA9	383	K(*)FQTLVEK
A0A1C3YNA9	257	K(*)ILENDNEKCGLDK
A0A1C3YNA9	422	WNGK(*)QGFQK
A0A1C3YNA9	28	TNK(*)PANTQYYNTK
A0A1C3YNA9	283	EAHLTYPPPPK(*)PWK
A0A1C3YNA9	183	NLVDTFSLQGK(*)K
A0A1C3YNA9	211	K(*)YYDVQGALYYDPVMPYADELHLDK
A0A1C3YNA9	69	GIPEVSFDVGESYAGQIPVDLK(*)K
A0A1C3YNA9	38	TNKPANTQYYNTK(*)TSQFYVDPK
A0A1C3YNA9	254	HWESVFAIPNK(*)NK
A0A1C3YNA9	172	WWK(*)NLVDTFSLQGK
A0A1C3YNA9	265	KILENDNEK(*)CGLDK
A0A1C3YNA9	382	DDPHYDPAEHEK(*)K
A0A1C3YNA9	270	ILENDNEKCGLDK(*)YR
A0A1C3YNB3	73	TAPK(*)NDLR				A0A384JZF1	72	FARTSPK(*)DLRLIL
A0A1C3YNB9	124	DNPDK(*)GFQR
A0A1C3YNC3	562	KFDEGK(*)K
A0A1C3YNI5	176	K(*)EFDFIHAR
E6PBP1	333	GGK(*)NGEIYDPK
E6PBP1	190	YSPPK(*)NGVGK
E6PBP1	286	K(*)TTILNPNGEWVPGPDMQIAR
E6PBP1	361	DK(*)EGVYK
E6PBP1	341	NGEIYDPK(*)AR
E6PBP1	377	ADNHAWLFGWK(*)K
E6PBP1	153	YPVITNFETK(*)PAR
E6PBP1	366	DK(0.002)EGVYK(0.998)ADNHAWLFGWK
E6PBP1	378	K(*)GSVFQAGPSTAMNWYYTTR
E6PBP1	404	GTQGDTK(*)AAGTR
E6PBP1	247	GGFTLTSIWDPK(*)TNVISNR
I1R9B7	309	IGDEEYPATVVMK(*)K
I1R9B7	314	WLEK(*)YVPV
I1R9G1	149	YLGQHK(*)LAVAGGR
I1R9G1	375	K(*)LISVDWQPIGSLWEK
I1R9G1	224	GGSNNFGIVTK(*)FR
I1R9G1	329	LVTPK(*)INDQFIAGTTTGK
I1R9G1	394	K(*)YNPGGNALGLDTETK
I1R9G1	493	VFQK(*)YWPGGFK
I1R9L9	201	GNAHGK(*)EAK
I1R9L9	206	GK(*)GVNVILGPAIGPLGR
I1R9L9	607	GDRNDLFLQK(*)GGDALITK
I1R9L9	555	NFDK(0.031)DK(0.969)VQVSEFLSNK
I1R9M7	207	K(*)MTAEER										A0A063BRP6	209	QWDARRK(*)MTAEQR
I1R9N9	237	TIPSGDADEDGNGHGTHCSGTVAGK(*)K				A0A384JPY4	228	SGTVAGK(*)KYGVAK
I1R9N9	251	ASVYAVK(*)VLR	A0A0D2XBL2	250	ANVYAVK(*)VLRSNG	A0A384JPY4	242	ANVYAVK(*)VLRSNG				A0A063BPV9	251	AHVYAVK(*)VLRSNG
I1R9N9	291	GFK(*)GSVANMSLGGGK	A0A0D2XBL2	290	GKRKGFK(*)GSVANM	A0A384JPY4	278	EGKKGFK(*)GSVANM				A0A063BPV9	291	GKRKGFK(*)GSVANM
I1R9N9	303	GSVANMSLGGGK(*)TQALDAAVNAAVR				A0A384JPY4	290	MSLGGGK(*)SPALDR				A0A063BPV9	303	MSLGGGK(*)THALDA
I1R9N9	266	SNGSGSMSDVVK(*)GVEFAATSHLEQK
I1R9N9	279	GVEFAATSHLEQK(*)K	A0A0D2XBL2	278	TSHLEQK(*)KKAKDG
I1R9N9	288	K(0.837)GFK(0.163)GSVANMSLGGGK
I1R9N9	243	KYGVAK(*)K
I1R9N9	212	AHWGK(*)TIPSGDADEDGNGHGTHCSGTVAGK
I1R9N9	200	YLYSSDGGEGVDAYIVDTGTNIK(*)HVDFEGR
I1R9N9	244	K(*)ASVYAVK										A0A063BPV9	244	KYGVAKK(*)AHVYAV
I1R9N9	462	K(*)IVEAGSYK
I1R9P1	468	K(*)ALGEYVK
I1R9P5	542	MAVDSGK(*)MTQK
I1R9P5	310	ALEHVK(*)NDYVDPGK
I1R9P5	577	DFK(*)AEWK
I1R9P5	546	MTQK(*)EYHDAILR
I1R9P5	287	WCEK(*)EMIK
I1R9P5	581	AEWK(*)FYDFD
I1R9P5	395	GNNK(*)HFAK
I1R9P5	399	HFAK(*)ATAFHEMFPGHR
I1R9P5	318	NDYVDPGK(*)QTEYVR
I1R9P5	148	QDVEPMK(*)AK
I1R9P5	574	ALILNEELSK(*)DFK
I1R9P7	325	KPFYGDK(*)K
I1R9X2	203	GEGDVAGGK(*)GR	A0A0D2XBA4	204	GDVAGGK(*)GRSSEK	A0A384J6V8	206	GNGAGGK(*)GRSAEK				A0A063BZG5	203	GDVAGGK(*)GRSEKK
I1R9X2	211	GK(*)EILLSIGR	A0A0D2XBA4	212	RSSEKGK(*)EILLSI
I1R9Z1	129	GFFEK(*)AAAK
I1RA13	271	K(*)IVDDALK										A0A063CB79	216	KLIGTKK(*)IVDDAL
I1RA13	444	GK(*)FAHLR
I1RA28	352	MAYEK(*)GER
I1RA28	146	IQQEGGK(*)IK	A0A0D2X9Z8	146	IQQEGGK(*)IKSFKS
I1RA36	44	NVK(*)MTIK
I1RA43	244	GTTAVLNEK(*)IIK	A0A0D2X9X4	244	TAVLNEK(*)IIKRDE	A0A384JLG3	244	TAVLNEK(*)IITREE				A0A063BV99	244	TAVLNEK(*)IIKKSE
I1RA45	190	GEGVEQCEREHYGEK(*)LDAQR
I1RA45	62	RIDIHPELIVDK(*)GR				A0A384JKQ6	62	PELVVDK(*)GRGEKM
I1RA49	119	EWAEAQNNK(*)IK	A0A0D2X9W8	119	AEAQNNK(*)IKNILN				Q59ZE0	112	ADGEIKK(*)VNDILN	A0A063BPG5	120	AESQNQK(*)IKNILY
I1RA49	197	YEGQVK(*)QR	A0A0D2X9W8	197	RYEGQVK(*)QRQQKE							A0A063BPG5	198	RYEGQVK(*)QRQQKE
I1RA49	136	ADHTEAVK(*)GR				A0A384J8Y7	139	DHTEAVK(*)TRIESV				A0A063BPG5	137	DHTEAVK(*)GRINDV
I1RA49	160	NLFQVSK(*)ETAK	A0A0D2X9W8	160	NLFEVSK(*)ETAKLE	A0A384J8Y7	163	TLFEVSK(*)ETAQLE				A0A063BPG5	161	ALFEVSK(*)ETAKLE
I1RA52	367	VEDYK(*)VSPPPR				A0A384JKY3	372	IRVEDYK(*)ISPPPR	Q5AH07	377	VKVEDYK(*)ISPPSR
I1RA62	539	FATELLK(*)FK										A0A063BPF7	539	FATELLK(*)FKEHVG
I1RA62	415	EFWTK(*)YGR							A0A1D8PSA9	422	QNSFWEK(*)YGRTFF
I1RA62	541	FK(*)EHVGR				A0A384JXF3	542	VELLKFK(*)EYIGRT	A0A1D8PSA9	548	LELLKFK(*)QFLNKE	A0A063BPF7	541	TELLKFK(*)EHVGRD
I1RA62	410	EIQK(*)EFWTK										A0A063BPF7	410	SIKQIQK(*)DFWTQY
I1RA62	358	FFCALFDAK(*)K							A0A1D8PSA9	365	CSLFDAK(*)KLSICG	A0A063BPF7	358	CALFDAK(*)KLSICG
I1RA63	190	ARDDILESIEEAK(*)YYR
I1RA63	154	ILDVSSIK(*)EAAR
I1RA68	92	SKDWEEINALHTK(*)AMEQAGYDR
I1RA68	151	QQHLK(*)EEER
I1RA68	110	NLFENGGNK(*)HR
I1RA70	71	AK(*)QEAQPNEKPDLVK				A0A384J9M4	72	KKLRKAK(*)QEAQPN
I1RA72	164	LSTEYGK(*)K	A0A0D2X9U0	164	LSTEYGK(*)KSKLEF	A0A384J8T3	165	LSTDYGK(*)KSKLEF				A0A063BTZ7	164	LATEYGK(*)KTKLEF
I1RA72	97	NLFHPELLVSGK(*)EDAANNYAR	A0A0D2X9U0	97	ELLISGK(*)EDAANN	A0A384J8T3	98	ELLISGK(*)EDAANN	A0A1D8PTV4	97	EQLIAGK(*)EDAANN	A0A063BTZ7	97	ELLINGK(*)EDAANN
I1RA94	271	K(*)IIVDTYGGWGAHGGGAFSGK				A0A384JX00	265	AGLTGRK(*)IIVDTY	A0A1D8PF68	255	AGLTGRK(*)IIVDTY
I1RA94	291	KIIVDTYGGWGAHGGGAFSGK(*)DFSK				A0A384JX00	285	GGAFSGK(*)DFSKVD	A0A1D8PF68	275	GGAFSGK(*)DFSKVD	A0A063BV51	283	GGAFSGK(*)DFSKVD
I1RA94	309	WIAK(*)SLVAAGLCR				A0A384JX00	303	VARWIAK(*)SLVNAK	A0A1D8PF68	293	AARWVAK(*)SLVTAG	A0A063BV51	301	VGRWIAK(*)SLVNAG
I1RA94	94	DAIK(*)DIGYDDSAK				A0A384JX00	88	VIRGAIK(*)DIGYDD	A0A1D8PF68	78	IIRDTIK(*)HIGYDD	A0A063BV51	86	IVRDTVK(*)DIGYDD
I1RA94	295	DFSK(*)VDR				A0A384JX00	289	SGKDFSK(*)VDRSAA
I1RA94	103	DIGYDDSAK(*)GFDYK				A0A384JX00	97	GYDDSSK(*)GFDYKT	A0A1D8PF68	87	GYDDSEK(*)GFDYKT	A0A063BV51	95	GYDDSSK(*)GFDYKT
I1RA94	87	LDYQK(*)VVR				A0A384JX00	81	ARLDYQK(*)VIRGAI	A0A1D8PF68	71	AQLDYQK(*)IIRDTI
I1RA94	357	K(*)NFDLRPGVIVR
I1RA94	195	TQVTIEYK(*)HDNGAVVPQR				A0A384JX00	189	QVTIEYK(*)HDNGAV				A0A063BV51	187	QVTVEYK(*)HDNGAV
I1RAA2	43	AEHAQHEYEK(*)K
I1RAA2	80	FDLEK(*)LLLK
I1RAB0	976	NGDYKDK(*)AK
I1RAD8	248	ELSTLK(*)AYPEK
I1RAD8	279	NYFK(*)ENIQAHIDAGSPLAR
I1RAF0	270	K(*)CHWEAK
I1RAG4	75	GK(*)GSEADTQK
I1RAH0	363	K(*)TATGGYVLR										A0A063C0D1	355	AANLLRK(*)TPTGGH
I1RAH7	108	VK(*)ELDLEKSR
I1RAI1	204	QIRDEK(*)EEVDRR
I1RAJ0	57	NNPASK(*)YYDWR
I1RAJ9	233	YELGK(*)AILVPR
I1RAJ9	481	QFAEDLPTDK(*)YPGDHEFVVSK
I1RAJ9	522	EDYQEGK(*)ETK
I1RAM2	286	K(*)VGMFER
I1RAM7	115	IIADEK(0.014)GDESK(0.986)SK
I1RAM9	309	K(*)IAYDPPK										A0A063BSL5	309	AWLKSRK(*)LAYDPP
I1RAM9	316	IAYDPPK(*)EVK
I1RAN2	219	LDLAAGNMSLEDAVK(*)QAAR
I1RAN2	164	VGAGGK(*)VEGK
I1RAN2	43	AK(*)DGVVLAIEK
I1RAN2	199	QVAK(*)AELEK
I1RAN2	65	LLKPGANK(*)R
I1RAQ4	87	KWVK(*)EFK				A0A384J964	87	EPKKWVK(*)EFQKAG
I1RAS4	109	SCVAVK(*)TLPK										A0A063BWK2	156	RSCVAAK(*)TLPKNV
I1RAS4	72	NVQAVVEEAGSSLSK(*)VVK										A0A063BWK2	119	AGSSIPK(*)VVKCNI
I1RAS4	57	QACK(*)NVQAVVEEAGSSLSK
I1RAS4	100	WFSHK(*)PAR										A0A063BWK2	147	EKFFAHK(*)PARSCV
I1RAS9	588	K(*)SADCFLK
I1RAS9	1079	DVDGK(*)SYSCSSLGDGK
I1RAS9	673	SGAQK(*)DDPVDR
I1RAS9	385	K(*)VVVTQITFDDGR
I1RAS9	198	EFTTGDAELDK(*)TR
I1RAS9	72	SEDAGK(*)TWAQVSNIPDR
I1RAS9	580	ADDKGEATCIMGHK(*)QTYNR
I1RAS9	570	ADDK(*)GEATCIMGHK
I1RAS9	647	GK(*)DESFK
I1RAS9	403	TFEPVK(*)AGEDR
I1RAS9	558	TCENK(*)DMESWYAR
I1RAS9	652	GKDESFK(*)GSSGWR				A0A384K427	646	GPDDTFK(*)GSSGWR
I1RAS9	536	FLLVGEK(*)NR
I1RAS9	629	DPEDNK(*)VCK
I1RAS9	633	K(*)AGPIPIPEGSCK
I1RAS9	1267	HPLQEDDCLFGHK(*)AK
I1RAS9	462	K(*)ALDGPHK
I1RAU5	54	GGNHK(*)YR
I1RAU7	149	K(0.005)FFGLTK(0.995)DDDVR	A0A0D2XAN5	149	KFFGLTK(*)DDDVRK	A0A384JFG3	149	KFFGLTK(*)EDDVRK	A0A1D8PL99	149	KFFGLTK(*)EDDVRD	A0A063BTX2	118	KFFGLTK(*)DDDVRK
I1RAU7	169	GEGK(*)SPYTK										A0A063BTX2	138	QPKGEGK(*)KPYTKA
I1RAU7	223	IAEAK(*)VNK	A0A0D2XAN5	223	KRVAEAK(*)ANKADA							A0A063BTX2	192	KRVAEAK(*)AHKADA
I1RAU7	143	K(*)FFGLTK	A0A0D2XAN5	143	RATKIRK(*)FFGLTK	A0A384JFG3	143	RATKIRK(*)FFGLTK	A0A1D8PL99	143	RANHIRK(*)FFGLTK	A0A063BTX2	112	RATKIRK(*)FFGLTK
I1RAU9	112	AIDK(*)GPK
I1RAU9	464	IYPK(*)ELLNR							Q59PT0	470	LLRIYPK(*)ELLNRI
I1RAU9	400	KDHGDVSNQLYAK(*)YAIGR				A0A384JFX6	400	SNQLYAK(*)YAIGRD				A0A063C5H4	400	SNQLYAK(*)YAIGRD
I1RAU9	388	K(*)DHGDVSNQLYAK							Q59PT0	394	GEGMTRK(*)DHGDVS
I1RAV5	254	TEATK(*)YFGGEQR	A0A0D2XAP5	254	LKTDATK(*)YFGGEQ	A0A384J888	257	SGPGATK(*)YYGGEE				A0A063C7Z2	248	LKIDATK(*)YYGGEQ
I1RAV7	116	NYGSDFENAFGK(*)K				A0A384J8V3	119	FENTFGK(*)KTGKAM				A0A063CAP4	119	FDSAFGK(*)KTGKAL
I1RAW3	99	VGLELGK(*)FVFHNQK
I1RAW3	34	AAENAK(*)QAATR	A0A0D2XAQ8	34	KATENAK(*)QAASKA
I1RAW3	174	FK(*)LVGYR	A0A0D2XAQ8	185	EIIGRFK(*)LVGYRG	A0A384JH07	198	EMIGRMK(*)LVGYRG
I1RAW3	75	TGK(*)IIGFVER
I1RAY2	120	SLYPK(*)FNDIDVR	A0A0D2XAT1	120	FRSLYPK(*)FNDIDV
I1RAY2	222	K(*)EPFFHGNSNSDQLVK
I1RAZ6	283	FVDHIK(*)LR
I1RB35	6	MHLVPK(*)EIDK
I1RB35	312	VERDETIYGDECK(*)FGGGK
I1RB35	148	K(*)ITLNEGR
I1RB35	791	SIGK(*)SDMK
I1RB35	651	TWNTAHK(*)NK
I1RB35	223	TVTLVEIGGK(*)R
I1RB50	25	K(*)VIGVLR
I1RB50	9	APAQPELK(*)K	A0A0D2XB32	9	PAQPELK(*)KYLDKR	A0A384JJ66	9	QAQPELK(*)KYLDKR
I1RB59	450	K(*)DPTFIR							A0A1D8PN90	462	CNKAIEK(*)DPNFIR
I1RB59	386	AYIDPAK(*)AEEAR				A0A384JH41	397	AYIDPAK(*)AEEARE				A0A063BXP9	384	AYVDPAK(*)AEEARE
I1RB60	302	AINNPK(*)HQALIR
I1RB64	27	K(*)SWTVTSLIR
I1RB64	45	NPDQIEDLK(*)R
I1RB74	263	VK(*)EETELTK				A0A384JH30	263	GYEKRVK(*)EETEMT
I1RB96	217	TYGVAK(*)K
I1RB96	393	GVSGVSGVTNWLTSTATSGK(*)ITGNLR
I1RB96	148	SK(*)GSTSYIYDTNAGSGTYAYIVDTGIITSHNEFEGR
I1RB96	218	K(*)ATIQAVK
I1RB96	211	AQAVYTAFSGQNADTNGHGTHVAGTIAGK(*)TYGVAK
I1RB97	118	VDVTK(*)HLK
I1RB97	236	FDVSLDGK(*)GVASETTQVK
I1RB97	762	TVVGAYLYQDGK(*)QIAR
I1RBA6	110	SQK(*)LEQR
I1RBA6	126	VSALNESYETLK(*)K
I1RBB9	190	FK(*)GEVAMIFGVK
I1RBB9	200	GEVAMIFGVK(*)DTHVPDAGR	A0A0D2XA74	200	AMIFGVK(*)DTHVPD
I1RBB9	272	TDLGAK(*)DGDVPAPEHDC
I1RBB9	95	YDAEDTDRGNK(*)YK
I1RBB9	266	VLK(*)TDLGAK
I1RBB9	17	ETHVDVPITANGK(*)DGTMR
I1RBB9	242	DELSK(*)GR
I1RBC4	124	TFTPEEISAMILTK(*)MR							P46587	124	SSMILGK(*)MKETAE	A0A063CAI8	128	SSMILTK(*)MRETAE
I1RBC4	538	VAAK(*)NGLESYAYSLR				A0A384JCX1	538	AERVAAK(*)NALEGK
I1RBC4	523	MLNDAEK(*)YKEEDEAEGKR	A0A0D2XA80	523	MLNDAEK(*)YKEEDE	A0A384JCX1	523	MLAEAEK(*)YKAEDE	P46587	522	MVSEAEK(*)FKEEDE	A0A063CAI8	527	MLSDAEK(*)YKEEDE
I1RBC4	511	LSK(*)EEIER	A0A0D2XA80	511	DKGRLSK(*)EEIERM	A0A384JCX1	511	DKGRLSK(*)EDIERM	P46587	510	DKGRLSK(*)EEIEKM	A0A063CAI8	515	DKGRLSK(*)EEIERM
I1RBC4	560	VEEK(*)IEASDKETLTAEIDK	A0A0D2XA80	560	DPKVEEK(*)IEASDK				P46587	559	EEQFKSK(*)LDASEI	A0A063CAI8	564	DSKVDEK(*)IGAEDK
I1RBC4	244	LVNHFVNEFK(*)R	A0A0D2XA80	244	HFVNEFK(*)RKHKKD	A0A384JCX1	244	HFVNEFK(*)RKHKKD				A0A063CAI8	248	HFVNEFK(*)RKHKKD
I1RBC4	506	IVITNDK(*)GR	A0A0D2XA80	506	IVITNDK(*)GRLSKE	A0A384JCX1	506	IVITNDK(*)GRLSKE				A0A063CAI8	510	IIITNDK(*)GRLSKE
I1RBC4	566	IEASDK(*)ETLTAEIDK	A0A0D2XA80	566	KIEASDK(*)ETLTAE	A0A384JCX1	569	IQDPAAK(*)AELQAS				A0A063CAI8	570	KIGAEDK(*)EKLTKE
I1RBC4	525	YK(*)EEDEAEGK(*)R	A0A0D2XA80	525	NDAEKYK(*)EEDEAE	A0A384JCX1	525	AEAEKYK(*)AEDEAE	P46587	524	SEAEKFK(*)EEDEKE	A0A063CAI8	529	SDAEKYK(*)EEDEAE
I1RBC4	110	K(*)TFTPEEISAMILTK				A0A384JCX1	110	EFKGENK(*)QFTPEE				A0A063CAI8	114	EFKGETK(*)TFTPEE
I1RBC4	355	LITDYFNGK(*)EPNK				A0A384JCX1	355	TDYFNGK(*)EPNKSI	P46587	355	SDYFNGK(*)EPNRSI	A0A063CAI8	359	TDYFNGK(*)EPNKSI
I1RBC4	533	YK(*)EEDEAEGK(*)R	A0A0D2XA80	533	EDEAEGK(*)RVAAKN
I1RBC4	75	K(*)FADAEVQADMK	A0A0D2XA80	75	KRLIGRK(*)FADPEV	A0A384JCX1	75	KRLIGRK(*)FADSEV	P46587	75	KRLIGRK(*)FDDHEV	A0A063CAI8	78	KRLIGRK(*)FNDAEV
I1RBC4	323	VLTDAK(*)IDK				A0A384JCX1	323	RVLADAK(*)IDKSRV	P46587	323	KVLSDAK(*)IDKSKV	A0A063CAI8	327	RVLADAK(*)IDKSQV
I1RBC4	249	K(*)DLSTNVR	A0A0D2XA80	249	FKRKHKK(*)DLSTNV							A0A063CAI8	253	FKRKHKK(*)DLSTNS
I1RBC4	601	ELEGK(*)ANPIMMK	A0A0D2XA80	601	QKELEGK(*)ANPIMM				P46587	600	QKELESK(*)ANPIMT
I1RBC4	596	EEYEEHQK(*)ELEGK	A0A0D2XA80	596	EYEEHQK(*)ELEGKA
I1RBC4	556	NTLSDPK(*)VEEK	A0A0D2XA80	556	NTLSDPK(*)VEEKIE							A0A063CAI8	560	NTLSDSK(*)VDEKIG
I1RBC4	450	TK(*)DNNLMGK				A0A384JCX1	450	GERQRTK(*)DNNLLG	P46587	449	GERAQTK(*)DNNLLG	A0A063CAI8	454	GERQRTK(*)DNNLMG
I1RBC4	499	SNK(*)IVITNDK	A0A0D2XA80	499	GTGKSNK(*)IVITND	A0A384JCX1	499	GTGKSNK(*)IVITND				A0A063CAI8	503	GTGKSNK(*)IIITND
I1RBC4	496	GTGK(*)SNK										A0A063CAI8	500	VEKGTGK(*)SNKIII
I1RBC9	56	AK(*)QGYVIYR	A0A0D2XA87	56	RLGYKAK(*)QGYVIY	A0A384K3C6	56	RLGYKAK(*)QGYVIY	Q5A6R1	56	RLGYKAK(*)QGFVIY	A0A063C5J3	342	RLGYKAK(*)QGYVIY
I1RBC9	169	GLTATGK(*)K				A0A384K3C6	169	GLTATGK(*)KSRGLG	Q5A6R1	169	GLTSAGK(*)KSRGIN
I1RBC9	157	INWIVNPVHK(*)HR				A0A384K3C6	157	IVNPVHK(*)HRESRG	Q5A6R1	157	IVNPVHK(*)HREARG	A0A063C5J3	443	IVNPVHK(*)HREARG
I1RBC9	12	YVEELQK(*)K	A0A0D2XA87	12	YVEELQK(*)KKQSDV	A0A384K3C6	12	YLEEIQK(*)KKQSDV				A0A063C5J3	298	YVEELQK(*)KKQSDL
I1RBC9	5	GALK(*)YVEELQK	A0A0D2XA87	5	MGALKYK(*)EELQ	A0A384K3C6	5	MGALKYK(*)EEIQ	Q5A6R1	5	MGAYKYK(*)EELQ
I1RBC9	176	GLNK(*)GHR				A0A384K3C6	176	KSRGLGK(*)GHGFNK	Q5A6R1	176	KSRGINK(*)GHLFNK	A0A063C5J3	462	KSRGLNK(*)GHRYNK
I1RBC9	14	K(*)QSDVVAFLLR
I1RBD3	117	K(0.973)CEK(0.027)PEFDWASK
I1RBE0	486	DKSPAPVEGEK(*)K	A0A0D2XAA2	493	APAEGEK(*)KESPFS
I1RBE0	289	TSFFGFGK(*)K	A0A0D2XAA2	304	SFFGFGK(*)KEESKK	A0A384JHT7	317	AIPGFGK(*)KEEKTE
I1RBE0	183	HTFK(*)ASNTAER										A0A063C5A7	167	GAKHSFK(*)AVSTAE
I1RBE0	273	VEEPK(*)RR										A0A063C5A7	252	KPVEESK(*)RRSASR
I1RBE0	100	NLIPTK(*)EFFFFGTDAVEPK				A0A384JHT7	94	KSFIFQK(*)KHFWFG				A0A063C5A7	84	KNLIPSK(*)EFFFFG
I1RBE6	427	K(*)IDAITEK
I1RBF3	231	NNK(*)TGEEK
I1RBF3	312	QAITSAGTGCMAALEAEK(*)FLADHEDDERADERPNPN
I1RBF3	291	TIPGTTYTNVEGVFAAGDVQDK(*)R
I1RBF3	236	TGEEK(*)VHEANGLFYAIGHDPATTLVK
I1RBH5	147	SYEGTK(*)DNTK				A0A384JGY9	145	RYEGTGK(*)TGGKDS				A0A063C4V9	146	RAFESNK(*)NFKDNK
I1RBH7	57	K(*)LSTLVK
I1RBI1	622	EVLGDEVNQK(*)GSLVDSDK				A0A384JH31	624	GEDINQK(*)GSLVDQ
I1RBK1	124	YK(*)GPNDEK
I1RBL9	206	SNGK(*)SNENNR
I1RBP0	348	GRPLPDPDNVDSDAK(*)QR
I1RBP0	372	ALNSDWATDAHYVK(*)AIR
I1RBP0	358	YVEDK(*)ALNSDWATDAHYVK
I1RBR4	269	AK(*)GNNESEHDMMK
I1RBR4	356	NLGADLPPLTYEDLAK(*)LPLNQAIVK
I1RBR4	182	SPDFK(*)GK										A0A063C2X2	198	KRDPDFK(*)GRSGVV
I1RBR4	264	IYMDTIK(*)ER
I1RBR4	184	GK(*)SGIADIPK
I1RBR4	247	K(*)RDHAQR
I1RBS6	37	WYPAGDDAENK(*)K	A0A0D2X917	37	DDDAENK(*)KVRKAV				A0A1D8PCX8	18	EDVPAPK(*)QTRKTA	A0A063C5X8	37	DDESAPK(*)QVRKSI
I1RBS6	26	K(*)WYPAGDDAENKK	A0A0D2X917	26	SSEKAKK(*)WYPADD	A0A384JXL0	26	SNEKAQK(*)YYPAED
I1RBS7	274	NITAFINGAAENAENDTQK(*)K
I1RBS7	32	HFEVLNDK(*)QR	A0A0D2X916	32	FDALNDK(*)QKRYAH							A0A063C858	32	FEALNDK(*)QKRYAH
I1RBS7	181	DDIK(*)AVSDWMESK
I1RBS7	239	GGDIGKETEFTVEDGSLK(*)GK
I1RBS7	282	MHEAYSK(*)SFESGSLEDFKDSQR
I1RBS7	626	YLQK(*)LHIYK
I1RBS7	227	GGDIGK(*)ETEFTVEDGSLK
I1RBS7	420	APDEK(*)IPFIR
I1RBS7	42	YAHFISK(*)AAFAGTR										A0A063C858	42	YAHFVSK(*)ACFAGT
I1RBS7	567	SQK(*)WGQAHSQAR										A0A063C858	567	WDPKSQK(*)WGQAHS
I1RBS7	244	TIK(*)LVYGDYAEEMK
I1RBS7	275	K(*)MHEAYSK
I1RBS7	364	LIPLLPWGAEFEK(*)DK				A0A384JXJ0	422	WGTDFEK(*)DKFLSP
I1RBS7	82	SANGDWNALAK(*)K	A0A0D2X916	82	DWTALAK(*)KAGVEE
I1RBS7	190	AVSDWMESK(*)GLLPENNR
I1RBS7	221	EIPSK(*)GGDIGK
I1RBS7	631	LHIYK(*)STADVK
I1RBS7	83	K(*)AGVEEEEATR
I1RBS7	622	DAVAK(*)YLQK
I1RBS7	115	SFGDSK(*)FIPR	A0A0D2X916	115	KSFGDSK(*)FIPRCS	A0A384JXJ0	173	KFFGDSK(*)IIPRCD
I1RBS7	606	QDDLSDLTIK(*)LDR
I1RBS7	348	AFGELVEK(*)APK
I1RBS7	664	DIVLK(*)NK
I1RBS7	201	K(*)TSDGNFEILIASAVK
I1RBS7	24	LEIEK(*)HFEVLNDK
I1RBS7	611	SK(*)ILTAGR
I1RBS7	293	SFESGSLEDFK(*)DSQR
I1RBS7	415	NVSLGNVLSAK(*)APDEK	A0A0D2X916	412	GNVLSAK(*)APDEKI				A0A1D8PQB4	420	VLSANPK(*)NPKQKE
I1RBT1	101	LSPDEK(*)SR	A0A0D2X911	101	RLSPEEK(*)SRVLEK	A0A384JWV9	102	RLSKHEK(*)ELQLEK				A0A063C108	142	RLSPEDK(*)ARVLEK
I1RBT1	78	K(*)YAPLDLR				A0A384JWV9	79	LFYKGKK(*)YLPLDL				A0A063C108	119	LFYKNKK(*)YAPLDL
I1RBT1	65	VLTVINAK(*)QR	A0A0D2X911	65	LTVINAK(*)QRAQLR							A0A063C108	106	LTVINAK(*)QRAQLR
I1RBT6	328	K(*)GIGYEVK
I1RBT6	335	GIGYEVK(*)CK
I1RBT6	177	K(*)YGVTFK
I1RBW1	13	LDQASLFK(*)K	A0A0D2X8X7	13	AQADLLK(*)KVVDAI	A0A384J667	13	EQADLLK(*)KVVDAI	Q5AMN0	13	EEAALLK(*)KVVEAI
I1RBY4	88	VK(*)EYELR	A0A0D2X8U8	88	ERGLKVK(*)EYELRK	A0A384J798	90	ERGLKVK(*)EYELRK	A0A1D8PHW1	87	ERGLKVK(*)EYQLRS	A0A063BS11	88	ERGLKVK(*)EYELRK
I1RBY4	148	SK(*)IGASHR
I1RBZ6	239	NTK(*)TDLYYVPIK
I1RBZ6	607	AGYEK(*)WDPSR
I1RBZ6	287	MK(*)SQQYESDK
I1RBZ6	295	SQQYESDK(*)TR				A0A384J4W7	302	IQYESDK(*)TRLLLI
I1RBZ6	420	NGK(*)AFGLSK
I1RBZ6	407	VENSSYGILNPESK(*)SVK
I1RBZ6	119	TK(*)VLSEGK
I1RBZ6	125	VLSEGK(*)IAFVCSSLTTPK
I1RBZ6	410	SVK(*)VISASSK
I1RBZ6	334	K(0.994)DDK(0.006)ELYAAAEK
I1RBZ6	253	SWTEK(*)APK
I1RBZ6	417	VISASSK(*)NGK
I1RBZ6	279	GYSSAPTFSNDGK(*)K
I1RBZ6	345	KDDKELYAAAEK(*)HGR
I1RBZ6	337	K(0.001)DDK(0.999)ELYAAAEK
I1RBZ6	117	MVQYFAGAISNPK(*)TK
I1RBZ6	148	GDMYWQATQPK(*)AYTSAK
I1RC00	132	AK(*)TITFHR				A0A384J5T1	135	ERKVKAK(*)TITFHR	Q59P43	131	ERKVKAK(*)TITFHR	A0A063BS15	330	ERKVKAK(*)TITFHR
I1RC11	403	AIHK(*)AQPGWR
I1RC11	304	ATASTK(*)LEFVSR										A0A063BZ29	342	RVEASSK(*)LQYVSR
I1RC11	50	FLENEAK(*)GK							A0A1D8PFS4	51	FLENEAK(*)GKSILG	A0A063BZ29	88	FLANEAK(*)GKSIVG
I1RC11	165	DILQSISAK(*)SDGDACCEWVGDEGAGHYVK							A0A1D8PFS4	166	FQDVAAK(*)SDGEPC
I1RC11	295	CLSAIK(*)DER							A0A1D8PFS4	297	RCLSAMK(*)AERVEA	A0A063BZ29	333	RCLSGIK(*)PERVEA
I1RC11	258	ILDK(*)AGQK
I1RC11	121	YLAEK(*)SIR										A0A063BZ29	159	TRYLAGK(*)GIRFVG
I1RC11	52	GK(*)SIVGAHSVEEFVSK							A0A1D8PFS4	53	ENEAKGK(*)SILGAH	A0A063BZ29	90	ANEAKGK(*)SIVGAQ
I1RC11	215	GLGLSSK(*)EIGDVFAEWNK							A0A1D8PFS4	216	VGKFEDK(*)EIGDVF	A0A063BZ29	253	ALGLSNK(*)EIGDVL
I1RC11	318	TTKFEGDK(*)K							A0A1D8PFS4	321	ESPITDK(*)KQFIDD
I1RC11	399	SQPDLQNLLFDDFFNK(*)AIHK										A0A063BZ29	438	FDDFFNK(*)AIHAAQ
I1RC55	161	KPVDQSK(*)YWLTER										A0A063BQW7	158	KRDQGVK(*)YWLTER
I1RC90	236	IIVDDDEK(*)R
I1RC90	275	IIVGGK(*)R
I1RC95	27	EWEAK(*)LK				A0A384J691	29	SREWEAK(*)LKALRL				A0A063BZB0	27	SREWEAK(*)LKNLRL
I1RC95	44	EFDK(*)TEDNIK	A0A0D2X8I2	44	MQREFDK(*)TEDNIK
I1RC98	204	NLENYK(*)AWVETHEPAR
I1RC98	284	QVSAADK(*)AR	A0A0D2X8H9	276	DVNPTEK(*)ALYEQR
I1RC98	176	GSSTGAGGITQQTAAIAEK(*)FR
I1RCA0	285	TIWHAAGYDK(*)GTEPNWYLNR
I1RCA0	336	YYNINK(*)AK
I1RCA7	375	VFWLTK(*)LAR
I1RCB2	93	LIQVK(*)SAK										A0A063BWX7	96	DRLIQIK(*)SAKQAC
I1RCB4	536	IDK(*)WFLHK
I1RCB9	169	GYSCCK(*)R										A0A063BU86	176	KGYSCCK(*)RRVLEF
I1RCC3	106	EHSDWLFGSVK(*)GR
I1RCC3	171	HVLVTK(*)GSQR										A0A063BS84	171	RNIVVAK(*)GDERAE
I1RCC3	15	TITDLSGK(*)WVLNK	A0A0D2X8F1	15	TSDLSGK(*)WVLNKT
I1RCC5	162	K(*)TYSDMAGPEAATK
I1RCC5	175	TYSDMAGPEAATK(*)YK
I1RCD4	84	HVSTIK(*)DYR	A0A0D2X8D7	84	KHVSTIK(*)DYRNKI							A0A063BWL9	120	KHVSTIK(*)EYRSKI
I1RCD4	124	VFYHK(*)MK				A0A384J7C4	124	SKVFYHK(*)MKGDYH	O42766	124	SKVFYYK(*)MKGDYH	A0A063BWL9	160	SKVFYHK(*)MKGDYH
I1RCD4	33	EVAK(*)LGGELTVDER				A0A384J7C4	33	YMKEVAK(*)LGGELT
I1RCD4	51	NLLSVAYK(*)NVVGTR				A0A384J7C4	51	LLSVAYK(*)NVVGTR	O42766	51	LLSVAYK(*)NVIGAR	A0A063BWL9	87	LLSVAYK(*)NVVGTR
I1RCD4	78	GSDK(*)HVSTIK				A0A384J7C4	78	ESKGTDK(*)HVSTIR
I1RCD4	143	K(*)GAATAAHDAYK				A0A384J7C4	143	ASGDKRK(*)VAATAA	O42766	143	AIAEKRK(*)EAADLS	A0A063BWL9	179	ASGEKRK(*)GAATAA
I1RCD4	8	ESK(*)TFLAR				A0A384J7C4	8	TTERESK(*)TFLARL
I1RCD4	141	YLAEFASGEK(*)R	A0A0D2X8D7	141	EFASGEK(*)RKGAAT	A0A384J7C4	141	EFASGDK(*)RKVAAT	O42766	141	EFAIAEK(*)RKEAAD	A0A063BWL9	177	EFASGEK(*)RKGAAT
I1RCD4	89	NK(*)IETELEK				A0A384J7C4	89	IRDYRQK(*)IETELE	O42766	89	IRDYRAK(*)IEAELS	A0A063BWL9	125	IKEYRSK(*)IELELE
I1RCD4	29	YDEMVTYMK(*)EVAK	A0A0D2X8D7	29	EMVTYMK(*)EVAKLG	A0A384J7C4	29	EMVTYMK(*)EVAKLG				A0A063BWL9	65	EMVTYMK(*)EVAKLG
I1RCD4	126	MK(*)GDYHR	A0A0D2X8D7	126	VFYHKMK(*)GDYHRY	A0A384J7C4	126	VFYHKMK(*)GDYHRY	O42766	126	VFYYKMK(*)GDYHRY	A0A063BWL9	162	VFYHKMK(*)GDYHRY
I1RCD8	109	NISK(*)SLFER
I1RCD8	64	LDIFDK(*)IK				A0A384J9S5	66	RIAVFDK(*)LKAKYD
I1RCD8	89	EDIVISLPNGK(*)EEK
I1RCF6	162	IEELDQK(*)LEDLR
I1RCF6	178	KREEELEEAEK(*)K
I1RCF6	168	K(*)REEELEEAEK
I1RCG4	86	AK(*)FTSPLPTK	A0A0D2X898	86	SGVVRAK(*)FTSPLP
I1RCG5	327	AGK(*)ALNEQK				A0A384J7Q3	350	FILKAGK(*)ALNEQK
I1RCG5	333	ALNEQK(*)TEIR										A0A063C5C1	340	KALNEQK(*)TEIRIQ
I1RCI5	142	IIAAVAGAALLAGGK(*)ELYDR
I1RCJ7	169	DYDK(*)PAR	A0A0D2X864	169	GWKDYDK(*)PARNRD
I1RCJ9	113	TK(*)GYFTSHLAAVSK				A0A384K4P4	117	GVPERTK(*)GYFTSH
I1RCK9	243	HSAEFLAK(*)CR
I1RCK9	255	QFK(*)YVEGGR				A0A384JVV7	257	WTPRDYK(*)YVEGGK
I1RCK9	329	TTSK(*)LAPK
I1RCK9	235	K(*)HSAEFLAK
I1RCK9	325	YGLPLDYVTALVK(*)TTSK
I1RCL9	436	SEK(*)EALVEK
I1RCL9	382	DK(*)TAGEEAYR
I1RCM5	60	WNGK(*)GVTK				A0A384J5V2	60	KDKWAGK(*)GVTKAV	P30575	61	KSKWLGK(*)GVLKAV	A0A063BZ58	60	KSKWGGK(*)GVGKAV
I1RCM5	265	K(0.014)YDLDFK(0.986)NPESDPTK	A0A0D2X829	265	KYDLDFK(*)NPESDP	A0A384J5V2	265	KYDLDFK(*)NPESDP	P30575	265	KYDLDFK(*)NPESDP	A0A063BZ58	265	KYDLDFK(*)NPDSDP
I1RCM5	259	K(*)YDLDFK	A0A0D2X829	259	YKVEEKK(*)YDLDFK	A0A384J5V2	259	YKEDAKK(*)YDLDFK	P30575	259	EFYKDGK(*)YDLDFK
I1RCN8	44	YLPEYHEAK(*)GNR										A0A063BP78	18	PEYHEAK(*)GSRDFF
I1RCP7	567	SIDEWDK(*)LAAWVVDNK
I1RCP7	646	VIGFDSVDDESK(*)VER
I1RCP7	576	LAAWVVDNK(*)LFSHNVR							Q5AHA6	469	AWVIDNK(*)LFSHNV
I1RCQ2	328	LK(0.002)DQK(0.998)EK
I1RCQ6	25	LK(*)WGETEYK	A0A0D2Y4Y1	25	PVLVRLK(*)WGEVEY
I1RCR2	166	ITSLLGK(*)QRPEVTFTCK
I1RCR2	259	FECTQK(*)HGGTHDCAFK
I1RCR2	234	MLCGK(*)DGSIDLTDFLDQSIQGPGR
I1RCR2	97	GK(*)DRPMR
I1RCR2	220	CNK(*)ISCSCIPDR
I1RCR2	176	QRPEVTFTCK(*)R
I1RCS1	245	AK(*)ADPDTVR	A0A0D2Y4W4	229	YIGDKAK(*)ADPDTV
I1RCS6	99	AFWDQTGK(*)QWASGGFWGK
I1RCS6	50	AGGTADLFQVPETLPEEVLAK(*)MHAPPK
I1RCS6	201	ELELAQVQGEHFYQTVAK(*)FTG
I1RCS6	24	QLAEAEK(*)AGIEK
I1RCS6	183	QPSAK(*)ELELAQVQGEHFYQTVAK
I1RCS6	91	YGNFPAQWK(*)AFWDQTGK
I1RCS6	29	AGIEK(*)AGGTADLFQVPETLPEEVLAK
I1RCT2	828	SSK(*)ASPR
I1RCT5	595	VAALEAEAK(*)K
I1RCT5	492	ELNEK(*)STK
I1RCT5	579	TK(*)AEDAEAR
I1RCT5	744	AIQGEK(*)K
I1RCT5	702	VESLEAEK(*)K
I1RCT5	664	QLEEAQAATEAEK(*)K
I1RCT5	641	K(*)AQDAEAELKK
I1RCT5	624	SLEADAAK(*)AEEAEAK
I1RCU1	274	YIYESNGIK(*)GLYR
I1RCU1	215	EHEK(*)LSAGEK										A0A063BZW5	151	GKSDKDK(*)LSAWEK
I1RCU1	248	VEMQSK(*)K
I1RCU1	146	TVEITK(*)HK										A0A063BZW5	82	KTVEITK(*)HKMAAA
I1RCU1	62	GDSMAK(*)SLGR
I1RCU2	237	VAAIQK(*)DK
I1RCU2	50	FAELLPEK(*)IEQVK				A0A384J8S2	52	AEQLPEK(*)IEQIKA	A0A1D8PSH3	43	EEILPAK(*)AEEVKQ
I1RCU2	228	IYQNVFK(*)GGK	A0A0D2Y4T8	228	IYQNVFK(*)GGKVAP	A0A384J8S2	230	IYQNVFK(*)GGKVAA				A0A063BUY8	230	IYQNVFK(*)GGKVAP
I1RCU2	64	K(0.058)EHGSK(0.942)VVDK				A0A384J8S2	66	RKGYGNK(*)VIGEVT				A0A063BUY8	66	RKEHGSK(*)VVDKVT
I1RCU2	68	VVDK(*)VTLDQVYGGAR	A0A0D2Y4T8	68	GSKVVDK(*)VTLDQV							A0A063BUY8	70	GSKVVDK(*)VTLDQV
I1RCU2	193	AYAK(*)GINK	A0A0D2Y4T8	193	FAKAYAK(*)GINKKE	A0A384J8S2	195	FAKAYAK(*)GMKKNE				A0A063BUY8	195	FAKAYAK(*)GVNKKD
I1RCU2	231	GGK(*)VAAIQK	A0A0D2Y4T8	231	NVFKGGK(*)VAPIQK	A0A384J8S2	233	NVFKGGK(*)VAAVQK	A0A1D8PSH3	224	NVFHDGK(*)LPAAID	A0A063BUY8	233	NVFKGGK(*)VAPIQK
I1RCU2	82	GIK(*)ALVWEGSVLDSEEGIR				A0A384J8S2	84	GGARGIK(*)SLVWEG				A0A063BUY8	84	GGARGIK(*)ALVWEG
I1RCU2	113	TIPECQELLPK(*)APGGK
I1RCU2	55	IEQVK(*)ALR	A0A0D2Y4T8	55	EKIEQVK(*)ALRKEH				A0A1D8PSH3	48	AKAEEVK(*)QFKKEH
I1RCU4	426	GIDAIDK(*)AFLK	A0A0D2Y4T6	427	GIDAIDK(*)AFLKAL				A0A1D8PJ01	401	GLDAIDK(*)AFLKSL	A0A063BWW7	428	GIDAIDK(*)AFLKAL
I1RCU4	476	IICVK(*)GAPLFVLK							A0A1D8PJ01	451	ERIICVK(*)GAPLFV
I1RCU4	181	TLALK(*)AVVLR	A0A0D2Y4T6	182	KKTLALK(*)AVVLRD
I1RCU4	446	YK(*)VLDFHPFDPVSK	A0A0D2Y4T6	447	SVLSKYK(*)VLDFHP				A0A1D8PJ01	421	AALPKYK(*)VIEFQP	A0A063BWW7	448	SVLSKYK(*)VLEFHP
I1RCU4	458	VLDFHPFDPVSK(*)K							A0A1D8PJ01	433	PFDPVSK(*)KVTAIV	A0A063BWW7	460	PFDPVSK(*)KVQAVV
I1RCU4	430	AFLK(*)ALK	A0A0D2Y4T6	431	IDKAFLK(*)ALKYYP				A0A1D8PJ01	405	IDKAFLK(*)SLINYP	A0A063BWW7	432	IDKAFLK(*)ALKYYP
I1RCU4	358	K(*)QAIVQK							A0A1D8PJ01	333	AAYLAKK(*)QAIVQK	A0A063BWW7	360	AAYLAKK(*)QAIVQK
I1RCU4	439	AK(*)GVLSK							A0A1D8PJ01	414	INYPRAK(*)AALPKY	A0A063BWW7	441	KYYPRAK(*)SVLSKY
I1RCU4	419	K(*)GIDAIDK							A0A1D8PJ01	394	AASRKKK(*)GLDAID
I1RCU4	444	GVLSK(*)YK							A0A1D8PJ01	419	AKAALPK(*)YKVIEF	A0A063BWW7	446	AKSVLSK(*)YKVLEF
I1RCU4	433	ALK(*)FYPR	A0A0D2Y4T6	434	AFLKALK(*)YYPRAK							A0A063BWW7	435	AFLKALK(*)YYPRAK
I1RCU4	459	K(*)VQAVVESPQGER	A0A0D2Y4T6	460	FDPVSKK(*)VQAVVE				A0A1D8PJ01	434	FDPVSKK(*)VTAIVE	A0A063BWW7	461	FDPVSKK(*)VQAVVE
I1RCU8	172	AK(*)FYDLADALTHLATGNETR
I1RCV0	452	LK(*)DDGLR
I1RCV1	2041	K(0.009)NVK(0.991)TAPGK
I1RCV1	2000	SPSGGWDMK(*)K
I1RCY0	393	HVPALK(*)R
I1RCZ8	116	WEFLGK(*)STSEGSSSSVK	A0A0D2Y4K0	116	RWEFLGK(*)STSEGS	A0A384J668	119	RWEFLGK(*)STSESS
I1RCZ8	278	DFSPK(*)DGWK	A0A0D2Y4K0	278	IKDFTPK(*)DGWKNM	A0A384J668	288	IGDFAPK(*)DGWRTM
I1RCZ8	273	SAGIK(*)DFSPK
I1RCZ8	268	DNLDQVVVWNPWVDK(*)SAGIK
I1RCZ8	297	GWQK(*)LEK
I1RD17	98	NDEEGAK(*)EK							A0A1D8PHF5	85	NDEEDAK(*)EKLFAY	A0A063C024	98	NDEEDAK(*)EKLYSY
I1RD21	124	K(*)EDTVVVYDSK
I1RD21	265	AFLPK(0.991)DELK(0.009)K
I1RD21	95	FFDLDK(*)HIDR
I1RD22	123	TSK(*)EVATAIR				A0A384J453	128	LGIKTSK(*)EVATAI				A0A063BY73	121	LGIKTSK(*)EVATAI
I1RD22	189	GTGLVASPAVK(*)R				A0A384J453	194	VASPAVK(*)RLLQLA	Q5A900	180	VASPVVK(*)RLMQLA	A0A063BY73	187	VASPAVK(*)RFLQLA
I1RD22	165	ESGK(*)CGSVTVR	A0A0D2Y4M4	165	PCKESGK(*)CGSVTV	A0A384J453	170	PTKESGK(*)CGSVSV	Q5A900	156	PCKVTGK(*)CGSVAV	A0A063BY73	163	PSKQSGK(*)CGSVTV
I1RD35	159	ATNQETWEGMEDLVEK(*)GLAK
I1RD35	87	LWQTYHDK(*)K										A0A063C520	86	WQTFHDK(*)ERVEPA
I1RD35	88	K(*)NVEPITR
I1RD35	65	AIK(*)EGIVK				A0A384JGL5	65	GVARAIK(*)EGLVKR	A0A1D8PNK3	116	GINRAIK(*)DGLVKR
I1RD35	54	LLDGACDYGNEK(*)ACGEGVAR							A0A1D8PNK3	105	EDYGNEK(*)EVGEGI
I1RD46	478	LK(*)HEVLGCYLR										A0A063BV02	481	TTAFRLK(*)HEVLGC
I1RD51	152	ALFGK(*)VQR
I1RD63	59	SVSPDLK(*)IVK
I1RD63	178	KDDK(*)GNENVAVEK
I1RD63	23	ALDIPAK(*)FK
I1RD80	404	LGK(*)HGYR
I1RD82	154	LVLTGGK(*)DPLSGPSK										A0A063CC89	151	LVLKGGK(*)HPLDGP
I1RD82	162	DPLSGPSK(*)EK
I1RD82	142	LSTAESDSDK(0.182)K(0.818)K
I1RD82	326	DIPYLLK(*)DFIR
I1RD82	79	SGGSK(*)SECPNGTR
I1RDA7	178	AK(*)ISHGYK
I1RDH6	71	AMIHTLAAK(*)AR
I1RDJ7	61	GSSFGCK(*)IGDR
I1RDK8	524	AEIK(*)ETWFAGK
I1RDK8	283	QYSK(*)ENSPDLR
I1RDK8	383	IEHLEVSK(0.001)PEDAK(0.999)R
I1RDK8	263	VTAYWIVK(0.003)PSDK(0.997)PEER
I1RDQ3	339	K(*)AIHEGR
I1RDT2	140	ETQGLGK(*)ALFSGEDLFVFR
I1RDV8	360	DRCEALITSAEK(*)EGAK
I1RDV8	120	TFADAK(*)GDVLR				A0A384J4U8	171	KTFADAK(*)GDVLRG
I1RDV8	72	SAK(*)AAFPGWK
I1RDV8	40	TTK(*)WIDVHDPATNNIITR
I1RDV8	325	AK(*)NHVAGSGFDSK
I1RE01	52	AVTFLENVK(*)EHK	A0A0D2XJZ4	52	TFLENVK(*)EHKEAV
I1RE01	105	NAEANADAK(*)GLDTGALVVK	A0A0D2XJZ4	105	EANADAK(*)GLDTGA	A0A384JUY8	105	EANADTK(*)GLDTGN	Q59TE0	105	QANAEAK(*)GLDSSK	A0A063CA54	152	ESNADAK(*)GLDTGA
I1RE01	55	EHK(*)EAVPMR	A0A0D2XJZ4	55	ENVKEHK(*)EAVPMR	A0A384JUY8	55	ENVQEHK(*)EAVAMR				A0A063CA54	102	ENVKEHK(*)EAVPMR
I1RE15	217	GGASGSGK(*)ER										A0A063C9R7	220	GAAASGK(*)ERFREM
I1RE15	165	EAQQNIDDFYDNYNNK(*)K	A0A0D2XJX9	160	YENYNNK(*)KEKGIA	A0A384K657	160	YENYNTK(*)KEKTIA
I1RE15	206	LVDVSGK(*)GAK				A0A384K657	201	LVDLSGK(*)GARGGA				A0A063C9R7	209	LVDLSGK(*)GTKGGA
I1RE15	199	IAK(*)LVDVSGK				A0A384K657	194	SWERIAK(*)LVDLSG
I1RE15	168	EK(*)GIAQTR
I1RE15	209	GAK(*)GGASGSGK
I1RE15	232	K(0.037)DEK(0.963)APGATGY
I1RE15	175	K(*)EADEFLESR
I1RE19	22	EAFSLFDK(*)DGDGQITTK	A0A0C4DHS0	93	AFSLFDK(*)DGDGQI	A0A384JN90	22	AFSLFDK(*)NGDGQI	A0A1D8PMF8	22	AFSLFDK(*)DSDGKI
I1RE19	78	MK(*)DTDSEEEIREAFK	A0A0C4DHS0	149	MMARKMK(*)DTDSEE	A0A384JN90	78	MMARKMK(*)DTDSEE	A0A1D8PMF8	78	MMARKMK(*)DTDSEA
I1RE25	226	YINVGK(*)SYEGR
I1RE31	168	YFGPPK(*)R										A0A063BUS3	169	KYFGPPK(*)RDPRPR
I1RE39	39	K(*)CGLVLEDYYECLHHK
I1RE46	642	LATAHAK(*)SR
I1RE49	417	GK(*)ANQVTVENSTR										A0A063BYQ2	447	TVILKGK(*)ANQVTV
I1RE67	64	GVLLDK(*)AAVLHYAR
I1RE84	1097	YVEK(*)LAR
I1RE84	1085	HVYLK(*)GR
I1RE84	1156	SAK(*)GQDVSK
I1RE90	1050	GATEEK(*)AR
I1RE90	1044	SEATQEGK(*)GATEEK
I1RE92	70	DILGNVEK(*)LR	A0A0D2XJP0	69	ILGNVEK(*)LRARHA				A0A1D8PPA5	59	MTGNITK(*)IRNKLL
I1RE92	94	NELK(*)TGK
I1RE92	62	K(*)DILGNVEK	A0A0D2XJP0	61	AFGPVKK(*)DILGNV
I1REB0	59	K(*)TVHSYIGK
I1REB0	67	TVHSYIGK(*)K
I1REB0	560	GK(*)LADVIVLENNFFK
I1REB0	58	IEYAGDK(*)K
I1REC4	486	EK(*)VEDFK				A0A384JTT8	507	DRFEREK(*)VEDFKS
I1REC7	327	RAPFDLFETK(*)K	A0A0D2XK76	327	FDLFETK(*)KTKNNI	A0A384JTW8	328	FDLFETK(*)KTKNNI	P46598	332	FDAFESK(*)KKKNNI	A0A063BLN8	331	FDLFETK(*)KTKNNI
I1REC7	69	IDIIPDK(*)ANK				A0A384JTW8	70	IDIIPDK(*)ENKTLT	P46598	73	IRIIPQK(*)DQKVLE	A0A063BLN8	69	IDIIPNK(*)EAKTLT
I1REC7	391	K(*)SLELFQEIAEDKEQFDK				A0A384JTW8	392	KKNIVKK(*)VLELFQ
I1REC7	403	SLELFQEIAEDK(*)EQFDK
I1REC7	553	NVLGDK(*)VEK										A0A063BLN8	557	KNILGEK(*)VEKVVV
I1REC7	379	ETLQQNK(*)IMK	A0A0D2XK76	379	ETLQQNK(*)IMKVIK	A0A384JTW8	380	ETLQQNK(*)IMKVIK	P46598	384	EMLQQNK(*)ILKVIR
I1REC7	620	K(*)VENDGENDR	A0A0D2XK76	620	VQELKKK(*)VETDGE	A0A384JTW8	621	IKELKKK(*)VEADGE	P46598	625	IKELKKK(*)VETDGA	A0A063BLN8	624	IQELKKK(*)VEADGE
I1REC7	415	FYSAFSK(*)NLK				A0A384JTW8	416	FYAAFAK(*)NIKLGI
I1RED5	127	DDPK(*)WDIELYQR
I1RED5	452	DQNSNADACDFK(*)GK
I1RED5	57	GVAYQQDSAAGGESTGK(*)K
I1RED5	185	HLQSK(*)FK
I1RED5	390	AK(*)DFNEIFGYICGQNK
I1RED5	236	SSMK(*)DSGYANQAEFFK
I1RED5	377	TLCDCMVK(*)SR										A0A063BS29	383	LCDCMVK(*)SRSCVP
I1RED5	388	SCVPADNLK(*)AK
I1RED5	355	AATCPSQSK(*)SWK
I1REI0	457	GLK(*)VEFNPDNK
I1REI0	483	SFEDK(*)TK
I1REI0	474	LVSLK(*)LDDK
I1REI0	382	SDDDK(*)PSFAFINAGGVR
I1REI0	66	SGTDCVDPK(*)K
I1REI0	478	LDDK(*)SFEDK
I1REI6	116	LIEIAK(*)QNGK	A0A0D2XKD9	116	KLIEIAK(*)KNGKLL
I1REI6	120	QNGK(*)LLIVYQNR
I1REI6	139	K(*)LISEGTLGR
I1REI6	138	WDSDFVTLK(*)K	A0A0D2XKD9	138	ADFVTLK(*)KIISEG
I1REI6	255	GTK(*)GSFR
I1REJ0	1020	K(*)NVGLVEVR
I1REK8	119	K(*)VVVPQALR	A0A0D2XKG8	119	PYDKTKK(*)VVVPQA
I1REK8	93	GMIPHK(*)TAR	A0A0D2XKG8	93	RGMIPHK(*)TARGAA	A0A384JU36	93	RGMIPHK(*)TARGAA	Q5AB87	92	RGMIPHK(*)TARGKA
I1REK8	116	VFEGVPPPYDK(*)TK				A0A384JU36	116	VPPPYDK(*)VKRVVV	Q5AB87	115	VPPPYDK(*)KKRVVV
I1REK8	150	LSHEVGWK(*)YQDVVAR	A0A0D2XKG8	150	SSEVGWK(*)YEDVVA	A0A384JU36	150	SHEVGWK(*)YQDVVA	Q5AB87	149	SSAVGWK(*)YESVVE	A0A063C0I3	611	SHEVGWK(*)YQDVVA
I1REK8	184	QLADAK(*)K	A0A0D2XKG8	184	RQLADAK(*)KNASVK							A0A063C0I3	645	RQLSDAK(*)KNASVK
I1REM7	164	GK(*)DTQPGTR
I1RER4	102	K(*)VPNNRPGGVAAGVTR
I1RER9	253	EISEK(*)LFAK
I1RER9	245	NLNINK(*)NIR
I1RER9	374	SNDPIVITDYTK(*)FSTR
I1RER9	239	YGNYVQAADGLFSAAK(*)NLNINK
I1RER9	429	LK(*)ISGLEVK
I1RER9	358	VFATVEGGIK(*)DFIK
I1RER9	348	NAEK(*)VFATVEGGIK
I1RER9	191	ILASGLDPNRDHVK(*)LAR
I1RER9	296	FYEAGSDVK(*)IGR
I1RER9	265	NIGEDMVK(*)AGLR
I1RER9	46	DVDIK(*)LLSPAFLGDR
I1RER9	344	TAAGLTMASSIIETAAK(*)NAEK
I1RER9	257	LFAK(*)NIGEDMVK
I1RER9	150	FDNDPK(*)WAAK
I1RET8	279	GLSPK(*)EAAEDAVLR
I1RET8	110	VK(*)DAISVAR
I1REV1	131	YYGTSFPVPDLK(*)PENMR
I1REV1	328	QLK(*)YMTNR
I1REV1	245	LTHAVDNILLGDDK(*)EEK
I1REV1	227	LFAPGDCAK(*)VTQK
I1REV1	316	K(*)WLISAGYK
I1REV1	401	QWTYQTCTQWGYWQTGSGAPK(*)DQLPMVSR
I1REV1	315	PLAPYVK(*)K
I1REV1	356	CDGK(*)TLDQCYSIR
I1REV1	324	WLISAGYK(*)K
I1REV1	349	SNVESDK(*)SGRCDGK
I1REV1	530	EK(*)GGATADL
I1REV1	528	AWLEDWEK(*)EK
I1REV1	76	K(*)GGPVIILASGETSGEDR
I1RF01	129	AIANNAESNHEK(*)R
I1RF48	819	TAGK(*)WNIR
I1RF48	716	GK(*)EMAQQTMR
I1RF48	560	GSLGK(*)FLTNK
I1RF48	773	NAYWLSK(*)QK
I1RF48	734	SQK(*)VGDISSAIK
I1RF55	161	TVK(*)VGGGITSK
I1RF55	488	K(*)EVDPNDVFR
I1RF55	72	LTDAIPDLK(*)IYTR
I1RF55	157	ELDTQELSQDK(*)K
I1RF58	618	ADGVGTIILK(*)R
I1RF58	400	FPDAADLGEFWDLLYK(*)GR
I1RF58	2031	TNFGPNGWEALLGGK(*)EGLFMDR
I1RF58	845	NLANLK(*)ELVEGQGDSEVDFLSK
I1RF58	1244	DFK(*)ASHQVLR
I1RF58	453	FFNMSPK(*)EAEQSDPGQR
I1RF58	926	GMGK(*)EYFTSFTAFR
I1RF58	774	NVHIAK(*)VPTSWTR
I1RF58	2049	IAEANHFSMLK(*)R
I1RF58	1033	AQLLVDK(*)CQAGTHSMLAVR
I1RF58	889	EQLLK(*)GLDSAIER
I1RF59	104	DIK(*)DFLR
I1RF59	130	VAPDHVNFADTK(*)R
I1RF59	39	K(0.025)PSLSEK(0.975)EYR
I1RF59	118	FLEK(*)VAPDHVNFADTK
I1RF59	51	VHAK(*)LVSPLMEEYGIVR
I1RF60	398	QVFNAK(*)ER
I1RF60	315	VTFK(*)AHNFFEAQPTK
I1RF60	326	AHNFFEAQPTK(*)DATVYMLR
I1RF60	295	AAK(*)EHEEAVSK
I1RF61	221	WVK(0.982)GK(0.018)PVDHVR
I1RF61	503	K(*)AWPGAR
I1RF61	436	K(*)GPVTPSIVK
I1RF61	90	YLK(*)DYAK
I1RF61	94	DYAK(*)HFGLLEHCR
I1RF61	160	IEGIEK(*)FK
I1RF61	180	NPETLAGK(*)R
I1RF61	62	STLSNGSK(*)QR
I1RF61	355	ATTTDWQK(*)SR
I1RF61	223	GK(*)PVDHVR
I1RF62	27	K(*)DWTITWEPGAPNGQER
I1RF62	246	QVNDK(*)GCFPFMR
I1RF62	620	GFMPGTLPELESGGK(*)QGTVDK
I1RF62	348	YAVMIK(*)LDK
I1RF62	354	TPK(*)DYTIR
I1RF62	162	RKPDAPAPWHLISK(*)EQADIDAMSR
I1RF62	641	K(*)DSGETSASDSR
I1RF62	178	AVIDPK(*)LVMVSDWTR
I1RF62	150	RK(*)PDAPAPWHLISK
I1RF62	422	K(*)ADAMHVLSTHR
I1RF63	159	DK(*)SGLTLNR
I1RF63	74	FVDVIGK(*)LPDIVR
I1RF63	252	TATK(*)FLFSHGGRPYLR
I1RF63	67	VSK(*)FVDVIGK
I1RF63	210	TRPELSK(*)LR
I1RF63	332	WHLNVLK(*)DQVAEGK
I1RF63	375	K(*)TSWLSR
I1RF63	383	LK(*)SSLGHNK
I1RF63	157	ISVQK(*)DK
I1RF63	325	K(*)WHLNVLK
I1RF73	349	ENYLTK(*)AK
I1RFF4	255	K(*)MNDNAR
I1RFI3	1250	K(*)FFSDYRPR
I1RFI3	1293	LEK(*)VAEFER
I1RFI4	130	AAAEAAPK(*)AK										A0A063BYY2	129	VAESAPK(*)AKLLVI
I1RFI4	83	GYEPNAAGLK(*)EALSGAEVVLIPAGVPR
I1RFI4	320	LVDAALVDLK(*)K				A0A384JZL6	325	ACLADLK(*)KNIAKG
I1RFI4	232	RVQFGGDEVVK(*)AK										A0A063BYY2	231	GGDEVVK(*)AKDGAG
I1RFI4	263	AVQGEK(*)GVK										A0A063BYY2	262	RAAAGEK(*)GIVEPT
I1RFI4	122	DLAK(*)AAAEAAPK
I1RFJ5	53	AK(*)GLLGR				A0A384JZX9	53	APEIKAK(*)GLLGRY
I1RFJ5	51	GAAPEVK(*)AK				A0A384JZX9	51	GPAPEIK(*)AKGLLG
I1RFJ5	41	VVSFYEK(*)LPR	A0A0D2Y2D7	41	VVSFYEK(*)LPRGAA	A0A384JZX9	41	VVSFYEK(*)LPRGPA
I1RFJ5	62	YQAK(*)HFGK
I1RFL4	109	K(*)LYDIDCLK				A0A384JD74	112	IKEALKK(*)LYDIDT
I1RFN8	452	K(*)YDGVPECK
I1RFN8	460	KYDGVPECK(*)R
I1RFP5	382	K(*)LQSTER
I1RFU8	69	K(*)TVGVGR				A0A384JBX9	68	RHIYLRK(*)TVGVGR	A0A1D8PK61	69	RHIYLRK(*)QVGVGA
I1RFU8	14	DVDAQK(*)FITAYSAFLK				A0A384JBX9	13	RDVDAQK(*)FIDAYA				A0A063C716	14	RDVDAQK(*)FINSYA
I1RFV4	331	K(*)LSGNVSK
I1RFV9	159	GPDVDK(*)NEHR
I1RG11	262	SALEK(*)GSR
I1RG12	42	EARDEAK(*)QEIADYK
I1RG12	49	QEIADYK(*)AK
I1RG38	281	DIHAK(*)DAPK
I1RG54	11	LALSSTK(*)K
I1RG54	39	DQASDVCK(*)K	A0A0D2Y252	43	QAPDLCK(*)KAIEIG
I1RG54	40	K(*)ALEIGYR
I1RG54	219	FDDPK(*)VK
I1RG54	139	ALVECVEAGK(*)VR
I1RG57	437	K(*)WTEPVK
I1RG57	390	K(*)EGDAAVAK
I1RG66	438	ITGK(*)EGLSFTGK							Q5AJY2	428	VAKITGK(*)EGTYFK
I1RG69	208	WTPDK(*)IEWWVDGK
I1RG70	276	DAPAK(*)DIK
I1RG70	280	K(*)AAVGEIILAPNNK
I1RG70	305	LSGQK(*)TDSIAR
I1RG90	72	TNDK(*)ESR										A0A063CA17	310	VTKTNDK(*)ETRRPL
I1RG90	68	QITK(*)TNDK
I1RG99	289	LNPHVNVK(*)AIVIGLMDR
I1RG99	622	K(*)AYSEGNER
I1RGA1	153	FLEK(*)YNVVGK				A0A384JW84	157	EERFEEK(*)YLVVGR
I1RGB2	308	DYMVNK(*)R	A0A0D2Y1Y2	308	RDYMINK(*)REYVNT				Q9URB4	307	RDYVTNK(*)IEYLKA	A0A063BPT2	308	RDYMLNK(*)KDYLLT
I1RGB2	244	LHPELLGK(*)HQAHVK				A0A384JWQ9	244	RPELLGK(*)HQAHVK				A0A063BPT2	244	HPELLGK(*)HQSHVK
I1RGB2	250	HQAHVK(*)EALK	A0A0D2Y1Y2	250	KHQAHVK(*)EALKSD	A0A384JWQ9	250	KHQAHVK(*)QAIGAK	Q9URB4	249	DHQVYAK(*)KQIGTD	A0A063BPT2	250	KHQSHVK(*)AAINVK
I1RGB2	10	K(*)SGVIVGDDVLR	A0A0D2Y1Y2	10	QEVLSRK(*)TGVIVG				Q9URB4	9	PPAVLSK(*)SGVIYG	A0A063BPT2	10	TDVLSRK(*)SGVIVG
I1RGB2	114	SLAPTYGIPVVLHTDHCAK(*)K	A0A0D2Y1Y2	114	HTDHCAK(*)KLLPWL	A0A384JWQ9	114	HTDHCAK(*)KLLPWL	Q9URB4	113	HTDHCAK(*)KLLPWF	A0A063BPT2	114	HTDHCAK(*)KLLPWL
I1RGB2	55	DAK(*)APVILQFSQGGAAYFAGK							Q9URB4	54	EAARDNK(*)APIILQ
I1RGB3	327	GK(*)IEHAQR
I1RGC1	359	NVEEVVLLLK(*)K
I1RGC1	337	K(*)ALGLALEMVSSK
I1RGC1	372	TVDQEYEK(*)NTEYR
I1RGC3	215	GLLK(*)AAIR				A0A384JQG0	201	DAKGLLK(*)AAIRDP	Q5A5V6	207	DYKGLLK(*)AAIRDP
I1RGC3	98	VTK(*)GLLDR				A0A384JQG0	84	GAYKVTK(*)GLLDRF				A0A063CAA2	96	GAYKVTK(*)GLLDRF
I1RGC3	286	K(*)YGVEAEVINLR
I1RGC3	211	VVSPWSAEDAK(*)GLLK	A0A0D2YH37	212	WNSEDAK(*)GLLKAA	A0A384JQG0	197	WSAEDAK(*)GLLKAA	Q5A5V6	203	YSAEDYK(*)GLLKAA
I1RGC4	60	HWDNK(*)PAENETPEER				A0A384JPG1	57	FKHWDDK(*)AAKNET				A0A063C393	59	FKHWDSK(*)PAENET
I1RGC6	279	K(*)LLDDASAGDER	A0A0D2YH41	279	DNARLRK(*)LLDDAS	A0A384JPI1	280	DSARLRK(*)LLDDAS				A0A063C0A2	280	DNARLRK(*)LLDDAS
I1RGE7	641	IPDCDGK(*)TLK
I1RGE7	323	K(*)NGDLGK
I1RGE7	614	GK(*)EWEDK
I1RGF9	378	LPVAGK(*)ETAIK
I1RGK5	233	DQDGK(*)LR
I1RGK5	221	SK(*)LAYMHQR
I1RGK5	116	K(*)NLITLR
I1RGK5	115	VLKPDGTFEDK(*)K
I1RGK9	91	GYVEWENYPDK(*)K
I1RGL1	90	ELRPLPVIK(*)GR
I1RGL1	223	TKVENMELDDAAEGK(*)QAAHK
I1RGN4	135	DNK(*)EEILDHIQR
I1RGQ6	267	FGPNPK(*)EHR
I1RGR4	315	NK(*)FVSFVDDLK
I1RGR4	271	VIIDGVVNQFLWYK(*)AR
I1RGR7	159	AFVGK(*)CNMDR										A0A063BTT7	238	QRALVGK(*)CNMSRN
I1RGR7	112	FSDPEYAK(*)R
I1RGR7	427	HLFEK(*)FVMTGDDR
I1RGR7	272	GSEADLYESYGLLNK(*)R
I1RGR7	40	ITGFWK(*)K
I1RGR7	361	EVLSEGK(*)DR
I1RGR7	415	GLQSVMTPK(*)EPGDSLR
I1RGS6	289	FIEAK(*)TK
I1RGU6	261	GTTKPGATDSDQTEHK(*)DIHNR										A0A063BZU0	202	VRYKGDK(*)NFQKRE
I1RGU6	607	AAK(*)DAGVNVTVPFTPGR	A0A0D2Y7J6	607	AVEKAAK(*)DAGVNI
I1RGU6	655	VK(*)LEHMLIDR										A0A063BZU0	593	KSHGAVK(*)QEHLLV
I1RGU6	465	AWFK(*)LTHR
I1RGU6	793	NGK(*)APNVSPR
I1RGU6	586	NFNDSQSNGK(*)AISLADVIVLAGSAAVEK
I1RGU6	769	ATAETYAEAGGSEK(*)LVR
I1RGU6	461	FLENPQEFNDAFAK(*)AWFK
I1RGU6	65	IPNVAGHGVTHQK(*)WWPESLK
I1RGU6	105	SLDYNALK(*)EDLRK										A0A063BZU0	63	LDFEGLK(*)KDLKAL
I1RGU6	422	DAEATVPHAYDSSK(*)K										A0A063BZU0	363	DAYDANK(*)FHKPKM
I1RGU6	698	ALNANWDGSSHGILTK(*)R
I1RGY6	68	K(0.001)VNK(0.999)GYEAGSR
I1RGZ5	60	AK(*)EILAGFVGAFVDR										A0A063BZR3	60	DDHAKAK(*)EILAGA
I1RGZ5	87	GLDFIDAEK(*)AK										A0A063BZR3	87	DFIDREK(*)AKRHAQ
I1RGZ5	58	NGQPDSHAK(*)AK										A0A063BZR3	58	HPDDHAK(*)AKEILA
I1RH33	594	LK(*)DLVLSF
I1RH36	177	DLAK(*)AIFTTIGETVEVPPR
I1RH70	635	ESDDEDLK(*)K
I1RH70	641	VVNHK(*)YR
I1RH70	620	AADEVK(*)ALEER
I1RH70	614	K(*)AADEVK
I1RH81	74	AAANEVAK(*)EIFGDIK
I1RH81	81	EIFGDIK(*)NFYNGEPMLLK
I1RH81	30	THMPLVASK(*)WGPLGLK
I1RH81	37	WGPLGLK(*)SYK
I1RHA0	34	LLLNFK(*)GLNYK
I1RHA0	49	TEWLEYPQIK(*)ER
I1RHA2	95	QWTSESDVDK(*)TEITR
I1RHA2	26	VFEAAK(*)R
I1RHA2	31	RGELK(*)HFDYDESR
I1RHA2	20	IHANK(*)VFEAAK
I1RHC2	264	FLIHQK(*)R
I1RHF1	44	VIQK(*)DPNK
I1RHI7	231	K(*)LCIVDLESR
I1RHI7	457	HVWIGK(*)EDR	A0A0D2XM12	355	KHLWTGK(*)KDHIKV
I1RHL0	526	YAK(*)EEGVK
I1RHL4	305	NPK(*)VHAYWK
I1RHN4	190	LSFK(*)HCD
I1RHN4	144	EAIAGAIEHHIK(*)K
I1RHP6	613	LYQLK(*)QK
I1RHP6	470	K(*)HFPAENVGNYNGR
I1RHP6	492	K(*)NWDDPK
I1RHP6	241	STGAGALSIWTHNLK(*)DIK
I1RHP6	139	GEHYDEK(*)K
I1RHP6	502	LLDK(*)TIK
I1RHP6	438	K(*)MVQPLLDEWK
I1RHP6	269	IGAGIQVK(*)DLYEAADR
I1RHP6	567	VNNK(*)ITFDIMER
I1RHP6	93	HAVSDPK(*)CK
I1RHP6	106	TFPNK(*)VIWK
I1RHP6	403	RFPEYSDK(*)K
I1RHP6	334	FVTADEK(*)QNTDLFWAIR
I1RHP6	261	GASSYTGPAFK(*)IGAGIQVK
I1RHP6	498	KNWDDPK(*)LLDK
I1RHP6	528	QTK(*)ETPPNSANPAWR
I1RHP6	101	IFPGDK(*)TFPNK
I1RHP6	140	GEHYDEK(0.08)K(0.92)CEFLK
I1RHQ0	61	LLEK(*)HGER
I1RHQ4	385	IK(*)ALATTGR
I1RHS0	35	GPELK(*)HWPK
I1RHS0	233	K(*)GEITTAR
I1RHS0	39	HWPK(*)GAAK
I1RHS0	241	K(*)QIEDNAYTQK
I1RHS0	107	HK(*)ESLYSYYLR
I1RHS0	212	MVASDPK(*)YGYNVPAK
I1RHS0	344	EQK(*)LPVTANK
I1RHS0	164	TIPTTYYEEGK(*)VTATEVSPPK
I1RHS0	101	LVPFK(*)DSK
I1RHS0	43	GAAK(*)ALNK
I1RHS0	96	DTMDPALK(*)LVPFK
I1RHU9	369	FDIEK(*)ELR
I1RHU9	264	K(*)DGPLSK
I1RHV0	250	YPTAGAAADPCKVPAADNK(0.015)CEIVDK(0.985)VFYR
I1RHV1	402	K(*)GRPGQK
I1RHV1	401	LTCATK(*)K
I1RHV1	231	SK(*)WLPAFK
I1RHV1	237	WLPAFK(*)K
I1RHV1	308	VASK(*)MMVPFLDALVQR
I1RHV1	304	YYYGVGPATK(*)VASK
I1RHV1	436	SCALAK(*)YAK
I1RHV1	335	FVAGPDATGTNFEGK(*)QFK
I1RHW3	161	K(*)TISLFK
I1RHW3	97	EYTDIK(*)SIVSK
I1RHY6	241	K(*)FLAFAK
I1RHZ3	564	QQLANGPAWK(*)R
I1RHZ3	532	K(*)ISEIDLDTGRR
I1RHZ3	386	TLVALAQQGYAPK(*)FFSFIDK
I1RI07	94	SIQDK(*)HGAVHVLVNNAAAAGNR
I1RI08	677	IFYK(*)FYPK
I1RI08	154	AK(*)GNTGSLPLWLK
I1RI08	265	TLQGLHWQEVK(0.988)DSK(0.012)PLR
I1RI08	146	GDK(*)YEAR
I1RI08	471	HHEHMAK(*)NYK
I1RI24	73	YVVK(*)ASK
I1RI24	117	K(*)QIVYPSYTDK
I1RI24	47	TCDK(*)PDTTCTWNFK
I1RI39	131	FDFK(*)ADPFSFTVSR
I1RI39	206	DSYGTPK(*)GQNLYGAHPIYFDHR
I1RI39	942	K(*)LTFTADVPLTK
I1RI39	346	IFTIDPERFPADK(*)YK
I1RI39	80	LK(*)LEVEYQTEDR
I1RI39	122	PGFGQWASPK(*)NSK
I1RI39	42	DLSK(*)CPGYK
I1RI39	941	GTDHAEYDSENK(*)K
I1RI39	30	AGVDDLDK(*)PR
I1RI39	953	KLTFTADVPLTK(*)K
I1RI39	553	K(*)TGSGCGEDECK
I1RI39	564	TGSGCGEDECK(*)GLPNR
I1RI39	540	HWGQNK(*)YGR
I1RI39	47	DLSKCPGYK(*)ATK
I1RI39	348	YK(*)DLVETIHAR
I1RI39	38	RDLFEK(*)DLSK
I1RI43	321	ALEIYK(*)K
I1RI43	338	ILDNK(*)PK
I1RI43	111	K(*)HVVEGLK
I1RI43	322	K(*)IDDGVLEEIEK
I1RI75	10	NYANMIEEK(*)NLK(*)K
I1RI75	13	NYANMIEEK(*)NLK(*)K
I1RIB4	80	NK(*)GHDVSEAEK
I1RIC3	198	EEEDK(*)HR
I1RIC3	184	RREEEEK(*)R
I1RIE9	36	ATECPSTGK(*)AR
I1RIE9	86	DLPADAK(*)DCSIGWAQGERPER
I1RIF9	185	K(*)ELDTYSK
I1RIF9	390	TGADSLLGTSAK(*)K
I1RIF9	414	YANIAK(*)GLN
I1RIF9	110	QLFLLK(*)K
I1RIG1	380	WIFPK(*)AR
I1RII9	553	NDGGVVDAK(*)LK
I1RII9	272	AIATGVTLADGTIIK(*)ASR
I1RII9	161	NTATYGSK(*)GVGDSGPVQAVVNR
I1RII9	253	INLSAPK(*)GK
I1RII9	390	LLSLAK(*)EAVAK
I1RII9	146	AMMK(*)SETFTGK
I1RII9	555	LK(*)VYGTENLR
I1RII9	153	SETFTGK(*)NTATYGSK
I1RII9	103	GK(*)VLGGSSALNLMTYDR
I1RII9	395	EAVAK(*)DGSK
I1RII9	494	K(*)IANTEPMR
I1RII9	257	K(*)AIATGVTLADGTIIK
I1RIM4	103	QQVYVDFSGMGQGK(*)FGYTTGAQPAPK
I1RIM4	174	NCLPFSVK(*)AVK
I1RIM4	23	DTTPK(*)NFEFQGLALR
I1RIM4	58	DQK(*)ASCYSSK
I1RIM4	115	FGYTTGAQPAPK(*)NASR
I1RIM4	126	VDK(*)DGMLTCDGASFVACPMGDNLEK
I1RIM7	195	GK(*)FITDDQGR
I1RIN4	43	DGGSNSK(*)EYICR
I1RIS0	311	EVACK(*)TDTCPR
I1RIV0	333	HSLVGNDK(*)FR
I1RIW5	81	KQEFGK(*)NAQGK
I1RIW5	128	STYSDYDK(*)YK
I1RIW5	269	LSTTVEGINYNK(*)K
I1RIW5	479	YIGHK(*)IGNIINGK
I1RIW5	120	LK(*)STYSDYDKYK
I1RIW5	407	K(0.988)IPK(0.012)PTAFTYPR
I1RJ03	332	VK(*)DVMHIR
I1RJ03	224	DMSGPDAIK(*)DGMR
I1RJ03	230	QK(*)DFGFFDR
I1RJ17	130	SSIIQK(*)ISLK
I1RJ17	63	K(*)PFHVYDDEFLDVIGK
I1RJ17	134	ISLK(*)EAEALRK
I1RJ17	280	YNFATGAVTVVADDFTLPNGIGFAPDGK(*)R
I1RJ17	146	GTLGK(*)DEVK
I1RJ17	356	VYAGCGDGVHVWNPSGK(*)LIGK
I1RJ17	319	K(*)TFAYVSSFIPDGVHTDSK
I1RJ17	360	LIGK(*)IYTGTTAANFQFAGK
I1RJ17	375	IYTGTTAANFQFAGK(*)GR
I1RJ17	337	TFAYVSSFIPDGVHTDSK(*)GR
I1RJ17	30	LPSTAQVIDQK(*)SFNVLK
I1RJ17	150	DEVK(*)VTVVDTANPQVVNPNGGIYYK
I1RJ55	703	LDK(*)GDSLEIPFEITR
I1RJ55	133	AK(*)GVNVLLGPNVGPLGR
I1RJ86	137	K(*)VFGCPSPTTVTATICAK
I1RJ86	118	HNILSPGAGCK(*)LFDCR
I1RJA6	338	KNDDGTTEK(*)R
I1RJC5	359	DAVSK(*)GAR
I1RJC5	290	ELVGLK(*)WR
I1RJC5	313	FLVQSAVYDK(*)FLQR
I1RJD9	84	HQLSSALDETVQLAQHAK(*)DHILR
I1RJD9	93	HGHK(*)SEFFTK
I1RJD9	133	CDDPDK(*)NCATQDAWAGHWR
I1RJD9	121	VVNADK(*)TGVLFR
I1RJE2	110	DHK(*)WHGPK
I1RJF1	35	K(*)QQSSNPR
I1RJG6	403	SQLDNADEIPTFLVGDFNAPSHLDYTEGLK(*)DK
I1RJG6	248	VLSLNMWNGGTGVTNYHDK(*)QIK
I1RJG6	469	IDFVLHK(*)GK
I1RJG6	438	VAHPDPVK(*)EQGITWSPIYIWNGGR
I1RJG6	315	SGGVK(*)IALDGTNK
I1RJG6	413	NCGYSDIK(*)WPTSVLPEEAGLIDSFR
I1RJG6	366	TPQMK(*)ATLAGMK
I1RJG6	487	VTDSQTVVVGEPK(*)PQPNHK
I1RJG6	405	DK(*)NCGYSDIK
I1RJG6	493	VTDSQTVVVGEPK(0.004)PQPNHK(0.996)ENEWFSDHR
I1RJI2	75	WIK(*)TGIELYNEHPR
I1RJI2	144	VDENGEK(*)TPLR
I1RJI2	121	SVTIK(*)AMK
I1RJK0	572	RLPK(*)WLGYLER
I1RJK0	75	AGK(*)LTSVQLVTCYLIR
I1RJK0	165	DAHVVK(*)K
I1RJK0	463	GHPAFASGQDGFLASLETK(*)GER
I1RJK0	492	KGINDALSYK(*)GK
I1RJK0	134	GPLHGIPFTVK(*)DNIGTK
I1RJK0	310	TPK(*)GGYAQYLSK	A0A0D2Y5S6	310	QKNKTPK(*)GGYAQY
I1RJK0	441	YDGTEGGYPYK(*)NGK
I1RJK0	429	NLEDIVEFNK(*)K	A0A0D2Y5S6	429	DIVKFNK(*)QYDGVE
I1RJK0	430	K(*)YDGTEGGYPYK
I1RJK0	324	ALK(*)GATFGLPWK
I1RJK0	483	K(*)GINDALSYK
I1RJK0	177	DAGAVLFGK(*)AALSEWADMR
I1RJK0	444	NGK(*)GHPAFASGQDGFLASLETK
I1RJK0	140	DNIGTK(*)DSLETTAGSWALLGNVVPR
I1RJP7	215	K(*)VEDLVVEK
I1RJP7	40	GTNEEK(*)GSGR
I1RJP7	54	IGEIAEAVAK(*)R
I1RJP7	211	SYFEK(*)YGK
I1RJR2	236	DAAHIK(*)MR
I1RJR5	163	RVPK(*)HLR
I1RJS2	35	K(0.774)K(0.226)DDLADTTLR
I1RJS2	68	TLK(*)GHLAK										A0A063C0G6	68	RAKRTLK(*)GHLAKI
I1RJT7	74	GYLAAYIK(*)ELEDNPLR
I1RJT7	104	MLTAGTLAGTQELFASWLAK(*)DR
I1RJT7	252	K(*)HFGDDRR
I1RJT7	192	ATVK(*)VGFWK
I1RJT7	19	VAEK(*)VHDTTDK	A0A0D2Y5G3	15	VTKVSEK(*)VHDATE
I1RJT7	15	VSEK(*)VAEK
I1RJT9	309	TVFK(*)HLDGR				A0A384JQD2	306	FSRVVLK(*)HLDGRG
I1RJU4	274	NTGK(*)DAEVYAPQSGPNGLIK
I1RJU4	123	LDVDGKPHPHSFFK(*)DGEETR
I1RJU4	11	YGK(*)DNVR										A0A063C5F9	25	SAARYGK(*)DNVRVL
I1RJU4	204	QFAPK(*)FDTVR
I1RJU4	91	ENPVNPPELYASILGSHFIEK(*)YK
I1RJU4	199	FDSVDAVK(*)QFAPK				A0A384JCX7	199	AGLDAVK(*)EAIPKF
I1RJU4	115	LDVDGK(*)PHPHSFFK
I1RJU4	218	NITLK(*)TFAEDASASVQATMYK				A0A384JCX7	218	ARNITMK(*)TFAEEN
I1RJU4	191	K(*)FDSVDAVK
I1RJU4	103	HIHVANVSVK(*)TVR
I1RJU4	93	YK(*)HIHVANVSVK
I1RJU4	270	GIK(*)NTGK
I1RJU8	371	KVTEDFVEAEFAGPDGSK(*)QTLR	A0A0D2Y5F2	373	AGPDGTK(*)QTLRIP
I1RJU8	564	VLVAVDWLK(*)SK
I1RJU8	302	DFFEEDIK(*)K	A0A0D2Y5F2	304	FFEDDIK(*)KLIPEI
I1RJU8	303	K(*)LIPDISHR							Q5AEC9	312	IDQDLKK(*)WVPEVA
I1RJU8	264	ASFK(*)GQSQEEIDR
I1RJU9	149	HK(*)IILER							Q59QC4	134	PEGKRTK(*)ILFEKQ
I1RJU9	34	DEFNIPSK(*)ADVAR
I1RJV3	128	K(*)FGGPGAR				A0A384JD22	128	RRCEPKK(*)FGGPGA				A0A063C2F2	129	RRCEPKK(*)FGGPGA
I1RJV4	6	K(*)HVPIVK	A0A0D2Y5E5	5	MVAAKHK(*)KIVK	A0A384JPV6	6	MVSAKKK(*)VPIVK				A0A063C0H4	6	MVSAKKK(*)VPIVK
I1RJV4	114	AK(*)QLGVK	A0A0D2Y5E5	113	DIIARAK(*)QLGVKV	A0A384JPV6	114	EIVARAK(*)ALGVKV				A0A063C0H4	114	DIIARAK(*)QLGVKV
I1RJV4	12	HVPIVK(*)K				A0A384JPV6	12	KHVPIVK(*)KRTKRF				A0A063C0H4	12	KHVPIVK(*)KRTARF
I1RJW6	70	EYSQISK(0.023)PK(0.977)K										A0A063C0J1	70	SQISKPK(*)KTVQRA
I1RJX2	176	ILVLSVIGAK(*)EGVQR
I1RJZ2	178	IGPLGK(*)IDGFFAK
I1RJZ7	197	AYK(*)TMEQLCQLIVNK
I1RJZ7	748	IAYIK(*)QHAFAHIDNHLDK							P25997	742	CRIAYIK(*)QHAFAH
I1RJZ7	793	IITEADEK(*)AMDK	A0A0D2Y596	793	ITEADEK(*)AMDKIF	A0A384JZC3	806	VTDEDEK(*)AMDKIY
I1RJZ7	147	SAQK(*)WPEK	A0A0D2Y596	147	SIRTAQK(*)WPEKMA	A0A384JZC3	161	SILEAQK(*)WPEKMT	P25997	145	NLTNTNK(*)WTEKVA	A0A063C1R7	147	SIRTAQK(*)WPEKMA
I1RJZ7	797	AMDK(*)VFR	A0A0D2Y596	797	DEKAMDK(*)IFRIEG				P25997	791	DEQNMNK(*)IFKIEG
I1RJZ7	57	IGDQVVPDNVIEGLK(*)K				A0A384JZC3	71	KTVEALK(*)KQLANK				A0A063C1R7	57	KTIDSLK(*)KSLGNK
I1RJZ7	948	DSLGALSK(*)ALK	A0A0D2Y596	948	SLGALSK(*)ALKKFE	A0A384JZC3	961	SLGALSK(*)ALKSFE	P25997	942	SLGALSK(*)ALKAFE
I1RJZ7	188	VPELIPVISESMWDTK(*)K	A0A0D2Y596	188	ESMWDTK(*)KEVKER	A0A384JZC3	202	ESMWDTK(*)PEVKKR	P25997	186	ESMWDTK(*)KEVKEA	A0A063C1R7	188	EAMWDTK(*)KEVKDR
I1RK12	205	SIAK(*)EAENHR
I1RK12	319	IEHGDPDVDDK(*)DMK
I1RK14	194	LVGVQK(*)ER
I1RK25	35	GTK(*)VSEWK
I1RK25	152	SETCTK(*)ASFTVPVLEMR
I1RK25	32	APAPTCMEK(*)GTK
I1RK25	40	VSEWK(*)LTDFVYNVQK
I1RK25	75	STNTATVEFDLHNAALDYTANCYGK(*)SVSK
I1RK25	138	TSTETK(*)SNCHSTTK
I1RK25	80	K(*)ALFDGK
I1RK25	146	SNCHSTTK(*)SETCTK
I1RK25	92	TDYTCK(*)VPNGADSATFK
I1RK25	103	VPNGADSATFK(*)YNHK
I1RK25	86	ALFDGK(*)TDYTCK
I1RK35	81	REDIFITGK(*)LWNNK	A0A0D2Y552	81	DIFITGK(*)LWNNKH
I1RK35	201	LPQPELVK(*)YLQEK	A0A0D2Y552	201	PQPELVK(*)YQKEKG
I1RK35	63	K(*)ALSEVPGLK
I1RK35	49	HLDLAK(*)IYQNQR	A0A0D2Y552	49	RHLDLAK(*)IYQNQR							A0A063BUH6	49	RHLDLAK(*)IYGNQK
I1RK35	72	KALSEVPGLK(*)R							A0A1D8PNK3	121	IKDGLVK(*)REELFI	A0A063BUH6	72	ADVAGLK(*)REDIFI
I1RK35	169	SIGVSNFNK(*)EMLEQIIK
I1RK35	245	GK(*)EVTPAQVILAWSTLDNHVVIPK
I1RK35	62	EVGEGIK(*)K
I1RK57	353	K(*)ANVVVR
I1RK57	948	YSEACIPVFK(*)AR
I1RK57	260	K(*)QPFVGASK
I1RK57	268	QPFVGASK(*)R
I1RK63	278	STFDPK(*)TGEFQR
I1RKB2	273	YSVDEK(*)R	A0A0D2YCA1	273	KYSVDEK(*)RRVLDR	A0A384JGI5	272	KYSIDEK(*)RRILDR				A0A063BQF8	271	KYSIDEK(*)RRVLDR
I1RKB5	318	NVLDGINEFDGTDHQYFHGGGK(*)GR				A0A384K542	315	YFHEGPK(*)GKHELW
I1RKB5	580	YK(*)FLDNFDR	A0A0D2YC96	401	DPLLRYK(*)FLDHFD	A0A384K542	577	DDLLRYK(*)ALNEFD
I1RKB5	115	GAHPMK(*)K
I1RKB7	74	MQSNWTELTLQEK(*)K	A0A0D2YC94	74	ELTLQEK(*)KAAYWI	A0A384K4A4	70	ELTLQEK(*)KAAYYI
I1RKF5	273	DLSVVQTVK(*)DIR
I1RKF5	235	GK(*)FTWSPSR
I1RKG1	128	AVK(*)EDYATVEALLR
I1RKG1	88	GSSATLGLIK(*)IR	A0A0D2YC42	85	ATLGLIK(*)IRDGCE	A0A384K357	133	ATLGLTK(*)VKDSCE				A0A063BVM7	101	ATLGLVK(*)VRDGCE
I1RKG1	145	QYYEQK(*)E
I1RKG1	125	LIGDYFK(*)AVK
I1RKG1	101	YGK(*)NENLDGSSLPDDEK
I1RKG1	115	NENLDGSSLPDDEK(*)CLK
I1RKH8	103	VDSDK(*)QAEAEK
I1RKH8	134	SAGK(*)FAPSPCK
I1RKJ1	333	K(*)VHALIDGAESK
I1RKK0	98	KVSHTEYK(*)R										A0A063BVK3	98	VSHTGYK(*)RIYNEY
I1RKK0	201	AK(*)TFLEK	A0A0D2YBZ4	199	KSATKAK(*)TFLEKR				A0A1D8PTY6	174	KSSNSAK(*)TFLEKR
I1RKK0	195	ATAIGK(*)SATK				A0A384K318	195	KATAIGK(*)NATSAK				A0A063BVK3	193	KATAIGK(*)SATKAK
I1RKM0	430	K(*)DDAPNYR
I1RKP1	120	AAAAQAPLLNFHGGGHVNHSLFWENLAPNGK(*)GGGGEPEGK
I1RKP1	145	LLTSINEDFGSFEAFK(*)K				A0A384JHR7	146	KDFSTFK(*)TKFNAA
I1RKP1	165	QTNATLAGIQGSGWAWLVK(*)DK
I1RKP1	89	GDAK(*)AAAAQAPLLNFHGGGHVNHSLFWENLAPNGK
I1RKP1	129	GGGGEPEGK(*)LLTSINEDFGSFEAFK							Q5A8Z4	131	PPSEDSK(*)LGKQIV
I1RKP1	146	K(*)QTNATLAGIQGSGWAWLVK										A0A063CAK3	145	SFEDLKK(*)QTNAAL
I1RKP3	463	FDPAK(*)GIPTVIDSYAEFR
I1RKP3	451	K(*)YIAQVAR
I1RKS0	159	FFGQEK(*)GGVNSK
I1RKS0	153	K(*)FFGQEK
I1RKV6	377	SFLSTLSK(*)VIDSK
I1RKY6	28	EWAENK(*)AK
I1RKY6	142	LHEK(*)ELDAIADESERYDR
I1RKZ7	286	K(*)EIITAPLDDK	A0A0D2YBI2	290	KRKDGKK(*)EIITAP
I1RL08	127	QIIWPAYTDK(*)QLAGAK
I1RL08	63	FGIDTGNGK(*)PYECR
I1RL08	72	HDVK(*)GPGASK	A0A0D2YBG3	71	ECRYDVK(*)GPGASK
I1RL08	78	GPGASK(*)K
I1RL54	564	AK(*)VASWPAWR										A0A063BN15	561	INAYRAK(*)VASWPA
I1RL54	543	RPQWLTIDK(*)IDLDTGLR
I1RL54	54	NGLNLK(*)SFQR
I1RL74	285	TEGEQFAK(*)K
I1RLC7	299	IAGK(*)YK(*)NK
I1RLC7	297	IAGK(*)YK(*)NK
I1RLD7	356	ALELHK(*)QFVSDWK
I1RLD7	402	EK(*)DNAVMFQVQHMMNGVEQEK
I1RLD7	306	ALDAFWK(*)IPYETSNLR
I1RLD7	214	ALK(*)GGSTNFGIVTR
I1RLD7	51	HVYSPSSDGYK(*)TR
I1RLD7	493	FPGGFK(*)ITK
I1RLD7	211	TENADLWK(*)ALK
I1RLE0	134	CYSTPSSK(*)K
I1RLE0	126	AGDAK(*)CYSTPSSK
I1RLE0	135	K(*)NYSCPNPVTLYAK
I1RLE0	121	FDCK(*)AGDAK
I1RLE2	333	DSTCGGK(*)TETCHGR
I1RLE2	282	GVSAYLLEK(*)AVR
I1RLE2	193	AHESLSK(*)GR
I1RLE2	734	APLTGK(*)ITGFTGK
I1RLE2	99	AFIVGNPDK(*)PK
I1RLE2	715	DIK(*)AGTYR
I1RLE2	200	LSVGK(*)TR
I1RLE2	101	AFIVGNPDK(0.079)PK(0.921)ER
I1RLG9	102	IESK(*)YVFTPQAGK
I1RLK2	75	ALAGK(*)DHAVSMQER
I1RLK2	97	EK(*)NCVGYSEK
I1RLM0	61	EGADK(*)NVEELVK										A0A063BT47	61	RKEGAEK(*)NVEELT
I1RLM0	68	NVEELVK(*)EYGVK										A0A063BT47	68	NVEELTK(*)DYGVKV
I1RLM0	78	AYK(*)LNAADYNDVER							P87219	90	VKAKAYK(*)CNVTDP	A0A063BT47	78	VKVKAYK(*)LNVVDY
I1RLM0	20	GK(*)VVVVTGASGPR				A0A384K7U0	20	LFSLKGK(*)VVIVTG				A0A063BT47	20	LFSLKGK(*)VVVVTG
I1RLM0	18	ANHILDLLSLK(*)GK				A0A384K7U0	18	KDLFSLK(*)GKVVIV				A0A063BT47	18	TDLFSLK(*)GKVVVV
I1RLM0	56	K(*)EGADKNVEELVK
I1RLM0	73	EYGVK(*)AK				A0A384K7U0	73	AETYGVK(*)AKAYKL				A0A063BT47	73	TKDYGVK(*)VKAYKL
I1RLM0	235	NGDAK(*)ELK
I1RLM0	96	FVGEVVK(*)DFGK				A0A384K7U0	96	LVADVVK(*)EFGKVD
I1RLR0	159	FAGYDNAK(*)ASFK
I1RLR2	516	GNFAIK(*)DAQR
I1RLR7	404	SNAPGK(*)GYGR
I1RLS1	38	LLISHQK(*)AK				A0A384JIS8	39	ILISHQK(*)AKHFKC				A0A063BNQ3	38	LLISHQK(*)AKHFKC
I1RLU2	495	EFDEATEK(*)GR
I1RLU2	317	LHK(*)FPDR
I1RLU2	484	VENEK(*)VAK
I1RLW6	35	DITLK(*)GLMAGAQK
I1RLW6	155	RGECAFSAK(*)STNGK				A0A384K4G2	184	TCSFGDK(*)SANAGK
I1RLW6	207	TK(*)AGEVK
I1RLW6	358	DFEK(*)FFK
I1RLW6	212	AGEVK(*)VDLK
I1RLW6	399	SDYAAFIENGIPSGGLFTGAEQLK(*)TEEEAK
I1RLW6	30	LQK(*)DITLK
I1RLW6	141	GK(*)VVLVKR
I1RLW6	82	SLNYYNVK(*)K							A0A1D8PI95	146	KGYYNVK(*)TQSFKA
I1RLW6	83	K(*)QPFTELYSAGTASLK
I1RLW6	146	GKVVLVK(*)R
I1RLW6	406	K(*)FGGEAGVAYDINYHK
I1RLW6	20	K(*)PLVNELK
I1RLW6	421	KFGGEAGVAYDINYHK(*)AGDTIDNLNK
I1RLW6	447	EAFLVNTQAIANSVAK(*)YAK
I1RLW6	431	AGDTIDNLNK(*)EAFLVNTQAIANSVAK
I1RLW6	216	VDLK(*)VDATVENR
I1RLW6	43	GLMAGAQK(*)LQDIAEANDDTR
I1RLW6	405	TEEEAK(*)K
I1RLX1	117	VDK(*)TEISEIEPHVGER
I1RLX1	58	K(*)FYYDFR
I1RM07	152	SLVTFGSQHNGIVK(*)FK
I1RM07	154	FK(*)ACGQNDWLCK
I1RM07	164	ACGQNDWLCK(*)GAMALLR
I1RM07	266	K(*)LYQEDWLGLR
I1RM30	120	AEGAK(*)CGR
I1RM68	119	TYPAIHK(*)HAK
I1RM68	228	GAAK(*)IGELLTER
I1RM68	96	VPSICYDDLGDVDK(*)DER
I1RM68	336	HSPDAHPK(*)LNELLK
I1RM69	205	K(*)ELPYNLDAVIFGEPTELK
[truncated: 1,504 more rows]
