# Supplementary material for: Quantitative multiplexed proteomics analysis reveals reshaping of the lysine 2-hydroxyisobutyrylome in Fusarium graminearum by tebuconazole
Source: BMC Genomics. 2022 Feb 18;23:145. doi: 10.1186/s12864-022-08372-4 (PMC8855566; doi:10.1186/s12864-022-08372-4)
Supplement: Supplementary file 3 — Additional file 3: Table S3. The GO enrichment analysis of all the identified Khib proteins in F. graminearum. [file 12864_2022_8372_MOESM3_ESM.xlsx]

## Sheet: ident GO2Protein
Table S3: The GO enrichment analysis of all the identified Khib proteins in F. graminearum.
GO Terms Level 1	GO Terms ID	GO Terms Level	GO Terms Description	Fisher's exact test P value	Protein accession	Position	Amino acid	Protein description	Gene name	Localization probability	PEP	Score	Modified sequence	Charge	Mass error [ppm]	MS/MS Count
Cellular Component	GO:0019867	3	outer membrane	0.0244923	I1RIC3	198	K	Cvnh domain-containing OS=Fusarium longipes OX=694270 GN=FLONG3_875 PE=4 SV=1	FG03554.1	1	0.00914562	77.058	EEEDK(1)HR	2	-0.10936	2
Cellular Component	GO:0019867	3	outer membrane	0.0244923	I1RIC3	184	K	Cvnh domain-containing OS=Fusarium longipes OX=694270 GN=FLONG3_875 PE=4 SV=1	FG03554.1	1	0.000771413	128.27	RREEEEK(1)R	2	0.58605	2
Cellular Component	GO:0019867	3	outer membrane	0.0244923	A0A1C3YJ05	161	K	Mitochondrial outer membrane protein porin OS=Gibberella zeae OX=5518 GN=FGRA07_10094 PE=4 SV=1	FGRAMPH1_01T06863	1	1.25436e-05	107.06	IEVADSLAK(1)GLK	3	0.041196	3
Cellular Component	GO:0019867	3	outer membrane	0.0244923	A0A1C3YJ05	181	K	Mitochondrial outer membrane protein porin OS=Gibberella zeae OX=5518 GN=FGRA07_10094 PE=4 SV=1	FGRAMPH1_01T06863	1	0.0201191	52.255	GAK(1)FNLHFK	3	0.37594	2
Cellular Component	GO:0019867	3	outer membrane	0.0244923	A0A1C3YJ05	303	K	Mitochondrial outer membrane protein porin OS=Gibberella zeae OX=5518 GN=FGRA07_10094 PE=4 SV=1	FGRAMPH1_01T06863	1	0.0159814	53.124	IDPVSFTK(1)VK	3	0.28171	1
Cellular Component	GO:0019867	3	outer membrane	0.0244923	A0A1C3YJ05	281	K	Mitochondrial outer membrane protein porin OS=Gibberella zeae OX=5518 GN=FGRA07_10094 PE=4 SV=1	FGRAMPH1_01T06863	1	3.91013e-06	99.413	ATWNSK(1)TGNAVGLEVASK	3	-1.1756	1
Cellular Component	GO:0019867	3	outer membrane	0.0244923	A0A1C3YJ05	46	K	Mitochondrial outer membrane protein porin OS=Gibberella zeae OX=5518 GN=FGRA07_10094 PE=4 SV=1	FGRAMPH1_01T06863	1	0.000584205	95.483	VTGK(1)SSHEK	3	1.1975	2
Cellular Component	GO:0019867	3	outer membrane	0.0244923	A0A1C3YJ05	178	K	Mitochondrial outer membrane protein porin OS=Gibberella zeae OX=5518 GN=FGRA07_10094 PE=4 SV=1	FGRAMPH1_01T06863	1	0.000118892	80.361	LEGLFNFLPATAAK(1)GAK	3	0.14117	1
Cellular Component	GO:0019867	3	outer membrane	0.0244923	A0A1C3YJ05	187	K	Mitochondrial outer membrane protein porin OS=Gibberella zeae OX=5518 GN=FGRA07_10094 PE=4 SV=1	FGRAMPH1_01T06863	1	2.84456e-05	92.112	FNLHFK(1)QPGFHGR	3	0.89869	2
Cellular Component	GO:0019867	3	outer membrane	0.0244923	A0A1C3YJ05	293	K	Mitochondrial outer membrane protein porin OS=Gibberella zeae OX=5518 GN=FGRA07_10094 PE=4 SV=1	FGRAMPH1_01T06863	1	0.00183573	71.531	TGNAVGLEVASK(1)YR	3	-0.1065	1
Cellular Component	GO:0019867	3	outer membrane	0.0244923	I1RVN1	284	K	Outer membrane protein OS=Fusarium langsethiae OX=179993 GN=FLAG1_03421 PE=4 SV=1	FG08313.1	1	0.00254827	85.67	SAIK(1)HTFR	3	1.3935	1
Cellular Component	GO:0019867	3	outer membrane	0.0244923	I1RAZ6	283	K	Tom37 protein OS=Fusarium langsethiae OX=179993 GN=FLAG1_06429 PE=4 SV=1	FG00693.1	1	0.0282993	51.059	FVDHIK(1)LR	3	0.99204	1
Cellular Component	GO:0019867	3	outer membrane	0.0244923	I1RZE7	672	K	NADPH--cytochrome P450 reductase OS=Gibberella zeae (strain PH-1 / ATCC MYA-4620 / FGSC 9075 / NRRL 31084) OX=229533 GN=FG09786.1 PE=3 SV=1	FG09786.1	1	5.81476e-05	94.402	GVSEAK(1)GEEIVK	3	0.38518	1
Cellular Component	GO:0019867	3	outer membrane	0.0244923	I1RZE7	179	K	NADPH--cytochrome P450 reductase OS=Gibberella zeae (strain PH-1 / ATCC MYA-4620 / FGSC 9075 / NRRL 31084) OX=229533 GN=FG09786.1 PE=3 SV=1	FG09786.1	1	0.00261785	99.568	K(1)VDQALEK	2	-0.67379	2
Cellular Component	GO:0019867	3	outer membrane	0.0244923	I1RZE7	517	K	NADPH--cytochrome P450 reductase OS=Gibberella zeae (strain PH-1 / ATCC MYA-4620 / FGSC 9075 / NRRL 31084) OX=229533 GN=FG09786.1 PE=3 SV=1	FG09786.1	1	0.00100933	66.393	NK(1)YDGIHVPVHVR	4	-0.59424	1
Cellular Component	GO:0019867	3	outer membrane	0.0244923	I1RZE7	186	K	NADPH--cytochrome P450 reductase OS=Gibberella zeae (strain PH-1 / ATCC MYA-4620 / FGSC 9075 / NRRL 31084) OX=229533 GN=FG09786.1 PE=3 SV=1	FG09786.1	0.999994	3.45336e-05	93.348	KVDQALEK(1)FGAHR	4	0.0059698	1
Cellular Component	GO:0019867	3	outer membrane	0.0244923	I1RZE7	603	K	NADPH--cytochrome P450 reductase OS=Gibberella zeae (strain PH-1 / ATCC MYA-4620 / FGSC 9075 / NRRL 31084) OX=229533 GN=FG09786.1 PE=3 SV=1	FG09786.1	1	6.98718e-13	185.63	EALGDK(1)FEMITAFSR	2	0.23667	2
Cellular Component	GO:0019867	3	outer membrane	0.0244923	I1RZE7	617	K	NADPH--cytochrome P450 reductase OS=Gibberella zeae (strain PH-1 / ATCC MYA-4620 / FGSC 9075 / NRRL 31084) OX=229533 GN=FG09786.1 PE=3 SV=1	FG09786.1	1	0.00114042	86.472	K(1)VYVQHR	2	0.064974	2
Cellular Component	GO:0019867	3	outer membrane	0.0244923	I1RZS4	69	K	Mitochondrial proteins import receptor OS=Gibberella zeae OX=5518 GN=FGRA07_10089 PE=4 SV=1	FG09927.1	1	0.0376643	53.751	DTTPK(1)ISK	2	2.3479	1
Cellular Component	GO:0005686	7	U2 snRNP	0.0136556	I1RCQ6	25	K	Putative small nuclear ribonucleoprotein F OS=Fusarium culmorum OX=5516 GN=FCULG_00004100 PE=3 SV=1	FG01381.1	1	0.000441662	105.46	LK(1)WGETEYK	2	-0.30216	1
Cellular Component	GO:0005686	7	U2 snRNP	0.0136556	I1RG90	72	K	Small nuclear ribonucleoprotein E OS=Gibberella zeae (strain PH-1 / ATCC MYA-4620 / FGSC 9075 / NRRL 31084) OX=229533 GN=FG02746.1 PE=3 SV=1	FG02746.1	1	0.0022943	107	TNDK(1)ESR	2	-0.45135	1
Cellular Component	GO:0005686	7	U2 snRNP	0.0136556	I1RG90	68	K	Small nuclear ribonucleoprotein E OS=Gibberella zeae (strain PH-1 / ATCC MYA-4620 / FGSC 9075 / NRRL 31084) OX=229533 GN=FG02746.1 PE=3 SV=1	FG02746.1	1	0.000180688	102.52	QITK(1)TNDK	2	0.61369	2
Cellular Component	GO:0005686	7	U2 snRNP	0.0136556	I1RB50	25	K	Small nuclear ribonucleoprotein G OS=Gibberella zeae (strain PH-1 / ATCC MYA-4620 / FGSC 9075 / NRRL 31084) OX=229533 GN=FG00757.1 PE=3 SV=1	FG00757.1	1	0.00754969	86.472	K(1)VIGVLR	2	-0.013124	1
Cellular Component	GO:0005686	7	U2 snRNP	0.0136556	I1RB50	9	K	Small nuclear ribonucleoprotein G OS=Gibberella zeae (strain PH-1 / ATCC MYA-4620 / FGSC 9075 / NRRL 31084) OX=229533 GN=FG00757.1 PE=3 SV=1	FG00757.1	1	0.000712394	102.52	APAQPELK(1)K	3	0.75223	2
Cellular Component	GO:0005686	7	U2 snRNP	0.0136556	I1RA36	44	K	Small nuclear ribonucleoprotein Sm D1 OS=Gibberella zeae (strain PH-1 / ATCC MYA-4620 / FGSC 9075 / NRRL 31084) OX=229533 GN=FGRAMPH1_01T00945 PE=3 SV=1	FGRAMPH1_01T00945	1	0.00591172	87.639	NVK(1)MTIK	2	-1.4387	1
Cellular Component	GO:0098800	13	inner mitochondrial membrane protein complex	4.03436e-08	A0A0E0RPV7	97	K	Ubiquinol-cytochrome c reductase subunit 9 OS=Gibberella zeae OX=5518 GN=FGRA07_04030 PE=4 SV=1	FG01195.1	1	3.14701e-06	116.03	HK(1)FIEGGDEDEE	2	0.22358	5
Cellular Component	GO:0098800	13	inner mitochondrial membrane protein complex	4.03436e-08	I1RAA2	80	K	F0 subunit e OS=Fusarium langsethiae OX=179993 GN=FLAG1_04552 PE=4 SV=1	FG00429.1	1	0.000729335	99.283	FDLEK(1)LLLK	2	0.19056	1
Cellular Component	GO:0098800	13	inner mitochondrial membrane protein complex	4.03436e-08	I1RAA2	43	K	F0 subunit e OS=Fusarium langsethiae OX=179993 GN=FLAG1_04552 PE=4 SV=1	FG00429.1	1	0.0218939	44.543	AEHAQHEYEK(1)K	4	-0.00080699	1
Cellular Component	GO:0098800	13	inner mitochondrial membrane protein complex	4.03436e-08	I1RNM7	271	K	Succinate dehydrogenase [ubiquinone] iron-sulfur subunit, mitochondrial OS=Gibberella zeae (strain PH-1 / ATCC MYA-4620 / FGSC 9075 / NRRL 31084) OX=229533 GN=FG05610.1 PE=3 SV=1	FG05610.1	1	0.0156234	78.77	AIAEIK(1)K	3	-0.28617	3
Cellular Component	GO:0098800	13	inner mitochondrial membrane protein complex	4.03436e-08	I1RNM7	60	K	Succinate dehydrogenase [ubiquinone] iron-sulfur subunit, mitochondrial OS=Gibberella zeae (strain PH-1 / ATCC MYA-4620 / FGSC 9075 / NRRL 31084) OX=229533 GN=FG05610.1 PE=3 SV=1	FG05610.1	1	6.275e-06	129.34	WNPDTPSEK(1)PR	2	-0.17946	1
Cellular Component	GO:0098800	13	inner mitochondrial membrane protein complex	4.03436e-08	I1RNM7	272	K	Succinate dehydrogenase [ubiquinone] iron-sulfur subunit, mitochondrial OS=Gibberella zeae (strain PH-1 / ATCC MYA-4620 / FGSC 9075 / NRRL 31084) OX=229533 GN=FG05610.1 PE=3 SV=1	FG05610.1	1	0.0265032	68.7	K(1)QMAFGN	2	-0.034513	1
Cellular Component	GO:0098800	13	inner mitochondrial membrane protein complex	4.03436e-08	I1RNM7	259	K	Succinate dehydrogenase [ubiquinone] iron-sulfur subunit, mitochondrial OS=Gibberella zeae (strain PH-1 / ATCC MYA-4620 / FGSC 9075 / NRRL 31084) OX=229533 GN=FG05610.1 PE=3 SV=1	FG05610.1	1	0.000229639	105.2	ACPK(1)GLNPGK	2	-0.32408	2
Cellular Component	GO:0098800	13	inner mitochondrial membrane protein complex	4.03436e-08	I1RNM7	178	K	Succinate dehydrogenase [ubiquinone] iron-sulfur subunit, mitochondrial OS=Gibberella zeae (strain PH-1 / ATCC MYA-4620 / FGSC 9075 / NRRL 31084) OX=229533 GN=FG05610.1 PE=3 SV=1	FG05610.1	1	0.0304452	58.981	QTK(1)EDRR	3	-0.33932	1
Cellular Component	GO:0098800	13	inner mitochondrial membrane protein complex	4.03436e-08	I1RNM7	235	K	Succinate dehydrogenase [ubiquinone] iron-sulfur subunit, mitochondrial OS=Gibberella zeae (strain PH-1 / ATCC MYA-4620 / FGSC 9075 / NRRL 31084) OX=229533 GN=FG05610.1 PE=3 SV=1	FG05610.1	1	0.000359692	87.719	K(1)QNLENSMSLYR	2	0.15457	2
Cellular Component	GO:0098800	13	inner mitochondrial membrane protein complex	4.03436e-08	I1RNM7	153	K	Succinate dehydrogenase [ubiquinone] iron-sulfur subunit, mitochondrial OS=Gibberella zeae (strain PH-1 / ATCC MYA-4620 / FGSC 9075 / NRRL 31084) OX=229533 GN=FG05610.1 PE=3 SV=1	FG05610.1	1	4.48038e-10	155.08	DLVPDLTHFYK(1)QYK	3	0.70704	1
Cellular Component	GO:0098800	13	inner mitochondrial membrane protein complex	4.03436e-08	A0A1C3YM60	42	K	ATP synthase subunit d, mitochondrial OS=Fusarium venenatum OX=56646 PE=3 SV=1	FGRAMPH1_01T10261	1	4.03399e-09	122.14	K(1)VQQLQEQPTTVDFSQYR	3	-0.41673	1
Cellular Component	GO:0098800	13	inner mitochondrial membrane protein complex	4.03436e-08	A0A1C3YM60	73	K	ATP synthase subunit d, mitochondrial OS=Fusarium venenatum OX=56646 PE=3 SV=1	FGRAMPH1_01T10261	1	0.000151369	97.463	NQAIIDEIEK(1)R	2	2.1706	1
Cellular Component	GO:0098800	13	inner mitochondrial membrane protein complex	4.03436e-08	I1RAW3	99	K	F-type h+-transporting atpase subunit g OS=Fusarium langsethiae OX=179993 GN=FLAG1_01771 PE=4 SV=1	FG00656.1	1	7.91047e-09	131.66	VGLELGK(1)FVFHNQK	3	0.73819	1
Cellular Component	GO:0098800	13	inner mitochondrial membrane protein complex	4.03436e-08	I1RAW3	174	K	F-type h+-transporting atpase subunit g OS=Fusarium langsethiae OX=179993 GN=FLAG1_01771 PE=4 SV=1	FG00656.1	1	0.0135881	77.741	FK(1)LVGYR	2	-0.49046	1
Cellular Component	GO:0098800	13	inner mitochondrial membrane protein complex	4.03436e-08	I1RAW3	34	K	F-type h+-transporting atpase subunit g OS=Fusarium langsethiae OX=179993 GN=FLAG1_01771 PE=4 SV=1	FG00656.1	1	5.51582e-06	110.9	AAENAK(1)QAATR	2	-0.35027	1
Cellular Component	GO:0098800	13	inner mitochondrial membrane protein complex	4.03436e-08	I1RAW3	75	K	F-type h+-transporting atpase subunit g OS=Fusarium langsethiae OX=179993 GN=FLAG1_01771 PE=4 SV=1	FG00656.1	1	0.000149065	105.13	TGK(1)IIGFVER	3	1.7424	1
Cellular Component	GO:0098800	13	inner mitochondrial membrane protein complex	4.03436e-08	I1RA49	197	K	ATP synthase subunit 4 OS=Gibberella zeae OX=5518 GN=FGRA07_06894 PE=4 SV=1	FG00373.1	1	0.00342449	88.177	YEGQVK(1)QR	2	0.20531	1
Cellular Component	GO:0098800	13	inner mitochondrial membrane protein complex	4.03436e-08	I1RA49	119	K	ATP synthase subunit 4 OS=Gibberella zeae OX=5518 GN=FGRA07_06894 PE=4 SV=1	FG00373.1	1	0.00173909	69.721	EWAEAQNNK(1)IK	3	0.49734	1
Cellular Component	GO:0098800	13	inner mitochondrial membrane protein complex	4.03436e-08	I1RA49	136	K	ATP synthase subunit 4 OS=Gibberella zeae OX=5518 GN=FGRA07_06894 PE=4 SV=1	FG00373.1	1	0.000211335	134.57	ADHTEAVK(1)GR	2	0.52739	2
Cellular Component	GO:0098800	13	inner mitochondrial membrane protein complex	4.03436e-08	I1RA49	160	K	ATP synthase subunit 4 OS=Gibberella zeae OX=5518 GN=FGRA07_06894 PE=4 SV=1	FG00373.1	1	6.37166e-06	131.69	NLFQVSK(1)ETAK	2	0.088537	2
Cellular Component	GO:0098800	13	inner mitochondrial membrane protein complex	4.03436e-08	I1RX39	40	K	Cytochrome c oxidase subunit 6a OS=Fusarium longipes OX=694270 GN=FLONG3_9860 PE=3 SV=1	FG08888.1	1	2.43275e-08	121.99	QHIK(1)EHAAGTTELWK	4	1.4298	1
Cellular Component	GO:0098800	13	inner mitochondrial membrane protein complex	4.03436e-08	I1RX39	51	K	Cytochrome c oxidase subunit 6a OS=Fusarium longipes OX=694270 GN=FLONG3_9860 PE=3 SV=1	FG08888.1	1	9.24114e-06	108.35	EHAAGTTELWK(1)K	3	0.030417	1
Cellular Component	GO:0098800	13	inner mitochondrial membrane protein complex	4.03436e-08	I1S0R8	93	K	Cytochrome b-c1 complex subunit 8 OS=Fusarium culmorum OX=5516 GN=FCULG_00009390 PE=4 SV=1	FG10305.1	1	1.57638e-10	141.71	SEYLNSK(1)AGR	2	0.11446	3
Cellular Component	GO:0098800	13	inner mitochondrial membrane protein complex	4.03436e-08	I1RRH6	80	K	MICOS complex subunit MIC10 OS=Gibberella zeae (strain PH-1 / ATCC MYA-4620 / FGSC 9075 / NRRL 31084) OX=229533 GN=FG06697.1 PE=3 SV=1	FG06697.1	1	6.57215e-11	178.23	AYEECNFSLK(1)QAAR	2	0.46165	2
Cellular Component	GO:0098800	13	inner mitochondrial membrane protein complex	4.03436e-08	I1RAM9	309	K	Cytochrome c1 OS=Gibberella zeae OX=5518 GN=FGRA07_07072 PE=4 SV=1	FG00561.1	1	0.000733961	74.611	K(1)IAYDPPK	3	-0.12009	3
Cellular Component	GO:0098800	13	inner mitochondrial membrane protein complex	4.03436e-08	I1RAM9	316	K	Cytochrome c1 OS=Gibberella zeae OX=5518 GN=FGRA07_07072 PE=4 SV=1	FG00561.1	1	0.00313522	66.056	IAYDPPK(1)EVK	3	0.16409	1
Cellular Component	GO:0098800	13	inner mitochondrial membrane protein complex	4.03436e-08	I1RMQ6	70	K	Cytochrome b-c1 complex subunit Rieske, mitochondrial OS=Gibberella zeae (strain PH-1 / ATCC MYA-4620 / FGSC 9075 / NRRL 31084) OX=229533 GN=FG05251.1 PE=4 SV=1	FG05251.1	1	0.0226415	45.939	YVSTGSEGK(1)NK	3	1.1121	1
Cellular Component	GO:0098800	13	inner mitochondrial membrane protein complex	4.03436e-08	I1RMQ6	133	K	Cytochrome b-c1 complex subunit Rieske, mitochondrial OS=Gibberella zeae (strain PH-1 / ATCC MYA-4620 / FGSC 9075 / NRRL 31084) OX=229533 GN=FG05251.1 PE=4 SV=1	FG05251.1	1	0.0211017	69.176	GK(1)PVFIR	2	-0.35161	1
Cellular Component	GO:0098800	13	inner mitochondrial membrane protein complex	4.03436e-08	I1RRX5	138	K	ATP synthase subunit gamma OS=Gibberella zeae (strain PH-1 / ATCC MYA-4620 / FGSC 9075 / NRRL 31084) OX=229533 GN=FG06875.1 PE=3 SV=1	FG06875.1	1	0.000104123	93.345	FDLVLVGEK(1)AK	3	-0.37718	1
Cellular Component	GO:0098800	13	inner mitochondrial membrane protein complex	4.03436e-08	I1RFJ5	53	K	F-type h+-transporting atpase subunit f OS=Fusarium langsethiae OX=179993 GN=FLAG1_04384 PE=4 SV=1	FGRAMPH1_01T05937	1	0.00690473	85.359	AK(1)GLLGR	2	-0.45515	1
Cellular Component	GO:0098800	13	inner mitochondrial membrane protein complex	4.03436e-08	I1RFJ5	51	K	F-type h+-transporting atpase subunit f OS=Fusarium langsethiae OX=179993 GN=FLAG1_04384 PE=4 SV=1	FGRAMPH1_01T05937	1	0.000417694	105.98	GAAPEVK(1)AK	2	0.082501	1
Cellular Component	GO:0098800	13	inner mitochondrial membrane protein complex	4.03436e-08	I1RFJ5	62	K	F-type h+-transporting atpase subunit f OS=Fusarium langsethiae OX=179993 GN=FLAG1_04384 PE=4 SV=1	FGRAMPH1_01T05937	1	0.0278714	51.346	YQAK(1)HFGK	3	1.0907	1
Cellular Component	GO:0098800	13	inner mitochondrial membrane protein complex	4.03436e-08	I1RFJ5	41	K	F-type h+-transporting atpase subunit f OS=Fusarium langsethiae OX=179993 GN=FLAG1_04384 PE=4 SV=1	FGRAMPH1_01T05937	1	0.000130672	130.66	VVSFYEK(1)LPR	2	0.67143	2
Cellular Component	GO:0098800	13	inner mitochondrial membrane protein complex	4.03436e-08	A0A1C3YHL8	44	K	Mitochondrial atp synthase epsilon chain protein OS=Fusarium langsethiae OX=179993 GN=FLAG1_00932 PE=4 SV=1	FGRAMPH1_01T00823	0.999904	0.0351366	56.721	SLK(1)DDKR	3	-0.12048	1
Cellular Component	GO:0098800	13	inner mitochondrial membrane protein complex	4.03436e-08	A0A1C3YHL8	47	K	Mitochondrial atp synthase epsilon chain protein OS=Fusarium langsethiae OX=179993 GN=FLAG1_00932 PE=4 SV=1	FGRAMPH1_01T00823	0.999991	0.00665996	90.709	SLKDDK(1)R	2	0.22885	1
Cellular Component	GO:0098800	13	inner mitochondrial membrane protein complex	4.03436e-08	I1S0Q7	55	K	Cytochrome b-c1 complex subunit 7 OS=Gibberella zeae (strain PH-1 / ATCC MYA-4620 / FGSC 9075 / NRRL 31084) OX=229533 GN=FG10293.1 PE=3 SV=1	FG10293.1	1	7.60206e-06	92.439	YDDLLEEENETAQAALK(1)R	3	-0.95473	1
Cellular Component	GO:0099568	8	cytoplasmic region	0.0219524	I1RSD7	304	K	Arp2/3 complex 34 kDa subunit OS=Gibberella zeae (strain PH-1 / ATCC MYA-4620 / FGSC 9075 / NRRL 31084) OX=229533 GN=FGRAMPH1_01T23845 PE=3 SV=1	FGRAMPH1_01T23845	1	0.000276883	101.71	ARPENEEK(1)ER	3	-1.0474	2
Cellular Component	GO:0099568	8	cytoplasmic region	0.0219524	I1RSD7	276	K	Arp2/3 complex 34 kDa subunit OS=Gibberella zeae (strain PH-1 / ATCC MYA-4620 / FGSC 9075 / NRRL 31084) OX=229533 GN=FGRAMPH1_01T23845 PE=3 SV=1	FGRAMPH1_01T23845	1	0.0233519	55.806	ASK(1)AYIHSR	2	3.9622	1
Cellular Component	GO:0099568	8	cytoplasmic region	0.0219524	I1RG69	208	K	Glycosidase OS=Gibberella zeae (strain PH-1 / ATCC MYA-4620 / FGSC 9075 / NRRL 31084) OX=229533 GN=FG02720.1 PE=3 SV=1	FG02720.1	1	0.0128981	52.5	WTPDK(1)IEWWVDGK	3	-0.80417	1
Cellular Component	GO:0099568	8	cytoplasmic region	0.0219524	I1RSZ6	547	K	Alpha-sarcomeric OS=Fusarium langsethiae OX=179993 GN=FLAG1_03961 PE=4 SV=1	FG07284.1	1	7.52387e-05	82.59	EWVAEK(1)SDLATLLGNIK	3	-0.61414	1
Cellular Component	GO:0099568	8	cytoplasmic region	0.0219524	I1S8E0	224	K	Coronin OS=Gibberella zeae (strain PH-1 / ATCC MYA-4620 / FGSC 9075 / NRRL 31084) OX=229533 GN=FG07311.1 PE=3 SV=1	FG07311.1	0.999902	0.0157673	45.347	QEKPVHEGPGHGGAK(1)NSR	5	3.2782	1
Cellular Component	GO:0099568	8	cytoplasmic region	0.0219524	I1RZL3	345	K	Fimbrin OS=Fusarium culmorum OX=5516 GN=FCULG_00009862 PE=4 SV=1	FG09862.1	1	5.54625e-05	101.39	APLQK(1)QDLHDR	3	0.62254	1
Cellular Component	GO:0099568	8	cytoplasmic region	0.0219524	I1RZL3	304	K	Fimbrin OS=Fusarium culmorum OX=5516 GN=FCULG_00009862 PE=4 SV=1	FG09862.1	1	0.00279038	68.657	WFNYHLK(1)AAK	3	0.017906	1
Cellular Component	GO:0099568	8	cytoplasmic region	0.0219524	I1RZL3	264	K	Fimbrin OS=Fusarium culmorum OX=5516 GN=FCULG_00009862 PE=4 SV=1	FG09862.1	1	0.000301688	77.662	RGLLGK(1)IDIK	3	-0.42941	2
Cellular Component	GO:0099568	8	cytoplasmic region	0.0219524	I1RZL3	268	K	Fimbrin OS=Fusarium culmorum OX=5516 GN=FCULG_00009862 PE=4 SV=1	FG09862.1	1	0.000141179	87.216	IDIK(1)LHPELYR	3	0.57566	1
Cellular Component	GO:0099568	8	cytoplasmic region	0.0219524	I1RRB0	187	K	End binding 1 protein OS=Gibberella zeae OX=5518 GN=FGRA07_05663 PE=4 SV=1	FG06627.1	1	0.00341417	70.496	ERDFYFSK(1)LR	3	-0.0021361	1
Cellular Component	GO:0099568	8	cytoplasmic region	0.0219524	I1RN65	258	K	Protein phosphatase 2 OS=Fusarium langsethiae OX=179993 GN=FLAG1_02186 PE=4 SV=1	FG05430.1	1	0.000269552	109.16	NLIEDK(1)SWR	2	0.30401	1
Cellular Component	GO:0099568	8	cytoplasmic region	0.0219524	I1S270	276	K	Actin 3 OS=Fusarium langsethiae OX=179993 GN=FLAG1_10227 PE=3 SV=1	FG10856.1	1	8.343e-05	86.114	FAK(1)HVVSHPNGR	4	0.4811	1
Cellular Component	GO:0099568	8	cytoplasmic region	0.0219524	I1S270	266	K	Actin 3 OS=Fusarium langsethiae OX=179993 GN=FLAG1_10227 PE=3 SV=1	FG10856.1	1	0.0282409	53.597	EFSK(1)YDQDR	2	-0.50203	1
Cellular Component	GO:0005737	6	cytoplasm	6.60348e-65	A0A1C3YJ05	161	K	Mitochondrial outer membrane protein porin OS=Gibberella zeae OX=5518 GN=FGRA07_10094 PE=4 SV=1	FGRAMPH1_01T06863	1	1.25436e-05	107.06	IEVADSLAK(1)GLK	3	0.041196	3
Cellular Component	GO:0005737	6	cytoplasm	6.60348e-65	A0A1C3YJ05	181	K	Mitochondrial outer membrane protein porin OS=Gibberella zeae OX=5518 GN=FGRA07_10094 PE=4 SV=1	FGRAMPH1_01T06863	1	0.0201191	52.255	GAK(1)FNLHFK	3	0.37594	2
Cellular Component	GO:0005737	6	cytoplasm	6.60348e-65	A0A1C3YJ05	303	K	Mitochondrial outer membrane protein porin OS=Gibberella zeae OX=5518 GN=FGRA07_10094 PE=4 SV=1	FGRAMPH1_01T06863	1	0.0159814	53.124	IDPVSFTK(1)VK	3	0.28171	1
Cellular Component	GO:0005737	6	cytoplasm	6.60348e-65	A0A1C3YJ05	281	K	Mitochondrial outer membrane protein porin OS=Gibberella zeae OX=5518 GN=FGRA07_10094 PE=4 SV=1	FGRAMPH1_01T06863	1	3.91013e-06	99.413	ATWNSK(1)TGNAVGLEVASK	3	-1.1756	1
Cellular Component	GO:0005737	6	cytoplasm	6.60348e-65	A0A1C3YJ05	46	K	Mitochondrial outer membrane protein porin OS=Gibberella zeae OX=5518 GN=FGRA07_10094 PE=4 SV=1	FGRAMPH1_01T06863	1	0.000584205	95.483	VTGK(1)SSHEK	3	1.1975	2
Cellular Component	GO:0005737	6	cytoplasm	6.60348e-65	A0A1C3YJ05	178	K	Mitochondrial outer membrane protein porin OS=Gibberella zeae OX=5518 GN=FGRA07_10094 PE=4 SV=1	FGRAMPH1_01T06863	1	0.000118892	80.361	LEGLFNFLPATAAK(1)GAK	3	0.14117	1
Cellular Component	GO:0005737	6	cytoplasm	6.60348e-65	A0A1C3YJ05	187	K	Mitochondrial outer membrane protein porin OS=Gibberella zeae OX=5518 GN=FGRA07_10094 PE=4 SV=1	FGRAMPH1_01T06863	1	2.84456e-05	92.112	FNLHFK(1)QPGFHGR	3	0.89869	2
Cellular Component	GO:0005737	6	cytoplasm	6.60348e-65	A0A1C3YJ05	293	K	Mitochondrial outer membrane protein porin OS=Gibberella zeae OX=5518 GN=FGRA07_10094 PE=4 SV=1	FGRAMPH1_01T06863	1	0.00183573	71.531	TGNAVGLEVASK(1)YR	3	-0.1065	1
Cellular Component	GO:0005737	6	cytoplasm	6.60348e-65	Q4IN00	38	K	FK506-binding protein 2 OS=Gibberella zeae (strain PH-1 / ATCC MYA-4620 / FGSC 9075 / NRRL 31084) OX=229533 GN=FPR2 PE=3 SV=2	FPR2	0.98762	2.50001e-05	88.092	K(0.012)TQK(0.988)GDGVHMHYR	5	1.3282	2
Cellular Component	GO:0005737	6	cytoplasm	6.60348e-65	Q4IN00	70	K	FK506-binding protein 2 OS=Gibberella zeae (strain PH-1 / ATCC MYA-4620 / FGSC 9075 / NRRL 31084) OX=229533 GN=FPR2 PE=3 SV=2	FPR2	1	4.94183e-09	122.64	GTPLSFK(1)VGAGQVIK	3	-0.9419	1
Cellular Component	GO:0005737	6	cytoplasm	6.60348e-65	Q4IN00	51	K	FK506-binding protein 2 OS=Gibberella zeae (strain PH-1 / ATCC MYA-4620 / FGSC 9075 / NRRL 31084) OX=229533 GN=FPR2 PE=3 SV=2	FPR2	1	0.00625078	81.771	GTLK(1)DSGK	2	0.32757	1
Cellular Component	GO:0005737	6	cytoplasm	6.60348e-65	Q4IN00	55	K	FK506-binding protein 2 OS=Gibberella zeae (strain PH-1 / ATCC MYA-4620 / FGSC 9075 / NRRL 31084) OX=229533 GN=FPR2 PE=3 SV=2	FPR2	1	2.22612e-07	170.26	DSGK(1)QFDASYDR	2	0.30381	3
Cellular Component	GO:0005737	6	cytoplasm	6.60348e-65	I1RNM7	271	K	Succinate dehydrogenase [ubiquinone] iron-sulfur subunit, mitochondrial OS=Gibberella zeae (strain PH-1 / ATCC MYA-4620 / FGSC 9075 / NRRL 31084) OX=229533 GN=FG05610.1 PE=3 SV=1	FG05610.1	1	0.0156234	78.77	AIAEIK(1)K	3	-0.28617	3
Cellular Component	GO:0005737	6	cytoplasm	6.60348e-65	I1RNM7	60	K	Succinate dehydrogenase [ubiquinone] iron-sulfur subunit, mitochondrial OS=Gibberella zeae (strain PH-1 / ATCC MYA-4620 / FGSC 9075 / NRRL 31084) OX=229533 GN=FG05610.1 PE=3 SV=1	FG05610.1	1	6.275e-06	129.34	WNPDTPSEK(1)PR	2	-0.17946	1
Cellular Component	GO:0005737	6	cytoplasm	6.60348e-65	I1RNM7	272	K	Succinate dehydrogenase [ubiquinone] iron-sulfur subunit, mitochondrial OS=Gibberella zeae (strain PH-1 / ATCC MYA-4620 / FGSC 9075 / NRRL 31084) OX=229533 GN=FG05610.1 PE=3 SV=1	FG05610.1	1	0.0265032	68.7	K(1)QMAFGN	2	-0.034513	1
Cellular Component	GO:0005737	6	cytoplasm	6.60348e-65	I1RNM7	259	K	Succinate dehydrogenase [ubiquinone] iron-sulfur subunit, mitochondrial OS=Gibberella zeae (strain PH-1 / ATCC MYA-4620 / FGSC 9075 / NRRL 31084) OX=229533 GN=FG05610.1 PE=3 SV=1	FG05610.1	1	0.000229639	105.2	ACPK(1)GLNPGK	2	-0.32408	2
Cellular Component	GO:0005737	6	cytoplasm	6.60348e-65	I1RNM7	178	K	Succinate dehydrogenase [ubiquinone] iron-sulfur subunit, mitochondrial OS=Gibberella zeae (strain PH-1 / ATCC MYA-4620 / FGSC 9075 / NRRL 31084) OX=229533 GN=FG05610.1 PE=3 SV=1	FG05610.1	1	0.0304452	58.981	QTK(1)EDRR	3	-0.33932	1
Cellular Component	GO:0005737	6	cytoplasm	6.60348e-65	I1RNM7	235	K	Succinate dehydrogenase [ubiquinone] iron-sulfur subunit, mitochondrial OS=Gibberella zeae (strain PH-1 / ATCC MYA-4620 / FGSC 9075 / NRRL 31084) OX=229533 GN=FG05610.1 PE=3 SV=1	FG05610.1	1	0.000359692	87.719	K(1)QNLENSMSLYR	2	0.15457	2
Cellular Component	GO:0005737	6	cytoplasm	6.60348e-65	I1RNM7	153	K	Succinate dehydrogenase [ubiquinone] iron-sulfur subunit, mitochondrial OS=Gibberella zeae (strain PH-1 / ATCC MYA-4620 / FGSC 9075 / NRRL 31084) OX=229533 GN=FG05610.1 PE=3 SV=1	FG05610.1	1	4.48038e-10	155.08	DLVPDLTHFYK(1)QYK	3	0.70704	1
Cellular Component	GO:0005737	6	cytoplasm	6.60348e-65	A0A1C3YLB0	56	K	Cytochrome c oxidase subunit mitochondrial OS=Fusarium langsethiae OX=179993 GN=FLAG1_05385 PE=4 SV=1	FGRAMPH1_01T24593	1	2.54157e-09	129.65	FEK(1)EFDGVQDVFELQR	3	-0.16945	1
Cellular Component	GO:0005737	6	cytoplasm	6.60348e-65	A0A1C3YLB0	91	K	Cytochrome c oxidase subunit mitochondrial OS=Fusarium langsethiae OX=179993 GN=FLAG1_05385 PE=4 SV=1	FGRAMPH1_01T24593	1	1.73367e-05	81.65	NLNNAFAYDLVPAPSVIAAALK(1)AAR	3	-1.1682	1
Cellular Component	GO:0005737	6	cytoplasm	6.60348e-65	A0A1C3YLB0	110	K	Cytochrome c oxidase subunit mitochondrial OS=Fusarium langsethiae OX=179993 GN=FLAG1_05385 PE=4 SV=1	FGRAMPH1_01T24593	1	0.00230921	86.794	IFEGIK(1)TK	3	-0.87819	3
Cellular Component	GO:0005737	6	cytoplasm	6.60348e-65	I1RGC6	279	K	DNAj like subfamily c member 2 OS=Fusarium sporotrichioides OX=5514 GN=FSPOR_11597 PE=4 SV=1	FG02785.1	1	0.00336582	64.798	K(1)LLDDASAGDER	2	-3.0997	1
Cellular Component	GO:0005737	6	cytoplasm	6.60348e-65	I1RMM6	313	K	Putative mannosyl-oligosaccharide glucosidase OS=Fusarium culmorum OX=5516 GN=FCULG_00000570 PE=4 SV=1	FG05218.1	1	0.0141357	52.495	K(1)TSEIFNER	2	-3.0868	1
Cellular Component	GO:0005737	6	cytoplasm	6.60348e-65	I1S0F6	97	K	60S ribosomal protein L44 OS=Fusarium oxysporum f. sp. raphani 54005 OX=1089458 GN=FOQG_06881 PE=3 SV=1	FGRAMPH1_01T07471	1	0.0009307	88.495	HFELGGDK(1)K	3	0.25784	1
Cellular Component	GO:0005737	6	cytoplasm	6.60348e-65	I1S0F6	80	K	60S ribosomal protein L44 OS=Fusarium oxysporum f. sp. raphani 54005 OX=1089458 GN=FOQG_06881 PE=3 SV=1	FGRAMPH1_01T07471	1	0.00108288	77.662	TK(1)LQLALK	2	-0.10482	1
Cellular Component	GO:0005737	6	cytoplasm	6.60348e-65	I1S0F6	13	K	60S ribosomal protein L44 OS=Fusarium oxysporum f. sp. raphani 54005 OX=1089458 GN=FOQG_06881 PE=3 SV=1	FGRAMPH1_01T07471	0.944248	0.00377055	68.49	NTYCK(0.944)GK(0.056)ECR	3	1.0175	1
Cellular Component	GO:0005737	6	cytoplasm	6.60348e-65	I1S0F6	76	K	60S ribosomal protein L44 OS=Fusarium oxysporum f. sp. raphani 54005 OX=1089458 GN=FOQG_06881 PE=3 SV=1	FGRAMPH1_01T07471	1	0.00470196	94.114	LECVK(1)CK	2	-1.0235	1
Cellular Component	GO:0005737	6	cytoplasm	6.60348e-65	I1S0F6	29	K	60S ribosomal protein L44 OS=Fusarium oxysporum f. sp. raphani 54005 OX=1089458 GN=FOQG_06881 PE=3 SV=1	FGRAMPH1_01T07471	1	0.00352928	87.258	VTQYK(1)AGK	2	2.1193	1
Cellular Component	GO:0005737	6	cytoplasm	6.60348e-65	Q4HZB8	37	K	FK506-binding protein 1 OS=Gibberella zeae (strain PH-1 / ATCC MYA-4620 / FGSC 9075 / NRRL 31084) OX=229533 GN=FPR1 PE=3 SV=2	FPR1	1	0.000914113	64.565	EDGTK(1)GDQFDTSVGR	2	0.74594	1
Cellular Component	GO:0005737	6	cytoplasm	6.60348e-65	I1RRY9	25	K	40s ribosomal protein s18 OS=Fusarium langsethiae OX=179993 GN=FLAG1_00546 PE=3 SV=1	FG06893.1	1	2.52935e-06	150.49	LLNTNVDGK(1)QK	2	0.09988	1
Cellular Component	GO:0005737	6	cytoplasm	6.60348e-65	I1RRY9	56	K	40s ribosomal protein s18 OS=Fusarium langsethiae OX=179993 GN=FLAG1_00546 PE=3 SV=1	FG06893.1	0.998868	0.026314	52.6	K(0.001)ADVDLNK(0.999)R	3	0.99209	1
Cellular Component	GO:0005737	6	cytoplasm	6.60348e-65	I1RRY9	49	K	40s ribosomal protein s18 OS=Fusarium langsethiae OX=179993 GN=FLAG1_00546 PE=3 SV=1	FG06893.1	0.999998	0.00754287	62.633	K(1)ADVDLNKR	3	0.48427	1
Cellular Component	GO:0005737	6	cytoplasm	6.60348e-65	I1RFU8	69	K	40s ribosomal protein s19 OS=Fusarium langsethiae OX=179993 GN=FLAG1_05266 PE=4 SV=1	FG02588.1	1	0.00198072	115.49	K(1)TVGVGR	2	0.69537	1
Cellular Component	GO:0005737	6	cytoplasm	6.60348e-65	I1RFU8	14	K	40s ribosomal protein s19 OS=Fusarium langsethiae OX=179993 GN=FLAG1_05266 PE=4 SV=1	FG02588.1	1	3.69746e-06	88.427	DVDAQK(1)FITAYSAFLK	3	-2.9708	1
Cellular Component	GO:0005737	6	cytoplasm	6.60348e-65	I1RGC1	359	K	Coatomer subunit beta OS=Gibberella zeae (strain PH-1 / ATCC MYA-4620 / FGSC 9075 / NRRL 31084) OX=229533 GN=FG02780.1 PE=4 SV=1	FG02780.1	1	0.000883591	73.435	NVEEVVLLLK(1)K	3	-0.97734	1
Cellular Component	GO:0005737	6	cytoplasm	6.60348e-65	I1RGC1	337	K	Coatomer subunit beta OS=Gibberella zeae (strain PH-1 / ATCC MYA-4620 / FGSC 9075 / NRRL 31084) OX=229533 GN=FG02780.1 PE=4 SV=1	FG02780.1	1	2.99048e-05	91.62	K(1)ALGLALEMVSSK	3	0.41081	1
Cellular Component	GO:0005737	6	cytoplasm	6.60348e-65	I1RGC1	372	K	Coatomer subunit beta OS=Gibberella zeae (strain PH-1 / ATCC MYA-4620 / FGSC 9075 / NRRL 31084) OX=229533 GN=FG02780.1 PE=4 SV=1	FG02780.1	1	3.88408e-05	91.969	TVDQEYEK(1)NTEYR	2	2.0594	1
Cellular Component	GO:0005737	6	cytoplasm	6.60348e-65	I1RTG4	53	K	D-3-phosphoglycerate dehydrogenase OS=Gibberella zeae (strain PH-1 / ATCC MYA-4620 / FGSC 9075 / NRRL 31084) OX=229533 GN=FG07468.1 PE=3 SV=1	FG07468.1	1	0.0195781	70.912	GAPK(1)NLK	2	-0.19661	1
Cellular Component	GO:0005737	6	cytoplasm	6.60348e-65	I1RTG4	101	K	D-3-phosphoglycerate dehydrogenase OS=Gibberella zeae (strain PH-1 / ATCC MYA-4620 / FGSC 9075 / NRRL 31084) OX=229533 GN=FG07468.1 PE=3 SV=1	FG07468.1	1	0.0242525	43.03	TSLPEDQLIEK(1)IR	3	3.2811	1
Cellular Component	GO:0005737	6	cytoplasm	6.60348e-65	I1RPP5	271	K	ADP,ATP carrier protein OS=Gibberella zeae OX=5518 GN=FGRA07_06191 PE=3 SV=1	FG06021.1	1	0.00029095	108.7	QIVAK(1)EGVK	2	-0.80938	1
Cellular Component	GO:0005737	6	cytoplasm	6.60348e-65	I1RPP5	67	K	ADP,ATP carrier protein OS=Gibberella zeae OX=5518 GN=FGRA07_06191 PE=3 SV=1	FG06021.1	1	0.00734558	69.65	YNGIGDCFK(1)R	2	-0.33449	4
Cellular Component	GO:0005737	6	cytoplasm	6.60348e-65	I1RPP5	259	K	ADP,ATP carrier protein OS=Gibberella zeae OX=5518 GN=FGRA07_06191 PE=3 SV=1	FG06021.1	1	0.000394813	125.3	YK(1)NTMDAAR	2	-2.346	3
Cellular Component	GO:0005737	6	cytoplasm	6.60348e-65	I1RPP5	40	K	ADP,ATP carrier protein OS=Gibberella zeae OX=5518 GN=FGRA07_06191 PE=3 SV=1	FG06021.1	1	0.024547	42.785	VK(1)LLIQNQDEMLK	3	0.21384	1
Cellular Component	GO:0005737	6	cytoplasm	6.60348e-65	I1RPP5	156	K	ADP,ATP carrier protein OS=Gibberella zeae OX=5518 GN=FGRA07_06191 PE=3 SV=1	FG06021.1	1	0.000922387	120.45	NAK(1)SGGDR	2	-0.29301	1
Cellular Component	GO:0005737	6	cytoplasm	6.60348e-65	I1RPP5	51	K	ADP,ATP carrier protein OS=Gibberella zeae OX=5518 GN=FGRA07_06191 PE=3 SV=1	FG06021.1	1	3.07837e-17	220.97	LLIQNQDEMLK(1)TGR	3	0.15859	6
Cellular Component	GO:0005737	6	cytoplasm	6.60348e-65	I1RPP5	58	K	ADP,ATP carrier protein OS=Gibberella zeae OX=5518 GN=FGRA07_06191 PE=3 SV=1	FG06021.1	1	0.000288985	140.78	K(1)YNGIGDCFK	3	-0.093421	3
Cellular Component	GO:0005737	6	cytoplasm	6.60348e-65	I1RPP5	279	K	ADP,ATP carrier protein OS=Gibberella zeae OX=5518 GN=FGRA07_06191 PE=3 SV=1	FG06021.1	1	8.00055e-05	88.338	SLFK(1)GAGANILR	3	-0.54085	1
Cellular Component	GO:0005737	6	cytoplasm	6.60348e-65	I1RPP5	153	K	ADP,ATP carrier protein OS=Gibberella zeae OX=5518 GN=FGRA07_06191 PE=3 SV=1	FG06021.1	1	0.000909083	99.283	LANDAK(1)NAK	2	0.74331	3
Cellular Component	GO:0005737	6	cytoplasm	6.60348e-65	I1RPP5	172	K	ADP,ATP carrier protein OS=Gibberella zeae OX=5518 GN=FGRA07_06191 PE=3 SV=1	FG06021.1	1	6.27034e-07	145.52	K(1)TLASDGIAGLYR	3	0.82366	3
Cellular Component	GO:0005737	6	cytoplasm	6.60348e-65	I1RPP5	275	K	ADP,ATP carrier protein OS=Gibberella zeae OX=5518 GN=FGRA07_06191 PE=3 SV=1	FG06021.1	1	0.0145397	67.704	EGVK(1)SLFK	2	-0.84434	1
Cellular Component	GO:0005737	6	cytoplasm	6.60348e-65	I1RPP5	171	K	ADP,ATP carrier protein OS=Gibberella zeae OX=5518 GN=FGRA07_06191 PE=3 SV=1	FG06021.1	1	1.50283e-06	158.01	QFNGLVDVYK(1)K	2	-0.84734	4
Cellular Component	GO:0005737	6	cytoplasm	6.60348e-65	I1S0M2	178	K	Proteasome endopeptidase complex OS=Gibberella zeae (strain PH-1 / ATCC MYA-4620 / FGSC 9075 / NRRL 31084) OX=229533 GN=FGRAMPH1_01T07659 PE=3 SV=1	FGRAMPH1_01T07659	1	0.00033326	84.365	QQEALNHLEK(1)K	3	0.6855	1
Cellular Component	GO:0005737	6	cytoplasm	6.60348e-65	I1S0M2	168	K	Proteasome endopeptidase complex OS=Gibberella zeae (strain PH-1 / ATCC MYA-4620 / FGSC 9075 / NRRL 31084) OX=229533 GN=FGRAMPH1_01T07659 PE=3 SV=1	FGRAMPH1_01T07659	1	2.31122e-15	170.61	GTAAGPK(1)QQEALNHLEK	3	-0.27291	2
Cellular Component	GO:0005737	6	cytoplasm	6.60348e-65	A0A1C3YHL8	44	K	Mitochondrial atp synthase epsilon chain protein OS=Fusarium langsethiae OX=179993 GN=FLAG1_00932 PE=4 SV=1	FGRAMPH1_01T00823	0.999904	0.0351366	56.721	SLK(1)DDKR	3	-0.12048	1
Cellular Component	GO:0005737	6	cytoplasm	6.60348e-65	A0A1C3YHL8	47	K	Mitochondrial atp synthase epsilon chain protein OS=Fusarium langsethiae OX=179993 GN=FLAG1_00932 PE=4 SV=1	FGRAMPH1_01T00823	0.999991	0.00665996	90.709	SLKDDK(1)R	2	0.22885	1
Cellular Component	GO:0005737	6	cytoplasm	6.60348e-65	I1S7M8	254	K	Allantoicase OS=Gibberella zeae OX=5518 GN=FGRA07_06220 PE=3 SV=1	FGRAMPH1_01T19243	1	0.00101286	74.698	GK(1)DHTDFAIIK	3	-0.85904	1
Cellular Component	GO:0005737	6	cytoplasm	6.60348e-65	I1RQA5	424	K	Heat shock protein 60 OS=Gibberella zeae OX=5518 GN=FGRA07_05967 PE=3 SV=1	FG06246.1	1	3.92876e-05	95.264	VGGSSEVEVGEK(1)K	2	-0.5097	1
Cellular Component	GO:0005737	6	cytoplasm	6.60348e-65	I1RQA5	394	K	Heat shock protein 60 OS=Gibberella zeae OX=5518 GN=FGRA07_05967 PE=3 SV=1	FG06246.1	1	1.01504e-10	167.89	GVIADPTTSEYEK(1)EK	3	0.014428	1
Cellular Component	GO:0005737	6	cytoplasm	6.60348e-65	I1RQA5	65	K	Heat shock protein 60 OS=Gibberella zeae OX=5518 GN=FGRA07_05967 PE=3 SV=1	FG06246.1	1	4.44166e-05	105.83	AVATTLGPK(1)GR	2	1.3767	1
Cellular Component	GO:0005737	6	cytoplasm	6.60348e-65	I1RWJ8	52	K	Ribosomal protein L37 OS=Gibberella zeae (strain PH-1 / ATCC MYA-4620 / FGSC 9075 / NRRL 31084) OX=229533 GN=FGRAMPH1_01T10527 PE=3 SV=1	FGRAMPH1_01T10527	1	0.00249341	96.342	YNWSEK(1)AK	2	-2.1693	1
Cellular Component	GO:0005737	6	cytoplasm	6.60348e-65	I1RWJ8	84	K	Ribosomal protein L37 OS=Gibberella zeae (strain PH-1 / ATCC MYA-4620 / FGSC 9075 / NRRL 31084) OX=229533 GN=FGRAMPH1_01T10527 PE=3 SV=1	FGRAMPH1_01T10527	1	7.57317e-05	99.669	NGFQTGTPK(1)GAR	2	-0.80347	1
Cellular Component	GO:0005737	6	cytoplasm	6.60348e-65	I1RWJ8	46	K	Ribosomal protein L37 OS=Gibberella zeae (strain PH-1 / ATCC MYA-4620 / FGSC 9075 / NRRL 31084) OX=229533 GN=FGRAMPH1_01T10527 PE=3 SV=1	FGRAMPH1_01T10527	1	0.00173314	124.08	K(1)YNWSEK	3	-1.0776	2
Cellular Component	GO:0005737	6	cytoplasm	6.60348e-65	I1RWJ8	57	K	Ribosomal protein L37 OS=Gibberella zeae (strain PH-1 / ATCC MYA-4620 / FGSC 9075 / NRRL 31084) OX=229533 GN=FGRAMPH1_01T10527 PE=3 SV=1	FGRAMPH1_01T10527	1	0.0163337	78.113	K(1)TVGTGR	2	0.56913	1
Cellular Component	GO:0005737	6	cytoplasm	6.60348e-65	I1RWJ8	75	K	Ribosomal protein L37 OS=Gibberella zeae (strain PH-1 / ATCC MYA-4620 / FGSC 9075 / NRRL 31084) OX=229533 GN=FGRAMPH1_01T10527 PE=3 SV=1	FGRAMPH1_01T10527	1	7.86027e-06	130.1	FK(1)NGFQTGTPK	3	-0.65375	2
Cellular Component	GO:0005737	6	cytoplasm	6.60348e-65	I1RWJ8	10	K	Ribosomal protein L37 OS=Gibberella zeae (strain PH-1 / ATCC MYA-4620 / FGSC 9075 / NRRL 31084) OX=229533 GN=FGRAMPH1_01T10527 PE=3 SV=1	FGRAMPH1_01T10527	1	0.00966695	79.059	GTSSFGK(1)R	2	-0.22926	1
Cellular Component	GO:0005737	6	cytoplasm	6.60348e-65	I1RG90	72	K	Small nuclear ribonucleoprotein E OS=Gibberella zeae (strain PH-1 / ATCC MYA-4620 / FGSC 9075 / NRRL 31084) OX=229533 GN=FG02746.1 PE=3 SV=1	FG02746.1	1	0.0022943	107	TNDK(1)ESR	2	-0.45135	1
Cellular Component	GO:0005737	6	cytoplasm	6.60348e-65	I1RG90	68	K	Small nuclear ribonucleoprotein E OS=Gibberella zeae (strain PH-1 / ATCC MYA-4620 / FGSC 9075 / NRRL 31084) OX=229533 GN=FG02746.1 PE=3 SV=1	FG02746.1	1	0.000180688	102.52	QITK(1)TNDK	2	0.61369	2
Cellular Component	GO:0005737	6	cytoplasm	6.60348e-65	A0A1C3YJ46	437	K	Leukotriene A(4) hydrolase OS=Gibberella zeae (strain PH-1 / ATCC MYA-4620 / FGSC 9075 / NRRL 31084) OX=229533 GN=FGRAMPH1_01T07495 PE=3 SV=1	FGRAMPH1_01T07495	1	9.11272e-07	130.72	ENFDK(1)FIPFYFTK	3	2.948	3
Cellular Component	GO:0005737	6	cytoplasm	6.60348e-65	A0A1C3YJ46	470	K	Leukotriene A(4) hydrolase OS=Gibberella zeae (strain PH-1 / ATCC MYA-4620 / FGSC 9075 / NRRL 31084) OX=229533 GN=FGRAMPH1_01T07495 PE=3 SV=1	FGRAMPH1_01T07495	1	1.925e-09	120.9	QTFLDFFNNLGNK(1)EVAK	4	-0.0025522	2
Cellular Component	GO:0005737	6	cytoplasm	6.60348e-65	A0A1C3YJ46	620	K	Leukotriene A(4) hydrolase OS=Gibberella zeae (strain PH-1 / ATCC MYA-4620 / FGSC 9075 / NRRL 31084) OX=229533 GN=FGRAMPH1_01T07495 PE=3 SV=1	FGRAMPH1_01T07495	1	0.000249588	79.489	QLALDTFEK(1)NK	3	3.1784	2
Cellular Component	GO:0005737	6	cytoplasm	6.60348e-65	A0A1C3YJ46	597	K	Leukotriene A(4) hydrolase OS=Gibberella zeae (strain PH-1 / ATCC MYA-4620 / FGSC 9075 / NRRL 31084) OX=229533 GN=FGRAMPH1_01T07495 PE=3 SV=1	FGRAMPH1_01T07495	1	0.00649307	66.504	MK(1)YVRPLFR	3	-0.34033	1
Cellular Component	GO:0005737	6	cytoplasm	6.60348e-65	A0A1C3YJ46	475	K	Leukotriene A(4) hydrolase OS=Gibberella zeae (strain PH-1 / ATCC MYA-4620 / FGSC 9075 / NRRL 31084) OX=229533 GN=FGRAMPH1_01T07495 PE=3 SV=1	FGRAMPH1_01T07495	1	0.000779914	84.687	K(1)ITEINWEEK	3	1.2025	1
Cellular Component	GO:0005737	6	cytoplasm	6.60348e-65	A0A1C3YJ46	107	K	Leukotriene A(4) hydrolase OS=Gibberella zeae (strain PH-1 / ATCC MYA-4620 / FGSC 9075 / NRRL 31084) OX=229533 GN=FGRAMPH1_01T07495 PE=3 SV=1	FGRAMPH1_01T07495	1	0.0263296	63.216	ESK(1)WELK	2	2.2673	1
Cellular Component	GO:0005737	6	cytoplasm	6.60348e-65	A0A1C3YJ46	445	K	Leukotriene A(4) hydrolase OS=Gibberella zeae (strain PH-1 / ATCC MYA-4620 / FGSC 9075 / NRRL 31084) OX=229533 GN=FGRAMPH1_01T07495 PE=3 SV=1	FGRAMPH1_01T07495	1	3.52794e-06	131.69	FIPFYFTK(1)WSEK	2	-0.43755	1
Cellular Component	GO:0005737	6	cytoplasm	6.60348e-65	A0A1C3YJ46	635	K	Leukotriene A(4) hydrolase OS=Gibberella zeae (strain PH-1 / ATCC MYA-4620 / FGSC 9075 / NRRL 31084) OX=229533 GN=FGRAMPH1_01T07495 PE=3 SV=1	FGRAMPH1_01T07495	1	0.00854484	63.216	GMVEK(1)DLGL	2	-0.56488	1
Cellular Component	GO:0005737	6	cytoplasm	6.60348e-65	A0A1C3YJ46	66	K	Leukotriene A(4) hydrolase OS=Gibberella zeae (strain PH-1 / ATCC MYA-4620 / FGSC 9075 / NRRL 31084) OX=229533 GN=FGRAMPH1_01T07495 PE=3 SV=1	FGRAMPH1_01T07495	1	0.0361827	40.994	IDFDQK(1)ALK	3	1.8395	1
Cellular Component	GO:0005737	6	cytoplasm	6.60348e-65	A0A098DCF9	353	K	Mitochondrial genome maintenance protein MGM101 OS=Fusarium culmorum OX=5516 GN=FCULG_00002007 PE=4 SV=1	FG08328.1	1	0.0266653	60.972	K(1)NYMEER	2	-2.1374	2
Cellular Component	GO:0005737	6	cytoplasm	6.60348e-65	I1S5X9	60	K	NADH dehydrogenase [ubiquinone] 1 beta subcomplex subunit 7 OS=Fusarium culmorum OX=5516 GN=FCULG_00007040 PE=4 SV=1	FGRAMPH1_01T15373	1	2.25963e-06	130.56	HSYEK(1)CQYVEFK	4	-0.58671	3
Cellular Component	GO:0005737	6	cytoplasm	6.60348e-65	I1S5X9	50	K	NADH dehydrogenase [ubiquinone] 1 beta subcomplex subunit 7 OS=Fusarium culmorum OX=5516 GN=FCULG_00007040 PE=4 SV=1	FGRAMPH1_01T15373	1	7.75375e-07	137.93	DTWYAPWK(1)CSDER	3	0.75893	2
Cellular Component	GO:0005737	6	cytoplasm	6.60348e-65	I1S5X9	67	K	NADH dehydrogenase [ubiquinone] 1 beta subcomplex subunit 7 OS=Fusarium culmorum OX=5516 GN=FCULG_00007040 PE=4 SV=1	FGRAMPH1_01T15373	1	0.00119993	109.66	CQYVEFK(1)K	2	-0.67359	1
Cellular Component	GO:0005737	6	cytoplasm	6.60348e-65	I1S5X9	39	K	NADH dehydrogenase [ubiquinone] 1 beta subcomplex subunit 7 OS=Fusarium culmorum OX=5516 GN=FCULG_00007040 PE=4 SV=1	FGRAMPH1_01T15373	1	0.0160992	49.298	DSCAHLLIPLNK(1)CR	3	1.1191	1
Cellular Component	GO:0005737	6	cytoplasm	6.60348e-65	I1S5X9	21	K	NADH dehydrogenase [ubiquinone] 1 beta subcomplex subunit 7 OS=Fusarium culmorum OX=5516 GN=FCULG_00007040 PE=4 SV=1	FGRAMPH1_01T15373	1	0.000555972	103.01	DAK(1)LPLAYR	3	-0.89422	3
Cellular Component	GO:0005737	6	cytoplasm	6.60348e-65	I1S5X9	72	K	NADH dehydrogenase [ubiquinone] 1 beta subcomplex subunit 7 OS=Fusarium culmorum OX=5516 GN=FCULG_00007040 PE=4 SV=1	FGRAMPH1_01T15373	1	0.0260894	54.722	VAK(1)MDELR	2	-0.062236	1
Cellular Component	GO:0005737	6	cytoplasm	6.60348e-65	I1S5X9	80	K	NADH dehydrogenase [ubiquinone] 1 beta subcomplex subunit 7 OS=Fusarium culmorum OX=5516 GN=FCULG_00007040 PE=4 SV=1	FGRAMPH1_01T15373	1	0.031632	60.478	ESK(1)GGAR	2	-0.35407	1
Cellular Component	GO:0005737	6	cytoplasm	6.60348e-65	I1R9X2	203	K	Eukaryotic translation initiation factor 4E-2 OS=Gibberella zeae OX=5518 GN=FGRA07_06805 PE=3 SV=1	FG00286.1	1	6.07976e-06	124.6	GEGDVAGGK(1)GR	2	-0.033049	2
Cellular Component	GO:0005737	6	cytoplasm	6.60348e-65	I1R9X2	211	K	Eukaryotic translation initiation factor 4E-2 OS=Gibberella zeae OX=5518 GN=FGRA07_06805 PE=3 SV=1	FG00286.1	1	0.000205152	131.17	GK(1)EILLSIGR	2	0.30277	1
Cellular Component	GO:0005737	6	cytoplasm	6.60348e-65	I1RUQ3	145	K	Aconitate hydratase, mitochondrial OS=Gibberella zeae (strain PH-1 / ATCC MYA-4620 / FGSC 9075 / NRRL 31084) OX=229533 GN=FG07953.1 PE=3 SV=1	FG07953.1	1	5.90025e-08	109.42	VANPTTVHCDHLIEAQVGGAK(1)DLAR	4	-0.083357	1
Cellular Component	GO:0005737	6	cytoplasm	6.60348e-65	I1RUQ3	320	K	Aconitate hydratase, mitochondrial OS=Gibberella zeae (strain PH-1 / ATCC MYA-4620 / FGSC 9075 / NRRL 31084) OX=229533 GN=FG07953.1 PE=3 SV=1	FG07953.1	1	0.0207888	63.734	RK(1)EIGDFAR	3	-0.25998	2
Cellular Component	GO:0005737	6	cytoplasm	6.60348e-65	I1RUQ3	416	K	Aconitate hydratase, mitochondrial OS=Gibberella zeae (strain PH-1 / ATCC MYA-4620 / FGSC 9075 / NRRL 31084) OX=229533 GN=FG07953.1 PE=3 SV=1	FG07953.1	1	0.00189438	75.416	DALNHGVK(1)AK	3	0.48927	1
Cellular Component	GO:0005737	6	cytoplasm	6.60348e-65	I1RUQ3	418	K	Aconitate hydratase, mitochondrial OS=Gibberella zeae (strain PH-1 / ATCC MYA-4620 / FGSC 9075 / NRRL 31084) OX=229533 GN=FG07953.1 PE=3 SV=1	FG07953.1	1	0.000367773	72.797	AK(1)SAFTVTPGSEQIR	3	1.3674	1
Cellular Component	GO:0005737	6	cytoplasm	6.60348e-65	I1RUQ3	318	K	Aconitate hydratase, mitochondrial OS=Gibberella zeae (strain PH-1 / ATCC MYA-4620 / FGSC 9075 / NRRL 31084) OX=229533 GN=FG07953.1 PE=3 SV=1	FG07953.1	1	0.00207213	81.525	MYDYLAATK(1)R	2	-0.60965	1
Cellular Component	GO:0005737	6	cytoplasm	6.60348e-65	I1RUQ3	54	K	Aconitate hydratase, mitochondrial OS=Gibberella zeae (strain PH-1 / ATCC MYA-4620 / FGSC 9075 / NRRL 31084) OX=229533 GN=FG07953.1 PE=3 SV=1	FG07953.1	1	0.000406216	101.35	K(1)MSENLDIVR	2	-1.1309	1
Cellular Component	GO:0005737	6	cytoplasm	6.60348e-65	I1RCV1	2041	K	Glutamate synthase OS=Gibberella zeae OX=5518 GN=FGRA07_04267 PE=4 SV=1	FG01433.1	0.991196	0.00539633	67.334	K(0.009)NVK(0.991)TAPGK	3	0.14424	1
Cellular Component	GO:0005737	6	cytoplasm	6.60348e-65	I1RCV1	2000	K	Glutamate synthase OS=Gibberella zeae OX=5518 GN=FGRA07_04267 PE=4 SV=1	FG01433.1	1	0.000508646	98.156	SPSGGWDMK(1)K	2	0.46358	1
Cellular Component	GO:0005737	6	cytoplasm	6.60348e-65	I1RAQ4	87	K	Ribulose-phosphate 3-epimerase OS=Gibberella zeae (strain PH-1 / ATCC MYA-4620 / FGSC 9075 / NRRL 31084) OX=229533 GN=FG00589.1 PE=3 SV=1	FG00589.1	0.999986	0.00510909	87.639	KWVK(1)EFK	3	-0.33265	1
Cellular Component	GO:0005737	6	cytoplasm	6.60348e-65	I1RCD8	109	K	Threonyl-tRNA synthetase OS=Gibberella zeae OX=5518 GN=FGRA07_04087 PE=3 SV=1	FG01248.1	1	0.000308781	117.25	NISK(1)SLFER	2	0.64459	1
Cellular Component	GO:0005737	6	cytoplasm	6.60348e-65	I1RCD8	64	K	Threonyl-tRNA synthetase OS=Gibberella zeae OX=5518 GN=FGRA07_04087 PE=3 SV=1	FG01248.1	1	0.00867159	77.662	LDIFDK(1)IK	2	0.74306	1
Cellular Component	GO:0005737	6	cytoplasm	6.60348e-65	I1RCD8	89	K	Threonyl-tRNA synthetase OS=Gibberella zeae OX=5518 GN=FGRA07_04087 PE=3 SV=1	FG01248.1	1	0.000610348	71.879	EDIVISLPNGK(1)EEK	3	1.2054	1
Cellular Component	GO:0005737	6	cytoplasm	6.60348e-65	I1R9M7	207	K	Isocitrate lyase OS=Gibberella zeae (strain PH-1 / ATCC MYA-4620 / FGSC 9075 / NRRL 31084) OX=229533 GN=FG00176.1 PE=3 SV=1	FG00176.1	1	0.0326956	62.969	K(1)MTAEER	2	-1.7461	1
Cellular Component	GO:0005737	6	cytoplasm	6.60348e-65	I1RK63	278	K	Meiotically up-regulated gene 157 protein OS=Fusarium culmorum OX=5516 GN=FCULG_00006812 PE=4 SV=1	FG04255.1	1	3.28889e-06	119.79	STFDPK(1)TGEFQR	2	1.0562	2
Cellular Component	GO:0005737	6	cytoplasm	6.60348e-65	Q4I283	41	K	Nascent polypeptide-associated complex subunit beta OS=Gibberella zeae (strain PH-1 / ATCC MYA-4620 / FGSC 9075 / NRRL 31084) OX=229533 GN=EGD1 PE=3 SV=3	EGD1	1	0.00405864	101.64	K(1)LQLALK	2	0.36504	1
Cellular Component	GO:0005737	6	cytoplasm	6.60348e-65	I1RTG5	850	K	Myosin-2B OS=Gibberella zeae OX=5518 GN=FGRA07_02148 PE=3 SV=1	FG07469.1	1	0.0303466	49.85	K(1)SYLQFR	2	1.7469	1
Cellular Component	GO:0005737	6	cytoplasm	6.60348e-65	I1RTG5	758	K	Myosin-2B OS=Gibberella zeae OX=5518 GN=FGRA07_02148 PE=3 SV=1	FG07469.1	1	0.0193317	48.568	GLDK(1)YQLGLTK	3	-2.8525	1
Cellular Component	GO:0005737	6	cytoplasm	6.60348e-65	I1RAS9	588	K	Sortilin OS=Gibberella zeae (strain PH-1 / ATCC MYA-4620 / FGSC 9075 / NRRL 31084) OX=229533 GN=FG00615.1 PE=4 SV=1	FG00615.1	1	0.020265	58.433	K(1)SADCFLK	2	-0.078093	2
Cellular Component	GO:0005737	6	cytoplasm	6.60348e-65	I1RAS9	673	K	Sortilin OS=Gibberella zeae (strain PH-1 / ATCC MYA-4620 / FGSC 9075 / NRRL 31084) OX=229533 GN=FG00615.1 PE=4 SV=1	FG00615.1	1	2.98264e-05	107.39	SGAQK(1)DDPVDR	2	0.60473	2
Cellular Component	GO:0005737	6	cytoplasm	6.60348e-65	I1RAS9	1079	K	Sortilin OS=Gibberella zeae (strain PH-1 / ATCC MYA-4620 / FGSC 9075 / NRRL 31084) OX=229533 GN=FG00615.1 PE=4 SV=1	FG00615.1	1	0.000373181	68.576	DVDGK(1)SYSCSSLGDGK	3	-1.0945	1
Cellular Component	GO:0005737	6	cytoplasm	6.60348e-65	I1RAS9	385	K	Sortilin OS=Gibberella zeae (strain PH-1 / ATCC MYA-4620 / FGSC 9075 / NRRL 31084) OX=229533 GN=FG00615.1 PE=4 SV=1	FG00615.1	1	1.11037e-06	116.87	K(1)VVVTQITFDDGR	2	1.2586	2
Cellular Component	GO:0005737	6	cytoplasm	6.60348e-65	I1RAS9	198	K	Sortilin OS=Gibberella zeae (strain PH-1 / ATCC MYA-4620 / FGSC 9075 / NRRL 31084) OX=229533 GN=FG00615.1 PE=4 SV=1	FG00615.1	1	2.16646e-11	203.32	EFTTGDAELDK(1)TR	2	-0.56476	1
Cellular Component	GO:0005737	6	cytoplasm	6.60348e-65	I1RAS9	72	K	Sortilin OS=Gibberella zeae (strain PH-1 / ATCC MYA-4620 / FGSC 9075 / NRRL 31084) OX=229533 GN=FG00615.1 PE=4 SV=1	FG00615.1	1	3.25199e-09	112.01	SEDAGK(1)TWAQVSNIPDR	3	0.31364	1
Cellular Component	GO:0005737	6	cytoplasm	6.60348e-65	I1RAS9	580	K	Sortilin OS=Gibberella zeae (strain PH-1 / ATCC MYA-4620 / FGSC 9075 / NRRL 31084) OX=229533 GN=FG00615.1 PE=4 SV=1	FG00615.1	1	7.05834e-06	100.97	ADDKGEATCIMGHK(1)QTYNR	4	-0.68542	2
Cellular Component	GO:0005737	6	cytoplasm	6.60348e-65	I1RAS9	570	K	Sortilin OS=Gibberella zeae (strain PH-1 / ATCC MYA-4620 / FGSC 9075 / NRRL 31084) OX=229533 GN=FG00615.1 PE=4 SV=1	FG00615.1	1	5.09069e-07	109.07	ADDK(1)GEATCIMGHK	3	-1.2145	3
Cellular Component	GO:0005737	6	cytoplasm	6.60348e-65	I1RAS9	647	K	Sortilin OS=Gibberella zeae (strain PH-1 / ATCC MYA-4620 / FGSC 9075 / NRRL 31084) OX=229533 GN=FG00615.1 PE=4 SV=1	FG00615.1	1	0.0165396	74.376	GK(1)DESFK	2	-0.39805	1
Cellular Component	GO:0005737	6	cytoplasm	6.60348e-65	I1RAS9	403	K	Sortilin OS=Gibberella zeae (strain PH-1 / ATCC MYA-4620 / FGSC 9075 / NRRL 31084) OX=229533 GN=FG00615.1 PE=4 SV=1	FG00615.1	1	0.00143189	75.89	TFEPVK(1)AGEDR	2	0.41117	1
Cellular Component	GO:0005737	6	cytoplasm	6.60348e-65	I1RAS9	558	K	Sortilin OS=Gibberella zeae (strain PH-1 / ATCC MYA-4620 / FGSC 9075 / NRRL 31084) OX=229533 GN=FG00615.1 PE=4 SV=1	FG00615.1	1	3.82075e-05	92.269	TCENK(1)DMESWYAR	2	-0.60079	1
Cellular Component	GO:0005737	6	cytoplasm	6.60348e-65	I1RAS9	652	K	Sortilin OS=Gibberella zeae (strain PH-1 / ATCC MYA-4620 / FGSC 9075 / NRRL 31084) OX=229533 GN=FG00615.1 PE=4 SV=1	FG00615.1	0.999877	0.00122943	65.565	GKDESFK(1)GSSGWR	3	-0.48462	2
Cellular Component	GO:0005737	6	cytoplasm	6.60348e-65	I1RAS9	536	K	Sortilin OS=Gibberella zeae (strain PH-1 / ATCC MYA-4620 / FGSC 9075 / NRRL 31084) OX=229533 GN=FG00615.1 PE=4 SV=1	FG00615.1	1	0.000361262	140.83	FLLVGEK(1)NR	3	-0.28524	2
Cellular Component	GO:0005737	6	cytoplasm	6.60348e-65	I1RAS9	629	K	Sortilin OS=Gibberella zeae (strain PH-1 / ATCC MYA-4620 / FGSC 9075 / NRRL 31084) OX=229533 GN=FG00615.1 PE=4 SV=1	FG00615.1	1	0.000283583	125.75	DPEDNK(1)VCK	2	-1.0465	3
Cellular Component	GO:0005737	6	cytoplasm	6.60348e-65	I1RAS9	633	K	Sortilin OS=Gibberella zeae (strain PH-1 / ATCC MYA-4620 / FGSC 9075 / NRRL 31084) OX=229533 GN=FG00615.1 PE=4 SV=1	FG00615.1	1	1.03375e-05	106.42	K(1)AGPIPIPEGSCK	3	-0.42333	2
Cellular Component	GO:0005737	6	cytoplasm	6.60348e-65	I1RAS9	1267	K	Sortilin OS=Gibberella zeae (strain PH-1 / ATCC MYA-4620 / FGSC 9075 / NRRL 31084) OX=229533 GN=FG00615.1 PE=4 SV=1	FG00615.1	1	0.000179723	80.632	HPLQEDDCLFGHK(1)AK	4	-0.033349	1
Cellular Component	GO:0005737	6	cytoplasm	6.60348e-65	I1RAS9	462	K	Sortilin OS=Gibberella zeae (strain PH-1 / ATCC MYA-4620 / FGSC 9075 / NRRL 31084) OX=229533 GN=FG00615.1 PE=4 SV=1	FG00615.1	1	0.0240727	56.258	K(1)ALDGPHK	3	-0.46724	2
Cellular Component	GO:0005737	6	cytoplasm	6.60348e-65	I1RQ26	169	K	Proteasome subunit alpha type OS=Gibberella zeae (strain PH-1 / ATCC MYA-4620 / FGSC 9075 / NRRL 31084) OX=229533 GN=FG06159.1 PE=3 SV=1	FG06159.1	1	4.85644e-06	96.708	YDAK(1)AIGSGSEGAQAELQNEYHK	4	0.053718	1
Cellular Component	GO:0005737	6	cytoplasm	6.60348e-65	I1RQ26	214	K	Proteasome subunit alpha type OS=Gibberella zeae (strain PH-1 / ATCC MYA-4620 / FGSC 9075 / NRRL 31084) OX=229533 GN=FG06159.1 PE=3 SV=1	FG06159.1	1	0.00116333	62.287	LDAK(1)NVQLASVTK	3	0.88796	1
Cellular Component	GO:0005737	6	cytoplasm	6.60348e-65	I1RMM9	50	K	Proteasome subunit alpha type OS=Gibberella zeae (strain PH-1 / ATCC MYA-4620 / FGSC 9075 / NRRL 31084) OX=229533 GN=FG05222.1 PE=3 SV=1	FG05222.1	1	0.000351703	96.143	THAVLCAVK(1)R	3	0.86949	1
Cellular Component	GO:0005737	6	cytoplasm	6.60348e-65	I1RMM9	196	K	Proteasome subunit alpha type OS=Gibberella zeae (strain PH-1 / ATCC MYA-4620 / FGSC 9075 / NRRL 31084) OX=229533 GN=FG05222.1 PE=3 SV=1	FG05222.1	1	0.000986981	82.261	ALK(1)ESLVQDK	3	-0.11907	1
Cellular Component	GO:0005737	6	cytoplasm	6.60348e-65	I1RMM9	184	K	Proteasome subunit alpha type OS=Gibberella zeae (strain PH-1 / ATCC MYA-4620 / FGSC 9075 / NRRL 31084) OX=229533 GN=FG05222.1 PE=3 SV=1	FG05222.1	1	1.22045e-27	229.6	NIDAFADCSK(1)EELIQHGLK	3	1.1806	2
Cellular Component	GO:0005737	6	cytoplasm	6.60348e-65	I1RYK0	638	K	ATP-dependent 6-phosphofructokinase OS=Gibberella zeae (strain PH-1 / ATCC MYA-4620 / FGSC 9075 / NRRL 31084) OX=229533 GN=FGRAMPH1_01T27043 PE=3 SV=1	FGRAMPH1_01T27043	1	0.0066626	60.102	LILVNEK(1)ASK	3	-0.068897	1
Cellular Component	GO:0005737	6	cytoplasm	6.60348e-65	I1RW99	42	K	50s ribosomal protein l14e OS=Fusarium langsethiae OX=179993 GN=FLAG1_01888 PE=4 SV=1	FG08561.1	1	0.0394885	48.286	VVVINGDHPFAGHLATIVEIIDHK(1)R	5	-1.8065	1
Cellular Component	GO:0005737	6	cytoplasm	6.60348e-65	I1RW99	92	K	50s ribosomal protein l14e OS=Fusarium langsethiae OX=179993 GN=FLAG1_01888 PE=4 SV=1	FG08561.1	1	2.93773e-06	146.79	KLWEK(1)SEIDSK	3	0.62013	1
Cellular Component	GO:0005737	6	cytoplasm	6.60348e-65	I1RW99	98	K	50s ribosomal protein l14e OS=Fusarium langsethiae OX=179993 GN=FLAG1_01888 PE=4 SV=1	FG08561.1	1	5.7193e-08	115.12	SEIDSK(1)WEQTNWAK	3	0.73105	2
Cellular Component	GO:0005737	6	cytoplasm	6.60348e-65	I1RW99	115	K	50s ribosomal protein l14e OS=Fusarium langsethiae OX=179993 GN=FLAG1_01888 PE=4 SV=1	FG08561.1	1	0.00880983	80.24	K(1)ALTDFER	2	0.42501	1
Cellular Component	GO:0005737	6	cytoplasm	6.60348e-65	I1RW99	107	K	50s ribosomal protein l14e OS=Fusarium langsethiae OX=179993 GN=FLAG1_01888 PE=4 SV=1	FG08561.1	1	0.00743105	83.429	K(1)RDQMER	3	0.24758	1
Cellular Component	GO:0005737	6	cytoplasm	6.60348e-65	I1RQ48	330	K	Acyl-CoA desaturase OS=Gibberella zeae (strain PH-1 / ATCC MYA-4620 / FGSC 9075 / NRRL 31084) OX=229533 GN=FG06184.1 PE=3 SV=1	FG06184.1	1	0.00346826	104.21	VQQLQK(1)K	3	-0.52499	2
Cellular Component	GO:0005737	6	cytoplasm	6.60348e-65	I1RQ48	148	K	Acyl-CoA desaturase OS=Gibberella zeae (strain PH-1 / ATCC MYA-4620 / FGSC 9075 / NRRL 31084) OX=229533 GN=FG06184.1 PE=3 SV=1	FG06184.1	1	3.46735e-06	128.68	YTDTDK(1)DPYSVR	2	-0.89423	2
Cellular Component	GO:0005737	6	cytoplasm	6.60348e-65	I1RQ48	322	K	Acyl-CoA desaturase OS=Gibberella zeae (strain PH-1 / ATCC MYA-4620 / FGSC 9075 / NRRL 31084) OX=229533 GN=FG06184.1 PE=3 SV=1	FG06184.1	1	0.00268153	94.692	ANEIEK(1)GR	2	-0.47892	1
Cellular Component	GO:0005737	6	cytoplasm	6.60348e-65	I1REK8	119	K	60s ribosomal protein l16 OS=Fusarium langsethiae OX=179993 GN=FLAG1_07154 PE=3 SV=1	FG02099.1	1	0.00814413	69.375	K(1)VVVPQALR	2	1.7527	1
Cellular Component	GO:0005737	6	cytoplasm	6.60348e-65	I1REK8	116	K	60s ribosomal protein l16 OS=Fusarium langsethiae OX=179993 GN=FLAG1_07154 PE=3 SV=1	FG02099.1	1	0.0157905	50.088	VFEGVPPPYDK(1)TK	3	0.55763	2
Cellular Component	GO:0005737	6	cytoplasm	6.60348e-65	I1REK8	93	K	60s ribosomal protein l16 OS=Fusarium langsethiae OX=179993 GN=FLAG1_07154 PE=3 SV=1	FG02099.1	1	0.0236906	48.091	GMIPHK(1)TAR	3	1.1024	1
Cellular Component	GO:0005737	6	cytoplasm	6.60348e-65	I1REK8	184	K	60s ribosomal protein l16 OS=Fusarium langsethiae OX=179993 GN=FLAG1_07154 PE=3 SV=1	FG02099.1	1	0.0179096	56.547	QLADAK(1)K	3	0.20609	1
Cellular Component	GO:0005737	6	cytoplasm	6.60348e-65	I1REK8	150	K	60s ribosomal protein l16 OS=Fusarium langsethiae OX=179993 GN=FLAG1_07154 PE=3 SV=1	FG02099.1	1	0.00377784	59.634	LSHEVGWK(1)YQDVVAR	3	0.62831	2
Cellular Component	GO:0005737	6	cytoplasm	6.60348e-65	I1RN08	244	K	Proteasome subunit alpha type OS=Gibberella zeae (strain PH-1 / ATCC MYA-4620 / FGSC 9075 / NRRL 31084) OX=229533 GN=FG05365.1 PE=3 SV=1	FG05365.1	1	5.82238e-07	119.25	EHDLAK(1)NEETEEK	3	-0.11737	1
Cellular Component	GO:0005737	6	cytoplasm	6.60348e-65	I1RN08	222	K	Proteasome subunit alpha type OS=Gibberella zeae (strain PH-1 / ATCC MYA-4620 / FGSC 9075 / NRRL 31084) OX=229533 GN=FG05365.1 PE=3 SV=1	FG05365.1	1	1.54866e-09	123.42	IEFATVGQTEDGK(1)IYHR	3	0.27532	1
Cellular Component	GO:0005737	6	cytoplasm	6.60348e-65	I1RA43	244	K	Proteasome component PUP1 OS=Gibberella zeae OX=5518 GN=FGRA07_06888 PE=4 SV=1	FG00367.1	1	0.0283724	40.475	GTTAVLNEK(1)IIK	3	0.23795	1
Cellular Component	GO:0005737	6	cytoplasm	6.60348e-65	I1S2E9	27	K	Ubiquitin-40S ribosomal protein S27a OS=Fusarium oxysporum f. sp. cubense tropical race 4 54006 OX=1089451 GN=FOIG_07602 PE=4 SV=1	FG10941.1	1	4.92172e-44	288.21	TITLEVESSDTIDNVK(1)SK	2	0.42269	15
Cellular Component	GO:0005737	6	cytoplasm	6.60348e-65	I1S2E9	6	K	Ubiquitin-40S ribosomal protein S27a OS=Fusarium oxysporum f. sp. cubense tropical race 4 54006 OX=1089451 GN=FOIG_07602 PE=4 SV=1	FG10941.1	1	4.83513e-07	168.02	MQIFVK(1)TLTGK	2	-0.41194	6
Cellular Component	GO:0005737	6	cytoplasm	6.60348e-65	I1S2E9	11	K	Ubiquitin-40S ribosomal protein S27a OS=Fusarium oxysporum f. sp. cubense tropical race 4 54006 OX=1089451 GN=FOIG_07602 PE=4 SV=1	FG10941.1	1	1.50236e-23	185.09	TLTGK(1)TITLEVESSDTIDNVK	4	0.32178	2
Cellular Component	GO:0005737	6	cytoplasm	6.60348e-65	I1S2E9	33	K	Ubiquitin-40S ribosomal protein S27a OS=Fusarium oxysporum f. sp. cubense tropical race 4 54006 OX=1089451 GN=FOIG_07602 PE=4 SV=1	FG10941.1	1	1.38047e-14	207.64	IQDK(1)EGIPPDQQR	2	-0.025952	28
Cellular Component	GO:0005737	6	cytoplasm	6.60348e-65	I1S2E9	90	K	Ubiquitin-40S ribosomal protein S27a OS=Fusarium oxysporum f. sp. cubense tropical race 4 54006 OX=1089451 GN=FOIG_07602 PE=4 SV=1	FG10941.1	1	0.00128651	84.568	VYTTPK(1)K	2	-0.32525	1
Cellular Component	GO:0005737	6	cytoplasm	6.60348e-65	I1S2E9	63	K	Ubiquitin-40S ribosomal protein S27a OS=Fusarium oxysporum f. sp. cubense tropical race 4 54006 OX=1089451 GN=FOIG_07602 PE=4 SV=1	FG10941.1	1	3.11184e-14	153.72	TLSDYNIQK(1)ESTLHLVLR	3	0.19244	1
Cellular Component	GO:0005737	6	cytoplasm	6.60348e-65	I1S2E9	108	K	Ubiquitin-40S ribosomal protein S27a OS=Fusarium oxysporum f. sp. cubense tropical race 4 54006 OX=1089451 GN=FOIG_07602 PE=4 SV=1	FG10941.1	1	7.37467e-05	99.283	YYK(1)VDSDGK	2	0.81216	4
Cellular Component	GO:0005737	6	cytoplasm	6.60348e-65	I1S2E9	114	K	Ubiquitin-40S ribosomal protein S27a OS=Fusarium oxysporum f. sp. cubense tropical race 4 54006 OX=1089451 GN=FOIG_07602 PE=4 SV=1	FG10941.1	1	0.000953657	94.465	VDSDGK(1)IER	2	-0.16846	2
Cellular Component	GO:0005737	6	cytoplasm	6.60348e-65	I1S2E9	48	K	Ubiquitin-40S ribosomal protein S27a OS=Fusarium oxysporum f. sp. cubense tropical race 4 54006 OX=1089451 GN=FOIG_07602 PE=4 SV=1	FG10941.1	1	6.49191e-10	190.78	LIFAGK(1)QLEDGR	3	0.27828	8
Cellular Component	GO:0005737	6	cytoplasm	6.60348e-65	I1S2E9	29	K	Ubiquitin-40S ribosomal protein S27a OS=Fusarium oxysporum f. sp. cubense tropical race 4 54006 OX=1089451 GN=FOIG_07602 PE=4 SV=1	FG10941.1	0.976562	1.51629e-05	88.385	SK(0.977)IQDK(0.023)EGIPPDQQR	3	1.0835	2
Cellular Component	GO:0005737	6	cytoplasm	6.60348e-65	I1REC4	486	K	Vacuolar sorting OS=Fusarium sporotrichioides OX=5514 GN=FSPOR_7094 PE=4 SV=1	FG02011.1	1	0.00478896	93.649	EK(1)VEDFK	2	-0.32131	1
Cellular Component	GO:0005737	6	cytoplasm	6.60348e-65	I1RAA2	80	K	F0 subunit e OS=Fusarium langsethiae OX=179993 GN=FLAG1_04552 PE=4 SV=1	FG00429.1	1	0.000729335	99.283	FDLEK(1)LLLK	2	0.19056	1
Cellular Component	GO:0005737	6	cytoplasm	6.60348e-65	I1RAA2	43	K	F0 subunit e OS=Fusarium langsethiae OX=179993 GN=FLAG1_04552 PE=4 SV=1	FG00429.1	1	0.0218939	44.543	AEHAQHEYEK(1)K	4	-0.00080699	1
Cellular Component	GO:0005737	6	cytoplasm	6.60348e-65	I1RRT6	219	K	DNAj like subfamily a member 2 OS=Fusarium sporotrichioides OX=5514 GN=FSPOR_9531 PE=3 SV=1	FG06825.1	1	0.00492361	63.32	K(1)VLHVHVDK	4	-0.88014	1
Cellular Component	GO:0005737	6	cytoplasm	6.60348e-65	I1RRT6	227	K	DNAj like subfamily a member 2 OS=Fusarium sporotrichioides OX=5514 GN=FSPOR_9531 PE=3 SV=1	FG06825.1	1	0.000528893	82.008	VLHVHVDK(1)GVR	4	1.0038	1
Cellular Component	GO:0005737	6	cytoplasm	6.60348e-65	I1RPM4	92	K	60s ribosomal protein l27-a OS=Fusarium langsethiae OX=179993 GN=FLAG1_01615 PE=4 SV=1	FG05999.1	1	2.92343e-06	102.08	YTLELEGLK(1)GAVSNDTFK	3	0.54791	1
Cellular Component	GO:0005737	6	cytoplasm	6.60348e-65	I1RPM4	125	K	60s ribosomal protein l27-a OS=Fusarium langsethiae OX=179993 GN=FLAG1_01615 PE=4 SV=1	FG05999.1	1	0.0226033	67.464	YTSGK(1)NR	2	-0.13692	1
Cellular Component	GO:0005737	6	cytoplasm	6.60348e-65	I1RPM4	101	K	60s ribosomal protein l27-a OS=Fusarium langsethiae OX=179993 GN=FLAG1_01615 PE=4 SV=1	FG05999.1	1	2.80528e-10	167.69	GAVSNDTFK(1)EVSQR	2	0.84088	2
Cellular Component	GO:0005737	6	cytoplasm	6.60348e-65	I1RFJ5	53	K	F-type h+-transporting atpase subunit f OS=Fusarium langsethiae OX=179993 GN=FLAG1_04384 PE=4 SV=1	FGRAMPH1_01T05937	1	0.00690473	85.359	AK(1)GLLGR	2	-0.45515	1
Cellular Component	GO:0005737	6	cytoplasm	6.60348e-65	I1RFJ5	51	K	F-type h+-transporting atpase subunit f OS=Fusarium langsethiae OX=179993 GN=FLAG1_04384 PE=4 SV=1	FGRAMPH1_01T05937	1	0.000417694	105.98	GAAPEVK(1)AK	2	0.082501	1
Cellular Component	GO:0005737	6	cytoplasm	6.60348e-65	I1RFJ5	62	K	F-type h+-transporting atpase subunit f OS=Fusarium langsethiae OX=179993 GN=FLAG1_04384 PE=4 SV=1	FGRAMPH1_01T05937	1	0.0278714	51.346	YQAK(1)HFGK	3	1.0907	1
Cellular Component	GO:0005737	6	cytoplasm	6.60348e-65	I1RFJ5	41	K	F-type h+-transporting atpase subunit f OS=Fusarium langsethiae OX=179993 GN=FLAG1_04384 PE=4 SV=1	FGRAMPH1_01T05937	1	0.000130672	130.66	VVSFYEK(1)LPR	2	0.67143	2
Cellular Component	GO:0005737	6	cytoplasm	6.60348e-65	I1RSJ2	172	K	Phosphomannomutase OS=Gibberella zeae (strain PH-1 / ATCC MYA-4620 / FGSC 9075 / NRRL 31084) OX=229533 GN=FG07113.1 PE=3 SV=1	FG07113.1	1	0.000935483	111.61	EK(1)FVAVLK	2	-0.25966	1
Cellular Component	GO:0005737	6	cytoplasm	6.60348e-65	I1RMH4	58	K	Ceramide very long chain fatty acid hydroxylase OS=Gibberella zeae (strain PH-1 / ATCC MYA-4620 / FGSC 9075 / NRRL 31084) OX=229533 GN=FG05164.1 PE=3 SV=1	FG05164.1	1	0.00552712	89.698	DIEK(1)ILK	2	0.21945	2
Cellular Component	GO:0005737	6	cytoplasm	6.60348e-65	I1RZZ9	40	K	60S ribosomal protein L5 OS=Fusarium culmorum OX=5516 GN=FCULG_00009702 PE=3 SV=1	FGRAMPH1_01T07071	1	9.16757e-05	161.79	LITQAK(1)NK	2	-0.09937	2
Cellular Component	GO:0005737	6	cytoplasm	6.60348e-65	I1RZZ9	7	K	60S ribosomal protein L5 OS=Fusarium culmorum OX=5516 GN=FCULG_00009702 PE=3 SV=1	FGRAMPH1_01T07071	1	0.000184248	119.05	LVK(1)NSAYYSR	2	-0.7065	1
Cellular Component	GO:0005737	6	cytoplasm	6.60348e-65	I1RZZ9	26	K	60S ribosomal protein L5 OS=Fusarium culmorum OX=5516 GN=FCULG_00009702 PE=3 SV=1	FGRAMPH1_01T07071	1	1.67579e-12	215.5	RQQGK(1)TDYYAR	3	0.26917	3
Cellular Component	GO:0005737	6	cytoplasm	6.60348e-65	I1RZZ9	266	K	60S ribosomal protein L5 OS=Fusarium culmorum OX=5516 GN=FCULG_00009702 PE=3 SV=1	FGRAMPH1_01T07071	0.959083	0.0408529	53.968	K(0.041)TK(0.959)EEWK	3	-0.37424	1
Cellular Component	GO:0005737	6	cytoplasm	6.60348e-65	I1RZZ9	153	K	60S ribosomal protein L5 OS=Fusarium culmorum OX=5516 GN=FCULG_00009702 PE=3 SV=1	FGRAMPH1_01T07071	1	0.00700404	72.325	VFLDVGLK(1)R	2	1.8765	1
Cellular Component	GO:0005737	6	cytoplasm	6.60348e-65	I1RZZ9	47	K	60S ribosomal protein L5 OS=Fusarium culmorum OX=5516 GN=FCULG_00009702 PE=3 SV=1	FGRAMPH1_01T07071	1	0.0420961	56.122	YNAPK(1)YR	2	0.60988	2
Cellular Component	GO:0005737	6	cytoplasm	6.60348e-65	I1RZZ9	42	K	60S ribosomal protein L5 OS=Fusarium culmorum OX=5516 GN=FCULG_00009702 PE=3 SV=1	FGRAMPH1_01T07071	1	0.00516684	91.626	NK(1)YNAPK	3	0.7409	2
Cellular Component	GO:0005737	6	cytoplasm	6.60348e-65	I1RZZ9	256	K	60S ribosomal protein L5 OS=Fusarium culmorum OX=5516 GN=FCULG_00009702 PE=3 SV=1	FGRAMPH1_01T07071	1	0.017216	68.657	K(1)VESDAPK	2	-0.79414	1
Cellular Component	GO:0005737	6	cytoplasm	6.60348e-65	I1RCC5	162	K	Mitochondrial phosphate carrier protein 2 OS=Gibberella zeae OX=5518 GN=FGRA07_04068 PE=3 SV=1	FG01230.1	1	0.00733178	56.397	K(1)TYSDMAGPEAATK	3	-0.39589	1
Cellular Component	GO:0005737	6	cytoplasm	6.60348e-65	I1RCC5	175	K	Mitochondrial phosphate carrier protein 2 OS=Gibberella zeae OX=5518 GN=FGRA07_04068 PE=3 SV=1	FG01230.1	1	2.43728e-06	102.5	TYSDMAGPEAATK(1)YK	3	0.082353	1
Cellular Component	GO:0005737	6	cytoplasm	6.60348e-65	Q4ING3	274	K	Cytochrome c peroxidase, mitochondrial OS=Gibberella zeae (strain PH-1 / ATCC MYA-4620 / FGSC 9075 / NRRL 31084) OX=229533 GN=CCP1 PE=3 SV=1	CCP1	1	0.000103469	121.73	LLVEEK(1)WQWK	3	0.10653	1
Cellular Component	GO:0005737	6	cytoplasm	6.60348e-65	Q4ING3	123	K	Cytochrome c peroxidase, mitochondrial OS=Gibberella zeae (strain PH-1 / ATCC MYA-4620 / FGSC 9075 / NRRL 31084) OX=229533 GN=CCP1 PE=3 SV=1	CCP1	1	3.75142e-09	119.41	LAWHASGTYDK(1)ETGTGGSNGATMR	3	-0.068049	2
Cellular Component	GO:0005737	6	cytoplasm	6.60348e-65	Q4ING3	289	K	Cytochrome c peroxidase, mitochondrial OS=Gibberella zeae (strain PH-1 / ATCC MYA-4620 / FGSC 9075 / NRRL 31084) OX=229533 GN=CCP1 PE=3 SV=1	CCP1	1	7.21244e-08	121.13	WNGPAQYEDK(1)STK	3	1.4129	2
Cellular Component	GO:0005737	6	cytoplasm	6.60348e-65	Q4ING3	213	K	Cytochrome c peroxidase, mitochondrial OS=Gibberella zeae (strain PH-1 / ATCC MYA-4620 / FGSC 9075 / NRRL 31084) OX=229533 GN=CCP1 PE=3 SV=1	CCP1	1	0.00754969	86.472	SDRDVSGCTPDGRLPDASK(1)R	4	-0.92056	2
Cellular Component	GO:0005737	6	cytoplasm	6.60348e-65	Q4ING3	307	K	Cytochrome c peroxidase, mitochondrial OS=Gibberella zeae (strain PH-1 / ATCC MYA-4620 / FGSC 9075 / NRRL 31084) OX=229533 GN=CCP1 PE=3 SV=1	CCP1	1	1.8365e-09	130.72	SLMMLPSDIALIEDK(1)K	3	0.81566	5
Cellular Component	GO:0005737	6	cytoplasm	6.60348e-65	Q4ING3	160	K	Cytochrome c peroxidase, mitochondrial OS=Gibberella zeae (strain PH-1 / ATCC MYA-4620 / FGSC 9075 / NRRL 31084) OX=229533 GN=CCP1 PE=3 SV=1	CCP1	1	0.000584154	102.4	DFLQPVK(1)EK	2	-1.663	3
Cellular Component	GO:0005737	6	cytoplasm	6.60348e-65	Q4ING3	279	K	Cytochrome c peroxidase, mitochondrial OS=Gibberella zeae (strain PH-1 / ATCC MYA-4620 / FGSC 9075 / NRRL 31084) OX=229533 GN=CCP1 PE=3 SV=1	CCP1	1	5.03276e-06	149.23	K(1)WNGPAQYEDK	2	1.1414	3
Cellular Component	GO:0005737	6	cytoplasm	6.60348e-65	Q4ING3	81	K	Cytochrome c peroxidase, mitochondrial OS=Gibberella zeae (strain PH-1 / ATCC MYA-4620 / FGSC 9075 / NRRL 31084) OX=229533 GN=CCP1 PE=3 SV=1	CCP1	1	2.88853e-06	148.96	VFNPSK(1)EDYQK	3	0.66868	4
Cellular Component	GO:0005737	6	cytoplasm	6.60348e-65	Q4ING3	315	K	Cytochrome c peroxidase, mitochondrial OS=Gibberella zeae (strain PH-1 / ATCC MYA-4620 / FGSC 9075 / NRRL 31084) OX=229533 GN=CCP1 PE=3 SV=1	CCP1	0.999918	0.0145453	57.785	FKPWVEK(1)YAK	4	-0.12351	1
Cellular Component	GO:0005737	6	cytoplasm	6.60348e-65	Q4ING3	308	K	Cytochrome c peroxidase, mitochondrial OS=Gibberella zeae (strain PH-1 / ATCC MYA-4620 / FGSC 9075 / NRRL 31084) OX=229533 GN=CCP1 PE=3 SV=1	CCP1	0.994006	0.00422704	88.495	K(0.994)FK(0.006)PWVEK	2	-0.20997	1
Cellular Component	GO:0005737	6	cytoplasm	6.60348e-65	Q4ING3	98	K	Cytochrome c peroxidase, mitochondrial OS=Gibberella zeae (strain PH-1 / ATCC MYA-4620 / FGSC 9075 / NRRL 31084) OX=229533 GN=CCP1 PE=3 SV=1	CCP1	1	1.47128e-34	256.49	LEEK(1)DDYDDGSYGPVLVR	2	0.27709	6
Cellular Component	GO:0005737	6	cytoplasm	6.60348e-65	Q4ING3	318	K	Cytochrome c peroxidase, mitochondrial OS=Gibberella zeae (strain PH-1 / ATCC MYA-4620 / FGSC 9075 / NRRL 31084) OX=229533 GN=CCP1 PE=3 SV=1	CCP1	1	0.000141873	117.79	YAK(1)DNDAFFK	2	-0.41134	6
Cellular Component	GO:0005737	6	cytoplasm	6.60348e-65	Q4ING3	292	K	Cytochrome c peroxidase, mitochondrial OS=Gibberella zeae (strain PH-1 / ATCC MYA-4620 / FGSC 9075 / NRRL 31084) OX=229533 GN=CCP1 PE=3 SV=1	CCP1	1	0.000325905	71.376	STK(1)SLMMLPSDIALIEDK	3	-0.48217	1
Cellular Component	GO:0005737	6	cytoplasm	6.60348e-65	Q4ING3	86	K	Cytochrome c peroxidase, mitochondrial OS=Gibberella zeae (strain PH-1 / ATCC MYA-4620 / FGSC 9075 / NRRL 31084) OX=229533 GN=CCP1 PE=3 SV=1	CCP1	1	9.11817e-14	150.05	EDYQK(1)VYNEIAAR	2	1.2307	5
Cellular Component	GO:0005737	6	cytoplasm	6.60348e-65	Q4ING3	325	K	Cytochrome c peroxidase, mitochondrial OS=Gibberella zeae (strain PH-1 / ATCC MYA-4620 / FGSC 9075 / NRRL 31084) OX=229533 GN=CCP1 PE=3 SV=1	CCP1	1	1.54806e-08	125.33	DNDAFFK(1)DFSNVVLR	3	0.42797	2
Cellular Component	GO:0005737	6	cytoplasm	6.60348e-65	A0A098D5E5	20	K	Ubiquitin (Fragment) OS=Metarhizium majus (strain ARSEF 297) OX=1276143 GN=MAJ_02913 PE=4 SV=1	FG01956.1	1	4.92172e-44	288.21	TITLEVESSDTIDNVK(1)SK	2	0.42269	15
Cellular Component	GO:0005737	6	cytoplasm	6.60348e-65	A0A098D5E5	107	K	Ubiquitin (Fragment) OS=Metarhizium majus (strain ARSEF 297) OX=1276143 GN=MAJ_02913 PE=4 SV=1	FG01956.1	1	0.00207708	69.65	K(1)CGHTNQLRPK	4	-0.54137	1
Cellular Component	GO:0005737	6	cytoplasm	6.60348e-65	I1RCB4	536	K	Carbamoyl-phosphate synthase arginine-specific large chain OS=Gibberella zeae OX=5518 GN=FGRA07_04053 PE=4 SV=1	FG01217.1	1	0.0256002	52.867	IDK(1)WFLHK	3	-1.8226	1
Cellular Component	GO:0005737	6	cytoplasm	6.60348e-65	I1RCM5	60	K	Enolase OS=Gibberella zeae OX=5518 GN=FGRA07_04180 PE=3 SV=1	FG01346.1	1	0.0124799	75.387	WNGK(1)GVTK	2	0.55329	1
Cellular Component	GO:0005737	6	cytoplasm	6.60348e-65	I1RCM5	265	K	Enolase OS=Gibberella zeae OX=5518 GN=FGRA07_04180 PE=3 SV=1	FG01346.1	0.986362	6.95916e-06	93.909	K(0.014)YDLDFK(0.986)NPESDPTK	3	2.3433	1
Cellular Component	GO:0005737	6	cytoplasm	6.60348e-65	I1RCM5	259	K	Enolase OS=Gibberella zeae OX=5518 GN=FGRA07_04180 PE=3 SV=1	FG01346.1	1	4.84908e-08	113.33	K(1)YDLDFK	3	0.18573	5
Cellular Component	GO:0005737	6	cytoplasm	6.60348e-65	Q5I2J3	112	K	Tubulin alpha chain OS=Gibberella zeae (strain PH-1 / ATCC MYA-4620 / FGSC 9075 / NRRL 31084) OX=229533 GN=TUB1 PE=3 SV=2	TUB1	1	2.84338e-06	93.424	GHYTVGK(1)ELIDGVLDK	3	-1.4181	1
Cellular Component	GO:0005737	6	cytoplasm	6.60348e-65	Q5I2J3	401	K	Tubulin alpha chain OS=Gibberella zeae (strain PH-1 / ATCC MYA-4620 / FGSC 9075 / NRRL 31084) OX=229533 GN=TUB1 PE=3 SV=2	TUB1	1	0.0355261	49.715	FDLMHSK(1)R	3	-0.25035	2
Cellular Component	GO:0005737	6	cytoplasm	6.60348e-65	Q5I2J3	121	K	Tubulin alpha chain OS=Gibberella zeae (strain PH-1 / ATCC MYA-4620 / FGSC 9075 / NRRL 31084) OX=229533 GN=TUB1 PE=3 SV=2	TUB1	1	1.37874e-09	188.27	ELIDGVLDK(1)IR	3	-1.2524	2
Cellular Component	GO:0005737	6	cytoplasm	6.60348e-65	I1RCG4	86	K	60S ribosomal protein L33-A OS=Fusarium culmorum OX=5516 GN=FCULG_00003985 PE=3 SV=1	FG01278.1	1	0.00160146	81.918	AK(1)FTSPLPTK	2	-0.79476	1
Cellular Component	GO:0005737	6	cytoplasm	6.60348e-65	I1RNC1	27	K	40S ribosomal protein S20 OS=Fusarium oxysporum f. sp. cubense (strain race 1) OX=1229664 GN=FOC1_g10008671 PE=3 SV=1	FG05493.1	1	0.0076656	86.136	K(1)VQSLEK	2	0.099911	1
Cellular Component	GO:0005737	6	cytoplasm	6.60348e-65	I1RUN9	1197	K	Coatomer subunit alpha OS=Gibberella zeae (strain PH-1 / ATCC MYA-4620 / FGSC 9075 / NRRL 31084) OX=229533 GN=FG07939.1 PE=4 SV=1	FG07939.1	1	0.0581895	49.423	YK(1)GTVCR	2	0.64991	1
Cellular Component	GO:0005737	6	cytoplasm	6.60348e-65	I1RUN9	1142	K	Coatomer subunit alpha OS=Gibberella zeae (strain PH-1 / ATCC MYA-4620 / FGSC 9075 / NRRL 31084) OX=229533 GN=FG07939.1 PE=4 SV=1	FG07939.1	1	0.0204521	74.301	IVENAK(1)K	2	-0.14319	1
Cellular Component	GO:0005737	6	cytoplasm	6.60348e-65	I1RUN9	19	K	Coatomer subunit alpha OS=Gibberella zeae (strain PH-1 / ATCC MYA-4620 / FGSC 9075 / NRRL 31084) OX=229533 GN=FG07939.1 PE=4 SV=1	FG07939.1	1	0.0283828	46.462	AK(1)GIAFHPK	3	0.64565	1
Cellular Component	GO:0005737	6	cytoplasm	6.60348e-65	Q4IA56	860	K	Mitochondrial presequence protease OS=Gibberella zeae (strain PH-1 / ATCC MYA-4620 / FGSC 9075 / NRRL 31084) OX=229533 GN=CYM1 PE=3 SV=1	CYM1	1	8.98823e-07	113.01	EK(1)GGAYGGGAYSR	2	0.31323	1
Cellular Component	GO:0005737	6	cytoplasm	6.60348e-65	Q4IA56	514	K	Mitochondrial presequence protease OS=Gibberella zeae (strain PH-1 / ATCC MYA-4620 / FGSC 9075 / NRRL 31084) OX=229533 GN=CYM1 PE=3 SV=1	CYM1	1	0.0145687	51.436	EAGSEEK(1)AR	2	-0.93921	1
Cellular Component	GO:0005737	6	cytoplasm	6.60348e-65	Q4IA56	904	K	Mitochondrial presequence protease OS=Gibberella zeae (strain PH-1 / ATCC MYA-4620 / FGSC 9075 / NRRL 31084) OX=229533 GN=CYM1 PE=3 SV=1	CYM1	1	0.000235598	106.67	NAGQWAVDK(1)K	3	-1.3972	2
Cellular Component	GO:0005737	6	cytoplasm	6.60348e-65	I1RRV1	149	K	Eukaryotic translation initiation factor 2 subunit gamma OS=Gibberella zeae OX=5518 GN=FGRA07_05447 PE=4 SV=1	FG06843.1	1	0.00214213	69.815	SDK(1)EVDPPCER	2	-1.0452	1
Cellular Component	GO:0005737	6	cytoplasm	6.60348e-65	I1RRV1	146	K	Eukaryotic translation initiation factor 2 subunit gamma OS=Gibberella zeae OX=5518 GN=FGRA07_05447 PE=4 SV=1	FG06843.1	0.933692	0.00103948	63.212	SYK(0.934)SDK(0.066)EVDPPCER	3	0.24326	1
Cellular Component	GO:0005737	6	cytoplasm	6.60348e-65	I1RRV1	110	K	Eukaryotic translation initiation factor 2 subunit gamma OS=Gibberella zeae OX=5518 GN=FGRA07_05447 PE=4 SV=1	FG06843.1	1	0.00590108	87.696	FK(1)NELIR	2	0.51437	1
Cellular Component	GO:0005737	6	cytoplasm	6.60348e-65	I1RAW3	99	K	F-type h+-transporting atpase subunit g OS=Fusarium langsethiae OX=179993 GN=FLAG1_01771 PE=4 SV=1	FG00656.1	1	7.91047e-09	131.66	VGLELGK(1)FVFHNQK	3	0.73819	1
Cellular Component	GO:0005737	6	cytoplasm	6.60348e-65	I1RAW3	174	K	F-type h+-transporting atpase subunit g OS=Fusarium langsethiae OX=179993 GN=FLAG1_01771 PE=4 SV=1	FG00656.1	1	0.0135881	77.741	FK(1)LVGYR	2	-0.49046	1
Cellular Component	GO:0005737	6	cytoplasm	6.60348e-65	I1RAW3	34	K	F-type h+-transporting atpase subunit g OS=Fusarium langsethiae OX=179993 GN=FLAG1_01771 PE=4 SV=1	FG00656.1	1	5.51582e-06	110.9	AAENAK(1)QAATR	2	-0.35027	1
Cellular Component	GO:0005737	6	cytoplasm	6.60348e-65	I1RAW3	75	K	F-type h+-transporting atpase subunit g OS=Fusarium langsethiae OX=179993 GN=FLAG1_01771 PE=4 SV=1	FG00656.1	1	0.000149065	105.13	TGK(1)IIGFVER	3	1.7424	1
Cellular Component	GO:0005737	6	cytoplasm	6.60348e-65	I1RAV7	116	K	Putative mitochondrial carrier OS=Fusarium culmorum OX=5516 GN=FCULG_00003282 PE=3 SV=1	FG00646.1	1	0.0257056	44.968	NYGSDFENAFGK(1)K	3	1.096	1
Cellular Component	GO:0005737	6	cytoplasm	6.60348e-65	I1RKK0	98	K	Proteasome subunit alpha type OS=Gibberella zeae (strain PH-1 / ATCC MYA-4620 / FGSC 9075 / NRRL 31084) OX=229533 GN=FG04410.1 PE=3 SV=1	FG04410.1	1	0.0013998	85.807	KVSHTEYK(1)R	4	4.2676	1
Cellular Component	GO:0005737	6	cytoplasm	6.60348e-65	I1RKK0	201	K	Proteasome subunit alpha type OS=Gibberella zeae (strain PH-1 / ATCC MYA-4620 / FGSC 9075 / NRRL 31084) OX=229533 GN=FG04410.1 PE=3 SV=1	FG04410.1	1	0.00257089	105.52	AK(1)TFLEK	3	-0.63169	3
Cellular Component	GO:0005737	6	cytoplasm	6.60348e-65	I1RKK0	195	K	Proteasome subunit alpha type OS=Gibberella zeae (strain PH-1 / ATCC MYA-4620 / FGSC 9075 / NRRL 31084) OX=229533 GN=FG04410.1 PE=3 SV=1	FG04410.1	1	0.000245327	104.59	ATAIGK(1)SATK	3	2.0985	2
Cellular Component	GO:0005737	6	cytoplasm	6.60348e-65	I1RAM7	115	K	26S protease regulatory subunit 7 OS=Gibberella zeae OX=5518 GN=FGRA07_07070 PE=3 SV=1	FGRAMPH1_01T01423	0.985537	0.027118	46.387	IIADEK(0.014)GDESK(0.986)SK	3	0.135	1
Cellular Component	GO:0005737	6	cytoplasm	6.60348e-65	I1RSQ2	365	K	Protein disulfide-isomerase erp38 OS=Gibberella zeae OX=5518 GN=FGRA07_01863 PE=3 SV=1	FGRAMPH1_01T24163	1	0.000155843	107.09	ADEK(1)VEQVK	2	-0.89992	4
Cellular Component	GO:0005737	6	cytoplasm	6.60348e-65	I1RSQ2	370	K	Protein disulfide-isomerase erp38 OS=Gibberella zeae OX=5518 GN=FGRA07_01863 PE=3 SV=1	FGRAMPH1_01T24163	1	0.00478896	93.649	VEQVK(1)EK	2	-0.20295	1
Cellular Component	GO:0005737	6	cytoplasm	6.60348e-65	I1RSQ2	291	K	Protein disulfide-isomerase erp38 OS=Gibberella zeae OX=5518 GN=FGRA07_01863 PE=3 SV=1	FGRAMPH1_01T24163	1	3.07271e-10	134.25	ITGGATIAEIAAEVK(1)K	4	-2.0412	3
Cellular Component	GO:0005737	6	cytoplasm	6.60348e-65	I1RSQ2	303	K	Protein disulfide-isomerase erp38 OS=Gibberella zeae OX=5518 GN=FGRA07_01863 PE=3 SV=1	FGRAMPH1_01T24163	1	0.000481491	65.924	EVEGLTDAAQK(1)TYAEYYVR	3	-0.64721	1
Cellular Component	GO:0005737	6	cytoplasm	6.60348e-65	I1RSQ2	377	K	Protein disulfide-isomerase erp38 OS=Gibberella zeae OX=5518 GN=FGRA07_01863 PE=3 SV=1	FGRAMPH1_01T24163	0.998602	0.0391723	49.934	EK(0.001)VEEVK(0.999)DEL	2	-0.38832	1
Cellular Component	GO:0005737	6	cytoplasm	6.60348e-65	I1RSQ2	292	K	Protein disulfide-isomerase erp38 OS=Gibberella zeae OX=5518 GN=FGRA07_01863 PE=3 SV=1	FGRAMPH1_01T24163	1	2.91226e-06	143.05	K(1)EVEGLTDAAQK	2	-0.33991	3
Cellular Component	GO:0005737	6	cytoplasm	6.60348e-65	I1RSQ2	372	K	Protein disulfide-isomerase erp38 OS=Gibberella zeae OX=5518 GN=FGRA07_01863 PE=3 SV=1	FGRAMPH1_01T24163	0.999999	0.00292019	78.324	EK(1)VEEVKDEL	2	-1.6191	1
Cellular Component	GO:0005737	6	cytoplasm	6.60348e-65	I1RSQ2	325	K	Protein disulfide-isomerase erp38 OS=Gibberella zeae OX=5518 GN=FGRA07_01863 PE=3 SV=1	FGRAMPH1_01T24163	1	7.73532e-06	99.747	LSSNNDWVSK(1)ELGR	2	0.96777	1
Cellular Component	GO:0005737	6	cytoplasm	6.60348e-65	I1RSQ2	113	K	Protein disulfide-isomerase erp38 OS=Gibberella zeae OX=5518 GN=FGRA07_01863 PE=3 SV=1	FGRAMPH1_01T24163	0.999427	0.0176795	53.448	SAK(0.001)PEEYK(0.999)SGR	3	0.090254	1
Cellular Component	GO:0005737	6	cytoplasm	6.60348e-65	I1RBT1	101	K	60s ribosomal protein l35 OS=Fusarium langsethiae OX=179993 GN=FLAG1_00441 PE=3 SV=1	FGRAMPH1_01T02561	1	0.000255647	153.24	LSPDEK(1)SR	2	0.17622	1
Cellular Component	GO:0005737	6	cytoplasm	6.60348e-65	I1RBT1	65	K	60s ribosomal protein l35 OS=Fusarium langsethiae OX=179993 GN=FLAG1_00441 PE=3 SV=1	FGRAMPH1_01T02561	1	8.51211e-05	147.74	VLTVINAK(1)QR	3	-0.31065	2
Cellular Component	GO:0005737	6	cytoplasm	6.60348e-65	I1RBT1	78	K	60s ribosomal protein l35 OS=Fusarium langsethiae OX=179993 GN=FLAG1_00441 PE=3 SV=1	FGRAMPH1_01T02561	1	0.0569761	50.04	K(1)YAPLDLR	2	0.49845	1
Cellular Component	GO:0005737	6	cytoplasm	6.60348e-65	I1RN65	258	K	Protein phosphatase 2 OS=Fusarium langsethiae OX=179993 GN=FLAG1_02186 PE=4 SV=1	FG05430.1	1	0.000269552	109.16	NLIEDK(1)SWR	2	0.30401	1
Cellular Component	GO:0005737	6	cytoplasm	6.60348e-65	I1RX46	152	K	40s ribosomal protein s9 OS=Fusarium langsethiae OX=179993 GN=FLAG1_00018 PE=4 SV=1	FG08896.1	1	9.72085e-09	117.6	LDSQK(1)HIDFALTSPFGGGRPGR	4	0.44092	1
Cellular Component	GO:0005737	6	cytoplasm	6.60348e-65	I1RX46	63	K	40s ribosomal protein s9 OS=Fusarium langsethiae OX=179993 GN=FLAG1_00018 PE=4 SV=1	FG08896.1	1	6.35647e-06	131.32	QLLTLDEK(1)DPK	2	0.1921	4
Cellular Component	GO:0005737	6	cytoplasm	6.60348e-65	I1RX46	90	K	40s ribosomal protein s9 OS=Fusarium langsethiae OX=179993 GN=FLAG1_00018 PE=4 SV=1	FG08896.1	1	0.000202267	130.56	MK(1)LDYVLALK	2	-0.65188	3
Cellular Component	GO:0005737	6	cytoplasm	6.60348e-65	I1RX46	49	K	40s ribosomal protein s9 OS=Fusarium langsethiae OX=179993 GN=FLAG1_00018 PE=4 SV=1	FG08896.1	1	0.00108437	91.658	VGLTLSK(1)IR	2	0.40036	1
Cellular Component	GO:0005737	6	cytoplasm	6.60348e-65	I1RX46	118	K	40s ribosomal protein s9 OS=Fusarium langsethiae OX=179993 GN=FLAG1_00018 PE=4 SV=1	FG08896.1	1	4.11555e-06	112.36	LGLAK(1)SIHHAR	4	0.070585	1
Cellular Component	GO:0005737	6	cytoplasm	6.60348e-65	I1RX46	66	K	40s ribosomal protein s9 OS=Fusarium langsethiae OX=179993 GN=FLAG1_00018 PE=4 SV=1	FG08896.1	0.999588	0.00068319	78.964	QLLTLDEKDPK(1)R	3	0.19295	1
Cellular Component	GO:0005737	6	cytoplasm	6.60348e-65	I1RX46	113	K	40s ribosomal protein s9 OS=Fusarium langsethiae OX=179993 GN=FLAG1_00018 PE=4 SV=1	FG08896.1	1	0.00131343	64.104	RLQTCVWK(1)LGLAK	3	0.54618	1
Cellular Component	GO:0005737	6	cytoplasm	6.60348e-65	I1S9T8	56	K	Phosphoserine phosphatase OS=Fusarium langsethiae OX=179993 GN=FLAG1_02618 PE=4 SV=1	FG09656.1	1	0.000576829	85.355	DVLFGK(1)MHFR	3	-0.17278	2
Cellular Component	GO:0005737	6	cytoplasm	6.60348e-65	A0A0E0RX54	106	K	Inorganic pyrophosphatase OS=Gibberella zeae OX=5518 GN=FGRA07_06374 PE=4 SV=1	FG10414.1	1	1.68798e-05	86.548	RDEPLNPIFHDDK(1)K	4	0.32204	1
Cellular Component	GO:0005737	6	cytoplasm	6.60348e-65	V6QW22	8	K	60S ribosomal protein L36 OS=Gibberella zeae (strain PH-1 / ATCC MYA-4620 / FGSC 9075 / NRRL 31084) OX=229533 GN=FG01238.1 PE=3 SV=1	FG01238.1	1	0.0229132	42.242	AADTPAK(1)SGLAVGLNK	3	-0.44662	1
Cellular Component	GO:0005737	6	cytoplasm	6.60348e-65	V6QW22	34	K	60S ribosomal protein L36 OS=Gibberella zeae (strain PH-1 / ATCC MYA-4620 / FGSC 9075 / NRRL 31084) OX=229533 GN=FG01238.1 PE=3 SV=1	FG01238.1	1	0.0229657	58.815	TK(1)GHLSK	3	0.40353	1
Cellular Component	GO:0005737	6	cytoplasm	6.60348e-65	V6QW22	90	K	60S ribosomal protein L36 OS=Gibberella zeae (strain PH-1 / ATCC MYA-4620 / FGSC 9075 / NRRL 31084) OX=229533 GN=FG01238.1 PE=3 SV=1	FG01238.1	1	0.00118817	107.79	AK(1)VDELQR	2	-0.66897	2
Cellular Component	GO:0005737	6	cytoplasm	6.60348e-65	V6QW22	49	K	60S ribosomal protein L36 OS=Gibberella zeae (strain PH-1 / ATCC MYA-4620 / FGSC 9075 / NRRL 31084) OX=229533 GN=FG01238.1 PE=3 SV=1	FG01238.1	1	0.000759716	63.682	EVVK(1)EVAGLAPYER	3	-0.45388	1
Cellular Component	GO:0005737	6	cytoplasm	6.60348e-65	I1RBY4	88	K	60s ribosomal protein l11 OS=Fusarium langsethiae OX=179993 GN=FLAG1_08273 PE=3 SV=1	FG01081.1	1	0.0143916	76.825	VK(1)EYELR	2	0.03986	1
Cellular Component	GO:0005737	6	cytoplasm	6.60348e-65	I1RBY4	148	K	60s ribosomal protein l11 OS=Fusarium langsethiae OX=179993 GN=FLAG1_08273 PE=3 SV=1	FG01081.1	1	0.00911952	68.371	SK(1)IGASHR	3	-0.017723	1
Cellular Component	GO:0005737	6	cytoplasm	6.60348e-65	I1RSZ6	547	K	Alpha-sarcomeric OS=Fusarium langsethiae OX=179993 GN=FLAG1_03961 PE=4 SV=1	FG07284.1	1	7.52387e-05	82.59	EWVAEK(1)SDLATLLGNIK	3	-0.61414	1
Cellular Component	GO:0005737	6	cytoplasm	6.60348e-65	I1RQE7	154	K	60S ribosomal protein L3 OS=Fusarium culmorum OX=5516 GN=FCULG_00001739 PE=3 SV=1	FGRAMPH1_01T19953	1	0.00282425	107.01	K(1)YCTVVR	2	0.14259	1
Cellular Component	GO:0005737	6	cytoplasm	6.60348e-65	I1RQE7	136	K	60S ribosomal protein L3 OS=Fusarium culmorum OX=5516 GN=FCULG_00001739 PE=3 SV=1	FGRAMPH1_01T19953	1	7.20837e-07	152.32	K(1)HSENNGASITR	3	0.86343	4
Cellular Component	GO:0005737	6	cytoplasm	6.60348e-65	I1RQE7	120	K	60S ribosomal protein L3 OS=Fusarium culmorum OX=5516 GN=FCULG_00001739 PE=3 SV=1	FGRAMPH1_01T19953	1	0.00147245	121.29	FYK(1)NWYK	2	-1.1692	1
Cellular Component	GO:0005737	6	cytoplasm	6.60348e-65	I1RQE7	132	K	60S ribosomal protein L3 OS=Fusarium culmorum OX=5516 GN=FCULG_00001739 PE=3 SV=1	FGRAMPH1_01T19953	1	0.0028706	103.83	AFTK(1)YAK	2	0.35751	3
Cellular Component	GO:0005737	6	cytoplasm	6.60348e-65	I1RQE7	115	K	60S ribosomal protein L3 OS=Fusarium culmorum OX=5516 GN=FCULG_00001739 PE=3 SV=1	FGRAMPH1_01T19953	1	2.95166e-11	169.98	SLTTVWAEHLSDEIK(1)R	3	-0.62351	2
Cellular Component	GO:0005737	6	cytoplasm	6.60348e-65	I1RQE7	341	K	60S ribosomal protein L3 OS=Fusarium culmorum OX=5516 GN=FCULG_00001739 PE=3 SV=1	FGRAMPH1_01T19953	1	0.0313299	50.194	K(1)TMFPQTSR	2	-0.66479	1
Cellular Component	GO:0005737	6	cytoplasm	6.60348e-65	I1RQE7	176	K	60S ribosomal protein L3 OS=Fusarium culmorum OX=5516 GN=FCULG_00001739 PE=3 SV=1	FGRAMPH1_01T19953	1	3.68933e-06	91.401	K(1)AHLMEIQVNGGSIADK	3	0.54825	1
Cellular Component	GO:0005737	6	cytoplasm	6.60348e-65	A0A1C3YKS6	312	K	Histidyl-tRNA synthetase OS=Gibberella zeae OX=5518 GN=FGRA07_05412 PE=3 SV=1	FGRAMPH1_01T23401	1	0.00569138	88.819	GK(1)QDLLK	3	-1.2501	2
Cellular Component	GO:0005737	6	cytoplasm	6.60348e-65	A0A1C3YKS6	287	K	Histidyl-tRNA synthetase OS=Gibberella zeae OX=5518 GN=FGRA07_05412 PE=3 SV=1	FGRAMPH1_01T23401	1	0.00362069	103.55	K(1)EMTEEK	2	0.57171	2
Cellular Component	GO:0005737	6	cytoplasm	6.60348e-65	A0A1C3YKS6	293	K	Histidyl-tRNA synthetase OS=Gibberella zeae OX=5518 GN=FGRA07_05412 PE=3 SV=1	FGRAMPH1_01T23401	1	1.62179e-10	149.95	KEMTEEK(1)GLDGEVADR	3	-0.17604	2
Cellular Component	GO:0005737	6	cytoplasm	6.60348e-65	I1RKP1	145	K	Superoxide dismutase OS=Gibberella zeae (strain PH-1 / ATCC MYA-4620 / FGSC 9075 / NRRL 31084) OX=229533 GN=FG04454.1 PE=3 SV=1	FG04454.1	1	1.00301e-09	130.27	LLTSINEDFGSFEAFK(1)K	3	0.014141	3
Cellular Component	GO:0005737	6	cytoplasm	6.60348e-65	I1RKP1	120	K	Superoxide dismutase OS=Gibberella zeae (strain PH-1 / ATCC MYA-4620 / FGSC 9075 / NRRL 31084) OX=229533 GN=FG04454.1 PE=3 SV=1	FG04454.1	1	8.38219e-20	144.44	AAAAQAPLLNFHGGGHVNHSLFWENLAPNGK(1)GGGGEPEGK	5	-0.45938	2
Cellular Component	GO:0005737	6	cytoplasm	6.60348e-65	I1RKP1	165	K	Superoxide dismutase OS=Gibberella zeae (strain PH-1 / ATCC MYA-4620 / FGSC 9075 / NRRL 31084) OX=229533 GN=FG04454.1 PE=3 SV=1	FG04454.1	1	4.40956e-20	166.49	QTNATLAGIQGSGWAWLVK(1)DK	3	1.3246	1
Cellular Component	GO:0005737	6	cytoplasm	6.60348e-65	I1RKP1	89	K	Superoxide dismutase OS=Gibberella zeae (strain PH-1 / ATCC MYA-4620 / FGSC 9075 / NRRL 31084) OX=229533 GN=FG04454.1 PE=3 SV=1	FG04454.1	1	0.00353674	43.795	GDAK(1)AAAAQAPLLNFHGGGHVNHSLFWENLAPNGK	5	-1.4061	1
Cellular Component	GO:0005737	6	cytoplasm	6.60348e-65	I1RKP1	146	K	Superoxide dismutase OS=Gibberella zeae (strain PH-1 / ATCC MYA-4620 / FGSC 9075 / NRRL 31084) OX=229533 GN=FG04454.1 PE=3 SV=1	FG04454.1	1	1.09113e-16	172.83	K(1)QTNATLAGIQGSGWAWLVK	3	0.89901	3
Cellular Component	GO:0005737	6	cytoplasm	6.60348e-65	I1RKP1	129	K	Superoxide dismutase OS=Gibberella zeae (strain PH-1 / ATCC MYA-4620 / FGSC 9075 / NRRL 31084) OX=229533 GN=FG04454.1 PE=3 SV=1	FG04454.1	1	5.61184e-14	141.45	GGGGEPEGK(1)LLTSINEDFGSFEAFK	3	0.44371	3
Cellular Component	GO:0005737	6	cytoplasm	6.60348e-65	V6RIV9	107	K	50s ribosomal protein l21e OS=Fusarium langsethiae OX=179993 GN=FLAG1_00019 PE=4 SV=1	FG08895.1	1	0.0572189	41.429	SREDFLK(1)R	3	0.48467	1
Cellular Component	GO:0005737	6	cytoplasm	6.60348e-65	I1RDT2	140	K	Altered inheritance of mitochondria protein 24, mitochondrial OS=Gibberella zeae (strain PH-1 / ATCC MYA-4620 / FGSC 9075 / NRRL 31084) OX=229533 GN=FG01798.1 PE=3 SV=1	FG01798.1	1	0.000430316	68.134	ETQGLGK(1)ALFSGEDLFVFR	3	-1.2809	1
Cellular Component	GO:0005737	6	cytoplasm	6.60348e-65	V6R057	269	K	Glutaminyl-tRNA synthetase OS=Gibberella zeae OX=5518 GN=FGRA07_08224 PE=3 SV=1	FG02555.1	1	0.0271365	56.122	NQK(1)VHHR	3	0.79884	1
Cellular Component	GO:0005737	6	cytoplasm	6.60348e-65	V6R057	179	K	Glutaminyl-tRNA synthetase OS=Gibberella zeae OX=5518 GN=FGRA07_08224 PE=3 SV=1	FG02555.1	1	0.000208087	134.98	LFDLAK(1)ELIK	3	-0.6887	3
Cellular Component	GO:0005737	6	cytoplasm	6.60348e-65	V6R057	129	K	Glutaminyl-tRNA synthetase OS=Gibberella zeae OX=5518 GN=FGRA07_08224 PE=3 SV=1	FG02555.1	1	0.0237422	49.715	YHGGK(1)TILR	3	1.0925	1
Cellular Component	GO:0005737	6	cytoplasm	6.60348e-65	Q4I2J8	61	K	Nascent polypeptide-associated complex subunit alpha OS=Gibberella zeae (strain PH-1 / ATCC MYA-4620 / FGSC 9075 / NRRL 31084) OX=229533 GN=EGD2 PE=3 SV=1	EGD2	1	0.000219542	120.22	ALEK(1)LHLTR	3	-0.31325	1
Cellular Component	GO:0005737	6	cytoplasm	6.60348e-65	I1RG69	208	K	Glycosidase OS=Gibberella zeae (strain PH-1 / ATCC MYA-4620 / FGSC 9075 / NRRL 31084) OX=229533 GN=FG02720.1 PE=3 SV=1	FG02720.1	1	0.0128981	52.5	WTPDK(1)IEWWVDGK	3	-0.80417	1
Cellular Component	GO:0005737	6	cytoplasm	6.60348e-65	I1RZP1	279	K	ATPase GET3 OS=Gibberella zeae (strain PH-1 / ATCC MYA-4620 / FGSC 9075 / NRRL 31084) OX=229533 GN=FG09891.1 PE=3 SV=1	FG09891.1	1	0.0208329	55.261	K(1)ASDCDQCNAR	2	0.74668	1
Cellular Component	GO:0005737	6	cytoplasm	6.60348e-65	I1RT03	92	K	40S ribosomal protein S22 OS=Gibberella zeae OX=5518 GN=FGRA07_01972 PE=3 SV=1	FG07291.1	1	0.00033573	85.676	WVVK(1)LLPAR	2	1.093	1
Cellular Component	GO:0005737	6	cytoplasm	6.60348e-65	I1RT03	88	K	40S ribosomal protein S22 OS=Gibberella zeae OX=5518 GN=FGRA07_01972 PE=3 SV=1	FG07291.1	1	0.000214774	134.13	LAELEK(1)WVVK	3	0.46162	2
Cellular Component	GO:0005737	6	cytoplasm	6.60348e-65	Q4IJT5	109	K	Translationally-controlled tumor protein homolog OS=Gibberella zeae (strain PH-1 / ATCC MYA-4620 / FGSC 9075 / NRRL 31084) OX=229533 GN=FGRRES_02523 PE=3 SV=1	FGRRES_02523	1	2.2811e-16	167.53	LQENGSSAEDIK(1)AFETGASK	3	-0.79513	2
Cellular Component	GO:0005737	6	cytoplasm	6.60348e-65	Q4IJT5	81	K	Translationally-controlled tumor protein homolog OS=Gibberella zeae (strain PH-1 / ATCC MYA-4620 / FGSC 9075 / NRRL 31084) OX=229533 GN=FGRRES_02523 PE=3 SV=1	FGRRES_02523	1	0.0109009	67.897	K(1)SYLAYLK	3	-0.73379	1
Cellular Component	GO:0005737	6	cytoplasm	6.60348e-65	Q4IJT5	88	K	Translationally-controlled tumor protein homolog OS=Gibberella zeae (strain PH-1 / ATCC MYA-4620 / FGSC 9075 / NRRL 31084) OX=229533 GN=FGRRES_02523 PE=3 SV=1	FGRRES_02523	1	0.00184749	63.624	SYLAYLK(1)GYMK	3	-0.99905	1
Cellular Component	GO:0005737	6	cytoplasm	6.60348e-65	Q4IJT5	120	K	Translationally-controlled tumor protein homolog OS=Gibberella zeae (strain PH-1 / ATCC MYA-4620 / FGSC 9075 / NRRL 31084) OX=229533 GN=FGRRES_02523 PE=3 SV=1	FGRRES_02523	1	0.00115925	90.05	FVK(1)DTIVPK	3	-0.51614	3
Cellular Component	GO:0005737	6	cytoplasm	6.60348e-65	Q4IJT5	80	K	Translationally-controlled tumor protein homolog OS=Gibberella zeae (strain PH-1 / ATCC MYA-4620 / FGSC 9075 / NRRL 31084) OX=229533 GN=FGRRES_02523 PE=3 SV=1	FGRRES_02523	1	0.000251843	118.9	LQSTTFDK(1)K	2	0.48557	2
Cellular Component	GO:0005737	6	cytoplasm	6.60348e-65	Q4IJT5	117	K	Translationally-controlled tumor protein homolog OS=Gibberella zeae (strain PH-1 / ATCC MYA-4620 / FGSC 9075 / NRRL 31084) OX=229533 GN=FGRRES_02523 PE=3 SV=1	FGRRES_02523	1	5.84811e-06	136.38	AFETGASK(1)FVK	2	-1.4891	3
Cellular Component	GO:0005737	6	cytoplasm	6.60348e-65	Q4IJT5	126	K	Translationally-controlled tumor protein homolog OS=Gibberella zeae (strain PH-1 / ATCC MYA-4620 / FGSC 9075 / NRRL 31084) OX=229533 GN=FGRRES_02523 PE=3 SV=1	FGRRES_02523	1	0.00131415	106.68	DTIVPK(1)FK	2	0.056871	1
Cellular Component	GO:0005737	6	cytoplasm	6.60348e-65	Q4ICG5	32	K	AP-2 complex subunit sigma OS=Gibberella zeae (strain PH-1 / ATCC MYA-4620 / FGSC 9075 / NRRL 31084) OX=229533 GN=APS2 PE=3 SV=1	APS2	1	0.00390804	86.833	LK(1)GEVHR	3	0.23096	1
Cellular Component	GO:0005737	6	cytoplasm	6.60348e-65	I1RBW1	13	K	Proliferating cell nuclear antigen OS=Gibberella zeae (strain PH-1 / ATCC MYA-4620 / FGSC 9075 / NRRL 31084) OX=229533 GN=FG01052.1 PE=3 SV=1	FG01052.1	1	0.000358226	115.57	LDQASLFK(1)K	3	-0.30837	2
Cellular Component	GO:0005737	6	cytoplasm	6.60348e-65	A0A098E0Z2	532	K	ATP-citrate synthase subunit 1 OS=Gibberella zeae OX=5518 GN=FGRA07_06175 PE=3 SV=1	FGRAMPH1_01T19345	1	2.54579e-10	135.09	VELVK(1)EYVLNNFPSHK	4	0.11726	2
Cellular Component	GO:0005737	6	cytoplasm	6.60348e-65	A0A098E0Z2	618	K	ATP-citrate synthase subunit 1 OS=Gibberella zeae OX=5518 GN=FGRA07_06175 PE=3 SV=1	FGRAMPH1_01T19345	1	6.86365e-07	126.5	SIGLIAHFLDQK(1)R	3	-0.94963	1
Cellular Component	GO:0005737	6	cytoplasm	6.60348e-65	A0A098E0Z2	558	K	ATP-citrate synthase subunit 1 OS=Gibberella zeae OX=5518 GN=FGRA07_06175 PE=3 SV=1	FGRAMPH1_01T19345	1	0.000369192	71.354	LLDYALAVETVTTSK(1)K	3	-0.28057	1
Cellular Component	GO:0005737	6	cytoplasm	6.60348e-65	A0A098E0Z2	493	K	ATP-citrate synthase subunit 1 OS=Gibberella zeae OX=5518 GN=FGRA07_06175 PE=3 SV=1	FGRAMPH1_01T19345	1	0.000906262	95.483	AFDK(1)GLSPR	2	-0.01526	3
Cellular Component	GO:0005737	6	cytoplasm	6.60348e-65	I1RMW4	205	K	Ferrochelatase OS=Gibberella zeae (strain PH-1 / ATCC MYA-4620 / FGSC 9075 / NRRL 31084) OX=229533 GN=FG05316.1 PE=3 SV=1	FG05316.1	1	0.046872	44.318	HRLEGK(1)TNK	4	0.90525	1
Cellular Component	GO:0005737	6	cytoplasm	6.60348e-65	I1RMW4	170	K	Ferrochelatase OS=Gibberella zeae (strain PH-1 / ATCC MYA-4620 / FGSC 9075 / NRRL 31084) OX=229533 GN=FG05316.1 PE=3 SV=1	FG05316.1	1	0.0201369	57.293	DGFGNGK(1)GGR	2	-1.8787	1
Cellular Component	GO:0005737	6	cytoplasm	6.60348e-65	I1RMW4	380	K	Ferrochelatase OS=Gibberella zeae (strain PH-1 / ATCC MYA-4620 / FGSC 9075 / NRRL 31084) OX=229533 GN=FG05316.1 PE=3 SV=1	FG05316.1	1	0.0518526	45.081	K(1)HLAENK	3	-0.4627	1
Cellular Component	GO:0005737	6	cytoplasm	6.60348e-65	I1RMW4	242	K	Ferrochelatase OS=Gibberella zeae (strain PH-1 / ATCC MYA-4620 / FGSC 9075 / NRRL 31084) OX=229533 GN=FG05316.1 PE=3 SV=1	FG05316.1	1	0.0139965	68.626	LK(1)EYPEER	2	0.00496	1
Cellular Component	GO:0005737	6	cytoplasm	6.60348e-65	I1S0X6	54	K	60S acidic ribosomal protein P1 OS=Fusarium culmorum OX=5516 GN=FCULG_00009322 PE=3 SV=1	FG10368.1	1	0.00319945	90.15	ALEGK(1)DVK	3	-0.32963	2
Cellular Component	GO:0005737	6	cytoplasm	6.60348e-65	I1RSQ4	293	K	Elongation factor Tu OS=Gibberella zeae (strain PH-1 / ATCC MYA-4620 / FGSC 9075 / NRRL 31084) OX=229533 GN=FG07182.1 PE=3 SV=1	FG07182.1	1	2.75035e-06	101.53	DQEIELVGK(1)GQEVIK	3	0.13076	1
Cellular Component	GO:0005737	6	cytoplasm	6.60348e-65	I1RCA7	375	K	Pre-mrna-splicing factor brr2 OS=Fusarium langsethiae OX=179993 GN=FLAG1_03459 PE=4 SV=1	FG01210.1	1	0.00373165	78.556	VFWLTK(1)LAR	2	-0.094995	1
Cellular Component	GO:0005737	6	cytoplasm	6.60348e-65	I1RA36	44	K	Small nuclear ribonucleoprotein Sm D1 OS=Gibberella zeae (strain PH-1 / ATCC MYA-4620 / FGSC 9075 / NRRL 31084) OX=229533 GN=FGRAMPH1_01T00945 PE=3 SV=1	FGRAMPH1_01T00945	1	0.00591172	87.639	NVK(1)MTIK	2	-1.4387	1
Cellular Component	GO:0005737	6	cytoplasm	6.60348e-65	Q4I5R9	36	K	Peptidyl-prolyl cis-trans isomerase B OS=Gibberella zeae (strain PH-1 / ATCC MYA-4620 / FGSC 9075 / NRRL 31084) OX=229533 GN=CPR2 PE=3 SV=2	CPR2	1	4.7577e-07	108.71	ITHK(1)VYFDITQGDQPLGR	3	1.0693	1
Cellular Component	GO:0005737	6	cytoplasm	6.60348e-65	Q4I5R9	75	K	Peptidyl-prolyl cis-trans isomerase B OS=Gibberella zeae (strain PH-1 / ATCC MYA-4620 / FGSC 9075 / NRRL 31084) OX=229533 GN=CPR2 PE=3 SV=2	CPR2	1	3.33337e-09	122.5	ALATGEK(1)GFGYEGSAFHR	3	-0.29065	1
Cellular Component	GO:0005737	6	cytoplasm	6.60348e-65	Q4I5R9	58	K	Peptidyl-prolyl cis-trans isomerase B OS=Gibberella zeae (strain PH-1 / ATCC MYA-4620 / FGSC 9075 / NRRL 31084) OX=229533 GN=CPR2 PE=3 SV=2	CPR2	1	0.000280458	73.498	VVMGLYGK(1)TVPETTENFR	3	0.020385	1
Cellular Component	GO:0005737	6	cytoplasm	6.60348e-65	Q4I5R9	100	K	Peptidyl-prolyl cis-trans isomerase B OS=Gibberella zeae (strain PH-1 / ATCC MYA-4620 / FGSC 9075 / NRRL 31084) OX=229533 GN=CPR2 PE=3 SV=2	CPR2	1	1.75833e-09	127.83	NFMIQGGDFTK(1)GDGTGGK	3	1.0656	2
Cellular Component	GO:0005737	6	cytoplasm	6.60348e-65	Q4I5R9	115	K	Peptidyl-prolyl cis-trans isomerase B OS=Gibberella zeae (strain PH-1 / ATCC MYA-4620 / FGSC 9075 / NRRL 31084) OX=229533 GN=CPR2 PE=3 SV=2	CPR2	1	0.00147714	121.09	FK(1)DENFK	3	0.43679	2
Cellular Component	GO:0005737	6	cytoplasm	6.60348e-65	Q4I5R9	107	K	Peptidyl-prolyl cis-trans isomerase B OS=Gibberella zeae (strain PH-1 / ATCC MYA-4620 / FGSC 9075 / NRRL 31084) OX=229533 GN=CPR2 PE=3 SV=2	CPR2	1	2.04659e-07	155.09	GDGTGGK(1)SIYGDR	2	0.45489	3
Cellular Component	GO:0005737	6	cytoplasm	6.60348e-65	A0A1C3YI43	128	K	Endopolyphosphatase OS=Gibberella zeae (strain PH-1 / ATCC MYA-4620 / FGSC 9075 / NRRL 31084) OX=229533 GN=FGRAMPH1_01T02855 PE=4 SV=1	FGRAMPH1_01T02855	1	0.0389323	46.001	HDSDEK(1)RPR	3	0.11508	1
Cellular Component	GO:0005737	6	cytoplasm	6.60348e-65	A0A1C3YKV3	50	K	60S ribosomal protein L2 OS=Gibberella zeae OX=5518 GN=FGRA07_05359 PE=4 SV=1	FGRAMPH1_01T23525	1	0.000221077	105.52	GAPLAK(1)VVFR	2	0.42184	1
Cellular Component	GO:0005737	6	cytoplasm	6.60348e-65	A0A1C3YKV3	146	K	60S ribosomal protein L2 OS=Gibberella zeae OX=5518 GN=FGRA07_05359 PE=4 SV=1	FGRAMPH1_01T23525	1	0.00428716	82.75	K(1)VVHSGSR	3	0.24333	1
Cellular Component	GO:0005737	6	cytoplasm	6.60348e-65	I1RSD7	304	K	Arp2/3 complex 34 kDa subunit OS=Gibberella zeae (strain PH-1 / ATCC MYA-4620 / FGSC 9075 / NRRL 31084) OX=229533 GN=FGRAMPH1_01T23845 PE=3 SV=1	FGRAMPH1_01T23845	1	0.000276883	101.71	ARPENEEK(1)ER	3	-1.0474	2
Cellular Component	GO:0005737	6	cytoplasm	6.60348e-65	I1RSD7	276	K	Arp2/3 complex 34 kDa subunit OS=Gibberella zeae (strain PH-1 / ATCC MYA-4620 / FGSC 9075 / NRRL 31084) OX=229533 GN=FGRAMPH1_01T23845 PE=3 SV=1	FGRAMPH1_01T23845	1	0.0233519	55.806	ASK(1)AYIHSR	2	3.9622	1
Cellular Component	GO:0005737	6	cytoplasm	6.60348e-65	I1RE46	642	K	DNA helicase OS=Gibberella zeae (strain PH-1 / ATCC MYA-4620 / FGSC 9075 / NRRL 31084) OX=229533 GN=FGRAMPH1_01T04637 PE=3 SV=1	FGRAMPH1_01T04637	1	0.00196088	80.755	LATAHAK(1)SR	3	0.27113	1
Cellular Component	GO:0005737	6	cytoplasm	6.60348e-65	I1RAH0	363	K	Dolichyl-diphosphooligosaccharide--protein glycosyltransferase subunit 1 OS=Gibberella zeae (strain PH-1 / ATCC MYA-4620 / FGSC 9075 / NRRL 31084) OX=229533 GN=FG00499.1 PE=3 SV=1	FG00499.1	1	0.00651951	63.966	K(1)TATGGYVLR	2	0.00019933	1
Cellular Component	GO:0005737	6	cytoplasm	6.60348e-65	I1RT04	33	K	40S ribosomal protein S12 OS=Gibberella zeae (strain PH-1 / ATCC MYA-4620 / FGSC 9075 / NRRL 31084) OX=229533 GN=FG07292.1 PE=3 SV=1	FG07292.1	1	0.000264574	78.326	GQMSILDALK(1)GVLK	2	0.56294	2
Cellular Component	GO:0005737	6	cytoplasm	6.60348e-65	V6RM02	170	K	Glycine cleavage system H protein OS=Gibberella zeae (strain PH-1 / ATCC MYA-4620 / FGSC 9075 / NRRL 31084) OX=229533 GN=FG08351.1 PE=3 SV=1	FG08351.1	1	9.71338e-15	154.13	VEAEDVSALDALMDEAAYAEHIK(1)GEH	4	-0.52632	2
Cellular Component	GO:0005737	6	cytoplasm	6.60348e-65	V6RM02	141	K	Glycine cleavage system H protein OS=Gibberella zeae (strain PH-1 / ATCC MYA-4620 / FGSC 9075 / NRRL 31084) OX=229533 GN=FG08351.1 PE=3 SV=1	FG08351.1	1	0.00265586	69.672	DPEK(1)SGWLIK	3	-0.22162	1
Cellular Component	GO:0005737	6	cytoplasm	6.60348e-65	V6RM02	51	K	Glycine cleavage system H protein OS=Gibberella zeae (strain PH-1 / ATCC MYA-4620 / FGSC 9075 / NRRL 31084) OX=229533 GN=FG08351.1 PE=3 SV=1	FG08351.1	1	1.26958e-08	114.58	K(1)YTESHEWIDVAADGK	3	-1.4628	1
Cellular Component	GO:0005737	6	cytoplasm	6.60348e-65	I1RJW6	70	K	60s ribosomal protein l34 OS=Fusarium langsethiae OX=179993 GN=FLAG1_07063 PE=4 SV=1	FG04149.1	0.976763	0.0367493	44.564	EYSQISK(0.023)PK(0.977)K	3	-0.11626	1
Cellular Component	GO:0005737	6	cytoplasm	6.60348e-65	V6RB81	155	K	Rho protein gdp dissociation inhibitor containing protein OS=Fusarium langsethiae OX=179993 GN=FLAG1_06143 PE=4 SV=1	FG05282.1	1	3.74733e-10	166.52	K(1)FQEEEAPSGMLAR	3	-0.63563	3
Cellular Component	GO:0005737	6	cytoplasm	6.60348e-65	V6RB81	134	K	Rho protein gdp dissociation inhibitor containing protein OS=Fusarium langsethiae OX=179993 GN=FLAG1_06143 PE=4 SV=1	FG05282.1	1	0.000165493	77.137	VSK(1)DSEMIGSYAPSTDK	3	-0.43076	1
Cellular Component	GO:0005737	6	cytoplasm	6.60348e-65	V6RB81	183	K	Rho protein gdp dissociation inhibitor containing protein OS=Fusarium langsethiae OX=179993 GN=FLAG1_06143 PE=4 SV=1	FG05282.1	0.86237	6.64809e-09	126.16	GHYNAISSFVDDDK(0.138)K(0.862)K	4	1.3676	2
Cellular Component	GO:0005737	6	cytoplasm	6.60348e-65	V6RB81	102	K	Rho protein gdp dissociation inhibitor containing protein OS=Fusarium langsethiae OX=179993 GN=FLAG1_06143 PE=4 SV=1	FG05282.1	1	0.0224905	50.354	EGAK(1)FTMSAK	2	-0.30152	1
Cellular Component	GO:0005737	6	cytoplasm	6.60348e-65	V6RB81	108	K	Rho protein gdp dissociation inhibitor containing protein OS=Fusarium langsethiae OX=179993 GN=FLAG1_06143 PE=4 SV=1	FG05282.1	1	0.00207431	100.02	FTMSAK(1)FK	3	-0.81219	3
Cellular Component	GO:0005737	6	cytoplasm	6.60348e-65	V6RB81	98	K	Rho protein gdp dissociation inhibitor containing protein OS=Fusarium langsethiae OX=179993 GN=FLAG1_06143 PE=4 SV=1	FG05282.1	0.999997	4.93332e-06	115.57	DKPFNIK(1)EGAK	3	0.38585	1
Cellular Component	GO:0005737	6	cytoplasm	6.60348e-65	V6RB81	93	K	Rho protein gdp dissociation inhibitor containing protein OS=Fusarium langsethiae OX=179993 GN=FLAG1_06143 PE=4 SV=1	FG05282.1	1	0.00109221	111.82	DK(1)PFNIK	2	-0.048101	2
Cellular Component	GO:0005737	6	cytoplasm	6.60348e-65	V6RB81	154	K	Rho protein gdp dissociation inhibitor containing protein OS=Fusarium langsethiae OX=179993 GN=FLAG1_06143 PE=4 SV=1	FG05282.1	1	0.0291288	66.27	QPTYIK(1)K	2	1.1977	1
Cellular Component	GO:0005737	6	cytoplasm	6.60348e-65	V6RB81	148	K	Rho protein gdp dissociation inhibitor containing protein OS=Fusarium langsethiae OX=179993 GN=FLAG1_06143 PE=4 SV=1	FG05282.1	1	0.000437524	67.418	DSEMIGSYAPSTDK(1)QPTYIK	3	-0.96211	2
Cellular Component	GO:0005737	6	cytoplasm	6.60348e-65	V6RB81	126	K	Rho protein gdp dissociation inhibitor containing protein OS=Fusarium langsethiae OX=179993 GN=FLAG1_06143 PE=4 SV=1	FG05282.1	1	1.76961e-07	109.04	VQHEILSGLHYVQVVK(1)R	4	-0.72557	1
Cellular Component	GO:0005737	6	cytoplasm	6.60348e-65	I1RG12	42	K	V-type proton ATPase subunit G OS=Gibberella zeae (strain PH-1 / ATCC MYA-4620 / FGSC 9075 / NRRL 31084) OX=229533 GN=FG02661.1 PE=3 SV=1	FG02661.1	1	6.70805e-12	133.16	EARDEAK(1)QEIADYK	3	-0.61189	3
Cellular Component	GO:0005737	6	cytoplasm	6.60348e-65	I1RG12	49	K	V-type proton ATPase subunit G OS=Gibberella zeae (strain PH-1 / ATCC MYA-4620 / FGSC 9075 / NRRL 31084) OX=229533 GN=FG02661.1 PE=3 SV=1	FG02661.1	1	0.000871508	96.229	QEIADYK(1)AK	3	0.49587	2
Cellular Component	GO:0005737	6	cytoplasm	6.60348e-65	A0A098DY09	731	K	Cysteinyl-tRNA synthetase OS=Gibberella zeae OX=5518 GN=FGRA07_06250 PE=3 SV=1	FG05963.1	1	0.000917336	123.86	EK(1)ADQEAR	2	0.020944	1
Cellular Component	GO:0005737	6	cytoplasm	6.60348e-65	I1RD21	124	K	Putative 3-mercaptopyruvate sulfurtransferase OS=Fusarium culmorum OX=5516 GN=FCULG_00004236 PE=4 SV=1	FG01508.1	1	7.77727e-05	103.83	K(1)EDTVVVYDSK	2	-0.39841	1
Cellular Component	GO:0005737	6	cytoplasm	6.60348e-65	I1RD21	265	K	Putative 3-mercaptopyruvate sulfurtransferase OS=Fusarium culmorum OX=5516 GN=FCULG_00004236 PE=4 SV=1	FG01508.1	0.990829	0.0272967	44.425	AFLPK(0.991)DELK(0.009)K	3	-0.1813	1
Cellular Component	GO:0005737	6	cytoplasm	6.60348e-65	I1RD21	95	K	Putative 3-mercaptopyruvate sulfurtransferase OS=Fusarium culmorum OX=5516 GN=FCULG_00004236 PE=4 SV=1	FG01508.1	1	0.00212781	73.655	FFDLDK(1)HIDR	3	1.9789	1
Cellular Component	GO:0005737	6	cytoplasm	6.60348e-65	I1RC95	27	K	26s protease subunit rpt4 OS=Fusarium langsethiae OX=179993 GN=FLAG1_03472 PE=3 SV=1	FG01198.1	1	0.00483012	93.429	EWEAK(1)LK	3	-1.1711	2
Cellular Component	GO:0005737	6	cytoplasm	6.60348e-65	I1RC95	44	K	26s protease subunit rpt4 OS=Fusarium langsethiae OX=179993 GN=FLAG1_03472 PE=3 SV=1	FG01198.1	1	2.32245e-05	162.68	EFDK(1)TEDNIK	3	0.97042	3
Cellular Component	GO:0005737	6	cytoplasm	6.60348e-65	I1RPR1	87	K	Putative ATP-citrate synthase subunit 2 OS=Fusarium culmorum OX=5516 GN=FCULG_00001463 PE=4 SV=1	FG06039.1	1	0.000417094	89.171	GK(1)SGLLALNK	2	-0.031705	2
Cellular Component	GO:0005737	6	cytoplasm	6.60348e-65	I1RPR1	101	K	Putative ATP-citrate synthase subunit 2 OS=Fusarium culmorum OX=5516 GN=FCULG_00001463 PE=4 SV=1	FG06039.1	1	0.000126764	87.863	SWPEAK(1)AWVAER	2	-0.90685	2
Cellular Component	GO:0005737	6	cytoplasm	6.60348e-65	I1RPR1	326	K	Putative ATP-citrate synthase subunit 2 OS=Fusarium culmorum OX=5516 GN=FCULG_00001463 PE=4 SV=1	FG06039.1	1	0.00567425	72.365	LTVLNAK(1)GR	2	0.7908	1
Cellular Component	GO:0005737	6	cytoplasm	6.60348e-65	I1RYH9	427	K	26S proteasome non-ATPase regulatory subunit 12 OS=Fusarium culmorum OX=5516 GN=FCULG_00010331 PE=4 SV=1	FG09432.1	1	0.00019538	86.463	TVYAK(1)IDRPAR	3	4.1709	1
Cellular Component	GO:0005737	6	cytoplasm	6.60348e-65	I1RYH9	238	K	26S proteasome non-ATPase regulatory subunit 12 OS=Fusarium culmorum OX=5516 GN=FCULG_00010331 PE=4 SV=1	FG09432.1	1	1.64666e-06	100.43	GEEVPEEK(1)EDDTTDLK	3	-0.5677	2
Cellular Component	GO:0005737	6	cytoplasm	6.60348e-65	I1RYH9	219	K	26S proteasome non-ATPase regulatory subunit 12 OS=Fusarium culmorum OX=5516 GN=FCULG_00010331 PE=4 SV=1	FG09432.1	1	9.70602e-05	98.592	KTAEQIEK(1)EQK	3	-0.63302	1
Cellular Component	GO:0005737	6	cytoplasm	6.60348e-65	I1RA94	271	K	S-adenosylmethionine synthase OS=Gibberella zeae (strain PH-1 / ATCC MYA-4620 / FGSC 9075 / NRRL 31084) OX=229533 GN=FG00421.1 PE=3 SV=1	FG00421.1	1	1.07432e-13	147	K(1)IIVDTYGGWGAHGGGAFSGK	4	1.4224	2
Cellular Component	GO:0005737	6	cytoplasm	6.60348e-65	I1RA94	309	K	S-adenosylmethionine synthase OS=Gibberella zeae (strain PH-1 / ATCC MYA-4620 / FGSC 9075 / NRRL 31084) OX=229533 GN=FG00421.1 PE=3 SV=1	FG00421.1	1	5.88493e-07	133.05	WIAK(1)SLVAAGLCR	3	-0.59881	1
Cellular Component	GO:0005737	6	cytoplasm	6.60348e-65	I1RA94	291	K	S-adenosylmethionine synthase OS=Gibberella zeae (strain PH-1 / ATCC MYA-4620 / FGSC 9075 / NRRL 31084) OX=229533 GN=FG00421.1 PE=3 SV=1	FG00421.1	1	1.20196e-13	134.4	KIIVDTYGGWGAHGGGAFSGK(1)DFSK	4	-0.55132	2
Cellular Component	GO:0005737	6	cytoplasm	6.60348e-65	I1RA94	94	K	S-adenosylmethionine synthase OS=Gibberella zeae (strain PH-1 / ATCC MYA-4620 / FGSC 9075 / NRRL 31084) OX=229533 GN=FG00421.1 PE=3 SV=1	FG00421.1	1	0.000527465	74.649	DAIK(1)DIGYDDSAK	3	-0.29878	2
Cellular Component	GO:0005737	6	cytoplasm	6.60348e-65	I1RA94	295	K	S-adenosylmethionine synthase OS=Gibberella zeae (strain PH-1 / ATCC MYA-4620 / FGSC 9075 / NRRL 31084) OX=229533 GN=FG00421.1 PE=3 SV=1	FG00421.1	1	0.0166056	74.301	DFSK(1)VDR	2	1.2196	1
Cellular Component	GO:0005737	6	cytoplasm	6.60348e-65	I1RA94	103	K	S-adenosylmethionine synthase OS=Gibberella zeae (strain PH-1 / ATCC MYA-4620 / FGSC 9075 / NRRL 31084) OX=229533 GN=FG00421.1 PE=3 SV=1	FG00421.1	1	0.00221982	61.167	DIGYDDSAK(1)GFDYK	3	0.49414	1
Cellular Component	GO:0005737	6	cytoplasm	6.60348e-65	I1RA94	87	K	S-adenosylmethionine synthase OS=Gibberella zeae (strain PH-1 / ATCC MYA-4620 / FGSC 9075 / NRRL 31084) OX=229533 GN=FG00421.1 PE=3 SV=1	FG00421.1	1	0.0212694	60.828	LDYQK(1)VVR	2	0.60875	1
Cellular Component	GO:0005737	6	cytoplasm	6.60348e-65	I1RA94	357	K	S-adenosylmethionine synthase OS=Gibberella zeae (strain PH-1 / ATCC MYA-4620 / FGSC 9075 / NRRL 31084) OX=229533 GN=FG00421.1 PE=3 SV=1	FG00421.1	1	0.00222343	66.953	K(1)NFDLRPGVIVR	3	0.25921	3
Cellular Component	GO:0005737	6	cytoplasm	6.60348e-65	I1RA94	195	K	S-adenosylmethionine synthase OS=Gibberella zeae (strain PH-1 / ATCC MYA-4620 / FGSC 9075 / NRRL 31084) OX=229533 GN=FG00421.1 PE=3 SV=1	FG00421.1	1	0.000494426	68.168	TQVTIEYK(1)HDNGAVVPQR	3	2.0575	1
Cellular Component	GO:0005737	6	cytoplasm	6.60348e-65	I1RX22	522	K	Asparaginyl-tRNA synthetase OS=Gibberella zeae OX=5518 GN=FGRA07_09027 PE=4 SV=1	FG08865.1	1	0.000441532	68.41	K(1)YGSTPHGGYGLGAER	3	-0.94348	1
Cellular Component	GO:0005737	6	cytoplasm	6.60348e-65	I1RUR8	124	K	2-oxoglutarate dehydrogenase e2 component dihydrolipoamide succinyltransferase OS=Fusarium longipes OX=694270 GN=FLONG3_6935 PE=4 SV=1	FGRAMPH1_01T26105	1	1.27283e-07	176.25	IELGGEPSGDK(1)K	3	0.07716	3
Cellular Component	GO:0005737	6	cytoplasm	6.60348e-65	I1RUR8	134	K	2-oxoglutarate dehydrogenase e2 component dihydrolipoamide succinyltransferase OS=Fusarium longipes OX=694270 GN=FLONG3_6935 PE=4 SV=1	FGRAMPH1_01T26105	0.992768	0.0395781	40.475	K(0.993)SESESK(0.007)PEPK	3	0.29899	1
Cellular Component	GO:0005737	6	cytoplasm	6.60348e-65	I1RUR8	129	K	2-oxoglutarate dehydrogenase e2 component dihydrolipoamide succinyltransferase OS=Fusarium longipes OX=694270 GN=FLONG3_6935 PE=4 SV=1	FGRAMPH1_01T26105	1	0.00170504	103.26	EAPK(1)EEPK	2	-3.8903	3
Cellular Component	GO:0005737	6	cytoplasm	6.60348e-65	I1RUR8	58	K	2-oxoglutarate dehydrogenase e2 component dihydrolipoamide succinyltransferase OS=Fusarium longipes OX=694270 GN=FLONG3_6935 PE=4 SV=1	FGRAMPH1_01T26105	1	6.8105e-09	110.74	VPQMAESISEGTLK(1)QFSK	3	0.65025	3
Cellular Component	GO:0005737	6	cytoplasm	6.60348e-65	I1RBC4	124	K	Heat shock protein 70 OS=Gibberella zeae OX=5518 GN=FGRA07_00984 PE=3 SV=1	FG00838.1	1	1.09574e-10	151.22	TFTPEEISAMILTK(1)MR	2	0.30792	3
Cellular Component	GO:0005737	6	cytoplasm	6.60348e-65	I1RBC4	538	K	Heat shock protein 70 OS=Gibberella zeae OX=5518 GN=FGRA07_00984 PE=3 SV=1	FG00838.1	1	4.60177e-23	237.05	VAAK(1)NGLESYAYSLR	2	0.87007	9
Cellular Component	GO:0005737	6	cytoplasm	6.60348e-65	I1RBC4	523	K	Heat shock protein 70 OS=Gibberella zeae OX=5518 GN=FGRA07_00984 PE=3 SV=1	FG00838.1	0.999745	1.84391e-13	135.09	MLNDAEK(1)YKEEDEAEGKR	4	-0.83102	8
Cellular Component	GO:0005737	6	cytoplasm	6.60348e-65	I1RBC4	511	K	Heat shock protein 70 OS=Gibberella zeae OX=5518 GN=FGRA07_00984 PE=3 SV=1	FG00838.1	1	0.000937297	110.38	LSK(1)EEIER	2	-0.43429	1
Cellular Component	GO:0005737	6	cytoplasm	6.60348e-65	I1RBC4	560	K	Heat shock protein 70 OS=Gibberella zeae OX=5518 GN=FGRA07_00984 PE=3 SV=1	FG00838.1	0.999987	1.02042e-15	171.47	VEEK(1)IEASDKETLTAEIDK	3	-0.1221	2
Cellular Component	GO:0005737	6	cytoplasm	6.60348e-65	I1RBC4	244	K	Heat shock protein 70 OS=Gibberella zeae OX=5518 GN=FGRA07_00984 PE=3 SV=1	FG00838.1	1	9.41272e-07	160.22	LVNHFVNEFK(1)R	2	0.37675	5
Cellular Component	GO:0005737	6	cytoplasm	6.60348e-65	I1RBC4	506	K	Heat shock protein 70 OS=Gibberella zeae OX=5518 GN=FGRA07_00984 PE=3 SV=1	FG00838.1	1	0.000161678	153.97	IVITNDK(1)GR	2	0.47445	3
Cellular Component	GO:0005737	6	cytoplasm	6.60348e-65	I1RBC4	566	K	Heat shock protein 70 OS=Gibberella zeae OX=5518 GN=FGRA07_00984 PE=3 SV=1	FG00838.1	1	7.53138e-25	252.47	IEASDK(1)ETLTAEIDK	3	2.1102	6
Cellular Component	GO:0005737	6	cytoplasm	6.60348e-65	I1RBC4	525	K	Heat shock protein 70 OS=Gibberella zeae OX=5518 GN=FGRA07_00984 PE=3 SV=1	FG00838.1	1	7.15317e-06	125.82	YK(1)EEDEAEGK(1)R	2	-0.18701	15
Cellular Component	GO:0005737	6	cytoplasm	6.60348e-65	I1RBC4	355	K	Heat shock protein 70 OS=Gibberella zeae OX=5518 GN=FGRA07_00984 PE=3 SV=1	FG00838.1	1	0.000862914	70.889	LITDYFNGK(1)EPNK	3	-0.23855	1
Cellular Component	GO:0005737	6	cytoplasm	6.60348e-65	I1RBC4	110	K	Heat shock protein 70 OS=Gibberella zeae OX=5518 GN=FGRA07_00984 PE=3 SV=1	FG00838.1	1	6.98157e-10	143.97	K(1)TFTPEEISAMILTK	3	0.24412	1
Cellular Component	GO:0005737	6	cytoplasm	6.60348e-65	I1RBC4	533	K	Heat shock protein 70 OS=Gibberella zeae OX=5518 GN=FGRA07_00984 PE=3 SV=1	FG00838.1	1	3.70845e-07	173.19	YK(1)EEDEAEGK(1)R	2	-0.18701	5
Cellular Component	GO:0005737	6	cytoplasm	6.60348e-65	I1RBC4	75	K	Heat shock protein 70 OS=Gibberella zeae OX=5518 GN=FGRA07_00984 PE=3 SV=1	FG00838.1	1	0.00633244	58.098	K(1)FADAEVQADMK	3	-0.17108	1
Cellular Component	GO:0005737	6	cytoplasm	6.60348e-65	I1RBC4	323	K	Heat shock protein 70 OS=Gibberella zeae OX=5518 GN=FGRA07_00984 PE=3 SV=1	FG00838.1	1	0.000367388	107.06	VLTDAK(1)IDK	2	-0.41802	4
Cellular Component	GO:0005737	6	cytoplasm	6.60348e-65	I1RBC4	249	K	Heat shock protein 70 OS=Gibberella zeae OX=5518 GN=FGRA07_00984 PE=3 SV=1	FG00838.1	1	0.000316161	101.38	K(1)DLSTNVR	2	1.2248	3
Cellular Component	GO:0005737	6	cytoplasm	6.60348e-65	I1RBC4	601	K	Heat shock protein 70 OS=Gibberella zeae OX=5518 GN=FGRA07_00984 PE=3 SV=1	FG00838.1	1	2.79747e-07	109.5	ELEGK(1)ANPIMMK	3	-0.15077	3
Cellular Component	GO:0005737	6	cytoplasm	6.60348e-65	I1RBC4	596	K	Heat shock protein 70 OS=Gibberella zeae OX=5518 GN=FGRA07_00984 PE=3 SV=1	FG00838.1	1	1.82875e-08	175.88	EEYEEHQK(1)ELEGK	3	-0.10833	3
Cellular Component	GO:0005737	6	cytoplasm	6.60348e-65	I1RBC4	450	K	Heat shock protein 70 OS=Gibberella zeae OX=5518 GN=FGRA07_00984 PE=3 SV=1	FG00838.1	1	0.0243275	51.436	TK(1)DNNLMGK	2	-1.3759	1
Cellular Component	GO:0005737	6	cytoplasm	6.60348e-65	I1RBC4	556	K	Heat shock protein 70 OS=Gibberella zeae OX=5518 GN=FGRA07_00984 PE=3 SV=1	FG00838.1	1	6.36059e-10	197.38	NTLSDPK(1)VEEK	3	0.94251	6
Cellular Component	GO:0005737	6	cytoplasm	6.60348e-65	I1RBC4	499	K	Heat shock protein 70 OS=Gibberella zeae OX=5518 GN=FGRA07_00984 PE=3 SV=1	FG00838.1	1	0.00535303	61.11	SNK(1)IVITNDK	2	2.6554	1
Cellular Component	GO:0005737	6	cytoplasm	6.60348e-65	I1RBC4	496	K	Heat shock protein 70 OS=Gibberella zeae OX=5518 GN=FGRA07_00984 PE=3 SV=1	FG00838.1	1	0.00609282	86.67	GTGK(1)SNK	2	-0.22804	1
Cellular Component	GO:0005737	6	cytoplasm	6.60348e-65	I1RRB0	187	K	End binding 1 protein OS=Gibberella zeae OX=5518 GN=FGRA07_05663 PE=4 SV=1	FG06627.1	1	0.00341417	70.496	ERDFYFSK(1)LR	3	-0.0021361	1
Cellular Component	GO:0005737	6	cytoplasm	6.60348e-65	I1RWP9	516	K	Putative GTPase-activating protein OS=Fusarium culmorum OX=5516 GN=FCULG_00002455 PE=4 SV=1	FG08728.1	1	0.00744545	84.743	SENPK(1)LR	2	0.20228	1
Cellular Component	GO:0005737	6	cytoplasm	6.60348e-65	I1RB50	25	K	Small nuclear ribonucleoprotein G OS=Gibberella zeae (strain PH-1 / ATCC MYA-4620 / FGSC 9075 / NRRL 31084) OX=229533 GN=FG00757.1 PE=3 SV=1	FG00757.1	1	0.00754969	86.472	K(1)VIGVLR	2	-0.013124	1
Cellular Component	GO:0005737	6	cytoplasm	6.60348e-65	I1RB50	9	K	Small nuclear ribonucleoprotein G OS=Gibberella zeae (strain PH-1 / ATCC MYA-4620 / FGSC 9075 / NRRL 31084) OX=229533 GN=FG00757.1 PE=3 SV=1	FG00757.1	1	0.000712394	102.52	APAQPELK(1)K	3	0.75223	2
Cellular Component	GO:0005737	6	cytoplasm	6.60348e-65	A0A1C3YKR5	138	K	Putative dihydrolipoyllysine-residue succinyltransferase component of 2-oxoglutarate dehydrogenase complex, mitochondrial OS=Fusarium culmorum OX=5516 GN=FCULG_00010917 PE=4 SV=1	FGRAMPH1_01T20865	1	1.28816e-09	181.98	IVTGEDAGSAK(1)K	3	0.015538	3
Cellular Component	GO:0005737	6	cytoplasm	6.60348e-65	A0A1C3YKY0	209	K	Arginyl-tRNA synthetase OS=Gibberella zeae OX=5518 GN=FGRA07_05720 PE=3 SV=1	FGRAMPH1_01T22627	1	0.0129649	56.424	SPYNGLRDPSDPNSGK(1)K	3	1.2963	1
Cellular Component	GO:0005737	6	cytoplasm	6.60348e-65	I1RE15	217	K	Clathrin light chain OS=Gibberella zeae (strain PH-1 / ATCC MYA-4620 / FGSC 9075 / NRRL 31084) OX=229533 GN=FGRAMPH1_01T04563 PE=3 SV=1	FGRAMPH1_01T04563	1	0.0100192	60.255	GGASGSGK(1)ER	2	-0.017184	1
Cellular Component	GO:0005737	6	cytoplasm	6.60348e-65	I1RE15	206	K	Clathrin light chain OS=Gibberella zeae (strain PH-1 / ATCC MYA-4620 / FGSC 9075 / NRRL 31084) OX=229533 GN=FGRAMPH1_01T04563 PE=3 SV=1	FGRAMPH1_01T04563	1	0.000147134	118.9	LVDVSGK(1)GAK	3	0.36521	5
Cellular Component	GO:0005737	6	cytoplasm	6.60348e-65	I1RE15	165	K	Clathrin light chain OS=Gibberella zeae (strain PH-1 / ATCC MYA-4620 / FGSC 9075 / NRRL 31084) OX=229533 GN=FGRAMPH1_01T04563 PE=3 SV=1	FGRAMPH1_01T04563	1	1.36737e-09	125.98	EAQQNIDDFYDNYNNK(1)K	3	-0.98054	2
Cellular Component	GO:0005737	6	cytoplasm	6.60348e-65	I1RE15	199	K	Clathrin light chain OS=Gibberella zeae (strain PH-1 / ATCC MYA-4620 / FGSC 9075 / NRRL 31084) OX=229533 GN=FGRAMPH1_01T04563 PE=3 SV=1	FGRAMPH1_01T04563	1	0.000105386	110.08	IAK(1)LVDVSGK	3	-0.77634	2
Cellular Component	GO:0005737	6	cytoplasm	6.60348e-65	I1RE15	168	K	Clathrin light chain OS=Gibberella zeae (strain PH-1 / ATCC MYA-4620 / FGSC 9075 / NRRL 31084) OX=229533 GN=FGRAMPH1_01T04563 PE=3 SV=1	FGRAMPH1_01T04563	1	0.0422716	51.762	EK(1)GIAQTR	2	-0.64967	1
Cellular Component	GO:0005737	6	cytoplasm	6.60348e-65	I1RE15	209	K	Clathrin light chain OS=Gibberella zeae (strain PH-1 / ATCC MYA-4620 / FGSC 9075 / NRRL 31084) OX=229533 GN=FGRAMPH1_01T04563 PE=3 SV=1	FGRAMPH1_01T04563	1	5.80539e-06	117.93	GAK(1)GGASGSGK	2	0.68896	1
Cellular Component	GO:0005737	6	cytoplasm	6.60348e-65	I1RE15	232	K	Clathrin light chain OS=Gibberella zeae (strain PH-1 / ATCC MYA-4620 / FGSC 9075 / NRRL 31084) OX=229533 GN=FGRAMPH1_01T04563 PE=3 SV=1	FGRAMPH1_01T04563	0.962704	0.00231144	72.29	K(0.037)DEK(0.963)APGATGY	2	-0.070476	1
Cellular Component	GO:0005737	6	cytoplasm	6.60348e-65	I1RE15	175	K	Clathrin light chain OS=Gibberella zeae (strain PH-1 / ATCC MYA-4620 / FGSC 9075 / NRRL 31084) OX=229533 GN=FGRAMPH1_01T04563 PE=3 SV=1	FGRAMPH1_01T04563	1	0.000135539	146.5	K(1)EADEFLESR	3	0.62862	3
Cellular Component	GO:0005737	6	cytoplasm	6.60348e-65	I1RQD6	180	K	Putative vesicular-fusion protein sec17 OS=Fusarium culmorum OX=5516 GN=FCULG_00001726 PE=4 SV=1	FG06277.1	1	0.00662731	85.676	AIEK(1)YEK	2	-0.8702	1
Cellular Component	GO:0005737	6	cytoplasm	6.60348e-65	I1RQD6	90	K	Putative vesicular-fusion protein sec17 OS=Fusarium culmorum OX=5516 GN=FCULG_00001726 PE=4 SV=1	FG06277.1	1	0.000437679	121.61	K(1)DDPQAAAR	2	1.9476	1
Cellular Component	GO:0005737	6	cytoplasm	6.60348e-65	I1RA70	71	K	40S ribosomal protein S15 OS=Fusarium oxysporum f. sp. vasinfectum 25433 OX=1089449 GN=FOTG_06139 PE=3 SV=1	FG00395.1	1	1.60469e-06	106.38	AK(1)QEAQPNEKPDLVK	3	-0.43478	1
Cellular Component	GO:0005737	6	cytoplasm	6.60348e-65	I1S130	207	K	Diphosphomevalonate decarboxylase OS=Gibberella zeae (strain PH-1 / ATCC MYA-4620 / FGSC 9075 / NRRL 31084) OX=229533 GN=FG10424.1 PE=3 SV=1	FG10424.1	1	9.0162e-08	102.06	ALILVASAAK(1)K	3	-0.99187	1
Cellular Component	GO:0005737	6	cytoplasm	6.60348e-65	I1S130	176	K	Diphosphomevalonate decarboxylase OS=Gibberella zeae (strain PH-1 / ATCC MYA-4620 / FGSC 9075 / NRRL 31084) OX=229533 GN=FG10424.1 PE=3 SV=1	FG10424.1	1	0.000189033	90.412	MGEK(1)EDGSDSK	2	0.96585	3
Cellular Component	GO:0005737	6	cytoplasm	6.60348e-65	I1RW06	296	K	S-methyl-5'-thioadenosine phosphorylase OS=Gibberella zeae (strain PH-1 / ATCC MYA-4620 / FGSC 9075 / NRRL 31084) OX=229533 GN=FG08458.1 PE=3 SV=1	FG08458.1	1	0.00109308	77.894	K(1)VEYLFPGFWEE	2	-0.25522	1
Cellular Component	GO:0005737	6	cytoplasm	6.60348e-65	I1RW06	248	K	S-methyl-5'-thioadenosine phosphorylase OS=Gibberella zeae (strain PH-1 / ATCC MYA-4620 / FGSC 9075 / NRRL 31084) OX=229533 GN=FG08458.1 PE=3 SV=1	FG08458.1	1	0.00204326	108.15	ANNENAK(1)R	2	-0.13301	4
Cellular Component	GO:0005737	6	cytoplasm	6.60348e-65	I1RW06	295	K	S-methyl-5'-thioadenosine phosphorylase OS=Gibberella zeae (strain PH-1 / ATCC MYA-4620 / FGSC 9075 / NRRL 31084) OX=229533 GN=FG08458.1 PE=3 SV=1	FG08458.1	1	0.0376787	60.91	NPEAMK(1)K	2	-0.04953	1
Cellular Component	GO:0005737	6	cytoplasm	6.60348e-65	I1RLU2	495	K	Endoplasmic oxidoreductin-1 OS=Gibberella zeae OX=5518 GN=FGRA07_01057 PE=4 SV=1	FG04911.1	1	0.000153523	141.89	EFDEATEK(1)GR	2	-0.073623	1
Cellular Component	GO:0005737	6	cytoplasm	6.60348e-65	I1RLU2	317	K	Endoplasmic oxidoreductin-1 OS=Gibberella zeae OX=5518 GN=FGRA07_01057 PE=4 SV=1	FG04911.1	1	0.0376621	49.325	LHK(1)FPDR	3	0.031233	1
Cellular Component	GO:0005737	6	cytoplasm	6.60348e-65	I1RLU2	484	K	Endoplasmic oxidoreductin-1 OS=Gibberella zeae OX=5518 GN=FGRA07_01057 PE=4 SV=1	FG04911.1	1	0.00229931	98.044	VENEK(1)VAK	2	0.086825	1
Cellular Component	GO:0005737	6	cytoplasm	6.60348e-65	A0A1C3YHX8	120	K	40S ribosomal protein S11 OS=Gibberella zeae OX=5518 GN=FGRA07_00813 PE=3 SV=1	FGRAMPH1_01T01691	1	0.0010359	74.392	EYLHFIQK(1)YSR	3	1.2089	1
Cellular Component	GO:0005737	6	cytoplasm	6.60348e-65	I1RAU9	464	K	V-type proton ATPase subunit B OS=Fusarium culmorum OX=5516 GN=FCULG_00003273 PE=3 SV=1	FG00637.1	1	0.00296924	80.986	IYPK(1)ELLNR	2	0.19588	1
Cellular Component	GO:0005737	6	cytoplasm	6.60348e-65	I1RAU9	112	K	V-type proton ATPase subunit B OS=Fusarium culmorum OX=5516 GN=FCULG_00003273 PE=3 SV=1	FG00637.1	1	0.00123419	83.206	AIDK(1)GPK	2	-0.87361	1
Cellular Component	GO:0005737	6	cytoplasm	6.60348e-65	I1RAU9	400	K	V-type proton ATPase subunit B OS=Fusarium culmorum OX=5516 GN=FCULG_00003273 PE=3 SV=1	FG00637.1	1	3.92429e-05	85.362	KDHGDVSNQLYAK(1)YAIGR	4	0.73248	1
Cellular Component	GO:0005737	6	cytoplasm	6.60348e-65	I1RAU9	388	K	V-type proton ATPase subunit B OS=Fusarium culmorum OX=5516 GN=FCULG_00003273 PE=3 SV=1	FG00637.1	1	1.88073e-05	98.592	K(1)DHGDVSNQLYAK	3	-0.63709	1
Cellular Component	GO:0005737	6	cytoplasm	6.60348e-65	I1RMK1	521	K	GTPase-activating protein GYP7 OS=Gibberella zeae OX=5518 GN=FGRA07_01338 PE=4 SV=1	FG05191.1	1	0.000961796	120.46	IEK(1)DVHR	3	-0.13885	1
Cellular Component	GO:0005737	6	cytoplasm	6.60348e-65	I1RMK1	478	K	GTPase-activating protein GYP7 OS=Gibberella zeae OX=5518 GN=FGRA07_01338 PE=4 SV=1	FG05191.1	1	0.0216249	62.582	K(1)AQIASLR	2	0.93723	1
Cellular Component	GO:0005737	6	cytoplasm	6.60348e-65	I1RTH6	152	K	40S ribosomal protein S1 OS=Gibberella zeae (strain PH-1 / ATCC MYA-4620 / FGSC 9075 / NRRL 31084) OX=229533 GN=FG07480.1 PE=3 SV=1	FG07480.1	1	4.64814e-05	106.54	K(1)TTYAASSQIR	2	-0.73812	1
Cellular Component	GO:0005737	6	cytoplasm	6.60348e-65	I1RTH6	27	K	40S ribosomal protein S1 OS=Gibberella zeae (strain PH-1 / ATCC MYA-4620 / FGSC 9075 / NRRL 31084) OX=229533 GN=FG07480.1 PE=3 SV=1	FG07480.1	1	0.00608487	92.838	K(1)DWYSIK	2	0.34704	1
Cellular Component	GO:0005737	6	cytoplasm	6.60348e-65	I1RTH6	62	K	40S ribosomal protein S1 OS=Gibberella zeae (strain PH-1 / ATCC MYA-4620 / FGSC 9075 / NRRL 31084) OX=229533 GN=FG07480.1 PE=3 SV=1	FG07480.1	1	0.00565264	72.434	NANDALK(1)GR	2	-2.1831	2
Cellular Component	GO:0005737	6	cytoplasm	6.60348e-65	I1S8F8	180	K	Succinate dehydrogenase [ubiquinone] flavoprotein subunit, mitochondrial OS=Gibberella zeae (strain PH-1 / ATCC MYA-4620 / FGSC 9075 / NRRL 31084) OX=229533 GN=FGRAMPH1_01T24629 PE=3 SV=1	FGRAMPH1_01T24629	1	3.74641e-06	145.31	AFGGQSK(1)EYGK	2	0.97495	1
Cellular Component	GO:0005737	6	cytoplasm	6.60348e-65	I1S8F8	169	K	Succinate dehydrogenase [ubiquinone] flavoprotein subunit, mitochondrial OS=Gibberella zeae (strain PH-1 / ATCC MYA-4620 / FGSC 9075 / NRRL 31084) OX=229533 GN=FGRAMPH1_01T24629 PE=3 SV=1	FGRAMPH1_01T24629	1	0.000449501	130.41	TEDGK(1)IYQR	2	-0.32248	2
Cellular Component	GO:0005737	6	cytoplasm	6.60348e-65	I1S8F8	509	K	Succinate dehydrogenase [ubiquinone] flavoprotein subunit, mitochondrial OS=Gibberella zeae (strain PH-1 / ATCC MYA-4620 / FGSC 9075 / NRRL 31084) OX=229533 GN=FGRAMPH1_01T24629 PE=3 SV=1	FGRAMPH1_01T24629	1	3.5572e-06	133.15	TADGPK(1)STAEIR	2	-0.45718	2
Cellular Component	GO:0005737	6	cytoplasm	6.60348e-65	I1S8F8	429	K	Succinate dehydrogenase [ubiquinone] flavoprotein subunit, mitochondrial OS=Gibberella zeae (strain PH-1 / ATCC MYA-4620 / FGSC 9075 / NRRL 31084) OX=229533 GN=FGRAMPH1_01T24629 PE=3 SV=1	FGRAMPH1_01T24629	1	0.000485744	68.413	YTGEVLTVDEK(1)GEDK	3	-2.5188	1
Cellular Component	GO:0005737	6	cytoplasm	6.60348e-65	I1S8F8	622	K	Succinate dehydrogenase [ubiquinone] flavoprotein subunit, mitochondrial OS=Gibberella zeae (strain PH-1 / ATCC MYA-4620 / FGSC 9075 / NRRL 31084) OX=229533 GN=FGRAMPH1_01T24629 PE=3 SV=1	FGRAMPH1_01T24629	1	0.00112025	73.273	QPHGK(1)VDLSYR	3	0.49693	1
Cellular Component	GO:0005737	6	cytoplasm	6.60348e-65	I1S8F8	184	K	Succinate dehydrogenase [ubiquinone] flavoprotein subunit, mitochondrial OS=Gibberella zeae (strain PH-1 / ATCC MYA-4620 / FGSC 9075 / NRRL 31084) OX=229533 GN=FGRAMPH1_01T24629 PE=3 SV=1	FGRAMPH1_01T24629	1	3.30825e-05	157.14	EYGK(1)GGQAYR	2	0.39075	1
Cellular Component	GO:0005737	6	cytoplasm	6.60348e-65	I1S241	428	K	5-methyltetrahydropteroyltriglutamate-homocysteine methyltransferase OS=Gibberella zeae OX=5518 GN=FGRA07_07887 PE=3 SV=1	FG10825.1	1	0.00601018	93.162	ISQQQK(1)K	2	-0.67652	1
Cellular Component	GO:0005737	6	cytoplasm	6.60348e-65	I1S241	385	K	5-methyltetrahydropteroyltriglutamate-homocysteine methyltransferase OS=Gibberella zeae OX=5518 GN=FGRA07_07887 PE=3 SV=1	FG10825.1	1	4.80199e-06	140.82	EQLEANAK(1)SIK	2	-0.51707	3
Cellular Component	GO:0005737	6	cytoplasm	6.60348e-65	I1S241	402	K	5-methyltetrahydropteroyltriglutamate-homocysteine methyltransferase OS=Gibberella zeae OX=5518 GN=FGRA07_07887 PE=3 SV=1	FG10825.1	1	0.00412971	77.288	TNDPQVK(1)DR	2	-0.59456	1
Cellular Component	GO:0005737	6	cytoplasm	6.60348e-65	I1S241	682	K	5-methyltetrahydropteroyltriglutamate-homocysteine methyltransferase OS=Gibberella zeae OX=5518 GN=FGRA07_07887 PE=3 SV=1	FG10825.1	1	0.035626	58.815	SDAK(1)LLR	2	0.49123	1
Cellular Component	GO:0005737	6	cytoplasm	6.60348e-65	I1S241	715	K	5-methyltetrahydropteroyltriglutamate-homocysteine methyltransferase OS=Gibberella zeae OX=5518 GN=FGRA07_07887 PE=3 SV=1	FG10825.1	1	0.00012507	114.24	VPSEQEIK(1)DR	2	0.015223	2
Cellular Component	GO:0005737	6	cytoplasm	6.60348e-65	I1S241	416	K	5-methyltetrahydropteroyltriglutamate-homocysteine methyltransferase OS=Gibberella zeae OX=5518 GN=FGRA07_07887 PE=3 SV=1	FG10825.1	1	0.00421038	100.98	K(1)SEFTTR	2	-0.12011	2
Cellular Component	GO:0005737	6	cytoplasm	6.60348e-65	I1S241	141	K	5-methyltetrahydropteroyltriglutamate-homocysteine methyltransferase OS=Gibberella zeae OX=5518 GN=FGRA07_07887 PE=3 SV=1	FG10825.1	1	0.000416685	83.087	LAESPK(1)AVADFK	2	-0.92873	2
Cellular Component	GO:0005737	6	cytoplasm	6.60348e-65	I1S241	147	K	5-methyltetrahydropteroyltriglutamate-homocysteine methyltransferase OS=Gibberella zeae OX=5518 GN=FGRA07_07887 PE=3 SV=1	FG10825.1	1	0.000235401	110.39	AVADFK(1)EAK	3	-0.53785	2
Cellular Component	GO:0005737	6	cytoplasm	6.60348e-65	I1S241	747	K	5-methyltetrahydropteroyltriglutamate-homocysteine methyltransferase OS=Gibberella zeae OX=5518 GN=FGRA07_07887 PE=3 SV=1	FG10825.1	1	5.84278e-08	114.7	ETK(1)EALTNMVNAAK	3	0.6405	3
Cellular Component	GO:0005737	6	cytoplasm	6.60348e-65	I1S241	238	K	5-methyltetrahydropteroyltriglutamate-homocysteine methyltransferase OS=Gibberella zeae OX=5518 GN=FGRA07_07887 PE=3 SV=1	FG10825.1	1	0.0044231	61.78	FASLGDK(1)IPK	3	-0.55633	1
Cellular Component	GO:0005737	6	cytoplasm	6.60348e-65	I1S241	40	K	5-methyltetrahydropteroyltriglutamate-homocysteine methyltransferase OS=Gibberella zeae OX=5518 GN=FGRA07_07887 PE=3 SV=1	FG10825.1	1	4.9534e-05	98.811	ISQSDLLAEAK(1)R	2	0.78838	2
Cellular Component	GO:0005737	6	cytoplasm	6.60348e-65	I1S241	758	K	5-methyltetrahydropteroyltriglutamate-homocysteine methyltransferase OS=Gibberella zeae OX=5518 GN=FGRA07_07887 PE=3 SV=1	FG10825.1	1	0.000439913	71.976	EALTNMVNAAK(1)YFR	3	-1.9328	1
Cellular Component	GO:0005737	6	cytoplasm	6.60348e-65	I1S241	20	K	5-methyltetrahydropteroyltriglutamate-homocysteine methyltransferase OS=Gibberella zeae OX=5518 GN=FGRA07_07887 PE=3 SV=1	FG10825.1	1	0.000175127	117.86	K(1)ATEAYWGGK	2	0.6375	1
Cellular Component	GO:0005737	6	cytoplasm	6.60348e-65	I1S241	367	K	5-methyltetrahydropteroyltriglutamate-homocysteine methyltransferase OS=Gibberella zeae OX=5518 GN=FGRA07_07887 PE=3 SV=1	FG10825.1	1	5.71649e-06	99.092	ASEIALIAK(1)AVTEGPATVR	3	1.3056	1
Cellular Component	GO:0005737	6	cytoplasm	6.60348e-65	I1S241	103	K	5-methyltetrahydropteroyltriglutamate-homocysteine methyltransferase OS=Gibberella zeae OX=5518 GN=FGRA07_07887 PE=3 SV=1	FG10825.1	1	1.16904e-08	113.01	GHQK(1)EGVDVPSLEMVK	3	1.6958	2
Cellular Component	GO:0005737	6	cytoplasm	6.60348e-65	I1S241	317	K	5-methyltetrahydropteroyltriglutamate-homocysteine methyltransferase OS=Gibberella zeae OX=5518 GN=FGRA07_07887 PE=3 SV=1	FG10825.1	1	1.37852e-09	123.95	AIEIVETAVQK(1)LGK	3	-0.69165	1
Cellular Component	GO:0005737	6	cytoplasm	6.60348e-65	I1S241	411	K	5-methyltetrahydropteroyltriglutamate-homocysteine methyltransferase OS=Gibberella zeae OX=5518 GN=FGRA07_07887 PE=3 SV=1	FG10825.1	1	0.00948509	76.282	VTQK(1)DYER	2	0.69911	1
Cellular Component	GO:0005737	6	cytoplasm	6.60348e-65	I1S241	177	K	5-methyltetrahydropteroyltriglutamate-homocysteine methyltransferase OS=Gibberella zeae OX=5518 GN=FGRA07_07887 PE=3 SV=1	FG10825.1	1	4.01255e-06	100.77	ADRDQK(1)VDPIDLLEK	3	0.96883	1
Cellular Component	GO:0005737	6	cytoplasm	6.60348e-65	I1S241	150	K	5-methyltetrahydropteroyltriglutamate-homocysteine methyltransferase OS=Gibberella zeae OX=5518 GN=FGRA07_07887 PE=3 SV=1	FG10825.1	1	0.000578964	91.784	EAK(1)DAGISTR	2	0.24628	1
Cellular Component	GO:0005737	6	cytoplasm	6.60348e-65	I1S241	343	K	5-methyltetrahydropteroyltriglutamate-homocysteine methyltransferase OS=Gibberella zeae OX=5518 GN=FGRA07_07887 PE=3 SV=1	FG10825.1	1	0.000566613	63.321	K(1)LDTEIADWFSFATEK	3	-0.1202	1
Cellular Component	GO:0005737	6	cytoplasm	6.60348e-65	I1RLR7	404	K	Protein TED1 OS=Fusarium culmorum OX=5516 GN=FCULG_00000198 PE=4 SV=1	FG04883.1	1	0.0276843	51.727	SNAPGK(1)GYGR	2	-1.3315	1
Cellular Component	GO:0005737	6	cytoplasm	6.60348e-65	I1RRC7	228	K	Patatin-like phospholipase domain-containing protein OS=Gibberella zeae (strain PH-1 / ATCC MYA-4620 / FGSC 9075 / NRRL 31084) OX=229533 GN=FG06645.1 PE=3 SV=1	FG06645.1	1	4.29258e-15	161.24	YEDWVSAAK(1)ELDTYLGR	3	-0.38692	1
Cellular Component	GO:0005737	6	cytoplasm	6.60348e-65	A0A1C3YI53	166	K	Inorganic pyrophosphatase OS=Gibberella zeae OX=5518 GN=FGRA07_07009 PE=4 SV=1	FGRAMPH1_01T01267	1	0.00280361	76.073	WTNAK(1)LEISK	2	1.5451	1
Cellular Component	GO:0005737	6	cytoplasm	6.60348e-65	A0A1C3YI53	171	K	Inorganic pyrophosphatase OS=Gibberella zeae OX=5518 GN=FGRA07_07009 PE=4 SV=1	FGRAMPH1_01T01267	1	0.000466386	76.073	LEISK(1)EELLNPIK	3	-0.72728	1
Cellular Component	GO:0005737	6	cytoplasm	6.60348e-65	A0A1C3YI53	343	K	Inorganic pyrophosphatase OS=Gibberella zeae OX=5518 GN=FGRA07_07009 PE=4 SV=1	FGRAMPH1_01T01267	1	4.35496e-09	112.88	LVTGK(1)TPAGGVSTTNVTVQHSPTR	3	0.22343	1
Cellular Component	GO:0005737	6	cytoplasm	6.60348e-65	I1S0Q7	55	K	Cytochrome b-c1 complex subunit 7 OS=Gibberella zeae (strain PH-1 / ATCC MYA-4620 / FGSC 9075 / NRRL 31084) OX=229533 GN=FG10293.1 PE=3 SV=1	FG10293.1	1	7.60206e-06	92.439	YDDLLEEENETAQAALK(1)R	3	-0.95473	1
Cellular Component	GO:0005737	6	cytoplasm	6.60348e-65	A0A1C3YKC0	52	K	40S ribosomal protein S26 OS=Gibberella zeae (strain PH-1 / ATCC MYA-4620 / FGSC 9075 / NRRL 31084) OX=229533 GN=FGRAMPH1_01T20855 PE=3 SV=1	FGRAMPH1_01T20855	1	0.0140424	68.398	GHVK(1)PIR	3	-0.70051	1
Cellular Component	GO:0005737	6	cytoplasm	6.60348e-65	I1S1W3	208	K	Adenylate kinase OS=Gibberella zeae (strain PH-1 / ATCC MYA-4620 / FGSC 9075 / NRRL 31084) OX=229533 GN=FG10737.1 PE=3 SV=1	FG10737.1	1	7.75489e-07	110.31	SDDNADALK(1)K	2	-0.84012	1
Cellular Component	GO:0005737	6	cytoplasm	6.60348e-65	I1S5B0	123	K	60S ribosomal protein L12 OS=Fusarium culmorum OX=5516 GN=FCULG_00004674 PE=3 SV=1	FGRAMPH1_01T04629	1	0.00018644	90.689	SFAK(1)DLSGTVK	2	-0.30211	2
Cellular Component	GO:0005737	6	cytoplasm	6.60348e-65	I1RZ52	250	K	Dihydroorotate oxidase OS=Fusarium langsethiae OX=179993 GN=FLAG1_06685 PE=4 SV=1	FG09678.1	1	0.00440542	64.918	NK(1)ETDERDEK	3	0.43768	1
Cellular Component	GO:0005737	6	cytoplasm	6.60348e-65	I1RAU5	54	K	40S ribosomal protein S8 OS=Gibberella zeae (strain PH-1 / ATCC MYA-4620 / FGSC 9075 / NRRL 31084) OX=229533 GN=FG00631.1 PE=3 SV=1	FG00631.1	1	0.0073156	80.294	GGNHK(1)YR	3	-0.59517	2
Cellular Component	GO:0005737	6	cytoplasm	6.60348e-65	I1RBS6	37	K	60S ribosomal protein L6 OS=Gibberella zeae (strain PH-1 / ATCC MYA-4620 / FGSC 9075 / NRRL 31084) OX=229533 GN=FG01016.1 PE=3 SV=1	FG01016.1	1	6.22369e-08	167.32	WYPAGDDAENK(1)K	2	-1.8118	3
Cellular Component	GO:0005737	6	cytoplasm	6.60348e-65	I1RBS6	26	K	60S ribosomal protein L6 OS=Gibberella zeae (strain PH-1 / ATCC MYA-4620 / FGSC 9075 / NRRL 31084) OX=229533 GN=FG01016.1 PE=3 SV=1	FG01016.1	1	1.3237e-05	103.14	K(1)WYPAGDDAENKK	3	0.28678	1
Cellular Component	GO:0005737	6	cytoplasm	6.60348e-65	I1RAZ6	283	K	Tom37 protein OS=Fusarium langsethiae OX=179993 GN=FLAG1_06429 PE=4 SV=1	FG00693.1	1	0.0282993	51.059	FVDHIK(1)LR	3	0.99204	1
Cellular Component	GO:0005737	6	cytoplasm	6.60348e-65	V6RRM0	128	K	Fumarate hydratase OS=Gibberella zeae OX=5518 GN=FGRA07_11306 PE=3 SV=1	FG08712.1	1	1.17182e-08	112.96	YGLDPK(1)IGAAIQQAAK	3	-0.92896	1
Cellular Component	GO:0005737	6	cytoplasm	6.60348e-65	V6RRM0	234	K	Fumarate hydratase OS=Gibberella zeae OX=5518 GN=FGRA07_11306 PE=3 SV=1	FG08712.1	1	0.00115081	112.36	K(1)VDEFEAK	2	0.81244	1
Cellular Component	GO:0005737	6	cytoplasm	6.60348e-65	V6RRM0	186	K	Fumarate hydratase OS=Gibberella zeae OX=5518 GN=FGRA07_11306 PE=3 SV=1	FG08712.1	1	0.01802	47.971	K(1)PVHPNDHVNR	4	-0.81994	1
Cellular Component	GO:0005737	6	cytoplasm	6.60348e-65	A0A1C3YJJ7	1013	K	Phosphatidylserine decarboxylase proenzyme 2 OS=Gibberella zeae (strain PH-1 / ATCC MYA-4620 / FGSC 9075 / NRRL 31084) OX=229533 GN=PSD2 PE=3 SV=1	PSD2	1	0.0283196	57.785	NEGDK(1)VQR	2	2.0955	1
Cellular Component	GO:0005737	6	cytoplasm	6.60348e-65	A0A1C3YJJ7	67	K	Phosphatidylserine decarboxylase proenzyme 2 OS=Gibberella zeae (strain PH-1 / ATCC MYA-4620 / FGSC 9075 / NRRL 31084) OX=229533 GN=PSD2 PE=3 SV=1	PSD2	1	0.0120677	79.474	GK(1)DLAAK	2	-0.7365	1
Cellular Component	GO:0005737	6	cytoplasm	6.60348e-65	A0A1C3YJJ7	72	K	Phosphatidylserine decarboxylase proenzyme 2 OS=Gibberella zeae (strain PH-1 / ATCC MYA-4620 / FGSC 9075 / NRRL 31084) OX=229533 GN=PSD2 PE=3 SV=1	PSD2	1	0.0551134	50.703	DLAAK(1)DR	2	0.0024992	1
Cellular Component	GO:0005737	6	cytoplasm	6.60348e-65	A0A1C3YJJ7	827	K	Phosphatidylserine decarboxylase proenzyme 2 OS=Gibberella zeae (strain PH-1 / ATCC MYA-4620 / FGSC 9075 / NRRL 31084) OX=229533 GN=PSD2 PE=3 SV=1	PSD2	0.999987	2.06418e-05	99.069	KFDDPASK(1)DEIEK	3	-1.2816	1
Cellular Component	GO:0005737	6	cytoplasm	6.60348e-65	I1S0R8	93	K	Cytochrome b-c1 complex subunit 8 OS=Fusarium culmorum OX=5516 GN=FCULG_00009390 PE=4 SV=1	FG10305.1	1	1.57638e-10	141.71	SEYLNSK(1)AGR	2	0.11446	3
Cellular Component	GO:0005737	6	cytoplasm	6.60348e-65	A0A1C3YJ09	305	K	Altered inheritance of mitochondria protein 24, mitochondrial OS=Gibberella zeae (strain PH-1 / ATCC MYA-4620 / FGSC 9075 / NRRL 31084) OX=229533 GN=FGRAMPH1_01T07435 PE=3 SV=1	FGRAMPH1_01T07435	1	0.000974253	109.66	GQIK(1)FSVK	2	-0.77805	1
Cellular Component	GO:0005737	6	cytoplasm	6.60348e-65	A0A1C3YJ09	404	K	Altered inheritance of mitochondria protein 24, mitochondrial OS=Gibberella zeae (strain PH-1 / ATCC MYA-4620 / FGSC 9075 / NRRL 31084) OX=229533 GN=FGRAMPH1_01T07435 PE=3 SV=1	FGRAMPH1_01T07435	1	0.00319158	95.483	K(1)TLVENEK	3	0.78791	2
Cellular Component	GO:0005737	6	cytoplasm	6.60348e-65	A0A098E4T8	238	K	2,3-bisphosphoglycerate-independent phosphoglycerate mutase OS=Gibberella zeae OX=5518 GN=FGRA07_06162 PE=3 SV=1	FG06055.1	1	0.0155835	42.73	YEQGGDMNK(1)DEFLTPIIVGGDDRR	3	0.52824	1
Cellular Component	GO:0005737	6	cytoplasm	6.60348e-65	A0A098E4T8	104	K	2,3-bisphosphoglycerate-independent phosphoglycerate mutase OS=Gibberella zeae OX=5518 GN=FGRA07_06162 PE=3 SV=1	FG06055.1	1	3.05767e-05	107.46	NGELSQNDVIK(1)K	2	-1.7425	3
Cellular Component	GO:0005737	6	cytoplasm	6.60348e-65	A0A098E4T8	149	K	2,3-bisphosphoglycerate-independent phosphoglycerate mutase OS=Gibberella zeae OX=5518 GN=FGRA07_06162 PE=3 SV=1	FG06055.1	1	7.11564e-07	105.9	EYGVPK(1)VIIHFFGDGR	3	-0.0067851	1
Cellular Component	GO:0005737	6	cytoplasm	6.60348e-65	A0A098E4T8	436	K	2,3-bisphosphoglycerate-independent phosphoglycerate mutase OS=Gibberella zeae OX=5518 GN=FGRA07_06162 PE=3 SV=1	FG06055.1	1	0.00147804	78.556	AIGK(1)ILEGCK	3	0.25138	1
Cellular Component	GO:0005737	6	cytoplasm	6.60348e-65	A0A098E4T8	199	K	2,3-bisphosphoglycerate-independent phosphoglycerate mutase OS=Gibberella zeae OX=5518 GN=FGRA07_06162 PE=3 SV=1	FG06055.1	1	0.0084035	60.91	YFAMDRDK(1)R	3	-0.51626	1
Cellular Component	GO:0005737	6	cytoplasm	6.60348e-65	A0A098E4T8	227	K	2,3-bisphosphoglycerate-independent phosphoglycerate mutase OS=Gibberella zeae OX=5518 GN=FGRA07_06162 PE=3 SV=1	FG06055.1	1	2.21063e-16	164.53	GLILGEGEASEDPVATVK(1)AR	3	0.68847	1
Cellular Component	GO:0005737	6	cytoplasm	6.60348e-65	A0A098E4T8	442	K	2,3-bisphosphoglycerate-independent phosphoglycerate mutase OS=Gibberella zeae OX=5518 GN=FGRA07_06162 PE=3 SV=1	FG06055.1	1	0.00211585	110.81	ILEGCK(1)K	3	-1.132	2
Cellular Component	GO:0005737	6	cytoplasm	6.60348e-65	A0A098E4T8	143	K	2,3-bisphosphoglycerate-independent phosphoglycerate mutase OS=Gibberella zeae OX=5518 GN=FGRA07_06162 PE=3 SV=1	FG06055.1	1	0.000578413	102.52	AAK(1)EYGVPK	3	0.84448	3
Cellular Component	GO:0005737	6	cytoplasm	6.60348e-65	A0A098E4T8	164	K	2,3-bisphosphoglycerate-independent phosphoglycerate mutase OS=Gibberella zeae OX=5518 GN=FGRA07_06162 PE=3 SV=1	FG06055.1	1	9.82574e-14	144.94	DTDPK(1)SGAGYMQELVDNIK	4	-1.1425	4
Cellular Component	GO:0005737	6	cytoplasm	6.60348e-65	A0A098E4T8	178	K	2,3-bisphosphoglycerate-independent phosphoglycerate mutase OS=Gibberella zeae OX=5518 GN=FGRA07_06162 PE=3 SV=1	FG06055.1	1	7.91552e-06	83.467	SGAGYMQELVDNIK(1)EIGVGEIGTVVGR	3	-0.8936	1
Cellular Component	GO:0005737	6	cytoplasm	6.60348e-65	A0A098E4T8	140	K	2,3-bisphosphoglycerate-independent phosphoglycerate mutase OS=Gibberella zeae OX=5518 GN=FGRA07_06162 PE=3 SV=1	FG06055.1	1	3.52112e-06	131.35	QTHLYALLK(1)AAK	2	-0.046424	3
Cellular Component	GO:0005737	6	cytoplasm	6.60348e-65	A0A098E4T8	105	K	2,3-bisphosphoglycerate-independent phosphoglycerate mutase OS=Gibberella zeae OX=5518 GN=FGRA07_06162 PE=3 SV=1	FG06055.1	1	2.54161e-06	150.26	K(1)TFQSAAGGNGR	3	1.5157	4
Cellular Component	GO:0005737	6	cytoplasm	6.60348e-65	I1RGB2	308	K	Fructose-bisphosphate aldolase OS=Gibberella zeae OX=5518 GN=FGRA07_11717 PE=4 SV=1	FG02770.1	1	0.058125	46.021	DYMVNK(1)R	2	0.6794	1
Cellular Component	GO:0005737	6	cytoplasm	6.60348e-65	I1RGB2	244	K	Fructose-bisphosphate aldolase OS=Gibberella zeae OX=5518 GN=FGRA07_11717 PE=4 SV=1	FG02770.1	1	3.18297e-08	121.24	LHPELLGK(1)HQAHVK	5	0.026303	1
Cellular Component	GO:0005737	6	cytoplasm	6.60348e-65	I1RGB2	250	K	Fructose-bisphosphate aldolase OS=Gibberella zeae OX=5518 GN=FGRA07_11717 PE=4 SV=1	FG02770.1	1	0.000116799	107.06	HQAHVK(1)EALK	4	-0.015755	2
Cellular Component	GO:0005737	6	cytoplasm	6.60348e-65	I1RGB2	114	K	Fructose-bisphosphate aldolase OS=Gibberella zeae OX=5518 GN=FGRA07_11717 PE=4 SV=1	FG02770.1	1	0.00487761	58.123	SLAPTYGIPVVLHTDHCAK(1)K	4	1.8156	1
Cellular Component	GO:0005737	6	cytoplasm	6.60348e-65	I1RGB2	10	K	Fructose-bisphosphate aldolase OS=Gibberella zeae OX=5518 GN=FGRA07_11717 PE=4 SV=1	FG02770.1	1	0.00134878	67.997	K(1)SGVIVGDDVLR	3	-1.1822	2
Cellular Component	GO:0005737	6	cytoplasm	6.60348e-65	I1RGB2	55	K	Fructose-bisphosphate aldolase OS=Gibberella zeae OX=5518 GN=FGRA07_11717 PE=4 SV=1	FG02770.1	1	7.61306e-07	108.71	DAK(1)APVILQFSQGGAAYFAGK	3	1.0111	1
Cellular Component	GO:0005737	6	cytoplasm	6.60348e-65	I1RRY3	100	K	Proteasome subunit beta OS=Gibberella zeae (strain PH-1 / ATCC MYA-4620 / FGSC 9075 / NRRL 31084) OX=229533 GN=FG06886.1 PE=3 SV=1	FG06886.1	1	7.83647e-08	111.88	ATAGNWIASQTVK(1)K	3	-0.52105	1
Cellular Component	GO:0005737	6	cytoplasm	6.60348e-65	I1RZ92	72	K	Isopentenyl-diphosphate Delta-isomerase OS=Gibberella zeae OX=5518 GN=FGRA07_07417 PE=4 SV=1	FG09722.1	1	1.39024e-06	106.32	ICHLMTNIDK(1)GLLHR	4	-0.81138	2
Cellular Component	GO:0005737	6	cytoplasm	6.60348e-65	I1RZ92	139	K	Isopentenyl-diphosphate Delta-isomerase OS=Gibberella zeae OX=5518 GN=FGRA07_07417 PE=4 SV=1	FG09722.1	1	0.000320457	128.03	K(1)LEHELGIK	3	-0.42658	3
Cellular Component	GO:0005737	6	cytoplasm	6.60348e-65	I1RZ92	148	K	Isopentenyl-diphosphate Delta-isomerase OS=Gibberella zeae OX=5518 GN=FGRA07_07417 PE=4 SV=1	FG09722.1	1	7.57203e-08	112.63	K(1)EQVPFEDFHFLTR	3	-0.19285	1
Cellular Component	GO:0005737	6	cytoplasm	6.60348e-65	I1RZ92	193	K	Isopentenyl-diphosphate Delta-isomerase OS=Gibberella zeae OX=5518 GN=FGRA07_07417 PE=4 SV=1	FG09722.1	1	4.07207e-05	91.076	ANVDLDINK(1)NEVR	2	-0.40983	1
Cellular Component	GO:0005737	6	cytoplasm	6.60348e-65	I1S0B7	377	K	Tryptophanyl-tRNA synthetase OS=Gibberella zeae OX=5518 GN=FGRA07_06652 PE=3 SV=1	FG10139.1	1	4.76236e-06	130.01	SGSLLTGELK(1)K	2	-0.297	2
Cellular Component	GO:0005737	6	cytoplasm	6.60348e-65	I1RN67	200	K	40S ribosomal protein S3 OS=Gibberella zeae OX=5518 GN=FGRA07_01583 PE=3 SV=1	FG05433.1	1	3.46164e-05	100.93	GSDPEGK(1)AGPQK	3	0.7718	1
Cellular Component	GO:0005737	6	cytoplasm	6.60348e-65	I1RN67	144	K	40S ribosomal protein S3 OS=Gibberella zeae OX=5518 GN=FGRA07_01583 PE=3 SV=1	FG05433.1	1	0.00144952	75.739	GCEVVVSGK(1)LR	2	-0.26172	1
Cellular Component	GO:0005737	6	cytoplasm	6.60348e-65	I1RNY6	310	K	Isocitrate dehydrogenase [NAD] subunit, mitochondrial OS=Gibberella zeae (strain PH-1 / ATCC MYA-4620 / FGSC 9075 / NRRL 31084) OX=229533 GN=FG05733.1 PE=3 SV=1	FG05733.1	1	0.0183525	53.493	HVGLDIK(1)GK	3	-0.43929	1
Cellular Component	GO:0005737	6	cytoplasm	6.60348e-65	I1S099	382	K	Ketol-acid reductoisomerase, mitochondrial OS=Gibberella zeae (strain PH-1 / ATCC MYA-4620 / FGSC 9075 / NRRL 31084) OX=229533 GN=FG10118.1 PE=3 SV=1	FG10118.1	1	0.0391417	42.348	YEAEMK(1)EIR	2	-1.3549	1
Cellular Component	GO:0005737	6	cytoplasm	6.60348e-65	I1RBE6	427	K	Mitochondrial-processing peptidase subunit beta OS=Gibberella zeae OX=5518 GN=FGRA07_01012 PE=3 SV=1	FG00863.1	1	0.00956336	79.201	K(1)IDAITEK	2	1.6484	1
Cellular Component	GO:0005737	6	cytoplasm	6.60348e-65	I1RSQ3	27	K	40s ribosomal protein s29 (Fragment) OS=Tolypocladium paradoxum OX=94208 GN=TPAR_02775 PE=4 SV=1	FGRAMPH1_01T24165	1	0.00105644	114.19	HK(1)AGLIR	3	-0.10993	1
Cellular Component	GO:0005737	6	cytoplasm	6.60348e-65	I1RSQ3	33	K	40s ribosomal protein s29 (Fragment) OS=Tolypocladium paradoxum OX=94208 GN=TPAR_02775 PE=4 SV=1	FGRAMPH1_01T24165	1	0.0011485	113.62	K(1)YDLNLCR	2	-0.44728	1
Cellular Component	GO:0005737	6	cytoplasm	6.60348e-65	I1RSQ3	16	K	40s ribosomal protein s29 (Fragment) OS=Tolypocladium paradoxum OX=94208 GN=TPAR_02775 PE=4 SV=1	FGRAMPH1_01T24165	1	0.00541307	90.308	NYGK(1)GSR	2	0.20484	1
Cellular Component	GO:0005737	6	cytoplasm	6.60348e-65	I1RSQ3	54	K	40s ribosomal protein s29 (Fragment) OS=Tolypocladium paradoxum OX=94208 GN=TPAR_02775 PE=4 SV=1	FGRAMPH1_01T24165	1	0.0192993	61.679	DIGFNK(1)YR	2	-2.4298	1
Cellular Component	GO:0005737	6	cytoplasm	6.60348e-65	I1RSQ3	48	K	40s ribosomal protein s29 (Fragment) OS=Tolypocladium paradoxum OX=94208 GN=TPAR_02775 PE=4 SV=1	FGRAMPH1_01T24165	1	0.00403374	85.533	AK(1)DIGFNK	2	1.0283	1
Cellular Component	GO:0005737	6	cytoplasm	6.60348e-65	I1S051	144	K	Emp24 gp25l p24 family gold OS=Fusarium longipes OX=694270 GN=FLONG3_9238 PE=3 SV=1	FG10067.1	1	0.00426702	76.85	GK(1)IQDITSR	2	-0.092087	1
Cellular Component	GO:0005737	6	cytoplasm	6.60348e-65	I1S051	153	K	Emp24 gp25l p24 family gold OS=Fusarium longipes OX=694270 GN=FLONG3_9238 PE=3 SV=1	FG10067.1	1	0.0200873	70.332	VK(1)DLNAR	2	-0.31916	1
Cellular Component	GO:0005737	6	cytoplasm	6.60348e-65	A0A1C3YIJ0	207	K	ATP-dependent (S)-NAD(P)H-hydrate dehydratase OS=Gibberella zeae (strain PH-1 / ATCC MYA-4620 / FGSC 9075 / NRRL 31084) OX=229533 GN=FGRAMPH1_01T02669 PE=3 SV=1	FGRAMPH1_01T02669	1	8.44671e-05	95.428	VK(1)VDDDAPETAR	2	0.76302	1
Cellular Component	GO:0005737	6	cytoplasm	6.60348e-65	I1RWX5	42	K	Elongation factor 1-alpha OS=Gibberella zeae (strain PH-1 / ATCC MYA-4620 / FGSC 9075 / NRRL 31084) OX=229533 GN=FG08811.1 PE=3 SV=1	FG08811.1	1	0.00755814	84.615	TIEK(1)FEK	3	-0.33411	2
Cellular Component	GO:0005737	6	cytoplasm	6.60348e-65	I1RWX5	243	K	Elongation factor 1-alpha OS=Gibberella zeae (strain PH-1 / ATCC MYA-4620 / FGSC 9075 / NRRL 31084) OX=229533 GN=FG08811.1 PE=3 SV=1	FG08811.1	1	0.00341348	85.676	RPNDK(1)PLR	3	1.8729	1
Cellular Component	GO:0005737	6	cytoplasm	6.60348e-65	I1RWX5	449	K	Elongation factor 1-alpha OS=Gibberella zeae (strain PH-1 / ATCC MYA-4620 / FGSC 9075 / NRRL 31084) OX=229533 GN=FG08811.1 PE=3 SV=1	FG08811.1	1	0.00210045	79.492	STGAAGK(1)VTK	2	0.50708	1
Cellular Component	GO:0005737	6	cytoplasm	6.60348e-65	I1RWX5	160	K	Elongation factor 1-alpha OS=Gibberella zeae (strain PH-1 / ATCC MYA-4620 / FGSC 9075 / NRRL 31084) OX=229533 GN=FG08811.1 PE=3 SV=1	FG08811.1	1	0.000160257	121.68	MDTTK(1)WSEAR	2	0.55035	2
Cellular Component	GO:0005737	6	cytoplasm	6.60348e-65	I1RWX5	377	K	Elongation factor 1-alpha OS=Gibberella zeae (strain PH-1 / ATCC MYA-4620 / FGSC 9075 / NRRL 31084) OX=229533 GN=FG08811.1 PE=3 SV=1	FG08811.1	1	0.000182753	88.021	FAEIQEK(1)IDRR	3	-0.29567	2
Cellular Component	GO:0005737	6	cytoplasm	6.60348e-65	I1RT28	87	K	Golgi to ER traffic protein 4 OS=Fusarium culmorum OX=5516 GN=FCULG_00008005 PE=4 SV=1	FG07320.1	0.999968	0.000550572	77.372	QAELKPDADSK(1)GR	3	-0.07042	1
Cellular Component	GO:0005737	6	cytoplasm	6.60348e-65	A0A098DDY0	131	K	Transaldolase OS=Gibberella zeae (strain PH-1 / ATCC MYA-4620 / FGSC 9075 / NRRL 31084) OX=229533 GN=FG08723.1 PE=4 SV=1	FG08723.1	1	8.94928e-07	154.36	LIDVAIDYAK(1)QK	2	0.13811	5
Cellular Component	GO:0005737	6	cytoplasm	6.60348e-65	A0A098DDY0	385	K	Transaldolase OS=Gibberella zeae (strain PH-1 / ATCC MYA-4620 / FGSC 9075 / NRRL 31084) OX=229533 GN=FG08723.1 PE=4 SV=1	FG08723.1	1	4.91166e-09	180.48	FAADAVTLK(1)GILK	3	0.019843	3
Cellular Component	GO:0005737	6	cytoplasm	6.60348e-65	A0A098DDY0	347	K	Transaldolase OS=Gibberella zeae (strain PH-1 / ATCC MYA-4620 / FGSC 9075 / NRRL 31084) OX=229533 GN=FG08723.1 PE=4 SV=1	FG08723.1	1	4.52079e-06	145.83	K(1)SYIKDEALFR	2	-0.23773	2
Cellular Component	GO:0005737	6	cytoplasm	6.60348e-65	A0A098DDY0	346	K	Transaldolase OS=Gibberella zeae (strain PH-1 / ATCC MYA-4620 / FGSC 9075 / NRRL 31084) OX=229533 GN=FG08723.1 PE=4 SV=1	FG08723.1	1	1.79889e-20	170.11	LDASQASSLDIEK(1)K	3	-0.28809	3
Cellular Component	GO:0005737	6	cytoplasm	6.60348e-65	A0A098DDY0	121	K	Transaldolase OS=Gibberella zeae (strain PH-1 / ATCC MYA-4620 / FGSC 9075 / NRRL 31084) OX=229533 GN=FG08723.1 PE=4 SV=1	FG08723.1	1	0.000283999	75.911	EEYAK(1)LIDVAIDYAK	3	-0.25273	1
Cellular Component	GO:0005737	6	cytoplasm	6.60348e-65	A0A098DDY0	158	K	Transaldolase OS=Gibberella zeae (strain PH-1 / ATCC MYA-4620 / FGSC 9075 / NRRL 31084) OX=229533 GN=FG08723.1 PE=4 SV=1	FG08723.1	1	0.00845845	59.908	EILK(1)IIPGK	3	-2.0121	1
Cellular Component	GO:0005737	6	cytoplasm	6.60348e-65	A0A098DDY0	212	K	Transaldolase OS=Gibberella zeae (strain PH-1 / ATCC MYA-4620 / FGSC 9075 / NRRL 31084) OX=229533 GN=FG08723.1 PE=4 SV=1	FG08723.1	1	1.64218e-13	189.52	IAATWEGIK(1)AAEILQR	2	-0.66169	3
Cellular Component	GO:0005737	6	cytoplasm	6.60348e-65	A0A098DDY0	154	K	Transaldolase OS=Gibberella zeae (strain PH-1 / ATCC MYA-4620 / FGSC 9075 / NRRL 31084) OX=229533 GN=FG08723.1 PE=4 SV=1	FG08723.1	1	1.49705e-12	145.31	LLVEFGK(1)EILK	3	-0.020412	3
Cellular Component	GO:0005737	6	cytoplasm	6.60348e-65	A0A098DDY0	376	K	Transaldolase OS=Gibberella zeae (strain PH-1 / ATCC MYA-4620 / FGSC 9075 / NRRL 31084) OX=229533 GN=FG08723.1 PE=4 SV=1	FG08723.1	1	2.39864e-06	105.14	EGISK(1)FAADAVTLK	3	-0.44597	1
Cellular Component	GO:0005737	6	cytoplasm	6.60348e-65	A0A098DDY0	351	K	Transaldolase OS=Gibberella zeae (strain PH-1 / ATCC MYA-4620 / FGSC 9075 / NRRL 31084) OX=229533 GN=FG08723.1 PE=4 SV=1	FG08723.1	1	0.000108417	107.55	SYIK(1)DEALFR	3	-0.21837	1
Cellular Component	GO:0005737	6	cytoplasm	6.60348e-65	A0A098DDY0	133	K	Transaldolase OS=Gibberella zeae (strain PH-1 / ATCC MYA-4620 / FGSC 9075 / NRRL 31084) OX=229533 GN=FG08723.1 PE=4 SV=1	FG08723.1	1	1.03602e-23	237.73	QK(1)GGSVDQQVDDALDR	3	0.086216	9
Cellular Component	GO:0005737	6	cytoplasm	6.60348e-65	A0A098DDY0	197	K	Transaldolase OS=Gibberella zeae (strain PH-1 / ATCC MYA-4620 / FGSC 9075 / NRRL 31084) OX=229533 GN=FG08723.1 PE=4 SV=1	FG08723.1	1	3.66316e-15	167.28	ALHLIELYGEQGISK(1)DR	2	0.02142	5
Cellular Component	GO:0005737	6	cytoplasm	6.60348e-65	A0A098DDY0	333	K	Transaldolase OS=Gibberella zeae (strain PH-1 / ATCC MYA-4620 / FGSC 9075 / NRRL 31084) OX=229533 GN=FG08723.1 PE=4 SV=1	FG08723.1	1	3.41016e-17	221.78	K(1)LDASQASSLDIEK	3	-0.58014	6
Cellular Component	GO:0005737	6	cytoplasm	6.60348e-65	A0A098DDY0	286	K	Transaldolase OS=Gibberella zeae (strain PH-1 / ATCC MYA-4620 / FGSC 9075 / NRRL 31084) OX=229533 GN=FG08723.1 PE=4 SV=1	FG08723.1	1	1.11188e-05	90.376	K(1)FGYNTIVMGASFR	3	-0.32328	2
Cellular Component	GO:0005737	6	cytoplasm	6.60348e-65	A0A098DDY0	369	K	Transaldolase OS=Gibberella zeae (strain PH-1 / ATCC MYA-4620 / FGSC 9075 / NRRL 31084) OX=229533 GN=FG08723.1 PE=4 SV=1	FG08723.1	1	2.16546e-30	261.61	FDFNEDQMAVEK(1)LR	2	-0.44439	4
Cellular Component	GO:0005737	6	cytoplasm	6.60348e-65	A0A098DDY0	259	K	Transaldolase OS=Gibberella zeae (strain PH-1 / ATCC MYA-4620 / FGSC 9075 / NRRL 31084) OX=229533 GN=FG08723.1 PE=4 SV=1	FG08723.1	1	1.45952e-05	169.65	ILDWFK(1)ASTK	3	-0.39981	6
Cellular Component	GO:0005737	6	cytoplasm	6.60348e-65	A0A098DDY0	268	K	Transaldolase OS=Gibberella zeae (strain PH-1 / ATCC MYA-4620 / FGSC 9075 / NRRL 31084) OX=229533 GN=FG08723.1 PE=4 SV=1	FG08723.1	1	1.42805e-09	146.3	EYTK(1)EEDPGVLSVK	2	1.0547	5
Cellular Component	GO:0005737	6	cytoplasm	6.60348e-65	A0A098DDY0	163	K	Transaldolase OS=Gibberella zeae (strain PH-1 / ATCC MYA-4620 / FGSC 9075 / NRRL 31084) OX=229533 GN=FG08723.1 PE=4 SV=1	FG08723.1	1	7.43664e-08	166.86	IIPGK(1)VSTEVDAR	2	0.059685	5
Cellular Component	GO:0005737	6	cytoplasm	6.60348e-65	A0A098DDY0	278	K	Transaldolase OS=Gibberella zeae (strain PH-1 / ATCC MYA-4620 / FGSC 9075 / NRRL 31084) OX=229533 GN=FG08723.1 PE=4 SV=1	FG08723.1	1	7.41347e-14	145.86	EEDPGVLSVK(1)QIFNYYK	3	-0.060652	2
Cellular Component	GO:0005737	6	cytoplasm	6.60348e-65	A0A098DDY0	285	K	Transaldolase OS=Gibberella zeae (strain PH-1 / ATCC MYA-4620 / FGSC 9075 / NRRL 31084) OX=229533 GN=FG08723.1 PE=4 SV=1	FG08723.1	1	0.00112778	124.98	QIFNYYK(1)K	3	0.13799	4
Cellular Component	GO:0005737	6	cytoplasm	6.60348e-65	A0A1C3YK68	667	K	Isoleucyl-tRNA synthetase OS=Gibberella zeae OX=5518 GN=FGRA07_07991 PE=3 SV=1	FGRAMPH1_01T20299	1	0.0132618	78.113	FK(1)ESGVK	2	-0.51201	1
Cellular Component	GO:0005737	6	cytoplasm	6.60348e-65	A0A1C3YK68	697	K	Isoleucyl-tRNA synthetase OS=Gibberella zeae OX=5518 GN=FGRA07_07991 PE=3 SV=1	FGRAMPH1_01T20299	1	0.00116403	74.962	FFEGQVALLK(1)K	3	-0.58974	1
Cellular Component	GO:0005737	6	cytoplasm	6.60348e-65	A0A1C3YK68	452	K	Isoleucyl-tRNA synthetase OS=Gibberella zeae OX=5518 GN=FGRA07_07991 PE=3 SV=1	FGRAMPH1_01T20299	1	1.01576e-08	115.8	IPDIIPDMLK(1)NIEETR	3	-0.28847	1
Cellular Component	GO:0005737	6	cytoplasm	6.60348e-65	A0A1C3YK68	528	K	Isoleucyl-tRNA synthetase OS=Gibberella zeae OX=5518 GN=FGRA07_07991 PE=3 SV=1	FGRAMPH1_01T20299	1	0.00116724	74.611	DK(1)VDHITIPSK	4	0.15034	2
Cellular Component	GO:0005737	6	cytoplasm	6.60348e-65	A0A1C3YK68	540	K	Isoleucyl-tRNA synthetase OS=Gibberella zeae OX=5518 GN=FGRA07_07991 PE=3 SV=1	FGRAMPH1_01T20299	1	0.0221498	67.981	MGK(1)GQLK	2	-0.38625	1
Cellular Component	GO:0005737	6	cytoplasm	6.60348e-65	A0A1C3YK68	465	K	Isoleucyl-tRNA synthetase OS=Gibberella zeae OX=5518 GN=FGRA07_07991 PE=3 SV=1	FGRAMPH1_01T20299	1	0.000757864	89.698	WVPSFVK(1)EK	3	-1.1247	1
Cellular Component	GO:0005737	6	cytoplasm	6.60348e-65	A0A1C3YK68	698	K	Isoleucyl-tRNA synthetase OS=Gibberella zeae OX=5518 GN=FGRA07_07991 PE=3 SV=1	FGRAMPH1_01T20299	1	0.0205607	49.298	K(1)VENVDFVWDPK	3	0.63082	1
Cellular Component	GO:0005737	6	cytoplasm	6.60348e-65	I1RD22	123	K	40S ribosomal protein S2 OS=Gibberella zeae OX=5518 GN=FGRA07_04340 PE=3 SV=1	FG01509.1	1	0.000406451	98.407	TSK(1)EVATAIR	2	-1.4079	1
Cellular Component	GO:0005737	6	cytoplasm	6.60348e-65	I1RD22	189	K	40S ribosomal protein S2 OS=Gibberella zeae OX=5518 GN=FGRA07_04340 PE=3 SV=1	FG01509.1	1	6.62002e-08	101.71	GTGLVASPAVK(1)R	2	1.0051	1
Cellular Component	GO:0005737	6	cytoplasm	6.60348e-65	I1RD22	165	K	40S ribosomal protein S2 OS=Gibberella zeae OX=5518 GN=FGRA07_04340 PE=3 SV=1	FG01509.1	1	6.07062e-06	124.38	ESGK(1)CGSVTVR	2	-0.082899	1
Cellular Component	GO:0005737	6	cytoplasm	6.60348e-65	I1S0L3	32	K	60S ribosomal protein L30 OS=Fusarium oxysporum f. sp. vasinfectum 25433 OX=1089449 GN=FOTG_03163 PE=3 SV=1	FGRAMPH1_01T07633	1	0.000155026	120.57	VTLGYK(1)STLK	2	0.74185	1
Cellular Component	GO:0005737	6	cytoplasm	6.60348e-65	I1S0L3	36	K	60S ribosomal protein L30 OS=Fusarium oxysporum f. sp. vasinfectum 25433 OX=1089449 GN=FOTG_03163 PE=3 SV=1	FGRAMPH1_01T07633	1	0.00438421	95.815	STLK(1)SLR	2	0.33761	1
Cellular Component	GO:0005737	6	cytoplasm	6.60348e-65	I1S0L3	26	K	60S ribosomal protein L30 OS=Fusarium oxysporum f. sp. vasinfectum 25433 OX=1089449 GN=FOTG_03163 PE=3 SV=1	FGRAMPH1_01T07633	1	0.00110043	91.313	SGK(1)VTLGYK	2	0.33933	1
Cellular Component	GO:0005737	6	cytoplasm	6.60348e-65	I1S0L3	23	K	60S ribosomal protein L30 OS=Fusarium oxysporum f. sp. vasinfectum 25433 OX=1089449 GN=FOTG_03163 PE=3 SV=1	FGRAMPH1_01T07633	1	0.000768171	89.355	LALVMK(1)SGK	3	-0.18767	2
Cellular Component	GO:0005737	6	cytoplasm	6.60348e-65	I1S0L3	9	K	60S ribosomal protein L30 OS=Fusarium oxysporum f. sp. vasinfectum 25433 OX=1089449 GN=FOTG_03163 PE=3 SV=1	FGRAMPH1_01T07633	1	0.000304906	111.52	K(1)DANSINSK	2	-3.5747	1
Cellular Component	GO:0005737	6	cytoplasm	6.60348e-65	I1RN80	158	K	Agmatinase OS=Gibberella moniliformis (strain M3125 / FGSC 7600) OX=334819 GN=FVEG_07082 PE=3 SV=1	FG05446.1	1	0.000419484	91.701	TVSALAPK(1)AR	3	-0.38119	3
Cellular Component	GO:0005737	6	cytoplasm	6.60348e-65	I1RN80	274	K	Agmatinase OS=Gibberella moniliformis (strain M3125 / FGSC 7600) OX=334819 GN=FVEG_07082 PE=3 SV=1	FG05446.1	1	4.2138e-14	153.21	FTADDIDDLGTK(1)GIIDGILK	3	-0.37712	4
Cellular Component	GO:0005737	6	cytoplasm	6.60348e-65	I1RN80	144	K	Agmatinase OS=Gibberella moniliformis (strain M3125 / FGSC 7600) OX=334819 GN=FVEG_07082 PE=3 SV=1	FG05446.1	1	3.39451e-06	135.13	EQMTQAFK(1)QLGR	2	0.10705	2
Cellular Component	GO:0005737	6	cytoplasm	6.60348e-65	I1RSL8	457	K	Importin subunit alpha OS=Gibberella zeae (strain PH-1 / ATCC MYA-4620 / FGSC 9075 / NRRL 31084) OX=229533 GN=FG07141.1 PE=3 SV=1	FG07141.1	1	4.58688e-15	160.67	IGDLDK(1)QAAGESGDSINR	2	-0.57939	3
Cellular Component	GO:0005737	6	cytoplasm	6.60348e-65	I1RD51	152	K	PITH domain-containing protein P35G2.02 OS=Fusarium oxysporum f. sp. cubense (strain race 1) OX=1229664 GN=FOC1_g10013196 PE=4 SV=1	FG01540.1	1	0.00659264	81.191	ALFGK(1)VQR	2	-0.73774	1
Cellular Component	GO:0005737	6	cytoplasm	6.60348e-65	Q4I963	63	K	Cofilin OS=Gibberella zeae (strain PH-1 / ATCC MYA-4620 / FGSC 9075 / NRRL 31084) OX=229533 GN=COF1 PE=3 SV=2	COF1	1	9.77907e-20	239.48	ETLVNATAK(1)SR	3	0.16245	12
Cellular Component	GO:0005737	6	cytoplasm	6.60348e-65	Q4I963	71	K	Cofilin OS=Gibberella zeae (strain PH-1 / ATCC MYA-4620 / FGSC 9075 / NRRL 31084) OX=229533 GN=COF1 PE=3 SV=2	COF1	1	0.000303234	108.43	TGAVGK(1)GPR	2	0.029781	2
Cellular Component	GO:0005737	6	cytoplasm	6.60348e-65	Q4I963	37	K	Cofilin OS=Gibberella zeae (strain PH-1 / ATCC MYA-4620 / FGSC 9075 / NRRL 31084) OX=229533 GN=COF1 PE=3 SV=2	COF1	1	3.3592e-06	133.47	LSDDYK(1)EIVIDK	2	-0.24023	6
Cellular Component	GO:0005737	6	cytoplasm	6.60348e-65	Q4I963	26	K	Cofilin OS=Gibberella zeae (strain PH-1 / ATCC MYA-4620 / FGSC 9075 / NRRL 31084) OX=229533 GN=COF1 PE=3 SV=2	COF1	1	0.00329533	101.64	YK(1)FIVYK	3	-0.12711	4
Cellular Component	GO:0005737	6	cytoplasm	6.60348e-65	Q4I963	43	K	Cofilin OS=Gibberella zeae (strain PH-1 / ATCC MYA-4620 / FGSC 9075 / NRRL 31084) OX=229533 GN=COF1 PE=3 SV=2	COF1	1	5.80162e-15	161.08	LSDDYKEIVIDK(1)ASESR	3	-0.10126	10
Cellular Component	GO:0005737	6	cytoplasm	6.60348e-65	Q4I963	31	K	Cofilin OS=Gibberella zeae (strain PH-1 / ATCC MYA-4620 / FGSC 9075 / NRRL 31084) OX=229533 GN=COF1 PE=3 SV=2	COF1	1	1.92766e-05	96.342	FIVYK(1)LSDDYK	3	-0.3056	3
Cellular Component	GO:0005737	6	cytoplasm	6.60348e-65	I1RJU9	149	K	Kynureninase OS=Gibberella zeae (strain PH-1 / ATCC MYA-4620 / FGSC 9075 / NRRL 31084) OX=229533 GN=FG04131.1 PE=3 SV=1	FG04131.1	1	0.0140513	68.383	HK(1)IILER	3	0.072547	1
Cellular Component	GO:0005737	6	cytoplasm	6.60348e-65	I1RJU9	34	K	Kynureninase OS=Gibberella zeae (strain PH-1 / ATCC MYA-4620 / FGSC 9075 / NRRL 31084) OX=229533 GN=FG04131.1 PE=3 SV=1	FG04131.1	1	9.05223e-07	122.12	DEFNIPSK(1)ADVAR	2	-0.53513	1
Cellular Component	GO:0005737	6	cytoplasm	6.60348e-65	I1RCB2	93	K	Translocation protein sec66 OS=Fusarium culmorum OX=5516 GN=FCULG_00003913 PE=4 SV=1	FG01215.1	1	0.0234026	59.908	LIQVK(1)SAK	2	0.50666	1
Cellular Component	GO:0005737	6	cytoplasm	6.60348e-65	I1RMM8	332	K	Phosphoserine aminotransferase OS=Gibberella zeae OX=5518 GN=FGRA07_01369 PE=3 SV=1	FG05221.1	1	2.10371e-07	109.13	K(1)ADAIYSALEAHPDVYR	3	-1.5942	1
Cellular Component	GO:0005737	6	cytoplasm	6.60348e-65	I1RMM8	146	K	Phosphoserine aminotransferase OS=Gibberella zeae OX=5518 GN=FGRA07_01369 PE=3 SV=1	FG05221.1	1	0.0077094	86.095	ASEEAK(1)R	2	-0.45443	1
Cellular Component	GO:0005737	6	cytoplasm	6.60348e-65	I1RMM8	331	K	Phosphoserine aminotransferase OS=Gibberella zeae OX=5518 GN=FGRA07_01369 PE=3 SV=1	FG05221.1	1	4.90205e-05	106.32	VEGQEAVSAK(1)K	2	1.5614	1
Cellular Component	GO:0005737	6	cytoplasm	6.60348e-65	I1RRZ1	408	K	Carboxypeptidase OS=Gibberella zeae (strain PH-1 / ATCC MYA-4620 / FGSC 9075 / NRRL 31084) OX=229533 GN=FG06895.1 PE=3 SV=1	FG06895.1	1	7.77949e-14	144.43	EEVK(1)EALGAEVSSYDSCNMDINR	3	0.56523	2
Cellular Component	GO:0005737	6	cytoplasm	6.60348e-65	I1RRZ1	138	K	Carboxypeptidase OS=Gibberella zeae (strain PH-1 / ATCC MYA-4620 / FGSC 9075 / NRRL 31084) OX=229533 GN=FG06895.1 PE=3 SV=1	FG06895.1	1	0.00606972	86.794	LGVDK(1)VK	3	-0.080054	3
Cellular Component	GO:0005737	6	cytoplasm	6.60348e-65	I1RRZ1	383	K	Carboxypeptidase OS=Gibberella zeae (strain PH-1 / ATCC MYA-4620 / FGSC 9075 / NRRL 31084) OX=229533 GN=FG06895.1 PE=3 SV=1	FG06895.1	1	2.69096e-20	169.9	GK(1)CEDGNNLCYSGLGYIADYLNR	3	-0.49059	2
Cellular Component	GO:0005737	6	cytoplasm	6.60348e-65	I1RRZ1	496	K	Carboxypeptidase OS=Gibberella zeae (strain PH-1 / ATCC MYA-4620 / FGSC 9075 / NRRL 31084) OX=229533 GN=FG06895.1 PE=3 SV=1	FG06895.1	1	0.00730272	79.986	HAGK(1)EYGK	2	-0.28137	1
Cellular Component	GO:0005737	6	cytoplasm	6.60348e-65	I1RRZ1	489	K	Carboxypeptidase OS=Gibberella zeae (strain PH-1 / ATCC MYA-4620 / FGSC 9075 / NRRL 31084) OX=229533 GN=FG06895.1 PE=3 SV=1	FG06895.1	1	7.7589e-05	97.734	DFSHADLK(1)PLK	3	0.32601	4
Cellular Component	GO:0005737	6	cytoplasm	6.60348e-65	I1RRZ1	133	K	Carboxypeptidase OS=Gibberella zeae (strain PH-1 / ATCC MYA-4620 / FGSC 9075 / NRRL 31084) OX=229533 GN=FG06895.1 PE=3 SV=1	FG06895.1	1	4.89177e-05	85.536	VDPSK(1)LGVDK	2	0.24599	2
Cellular Component	GO:0005737	6	cytoplasm	6.60348e-65	I1RVQ0	81	K	60S ribosomal protein L13 OS=Gibberella zeae (strain PH-1 / ATCC MYA-4620 / FGSC 9075 / NRRL 31084) OX=229533 GN=FG08335.1 PE=3 SV=1	FG08335.1	1	0.017001	48.527	GFTLAELK(1)EAGIPK	3	1.4276	1
Cellular Component	GO:0005737	6	cytoplasm	6.60348e-65	I1RVQ0	53	K	60S ribosomal protein L13 OS=Gibberella zeae (strain PH-1 / ATCC MYA-4620 / FGSC 9075 / NRRL 31084) OX=229533 GN=FG08335.1 PE=3 SV=1	FG08335.1	1	0.0288112	48.998	PVDK(1)LRPVVR	3	-0.026759	1
Cellular Component	GO:0005737	6	cytoplasm	6.60348e-65	I1RVQ0	31	K	60S ribosomal protein L13 OS=Gibberella zeae (strain PH-1 / ATCC MYA-4620 / FGSC 9075 / NRRL 31084) OX=229533 GN=FG08335.1 PE=3 SV=1	FG08335.1	1	0.00341076	76.064	THFDQPGK(1)K	3	0.46358	1
Cellular Component	GO:0005737	6	cytoplasm	6.60348e-65	A0A0E0RVC1	355	K	Trehalase OS=Gibberella zeae (strain PH-1 / ATCC MYA-4620 / FGSC 9075 / NRRL 31084) OX=229533 GN=FG09895.1 PE=3 SV=1	FG09895.1	1	5.80486e-05	99.732	IKHEPDAK(1)EFLR	4	0.15195	2
Cellular Component	GO:0005737	6	cytoplasm	6.60348e-65	I1RG11	262	K	DNA-directed RNA polymerase subunit beta OS=Gibberella zeae (strain PH-1 / ATCC MYA-4620 / FGSC 9075 / NRRL 31084) OX=229533 GN=FG02659.1 PE=3 SV=1	FG02659.1	1	0.0215283	60.717	SALEK(1)GSR	2	-0.3081	1
Cellular Component	GO:0005737	6	cytoplasm	6.60348e-65	I1RFV9	159	K	1,2-dihydroxy-3-keto-5-methylthiopentene dioxygenase OS=Gibberella zeae (strain PH-1 / ATCC MYA-4620 / FGSC 9075 / NRRL 31084) OX=229533 GN=FG02600.1 PE=3 SV=1	FG02600.1	1	8.75697e-05	116.52	GPDVDK(1)NEHR	3	1.0104	1
Cellular Component	GO:0005737	6	cytoplasm	6.60348e-65	I1RBA6	126	K	V-type proton ATPase subunit a OS=Gibberella zeae (strain PH-1 / ATCC MYA-4620 / FGSC 9075 / NRRL 31084) OX=229533 GN=FG00818.1 PE=3 SV=1	FG00818.1	1	3.27174e-08	176.23	VSALNESYETLK(1)K	2	0.44629	2
Cellular Component	GO:0005737	6	cytoplasm	6.60348e-65	I1RBA6	110	K	V-type proton ATPase subunit a OS=Gibberella zeae (strain PH-1 / ATCC MYA-4620 / FGSC 9075 / NRRL 31084) OX=229533 GN=FG00818.1 PE=3 SV=1	FG00818.1	1	0.0542583	51.059	SQK(1)LEQR	2	-0.65771	1
Cellular Component	GO:0005737	6	cytoplasm	6.60348e-65	I1RZG9	158	K	M7GpppX diphosphatase OS=Fusarium culmorum OX=5516 GN=FCULG_00009920 PE=4 SV=1	FG09810.1	1	0.00682176	65.627	K(1)EVEDVMYR	2	0.99837	1
Cellular Component	GO:0005737	6	cytoplasm	6.60348e-65	I1RZG9	188	K	M7GpppX diphosphatase OS=Fusarium culmorum OX=5516 GN=FCULG_00009920 PE=4 SV=1	FG09810.1	1	1.27263e-05	87.519	K(1)TLDALHLLALVER	3	-0.2713	2
Cellular Component	GO:0005737	6	cytoplasm	6.60348e-65	I1RZG9	222	K	M7GpppX diphosphatase OS=Fusarium culmorum OX=5516 GN=FCULG_00009920 PE=4 SV=1	FG09810.1	1	0.0193727	50.484	HIPWLQHMK(1)TR	4	-0.43585	1
Cellular Component	GO:0005737	6	cytoplasm	6.60348e-65	I1RWC9	104	K	V-type proton ATPase subunit E OS=Fusarium culmorum OX=5516 GN=FCULG_00002306 PE=3 SV=1	FG08593.1	1	0.013246	80.438	K(1)LAEGAK	2	-0.22293	3
Cellular Component	GO:0005737	6	cytoplasm	6.60348e-65	I1RWC9	149	K	V-type proton ATPase subunit E OS=Fusarium culmorum OX=5516 GN=FCULG_00002306 PE=3 SV=1	FG08593.1	1	0.00617615	83.869	K(1)AIEEAAK	2	-0.21663	1
Cellular Component	GO:0005737	6	cytoplasm	6.60348e-65	I1RWC9	156	K	V-type proton ATPase subunit E OS=Fusarium culmorum OX=5516 GN=FCULG_00002306 PE=3 SV=1	FG08593.1	0.988976	0.000400972	84.169	AIEEAAK(0.989)DFK(0.011)K	3	-0.34879	1
Cellular Component	GO:0005737	6	cytoplasm	6.60348e-65	I1RWC9	141	K	V-type proton ATPase subunit E OS=Fusarium culmorum OX=5516 GN=FCULG_00002306 PE=3 SV=1	FG08593.1	0.874325	0.0309724	54.539	K(0.874)K(0.126)DYDVVK	3	0.77527	3
Cellular Component	GO:0005737	6	cytoplasm	6.60348e-65	I1RWC9	148	K	V-type proton ATPase subunit E OS=Fusarium culmorum OX=5516 GN=FCULG_00002306 PE=3 SV=1	FG08593.1	1	0.000611004	93.374	DYDVVK(1)K	2	0.48532	2
Cellular Component	GO:0005737	6	cytoplasm	6.60348e-65	I1RWC9	114	K	V-type proton ATPase subunit E OS=Fusarium culmorum OX=5516 GN=FCULG_00002306 PE=3 SV=1	FG08593.1	0.99815	0.00662055	84.498	DK(0.002)AK(0.998)YQK	3	-0.36042	1
Cellular Component	GO:0005737	6	cytoplasm	6.60348e-65	I1RWC9	110	K	V-type proton ATPase subunit E OS=Fusarium culmorum OX=5516 GN=FCULG_00002306 PE=3 SV=1	FG08593.1	1	0.000381697	105.46	LAEGAK(1)DK	2	-0.42916	4
Cellular Component	GO:0005737	6	cytoplasm	6.60348e-65	Q4I1N3	160	K	Sulfate adenylyltransferase OS=Gibberella zeae (strain PH-1 / ATCC MYA-4620 / FGSC 9075 / NRRL 31084) OX=229533 GN=MET3 PE=3 SV=2	MET3	1	2.69666e-07	153.14	EFYVGGK(1)LEAINR	2	2.4662	1
Cellular Component	GO:0005737	6	cytoplasm	6.60348e-65	Q4I1N3	188	K	Sulfate adenylyltransferase OS=Gibberella zeae (strain PH-1 / ATCC MYA-4620 / FGSC 9075 / NRRL 31084) OX=229533 GN=MET3 PE=3 SV=2	MET3	1	0.000341909	93.649	AHFNK(1)LGWQK	3	1.5541	1
Cellular Component	GO:0005737	6	cytoplasm	6.60348e-65	Q4I1N3	133	K	Sulfate adenylyltransferase OS=Gibberella zeae (strain PH-1 / ATCC MYA-4620 / FGSC 9075 / NRRL 31084) OX=229533 GN=MET3 PE=3 SV=2	MET3	1	0.000380766	76.759	K(1)VFGSDDDTHPGVK	3	0.17108	1
Cellular Component	GO:0005737	6	cytoplasm	6.60348e-65	Q4I1N3	153	K	Sulfate adenylyltransferase OS=Gibberella zeae (strain PH-1 / ATCC MYA-4620 / FGSC 9075 / NRRL 31084) OX=229533 GN=MET3 PE=3 SV=2	MET3	1	4.44843e-08	119.39	YLFDTAK(1)EFYVGGK	3	0.67515	1
Cellular Component	GO:0005737	6	cytoplasm	6.60348e-65	I1RP97	169	K	Gtp cyclohydrolase i OS=Fusarium langsethiae OX=179993 GN=FLAG1_01163 PE=3 SV=1	FG05854.1	1	0.00323837	65.278	YAK(1)ALLFLTK	3	-0.91202	1
Cellular Component	GO:0005737	6	cytoplasm	6.60348e-65	I1RD63	59	K	Vacuolar protein sorting-associated protein 29 OS=Gibberella zeae (strain PH-1 / ATCC MYA-4620 / FGSC 9075 / NRRL 31084) OX=229533 GN=FG01552.1 PE=3 SV=1	FG01552.1	1	0.0100952	57.532	SVSPDLK(1)IVK	3	0.19578	1
Cellular Component	GO:0005737	6	cytoplasm	6.60348e-65	I1RD63	178	K	Vacuolar protein sorting-associated protein 29 OS=Gibberella zeae (strain PH-1 / ATCC MYA-4620 / FGSC 9075 / NRRL 31084) OX=229533 GN=FG01552.1 PE=3 SV=1	FG01552.1	0.99998	7.84839e-08	163.64	KDDK(1)GNENVAVEK	3	0.61678	2
Cellular Component	GO:0005737	6	cytoplasm	6.60348e-65	I1RD63	23	K	Vacuolar protein sorting-associated protein 29 OS=Gibberella zeae (strain PH-1 / ATCC MYA-4620 / FGSC 9075 / NRRL 31084) OX=229533 GN=FG01552.1 PE=3 SV=1	FG01552.1	1	0.00629126	70.399	ALDIPAK(1)FK	2	0.16248	1
Cellular Component	GO:0005737	6	cytoplasm	6.60348e-65	I1S4Z7	278	K	Protein disulfide-isomerase OS=Gibberella zeae (strain PH-1 / ATCC MYA-4620 / FGSC 9075 / NRRL 31084) OX=229533 GN=FG01246.1 PE=3 SV=1	FG01246.1	1	0.000135502	88.155	GK(1)INFATIDAK	3	0.83258	1
Cellular Component	GO:0005737	6	cytoplasm	6.60348e-65	I1S4Z7	144	K	Protein disulfide-isomerase OS=Gibberella zeae (strain PH-1 / ATCC MYA-4620 / FGSC 9075 / NRRL 31084) OX=229533 GN=FG01246.1 PE=3 SV=1	FG01246.1	1	0.0170831	50.354	DTLEEFK(1)TADK	3	-2.1126	1
Cellular Component	GO:0005737	6	cytoplasm	6.60348e-65	I1S4Z7	208	K	Protein disulfide-isomerase OS=Gibberella zeae (strain PH-1 / ATCC MYA-4620 / FGSC 9075 / NRRL 31084) OX=229533 GN=FG01246.1 PE=3 SV=1	FG01246.1	1	0.0308129	64.711	K(1)NTFTEK	2	-0.99036	1
Cellular Component	GO:0005737	6	cytoplasm	6.60348e-65	I1S4Z7	323	K	Protein disulfide-isomerase OS=Gibberella zeae (strain PH-1 / ATCC MYA-4620 / FGSC 9075 / NRRL 31084) OX=229533 GN=FG01246.1 PE=3 SV=1	FG01246.1	1	2.94292e-11	168.05	FPFDQEK(1)EITHDNIAK	4	0.076964	4
Cellular Component	GO:0005737	6	cytoplasm	6.60348e-65	I1S4Z7	316	K	Protein disulfide-isomerase OS=Gibberella zeae (strain PH-1 / ATCC MYA-4620 / FGSC 9075 / NRRL 31084) OX=229533 GN=FG01246.1 PE=3 SV=1	FG01246.1	1	5.66782e-05	154.15	NQK(1)FPFDQEK	2	-0.32411	3
Cellular Component	GO:0005737	6	cytoplasm	6.60348e-65	I1RGA1	153	K	Damage response protein 1 OS=Fusarium culmorum OX=5516 GN=FCULG_00011649 PE=3 SV=1	FG02758.1	1	0.00214842	73.499	FLEK(1)YNVVGK	3	-0.043268	1
Cellular Component	GO:0005737	6	cytoplasm	6.60348e-65	I1RRV3	69	K	Mitochondrial atpase OS=Fusarium langsethiae OX=179993 GN=FLAG1_00599 PE=4 SV=1	FG06846.1	1	4.41589e-06	118.87	K(1)LQEQQQHLDR	3	-0.41443	1
Cellular Component	GO:0005737	6	cytoplasm	6.60348e-65	I1RRV3	48	K	Mitochondrial atpase OS=Fusarium langsethiae OX=179993 GN=FLAG1_00599 PE=4 SV=1	FG06846.1	1	0.00300618	75.088	EK(1)ASEDYAIR	2	0.14872	1
Cellular Component	GO:0005737	6	cytoplasm	6.60348e-65	A0A098DB19	28	K	60S ribosomal protein L18-B OS=Fusarium culmorum OX=5516 GN=FCULG_00009858 PE=4 SV=1	FG09866.1	1	5.86719e-06	86.488	RLFTSK(1)INRPPVSLSR	4	0.21153	2
Cellular Component	GO:0005737	6	cytoplasm	6.60348e-65	A0A098DB19	139	K	60S ribosomal protein L18-B OS=Fusarium culmorum OX=5516 GN=FCULG_00009858 PE=4 SV=1	FG09866.1	1	0.00490788	74.173	KPHVESK(1)GR	4	0.65318	1
Cellular Component	GO:0005737	6	cytoplasm	6.60348e-65	A0A098DB19	45	K	60S ribosomal protein L18-B OS=Fusarium culmorum OX=5516 GN=FCULG_00009858 PE=4 SV=1	FG09866.1	1	3.29172e-06	147.24	IVANINK(1)EGEK	2	1.6468	1
Cellular Component	GO:0005737	6	cytoplasm	6.60348e-65	I1RW25	149	K	60S ribosomal protein L8 OS=Gibberella zeae OX=5518 GN=FGRA07_04727 PE=4 SV=1	FG08478.1	1	0.000552932	67.997	YGLNHVVGLIENK(1)K	4	-0.30293	1
Cellular Component	GO:0005737	6	cytoplasm	6.60348e-65	I1RW25	120	K	60S ribosomal protein L8 OS=Gibberella zeae OX=5518 GN=FGRA07_04727 PE=4 SV=1	FG08478.1	1	3.20339e-06	136.6	LLQEATAVK(1)EGK	3	0.19394	2
Cellular Component	GO:0005737	6	cytoplasm	6.60348e-65	I1RW25	228	K	60S ribosomal protein L8 OS=Gibberella zeae OX=5518 GN=FGRA07_04727 PE=4 SV=1	FG08478.1	1	0.000171827	92.247	DGYLEK(1)HDQAR	2	1.903	2
Cellular Component	GO:0005737	6	cytoplasm	6.60348e-65	I1RW25	211	K	60S ribosomal protein L8 OS=Gibberella zeae OX=5518 GN=FGRA07_04727 PE=4 SV=1	FG08478.1	1	0.000558427	98.156	SEDK(1)TELSK	3	0.77493	2
Cellular Component	GO:0005737	6	cytoplasm	6.60348e-65	I1RW25	99	K	60S ribosomal protein L8 OS=Gibberella zeae OX=5518 GN=FGRA07_04727 PE=4 SV=1	FG08478.1	1	0.00281173	73.885	LLNK(1)YRPETK	3	-0.40133	1
Cellular Component	GO:0005737	6	cytoplasm	6.60348e-65	I1RW25	46	K	60S ribosomal protein L8 OS=Gibberella zeae OX=5518 GN=FGRA07_04727 PE=4 SV=1	FG08478.1	1	4.13693e-06	123.28	NYGIGQDIQPK(1)R	3	-0.55756	2
Cellular Component	GO:0005737	6	cytoplasm	6.60348e-65	I1RW25	175	K	60S ribosomal protein L8 OS=Gibberella zeae OX=5518 GN=FGRA07_04727 PE=4 SV=1	FG08478.1	1	0.00187151	77.662	K(1)MGIPYAIVK	3	-0.9439	1
Cellular Component	GO:0005737	6	cytoplasm	6.60348e-65	I1RW25	196	K	60S ribosomal protein L8 OS=Gibberella zeae OX=5518 GN=FGRA07_04727 PE=4 SV=1	FG08478.1	1	8.50203e-05	90.412	K(1)TAAVLAITEVR	3	-0.3364	1
Cellular Component	GO:0005737	6	cytoplasm	6.60348e-65	I1RW25	105	K	60S ribosomal protein L8 OS=Gibberella zeae OX=5518 GN=FGRA07_04727 PE=4 SV=1	FG08478.1	1	0.00494851	72.2	YRPETK(1)AEK	3	-0.42525	1
Cellular Component	GO:0005737	6	cytoplasm	6.60348e-65	I1RW25	195	K	60S ribosomal protein L8 OS=Gibberella zeae OX=5518 GN=FGRA07_04727 PE=4 SV=1	FG08478.1	1	0.00643694	77.923	LGTVVHK(1)K	3	-0.27899	1
Cellular Component	GO:0005737	6	cytoplasm	6.60348e-65	I1RW25	222	K	60S ribosomal protein L8 OS=Gibberella zeae OX=5518 GN=FGRA07_04727 PE=4 SV=1	FG08478.1	1	1.99827e-06	110.38	LISAVK(1)DGYLEK	3	1.0088	1
Cellular Component	GO:0005737	6	cytoplasm	6.60348e-65	I1RW25	54	K	60S ribosomal protein L8 OS=Gibberella zeae OX=5518 GN=FGRA07_04727 PE=4 SV=1	FG08478.1	1	0.00826652	64.103	MVK(1)WPEYVR	2	-0.65955	1
Cellular Component	GO:0005737	6	cytoplasm	6.60348e-65	V6R2Z2	109	K	Aldehyde dehydrogenase OS=Gibberella zeae OX=5518 GN=FGRA07_03814 PE=3 SV=1	FG00979.1	1	2.42423e-13	135.23	NLDLLAAVESLDNGK(1)SITNAR	3	1.2759	1
Cellular Component	GO:0005737	6	cytoplasm	6.60348e-65	V6R2Z2	87	K	Aldehyde dehydrogenase OS=Gibberella zeae OX=5518 GN=FGRA07_03814 PE=3 SV=1	FG00979.1	1	0.00185515	70.889	GNLLLK(1)LADLAEK	3	-0.21821	1
Cellular Component	GO:0005737	6	cytoplasm	6.60348e-65	I1RFL4	109	K	50s ribosomal protein l23ae OS=Fusarium langsethiae OX=179993 GN=FLAG1_04403 PE=3 SV=1	FG02493.1	1	0.000777214	101.39	K(1)LYDIDCLK	3	-0.73096	2
Cellular Component	GO:0005737	6	cytoplasm	6.60348e-65	I1S0L4	158	K	60S ribosomal protein L10-A OS=Fusarium oxysporum f. sp. cubense (strain race 1) OX=1229664 GN=FOC1_g10011004 PE=4 SV=1	FG10246.1	1	0.00298269	92.051	SQYK(1)FPGR	2	0.62714	1
Cellular Component	GO:0005737	6	cytoplasm	6.60348e-65	I1S0L4	30	K	60S ribosomal protein L10-A OS=Fusarium oxysporum f. sp. cubense (strain race 1) OX=1229664 GN=FOC1_g10011004 PE=4 SV=1	FG10246.1	1	0.0484462	49.097	GVPDPK(1)IR	2	-0.27104	1
Cellular Component	GO:0005737	6	cytoplasm	6.60348e-65	I1S0L4	19	K	60S ribosomal protein L10-A OS=Fusarium oxysporum f. sp. cubense (strain race 1) OX=1229664 GN=FOC1_g10011004 PE=4 SV=1	FG10246.1	0.999998	0.00590284	80.787	NKPYPK(1)SR	3	0.92528	1
Cellular Component	GO:0005737	6	cytoplasm	6.60348e-65	I1S0L4	82	K	60S ribosomal protein L10-A OS=Fusarium oxysporum f. sp. cubense (strain race 1) OX=1229664 GN=FOC1_g10011004 PE=4 SV=1	FG10246.1	1	0.000103049	141.08	NTGK(1)EGFHLR	3	0.091243	1
Cellular Component	GO:0005737	6	cytoplasm	6.60348e-65	I1S0L4	184	K	60S ribosomal protein L10-A OS=Fusarium oxysporum f. sp. cubense (strain race 1) OX=1229664 GN=FOC1_g10011004 PE=4 SV=1	FG10246.1	1	0.00279114	101.43	REEYLDK(1)K	3	1.1216	2
Cellular Component	GO:0005737	6	cytoplasm	6.60348e-65	I1RG99	289	K	Vacuolar protein sorting-associated protein 35 OS=Gibberella zeae (strain PH-1 / ATCC MYA-4620 / FGSC 9075 / NRRL 31084) OX=229533 GN=FG02756.1 PE=3 SV=1	FG02756.1	1	2.20164e-09	119.04	LNPHVNVK(1)AIVIGLMDR	3	-0.11429	1
Cellular Component	GO:0005737	6	cytoplasm	6.60348e-65	I1RG99	622	K	Vacuolar protein sorting-associated protein 35 OS=Gibberella zeae (strain PH-1 / ATCC MYA-4620 / FGSC 9075 / NRRL 31084) OX=229533 GN=FG02756.1 PE=3 SV=1	FG02756.1	1	0.000449145	107.11	K(1)AYSEGNER	2	1.7935	3
Cellular Component	GO:0005737	6	cytoplasm	6.60348e-65	I1RQ32	32	K	Rab GDP dissociation inhibitor OS=Gibberella zeae (strain PH-1 / ATCC MYA-4620 / FGSC 9075 / NRRL 31084) OX=229533 GN=FG06166.1 PE=3 SV=1	FG06166.1	1	0.0126256	74.184	K(1)VLHIDR	3	-0.48855	1
Cellular Component	GO:0005737	6	cytoplasm	6.60348e-65	Q4IR09	617	K	mRNA 3'-end-processing protein RNA14 OS=Gibberella zeae (strain PH-1 / ATCC MYA-4620 / FGSC 9075 / NRRL 31084) OX=229533 GN=RNA14 PE=3 SV=1	RNA14	1	0.00843387	58.723	IQGK(1)GSQAEGGLR	2	-2.3783	1
Cellular Component	GO:0005737	6	cytoplasm	6.60348e-65	A0A1C3YKH2	46	K	Cytochrome c oxidase subunit OS=Gibberella zeae (strain PH-1 / ATCC MYA-4620 / FGSC 9075 / NRRL 31084) OX=229533 GN=FGRAMPH1_01T19907 PE=3 SV=1	FGRAMPH1_01T19907	1	1.20522e-05	101.53	CIIAK(1)GEDFAPCR	2	-0.71075	2
Cellular Component	GO:0005737	6	cytoplasm	6.60348e-65	I1RYW9	40	K	Isocitrate dehydrogenase [NAD] subunit, mitochondrial OS=Gibberella zeae (strain PH-1 / ATCC MYA-4620 / FGSC 9075 / NRRL 31084) OX=229533 GN=FG09580.1 PE=3 SV=1	FG09580.1	1	0.00115101	119.75	VAK(1)YNGTK	2	-0.81269	1
Cellular Component	GO:0005737	6	cytoplasm	6.60348e-65	I1RYW9	95	K	Isocitrate dehydrogenase [NAD] subunit, mitochondrial OS=Gibberella zeae (strain PH-1 / ATCC MYA-4620 / FGSC 9075 / NRRL 31084) OX=229533 GN=FG09580.1 PE=3 SV=1	FG09580.1	1	0.000290486	75.67	DGK(1)TAIPDAAIDNIK	3	0.13704	1
Cellular Component	GO:0005737	6	cytoplasm	6.60348e-65	I1RYW9	218	K	Isocitrate dehydrogenase [NAD] subunit, mitochondrial OS=Gibberella zeae (strain PH-1 / ATCC MYA-4620 / FGSC 9075 / NRRL 31084) OX=229533 GN=FG09580.1 PE=3 SV=1	FG09580.1	1	0.000687224	92.051	VVHK(1)ATIMK	3	0.47126	1
Cellular Component	GO:0005737	6	cytoplasm	6.60348e-65	A0A0E0RPV7	97	K	Ubiquinol-cytochrome c reductase subunit 9 OS=Gibberella zeae OX=5518 GN=FGRA07_04030 PE=4 SV=1	FG01195.1	1	3.14701e-06	116.03	HK(1)FIEGGDEDEE	2	0.22358	5
Cellular Component	GO:0005737	6	cytoplasm	6.60348e-65	A0A1C3YKQ2	209	K	Proteasome subunit beta OS=Gibberella zeae (strain PH-1 / ATCC MYA-4620 / FGSC 9075 / NRRL 31084) OX=229533 GN=FGRAMPH1_01T23223 PE=3 SV=1	FGRAMPH1_01T23223	1	4.79588e-05	81.565	RLPLDFK(1)GMVVK	3	2.177	1
Cellular Component	GO:0005737	6	cytoplasm	6.60348e-65	I1RRT8	63	K	60S acidic ribosomal protein P0 OS=Gibberella zeae (strain PH-1 / ATCC MYA-4620 / FGSC 9075 / NRRL 31084) OX=229533 GN=FG06827.1 PE=3 SV=1	FG06827.1	1	0.00164701	61.657	ALK(1)TFVADSPEYER	3	1.7618	1
Cellular Component	GO:0005737	6	cytoplasm	6.60348e-65	I1RSA5	490	K	3-hydroxyisobutyryl-CoA hydrolase, mitochondrial OS=Gibberella zeae (strain PH-1 / ATCC MYA-4620 / FGSC 9075 / NRRL 31084) OX=229533 GN=FG07019.1 PE=3 SV=1	FG07019.1	1	0.0327914	62.88	TVVNDK(1)R	2	0.40864	1
Cellular Component	GO:0005737	6	cytoplasm	6.60348e-65	I1RN70	151	K	Coatomer subunit delta OS=Gibberella zeae (strain PH-1 / ATCC MYA-4620 / FGSC 9075 / NRRL 31084) OX=229533 GN=FGRAMPH1_01T17911 PE=3 SV=1	FGRAMPH1_01T17911	1	0.000144979	142.97	NK(1)ELEATEER	2	2.1618	1
Cellular Component	GO:0005737	6	cytoplasm	6.60348e-65	I1RZL3	345	K	Fimbrin OS=Fusarium culmorum OX=5516 GN=FCULG_00009862 PE=4 SV=1	FG09862.1	1	5.54625e-05	101.39	APLQK(1)QDLHDR	3	0.62254	1
Cellular Component	GO:0005737	6	cytoplasm	6.60348e-65	I1RZL3	304	K	Fimbrin OS=Fusarium culmorum OX=5516 GN=FCULG_00009862 PE=4 SV=1	FG09862.1	1	0.00279038	68.657	WFNYHLK(1)AAK	3	0.017906	1
Cellular Component	GO:0005737	6	cytoplasm	6.60348e-65	I1RZL3	264	K	Fimbrin OS=Fusarium culmorum OX=5516 GN=FCULG_00009862 PE=4 SV=1	FG09862.1	1	0.000301688	77.662	RGLLGK(1)IDIK	3	-0.42941	2
Cellular Component	GO:0005737	6	cytoplasm	6.60348e-65	I1RZL3	268	K	Fimbrin OS=Fusarium culmorum OX=5516 GN=FCULG_00009862 PE=4 SV=1	FG09862.1	1	0.000141179	87.216	IDIK(1)LHPELYR	3	0.57566	1
Cellular Component	GO:0005737	6	cytoplasm	6.60348e-65	I1RUG3	92	K	60s ribosomal protein l27a OS=Fusarium langsethiae OX=179993 GN=FLAG1_06348 PE=3 SV=1	FG07856.1	1	0.00268153	94.692	DAYVK(1)GEK	3	0.094311	2
Cellular Component	GO:0005737	6	cytoplasm	6.60348e-65	I1RUG3	55	K	60s ribosomal protein l27a OS=Fusarium langsethiae OX=179993 GN=FLAG1_06348 PE=3 SV=1	FG07856.1	1	0.0150988	51.286	YHPGYFGK(1)VGMR	3	0.45765	1
Cellular Component	GO:0005737	6	cytoplasm	6.60348e-65	I1RGC3	98	K	Pyruvate dehydrogenase E1 component subunit beta OS=Gibberella zeae (strain PH-1 / ATCC MYA-4620 / FGSC 9075 / NRRL 31084) OX=229533 GN=FGRAMPH1_01T11301 PE=4 SV=1	FGRAMPH1_01T11301	1	0.0475769	49.472	VTK(1)GLLDR	2	-0.040424	1
Cellular Component	GO:0005737	6	cytoplasm	6.60348e-65	I1RGC3	215	K	Pyruvate dehydrogenase E1 component subunit beta OS=Gibberella zeae (strain PH-1 / ATCC MYA-4620 / FGSC 9075 / NRRL 31084) OX=229533 GN=FGRAMPH1_01T11301 PE=4 SV=1	FGRAMPH1_01T11301	1	0.0175634	62.573	GLLK(1)AAIR	2	0.001873	1
Cellular Component	GO:0005737	6	cytoplasm	6.60348e-65	I1RGC3	286	K	Pyruvate dehydrogenase E1 component subunit beta OS=Gibberella zeae (strain PH-1 / ATCC MYA-4620 / FGSC 9075 / NRRL 31084) OX=229533 GN=FGRAMPH1_01T11301 PE=4 SV=1	FGRAMPH1_01T11301	1	0.00438932	60.901	K(1)YGVEAEVINLR	2	-2.0029	1
Cellular Component	GO:0005737	6	cytoplasm	6.60348e-65	I1RGC3	211	K	Pyruvate dehydrogenase E1 component subunit beta OS=Gibberella zeae (strain PH-1 / ATCC MYA-4620 / FGSC 9075 / NRRL 31084) OX=229533 GN=FGRAMPH1_01T11301 PE=4 SV=1	FGRAMPH1_01T11301	1	3.66117e-07	108.97	VVSPWSAEDAK(1)GLLK	3	0.86767	1
Cellular Component	GO:0005737	6	cytoplasm	6.60348e-65	I1RAM9	309	K	Cytochrome c1 OS=Gibberella zeae OX=5518 GN=FGRA07_07072 PE=4 SV=1	FG00561.1	1	0.000733961	74.611	K(1)IAYDPPK	3	-0.12009	3
Cellular Component	GO:0005737	6	cytoplasm	6.60348e-65	I1RAM9	316	K	Cytochrome c1 OS=Gibberella zeae OX=5518 GN=FGRA07_07072 PE=4 SV=1	FG00561.1	1	0.00313522	66.056	IAYDPPK(1)EVK	3	0.16409	1
Cellular Component	GO:0005737	6	cytoplasm	6.60348e-65	I1RRH6	80	K	MICOS complex subunit MIC10 OS=Gibberella zeae (strain PH-1 / ATCC MYA-4620 / FGSC 9075 / NRRL 31084) OX=229533 GN=FG06697.1 PE=3 SV=1	FG06697.1	1	6.57215e-11	178.23	AYEECNFSLK(1)QAAR	2	0.46165	2
Cellular Component	GO:0005737	6	cytoplasm	6.60348e-65	I1RYS3	317	K	3'(2'),5'-bisphosphate nucleotidase OS=Fusarium culmorum OX=5516 GN=FCULG_00010215 PE=4 SV=1	FG09532.1	1	3.30201e-05	89.663	EAGGEVTDIHGK(1)R	3	0.28659	1
Cellular Component	GO:0005737	6	cytoplasm	6.60348e-65	I1RYS3	142	K	3'(2'),5'-bisphosphate nucleotidase OS=Fusarium culmorum OX=5516 GN=FCULG_00010215 PE=4 SV=1	FG09532.1	1	3.1308e-14	204.31	IWAIDPIDGTK(1)GFLR	2	0.76359	3
Cellular Component	GO:0005737	6	cytoplasm	6.60348e-65	I1RYS3	293	K	3'(2'),5'-bisphosphate nucleotidase OS=Fusarium culmorum OX=5516 GN=FCULG_00010215 PE=4 SV=1	FG09532.1	1	0.000360791	69.747	ATYQEK(1)IWDHAAGDLIVR	3	-0.8008	1
Cellular Component	GO:0005737	6	cytoplasm	6.60348e-65	I1RKB7	74	K	Cytochrome c oxidase polypeptide V OS=Gibberella zeae OX=5518 GN=FGRA07_03347 PE=4 SV=1	FG04315.1	1	4.82826e-08	117.08	MQSNWTELTLQEK(1)K	3	-0.39233	1
Cellular Component	GO:0005737	6	cytoplasm	6.60348e-65	I1RJZ7	147	K	Elongation factor 3 OS=Gibberella zeae OX=5518 GN=FGRA07_03213 PE=4 SV=1	FG04181.1	1	0.00170504	103.26	SAQK(1)WPEK	3	0.03183	2
Cellular Component	GO:0005737	6	cytoplasm	6.60348e-65	I1RJZ7	793	K	Elongation factor 3 OS=Gibberella zeae OX=5518 GN=FGRA07_03213 PE=4 SV=1	FG04181.1	1	3.29236e-06	119.96	IITEADEK(1)AMDK	2	-3.0256	1
Cellular Component	GO:0005737	6	cytoplasm	6.60348e-65	I1RJZ7	748	K	Elongation factor 3 OS=Gibberella zeae OX=5518 GN=FGRA07_03213 PE=4 SV=1	FG04181.1	1	0.000373744	65.231	IAYIK(1)QHAFAHIDNHLDK	5	-0.4332	1
Cellular Component	GO:0005737	6	cytoplasm	6.60348e-65	I1RJZ7	197	K	Elongation factor 3 OS=Gibberella zeae OX=5518 GN=FGRA07_03213 PE=4 SV=1	FG04181.1	1	1.70569e-08	124.42	AYK(1)TMEQLCQLIVNK	3	0.029156	1
Cellular Component	GO:0005737	6	cytoplasm	6.60348e-65	I1RJZ7	797	K	Elongation factor 3 OS=Gibberella zeae OX=5518 GN=FGRA07_03213 PE=4 SV=1	FG04181.1	1	0.0570148	41.429	AMDK(1)VFR	2	-0.57895	1
Cellular Component	GO:0005737	6	cytoplasm	6.60348e-65	I1RJZ7	57	K	Elongation factor 3 OS=Gibberella zeae OX=5518 GN=FGRA07_03213 PE=4 SV=1	FG04181.1	1	0.000160709	79.837	IGDQVVPDNVIEGLK(1)K	3	1.407	1
Cellular Component	GO:0005737	6	cytoplasm	6.60348e-65	I1RJZ7	948	K	Elongation factor 3 OS=Gibberella zeae OX=5518 GN=FGRA07_03213 PE=4 SV=1	FG04181.1	1	0.0134521	53.237	DSLGALSK(1)ALK	3	0.028002	1
Cellular Component	GO:0005737	6	cytoplasm	6.60348e-65	I1RJZ7	188	K	Elongation factor 3 OS=Gibberella zeae OX=5518 GN=FGRA07_03213 PE=4 SV=1	FG04181.1	1	1.16607e-13	141.55	VPELIPVISESMWDTK(1)K	3	-0.47876	2
Cellular Component	GO:0005737	6	cytoplasm	6.60348e-65	I1RYL5	391	K	Glucose-regulated protein OS=Gibberella zeae OX=5518 GN=FGRA07_07169 PE=3 SV=1	FG09471.1	1	1.45641e-05	107.09	VQQLIEDFFNK(1)K	3	-0.18638	1
Cellular Component	GO:0005737	6	cytoplasm	6.60348e-65	I1RYL5	594	K	Glucose-regulated protein OS=Gibberella zeae OX=5518 GN=FGRA07_07169 PE=3 SV=1	FG09471.1	1	5.58353e-14	144.26	NQVNDEEGLGGK(1)IDEEDKETLLDAVK	4	0.5543	1
Cellular Component	GO:0005737	6	cytoplasm	6.60348e-65	I1RYL5	600	K	Glucose-regulated protein OS=Gibberella zeae OX=5518 GN=FGRA07_07169 PE=3 SV=1	FG09471.1	1	7.58773e-14	139.47	IDEEDK(1)ETLLDAVK	3	0.0108	2
Cellular Component	GO:0005737	6	cytoplasm	6.60348e-65	I1RYL5	347	K	Glucose-regulated protein OS=Gibberella zeae OX=5518 GN=FGRA07_07169 PE=3 SV=1	FG09471.1	0.986587	0.000895839	73.927	K(0.987)TMK(0.013)PVEQVLK	3	0.051157	1
Cellular Component	GO:0005737	6	cytoplasm	6.60348e-65	I1RYL5	346	K	Glucose-regulated protein OS=Gibberella zeae OX=5518 GN=FGRA07_07169 PE=3 SV=1	FG09471.1	1	0.000640616	74.611	FEELNIDLFK(1)K	3	1.3211	1
Cellular Component	GO:0005737	6	cytoplasm	6.60348e-65	I1RYL5	363	K	Glucose-regulated protein OS=Gibberella zeae OX=5518 GN=FGRA07_07169 PE=3 SV=1	FG09471.1	1	1.72744e-09	133.9	K(1)SEIDDIVLVGGSTR	3	0.099809	5
Cellular Component	GO:0005737	6	cytoplasm	6.60348e-65	I1RYL5	525	K	Glucose-regulated protein OS=Gibberella zeae OX=5518 GN=FGRA07_07169 PE=3 SV=1	FG09471.1	1	0.000489387	86.014	VSAHDK(1)GTGK	2	1.8237	2
Cellular Component	GO:0005737	6	cytoplasm	6.60348e-65	I1RYL5	290	K	Glucose-regulated protein OS=Gibberella zeae OX=5518 GN=FGRA07_07169 PE=3 SV=1	FG09471.1	1	0.0354608	43.897	NNVDITK(1)DLK	3	0.55058	1
Cellular Component	GO:0005737	6	cytoplasm	6.60348e-65	I1RYL5	562	K	Glucose-regulated protein OS=Gibberella zeae OX=5518 GN=FGRA07_07169 PE=3 SV=1	FG09471.1	1	0.00531831	73.499	YAEEDK(1)ATR	2	0.041972	1
Cellular Component	GO:0005737	6	cytoplasm	6.60348e-65	I1RYL5	630	K	Glucose-regulated protein OS=Gibberella zeae OX=5518 GN=FGRA07_07169 PE=3 SV=1	FG09471.1	1	2.31874e-21	180.26	ETNEWLDEHGADATAEDFEEQK(1)EK	3	-0.29376	1
Cellular Component	GO:0005737	6	cytoplasm	6.60348e-65	I1RYL5	283	K	Glucose-regulated protein OS=Gibberella zeae OX=5518 GN=FGRA07_07169 PE=3 SV=1	FG09471.1	1	0.00558123	59.038	QYNQK(1)NNVDITK	3	0.096387	2
Cellular Component	GO:0005737	6	cytoplasm	6.60348e-65	I1RYL5	556	K	Glucose-regulated protein OS=Gibberella zeae OX=5518 GN=FGRA07_07169 PE=3 SV=1	FG09471.1	1	0.000643691	71.879	MVAEAEK(1)YAEEDK	3	-0.87851	2
Cellular Component	GO:0005737	6	cytoplasm	6.60348e-65	I1RYL5	483	K	Glucose-regulated protein OS=Gibberella zeae OX=5518 GN=FGRA07_07169 PE=3 SV=1	FG09471.1	1	7.55351e-06	124.12	SLTK(1)DNNILGK	2	-0.61305	2
Cellular Component	GO:0005737	6	cytoplasm	6.60348e-65	I1RYL5	529	K	Glucose-regulated protein OS=Gibberella zeae OX=5518 GN=FGRA07_07169 PE=3 SV=1	FG09471.1	1	8.53706e-09	132.84	GTGK(1)QESITITNDK	2	1.4252	5
Cellular Component	GO:0005737	6	cytoplasm	6.60348e-65	I1RYL5	539	K	Glucose-regulated protein OS=Gibberella zeae OX=5518 GN=FGRA07_07169 PE=3 SV=1	FG09471.1	1	1.19634e-09	183.89	QESITITNDK(1)GR	2	0.43358	4
Cellular Component	GO:0005737	6	cytoplasm	6.60348e-65	I1RYL5	490	K	Glucose-regulated protein OS=Gibberella zeae OX=5518 GN=FGRA07_07169 PE=3 SV=1	FG09471.1	1	1.31688e-07	109.72	DNNILGK(1)FELTGIPPAPR	3	1.649	4
Cellular Component	GO:0005737	6	cytoplasm	6.60348e-65	I1RZI8	159	K	Sulfhydryl oxidase OS=Gibberella zeae (strain PH-1 / ATCC MYA-4620 / FGSC 9075 / NRRL 31084) OX=229533 GN=FGRAMPH1_01T26171 PE=4 SV=1	FGRAMPH1_01T26171	0.999804	0.00121901	76.073	K(1)LGKPEFDCSK	3	0.088729	1
Cellular Component	GO:0005737	6	cytoplasm	6.60348e-65	A0A1C3YM60	42	K	ATP synthase subunit d, mitochondrial OS=Fusarium venenatum OX=56646 PE=3 SV=1	FGRAMPH1_01T10261	1	4.03399e-09	122.14	K(1)VQQLQEQPTTVDFSQYR	3	-0.41673	1
Cellular Component	GO:0005737	6	cytoplasm	6.60348e-65	A0A1C3YM60	73	K	ATP synthase subunit d, mitochondrial OS=Fusarium venenatum OX=56646 PE=3 SV=1	FGRAMPH1_01T10261	1	0.000151369	97.463	NQAIIDEIEK(1)R	2	2.1706	1
Cellular Component	GO:0005737	6	cytoplasm	6.60348e-65	I1RAY2	120	K	Casein kinase II subunit alpha OS=Fusarium culmorum OX=5516 GN=FCULG_00003314 PE=3 SV=1	FG00677.1	1	2.95046e-06	138.55	SLYPK(1)FNDIDVR	3	-1.1692	2
Cellular Component	GO:0005737	6	cytoplasm	6.60348e-65	I1RAY2	222	K	Casein kinase II subunit alpha OS=Fusarium culmorum OX=5516 GN=FCULG_00003314 PE=3 SV=1	FG00677.1	1	4.60325e-11	163.56	K(1)EPFFHGNSNSDQLVK	3	-0.84014	1
Cellular Component	GO:0005737	6	cytoplasm	6.60348e-65	I1S8E0	224	K	Coronin OS=Gibberella zeae (strain PH-1 / ATCC MYA-4620 / FGSC 9075 / NRRL 31084) OX=229533 GN=FG07311.1 PE=3 SV=1	FG07311.1	0.999902	0.0157673	45.347	QEKPVHEGPGHGGAK(1)NSR	5	3.2782	1
Cellular Component	GO:0005737	6	cytoplasm	6.60348e-65	I1RZE7	672	K	NADPH--cytochrome P450 reductase OS=Gibberella zeae (strain PH-1 / ATCC MYA-4620 / FGSC 9075 / NRRL 31084) OX=229533 GN=FG09786.1 PE=3 SV=1	FG09786.1	1	5.81476e-05	94.402	GVSEAK(1)GEEIVK	3	0.38518	1
Cellular Component	GO:0005737	6	cytoplasm	6.60348e-65	I1RZE7	179	K	NADPH--cytochrome P450 reductase OS=Gibberella zeae (strain PH-1 / ATCC MYA-4620 / FGSC 9075 / NRRL 31084) OX=229533 GN=FG09786.1 PE=3 SV=1	FG09786.1	1	0.00261785	99.568	K(1)VDQALEK	2	-0.67379	2
Cellular Component	GO:0005737	6	cytoplasm	6.60348e-65	I1RZE7	517	K	NADPH--cytochrome P450 reductase OS=Gibberella zeae (strain PH-1 / ATCC MYA-4620 / FGSC 9075 / NRRL 31084) OX=229533 GN=FG09786.1 PE=3 SV=1	FG09786.1	1	0.00100933	66.393	NK(1)YDGIHVPVHVR	4	-0.59424	1
Cellular Component	GO:0005737	6	cytoplasm	6.60348e-65	I1RZE7	186	K	NADPH--cytochrome P450 reductase OS=Gibberella zeae (strain PH-1 / ATCC MYA-4620 / FGSC 9075 / NRRL 31084) OX=229533 GN=FG09786.1 PE=3 SV=1	FG09786.1	0.999994	3.45336e-05	93.348	KVDQALEK(1)FGAHR	4	0.0059698	1
Cellular Component	GO:0005737	6	cytoplasm	6.60348e-65	I1RZE7	603	K	NADPH--cytochrome P450 reductase OS=Gibberella zeae (strain PH-1 / ATCC MYA-4620 / FGSC 9075 / NRRL 31084) OX=229533 GN=FG09786.1 PE=3 SV=1	FG09786.1	1	6.98718e-13	185.63	EALGDK(1)FEMITAFSR	2	0.23667	2
Cellular Component	GO:0005737	6	cytoplasm	6.60348e-65	I1RZE7	617	K	NADPH--cytochrome P450 reductase OS=Gibberella zeae (strain PH-1 / ATCC MYA-4620 / FGSC 9075 / NRRL 31084) OX=229533 GN=FG09786.1 PE=3 SV=1	FG09786.1	1	0.00114042	86.472	K(1)VYVQHR	2	0.064974	2
Cellular Component	GO:0005737	6	cytoplasm	6.60348e-65	I1RB74	263	K	26S proteasome regulatory subunit rpn11 OS=Fusarium culmorum OX=5516 GN=FCULG_00003432 PE=4 SV=1	FG00781.1	1	0.00130545	86.911	VK(1)EETELTK	2	0.19673	1
Cellular Component	GO:0005737	6	cytoplasm	6.60348e-65	I1RJV3	128	K	40S ribosomal protein S16 OS=Gibberella zeae OX=5518 GN=FGRA07_03172 PE=3 SV=1	FG04136.1	1	0.00221913	102.41	K(1)FGGPGAR	2	-1.3187	1
Cellular Component	GO:0005737	6	cytoplasm	6.60348e-65	I1RBF3	231	K	Thioredoxin reductase OS=Gibberella zeae (strain PH-1 / ATCC MYA-4620 / FGSC 9075 / NRRL 31084) OX=229533 GN=FG00871.1 PE=3 SV=1	FG00871.1	1	0.00091156	127.76	NNK(1)TGEEK	2	-0.91351	1
Cellular Component	GO:0005737	6	cytoplasm	6.60348e-65	I1RBF3	312	K	Thioredoxin reductase OS=Gibberella zeae (strain PH-1 / ATCC MYA-4620 / FGSC 9075 / NRRL 31084) OX=229533 GN=FG00871.1 PE=3 SV=1	FG00871.1	1	8.00579e-06	66.1	QAITSAGTGCMAALEAEK(1)FLADHEDDERADERPNPN	5	-0.78217	1
Cellular Component	GO:0005737	6	cytoplasm	6.60348e-65	I1RBF3	291	K	Thioredoxin reductase OS=Gibberella zeae (strain PH-1 / ATCC MYA-4620 / FGSC 9075 / NRRL 31084) OX=229533 GN=FG00871.1 PE=3 SV=1	FG00871.1	1	6.5e-24	189.11	TIPGTTYTNVEGVFAAGDVQDK(1)R	2	0.14054	4
Cellular Component	GO:0005737	6	cytoplasm	6.60348e-65	I1RBF3	236	K	Thioredoxin reductase OS=Gibberella zeae (strain PH-1 / ATCC MYA-4620 / FGSC 9075 / NRRL 31084) OX=229533 GN=FG00871.1 PE=3 SV=1	FG00871.1	1	5.29588e-10	128.06	TGEEK(1)VHEANGLFYAIGHDPATTLVK	4	0.19738	1
Cellular Component	GO:0005737	6	cytoplasm	6.60348e-65	I1RWN6	53	K	40S ribosomal protein S4 OS=Gibberella zeae (strain PH-1 / ATCC MYA-4620 / FGSC 9075 / NRRL 31084) OX=229533 GN=FG08714.1 PE=3 SV=1	FG08714.1	1	0.0017896	102.51	LK(1)YALNYR	2	0.20482	1
Cellular Component	GO:0005737	6	cytoplasm	6.60348e-65	I1RWN6	106	K	40S ribosomal protein S4 OS=Gibberella zeae (strain PH-1 / ATCC MYA-4620 / FGSC 9075 / NRRL 31084) OX=229533 GN=FG08714.1 PE=3 SV=1	FG08714.1	1	0.00285597	93.162	LVYDTK(1)GR	2	0.81474	1
Cellular Component	GO:0005737	6	cytoplasm	6.60348e-65	I1RWN6	71	K	40S ribosomal protein S4 OS=Gibberella zeae (strain PH-1 / ATCC MYA-4620 / FGSC 9075 / NRRL 31084) OX=229533 GN=FG08714.1 PE=3 SV=1	FG08714.1	1	0.00972417	76.035	LVK(1)VDGK	3	-0.080054	1
Cellular Component	GO:0005737	6	cytoplasm	6.60348e-65	I1RWN6	62	K	40S ribosomal protein S4 OS=Gibberella zeae (strain PH-1 / ATCC MYA-4620 / FGSC 9075 / NRRL 31084) OX=229533 GN=FG08714.1 PE=3 SV=1	FG08714.1	1	0.000170965	113.18	EVK(1)AILMQR	2	0.51459	2
Cellular Component	GO:0005737	6	cytoplasm	6.60348e-65	I1RWN6	211	K	40S ribosomal protein S4 OS=Gibberella zeae (strain PH-1 / ATCC MYA-4620 / FGSC 9075 / NRRL 31084) OX=229533 GN=FG08714.1 PE=3 SV=1	FG08714.1	1	6.43609e-20	162.39	HDGGFNIVHVK(1)DAIDNSFATR	4	0.65588	2
Cellular Component	GO:0005737	6	cytoplasm	6.60348e-65	I1RN18	38	K	60S ribosomal protein L29 OS=Gibberella zeae (strain PH-1 / ATCC MYA-4620 / FGSC 9075 / NRRL 31084) OX=229533 GN=FG05378.1 PE=3 SV=1	FG05378.1	1	0.054646	50.898	GTDPK(1)FR	2	0.98721	1
Cellular Component	GO:0005737	6	cytoplasm	6.60348e-65	I1RJU4	123	K	Uricase OS=Gibberella zeae (strain PH-1 / ATCC MYA-4620 / FGSC 9075 / NRRL 31084) OX=229533 GN=FG04126.1 PE=3 SV=1	FG04126.1	1	6.4401e-09	120.4	LDVDGKPHPHSFFK(1)DGEETR	5	0.75294	2
Cellular Component	GO:0005737	6	cytoplasm	6.60348e-65	I1RJU4	274	K	Uricase OS=Gibberella zeae (strain PH-1 / ATCC MYA-4620 / FGSC 9075 / NRRL 31084) OX=229533 GN=FG04126.1 PE=3 SV=1	FG04126.1	1	9.84154e-06	98.292	NTGK(1)DAEVYAPQSGPNGLIK	4	0.19017	2
Cellular Component	GO:0005737	6	cytoplasm	6.60348e-65	I1RJU4	11	K	Uricase OS=Gibberella zeae (strain PH-1 / ATCC MYA-4620 / FGSC 9075 / NRRL 31084) OX=229533 GN=FG04126.1 PE=3 SV=1	FG04126.1	1	0.00127902	129.55	YGK(1)DNVR	2	-0.096553	3
Cellular Component	GO:0005737	6	cytoplasm	6.60348e-65	I1RJU4	204	K	Uricase OS=Gibberella zeae (strain PH-1 / ATCC MYA-4620 / FGSC 9075 / NRRL 31084) OX=229533 GN=FG04126.1 PE=3 SV=1	FG04126.1	1	1.82608e-05	166.69	QFAPK(1)FDTVR	3	-0.12987	6
Cellular Component	GO:0005737	6	cytoplasm	6.60348e-65	I1RJU4	199	K	Uricase OS=Gibberella zeae (strain PH-1 / ATCC MYA-4620 / FGSC 9075 / NRRL 31084) OX=229533 GN=FG04126.1 PE=3 SV=1	FG04126.1	1	4.78919e-08	122.33	FDSVDAVK(1)QFAPK	4	-0.21462	3
Cellular Component	GO:0005737	6	cytoplasm	6.60348e-65	I1RJU4	91	K	Uricase OS=Gibberella zeae (strain PH-1 / ATCC MYA-4620 / FGSC 9075 / NRRL 31084) OX=229533 GN=FG04126.1 PE=3 SV=1	FG04126.1	1	8.24674e-07	107.75	ENPVNPPELYASILGSHFIEK(1)YK	3	0.55609	2
Cellular Component	GO:0005737	6	cytoplasm	6.60348e-65	I1RJU4	218	K	Uricase OS=Gibberella zeae (strain PH-1 / ATCC MYA-4620 / FGSC 9075 / NRRL 31084) OX=229533 GN=FG04126.1 PE=3 SV=1	FG04126.1	1	7.18568e-09	118.19	NITLK(1)TFAEDASASVQATMYK	3	-0.50159	1
Cellular Component	GO:0005737	6	cytoplasm	6.60348e-65	I1RJU4	115	K	Uricase OS=Gibberella zeae (strain PH-1 / ATCC MYA-4620 / FGSC 9075 / NRRL 31084) OX=229533 GN=FG04126.1 PE=3 SV=1	FG04126.1	1	1.08566e-05	87.519	LDVDGK(1)PHPHSFFK	3	0.19639	3
Cellular Component	GO:0005737	6	cytoplasm	6.60348e-65	I1RJU4	103	K	Uricase OS=Gibberella zeae (strain PH-1 / ATCC MYA-4620 / FGSC 9075 / NRRL 31084) OX=229533 GN=FG04126.1 PE=3 SV=1	FG04126.1	1	2.2598e-05	93.766	HIHVANVSVK(1)TVR	4	0.1007	2
Cellular Component	GO:0005737	6	cytoplasm	6.60348e-65	I1RJU4	191	K	Uricase OS=Gibberella zeae (strain PH-1 / ATCC MYA-4620 / FGSC 9075 / NRRL 31084) OX=229533 GN=FG04126.1 PE=3 SV=1	FG04126.1	1	0.000348858	138.76	K(1)FDSVDAVK	3	-0.071917	4
Cellular Component	GO:0005737	6	cytoplasm	6.60348e-65	I1RJU4	93	K	Uricase OS=Gibberella zeae (strain PH-1 / ATCC MYA-4620 / FGSC 9075 / NRRL 31084) OX=229533 GN=FG04126.1 PE=3 SV=1	FG04126.1	1	0.0194872	48.568	YK(1)HIHVANVSVK	3	0.20437	2
Cellular Component	GO:0005737	6	cytoplasm	6.60348e-65	I1RJU4	270	K	Uricase OS=Gibberella zeae (strain PH-1 / ATCC MYA-4620 / FGSC 9075 / NRRL 31084) OX=229533 GN=FG04126.1 PE=3 SV=1	FG04126.1	1	0.0175187	73.26	GIK(1)NTGK	2	-0.77656	1
Cellular Component	GO:0005737	6	cytoplasm	6.60348e-65	I1RS18	130	K	Ribosomal protein OS=Gibberella zeae (strain PH-1 / ATCC MYA-4620 / FGSC 9075 / NRRL 31084) OX=229533 GN=FG06924.1 PE=3 SV=1	FG06924.1	1	5.67498e-06	114.76	LLGPGLSK(1)AGK	3	0.5712	2
Cellular Component	GO:0005737	6	cytoplasm	6.60348e-65	I1RS18	106	K	Ribosomal protein OS=Gibberella zeae (strain PH-1 / ATCC MYA-4620 / FGSC 9075 / NRRL 31084) OX=229533 GN=FG06924.1 PE=3 SV=1	FG06924.1	1	6.81123e-07	116.63	K(1)YDAFVASEALIK	3	-0.22045	1
Cellular Component	GO:0005737	6	cytoplasm	6.60348e-65	I1RSV2	817	K	Eukaryotic translation initiation factor 3 subunit A OS=Gibberella zeae (strain PH-1 / ATCC MYA-4620 / FGSC 9075 / NRRL 31084) OX=229533 GN=TIF32 PE=3 SV=1	TIF32	1	0.000899976	95.618	ELEK(1)QITQR	2	-1.6868	1
Cellular Component	GO:0005737	6	cytoplasm	6.60348e-65	I1RSV2	779	K	Eukaryotic translation initiation factor 3 subunit A OS=Gibberella zeae (strain PH-1 / ATCC MYA-4620 / FGSC 9075 / NRRL 31084) OX=229533 GN=TIF32 PE=3 SV=1	TIF32	0.999999	0.00183015	73.499	HKESVELK(1)HR	5	-0.35038	1
Cellular Component	GO:0005737	6	cytoplasm	6.60348e-65	I1RSV2	806	K	Eukaryotic translation initiation factor 3 subunit A OS=Gibberella zeae (strain PH-1 / ATCC MYA-4620 / FGSC 9075 / NRRL 31084) OX=229533 GN=TIF32 PE=3 SV=1	TIF32	1	0.0110409	70.256	RRDEFEK(1)R	3	-0.5519	2
Cellular Component	GO:0005737	6	cytoplasm	6.60348e-65	I1RAN2	219	K	Proteasome subunit alpha type OS=Gibberella zeae (strain PH-1 / ATCC MYA-4620 / FGSC 9075 / NRRL 31084) OX=229533 GN=FGRAMPH1_01T01433 PE=3 SV=1	FGRAMPH1_01T01433	1	0.000542192	63.302	LDLAAGNMSLEDAVK(1)QAAR	3	1.3359	1
Cellular Component	GO:0005737	6	cytoplasm	6.60348e-65	I1RAN2	164	K	Proteasome subunit alpha type OS=Gibberella zeae (strain PH-1 / ATCC MYA-4620 / FGSC 9075 / NRRL 31084) OX=229533 GN=FGRAMPH1_01T01433 PE=3 SV=1	FGRAMPH1_01T01433	1	0.000181188	107.06	VGAGGK(1)VEGK	3	0.4885	3
Cellular Component	GO:0005737	6	cytoplasm	6.60348e-65	I1RAN2	199	K	Proteasome subunit alpha type OS=Gibberella zeae (strain PH-1 / ATCC MYA-4620 / FGSC 9075 / NRRL 31084) OX=229533 GN=FGRAMPH1_01T01433 PE=3 SV=1	FGRAMPH1_01T01433	1	0.000441662	105.46	QVAK(1)AELEK	2	-0.55744	1
Cellular Component	GO:0005737	6	cytoplasm	6.60348e-65	I1RAN2	43	K	Proteasome subunit alpha type OS=Gibberella zeae (strain PH-1 / ATCC MYA-4620 / FGSC 9075 / NRRL 31084) OX=229533 GN=FGRAMPH1_01T01433 PE=3 SV=1	FGRAMPH1_01T01433	1	5.68961e-06	115.12	AK(1)DGVVLAIEK	2	-0.030625	3
Cellular Component	GO:0005737	6	cytoplasm	6.60348e-65	I1RAN2	65	K	Proteasome subunit alpha type OS=Gibberella zeae (strain PH-1 / ATCC MYA-4620 / FGSC 9075 / NRRL 31084) OX=229533 GN=FGRAMPH1_01T01433 PE=3 SV=1	FGRAMPH1_01T01433	0.999853	0.0089506	61.679	LLKPGANK(1)R	3	-0.056035	1
Cellular Component	GO:0005737	6	cytoplasm	6.60348e-65	I1RSQ7	119	K	60S ribosomal protein L4-A OS=Gibberella zeae OX=5518 GN=FGRA07_01868 PE=4 SV=1	FG07186.1	1	0.0267361	68.485	VAVGQK(1)R	2	0.30552	1
Cellular Component	GO:0005737	6	cytoplasm	6.60348e-65	I1RSQ7	113	K	60S ribosomal protein L4-A OS=Gibberella zeae OX=5518 GN=FGRA07_01868 PE=4 SV=1	FG07186.1	1	0.000400652	90.15	WHIK(1)VAVGQK	3	0.64072	1
Cellular Component	GO:0005737	6	cytoplasm	6.60348e-65	I1S0T2	112	K	Methionine aminopeptidase 2 OS=Gibberella zeae (strain PH-1 / ATCC MYA-4620 / FGSC 9075 / NRRL 31084) OX=229533 GN=FG10320.1 PE=3 SV=1	FG10320.1	1	0.00157529	129.55	TTDEEK(1)R	2	-2.5297	1
Cellular Component	GO:0005737	6	cytoplasm	6.60348e-65	I1S0T2	348	K	Methionine aminopeptidase 2 OS=Gibberella zeae (strain PH-1 / ATCC MYA-4620 / FGSC 9075 / NRRL 31084) OX=229533 GN=FG10320.1 PE=3 SV=1	FG10320.1	1	0.00133661	69.276	DDMETSHYAK(1)R	3	-0.47653	1
Cellular Component	GO:0005737	6	cytoplasm	6.60348e-65	Q4I061	246	K	Glycylpeptide N-tetradecanoyltransferase OS=Gibberella zeae (strain PH-1 / ATCC MYA-4620 / FGSC 9075 / NRRL 31084) OX=229533 GN=NMT1 PE=3 SV=1	NMT1	1	0.000703792	114.39	K(1)EYHVGVR	3	-0.35117	1
Cellular Component	GO:0005737	6	cytoplasm	6.60348e-65	I1RMQ6	70	K	Cytochrome b-c1 complex subunit Rieske, mitochondrial OS=Gibberella zeae (strain PH-1 / ATCC MYA-4620 / FGSC 9075 / NRRL 31084) OX=229533 GN=FG05251.1 PE=4 SV=1	FG05251.1	1	0.0226415	45.939	YVSTGSEGK(1)NK	3	1.1121	1
Cellular Component	GO:0005737	6	cytoplasm	6.60348e-65	I1RMQ6	133	K	Cytochrome b-c1 complex subunit Rieske, mitochondrial OS=Gibberella zeae (strain PH-1 / ATCC MYA-4620 / FGSC 9075 / NRRL 31084) OX=229533 GN=FG05251.1 PE=4 SV=1	FG05251.1	1	0.0211017	69.176	GK(1)PVFIR	2	-0.35161	1
Cellular Component	GO:0005737	6	cytoplasm	6.60348e-65	I1RRX5	138	K	ATP synthase subunit gamma OS=Gibberella zeae (strain PH-1 / ATCC MYA-4620 / FGSC 9075 / NRRL 31084) OX=229533 GN=FG06875.1 PE=3 SV=1	FG06875.1	1	0.000104123	93.345	FDLVLVGEK(1)AK	3	-0.37718	1
Cellular Component	GO:0005737	6	cytoplasm	6.60348e-65	A0A098DE95	318	K	Polyadenylate-binding protein OS=Gibberella zeae (strain PH-1 / ATCC MYA-4620 / FGSC 9075 / NRRL 31084) OX=229533 GN=FGRAMPH1_01T09919 PE=3 SV=1	FGRAMPH1_01T09919	1	0.0345594	50.108	K(1)HEREEELR	4	0.074371	1
Cellular Component	GO:0005737	6	cytoplasm	6.60348e-65	I1RD17	98	K	60S ribosomal protein L31-B OS=Fusarium culmorum OX=5516 GN=FCULG_00004241 PE=4 SV=1	FG01504.1	1	0.0379719	40.727	NDEEGAK(1)EK	3	3.7386	1
Cellular Component	GO:0005737	6	cytoplasm	6.60348e-65	I1S287	55	K	GTP-binding protein ypt1 OS=Fusarium oxysporum f. sp. cubense tropical race 4 54006 OX=1089451 GN=FOIG_07693 PE=4 SV=1	FGRAMPH1_01T20681	1	0.000114177	111.94	TIELDGK(1)TVK	2	-0.73012	1
Cellular Component	GO:0005737	6	cytoplasm	6.60348e-65	I1RZW8	81	K	50s ribosomal protein l22e OS=Fusarium langsethiae OX=179993 GN=FLAG1_09581 PE=4 SV=1	FG09974.1	1	0.00755238	69.812	YLK(1)YLTK	2	0.25874	1
Cellular Component	GO:0005737	6	cytoplasm	6.60348e-65	I1RRR5	137	K	Signal peptidase subunit 3 OS=Gibberella zeae (strain PH-1 / ATCC MYA-4620 / FGSC 9075 / NRRL 31084) OX=229533 GN=FGRAMPH1_01T23217 PE=3 SV=1	FGRAMPH1_01T23217	1	4.62378e-06	141.58	SAEGK(1)TIDPDR	2	-1.3627	1
Cellular Component	GO:0005737	6	cytoplasm	6.60348e-65	I1S6H1	427	K	Putative amidase OS=Fusarium culmorum OX=5516 GN=FCULG_00005864 PE=4 SV=1	FG03404.1	1	1.33322e-05	109.15	AWSYTGK(1)EDGR	2	-0.16512	2
Cellular Component	GO:0005737	6	cytoplasm	6.60348e-65	I1RRU9	274	K	ATP-dependent RNA helicase eIF4A OS=Gibberella zeae OX=5518 GN=FGRA07_05449 PE=3 SV=1	FGRAMPH1_01T23309	1	0.0137015	73.499	K(1)VDWLTDK	2	0.75276	2
Cellular Component	GO:0005737	6	cytoplasm	6.60348e-65	I1RRU9	228	K	ATP-dependent RNA helicase eIF4A OS=Gibberella zeae OX=5518 GN=FGRA07_05449 PE=3 SV=1	FGRAMPH1_01T23309	1	0.00020153	122.39	K(1)DELTLEGIK	2	-1.4939	1
Cellular Component	GO:0005737	6	cytoplasm	6.60348e-65	I1RCJ7	169	K	Eukaryotic translation initiation factor 3 subunit D OS=Gibberella zeae (strain PH-1 / ATCC MYA-4620 / FGSC 9075 / NRRL 31084) OX=229533 GN=FG01314.1 PE=3 SV=1	FG01314.1	1	0.00292496	75.738	DYDK(1)PAR	2	1.5416	1
Cellular Component	GO:0005737	6	cytoplasm	6.60348e-65	I1RJV4	6	K	60S ribosomal protein L32 OS=Fusarium culmorum OX=5516 GN=FCULG_00006687 PE=4 SV=1	FG04137.1	1	0.0440881	49.358	K(1)HVPIVK	3	-0.0023551	1
Cellular Component	GO:0005737	6	cytoplasm	6.60348e-65	I1RJV4	114	K	60S ribosomal protein L32 OS=Fusarium culmorum OX=5516 GN=FCULG_00006687 PE=4 SV=1	FG04137.1	1	0.0139901	77.282	AK(1)QLGVK	2	0.48352	1
Cellular Component	GO:0005737	6	cytoplasm	6.60348e-65	I1RJV4	12	K	60S ribosomal protein L32 OS=Fusarium culmorum OX=5516 GN=FCULG_00006687 PE=4 SV=1	FG04137.1	1	0.0157755	69.432	HVPIVK(1)K	3	-0.0023551	1
Cellular Component	GO:0005737	6	cytoplasm	6.60348e-65	A0A1C3YK94	102	K	Cytochrome c OS=Fusarium culmorum OX=5516 GN=FCULG_00010843 PE=3 SV=1	FGRAMPH1_01T20703	1	0.000983125	64.476	DRNDLIAYLK(1)DSTK	3	-0.96966	1
Cellular Component	GO:0005737	6	cytoplasm	6.60348e-65	A0A1C3YK94	7	K	Cytochrome c OS=Fusarium culmorum OX=5516 GN=FCULG_00010843 PE=3 SV=1	FGRAMPH1_01T20703	1	0.0435759	58.917	AGGDIK(1)K	2	-0.7933	1
Cellular Component	GO:0005737	6	cytoplasm	6.60348e-65	A0A1C3YK94	14	K	Cytochrome c OS=Fusarium culmorum OX=5516 GN=FCULG_00010843 PE=3 SV=1	FGRAMPH1_01T20703	0.999958	0.0119655	60.102	KGANLFK(1)TR	3	0.7115	1
Cellular Component	GO:0005737	6	cytoplasm	6.60348e-65	A0A1C3YK94	8	K	Cytochrome c OS=Fusarium culmorum OX=5516 GN=FCULG_00010843 PE=3 SV=1	FGRAMPH1_01T20703	1	0.00405864	101.64	K(1)GANLFK	2	-0.1048	1
Cellular Component	GO:0005737	6	cytoplasm	6.60348e-65	A0A1C3YK94	42	K	Cytochrome c OS=Fusarium culmorum OX=5516 GN=FCULG_00010843 PE=3 SV=1	FGRAMPH1_01T20703	1	2.33014e-10	165.16	K(1)TGSVEGYSYTDANK	3	0.17057	3
Cellular Component	GO:0005737	6	cytoplasm	6.60348e-65	A0A1C3YK94	56	K	Cytochrome c OS=Fusarium culmorum OX=5516 GN=FCULG_00010843 PE=3 SV=1	FGRAMPH1_01T20703	1	1.4638e-13	139.9	TGSVEGYSYTDANK(1)QK	3	2.4348	3
Cellular Component	GO:0005737	6	cytoplasm	6.60348e-65	A0A1C3YK94	30	K	Cytochrome c OS=Fusarium culmorum OX=5516 GN=FCULG_00010843 PE=3 SV=1	FGRAMPH1_01T20703	1	0.000170378	78.249	DGGNK(1)IGPALHGLWGR	3	0.41477	1
Cellular Component	GO:0005737	6	cytoplasm	6.60348e-65	A0A1C3YK94	89	K	Cytochrome c OS=Fusarium culmorum OX=5516 GN=FCULG_00010843 PE=3 SV=1	FGRAMPH1_01T20703	1	0.0195002	56.122	MAFGGLK(1)K	3	-1.3397	2
Cellular Component	GO:0005737	6	cytoplasm	6.60348e-65	A0A1C3YK94	82	K	Cytochrome c OS=Fusarium culmorum OX=5516 GN=FCULG_00010843 PE=3 SV=1	FGRAMPH1_01T20703	1	6.11682e-05	85.522	YIPGTK(1)MAFGGLK	3	-0.0015832	4
Cellular Component	GO:0005737	6	cytoplasm	6.60348e-65	I1RY22	201	K	AoPex11B OS=Colletotrichum simmondsii OX=703756 GN=CSIM01_08360 PE=4 SV=1	FG09251.1	0.999997	0.00387912	67.879	SPK(1)EELDKER	3	-1.2458	1
Cellular Component	GO:0005737	6	cytoplasm	6.60348e-65	I1RE92	70	K	Glycolipid transfer protein OS=Fusarium langsethiae OX=179993 GN=FLAG1_06404 PE=4 SV=1	FG01974.1	1	8.38522e-07	107.09	DILGNVEK(1)LR	2	0.088085	1
Cellular Component	GO:0005737	6	cytoplasm	6.60348e-65	I1RE92	94	K	Glycolipid transfer protein OS=Fusarium langsethiae OX=179993 GN=FLAG1_06404 PE=4 SV=1	FG01974.1	1	0.0180916	72.607	NELK(1)TGK	2	-2.2816	1
Cellular Component	GO:0005737	6	cytoplasm	6.60348e-65	I1RE92	62	K	Glycolipid transfer protein OS=Fusarium langsethiae OX=179993 GN=FLAG1_06404 PE=4 SV=1	FG01974.1	1	0.000494974	100.88	K(1)DILGNVEK	2	0.75356	2
Cellular Component	GO:0005737	6	cytoplasm	6.60348e-65	A0A1C3YK51	1271	K	Clathrin heavy chain OS=Gibberella zeae (strain PH-1 / ATCC MYA-4620 / FGSC 9075 / NRRL 31084) OX=229533 GN=FGRAMPH1_01T18347 PE=3 SV=1	FGRAMPH1_01T18347	1	0.00176598	78.342	QVHEACVEK(1)K	3	1.81	1
Cellular Component	GO:0005737	6	cytoplasm	6.60348e-65	A0A1C3YK51	1121	K	Clathrin heavy chain OS=Gibberella zeae (strain PH-1 / ATCC MYA-4620 / FGSC 9075 / NRRL 31084) OX=229533 GN=FGRAMPH1_01T18347 PE=3 SV=1	FGRAMPH1_01T18347	1	0.0036625	71.896	VAK(1)AQLDGLR	2	-0.39131	1
Cellular Component	GO:0005737	6	cytoplasm	6.60348e-65	A0A1C3YK51	1509	K	Clathrin heavy chain OS=Gibberella zeae (strain PH-1 / ATCC MYA-4620 / FGSC 9075 / NRRL 31084) OX=229533 GN=FGRAMPH1_01T18347 PE=3 SV=1	FGRAMPH1_01T18347	1	0.000125047	128.81	LEK(1)HDLIFFR	3	-0.29016	1
Cellular Component	GO:0005737	6	cytoplasm	6.60348e-65	I1RCY0	393	K	Serine/threonine-protein phosphatase OS=Gibberella zeae (strain PH-1 / ATCC MYA-4620 / FGSC 9075 / NRRL 31084) OX=229533 GN=FG01464.1 PE=3 SV=1	FG01464.1	1	0.00176759	106.76	HVPALK(1)R	3	-2.5109	1
Cellular Component	GO:0005737	6	cytoplasm	6.60348e-65	I1RBS7	274	K	Dipeptidyl peptidase 3 OS=Gibberella zeae (strain PH-1 / ATCC MYA-4620 / FGSC 9075 / NRRL 31084) OX=229533 GN=FG01017.1 PE=3 SV=1	FG01017.1	1	1.13299e-16	172.5	NITAFINGAAENAENDTQK(1)K	3	-0.72488	1
Cellular Component	GO:0005737	6	cytoplasm	6.60348e-65	I1RBS7	32	K	Dipeptidyl peptidase 3 OS=Gibberella zeae (strain PH-1 / ATCC MYA-4620 / FGSC 9075 / NRRL 31084) OX=229533 GN=FG01017.1 PE=3 SV=1	FG01017.1	1	0.000749226	84.054	HFEVLNDK(1)QR	3	0.48903	2
Cellular Component	GO:0005737	6	cytoplasm	6.60348e-65	I1RBS7	181	K	Dipeptidyl peptidase 3 OS=Gibberella zeae (strain PH-1 / ATCC MYA-4620 / FGSC 9075 / NRRL 31084) OX=229533 GN=FG01017.1 PE=3 SV=1	FG01017.1	1	1.37074e-05	93.237	DDIK(1)AVSDWMESK	3	-1.0196	2
Cellular Component	GO:0005737	6	cytoplasm	6.60348e-65	I1RBS7	282	K	Dipeptidyl peptidase 3 OS=Gibberella zeae (strain PH-1 / ATCC MYA-4620 / FGSC 9075 / NRRL 31084) OX=229533 GN=FG01017.1 PE=3 SV=1	FG01017.1	1	1.87971e-13	140.2	MHEAYSK(1)SFESGSLEDFKDSQR	4	-0.14182	1
Cellular Component	GO:0005737	6	cytoplasm	6.60348e-65	I1RBS7	239	K	Dipeptidyl peptidase 3 OS=Gibberella zeae (strain PH-1 / ATCC MYA-4620 / FGSC 9075 / NRRL 31084) OX=229533 GN=FG01017.1 PE=3 SV=1	FG01017.1	1	3.11218e-16	163.68	GGDIGKETEFTVEDGSLK(1)GK	3	0.2921	3
Cellular Component	GO:0005737	6	cytoplasm	6.60348e-65	I1RBS7	227	K	Dipeptidyl peptidase 3 OS=Gibberella zeae (strain PH-1 / ATCC MYA-4620 / FGSC 9075 / NRRL 31084) OX=229533 GN=FG01017.1 PE=3 SV=1	FG01017.1	1	4.70591e-17	181.32	GGDIGK(1)ETEFTVEDGSLK	3	2.3744	3
Cellular Component	GO:0005737	6	cytoplasm	6.60348e-65	I1RBS7	626	K	Dipeptidyl peptidase 3 OS=Gibberella zeae (strain PH-1 / ATCC MYA-4620 / FGSC 9075 / NRRL 31084) OX=229533 GN=FG01017.1 PE=3 SV=1	FG01017.1	1	0.00453742	68.016	YLQK(1)LHIYK	3	0.35267	1
Cellular Component	GO:0005737	6	cytoplasm	6.60348e-65	I1RBS7	420	K	Dipeptidyl peptidase 3 OS=Gibberella zeae (strain PH-1 / ATCC MYA-4620 / FGSC 9075 / NRRL 31084) OX=229533 GN=FG01017.1 PE=3 SV=1	FG01017.1	1	0.00459022	67.385	APDEK(1)IPFIR	2	0.46115	1
Cellular Component	GO:0005737	6	cytoplasm	6.60348e-65	I1RBS7	42	K	Dipeptidyl peptidase 3 OS=Gibberella zeae (strain PH-1 / ATCC MYA-4620 / FGSC 9075 / NRRL 31084) OX=229533 GN=FG01017.1 PE=3 SV=1	FG01017.1	1	1.98851e-06	105.99	YAHFISK(1)AAFAGTR	3	-0.47694	1
Cellular Component	GO:0005737	6	cytoplasm	6.60348e-65	I1RBS7	567	K	Dipeptidyl peptidase 3 OS=Gibberella zeae (strain PH-1 / ATCC MYA-4620 / FGSC 9075 / NRRL 31084) OX=229533 GN=FG01017.1 PE=3 SV=1	FG01017.1	1	1.50296e-06	143.31	SQK(1)WGQAHSQAR	2	1.629	2
Cellular Component	GO:0005737	6	cytoplasm	6.60348e-65	I1RBS7	244	K	Dipeptidyl peptidase 3 OS=Gibberella zeae (strain PH-1 / ATCC MYA-4620 / FGSC 9075 / NRRL 31084) OX=229533 GN=FG01017.1 PE=3 SV=1	FG01017.1	1	0.00338267	59.884	TIK(1)LVYGDYAEEMK	3	-0.58842	1
Cellular Component	GO:0005737	6	cytoplasm	6.60348e-65	I1RBS7	275	K	Dipeptidyl peptidase 3 OS=Gibberella zeae (strain PH-1 / ATCC MYA-4620 / FGSC 9075 / NRRL 31084) OX=229533 GN=FG01017.1 PE=3 SV=1	FG01017.1	1	0.00509769	85.355	K(1)MHEAYSK	3	-0.84352	3
Cellular Component	GO:0005737	6	cytoplasm	6.60348e-65	I1RBS7	364	K	Dipeptidyl peptidase 3 OS=Gibberella zeae (strain PH-1 / ATCC MYA-4620 / FGSC 9075 / NRRL 31084) OX=229533 GN=FG01017.1 PE=3 SV=1	FG01017.1	1	5.96609e-10	143.94	LIPLLPWGAEFEK(1)DK	2	0.44339	2
Cellular Component	GO:0005737	6	cytoplasm	6.60348e-65	I1RBS7	82	K	Dipeptidyl peptidase 3 OS=Gibberella zeae (strain PH-1 / ATCC MYA-4620 / FGSC 9075 / NRRL 31084) OX=229533 GN=FG01017.1 PE=3 SV=1	FG01017.1	1	6.27124e-06	131.35	SANGDWNALAK(1)K	2	-2.1963	1
Cellular Component	GO:0005737	6	cytoplasm	6.60348e-65	I1RBS7	190	K	Dipeptidyl peptidase 3 OS=Gibberella zeae (strain PH-1 / ATCC MYA-4620 / FGSC 9075 / NRRL 31084) OX=229533 GN=FG01017.1 PE=3 SV=1	FG01017.1	1	0.000423304	62.658	AVSDWMESK(1)GLLPENNR	3	-0.53341	1
Cellular Component	GO:0005737	6	cytoplasm	6.60348e-65	I1RBS7	221	K	Dipeptidyl peptidase 3 OS=Gibberella zeae (strain PH-1 / ATCC MYA-4620 / FGSC 9075 / NRRL 31084) OX=229533 GN=FG01017.1 PE=3 SV=1	FG01017.1	1	1.49861e-13	140.59	EIPSK(1)GGDIGK	2	-0.39941	5
Cellular Component	GO:0005737	6	cytoplasm	6.60348e-65	I1RBS7	83	K	Dipeptidyl peptidase 3 OS=Gibberella zeae (strain PH-1 / ATCC MYA-4620 / FGSC 9075 / NRRL 31084) OX=229533 GN=FG01017.1 PE=3 SV=1	FG01017.1	1	5.76403e-06	141.34	K(1)AGVEEEEATR	2	0.32247	3
Cellular Component	GO:0005737	6	cytoplasm	6.60348e-65	I1RBS7	631	K	Dipeptidyl peptidase 3 OS=Gibberella zeae (strain PH-1 / ATCC MYA-4620 / FGSC 9075 / NRRL 31084) OX=229533 GN=FG01017.1 PE=3 SV=1	FG01017.1	1	3.67976e-06	115.57	LHIYK(1)STADVK	3	0.32531	1
Cellular Component	GO:0005737	6	cytoplasm	6.60348e-65	I1RBS7	115	K	Dipeptidyl peptidase 3 OS=Gibberella zeae (strain PH-1 / ATCC MYA-4620 / FGSC 9075 / NRRL 31084) OX=229533 GN=FG01017.1 PE=3 SV=1	FG01017.1	1	0.000112098	111.5	SFGDSK(1)FIPR	2	0.16079	2
Cellular Component	GO:0005737	6	cytoplasm	6.60348e-65	I1RBS7	622	K	Dipeptidyl peptidase 3 OS=Gibberella zeae (strain PH-1 / ATCC MYA-4620 / FGSC 9075 / NRRL 31084) OX=229533 GN=FG01017.1 PE=3 SV=1	FG01017.1	1	0.000583649	95.502	DAVAK(1)YLQK	3	-0.49851	2
Cellular Component	GO:0005737	6	cytoplasm	6.60348e-65	I1RBS7	606	K	Dipeptidyl peptidase 3 OS=Gibberella zeae (strain PH-1 / ATCC MYA-4620 / FGSC 9075 / NRRL 31084) OX=229533 GN=FG01017.1 PE=3 SV=1	FG01017.1	1	0.00558084	55.851	QDDLSDLTIK(1)LDR	2	-1.0629	1
Cellular Component	GO:0005737	6	cytoplasm	6.60348e-65	I1RBS7	348	K	Dipeptidyl peptidase 3 OS=Gibberella zeae (strain PH-1 / ATCC MYA-4620 / FGSC 9075 / NRRL 31084) OX=229533 GN=FG01017.1 PE=3 SV=1	FG01017.1	1	0.00110321	73.499	AFGELVEK(1)APK	3	0.25343	1
Cellular Component	GO:0005737	6	cytoplasm	6.60348e-65	I1RBS7	664	K	Dipeptidyl peptidase 3 OS=Gibberella zeae (strain PH-1 / ATCC MYA-4620 / FGSC 9075 / NRRL 31084) OX=229533 GN=FG01017.1 PE=3 SV=1	FG01017.1	1	0.00879377	83.206	DIVLK(1)NK	2	-1.1702	1
Cellular Component	GO:0005737	6	cytoplasm	6.60348e-65	I1RBS7	201	K	Dipeptidyl peptidase 3 OS=Gibberella zeae (strain PH-1 / ATCC MYA-4620 / FGSC 9075 / NRRL 31084) OX=229533 GN=FG01017.1 PE=3 SV=1	FG01017.1	1	6.77706e-09	123.76	K(1)TSDGNFEILIASAVK	3	0.62156	2
Cellular Component	GO:0005737	6	cytoplasm	6.60348e-65	I1RBS7	24	K	Dipeptidyl peptidase 3 OS=Gibberella zeae (strain PH-1 / ATCC MYA-4620 / FGSC 9075 / NRRL 31084) OX=229533 GN=FG01017.1 PE=3 SV=1	FG01017.1	1	1.07314e-05	102.5	LEIEK(1)HFEVLNDK	4	-0.36053	2
Cellular Component	GO:0005737	6	cytoplasm	6.60348e-65	I1RBS7	611	K	Dipeptidyl peptidase 3 OS=Gibberella zeae (strain PH-1 / ATCC MYA-4620 / FGSC 9075 / NRRL 31084) OX=229533 GN=FG01017.1 PE=3 SV=1	FG01017.1	1	0.00332735	89.029	SK(1)ILTAGR	2	-0.30336	1
Cellular Component	GO:0005737	6	cytoplasm	6.60348e-65	I1RBS7	415	K	Dipeptidyl peptidase 3 OS=Gibberella zeae (strain PH-1 / ATCC MYA-4620 / FGSC 9075 / NRRL 31084) OX=229533 GN=FG01017.1 PE=3 SV=1	FG01017.1	1	3.01172e-06	92.439	NVSLGNVLSAK(1)APDEK	4	-0.5856	2
Cellular Component	GO:0005737	6	cytoplasm	6.60348e-65	I1RBS7	293	K	Dipeptidyl peptidase 3 OS=Gibberella zeae (strain PH-1 / ATCC MYA-4620 / FGSC 9075 / NRRL 31084) OX=229533 GN=FG01017.1 PE=3 SV=1	FG01017.1	1	2.99368e-31	272.96	SFESGSLEDFK(1)DSQR	2	-0.1102	5
Cellular Component	GO:0005737	6	cytoplasm	6.60348e-65	I1RNQ5	32	K	40S ribosomal protein S17 OS=Gibberella zeae OX=5518 GN=FGRA07_09718 PE=3 SV=1	FG05640.1	1	0.00604436	65.842	LTLDFETNK(1)R	2	1.3767	1
Cellular Component	GO:0005737	6	cytoplasm	6.60348e-65	I1RK57	353	K	Calcium-transporting ATPase 3 OS=Gibberella zeae OX=5518 GN=FGRA07_03279 PE=3 SV=1	FG04245.1	1	0.0141887	80.098	K(1)ANVVVR	2	-0.37024	1
Cellular Component	GO:0005737	6	cytoplasm	6.60348e-65	I1RK57	948	K	Calcium-transporting ATPase 3 OS=Gibberella zeae OX=5518 GN=FGRA07_03279 PE=3 SV=1	FG04245.1	1	4.92937e-05	101.72	YSEACIPVFK(1)AR	2	-0.38533	1
Cellular Component	GO:0005737	6	cytoplasm	6.60348e-65	I1RK57	260	K	Calcium-transporting ATPase 3 OS=Gibberella zeae OX=5518 GN=FGRA07_03279 PE=3 SV=1	FG04245.1	1	0.00637564	73.951	K(1)QPFVGASK	2	0.79888	1
Cellular Component	GO:0005737	6	cytoplasm	6.60348e-65	I1RK57	268	K	Calcium-transporting ATPase 3 OS=Gibberella zeae OX=5518 GN=FGRA07_03279 PE=3 SV=1	FG04245.1	1	0.0343623	53.751	QPFVGASK(1)R	2	-4.3723	1
Cellular Component	GO:0005737	6	cytoplasm	6.60348e-65	I1S0H5	808	K	5-oxoprolinase OS=Gibberella zeae OX=5518 GN=FGRA07_06586 PE=4 SV=1	FG10203.1	1	0.000738574	86.114	TSVSTNVK(1)ER	2	1.6861	1
Cellular Component	GO:0005737	6	cytoplasm	6.60348e-65	I1RBH5	147	K	Endoplasmic reticulum transmembrane protein OS=Fusarium langsethiae OX=179993 GN=FLAG1_01325 PE=4 SV=1	FG00898.1	1	0.0208348	49.489	SYEGTK(1)DNTK	3	0.69919	1
Cellular Component	GO:0005737	6	cytoplasm	6.60348e-65	I1RM82	246	K	Eukaryotic translation initiation factor 3 subunit G OS=Gibberella zeae (strain PH-1 / ATCC MYA-4620 / FGSC 9075 / NRRL 31084) OX=229533 GN=FG05065.1 PE=3 SV=1	FG05065.1	1	0.0551134	50.703	VFLAK(1)DR	2	0.49779	1
Cellular Component	GO:0005737	6	cytoplasm	6.60348e-65	I1RBC9	56	K	Ribosomal protein L15 OS=Gibberella zeae (strain PH-1 / ATCC MYA-4620 / FGSC 9075 / NRRL 31084) OX=229533 GN=FG00845.1 PE=3 SV=1	FG00845.1	1	0.000400371	125.82	AK(1)QGYVIYR	2	-1.0685	1
Cellular Component	GO:0005737	6	cytoplasm	6.60348e-65	I1RBC9	169	K	Ribosomal protein L15 OS=Gibberella zeae (strain PH-1 / ATCC MYA-4620 / FGSC 9075 / NRRL 31084) OX=229533 GN=FG00845.1 PE=3 SV=1	FG00845.1	1	0.00369951	91.867	GLTATGK(1)K	2	0.90663	1
Cellular Component	GO:0005737	6	cytoplasm	6.60348e-65	I1RBC9	157	K	Ribosomal protein L15 OS=Gibberella zeae (strain PH-1 / ATCC MYA-4620 / FGSC 9075 / NRRL 31084) OX=229533 GN=FG00845.1 PE=3 SV=1	FG00845.1	1	0.00146167	65.842	INWIVNPVHK(1)HR	4	-0.41626	1
Cellular Component	GO:0005737	6	cytoplasm	6.60348e-65	I1RBC9	12	K	Ribosomal protein L15 OS=Gibberella zeae (strain PH-1 / ATCC MYA-4620 / FGSC 9075 / NRRL 31084) OX=229533 GN=FG00845.1 PE=3 SV=1	FG00845.1	1	0.00226685	102.07	YVEELQK(1)K	3	2.0163	2
Cellular Component	GO:0005737	6	cytoplasm	6.60348e-65	I1RBC9	14	K	Ribosomal protein L15 OS=Gibberella zeae (strain PH-1 / ATCC MYA-4620 / FGSC 9075 / NRRL 31084) OX=229533 GN=FG00845.1 PE=3 SV=1	FG00845.1	1	1.6008e-07	177.83	K(1)QSDVVAFLLR	3	-0.98839	3
Cellular Component	GO:0005737	6	cytoplasm	6.60348e-65	I1RBC9	176	K	Ribosomal protein L15 OS=Gibberella zeae (strain PH-1 / ATCC MYA-4620 / FGSC 9075 / NRRL 31084) OX=229533 GN=FG00845.1 PE=3 SV=1	FG00845.1	1	0.0160754	64.803	GLNK(1)GHR	3	0.11697	1
Cellular Component	GO:0005737	6	cytoplasm	6.60348e-65	I1RBC9	5	K	Ribosomal protein L15 OS=Gibberella zeae (strain PH-1 / ATCC MYA-4620 / FGSC 9075 / NRRL 31084) OX=229533 GN=FG00845.1 PE=3 SV=1	FG00845.1	1	6.82248e-05	99.283	GALK(1)YVEELQK	3	0.9167	1
Cellular Component	GO:0005737	6	cytoplasm	6.60348e-65	V6RMW6	112	K	40S ribosomal protein S13-1 OS=Gibberella zeae OX=5518 GN=FGRA07_05242 PE=3 SV=1	FG07048.1	0.999956	0.023864	71.425	DKDSK(1)FR	2	0.12614	1
Cellular Component	GO:0005737	6	cytoplasm	6.60348e-65	V6RMW6	130	K	40S ribosomal protein S13-1 OS=Gibberella zeae OX=5518 GN=FGRA07_05242 PE=3 SV=1	FG07048.1	1	0.000209245	82.069	YYK(1)TVGVLPPTWK	3	0.90488	1
Cellular Component	GO:0005737	6	cytoplasm	6.60348e-65	V6RMW6	93	K	40S ribosomal protein S13-1 OS=Gibberella zeae OX=5518 GN=FGRA07_05242 PE=3 SV=1	FG07048.1	1	1.02307e-05	86.367	SSGLAPELPEDLYMLIK(1)K	4	-0.9217	3
Cellular Component	GO:0005737	6	cytoplasm	6.60348e-65	I1RZE4	558	K	26S proteasome regulatory subunit RPN1 OS=Gibberella zeae (strain PH-1 / ATCC MYA-4620 / FGSC 9075 / NRRL 31084) OX=229533 GN=FGRAMPH1_01T26285 PE=3 SV=1	FGRAMPH1_01T26285	1	0.0135073	60.255	SQLTDK(1)WTR	2	1.7884	2
Cellular Component	GO:0005737	6	cytoplasm	6.60348e-65	A0A0E0RV94	2778	K	Ribosomal protein L19 OS=Gibberella zeae (strain PH-1 / ATCC MYA-4620 / FGSC 9075 / NRRL 31084) OX=229533 GN=FG09874.1 PE=3 SV=1	FG09874.1	1	0.00128563	120.65	RLLVK(1)YR	3	-0.61155	1
Cellular Component	GO:0005737	6	cytoplasm	6.60348e-65	A0A0E0RV94	2723	K	Ribosomal protein L19 OS=Gibberella zeae (strain PH-1 / ATCC MYA-4620 / FGSC 9075 / NRRL 31084) OX=229533 GN=FG09874.1 PE=3 SV=1	FG09874.1	1	0.000154091	97.965	K(1)PVTQHSR	3	0.13607	1
Cellular Component	GO:0005737	6	cytoplasm	6.60348e-65	A0A0E0RV94	2713	K	Ribosomal protein L19 OS=Gibberella zeae (strain PH-1 / ATCC MYA-4620 / FGSC 9075 / NRRL 31084) OX=229533 GN=FG09874.1 PE=3 SV=1	FG09874.1	1	0.0250891	55.258	K(1)LISDGLIIR	2	-0.11283	1
Cellular Component	GO:0005737	6	cytoplasm	6.60348e-65	A0A0E0RV94	2784	K	Ribosomal protein L19 OS=Gibberella zeae (strain PH-1 / ATCC MYA-4620 / FGSC 9075 / NRRL 31084) OX=229533 GN=FG09874.1 PE=3 SV=1	FG09874.1	1	0.0178099	72.928	ASGK(1)IDK	2	-0.44974	1
Cellular Component	GO:0005737	6	cytoplasm	6.60348e-65	A0A0E0RV94	2803	K	Ribosomal protein L19 OS=Gibberella zeae (strain PH-1 / ATCC MYA-4620 / FGSC 9075 / NRRL 31084) OX=229533 GN=FG09874.1 PE=3 SV=1	FG09874.1	1	0.0338493	51.787	GNAFK(1)HK	3	0.27801	1
Cellular Component	GO:0005737	6	cytoplasm	6.60348e-65	Q4I1H6	131	K	Sorting nexin-3 OS=Gibberella zeae (strain PH-1 / ATCC MYA-4620 / FGSC 9075 / NRRL 31084) OX=229533 GN=SNX3 PE=3 SV=2	SNX3	1	0.0216014	55.064	RAGLEK(1)FLK	3	-1.327	1
Cellular Component	GO:0005737	6	cytoplasm	6.60348e-65	Q4I1H6	111	K	Sorting nexin-3 OS=Gibberella zeae (strain PH-1 / ATCC MYA-4620 / FGSC 9075 / NRRL 31084) OX=229533 GN=SNX3 PE=3 SV=2	SNX3	1	0.0258712	40.941	VTIPPLPGK(1)VFTNR	3	-0.050899	1
Cellular Component	GO:0005737	6	cytoplasm	6.60348e-65	I1RBI1	622	K	Alanine--tRNA ligase OS=Gibberella zeae (strain PH-1 / ATCC MYA-4620 / FGSC 9075 / NRRL 31084) OX=229533 GN=FG00906.1 PE=3 SV=1	FG00906.1	1	5.11749e-06	96.143	EVLGDEVNQK(1)GSLVDSDK	3	0.48821	1
Cellular Component	GO:0005737	6	cytoplasm	6.60348e-65	I1RA49	197	K	ATP synthase subunit 4 OS=Gibberella zeae OX=5518 GN=FGRA07_06894 PE=4 SV=1	FG00373.1	1	0.00342449	88.177	YEGQVK(1)QR	2	0.20531	1
Cellular Component	GO:0005737	6	cytoplasm	6.60348e-65	I1RA49	119	K	ATP synthase subunit 4 OS=Gibberella zeae OX=5518 GN=FGRA07_06894 PE=4 SV=1	FG00373.1	1	0.00173909	69.721	EWAEAQNNK(1)IK	3	0.49734	1
Cellular Component	GO:0005737	6	cytoplasm	6.60348e-65	I1RA49	136	K	ATP synthase subunit 4 OS=Gibberella zeae OX=5518 GN=FGRA07_06894 PE=4 SV=1	FG00373.1	1	0.000211335	134.57	ADHTEAVK(1)GR	2	0.52739	2
Cellular Component	GO:0005737	6	cytoplasm	6.60348e-65	I1RA49	160	K	ATP synthase subunit 4 OS=Gibberella zeae OX=5518 GN=FGRA07_06894 PE=4 SV=1	FG00373.1	1	6.37166e-06	131.69	NLFQVSK(1)ETAK	2	0.088537	2
Cellular Component	GO:0005737	6	cytoplasm	6.60348e-65	Q4IJU0	452	K	FACT complex subunit POB3 OS=Gibberella zeae (strain PH-1 / ATCC MYA-4620 / FGSC 9075 / NRRL 31084) OX=229533 GN=POB3 PE=3 SV=1	POB3	1	0.00101944	74.611	EDLK(1)ALESFFK	3	-0.6175	1
Cellular Component	GO:0005737	6	cytoplasm	6.60348e-65	Q4IMD1	55	K	Histone H2A.Z OS=Gibberella zeae (strain PH-1 / ATCC MYA-4620 / FGSC 9075 / NRRL 31084) OX=229533 GN=HTZ1 PE=3 SV=1	HTZ1	1	0.00136937	106.2	QNTQQK(1)MR	2	-1.5862	2
Cellular Component	GO:0005737	6	cytoplasm	6.60348e-65	I1RMW9	900	K	Fatty acid synthase subunit beta dehydratase OS=Gibberella zeae OX=5518 GN=FGRA07_01469 PE=3 SV=1	FG05322.1	1	0.0120677	79.474	NK(1)DYYIK	2	0.52609	1
Cellular Component	GO:0005737	6	cytoplasm	6.60348e-65	I1RMW9	1966	K	Fatty acid synthase subunit beta dehydratase OS=Gibberella zeae OX=5518 GN=FGRA07_01469 PE=3 SV=1	FG05322.1	1	4.10852e-09	124.46	IDIEEVKDNIEEVK(1)GHLR	4	-0.34392	1
Cellular Component	GO:0005737	6	cytoplasm	6.60348e-65	I1RMW9	946	K	Fatty acid synthase subunit beta dehydratase OS=Gibberella zeae OX=5518 GN=FGRA07_01469 PE=3 SV=1	FG05322.1	1	6.3719e-05	92.856	LVELLYVK(1)HQSR	3	-0.25136	1
Cellular Component	GO:0005737	6	cytoplasm	6.60348e-65	I1RAU7	149	K	40S ribosomal protein S6 OS=Gibberella zeae (strain PH-1 / ATCC MYA-4620 / FGSC 9075 / NRRL 31084) OX=229533 GN=FGRAMPH1_01T01603 PE=3 SV=1	FGRAMPH1_01T01603	0.99478	0.0171971	53.136	K(0.005)FFGLTK(0.995)DDDVR	3	1.2334	1
Cellular Component	GO:0005737	6	cytoplasm	6.60348e-65	I1RAU7	169	K	40S ribosomal protein S6 OS=Gibberella zeae (strain PH-1 / ATCC MYA-4620 / FGSC 9075 / NRRL 31084) OX=229533 GN=FGRAMPH1_01T01603 PE=3 SV=1	FGRAMPH1_01T01603	1	0.0187509	57.885	GEGK(1)SPYTK	2	-0.22238	1
Cellular Component	GO:0005737	6	cytoplasm	6.60348e-65	I1RAU7	143	K	40S ribosomal protein S6 OS=Gibberella zeae (strain PH-1 / ATCC MYA-4620 / FGSC 9075 / NRRL 31084) OX=229533 GN=FGRAMPH1_01T01603 PE=3 SV=1	FGRAMPH1_01T01603	1	0.0162946	78.149	K(1)FFGLTK	2	0.55894	1
Cellular Component	GO:0005737	6	cytoplasm	6.60348e-65	I1RAU7	223	K	40S ribosomal protein S6 OS=Gibberella zeae (strain PH-1 / ATCC MYA-4620 / FGSC 9075 / NRRL 31084) OX=229533 GN=FGRAMPH1_01T01603 PE=3 SV=1	FGRAMPH1_01T01603	1	0.0131535	70.056	IAEAK(1)VNK	2	0.59775	1
Cellular Component	GO:0005737	6	cytoplasm	6.60348e-65	I1RRV4	817	K	Valyl-tRNA synthetase OS=Gibberella zeae OX=5518 GN=FGRA07_05440 PE=3 SV=1	FG06850.1	1	0.0121654	54.259	WILHK(1)MNSAAK	3	-0.92322	1
Cellular Component	GO:0005737	6	cytoplasm	6.60348e-65	I1RRV4	867	K	Valyl-tRNA synthetase OS=Gibberella zeae OX=5518 GN=FGRA07_05440 PE=3 SV=1	FG06850.1	1	0.0344001	45.68	DGTEK(1)ER	2	-0.72856	1
Cellular Component	GO:0005737	6	cytoplasm	6.60348e-65	I1RRV4	540	K	Valyl-tRNA synthetase OS=Gibberella zeae OX=5518 GN=FGRA07_05440 PE=3 SV=1	FG06850.1	1	0.0171971	53.136	IRPESAEK(1)SYYR	3	-0.0073488	1
Cellular Component	GO:0005737	6	cytoplasm	6.60348e-65	I1RY25	42	K	Niemann-Pick type C-related protein 1 OS=Fusarium culmorum OX=5516 GN=FCULG_00010532 PE=4 SV=1	FG09254.1	1	0.000942919	73.499	GHCGK(1)QSFFGK	3	-0.18495	1
Cellular Component	GO:0005737	6	cytoplasm	6.60348e-65	I1RY25	90	K	Niemann-Pick type C-related protein 1 OS=Fusarium culmorum OX=5516 GN=FCULG_00010532 PE=4 SV=1	FG09254.1	1	6.47166e-06	89.911	TGPVCCTLDQVK(1)SLK	3	0.80022	1
Cellular Component	GO:0005737	6	cytoplasm	6.60348e-65	I1RY25	164	K	Niemann-Pick type C-related protein 1 OS=Fusarium culmorum OX=5516 GN=FCULG_00010532 PE=4 SV=1	FG09254.1	1	9.13213e-07	133.48	YGSGFYDSCK(1)EVK	2	0.38494	4
Cellular Component	GO:0005737	6	cytoplasm	6.60348e-65	I1RY25	226	K	Niemann-Pick type C-related protein 1 OS=Fusarium culmorum OX=5516 GN=FCULG_00010532 PE=4 SV=1	FG09254.1	1	0.000262076	134.38	K(1)CNDEDPNYR	2	0.67932	2
Cellular Component	GO:0005737	6	cytoplasm	6.60348e-65	I1RY25	167	K	Niemann-Pick type C-related protein 1 OS=Fusarium culmorum OX=5516 GN=FCULG_00010532 PE=4 SV=1	FG09254.1	1	0.000688931	92.792	EVK(1)FGGANSR	2	-0.51189	1
Cellular Component	GO:0005737	6	cytoplasm	6.60348e-65	I1RN88	294	K	Pyruvate dehydrogenase E1 component subunit alpha OS=Gibberella zeae (strain PH-1 / ATCC MYA-4620 / FGSC 9075 / NRRL 31084) OX=229533 GN=FG05454.1 PE=4 SV=1	FG05454.1	1	1.36252e-13	139.08	EYTAADK(1)GPLVLEYVTYR	3	1.5992	1
Cellular Component	GO:0005737	6	cytoplasm	6.60348e-65	I1RN88	261	K	Pyruvate dehydrogenase E1 component subunit alpha OS=Gibberella zeae (strain PH-1 / ATCC MYA-4620 / FGSC 9075 / NRRL 31084) OX=229533 GN=FG05454.1 PE=4 SV=1	FG05454.1	1	0.000133287	147.62	SSALTDYYK(1)R	2	0.43707	2
Cellular Component	GO:0005737	6	cytoplasm	6.60348e-65	I1RN88	338	K	Pyruvate dehydrogenase E1 component subunit alpha OS=Gibberella zeae (strain PH-1 / ATCC MYA-4620 / FGSC 9075 / NRRL 31084) OX=229533 GN=FG05454.1 PE=4 SV=1	FG05454.1	1	0.000875439	72.705	STNDPIAGLK(1)QK	3	1.0882	1
Cellular Component	GO:0005737	6	cytoplasm	6.60348e-65	I1RN88	287	K	Pyruvate dehydrogenase E1 component subunit alpha OS=Gibberella zeae (strain PH-1 / ATCC MYA-4620 / FGSC 9075 / NRRL 31084) OX=229533 GN=FG05454.1 PE=4 SV=1	FG05454.1	1	0.000188061	127.56	YGK(1)EYTAADK	2	0.23099	1
Cellular Component	GO:0005737	6	cytoplasm	6.60348e-65	I1RN88	284	K	Pyruvate dehydrogenase E1 component subunit alpha OS=Gibberella zeae (strain PH-1 / ATCC MYA-4620 / FGSC 9075 / NRRL 31084) OX=229533 GN=FG05454.1 PE=4 SV=1	FG05454.1	1	0.00698768	85.265	AAVK(1)YGK	2	1.4681	2
Cellular Component	GO:0005737	6	cytoplasm	6.60348e-65	I1RA72	97	K	Tubulin alpha chain OS=Gibberella zeae (strain PH-1 / ATCC MYA-4620 / FGSC 9075 / NRRL 31084) OX=229533 GN=FGRAMPH1_01T01037 PE=3 SV=1	FGRAMPH1_01T01037	1	0.000476191	64.318	NLFHPELLVSGK(1)EDAANNYAR	3	0.62991	1
Cellular Component	GO:0005737	6	cytoplasm	6.60348e-65	I1RA72	164	K	Tubulin alpha chain OS=Gibberella zeae (strain PH-1 / ATCC MYA-4620 / FGSC 9075 / NRRL 31084) OX=229533 GN=FGRAMPH1_01T01037 PE=3 SV=1	FGRAMPH1_01T01037	1	0.0302729	52.716	LSTEYGK(1)K	3	1.7286	1
Cellular Component	GO:0005737	6	cytoplasm	6.60348e-65	I1RSE0	72	K	3-hydroxyanthranilate 3,4-dioxygenase OS=Gibberella zeae (strain PH-1 / ATCC MYA-4620 / FGSC 9075 / NRRL 31084) OX=229533 GN=FG07058.1 PE=3 SV=1	FG07058.1	1	0.00340252	88.37	VVDEGK(1)FR	2	0.38642	1
Cellular Component	GO:0005737	6	cytoplasm	6.60348e-65	I1RSE0	111	K	3-hydroxyanthranilate 3,4-dioxygenase OS=Gibberella zeae (strain PH-1 / ATCC MYA-4620 / FGSC 9075 / NRRL 31084) OX=229533 GN=FG07058.1 PE=3 SV=1	FG07058.1	1	0.0319202	54.066	RPK(1)DSLDR	3	0.8365	1
Cellular Component	GO:0005737	6	cytoplasm	6.60348e-65	V6QUV7	90	K	Calnexin OS=Fusarium sporotrichioides OX=5514 GN=FSPOR_10143 PE=3 SV=1	FG00491.1	1	0.00814483	78.556	YK(1)GIDGDK	2	-0.04318	2
Cellular Component	GO:0005737	6	cytoplasm	6.60348e-65	V6QUV7	120	K	Calnexin OS=Fusarium sporotrichioides OX=5514 GN=FSPOR_10143 PE=3 SV=1	FG00491.1	0.999993	0.030059	64.265	KIDNK(1)GK	3	0.46691	2
Cellular Component	GO:0005737	6	cytoplasm	6.60348e-65	V6QUV7	185	K	Calnexin OS=Fusarium sporotrichioides OX=5514 GN=FSPOR_10143 PE=3 SV=1	FG00491.1	1	0.0290519	43.77	VHFIFNHK(1)NPK	4	0.30208	1
Cellular Component	GO:0005737	6	cytoplasm	6.60348e-65	V6QUV7	446	K	Calnexin OS=Fusarium sporotrichioides OX=5514 GN=FSPOR_10143 PE=3 SV=1	FG00491.1	0.974116	0.000575416	71.781	ALAEADK(0.026)PK(0.974)QDDKPR	4	0.29561	1
Cellular Component	GO:0005737	6	cytoplasm	6.60348e-65	V6QUV7	188	K	Calnexin OS=Fusarium sporotrichioides OX=5514 GN=FSPOR_10143 PE=3 SV=1	FG00491.1	1	3.39583e-05	157.03	NPK(1)TGEYEEK	2	0.78071	2
Cellular Component	GO:0005737	6	cytoplasm	6.60348e-65	V6QUV7	122	K	Calnexin OS=Fusarium sporotrichioides OX=5514 GN=FSPOR_10143 PE=3 SV=1	FG00491.1	1	0.000136071	96.059	GK(1)TLVVQYEVK	2	0.34149	2
Cellular Component	GO:0005737	6	cytoplasm	6.60348e-65	V6QUV7	112	K	Calnexin OS=Fusarium sporotrichioides OX=5514 GN=FSPOR_10143 PE=3 SV=1	FG00491.1	1	0.000781441	66.004	NPAAHHAISAK(1)FPK	4	-0.49978	1
Cellular Component	GO:0005737	6	cytoplasm	6.60348e-65	V6QUV7	356	K	Calnexin OS=Fusarium sporotrichioides OX=5514 GN=FSPOR_10143 PE=3 SV=1	FG00491.1	1	4.17794e-06	101.43	GK(1)WTAPYVENPAYK	3	1.1383	1
Cellular Component	GO:0005737	6	cytoplasm	6.60348e-65	V6QUV7	354	K	Calnexin OS=Fusarium sporotrichioides OX=5514 GN=FSPOR_10143 PE=3 SV=1	FG00491.1	1	0.00822808	76.221	RNPDYK(1)GK	3	-0.354	2
Cellular Component	GO:0005737	6	cytoplasm	6.60348e-65	V6QUV7	177	K	Calnexin OS=Fusarium sporotrichioides OX=5514 GN=FSPOR_10143 PE=3 SV=1	FG00491.1	1	0.0139455	48.467	CGHTNK(1)VHFIFNHK	5	-0.36357	1
Cellular Component	GO:0005737	6	cytoplasm	6.60348e-65	V6QUV7	432	K	Calnexin OS=Fusarium sporotrichioides OX=5514 GN=FSPOR_10143 PE=3 SV=1	FG00491.1	1	1.35464e-08	129.77	LAEETFGVK(1)HPVEK	4	-0.59748	2
Cellular Component	GO:0005737	6	cytoplasm	6.60348e-65	V6QUV7	65	K	Calnexin OS=Fusarium sporotrichioides OX=5514 GN=FSPOR_10143 PE=3 SV=1	FG00491.1	1	0.0032139	94.85	WQPSHAK(1)K	3	2.0775	4
Cellular Component	GO:0005737	6	cytoplasm	6.60348e-65	V6QUV7	171	K	Calnexin OS=Fusarium sporotrichioides OX=5514 GN=FSPOR_10143 PE=3 SV=1	FG00491.1	1	3.88882e-14	141.48	ALHQEEFANTTPYVIMFGPDK(1)CGHTNK	4	-1.1354	2
Cellular Component	GO:0005737	6	cytoplasm	6.60348e-65	V6QUV7	96	K	Calnexin OS=Fusarium sporotrichioides OX=5514 GN=FSPOR_10143 PE=3 SV=1	FG00491.1	1	0.000103797	99.5	GIDGDK(1)GLVVK	3	0.23599	4
Cellular Component	GO:0005737	6	cytoplasm	6.60348e-65	V6QUV7	195	K	Calnexin OS=Fusarium sporotrichioides OX=5514 GN=FSPOR_10143 PE=3 SV=1	FG00491.1	1	8.13699e-09	119.47	TGEYEEK(1)HLESPPSAK	3	-0.11893	1
Cellular Component	GO:0005737	6	cytoplasm	6.60348e-65	I1RNP7	210	K	Proteasome subunit beta OS=Gibberella zeae (strain PH-1 / ATCC MYA-4620 / FGSC 9075 / NRRL 31084) OX=229533 GN=FG05631.1 PE=3 SV=1	FG05631.1	1	7.92887e-06	109.72	MVVLTK(1)EGADR	3	-0.6534	3
Cellular Component	GO:0005737	6	cytoplasm	6.60348e-65	I1RNP7	194	K	Proteasome subunit beta OS=Gibberella zeae (strain PH-1 / ATCC MYA-4620 / FGSC 9075 / NRRL 31084) OX=229533 GN=FG05631.1 PE=3 SV=1	FG05631.1	1	6.47084e-08	120.32	EAIK(1)WDGSSGGVIR	2	-0.3148	3
Cellular Component	GO:0005737	6	cytoplasm	6.60348e-65	I1RNP7	186	K	Proteasome subunit beta OS=Gibberella zeae (strain PH-1 / ATCC MYA-4620 / FGSC 9075 / NRRL 31084) OX=229533 GN=FG05631.1 PE=3 SV=1	FG05631.1	1	2.9315e-06	99.371	EGMEKDDAVNFVK(1)GALR	3	1.5672	1
Cellular Component	GO:0005737	6	cytoplasm	6.60348e-65	I1RNP7	62	K	Proteasome subunit beta OS=Gibberella zeae (strain PH-1 / ATCC MYA-4620 / FGSC 9075 / NRRL 31084) OX=229533 GN=FG05631.1 PE=3 SV=1	FG05631.1	1	0.0221189	68.016	VTDK(1)LTR	2	0.81567	1
Cellular Component	GO:0005737	6	cytoplasm	6.60348e-65	I1RZT0	458	K	Asparagine synthetase 2 OS=Gibberella zeae OX=5518 GN=FGRA07_10095 PE=4 SV=1	FG09934.1	0.99955	0.0146488	58.699	EKLEK(1)YILR	3	0.063945	1
Cellular Component	GO:0005737	6	cytoplasm	6.60348e-65	I1RXH2	194	K	Homoserine o-acetyltransferase OS=Fusarium sporotrichioides OX=5514 GN=FSPOR_10296 PE=4 SV=1	FG09041.1	1	0.00960016	82.287	NWTDK(1)EK	2	-0.92321	2
Cellular Component	GO:0005737	6	cytoplasm	6.60348e-65	I1RXH2	241	K	Homoserine o-acetyltransferase OS=Fusarium sporotrichioides OX=5514 GN=FSPOR_10296 PE=4 SV=1	FG09041.1	1	0.00345755	63.624	DFWEK(1)WALSK	3	-0.52808	2
Cellular Component	GO:0005737	6	cytoplasm	6.60348e-65	I1RXH2	112	K	Homoserine o-acetyltransferase OS=Fusarium sporotrichioides OX=5514 GN=FSPOR_10296 PE=4 SV=1	FG09041.1	1	5.15542e-06	90.412	AQHQLMTHLGIK(1)HLR	5	-0.52348	1
Cellular Component	GO:0005737	6	cytoplasm	6.60348e-65	I1RXH2	169	K	Homoserine o-acetyltransferase OS=Fusarium sporotrichioides OX=5514 GN=FSPOR_10296 PE=4 SV=1	FG09041.1	1	1.00249e-06	104.2	SALLAAK(1)GATSAGSIK	3	1.1597	1
Cellular Component	GO:0005737	6	cytoplasm	6.60348e-65	I1RXH2	178	K	Homoserine o-acetyltransferase OS=Fusarium sporotrichioides OX=5514 GN=FSPOR_10296 PE=4 SV=1	FG09041.1	1	2.56703e-06	150.33	GATSAGSIK(1)GR	3	-0.17608	2
Cellular Component	GO:0005737	6	cytoplasm	6.60348e-65	I1RXH2	224	K	Homoserine o-acetyltransferase OS=Fusarium sporotrichioides OX=5514 GN=FSPOR_10296 PE=4 SV=1	FG09041.1	1	0.000343988	68.329	LFTK(1)FYNAPDLETFMK	3	-1.6376	1
Cellular Component	GO:0005737	6	cytoplasm	6.60348e-65	I1RXH2	196	K	Homoserine o-acetyltransferase OS=Fusarium sporotrichioides OX=5514 GN=FSPOR_10296 PE=4 SV=1	FG09041.1	0.998081	2.76847e-06	136.6	NWTDK(0.002)EK(0.998)DVGLK	3	1.699	1
Cellular Component	GO:0005737	6	cytoplasm	6.60348e-65	I1RXH2	275	K	Homoserine o-acetyltransferase OS=Fusarium sporotrichioides OX=5514 GN=FSPOR_10296 PE=4 SV=1	FG09041.1	1	1.93169e-06	99.344	QEPYNGDFEK(1)AMAGIK	3	-0.43345	1
Cellular Component	GO:0005737	6	cytoplasm	6.60348e-65	I1RXH2	290	K	Homoserine o-acetyltransferase OS=Fusarium sporotrichioides OX=5514 GN=FSPOR_10296 PE=4 SV=1	FG09041.1	1	2.35759e-14	154.34	ILVLPSK(1)TDLYFPPEDSEYEVK	4	1.1059	2
Cellular Component	GO:0005737	6	cytoplasm	6.60348e-65	V6RTJ8	59	K	40S ribosomal protein S0 OS=Gibberella zeae (strain PH-1 / ATCC MYA-4620 / FGSC 9075 / NRRL 31084) OX=229533 GN=FG10905.1 PE=3 SV=1	FG10905.1	1	0.015122	57.792	TWEK(1)IVLAAR	2	-1.3391	1
Cellular Component	GO:0005737	6	cytoplasm	6.60348e-65	I1RFI3	1250	K	Cation-transporting ATPase OS=Gibberella zeae (strain PH-1 / ATCC MYA-4620 / FGSC 9075 / NRRL 31084) OX=229533 GN=FG02460.1 PE=3 SV=1	FG02460.1	1	0.00633676	67.081	K(1)FFSDYRPR	3	0.15694	2
Cellular Component	GO:0005737	6	cytoplasm	6.60348e-65	I1RFI3	1293	K	Cation-transporting ATPase OS=Gibberella zeae (strain PH-1 / ATCC MYA-4620 / FGSC 9075 / NRRL 31084) OX=229533 GN=FG02460.1 PE=3 SV=1	FG02460.1	1	0.0198222	57.401	LEK(1)VAEFER	2	3.3683	1
Cellular Component	GO:0005737	6	cytoplasm	6.60348e-65	I1S270	276	K	Actin 3 OS=Fusarium langsethiae OX=179993 GN=FLAG1_10227 PE=3 SV=1	FG10856.1	1	8.343e-05	86.114	FAK(1)HVVSHPNGR	4	0.4811	1
Cellular Component	GO:0005737	6	cytoplasm	6.60348e-65	I1S270	266	K	Actin 3 OS=Fusarium langsethiae OX=179993 GN=FLAG1_10227 PE=3 SV=1	FG10856.1	1	0.0282409	53.597	EFSK(1)YDQDR	2	-0.50203	1
Cellular Component	GO:0005737	6	cytoplasm	6.60348e-65	I1RJT9	309	K	DnaJ protein xdj1 OS=Fusarium culmorum OX=5516 GN=FCULG_00006667 PE=3 SV=1	FG04121.1	1	0.00493393	66.056	TVFK(1)HLDGR	3	0.38324	1
Cellular Component	GO:0005737	6	cytoplasm	6.60348e-65	I1RWK3	61	K	60s ribosomal protein l24 OS=Fusarium langsethiae OX=179993 GN=FLAG1_05313 PE=4 SV=1	FG08676.1	1	0.000777214	101.39	K(1)GISEEVAK	2	-1.088	1
Cellular Component	GO:0005737	6	cytoplasm	6.60348e-65	I1RWK3	110	K	60s ribosomal protein l24 OS=Fusarium langsethiae OX=179993 GN=FLAG1_05313 PE=4 SV=1	FG08676.1	1	0.0147578	67.334	AQAIK(1)ESK	2	2.8852	1
Cellular Component	GO:0005737	6	cytoplasm	6.60348e-65	I1RS66	67	K	RNA-binding protein rnc1 OS=Fusarium culmorum OX=5516 GN=FCULG_00008376 PE=4 SV=1	FGRAMPH1_01T23661	1	0.0291753	43.861	GGK(1)NVADLRDETGVK	3	-0.29714	1
Cellular Component	GO:0005737	6	cytoplasm	6.60348e-65	I1RX39	40	K	Cytochrome c oxidase subunit 6a OS=Fusarium longipes OX=694270 GN=FLONG3_9860 PE=3 SV=1	FG08888.1	1	2.43275e-08	121.99	QHIK(1)EHAAGTTELWK	4	1.4298	1
Cellular Component	GO:0005737	6	cytoplasm	6.60348e-65	I1RX39	51	K	Cytochrome c oxidase subunit 6a OS=Fusarium longipes OX=694270 GN=FLONG3_9860 PE=3 SV=1	FG08888.1	1	9.24114e-06	108.35	EHAAGTTELWK(1)K	3	0.030417	1
Cellular Component	GO:0005737	6	cytoplasm	6.60348e-65	I1RR73	109	K	40S ribosomal protein S7 OS=Gibberella zeae (strain PH-1 / ATCC MYA-4620 / FGSC 9075 / NRRL 31084) OX=229533 GN=FG06587.1 PE=3 SV=1	FG06587.1	1	0.00494708	88.643	ILPRPK(1)R	3	-0.42286	1
Cellular Component	GO:0005737	6	cytoplasm	6.60348e-65	I1RR73	61	K	40S ribosomal protein S7 OS=Gibberella zeae (strain PH-1 / ATCC MYA-4620 / FGSC 9075 / NRRL 31084) OX=229533 GN=FG06587.1 PE=3 SV=1	FG06587.1	1	0.000386198	117.7	EIEVGHGK(1)K	2	1.0525	3
Cellular Component	GO:0005737	6	cytoplasm	6.60348e-65	I1S0X5	150	K	UPF0662 protein C30C2.08 OS=Fusarium culmorum OX=5516 GN=FCULG_00009323 PE=4 SV=1	FG10367.1	1	5.28512e-06	143	EAASDPSPDK(1)R	2	0.10949	1
Cellular Component	GO:0005737	6	cytoplasm	6.60348e-65	I1RCQ6	25	K	Putative small nuclear ribonucleoprotein F OS=Fusarium culmorum OX=5516 GN=FCULG_00004100 PE=3 SV=1	FG01381.1	1	0.000441662	105.46	LK(1)WGETEYK	2	-0.30216	1
Cellular Component	GO:0005737	6	cytoplasm	6.60348e-65	I1RQH3	206	K	Eukaryotic translation initiation factor 3 subunit K OS=Gibberella zeae (strain PH-1 / ATCC MYA-4620 / FGSC 9075 / NRRL 31084) OX=229533 GN=FG06315.1 PE=3 SV=1	FG06315.1	1	0.00124488	79.492	VPSNPDNEAK(1)K	2	0.57403	1
Cellular Component	GO:0005737	6	cytoplasm	6.60348e-65	I1RE01	52	K	60S ribosomal protein L17 OS=Fusarium culmorum OX=5516 GN=FCULG_00004626 PE=3 SV=1	FGRAMPH1_01T04531	1	0.000589501	77.597	AVTFLENVK(1)EHK	3	0.37486	1
Cellular Component	GO:0005737	6	cytoplasm	6.60348e-65	I1RE01	105	K	60S ribosomal protein L17 OS=Fusarium culmorum OX=5516 GN=FCULG_00004626 PE=3 SV=1	FGRAMPH1_01T04531	1	0.00615948	57.41	NAEANADAK(1)GLDTGALVVK	3	-0.36197	1
Cellular Component	GO:0005737	6	cytoplasm	6.60348e-65	I1RE01	55	K	60S ribosomal protein L17 OS=Fusarium culmorum OX=5516 GN=FCULG_00004626 PE=3 SV=1	FGRAMPH1_01T04531	1	0.00475064	66.962	EHK(1)EAVPMR	3	-0.467	2
Cellular Component	GO:0005737	6	cytoplasm	6.60348e-65	I1RYT8	118	K	NADH-ubiquinone oxidoreductase OS=Gibberella zeae (strain PH-1 / ATCC MYA-4620 / FGSC 9075 / NRRL 31084) OX=229533 GN=FG09547.1 PE=3 SV=1	FG09547.1	1	3.63416e-07	108.63	PAEWK(1)LNK	3	-0.19747	3
Cellular Component	GO:0005737	6	cytoplasm	6.60348e-65	I1RYT8	71	K	NADH-ubiquinone oxidoreductase OS=Gibberella zeae (strain PH-1 / ATCC MYA-4620 / FGSC 9075 / NRRL 31084) OX=229533 GN=FG09547.1 PE=3 SV=1	FG09547.1	1	1.25144e-08	117.3	NENPGRGEFECLK(1)EGR	3	-0.00048019	5
Cellular Component	GO:0005737	6	cytoplasm	6.60348e-65	I1RYT8	97	K	NADH-ubiquinone oxidoreductase OS=Gibberella zeae (strain PH-1 / ATCC MYA-4620 / FGSC 9075 / NRRL 31084) OX=229533 GN=FG09547.1 PE=3 SV=1	FG09547.1	1	3.25314e-06	112.13	K(1)HWECLDDRNHQLWQCR	5	0.092803	4
Cellular Component	GO:0005737	6	cytoplasm	6.60348e-65	I1RYT8	58	K	NADH-ubiquinone oxidoreductase OS=Gibberella zeae (strain PH-1 / ATCC MYA-4620 / FGSC 9075 / NRRL 31084) OX=229533 GN=FG09547.1 PE=3 SV=1	FG09547.1	1	2.29781e-11	169.94	DYNDDYMQCK(1)NENPGR	3	-0.22928	5
Cellular Component	GO:0005737	6	cytoplasm	6.60348e-65	I1RYT8	121	K	NADH-ubiquinone oxidoreductase OS=Gibberella zeae (strain PH-1 / ATCC MYA-4620 / FGSC 9075 / NRRL 31084) OX=229533 GN=FG09547.1 PE=3 SV=1	FG09547.1	1	0.000351198	93.096	LNK(1)CVFDNMK	3	-1.9955	1
Cellular Component	GO:0005737	6	cytoplasm	6.60348e-65	V6R610	348	K	Peptide transporter PTR2 OS=Fusarium culmorum OX=5516 GN=FCULG_00005794 PE=3 SV=1	FGRAMPH1_01T12663	1	2.79349e-08	126.32	AVPWNDHFVDELK(1)R	3	0.76614	1
Cellular Component	GO:0005737	6	cytoplasm	6.60348e-65	I1RZS4	69	K	Mitochondrial proteins import receptor OS=Gibberella zeae OX=5518 GN=FGRA07_10089 PE=4 SV=1	FG09927.1	1	0.0376643	53.751	DTTPK(1)ISK	2	2.3479	1
Cellular Component	GO:0005737	6	cytoplasm	6.60348e-65	A0A1C3YKM9	80	K	40S ribosomal protein S23 OS=Fusarium kuroshium OX=2010991 GN=CDV36_009225 PE=4 SV=1	FGRAMPH1_01T20325	1	7.65351e-05	89.301	GIVLEK(1)VGVEAK	3	2.1006	1
Cellular Component	GO:0005737	6	cytoplasm	6.60348e-65	A0A1C3YKM9	54	K	40S ribosomal protein S23 OS=Fusarium kuroshium OX=2010991 GN=CDV36_009225 PE=4 SV=1	FGRAMPH1_01T20325	1	0.00318898	95.502	WADLAYK(1)K	2	1.3102	2
Cellular Component	GO:0005737	6	cytoplasm	6.60348e-65	I1RPU3	49	K	Eukaryotic translation initiation factor 3 subunit E OS=Gibberella zeae (strain PH-1 / ATCC MYA-4620 / FGSC 9075 / NRRL 31084) OX=229533 GN=FG06073.1 PE=3 SV=1	FG06073.1	1	0.00501459	83.869	AK(1)ELLSGK	2	-0.59683	1
Cellular Component	GO:0005737	6	cytoplasm	6.60348e-65	I1RQE8	412	K	Serine hydroxymethyltransferase OS=Gibberella zeae (strain PH-1 / ATCC MYA-4620 / FGSC 9075 / NRRL 31084) OX=229533 GN=FG06290.1 PE=3 SV=1	FG06290.1	1	0.00684748	68.626	GFGEK(1)EFER	2	-1.4406	1
Cellular Component	GO:0005737	6	cytoplasm	6.60348e-65	I1RWE8	470	K	Methionyl-tRNA synthetase OS=Gibberella zeae OX=5518 GN=FGRA07_04587 PE=3 SV=1	FG08614.1	1	0.00083671	80.69	YTDERLEEHK(1)K	4	0.65565	1
Cellular Component	GO:0005737	6	cytoplasm	6.60348e-65	I1RWE8	488	K	Methionyl-tRNA synthetase OS=Gibberella zeae OX=5518 GN=FGRA07_04587 PE=3 SV=1	FG08614.1	1	7.47185e-05	89.805	TFIAQFDAIK(1)LR	3	0.32073	1
Cellular Component	GO:0005737	6	cytoplasm	6.60348e-65	I1RWE8	230	K	Methionyl-tRNA synthetase OS=Gibberella zeae OX=5518 GN=FGRA07_04587 PE=3 SV=1	FG08614.1	1	0.0133568	51.643	LDAVK(1)DLLVPWFHK	3	-0.16888	1
Cellular Component	GO:0005737	6	cytoplasm	6.60348e-65	V6R1X4	367	K	MICOS complex subunit MIC60 OS=Gibberella zeae (strain PH-1 / ATCC MYA-4620 / FGSC 9075 / NRRL 31084) OX=229533 GN=FG00686.1 PE=3 SV=1	FG00686.1	1	0.00135534	91.313	QDFEDEMK(1)K	2	-1.6619	2
Cellular Component	GO:0005737	6	cytoplasm	6.60348e-65	V6R1X4	413	K	MICOS complex subunit MIC60 OS=Gibberella zeae (strain PH-1 / ATCC MYA-4620 / FGSC 9075 / NRRL 31084) OX=229533 GN=FG00686.1 PE=3 SV=1	FG00686.1	1	0.00173324	81.278	DIEK(1)QVEQER	2	-1.2095	1
Cellular Component	GO:0005737	6	cytoplasm	6.60348e-65	V6R1X4	304	K	MICOS complex subunit MIC60 OS=Gibberella zeae (strain PH-1 / ATCC MYA-4620 / FGSC 9075 / NRRL 31084) OX=229533 GN=FG00686.1 PE=3 SV=1	FG00686.1	1	0.0261518	63.419	AK(1)SEIAK	2	-1.4122	1
Cellular Component	GO:0005737	6	cytoplasm	6.60348e-65	V6R1X4	318	K	MICOS complex subunit MIC60 OS=Gibberella zeae (strain PH-1 / ATCC MYA-4620 / FGSC 9075 / NRRL 31084) OX=229533 GN=FG00686.1 PE=3 SV=1	FG00686.1	1	0.016879	63.734	GMK(1)GEFER	2	0.1229	1
Cellular Component	GO:0005737	6	cytoplasm	6.60348e-65	V6R1X4	338	K	MICOS complex subunit MIC60 OS=Gibberella zeae (strain PH-1 / ATCC MYA-4620 / FGSC 9075 / NRRL 31084) OX=229533 GN=FG00686.1 PE=3 SV=1	FG00686.1	0.99561	0.00657124	58.427	EK(0.004)IEEFDK(0.996)AATDLIDR	3	3.6832	1
Cellular Component	GO:0005737	6	cytoplasm	6.60348e-65	V6R1X4	332	K	MICOS complex subunit MIC60 OS=Gibberella zeae (strain PH-1 / ATCC MYA-4620 / FGSC 9075 / NRRL 31084) OX=229533 GN=FG00686.1 PE=3 SV=1	FG00686.1	1	0.00749516	79.659	EK(1)IEEFDK	3	0.098852	2
Cellular Component	GO:0005737	6	cytoplasm	6.60348e-65	A0A1C3YIS7	66	K	60S ribosomal protein L20 OS=Gibberella zeae (strain PH-1 / ATCC MYA-4620 / FGSC 9075 / NRRL 31084) OX=229533 GN=FGRAMPH1_01T03709 PE=3 SV=1	FGRAMPH1_01T03709	1	0.00448821	60	SGTHNMYK(1)EYR	3	0.37478	1
Cellular Component	GO:0005737	6	cytoplasm	6.60348e-65	A0A1C3YIS7	41	K	60S ribosomal protein L20 OS=Gibberella zeae (strain PH-1 / ATCC MYA-4620 / FGSC 9075 / NRRL 31084) OX=229533 GN=FGRAMPH1_01T03709 PE=3 SV=1	FGRAMPH1_01T03709	1	0.00550193	66.692	VLHEK(1)HPLK	4	0.065741	1
Cellular Component	GO:0005737	6	cytoplasm	6.60348e-65	I1RA45	190	K	Copii-coated vesicle membrane protein OS=Fusarium langsethiae OX=179993 GN=FLAG1_00993 PE=4 SV=1	FG00369.1	1	0.000553481	71.853	GEGVEQCEREHYGEK(1)LDAQR	4	-1.0235	1
Cellular Component	GO:0005737	6	cytoplasm	6.60348e-65	I1RA45	62	K	Copii-coated vesicle membrane protein OS=Fusarium langsethiae OX=179993 GN=FLAG1_00993 PE=4 SV=1	FG00369.1	1	0.0361742	42.314	RIDIHPELIVDK(1)GR	4	-0.19711	1
Cellular Component	GO:0005737	6	cytoplasm	6.60348e-65	I1RQ81	137	K	Eukaryotic translation initiation factor 2 subunit alpha OS=Gibberella zeae OX=5518 GN=FGRA07_05991 PE=4 SV=1	FG06220.1	1	0.00156126	79.659	K(1)FGHALDAFK	3	0.61562	1
Cellular Component	GO:0005737	6	cytoplasm	6.60348e-65	I1S0P4	99	K	Poly(A)+ RNA export protein OS=Gibberella zeae OX=5518 GN=FGRA07_06509 PE=4 SV=1	FG10280.1	1	0.00258768	66.004	IVSAGADK(1)NIK	3	-0.0995	2
Cellular Component	GO:0005737	6	cytoplasm	6.60348e-65	I1S0P4	87	K	Poly(A)+ RNA export protein OS=Gibberella zeae OX=5518 GN=FGRA07_06509 PE=4 SV=1	FG10280.1	1	7.66456e-06	100.02	HAYEHSQPVLSCDFSK(1)DGTK	4	0.19859	1
Cellular Component	GO:0005737	6	cytoplasm	6.60348e-65	A0A098DT74	189	K	Proteasome endopeptidase complex OS=Gibberella zeae (strain PH-1 / ATCC MYA-4620 / FGSC 9075 / NRRL 31084) OX=229533 GN=FG07282.1 PE=3 SV=1	FG07282.1	1	3.57579e-06	102.07	LSVEDPVTIDYITK(1)YVAGVQQR	3	0.068099	1
Cellular Component	GO:0005737	6	cytoplasm	6.60348e-65	A0A098DT74	166	K	Proteasome endopeptidase complex OS=Gibberella zeae (strain PH-1 / ATCC MYA-4620 / FGSC 9075 / NRRL 31084) OX=229533 GN=FG07282.1 PE=3 SV=1	FG07282.1	1	0.00597094	87.323	ILVDK(1)AR	2	-2.1962	1
Cellular Component	GO:0005737	6	cytoplasm	6.60348e-65	A0A098DT74	258	K	Proteasome endopeptidase complex OS=Gibberella zeae (strain PH-1 / ATCC MYA-4620 / FGSC 9075 / NRRL 31084) OX=229533 GN=FG07282.1 PE=3 SV=1	FG07282.1	1	0.000999899	109.44	NYK(1)EDMNR	2	0.60675	3
Cellular Component	GO:0005737	6	cytoplasm	6.60348e-65	A0A098DT74	126	K	Proteasome endopeptidase complex OS=Gibberella zeae (strain PH-1 / ATCC MYA-4620 / FGSC 9075 / NRRL 31084) OX=229533 GN=FG07282.1 PE=3 SV=1	FG07282.1	1	0.000125606	92.295	GTDVVVLGCEK(1)R	2	1.5208	1
Cellular Component	GO:0043228	3	non-membrane-bounded organelle	4.9635e-13	I1RSV2	817	K	Eukaryotic translation initiation factor 3 subunit A OS=Gibberella zeae (strain PH-1 / ATCC MYA-4620 / FGSC 9075 / NRRL 31084) OX=229533 GN=TIF32 PE=3 SV=1	TIF32	1	0.000899976	95.618	ELEK(1)QITQR	2	-1.6868	1
Cellular Component	GO:0043228	3	non-membrane-bounded organelle	4.9635e-13	I1RSV2	779	K	Eukaryotic translation initiation factor 3 subunit A OS=Gibberella zeae (strain PH-1 / ATCC MYA-4620 / FGSC 9075 / NRRL 31084) OX=229533 GN=TIF32 PE=3 SV=1	TIF32	0.999999	0.00183015	73.499	HKESVELK(1)HR	5	-0.35038	1
Cellular Component	GO:0043228	3	non-membrane-bounded organelle	4.9635e-13	I1RSV2	806	K	Eukaryotic translation initiation factor 3 subunit A OS=Gibberella zeae (strain PH-1 / ATCC MYA-4620 / FGSC 9075 / NRRL 31084) OX=229533 GN=TIF32 PE=3 SV=1	TIF32	1	0.0110409	70.256	RRDEFEK(1)R	3	-0.5519	2
Cellular Component	GO:0043228	3	non-membrane-bounded organelle	4.9635e-13	V6QW22	8	K	60S ribosomal protein L36 OS=Gibberella zeae (strain PH-1 / ATCC MYA-4620 / FGSC 9075 / NRRL 31084) OX=229533 GN=FG01238.1 PE=3 SV=1	FG01238.1	1	0.0229132	42.242	AADTPAK(1)SGLAVGLNK	3	-0.44662	1
Cellular Component	GO:0043228	3	non-membrane-bounded organelle	4.9635e-13	V6QW22	34	K	60S ribosomal protein L36 OS=Gibberella zeae (strain PH-1 / ATCC MYA-4620 / FGSC 9075 / NRRL 31084) OX=229533 GN=FG01238.1 PE=3 SV=1	FG01238.1	1	0.0229657	58.815	TK(1)GHLSK	3	0.40353	1
Cellular Component	GO:0043228	3	non-membrane-bounded organelle	4.9635e-13	V6QW22	90	K	60S ribosomal protein L36 OS=Gibberella zeae (strain PH-1 / ATCC MYA-4620 / FGSC 9075 / NRRL 31084) OX=229533 GN=FG01238.1 PE=3 SV=1	FG01238.1	1	0.00118817	107.79	AK(1)VDELQR	2	-0.66897	2
Cellular Component	GO:0043228	3	non-membrane-bounded organelle	4.9635e-13	V6QW22	49	K	60S ribosomal protein L36 OS=Gibberella zeae (strain PH-1 / ATCC MYA-4620 / FGSC 9075 / NRRL 31084) OX=229533 GN=FG01238.1 PE=3 SV=1	FG01238.1	1	0.000759716	63.682	EVVK(1)EVAGLAPYER	3	-0.45388	1
Cellular Component	GO:0043228	3	non-membrane-bounded organelle	4.9635e-13	I1RBY4	88	K	60s ribosomal protein l11 OS=Fusarium langsethiae OX=179993 GN=FLAG1_08273 PE=3 SV=1	FG01081.1	1	0.0143916	76.825	VK(1)EYELR	2	0.03986	1
Cellular Component	GO:0043228	3	non-membrane-bounded organelle	4.9635e-13	I1RBY4	148	K	60s ribosomal protein l11 OS=Fusarium langsethiae OX=179993 GN=FLAG1_08273 PE=3 SV=1	FG01081.1	1	0.00911952	68.371	SK(1)IGASHR	3	-0.017723	1
Cellular Component	GO:0043228	3	non-membrane-bounded organelle	4.9635e-13	I1RSZ6	547	K	Alpha-sarcomeric OS=Fusarium langsethiae OX=179993 GN=FLAG1_03961 PE=4 SV=1	FG07284.1	1	7.52387e-05	82.59	EWVAEK(1)SDLATLLGNIK	3	-0.61414	1
Cellular Component	GO:0043228	3	non-membrane-bounded organelle	4.9635e-13	I1RQE7	154	K	60S ribosomal protein L3 OS=Fusarium culmorum OX=5516 GN=FCULG_00001739 PE=3 SV=1	FGRAMPH1_01T19953	1	0.00282425	107.01	K(1)YCTVVR	2	0.14259	1
Cellular Component	GO:0043228	3	non-membrane-bounded organelle	4.9635e-13	I1RQE7	136	K	60S ribosomal protein L3 OS=Fusarium culmorum OX=5516 GN=FCULG_00001739 PE=3 SV=1	FGRAMPH1_01T19953	1	7.20837e-07	152.32	K(1)HSENNGASITR	3	0.86343	4
Cellular Component	GO:0043228	3	non-membrane-bounded organelle	4.9635e-13	I1RQE7	120	K	60S ribosomal protein L3 OS=Fusarium culmorum OX=5516 GN=FCULG_00001739 PE=3 SV=1	FGRAMPH1_01T19953	1	0.00147245	121.29	FYK(1)NWYK	2	-1.1692	1
Cellular Component	GO:0043228	3	non-membrane-bounded organelle	4.9635e-13	I1RQE7	132	K	60S ribosomal protein L3 OS=Fusarium culmorum OX=5516 GN=FCULG_00001739 PE=3 SV=1	FGRAMPH1_01T19953	1	0.0028706	103.83	AFTK(1)YAK	2	0.35751	3
Cellular Component	GO:0043228	3	non-membrane-bounded organelle	4.9635e-13	I1RQE7	115	K	60S ribosomal protein L3 OS=Fusarium culmorum OX=5516 GN=FCULG_00001739 PE=3 SV=1	FGRAMPH1_01T19953	1	2.95166e-11	169.98	SLTTVWAEHLSDEIK(1)R	3	-0.62351	2
Cellular Component	GO:0043228	3	non-membrane-bounded organelle	4.9635e-13	I1RQE7	341	K	60S ribosomal protein L3 OS=Fusarium culmorum OX=5516 GN=FCULG_00001739 PE=3 SV=1	FGRAMPH1_01T19953	1	0.0313299	50.194	K(1)TMFPQTSR	2	-0.66479	1
Cellular Component	GO:0043228	3	non-membrane-bounded organelle	4.9635e-13	I1RQE7	176	K	60S ribosomal protein L3 OS=Fusarium culmorum OX=5516 GN=FCULG_00001739 PE=3 SV=1	FGRAMPH1_01T19953	1	3.68933e-06	91.401	K(1)AHLMEIQVNGGSIADK	3	0.54825	1
Cellular Component	GO:0043228	3	non-membrane-bounded organelle	4.9635e-13	I1RSQ7	119	K	60S ribosomal protein L4-A OS=Gibberella zeae OX=5518 GN=FGRA07_01868 PE=4 SV=1	FG07186.1	1	0.0267361	68.485	VAVGQK(1)R	2	0.30552	1
Cellular Component	GO:0043228	3	non-membrane-bounded organelle	4.9635e-13	I1RSQ7	113	K	60S ribosomal protein L4-A OS=Gibberella zeae OX=5518 GN=FGRA07_01868 PE=4 SV=1	FG07186.1	1	0.000400652	90.15	WHIK(1)VAVGQK	3	0.64072	1
Cellular Component	GO:0043228	3	non-membrane-bounded organelle	4.9635e-13	Q4HTT2	90	K	Histone H2B OS=Gibberella zeae (strain PH-1 / ATCC MYA-4620 / FGSC 9075 / NRRL 31084) OX=229533 GN=HTB1 PE=3 SV=3	HTB1	1	0.0272673	40.516	VASEASK(1)LAAYNK	3	1.6341	1
Cellular Component	GO:0043228	3	non-membrane-bounded organelle	4.9635e-13	Q4HTT2	57	K	Histone H2B OS=Gibberella zeae (strain PH-1 / ATCC MYA-4620 / FGSC 9075 / NRRL 31084) OX=229533 GN=HTB1 PE=3 SV=3	HTB1	1	0.000310024	77.204	VLK(1)QVHPDTGISNR	3	-0.17999	1
Cellular Component	GO:0043228	3	non-membrane-bounded organelle	4.9635e-13	Q4HTT2	37	K	Histone H2B OS=Gibberella zeae (strain PH-1 / ATCC MYA-4620 / FGSC 9075 / NRRL 31084) OX=229533 GN=HTB1 PE=3 SV=3	HTB1	1	0.0211879	63.184	TAASGDK(1)K	2	2.0479	1
Cellular Component	GO:0043228	3	non-membrane-bounded organelle	4.9635e-13	Q4HTT2	45	K	Histone H2B OS=Gibberella zeae (strain PH-1 / ATCC MYA-4620 / FGSC 9075 / NRRL 31084) OX=229533 GN=HTB1 PE=3 SV=3	HTB1	1	3.19002e-05	160.52	K(1)ETYSSYIYK	3	-0.17016	2
Cellular Component	GO:0043228	3	non-membrane-bounded organelle	4.9635e-13	Q4HTT2	96	K	Histone H2B OS=Gibberella zeae (strain PH-1 / ATCC MYA-4620 / FGSC 9075 / NRRL 31084) OX=229533 GN=HTB1 PE=3 SV=3	HTB1	1	0.00112214	139.92	LAAYNK(1)K	2	0.082804	3
Cellular Component	GO:0043228	3	non-membrane-bounded organelle	4.9635e-13	Q4HTT2	54	K	Histone H2B OS=Gibberella zeae (strain PH-1 / ATCC MYA-4620 / FGSC 9075 / NRRL 31084) OX=229533 GN=HTB1 PE=3 SV=3	HTB1	1	1.71417e-12	128.76	KETYSSYIYK(1)VLK	3	0.21409	2
Cellular Component	GO:0043228	3	non-membrane-bounded organelle	4.9635e-13	V6RIV9	107	K	50s ribosomal protein l21e OS=Fusarium langsethiae OX=179993 GN=FLAG1_00019 PE=4 SV=1	FG08895.1	1	0.0572189	41.429	SREDFLK(1)R	3	0.48467	1
Cellular Component	GO:0043228	3	non-membrane-bounded organelle	4.9635e-13	I1RD17	98	K	60S ribosomal protein L31-B OS=Fusarium culmorum OX=5516 GN=FCULG_00004241 PE=4 SV=1	FG01504.1	1	0.0379719	40.727	NDEEGAK(1)EK	3	3.7386	1
Cellular Component	GO:0043228	3	non-membrane-bounded organelle	4.9635e-13	I1RGC6	279	K	DNAj like subfamily c member 2 OS=Fusarium sporotrichioides OX=5514 GN=FSPOR_11597 PE=4 SV=1	FG02785.1	1	0.00336582	64.798	K(1)LLDDASAGDER	2	-3.0997	1
Cellular Component	GO:0043228	3	non-membrane-bounded organelle	4.9635e-13	I1S0F6	97	K	60S ribosomal protein L44 OS=Fusarium oxysporum f. sp. raphani 54005 OX=1089458 GN=FOQG_06881 PE=3 SV=1	FGRAMPH1_01T07471	1	0.0009307	88.495	HFELGGDK(1)K	3	0.25784	1
Cellular Component	GO:0043228	3	non-membrane-bounded organelle	4.9635e-13	I1S0F6	80	K	60S ribosomal protein L44 OS=Fusarium oxysporum f. sp. raphani 54005 OX=1089458 GN=FOQG_06881 PE=3 SV=1	FGRAMPH1_01T07471	1	0.00108288	77.662	TK(1)LQLALK	2	-0.10482	1
Cellular Component	GO:0043228	3	non-membrane-bounded organelle	4.9635e-13	I1S0F6	13	K	60S ribosomal protein L44 OS=Fusarium oxysporum f. sp. raphani 54005 OX=1089458 GN=FOQG_06881 PE=3 SV=1	FGRAMPH1_01T07471	0.944248	0.00377055	68.49	NTYCK(0.944)GK(0.056)ECR	3	1.0175	1
Cellular Component	GO:0043228	3	non-membrane-bounded organelle	4.9635e-13	I1S0F6	76	K	60S ribosomal protein L44 OS=Fusarium oxysporum f. sp. raphani 54005 OX=1089458 GN=FOQG_06881 PE=3 SV=1	FGRAMPH1_01T07471	1	0.00470196	94.114	LECVK(1)CK	2	-1.0235	1
Cellular Component	GO:0043228	3	non-membrane-bounded organelle	4.9635e-13	I1S0F6	29	K	60S ribosomal protein L44 OS=Fusarium oxysporum f. sp. raphani 54005 OX=1089458 GN=FOQG_06881 PE=3 SV=1	FGRAMPH1_01T07471	1	0.00352928	87.258	VTQYK(1)AGK	2	2.1193	1
Cellular Component	GO:0043228	3	non-membrane-bounded organelle	4.9635e-13	I1RSI1	427	K	Chromodomain-helicase-dna-binding 1 OS=Fusarium longipes OX=694270 GN=FLONG3_10072 PE=4 SV=1	FG07102.1	1	0.00114522	115.42	K(1)ETNPETR	2	0.85476	1
Cellular Component	GO:0043228	3	non-membrane-bounded organelle	4.9635e-13	Q4HYQ4	348	K	Transcription elongation factor SPT6 OS=Gibberella zeae (strain PH-1 / ATCC MYA-4620 / FGSC 9075 / NRRL 31084) OX=229533 GN=SPT6 PE=3 SV=1	SPT6	1	0.0467421	43.308	K(1)DYLLHTR	3	1.1506	1
Cellular Component	GO:0043228	3	non-membrane-bounded organelle	4.9635e-13	I1RRY9	25	K	40s ribosomal protein s18 OS=Fusarium langsethiae OX=179993 GN=FLAG1_00546 PE=3 SV=1	FG06893.1	1	2.52935e-06	150.49	LLNTNVDGK(1)QK	2	0.09988	1
Cellular Component	GO:0043228	3	non-membrane-bounded organelle	4.9635e-13	I1RRY9	56	K	40s ribosomal protein s18 OS=Fusarium langsethiae OX=179993 GN=FLAG1_00546 PE=3 SV=1	FG06893.1	0.998868	0.026314	52.6	K(0.001)ADVDLNK(0.999)R	3	0.99209	1
Cellular Component	GO:0043228	3	non-membrane-bounded organelle	4.9635e-13	I1RRY9	49	K	40s ribosomal protein s18 OS=Fusarium langsethiae OX=179993 GN=FLAG1_00546 PE=3 SV=1	FG06893.1	0.999998	0.00754287	62.633	K(1)ADVDLNKR	3	0.48427	1
Cellular Component	GO:0043228	3	non-membrane-bounded organelle	4.9635e-13	I1RFU8	69	K	40s ribosomal protein s19 OS=Fusarium langsethiae OX=179993 GN=FLAG1_05266 PE=4 SV=1	FG02588.1	1	0.00198072	115.49	K(1)TVGVGR	2	0.69537	1
Cellular Component	GO:0043228	3	non-membrane-bounded organelle	4.9635e-13	I1RFU8	14	K	40s ribosomal protein s19 OS=Fusarium langsethiae OX=179993 GN=FLAG1_05266 PE=4 SV=1	FG02588.1	1	3.69746e-06	88.427	DVDAQK(1)FITAYSAFLK	3	-2.9708	1
Cellular Component	GO:0043228	3	non-membrane-bounded organelle	4.9635e-13	I1RG69	208	K	Glycosidase OS=Gibberella zeae (strain PH-1 / ATCC MYA-4620 / FGSC 9075 / NRRL 31084) OX=229533 GN=FG02720.1 PE=3 SV=1	FG02720.1	1	0.0128981	52.5	WTPDK(1)IEWWVDGK	3	-0.80417	1
Cellular Component	GO:0043228	3	non-membrane-bounded organelle	4.9635e-13	I1RZW8	81	K	50s ribosomal protein l22e OS=Fusarium langsethiae OX=179993 GN=FLAG1_09581 PE=4 SV=1	FG09974.1	1	0.00755238	69.812	YLK(1)YLTK	2	0.25874	1
Cellular Component	GO:0043228	3	non-membrane-bounded organelle	4.9635e-13	I1RT03	92	K	40S ribosomal protein S22 OS=Gibberella zeae OX=5518 GN=FGRA07_01972 PE=3 SV=1	FG07291.1	1	0.00033573	85.676	WVVK(1)LLPAR	2	1.093	1
Cellular Component	GO:0043228	3	non-membrane-bounded organelle	4.9635e-13	I1RT03	88	K	40S ribosomal protein S22 OS=Gibberella zeae OX=5518 GN=FGRA07_01972 PE=3 SV=1	FG07291.1	1	0.000214774	134.13	LAELEK(1)WVVK	3	0.46162	2
Cellular Component	GO:0043228	3	non-membrane-bounded organelle	4.9635e-13	Q4IJT5	109	K	Translationally-controlled tumor protein homolog OS=Gibberella zeae (strain PH-1 / ATCC MYA-4620 / FGSC 9075 / NRRL 31084) OX=229533 GN=FGRRES_02523 PE=3 SV=1	FGRRES_02523	1	2.2811e-16	167.53	LQENGSSAEDIK(1)AFETGASK	3	-0.79513	2
Cellular Component	GO:0043228	3	non-membrane-bounded organelle	4.9635e-13	Q4IJT5	81	K	Translationally-controlled tumor protein homolog OS=Gibberella zeae (strain PH-1 / ATCC MYA-4620 / FGSC 9075 / NRRL 31084) OX=229533 GN=FGRRES_02523 PE=3 SV=1	FGRRES_02523	1	0.0109009	67.897	K(1)SYLAYLK	3	-0.73379	1
Cellular Component	GO:0043228	3	non-membrane-bounded organelle	4.9635e-13	Q4IJT5	88	K	Translationally-controlled tumor protein homolog OS=Gibberella zeae (strain PH-1 / ATCC MYA-4620 / FGSC 9075 / NRRL 31084) OX=229533 GN=FGRRES_02523 PE=3 SV=1	FGRRES_02523	1	0.00184749	63.624	SYLAYLK(1)GYMK	3	-0.99905	1
Cellular Component	GO:0043228	3	non-membrane-bounded organelle	4.9635e-13	Q4IJT5	120	K	Translationally-controlled tumor protein homolog OS=Gibberella zeae (strain PH-1 / ATCC MYA-4620 / FGSC 9075 / NRRL 31084) OX=229533 GN=FGRRES_02523 PE=3 SV=1	FGRRES_02523	1	0.00115925	90.05	FVK(1)DTIVPK	3	-0.51614	3
Cellular Component	GO:0043228	3	non-membrane-bounded organelle	4.9635e-13	Q4IJT5	80	K	Translationally-controlled tumor protein homolog OS=Gibberella zeae (strain PH-1 / ATCC MYA-4620 / FGSC 9075 / NRRL 31084) OX=229533 GN=FGRRES_02523 PE=3 SV=1	FGRRES_02523	1	0.000251843	118.9	LQSTTFDK(1)K	2	0.48557	2
Cellular Component	GO:0043228	3	non-membrane-bounded organelle	4.9635e-13	Q4IJT5	117	K	Translationally-controlled tumor protein homolog OS=Gibberella zeae (strain PH-1 / ATCC MYA-4620 / FGSC 9075 / NRRL 31084) OX=229533 GN=FGRRES_02523 PE=3 SV=1	FGRRES_02523	1	5.84811e-06	136.38	AFETGASK(1)FVK	2	-1.4891	3
Cellular Component	GO:0043228	3	non-membrane-bounded organelle	4.9635e-13	Q4IJT5	126	K	Translationally-controlled tumor protein homolog OS=Gibberella zeae (strain PH-1 / ATCC MYA-4620 / FGSC 9075 / NRRL 31084) OX=229533 GN=FGRRES_02523 PE=3 SV=1	FGRRES_02523	1	0.00131415	106.68	DTIVPK(1)FK	2	0.056871	1
Cellular Component	GO:0043228	3	non-membrane-bounded organelle	4.9635e-13	A0A098DVJ5	1521	K	Telomeric single stranded DNA binding POT1/CDC13 OS=Metarhizium robertsii OX=568076 GN=X797_010385 PE=4 SV=1	FG07190.1	1	0.0501693	45.661	VTEAGK(1)ENTK	2	0.64876	1
Cellular Component	GO:0043228	3	non-membrane-bounded organelle	4.9635e-13	I1RN67	200	K	40S ribosomal protein S3 OS=Gibberella zeae OX=5518 GN=FGRA07_01583 PE=3 SV=1	FG05433.1	1	3.46164e-05	100.93	GSDPEGK(1)AGPQK	3	0.7718	1
Cellular Component	GO:0043228	3	non-membrane-bounded organelle	4.9635e-13	I1RN67	144	K	40S ribosomal protein S3 OS=Gibberella zeae OX=5518 GN=FGRA07_01583 PE=3 SV=1	FG05433.1	1	0.00144952	75.739	GCEVVVSGK(1)LR	2	-0.26172	1
Cellular Component	GO:0043228	3	non-membrane-bounded organelle	4.9635e-13	I1RBW1	13	K	Proliferating cell nuclear antigen OS=Gibberella zeae (strain PH-1 / ATCC MYA-4620 / FGSC 9075 / NRRL 31084) OX=229533 GN=FG01052.1 PE=3 SV=1	FG01052.1	1	0.000358226	115.57	LDQASLFK(1)K	3	-0.30837	2
Cellular Component	GO:0043228	3	non-membrane-bounded organelle	4.9635e-13	A0A098E0Z2	532	K	ATP-citrate synthase subunit 1 OS=Gibberella zeae OX=5518 GN=FGRA07_06175 PE=3 SV=1	FGRAMPH1_01T19345	1	2.54579e-10	135.09	VELVK(1)EYVLNNFPSHK	4	0.11726	2
Cellular Component	GO:0043228	3	non-membrane-bounded organelle	4.9635e-13	A0A098E0Z2	618	K	ATP-citrate synthase subunit 1 OS=Gibberella zeae OX=5518 GN=FGRA07_06175 PE=3 SV=1	FGRAMPH1_01T19345	1	6.86365e-07	126.5	SIGLIAHFLDQK(1)R	3	-0.94963	1
Cellular Component	GO:0043228	3	non-membrane-bounded organelle	4.9635e-13	A0A098E0Z2	558	K	ATP-citrate synthase subunit 1 OS=Gibberella zeae OX=5518 GN=FGRA07_06175 PE=3 SV=1	FGRAMPH1_01T19345	1	0.000369192	71.354	LLDYALAVETVTTSK(1)K	3	-0.28057	1
Cellular Component	GO:0043228	3	non-membrane-bounded organelle	4.9635e-13	A0A098E0Z2	493	K	ATP-citrate synthase subunit 1 OS=Gibberella zeae OX=5518 GN=FGRA07_06175 PE=3 SV=1	FGRAMPH1_01T19345	1	0.000906262	95.483	AFDK(1)GLSPR	2	-0.01526	3
Cellular Component	GO:0043228	3	non-membrane-bounded organelle	4.9635e-13	I1S0X6	54	K	60S acidic ribosomal protein P1 OS=Fusarium culmorum OX=5516 GN=FCULG_00009322 PE=3 SV=1	FG10368.1	1	0.00319945	90.15	ALEGK(1)DVK	3	-0.32963	2
Cellular Component	GO:0043228	3	non-membrane-bounded organelle	4.9635e-13	I1RNY6	310	K	Isocitrate dehydrogenase [NAD] subunit, mitochondrial OS=Gibberella zeae (strain PH-1 / ATCC MYA-4620 / FGSC 9075 / NRRL 31084) OX=229533 GN=FG05733.1 PE=3 SV=1	FG05733.1	1	0.0183525	53.493	HVGLDIK(1)GK	3	-0.43929	1
Cellular Component	GO:0043228	3	non-membrane-bounded organelle	4.9635e-13	I1RJV4	6	K	60S ribosomal protein L32 OS=Fusarium culmorum OX=5516 GN=FCULG_00006687 PE=4 SV=1	FG04137.1	1	0.0440881	49.358	K(1)HVPIVK	3	-0.0023551	1
Cellular Component	GO:0043228	3	non-membrane-bounded organelle	4.9635e-13	I1RJV4	114	K	60S ribosomal protein L32 OS=Fusarium culmorum OX=5516 GN=FCULG_00006687 PE=4 SV=1	FG04137.1	1	0.0139901	77.282	AK(1)QLGVK	2	0.48352	1
Cellular Component	GO:0043228	3	non-membrane-bounded organelle	4.9635e-13	I1RJV4	12	K	60S ribosomal protein L32 OS=Fusarium culmorum OX=5516 GN=FCULG_00006687 PE=4 SV=1	FG04137.1	1	0.0157755	69.432	HVPIVK(1)K	3	-0.0023551	1
Cellular Component	GO:0043228	3	non-membrane-bounded organelle	4.9635e-13	I1S099	382	K	Ketol-acid reductoisomerase, mitochondrial OS=Gibberella zeae (strain PH-1 / ATCC MYA-4620 / FGSC 9075 / NRRL 31084) OX=229533 GN=FG10118.1 PE=3 SV=1	FG10118.1	1	0.0391417	42.348	YEAEMK(1)EIR	2	-1.3549	1
Cellular Component	GO:0043228	3	non-membrane-bounded organelle	4.9635e-13	I1RWJ8	52	K	Ribosomal protein L37 OS=Gibberella zeae (strain PH-1 / ATCC MYA-4620 / FGSC 9075 / NRRL 31084) OX=229533 GN=FGRAMPH1_01T10527 PE=3 SV=1	FGRAMPH1_01T10527	1	0.00249341	96.342	YNWSEK(1)AK	2	-2.1693	1
Cellular Component	GO:0043228	3	non-membrane-bounded organelle	4.9635e-13	I1RWJ8	84	K	Ribosomal protein L37 OS=Gibberella zeae (strain PH-1 / ATCC MYA-4620 / FGSC 9075 / NRRL 31084) OX=229533 GN=FGRAMPH1_01T10527 PE=3 SV=1	FGRAMPH1_01T10527	1	7.57317e-05	99.669	NGFQTGTPK(1)GAR	2	-0.80347	1
Cellular Component	GO:0043228	3	non-membrane-bounded organelle	4.9635e-13	I1RWJ8	46	K	Ribosomal protein L37 OS=Gibberella zeae (strain PH-1 / ATCC MYA-4620 / FGSC 9075 / NRRL 31084) OX=229533 GN=FGRAMPH1_01T10527 PE=3 SV=1	FGRAMPH1_01T10527	1	0.00173314	124.08	K(1)YNWSEK	3	-1.0776	2
Cellular Component	GO:0043228	3	non-membrane-bounded organelle	4.9635e-13	I1RWJ8	57	K	Ribosomal protein L37 OS=Gibberella zeae (strain PH-1 / ATCC MYA-4620 / FGSC 9075 / NRRL 31084) OX=229533 GN=FGRAMPH1_01T10527 PE=3 SV=1	FGRAMPH1_01T10527	1	0.0163337	78.113	K(1)TVGTGR	2	0.56913	1
Cellular Component	GO:0043228	3	non-membrane-bounded organelle	4.9635e-13	I1RWJ8	75	K	Ribosomal protein L37 OS=Gibberella zeae (strain PH-1 / ATCC MYA-4620 / FGSC 9075 / NRRL 31084) OX=229533 GN=FGRAMPH1_01T10527 PE=3 SV=1	FGRAMPH1_01T10527	1	7.86027e-06	130.1	FK(1)NGFQTGTPK	3	-0.65375	2
Cellular Component	GO:0043228	3	non-membrane-bounded organelle	4.9635e-13	I1RWJ8	10	K	Ribosomal protein L37 OS=Gibberella zeae (strain PH-1 / ATCC MYA-4620 / FGSC 9075 / NRRL 31084) OX=229533 GN=FGRAMPH1_01T10527 PE=3 SV=1	FGRAMPH1_01T10527	1	0.00966695	79.059	GTSSFGK(1)R	2	-0.22926	1
Cellular Component	GO:0043228	3	non-membrane-bounded organelle	4.9635e-13	I1RSQ3	27	K	40s ribosomal protein s29 (Fragment) OS=Tolypocladium paradoxum OX=94208 GN=TPAR_02775 PE=4 SV=1	FGRAMPH1_01T24165	1	0.00105644	114.19	HK(1)AGLIR	3	-0.10993	1
Cellular Component	GO:0043228	3	non-membrane-bounded organelle	4.9635e-13	I1RSQ3	33	K	40s ribosomal protein s29 (Fragment) OS=Tolypocladium paradoxum OX=94208 GN=TPAR_02775 PE=4 SV=1	FGRAMPH1_01T24165	1	0.0011485	113.62	K(1)YDLNLCR	2	-0.44728	1
Cellular Component	GO:0043228	3	non-membrane-bounded organelle	4.9635e-13	I1RSQ3	16	K	40s ribosomal protein s29 (Fragment) OS=Tolypocladium paradoxum OX=94208 GN=TPAR_02775 PE=4 SV=1	FGRAMPH1_01T24165	1	0.00541307	90.308	NYGK(1)GSR	2	0.20484	1
Cellular Component	GO:0043228	3	non-membrane-bounded organelle	4.9635e-13	I1RSQ3	54	K	40s ribosomal protein s29 (Fragment) OS=Tolypocladium paradoxum OX=94208 GN=TPAR_02775 PE=4 SV=1	FGRAMPH1_01T24165	1	0.0192993	61.679	DIGFNK(1)YR	2	-2.4298	1
Cellular Component	GO:0043228	3	non-membrane-bounded organelle	4.9635e-13	I1RSQ3	48	K	40s ribosomal protein s29 (Fragment) OS=Tolypocladium paradoxum OX=94208 GN=TPAR_02775 PE=4 SV=1	FGRAMPH1_01T24165	1	0.00403374	85.533	AK(1)DIGFNK	2	1.0283	1
Cellular Component	GO:0043228	3	non-membrane-bounded organelle	4.9635e-13	A0A1C3YKV3	50	K	60S ribosomal protein L2 OS=Gibberella zeae OX=5518 GN=FGRA07_05359 PE=4 SV=1	FGRAMPH1_01T23525	1	0.000221077	105.52	GAPLAK(1)VVFR	2	0.42184	1
Cellular Component	GO:0043228	3	non-membrane-bounded organelle	4.9635e-13	A0A1C3YKV3	146	K	60S ribosomal protein L2 OS=Gibberella zeae OX=5518 GN=FGRA07_05359 PE=4 SV=1	FGRAMPH1_01T23525	1	0.00428716	82.75	K(1)VVHSGSR	3	0.24333	1
Cellular Component	GO:0043228	3	non-membrane-bounded organelle	4.9635e-13	I1RE84	1097	K	Chitin synthase 8 OS=Fusarium culmorum OX=5516 GN=FCULG_00004728 PE=3 SV=1	FG01964.1	1	0.0404425	56.81	YVEK(1)LAR	2	0.82567	1
Cellular Component	GO:0043228	3	non-membrane-bounded organelle	4.9635e-13	I1RE84	1156	K	Chitin synthase 8 OS=Fusarium culmorum OX=5516 GN=FCULG_00004728 PE=3 SV=1	FG01964.1	1	0.000854051	96.604	SAK(1)GQDVSK	2	-1.1437	1
Cellular Component	GO:0043228	3	non-membrane-bounded organelle	4.9635e-13	I1RE84	1085	K	Chitin synthase 8 OS=Fusarium culmorum OX=5516 GN=FCULG_00004728 PE=3 SV=1	FG01964.1	1	0.00779074	79.454	HVYLK(1)GR	3	-0.30089	1
Cellular Component	GO:0043228	3	non-membrane-bounded organelle	4.9635e-13	A0A1C3YLK5	3197	K	Dynein heavy chain OS=Gibberella zeae OX=5518 GN=FGRA07_07303 PE=4 SV=1	FGRAMPH1_01T26685	1	0.00019247	102.55	HLNVGLEK(1)LR	3	-0.39423	1
Cellular Component	GO:0043228	3	non-membrane-bounded organelle	4.9635e-13	I1RSD7	304	K	Arp2/3 complex 34 kDa subunit OS=Gibberella zeae (strain PH-1 / ATCC MYA-4620 / FGSC 9075 / NRRL 31084) OX=229533 GN=FGRAMPH1_01T23845 PE=3 SV=1	FGRAMPH1_01T23845	1	0.000276883	101.71	ARPENEEK(1)ER	3	-1.0474	2
Cellular Component	GO:0043228	3	non-membrane-bounded organelle	4.9635e-13	I1RSD7	276	K	Arp2/3 complex 34 kDa subunit OS=Gibberella zeae (strain PH-1 / ATCC MYA-4620 / FGSC 9075 / NRRL 31084) OX=229533 GN=FGRAMPH1_01T23845 PE=3 SV=1	FGRAMPH1_01T23845	1	0.0233519	55.806	ASK(1)AYIHSR	2	3.9622	1
Cellular Component	GO:0043228	3	non-membrane-bounded organelle	4.9635e-13	I1RE46	642	K	DNA helicase OS=Gibberella zeae (strain PH-1 / ATCC MYA-4620 / FGSC 9075 / NRRL 31084) OX=229533 GN=FGRAMPH1_01T04637 PE=3 SV=1	FGRAMPH1_01T04637	1	0.00196088	80.755	LATAHAK(1)SR	3	0.27113	1
Cellular Component	GO:0043228	3	non-membrane-bounded organelle	4.9635e-13	I1RT04	33	K	40S ribosomal protein S12 OS=Gibberella zeae (strain PH-1 / ATCC MYA-4620 / FGSC 9075 / NRRL 31084) OX=229533 GN=FG07292.1 PE=3 SV=1	FG07292.1	1	0.000264574	78.326	GQMSILDALK(1)GVLK	2	0.56294	2
Cellular Component	GO:0043228	3	non-membrane-bounded organelle	4.9635e-13	I1RJW6	70	K	60s ribosomal protein l34 OS=Fusarium langsethiae OX=179993 GN=FLAG1_07063 PE=4 SV=1	FG04149.1	0.976763	0.0367493	44.564	EYSQISK(0.023)PK(0.977)K	3	-0.11626	1
Cellular Component	GO:0043228	3	non-membrane-bounded organelle	4.9635e-13	I1RD22	123	K	40S ribosomal protein S2 OS=Gibberella zeae OX=5518 GN=FGRA07_04340 PE=3 SV=1	FG01509.1	1	0.000406451	98.407	TSK(1)EVATAIR	2	-1.4079	1
Cellular Component	GO:0043228	3	non-membrane-bounded organelle	4.9635e-13	I1RD22	189	K	40S ribosomal protein S2 OS=Gibberella zeae OX=5518 GN=FGRA07_04340 PE=3 SV=1	FG01509.1	1	6.62002e-08	101.71	GTGLVASPAVK(1)R	2	1.0051	1
Cellular Component	GO:0043228	3	non-membrane-bounded organelle	4.9635e-13	I1RD22	165	K	40S ribosomal protein S2 OS=Gibberella zeae OX=5518 GN=FGRA07_04340 PE=3 SV=1	FG01509.1	1	6.07062e-06	124.38	ESGK(1)CGSVTVR	2	-0.082899	1
Cellular Component	GO:0043228	3	non-membrane-bounded organelle	4.9635e-13	I1S0L3	32	K	60S ribosomal protein L30 OS=Fusarium oxysporum f. sp. vasinfectum 25433 OX=1089449 GN=FOTG_03163 PE=3 SV=1	FGRAMPH1_01T07633	1	0.000155026	120.57	VTLGYK(1)STLK	2	0.74185	1
Cellular Component	GO:0043228	3	non-membrane-bounded organelle	4.9635e-13	I1S0L3	36	K	60S ribosomal protein L30 OS=Fusarium oxysporum f. sp. vasinfectum 25433 OX=1089449 GN=FOTG_03163 PE=3 SV=1	FGRAMPH1_01T07633	1	0.00438421	95.815	STLK(1)SLR	2	0.33761	1
Cellular Component	GO:0043228	3	non-membrane-bounded organelle	4.9635e-13	I1S0L3	26	K	60S ribosomal protein L30 OS=Fusarium oxysporum f. sp. vasinfectum 25433 OX=1089449 GN=FOTG_03163 PE=3 SV=1	FGRAMPH1_01T07633	1	0.00110043	91.313	SGK(1)VTLGYK	2	0.33933	1
Cellular Component	GO:0043228	3	non-membrane-bounded organelle	4.9635e-13	I1S0L3	23	K	60S ribosomal protein L30 OS=Fusarium oxysporum f. sp. vasinfectum 25433 OX=1089449 GN=FOTG_03163 PE=3 SV=1	FGRAMPH1_01T07633	1	0.000768171	89.355	LALVMK(1)SGK	3	-0.18767	2
Cellular Component	GO:0043228	3	non-membrane-bounded organelle	4.9635e-13	I1S0L3	9	K	60S ribosomal protein L30 OS=Fusarium oxysporum f. sp. vasinfectum 25433 OX=1089449 GN=FOTG_03163 PE=3 SV=1	FGRAMPH1_01T07633	1	0.000304906	111.52	K(1)DANSINSK	2	-3.5747	1
Cellular Component	GO:0043228	3	non-membrane-bounded organelle	4.9635e-13	I1RCY0	393	K	Serine/threonine-protein phosphatase OS=Gibberella zeae (strain PH-1 / ATCC MYA-4620 / FGSC 9075 / NRRL 31084) OX=229533 GN=FG01464.1 PE=3 SV=1	FG01464.1	1	0.00176759	106.76	HVPALK(1)R	3	-2.5109	1
Cellular Component	GO:0043228	3	non-membrane-bounded organelle	4.9635e-13	A0A098DCF9	353	K	Mitochondrial genome maintenance protein MGM101 OS=Fusarium culmorum OX=5516 GN=FCULG_00002007 PE=4 SV=1	FG08328.1	1	0.0266653	60.972	K(1)NYMEER	2	-2.1374	2
Cellular Component	GO:0043228	3	non-membrane-bounded organelle	4.9635e-13	I1RCT2	828	K	Myosin-5 OS=Gibberella zeae OX=5518 GN=FGRA07_04244 PE=3 SV=1	FGRAMPH1_01T03465	1	0.0311411	60.682	SSK(1)ASPR	2	-1.0111	1
Cellular Component	GO:0043228	3	non-membrane-bounded organelle	4.9635e-13	I1RUQ3	145	K	Aconitate hydratase, mitochondrial OS=Gibberella zeae (strain PH-1 / ATCC MYA-4620 / FGSC 9075 / NRRL 31084) OX=229533 GN=FG07953.1 PE=3 SV=1	FG07953.1	1	5.90025e-08	109.42	VANPTTVHCDHLIEAQVGGAK(1)DLAR	4	-0.083357	1
Cellular Component	GO:0043228	3	non-membrane-bounded organelle	4.9635e-13	I1RUQ3	320	K	Aconitate hydratase, mitochondrial OS=Gibberella zeae (strain PH-1 / ATCC MYA-4620 / FGSC 9075 / NRRL 31084) OX=229533 GN=FG07953.1 PE=3 SV=1	FG07953.1	1	0.0207888	63.734	RK(1)EIGDFAR	3	-0.25998	2
Cellular Component	GO:0043228	3	non-membrane-bounded organelle	4.9635e-13	I1RUQ3	416	K	Aconitate hydratase, mitochondrial OS=Gibberella zeae (strain PH-1 / ATCC MYA-4620 / FGSC 9075 / NRRL 31084) OX=229533 GN=FG07953.1 PE=3 SV=1	FG07953.1	1	0.00189438	75.416	DALNHGVK(1)AK	3	0.48927	1
Cellular Component	GO:0043228	3	non-membrane-bounded organelle	4.9635e-13	I1RUQ3	418	K	Aconitate hydratase, mitochondrial OS=Gibberella zeae (strain PH-1 / ATCC MYA-4620 / FGSC 9075 / NRRL 31084) OX=229533 GN=FG07953.1 PE=3 SV=1	FG07953.1	1	0.000367773	72.797	AK(1)SAFTVTPGSEQIR	3	1.3674	1
Cellular Component	GO:0043228	3	non-membrane-bounded organelle	4.9635e-13	I1RUQ3	318	K	Aconitate hydratase, mitochondrial OS=Gibberella zeae (strain PH-1 / ATCC MYA-4620 / FGSC 9075 / NRRL 31084) OX=229533 GN=FG07953.1 PE=3 SV=1	FG07953.1	1	0.00207213	81.525	MYDYLAATK(1)R	2	-0.60965	1
Cellular Component	GO:0043228	3	non-membrane-bounded organelle	4.9635e-13	I1RUQ3	54	K	Aconitate hydratase, mitochondrial OS=Gibberella zeae (strain PH-1 / ATCC MYA-4620 / FGSC 9075 / NRRL 31084) OX=229533 GN=FG07953.1 PE=3 SV=1	FG07953.1	1	0.000406216	101.35	K(1)MSENLDIVR	2	-1.1309	1
Cellular Component	GO:0043228	3	non-membrane-bounded organelle	4.9635e-13	Q4I963	63	K	Cofilin OS=Gibberella zeae (strain PH-1 / ATCC MYA-4620 / FGSC 9075 / NRRL 31084) OX=229533 GN=COF1 PE=3 SV=2	COF1	1	9.77907e-20	239.48	ETLVNATAK(1)SR	3	0.16245	12
Cellular Component	GO:0043228	3	non-membrane-bounded organelle	4.9635e-13	Q4I963	71	K	Cofilin OS=Gibberella zeae (strain PH-1 / ATCC MYA-4620 / FGSC 9075 / NRRL 31084) OX=229533 GN=COF1 PE=3 SV=2	COF1	1	0.000303234	108.43	TGAVGK(1)GPR	2	0.029781	2
Cellular Component	GO:0043228	3	non-membrane-bounded organelle	4.9635e-13	Q4I963	37	K	Cofilin OS=Gibberella zeae (strain PH-1 / ATCC MYA-4620 / FGSC 9075 / NRRL 31084) OX=229533 GN=COF1 PE=3 SV=2	COF1	1	3.3592e-06	133.47	LSDDYK(1)EIVIDK	2	-0.24023	6
Cellular Component	GO:0043228	3	non-membrane-bounded organelle	4.9635e-13	Q4I963	26	K	Cofilin OS=Gibberella zeae (strain PH-1 / ATCC MYA-4620 / FGSC 9075 / NRRL 31084) OX=229533 GN=COF1 PE=3 SV=2	COF1	1	0.00329533	101.64	YK(1)FIVYK	3	-0.12711	4
Cellular Component	GO:0043228	3	non-membrane-bounded organelle	4.9635e-13	Q4I963	43	K	Cofilin OS=Gibberella zeae (strain PH-1 / ATCC MYA-4620 / FGSC 9075 / NRRL 31084) OX=229533 GN=COF1 PE=3 SV=2	COF1	1	5.80162e-15	161.08	LSDDYKEIVIDK(1)ASESR	3	-0.10126	10
Cellular Component	GO:0043228	3	non-membrane-bounded organelle	4.9635e-13	Q4I963	31	K	Cofilin OS=Gibberella zeae (strain PH-1 / ATCC MYA-4620 / FGSC 9075 / NRRL 31084) OX=229533 GN=COF1 PE=3 SV=2	COF1	1	1.92766e-05	96.342	FIVYK(1)LSDDYK	3	-0.3056	3
Cellular Component	GO:0043228	3	non-membrane-bounded organelle	4.9635e-13	I1RNQ5	32	K	40S ribosomal protein S17 OS=Gibberella zeae OX=5518 GN=FGRA07_09718 PE=3 SV=1	FG05640.1	1	0.00604436	65.842	LTLDFETNK(1)R	2	1.3767	1
Cellular Component	GO:0043228	3	non-membrane-bounded organelle	4.9635e-13	Q4IQX3	25	K	Non-histone chromosomal protein 6 OS=Gibberella zeae (strain PH-1 / ATCC MYA-4620 / FGSC 9075 / NRRL 31084) OX=229533 GN=NHP6 PE=3 SV=1	NHP6	0.99999	0.0198924	60.074	KDPNAPK(1)R	3	0.68683	1
Cellular Component	GO:0043228	3	non-membrane-bounded organelle	4.9635e-13	Q4IQX3	63	K	Non-histone chromosomal protein 6 OS=Gibberella zeae (strain PH-1 / ATCC MYA-4620 / FGSC 9075 / NRRL 31084) OX=229533 GN=NHP6 PE=3 SV=1	NHP6	1	0.0158216	65.252	WK(1)ALNEK	3	-1.165	1
Cellular Component	GO:0043228	3	non-membrane-bounded organelle	4.9635e-13	Q4IQX3	18	K	Non-histone chromosomal protein 6 OS=Gibberella zeae (strain PH-1 / ATCC MYA-4620 / FGSC 9075 / NRRL 31084) OX=229533 GN=NHP6 PE=3 SV=1	NHP6	0.871874	0.00638029	66.92	AK(0.872)K(0.128)DPNAPK	3	0.19694	1
Cellular Component	GO:0043228	3	non-membrane-bounded organelle	4.9635e-13	Q4IQX3	76	K	Non-histone chromosomal protein 6 OS=Gibberella zeae (strain PH-1 / ATCC MYA-4620 / FGSC 9075 / NRRL 31084) OX=229533 GN=NHP6 PE=3 SV=1	NHP6	1	0.000161496	93.348	APYEAK(1)AAADK	2	1.2487	2
Cellular Component	GO:0043228	3	non-membrane-bounded organelle	4.9635e-13	Q4IQX3	68	K	Non-histone chromosomal protein 6 OS=Gibberella zeae (strain PH-1 / ATCC MYA-4620 / FGSC 9075 / NRRL 31084) OX=229533 GN=NHP6 PE=3 SV=1	NHP6	1	0.0175187	73.26	ALNEK(1)QR	2	-0.3395	1
Cellular Component	GO:0043228	3	non-membrane-bounded organelle	4.9635e-13	Q4IQX3	9	K	Non-histone chromosomal protein 6 OS=Gibberella zeae (strain PH-1 / ATCC MYA-4620 / FGSC 9075 / NRRL 31084) OX=229533 GN=NHP6 PE=3 SV=1	NHP6	1	0.0268294	68.398	AAAPAK(1)R	2	0.14985	1
Cellular Component	GO:0043228	3	non-membrane-bounded organelle	4.9635e-13	I1RVQ0	81	K	60S ribosomal protein L13 OS=Gibberella zeae (strain PH-1 / ATCC MYA-4620 / FGSC 9075 / NRRL 31084) OX=229533 GN=FG08335.1 PE=3 SV=1	FG08335.1	1	0.017001	48.527	GFTLAELK(1)EAGIPK	3	1.4276	1
Cellular Component	GO:0043228	3	non-membrane-bounded organelle	4.9635e-13	I1RVQ0	53	K	60S ribosomal protein L13 OS=Gibberella zeae (strain PH-1 / ATCC MYA-4620 / FGSC 9075 / NRRL 31084) OX=229533 GN=FG08335.1 PE=3 SV=1	FG08335.1	1	0.0288112	48.998	PVDK(1)LRPVVR	3	-0.026759	1
Cellular Component	GO:0043228	3	non-membrane-bounded organelle	4.9635e-13	I1RVQ0	31	K	60S ribosomal protein L13 OS=Gibberella zeae (strain PH-1 / ATCC MYA-4620 / FGSC 9075 / NRRL 31084) OX=229533 GN=FG08335.1 PE=3 SV=1	FG08335.1	1	0.00341076	76.064	THFDQPGK(1)K	3	0.46358	1
Cellular Component	GO:0043228	3	non-membrane-bounded organelle	4.9635e-13	I1RM82	246	K	Eukaryotic translation initiation factor 3 subunit G OS=Gibberella zeae (strain PH-1 / ATCC MYA-4620 / FGSC 9075 / NRRL 31084) OX=229533 GN=FG05065.1 PE=3 SV=1	FG05065.1	1	0.0551134	50.703	VFLAK(1)DR	2	0.49779	1
Cellular Component	GO:0043228	3	non-membrane-bounded organelle	4.9635e-13	I1RBC9	56	K	Ribosomal protein L15 OS=Gibberella zeae (strain PH-1 / ATCC MYA-4620 / FGSC 9075 / NRRL 31084) OX=229533 GN=FG00845.1 PE=3 SV=1	FG00845.1	1	0.000400371	125.82	AK(1)QGYVIYR	2	-1.0685	1
Cellular Component	GO:0043228	3	non-membrane-bounded organelle	4.9635e-13	I1RBC9	169	K	Ribosomal protein L15 OS=Gibberella zeae (strain PH-1 / ATCC MYA-4620 / FGSC 9075 / NRRL 31084) OX=229533 GN=FG00845.1 PE=3 SV=1	FG00845.1	1	0.00369951	91.867	GLTATGK(1)K	2	0.90663	1
Cellular Component	GO:0043228	3	non-membrane-bounded organelle	4.9635e-13	I1RBC9	157	K	Ribosomal protein L15 OS=Gibberella zeae (strain PH-1 / ATCC MYA-4620 / FGSC 9075 / NRRL 31084) OX=229533 GN=FG00845.1 PE=3 SV=1	FG00845.1	1	0.00146167	65.842	INWIVNPVHK(1)HR	4	-0.41626	1
Cellular Component	GO:0043228	3	non-membrane-bounded organelle	4.9635e-13	I1RBC9	12	K	Ribosomal protein L15 OS=Gibberella zeae (strain PH-1 / ATCC MYA-4620 / FGSC 9075 / NRRL 31084) OX=229533 GN=FG00845.1 PE=3 SV=1	FG00845.1	1	0.00226685	102.07	YVEELQK(1)K	3	2.0163	2
Cellular Component	GO:0043228	3	non-membrane-bounded organelle	4.9635e-13	I1RBC9	14	K	Ribosomal protein L15 OS=Gibberella zeae (strain PH-1 / ATCC MYA-4620 / FGSC 9075 / NRRL 31084) OX=229533 GN=FG00845.1 PE=3 SV=1	FG00845.1	1	1.6008e-07	177.83	K(1)QSDVVAFLLR	3	-0.98839	3
Cellular Component	GO:0043228	3	non-membrane-bounded organelle	4.9635e-13	I1RBC9	176	K	Ribosomal protein L15 OS=Gibberella zeae (strain PH-1 / ATCC MYA-4620 / FGSC 9075 / NRRL 31084) OX=229533 GN=FG00845.1 PE=3 SV=1	FG00845.1	1	0.0160754	64.803	GLNK(1)GHR	3	0.11697	1
Cellular Component	GO:0043228	3	non-membrane-bounded organelle	4.9635e-13	I1RBC9	5	K	Ribosomal protein L15 OS=Gibberella zeae (strain PH-1 / ATCC MYA-4620 / FGSC 9075 / NRRL 31084) OX=229533 GN=FG00845.1 PE=3 SV=1	FG00845.1	1	6.82248e-05	99.283	GALK(1)YVEELQK	3	0.9167	1
Cellular Component	GO:0043228	3	non-membrane-bounded organelle	4.9635e-13	Q4HTT1	39	K	Histone H2A OS=Gibberella zeae (strain PH-1 / ATCC MYA-4620 / FGSC 9075 / NRRL 31084) OX=229533 GN=HTA1 PE=3 SV=3	HTA1	1	0.0164975	82.671	K(1)GNYAQR	2	-0.68211	1
Cellular Component	GO:0043228	3	non-membrane-bounded organelle	4.9635e-13	Q4HTT1	23	K	Histone H2A OS=Gibberella zeae (strain PH-1 / ATCC MYA-4620 / FGSC 9075 / NRRL 31084) OX=229533 GN=HTA1 PE=3 SV=3	HTA1	1	2.03019e-06	112.84	SSK(1)AGLAFPVGR	3	-0.18325	2
Cellular Component	GO:0043228	3	non-membrane-bounded organelle	4.9635e-13	Q4HTT1	15	K	Histone H2A OS=Gibberella zeae (strain PH-1 / ATCC MYA-4620 / FGSC 9075 / NRRL 31084) OX=229533 GN=HTA1 PE=3 SV=3	HTA1	1	0.000195819	136.53	ASGSK(1)NAQSR	2	0.99834	2
Cellular Component	GO:0043228	3	non-membrane-bounded organelle	4.9635e-13	I1RTG5	850	K	Myosin-2B OS=Gibberella zeae OX=5518 GN=FGRA07_02148 PE=3 SV=1	FG07469.1	1	0.0303466	49.85	K(1)SYLQFR	2	1.7469	1
Cellular Component	GO:0043228	3	non-membrane-bounded organelle	4.9635e-13	I1RTG5	758	K	Myosin-2B OS=Gibberella zeae OX=5518 GN=FGRA07_02148 PE=3 SV=1	FG07469.1	1	0.0193317	48.568	GLDK(1)YQLGLTK	3	-2.8525	1
Cellular Component	GO:0043228	3	non-membrane-bounded organelle	4.9635e-13	I1RRB0	187	K	End binding 1 protein OS=Gibberella zeae OX=5518 GN=FGRA07_05663 PE=4 SV=1	FG06627.1	1	0.00341417	70.496	ERDFYFSK(1)LR	3	-0.0021361	1
Cellular Component	GO:0043228	3	non-membrane-bounded organelle	4.9635e-13	V6RMW6	112	K	40S ribosomal protein S13-1 OS=Gibberella zeae OX=5518 GN=FGRA07_05242 PE=3 SV=1	FG07048.1	0.999956	0.023864	71.425	DKDSK(1)FR	2	0.12614	1
Cellular Component	GO:0043228	3	non-membrane-bounded organelle	4.9635e-13	V6RMW6	130	K	40S ribosomal protein S13-1 OS=Gibberella zeae OX=5518 GN=FGRA07_05242 PE=3 SV=1	FG07048.1	1	0.000209245	82.069	YYK(1)TVGVLPPTWK	3	0.90488	1
Cellular Component	GO:0043228	3	non-membrane-bounded organelle	4.9635e-13	V6RMW6	93	K	40S ribosomal protein S13-1 OS=Gibberella zeae OX=5518 GN=FGRA07_05242 PE=3 SV=1	FG07048.1	1	1.02307e-05	86.367	SSGLAPELPEDLYMLIK(1)K	4	-0.9217	3
Cellular Component	GO:0043228	3	non-membrane-bounded organelle	4.9635e-13	I1RG11	262	K	DNA-directed RNA polymerase subunit beta OS=Gibberella zeae (strain PH-1 / ATCC MYA-4620 / FGSC 9075 / NRRL 31084) OX=229533 GN=FG02659.1 PE=3 SV=1	FG02659.1	1	0.0215283	60.717	SALEK(1)GSR	2	-0.3081	1
Cellular Component	GO:0043228	3	non-membrane-bounded organelle	4.9635e-13	A0A0E0RV94	2778	K	Ribosomal protein L19 OS=Gibberella zeae (strain PH-1 / ATCC MYA-4620 / FGSC 9075 / NRRL 31084) OX=229533 GN=FG09874.1 PE=3 SV=1	FG09874.1	1	0.00128563	120.65	RLLVK(1)YR	3	-0.61155	1
Cellular Component	GO:0043228	3	non-membrane-bounded organelle	4.9635e-13	A0A0E0RV94	2723	K	Ribosomal protein L19 OS=Gibberella zeae (strain PH-1 / ATCC MYA-4620 / FGSC 9075 / NRRL 31084) OX=229533 GN=FG09874.1 PE=3 SV=1	FG09874.1	1	0.000154091	97.965	K(1)PVTQHSR	3	0.13607	1
Cellular Component	GO:0043228	3	non-membrane-bounded organelle	4.9635e-13	A0A0E0RV94	2713	K	Ribosomal protein L19 OS=Gibberella zeae (strain PH-1 / ATCC MYA-4620 / FGSC 9075 / NRRL 31084) OX=229533 GN=FG09874.1 PE=3 SV=1	FG09874.1	1	0.0250891	55.258	K(1)LISDGLIIR	2	-0.11283	1
Cellular Component	GO:0043228	3	non-membrane-bounded organelle	4.9635e-13	A0A0E0RV94	2784	K	Ribosomal protein L19 OS=Gibberella zeae (strain PH-1 / ATCC MYA-4620 / FGSC 9075 / NRRL 31084) OX=229533 GN=FG09874.1 PE=3 SV=1	FG09874.1	1	0.0178099	72.928	ASGK(1)IDK	2	-0.44974	1
Cellular Component	GO:0043228	3	non-membrane-bounded organelle	4.9635e-13	A0A0E0RV94	2803	K	Ribosomal protein L19 OS=Gibberella zeae (strain PH-1 / ATCC MYA-4620 / FGSC 9075 / NRRL 31084) OX=229533 GN=FG09874.1 PE=3 SV=1	FG09874.1	1	0.0338493	51.787	GNAFK(1)HK	3	0.27801	1
Cellular Component	GO:0043228	3	non-membrane-bounded organelle	4.9635e-13	Q4IER8	123	K	Histone H3 OS=Gibberella zeae (strain PH-1 / ATCC MYA-4620 / FGSC 9075 / NRRL 31084) OX=229533 GN=HHT1 PE=3 SV=3	HHT1	1	1.056e-09	181.76	VTIQSK(1)DIQLAR	3	1.1711	3
Cellular Component	GO:0043228	3	non-membrane-bounded organelle	4.9635e-13	Q4IER8	57	K	Histone H3 OS=Gibberella zeae (strain PH-1 / ATCC MYA-4620 / FGSC 9075 / NRRL 31084) OX=229533 GN=HHT1 PE=3 SV=3	HHT1	1	1.62348e-05	108.56	RYQK(1)STELLIR	3	-0.51601	1
Cellular Component	GO:0043228	3	non-membrane-bounded organelle	4.9635e-13	Q4IER8	24	K	Histone H3 OS=Gibberella zeae (strain PH-1 / ATCC MYA-4620 / FGSC 9075 / NRRL 31084) OX=229533 GN=HHT1 PE=3 SV=3	HHT1	0.998815	0.0391107	45.908	K(0.001)QLASK(0.999)AAR	3	0.18432	1
Cellular Component	GO:0043228	3	non-membrane-bounded organelle	4.9635e-13	Q4IER8	80	K	Histone H3 OS=Gibberella zeae (strain PH-1 / ATCC MYA-4620 / FGSC 9075 / NRRL 31084) OX=229533 GN=HHT1 PE=3 SV=3	HHT1	1	6.35647e-06	131.32	EIAQDFK(1)SDLR	3	-0.206	8
Cellular Component	GO:0043228	3	non-membrane-bounded organelle	4.9635e-13	I1RA70	71	K	40S ribosomal protein S15 OS=Fusarium oxysporum f. sp. vasinfectum 25433 OX=1089449 GN=FOTG_06139 PE=3 SV=1	FG00395.1	1	1.60469e-06	106.38	AK(1)QEAQPNEKPDLVK	3	-0.43478	1
Cellular Component	GO:0043228	3	non-membrane-bounded organelle	4.9635e-13	Q4IJU0	452	K	FACT complex subunit POB3 OS=Gibberella zeae (strain PH-1 / ATCC MYA-4620 / FGSC 9075 / NRRL 31084) OX=229533 GN=POB3 PE=3 SV=1	POB3	1	0.00101944	74.611	EDLK(1)ALESFFK	3	-0.6175	1
Cellular Component	GO:0043228	3	non-membrane-bounded organelle	4.9635e-13	I1RW99	42	K	50s ribosomal protein l14e OS=Fusarium langsethiae OX=179993 GN=FLAG1_01888 PE=4 SV=1	FG08561.1	1	0.0394885	48.286	VVVINGDHPFAGHLATIVEIIDHK(1)R	5	-1.8065	1
Cellular Component	GO:0043228	3	non-membrane-bounded organelle	4.9635e-13	I1RW99	92	K	50s ribosomal protein l14e OS=Fusarium langsethiae OX=179993 GN=FLAG1_01888 PE=4 SV=1	FG08561.1	1	2.93773e-06	146.79	KLWEK(1)SEIDSK	3	0.62013	1
Cellular Component	GO:0043228	3	non-membrane-bounded organelle	4.9635e-13	I1RW99	98	K	50s ribosomal protein l14e OS=Fusarium langsethiae OX=179993 GN=FLAG1_01888 PE=4 SV=1	FG08561.1	1	5.7193e-08	115.12	SEIDSK(1)WEQTNWAK	3	0.73105	2
Cellular Component	GO:0043228	3	non-membrane-bounded organelle	4.9635e-13	I1RW99	115	K	50s ribosomal protein l14e OS=Fusarium langsethiae OX=179993 GN=FLAG1_01888 PE=4 SV=1	FG08561.1	1	0.00880983	80.24	K(1)ALTDFER	2	0.42501	1
Cellular Component	GO:0043228	3	non-membrane-bounded organelle	4.9635e-13	I1RW99	107	K	50s ribosomal protein l14e OS=Fusarium langsethiae OX=179993 GN=FLAG1_01888 PE=4 SV=1	FG08561.1	1	0.00743105	83.429	K(1)RDQMER	3	0.24758	1
Cellular Component	GO:0043228	3	non-membrane-bounded organelle	4.9635e-13	Q4IMD1	55	K	Histone H2A.Z OS=Gibberella zeae (strain PH-1 / ATCC MYA-4620 / FGSC 9075 / NRRL 31084) OX=229533 GN=HTZ1 PE=3 SV=1	HTZ1	1	0.00136937	106.2	QNTQQK(1)MR	2	-1.5862	2
Cellular Component	GO:0043228	3	non-membrane-bounded organelle	4.9635e-13	Q4HYB8	108	K	FACT complex subunit SPT16 OS=Gibberella zeae (strain PH-1 / ATCC MYA-4620 / FGSC 9075 / NRRL 31084) OX=229533 GN=SPT16 PE=3 SV=1	SPT16	1	0.00065257	100.93	GK(1)DAAENEK	2	0.13962	1
Cellular Component	GO:0043228	3	non-membrane-bounded organelle	4.9635e-13	I1RAU7	149	K	40S ribosomal protein S6 OS=Gibberella zeae (strain PH-1 / ATCC MYA-4620 / FGSC 9075 / NRRL 31084) OX=229533 GN=FGRAMPH1_01T01603 PE=3 SV=1	FGRAMPH1_01T01603	0.99478	0.0171971	53.136	K(0.005)FFGLTK(0.995)DDDVR	3	1.2334	1
Cellular Component	GO:0043228	3	non-membrane-bounded organelle	4.9635e-13	I1RAU7	169	K	40S ribosomal protein S6 OS=Gibberella zeae (strain PH-1 / ATCC MYA-4620 / FGSC 9075 / NRRL 31084) OX=229533 GN=FGRAMPH1_01T01603 PE=3 SV=1	FGRAMPH1_01T01603	1	0.0187509	57.885	GEGK(1)SPYTK	2	-0.22238	1
Cellular Component	GO:0043228	3	non-membrane-bounded organelle	4.9635e-13	I1RAU7	143	K	40S ribosomal protein S6 OS=Gibberella zeae (strain PH-1 / ATCC MYA-4620 / FGSC 9075 / NRRL 31084) OX=229533 GN=FGRAMPH1_01T01603 PE=3 SV=1	FGRAMPH1_01T01603	1	0.0162946	78.149	K(1)FFGLTK	2	0.55894	1
Cellular Component	GO:0043228	3	non-membrane-bounded organelle	4.9635e-13	I1RAU7	223	K	40S ribosomal protein S6 OS=Gibberella zeae (strain PH-1 / ATCC MYA-4620 / FGSC 9075 / NRRL 31084) OX=229533 GN=FGRAMPH1_01T01603 PE=3 SV=1	FGRAMPH1_01T01603	1	0.0131535	70.056	IAEAK(1)VNK	2	0.59775	1
Cellular Component	GO:0043228	3	non-membrane-bounded organelle	4.9635e-13	A0A1C3YHX8	120	K	40S ribosomal protein S11 OS=Gibberella zeae OX=5518 GN=FGRA07_00813 PE=3 SV=1	FGRAMPH1_01T01691	1	0.0010359	74.392	EYLHFIQK(1)YSR	3	1.2089	1
Cellular Component	GO:0043228	3	non-membrane-bounded organelle	4.9635e-13	Q4IL82	1639	K	Chromatin-remodeling ATPase INO80 OS=Gibberella zeae (strain PH-1 / ATCC MYA-4620 / FGSC 9075 / NRRL 31084) OX=229533 GN=INO80 PE=3 SV=1	INO80	1	0.0142785	67.981	LK(1)SEGHR	3	0.70735	1
Cellular Component	GO:0043228	3	non-membrane-bounded organelle	4.9635e-13	I1REK8	119	K	60s ribosomal protein l16 OS=Fusarium langsethiae OX=179993 GN=FLAG1_07154 PE=3 SV=1	FG02099.1	1	0.00814413	69.375	K(1)VVVPQALR	2	1.7527	1
Cellular Component	GO:0043228	3	non-membrane-bounded organelle	4.9635e-13	I1REK8	116	K	60s ribosomal protein l16 OS=Fusarium langsethiae OX=179993 GN=FLAG1_07154 PE=3 SV=1	FG02099.1	1	0.0157905	50.088	VFEGVPPPYDK(1)TK	3	0.55763	2
Cellular Component	GO:0043228	3	non-membrane-bounded organelle	4.9635e-13	I1REK8	93	K	60s ribosomal protein l16 OS=Fusarium langsethiae OX=179993 GN=FLAG1_07154 PE=3 SV=1	FG02099.1	1	0.0236906	48.091	GMIPHK(1)TAR	3	1.1024	1
Cellular Component	GO:0043228	3	non-membrane-bounded organelle	4.9635e-13	I1REK8	184	K	60s ribosomal protein l16 OS=Fusarium langsethiae OX=179993 GN=FLAG1_07154 PE=3 SV=1	FG02099.1	1	0.0179096	56.547	QLADAK(1)K	3	0.20609	1
Cellular Component	GO:0043228	3	non-membrane-bounded organelle	4.9635e-13	I1REK8	150	K	60s ribosomal protein l16 OS=Fusarium langsethiae OX=179993 GN=FLAG1_07154 PE=3 SV=1	FG02099.1	1	0.00377784	59.634	LSHEVGWK(1)YQDVVAR	3	0.62831	2
Cellular Component	GO:0043228	3	non-membrane-bounded organelle	4.9635e-13	I1RA72	97	K	Tubulin alpha chain OS=Gibberella zeae (strain PH-1 / ATCC MYA-4620 / FGSC 9075 / NRRL 31084) OX=229533 GN=FGRAMPH1_01T01037 PE=3 SV=1	FGRAMPH1_01T01037	1	0.000476191	64.318	NLFHPELLVSGK(1)EDAANNYAR	3	0.62991	1
Cellular Component	GO:0043228	3	non-membrane-bounded organelle	4.9635e-13	I1RA72	164	K	Tubulin alpha chain OS=Gibberella zeae (strain PH-1 / ATCC MYA-4620 / FGSC 9075 / NRRL 31084) OX=229533 GN=FGRAMPH1_01T01037 PE=3 SV=1	FGRAMPH1_01T01037	1	0.0302729	52.716	LSTEYGK(1)K	3	1.7286	1
Cellular Component	GO:0043228	3	non-membrane-bounded organelle	4.9635e-13	I1RAU9	464	K	V-type proton ATPase subunit B OS=Fusarium culmorum OX=5516 GN=FCULG_00003273 PE=3 SV=1	FG00637.1	1	0.00296924	80.986	IYPK(1)ELLNR	2	0.19588	1
Cellular Component	GO:0043228	3	non-membrane-bounded organelle	4.9635e-13	I1RAU9	112	K	V-type proton ATPase subunit B OS=Fusarium culmorum OX=5516 GN=FCULG_00003273 PE=3 SV=1	FG00637.1	1	0.00123419	83.206	AIDK(1)GPK	2	-0.87361	1
Cellular Component	GO:0043228	3	non-membrane-bounded organelle	4.9635e-13	I1RAU9	400	K	V-type proton ATPase subunit B OS=Fusarium culmorum OX=5516 GN=FCULG_00003273 PE=3 SV=1	FG00637.1	1	3.92429e-05	85.362	KDHGDVSNQLYAK(1)YAIGR	4	0.73248	1
Cellular Component	GO:0043228	3	non-membrane-bounded organelle	4.9635e-13	I1RAU9	388	K	V-type proton ATPase subunit B OS=Fusarium culmorum OX=5516 GN=FCULG_00003273 PE=3 SV=1	FG00637.1	1	1.88073e-05	98.592	K(1)DHGDVSNQLYAK	3	-0.63709	1
Cellular Component	GO:0043228	3	non-membrane-bounded organelle	4.9635e-13	I1S2E9	27	K	Ubiquitin-40S ribosomal protein S27a OS=Fusarium oxysporum f. sp. cubense tropical race 4 54006 OX=1089451 GN=FOIG_07602 PE=4 SV=1	FG10941.1	1	4.92172e-44	288.21	TITLEVESSDTIDNVK(1)SK	2	0.42269	15
Cellular Component	GO:0043228	3	non-membrane-bounded organelle	4.9635e-13	I1S2E9	6	K	Ubiquitin-40S ribosomal protein S27a OS=Fusarium oxysporum f. sp. cubense tropical race 4 54006 OX=1089451 GN=FOIG_07602 PE=4 SV=1	FG10941.1	1	4.83513e-07	168.02	MQIFVK(1)TLTGK	2	-0.41194	6
Cellular Component	GO:0043228	3	non-membrane-bounded organelle	4.9635e-13	I1S2E9	11	K	Ubiquitin-40S ribosomal protein S27a OS=Fusarium oxysporum f. sp. cubense tropical race 4 54006 OX=1089451 GN=FOIG_07602 PE=4 SV=1	FG10941.1	1	1.50236e-23	185.09	TLTGK(1)TITLEVESSDTIDNVK	4	0.32178	2
Cellular Component	GO:0043228	3	non-membrane-bounded organelle	4.9635e-13	I1S2E9	33	K	Ubiquitin-40S ribosomal protein S27a OS=Fusarium oxysporum f. sp. cubense tropical race 4 54006 OX=1089451 GN=FOIG_07602 PE=4 SV=1	FG10941.1	1	1.38047e-14	207.64	IQDK(1)EGIPPDQQR	2	-0.025952	28
Cellular Component	GO:0043228	3	non-membrane-bounded organelle	4.9635e-13	I1S2E9	90	K	Ubiquitin-40S ribosomal protein S27a OS=Fusarium oxysporum f. sp. cubense tropical race 4 54006 OX=1089451 GN=FOIG_07602 PE=4 SV=1	FG10941.1	1	0.00128651	84.568	VYTTPK(1)K	2	-0.32525	1
Cellular Component	GO:0043228	3	non-membrane-bounded organelle	4.9635e-13	I1S2E9	63	K	Ubiquitin-40S ribosomal protein S27a OS=Fusarium oxysporum f. sp. cubense tropical race 4 54006 OX=1089451 GN=FOIG_07602 PE=4 SV=1	FG10941.1	1	3.11184e-14	153.72	TLSDYNIQK(1)ESTLHLVLR	3	0.19244	1
Cellular Component	GO:0043228	3	non-membrane-bounded organelle	4.9635e-13	I1S2E9	108	K	Ubiquitin-40S ribosomal protein S27a OS=Fusarium oxysporum f. sp. cubense tropical race 4 54006 OX=1089451 GN=FOIG_07602 PE=4 SV=1	FG10941.1	1	7.37467e-05	99.283	YYK(1)VDSDGK	2	0.81216	4
Cellular Component	GO:0043228	3	non-membrane-bounded organelle	4.9635e-13	I1S2E9	114	K	Ubiquitin-40S ribosomal protein S27a OS=Fusarium oxysporum f. sp. cubense tropical race 4 54006 OX=1089451 GN=FOIG_07602 PE=4 SV=1	FG10941.1	1	0.000953657	94.465	VDSDGK(1)IER	2	-0.16846	2
Cellular Component	GO:0043228	3	non-membrane-bounded organelle	4.9635e-13	I1S2E9	48	K	Ubiquitin-40S ribosomal protein S27a OS=Fusarium oxysporum f. sp. cubense tropical race 4 54006 OX=1089451 GN=FOIG_07602 PE=4 SV=1	FG10941.1	1	6.49191e-10	190.78	LIFAGK(1)QLEDGR	3	0.27828	8
Cellular Component	GO:0043228	3	non-membrane-bounded organelle	4.9635e-13	I1S2E9	29	K	Ubiquitin-40S ribosomal protein S27a OS=Fusarium oxysporum f. sp. cubense tropical race 4 54006 OX=1089451 GN=FOIG_07602 PE=4 SV=1	FG10941.1	0.976562	1.51629e-05	88.385	SK(0.977)IQDK(0.023)EGIPPDQQR	3	1.0835	2
Cellular Component	GO:0043228	3	non-membrane-bounded organelle	4.9635e-13	A0A098DB19	28	K	60S ribosomal protein L18-B OS=Fusarium culmorum OX=5516 GN=FCULG_00009858 PE=4 SV=1	FG09866.1	1	5.86719e-06	86.488	RLFTSK(1)INRPPVSLSR	4	0.21153	2
Cellular Component	GO:0043228	3	non-membrane-bounded organelle	4.9635e-13	A0A098DB19	139	K	60S ribosomal protein L18-B OS=Fusarium culmorum OX=5516 GN=FCULG_00009858 PE=4 SV=1	FG09866.1	1	0.00490788	74.173	KPHVESK(1)GR	4	0.65318	1
Cellular Component	GO:0043228	3	non-membrane-bounded organelle	4.9635e-13	A0A098DB19	45	K	60S ribosomal protein L18-B OS=Fusarium culmorum OX=5516 GN=FCULG_00009858 PE=4 SV=1	FG09866.1	1	3.29172e-06	147.24	IVANINK(1)EGEK	2	1.6468	1
Cellular Component	GO:0043228	3	non-membrane-bounded organelle	4.9635e-13	I1RW25	149	K	60S ribosomal protein L8 OS=Gibberella zeae OX=5518 GN=FGRA07_04727 PE=4 SV=1	FG08478.1	1	0.000552932	67.997	YGLNHVVGLIENK(1)K	4	-0.30293	1
Cellular Component	GO:0043228	3	non-membrane-bounded organelle	4.9635e-13	I1RW25	120	K	60S ribosomal protein L8 OS=Gibberella zeae OX=5518 GN=FGRA07_04727 PE=4 SV=1	FG08478.1	1	3.20339e-06	136.6	LLQEATAVK(1)EGK	3	0.19394	2
Cellular Component	GO:0043228	3	non-membrane-bounded organelle	4.9635e-13	I1RW25	228	K	60S ribosomal protein L8 OS=Gibberella zeae OX=5518 GN=FGRA07_04727 PE=4 SV=1	FG08478.1	1	0.000171827	92.247	DGYLEK(1)HDQAR	2	1.903	2
Cellular Component	GO:0043228	3	non-membrane-bounded organelle	4.9635e-13	I1RW25	211	K	60S ribosomal protein L8 OS=Gibberella zeae OX=5518 GN=FGRA07_04727 PE=4 SV=1	FG08478.1	1	0.000558427	98.156	SEDK(1)TELSK	3	0.77493	2
Cellular Component	GO:0043228	3	non-membrane-bounded organelle	4.9635e-13	I1RW25	99	K	60S ribosomal protein L8 OS=Gibberella zeae OX=5518 GN=FGRA07_04727 PE=4 SV=1	FG08478.1	1	0.00281173	73.885	LLNK(1)YRPETK	3	-0.40133	1
Cellular Component	GO:0043228	3	non-membrane-bounded organelle	4.9635e-13	I1RW25	46	K	60S ribosomal protein L8 OS=Gibberella zeae OX=5518 GN=FGRA07_04727 PE=4 SV=1	FG08478.1	1	4.13693e-06	123.28	NYGIGQDIQPK(1)R	3	-0.55756	2
Cellular Component	GO:0043228	3	non-membrane-bounded organelle	4.9635e-13	I1RW25	175	K	60S ribosomal protein L8 OS=Gibberella zeae OX=5518 GN=FGRA07_04727 PE=4 SV=1	FG08478.1	1	0.00187151	77.662	K(1)MGIPYAIVK	3	-0.9439	1
Cellular Component	GO:0043228	3	non-membrane-bounded organelle	4.9635e-13	I1RW25	196	K	60S ribosomal protein L8 OS=Gibberella zeae OX=5518 GN=FGRA07_04727 PE=4 SV=1	FG08478.1	1	8.50203e-05	90.412	K(1)TAAVLAITEVR	3	-0.3364	1
Cellular Component	GO:0043228	3	non-membrane-bounded organelle	4.9635e-13	I1RW25	105	K	60S ribosomal protein L8 OS=Gibberella zeae OX=5518 GN=FGRA07_04727 PE=4 SV=1	FG08478.1	1	0.00494851	72.2	YRPETK(1)AEK	3	-0.42525	1
Cellular Component	GO:0043228	3	non-membrane-bounded organelle	4.9635e-13	I1RW25	195	K	60S ribosomal protein L8 OS=Gibberella zeae OX=5518 GN=FGRA07_04727 PE=4 SV=1	FG08478.1	1	0.00643694	77.923	LGTVVHK(1)K	3	-0.27899	1
Cellular Component	GO:0043228	3	non-membrane-bounded organelle	4.9635e-13	I1RW25	222	K	60S ribosomal protein L8 OS=Gibberella zeae OX=5518 GN=FGRA07_04727 PE=4 SV=1	FG08478.1	1	1.99827e-06	110.38	LISAVK(1)DGYLEK	3	1.0088	1
Cellular Component	GO:0043228	3	non-membrane-bounded organelle	4.9635e-13	I1RW25	54	K	60S ribosomal protein L8 OS=Gibberella zeae OX=5518 GN=FGRA07_04727 PE=4 SV=1	FG08478.1	1	0.00826652	64.103	MVK(1)WPEYVR	2	-0.65955	1
Cellular Component	GO:0043228	3	non-membrane-bounded organelle	4.9635e-13	I1S0L4	158	K	60S ribosomal protein L10-A OS=Fusarium oxysporum f. sp. cubense (strain race 1) OX=1229664 GN=FOC1_g10011004 PE=4 SV=1	FG10246.1	1	0.00298269	92.051	SQYK(1)FPGR	2	0.62714	1
Cellular Component	GO:0043228	3	non-membrane-bounded organelle	4.9635e-13	I1S0L4	30	K	60S ribosomal protein L10-A OS=Fusarium oxysporum f. sp. cubense (strain race 1) OX=1229664 GN=FOC1_g10011004 PE=4 SV=1	FG10246.1	1	0.0484462	49.097	GVPDPK(1)IR	2	-0.27104	1
Cellular Component	GO:0043228	3	non-membrane-bounded organelle	4.9635e-13	I1S0L4	19	K	60S ribosomal protein L10-A OS=Fusarium oxysporum f. sp. cubense (strain race 1) OX=1229664 GN=FOC1_g10011004 PE=4 SV=1	FG10246.1	0.999998	0.00590284	80.787	NKPYPK(1)SR	3	0.92528	1
Cellular Component	GO:0043228	3	non-membrane-bounded organelle	4.9635e-13	I1S0L4	82	K	60S ribosomal protein L10-A OS=Fusarium oxysporum f. sp. cubense (strain race 1) OX=1229664 GN=FOC1_g10011004 PE=4 SV=1	FG10246.1	1	0.000103049	141.08	NTGK(1)EGFHLR	3	0.091243	1
Cellular Component	GO:0043228	3	non-membrane-bounded organelle	4.9635e-13	I1S0L4	184	K	60S ribosomal protein L10-A OS=Fusarium oxysporum f. sp. cubense (strain race 1) OX=1229664 GN=FOC1_g10011004 PE=4 SV=1	FG10246.1	1	0.00279114	101.43	REEYLDK(1)K	3	1.1216	2
Cellular Component	GO:0043228	3	non-membrane-bounded organelle	4.9635e-13	V6R3L4	92	K	Histone H4 OS=Gibberella zeae (strain PH-1 / ATCC MYA-4620 / FGSC 9075 / NRRL 31084) OX=229533 GN=FG04289.1 PE=3 SV=1	FG04289.1	1	3.68157e-11	202.61	TVTSLDVVYALK(1)R	2	0.39583	3
Cellular Component	GO:0043228	3	non-membrane-bounded organelle	4.9635e-13	V6R3L4	60	K	Histone H4 OS=Gibberella zeae (strain PH-1 / ATCC MYA-4620 / FGSC 9075 / NRRL 31084) OX=229533 GN=FG04289.1 PE=3 SV=1	FG04289.1	1	5.75821e-07	156.81	GVLK(1)TFLEGVIR	3	-1.0409	7
Cellular Component	GO:0043228	3	non-membrane-bounded organelle	4.9635e-13	V6R3L4	80	K	Histone H4 OS=Gibberella zeae (strain PH-1 / ATCC MYA-4620 / FGSC 9075 / NRRL 31084) OX=229533 GN=FG04289.1 PE=3 SV=1	FG04289.1	1	6.87011e-07	127.71	K(1)TVTSLDVVYALK	3	-0.25467	3
Cellular Component	GO:0043228	3	non-membrane-bounded organelle	4.9635e-13	V6R3L4	9	K	Histone H4 OS=Gibberella zeae (strain PH-1 / ATCC MYA-4620 / FGSC 9075 / NRRL 31084) OX=229533 GN=FG04289.1 PE=3 SV=1	FG04289.1	1	0.0172062	73.616	GGK(1)GLGK	2	-0.097329	2
Cellular Component	GO:0043228	3	non-membrane-bounded organelle	4.9635e-13	V6R3L4	78	K	Histone H4 OS=Gibberella zeae (strain PH-1 / ATCC MYA-4620 / FGSC 9075 / NRRL 31084) OX=229533 GN=FG04289.1 PE=3 SV=1	FG04289.1	1	1.21038e-07	178.71	DAVTYTEHAK(1)R	3	0.40652	6
Cellular Component	GO:0043228	3	non-membrane-bounded organelle	4.9635e-13	I1RFL4	109	K	50s ribosomal protein l23ae OS=Fusarium langsethiae OX=179993 GN=FLAG1_04403 PE=3 SV=1	FG02493.1	1	0.000777214	101.39	K(1)LYDIDCLK	3	-0.73096	2
Cellular Component	GO:0043228	3	non-membrane-bounded organelle	4.9635e-13	I1RTH6	152	K	40S ribosomal protein S1 OS=Gibberella zeae (strain PH-1 / ATCC MYA-4620 / FGSC 9075 / NRRL 31084) OX=229533 GN=FG07480.1 PE=3 SV=1	FG07480.1	1	4.64814e-05	106.54	K(1)TTYAASSQIR	2	-0.73812	1
Cellular Component	GO:0043228	3	non-membrane-bounded organelle	4.9635e-13	I1RTH6	27	K	40S ribosomal protein S1 OS=Gibberella zeae (strain PH-1 / ATCC MYA-4620 / FGSC 9075 / NRRL 31084) OX=229533 GN=FG07480.1 PE=3 SV=1	FG07480.1	1	0.00608487	92.838	K(1)DWYSIK	2	0.34704	1
Cellular Component	GO:0043228	3	non-membrane-bounded organelle	4.9635e-13	I1RTH6	62	K	40S ribosomal protein S1 OS=Gibberella zeae (strain PH-1 / ATCC MYA-4620 / FGSC 9075 / NRRL 31084) OX=229533 GN=FG07480.1 PE=3 SV=1	FG07480.1	1	0.00565264	72.434	NANDALK(1)GR	2	-2.1831	2
Cellular Component	GO:0043228	3	non-membrane-bounded organelle	4.9635e-13	V6RTJ8	59	K	40S ribosomal protein S0 OS=Gibberella zeae (strain PH-1 / ATCC MYA-4620 / FGSC 9075 / NRRL 31084) OX=229533 GN=FG10905.1 PE=3 SV=1	FG10905.1	1	0.015122	57.792	TWEK(1)IVLAAR	2	-1.3391	1
Cellular Component	GO:0043228	3	non-membrane-bounded organelle	4.9635e-13	A0A1C3YIF8	999	K	Chitin synthase OS=Gibberella zeae OX=5518 GN=FGRA07_00245 PE=4 SV=1	FGRAMPH1_01T04739	1	0.00028584	110.08	NSPGTNIK(1)K	2	0.18638	1
Cellular Component	GO:0043228	3	non-membrane-bounded organelle	4.9635e-13	I1RPM4	92	K	60s ribosomal protein l27-a OS=Fusarium langsethiae OX=179993 GN=FLAG1_01615 PE=4 SV=1	FG05999.1	1	2.92343e-06	102.08	YTLELEGLK(1)GAVSNDTFK	3	0.54791	1
Cellular Component	GO:0043228	3	non-membrane-bounded organelle	4.9635e-13	I1RPM4	125	K	60s ribosomal protein l27-a OS=Fusarium langsethiae OX=179993 GN=FLAG1_01615 PE=4 SV=1	FG05999.1	1	0.0226033	67.464	YTSGK(1)NR	2	-0.13692	1
Cellular Component	GO:0043228	3	non-membrane-bounded organelle	4.9635e-13	I1RPM4	101	K	60s ribosomal protein l27-a OS=Fusarium langsethiae OX=179993 GN=FLAG1_01615 PE=4 SV=1	FG05999.1	1	2.80528e-10	167.69	GAVSNDTFK(1)EVSQR	2	0.84088	2
Cellular Component	GO:0043228	3	non-membrane-bounded organelle	4.9635e-13	I1RZZ9	40	K	60S ribosomal protein L5 OS=Fusarium culmorum OX=5516 GN=FCULG_00009702 PE=3 SV=1	FGRAMPH1_01T07071	1	9.16757e-05	161.79	LITQAK(1)NK	2	-0.09937	2
Cellular Component	GO:0043228	3	non-membrane-bounded organelle	4.9635e-13	I1RZZ9	7	K	60S ribosomal protein L5 OS=Fusarium culmorum OX=5516 GN=FCULG_00009702 PE=3 SV=1	FGRAMPH1_01T07071	1	0.000184248	119.05	LVK(1)NSAYYSR	2	-0.7065	1
Cellular Component	GO:0043228	3	non-membrane-bounded organelle	4.9635e-13	I1RZZ9	26	K	60S ribosomal protein L5 OS=Fusarium culmorum OX=5516 GN=FCULG_00009702 PE=3 SV=1	FGRAMPH1_01T07071	1	1.67579e-12	215.5	RQQGK(1)TDYYAR	3	0.26917	3
Cellular Component	GO:0043228	3	non-membrane-bounded organelle	4.9635e-13	I1RZZ9	266	K	60S ribosomal protein L5 OS=Fusarium culmorum OX=5516 GN=FCULG_00009702 PE=3 SV=1	FGRAMPH1_01T07071	0.959083	0.0408529	53.968	K(0.041)TK(0.959)EEWK	3	-0.37424	1
Cellular Component	GO:0043228	3	non-membrane-bounded organelle	4.9635e-13	I1RZZ9	153	K	60S ribosomal protein L5 OS=Fusarium culmorum OX=5516 GN=FCULG_00009702 PE=3 SV=1	FGRAMPH1_01T07071	1	0.00700404	72.325	VFLDVGLK(1)R	2	1.8765	1
Cellular Component	GO:0043228	3	non-membrane-bounded organelle	4.9635e-13	I1RZZ9	47	K	60S ribosomal protein L5 OS=Fusarium culmorum OX=5516 GN=FCULG_00009702 PE=3 SV=1	FGRAMPH1_01T07071	1	0.0420961	56.122	YNAPK(1)YR	2	0.60988	2
Cellular Component	GO:0043228	3	non-membrane-bounded organelle	4.9635e-13	I1RZZ9	42	K	60S ribosomal protein L5 OS=Fusarium culmorum OX=5516 GN=FCULG_00009702 PE=3 SV=1	FGRAMPH1_01T07071	1	0.00516684	91.626	NK(1)YNAPK	3	0.7409	2
Cellular Component	GO:0043228	3	non-membrane-bounded organelle	4.9635e-13	I1RZZ9	256	K	60S ribosomal protein L5 OS=Fusarium culmorum OX=5516 GN=FCULG_00009702 PE=3 SV=1	FGRAMPH1_01T07071	1	0.017216	68.657	K(1)VESDAPK	2	-0.79414	1
Cellular Component	GO:0043228	3	non-membrane-bounded organelle	4.9635e-13	I1S270	276	K	Actin 3 OS=Fusarium langsethiae OX=179993 GN=FLAG1_10227 PE=3 SV=1	FG10856.1	1	8.343e-05	86.114	FAK(1)HVVSHPNGR	4	0.4811	1
Cellular Component	GO:0043228	3	non-membrane-bounded organelle	4.9635e-13	I1S270	266	K	Actin 3 OS=Fusarium langsethiae OX=179993 GN=FLAG1_10227 PE=3 SV=1	FG10856.1	1	0.0282409	53.597	EFSK(1)YDQDR	2	-0.50203	1
Cellular Component	GO:0043228	3	non-membrane-bounded organelle	4.9635e-13	I1RRT8	63	K	60S acidic ribosomal protein P0 OS=Gibberella zeae (strain PH-1 / ATCC MYA-4620 / FGSC 9075 / NRRL 31084) OX=229533 GN=FG06827.1 PE=3 SV=1	FG06827.1	1	0.00164701	61.657	ALK(1)TFVADSPEYER	3	1.7618	1
Cellular Component	GO:0043228	3	non-membrane-bounded organelle	4.9635e-13	I1S021	338	K	U3 small nucleolar ribonucleoprotein protein MPP10 OS=Gibberella zeae (strain PH-1 / ATCC MYA-4620 / FGSC 9075 / NRRL 31084) OX=229533 GN=FG10033.1 PE=3 SV=1	FG10033.1	1	0.0391678	49.59	NQGGK(1)PR	2	1.2441	1
Cellular Component	GO:0043228	3	non-membrane-bounded organelle	4.9635e-13	I1RZL3	345	K	Fimbrin OS=Fusarium culmorum OX=5516 GN=FCULG_00009862 PE=4 SV=1	FG09862.1	1	5.54625e-05	101.39	APLQK(1)QDLHDR	3	0.62254	1
Cellular Component	GO:0043228	3	non-membrane-bounded organelle	4.9635e-13	I1RZL3	304	K	Fimbrin OS=Fusarium culmorum OX=5516 GN=FCULG_00009862 PE=4 SV=1	FG09862.1	1	0.00279038	68.657	WFNYHLK(1)AAK	3	0.017906	1
Cellular Component	GO:0043228	3	non-membrane-bounded organelle	4.9635e-13	I1RZL3	264	K	Fimbrin OS=Fusarium culmorum OX=5516 GN=FCULG_00009862 PE=4 SV=1	FG09862.1	1	0.000301688	77.662	RGLLGK(1)IDIK	3	-0.42941	2
Cellular Component	GO:0043228	3	non-membrane-bounded organelle	4.9635e-13	I1RZL3	268	K	Fimbrin OS=Fusarium culmorum OX=5516 GN=FCULG_00009862 PE=4 SV=1	FG09862.1	1	0.000141179	87.216	IDIK(1)LHPELYR	3	0.57566	1
Cellular Component	GO:0043228	3	non-membrane-bounded organelle	4.9635e-13	I1RWK3	61	K	60s ribosomal protein l24 OS=Fusarium langsethiae OX=179993 GN=FLAG1_05313 PE=4 SV=1	FG08676.1	1	0.000777214	101.39	K(1)GISEEVAK	2	-1.088	1
Cellular Component	GO:0043228	3	non-membrane-bounded organelle	4.9635e-13	I1RWK3	110	K	60s ribosomal protein l24 OS=Fusarium langsethiae OX=179993 GN=FLAG1_05313 PE=4 SV=1	FG08676.1	1	0.0147578	67.334	AQAIK(1)ESK	2	2.8852	1
Cellular Component	GO:0043228	3	non-membrane-bounded organelle	4.9635e-13	A0A098D5E5	20	K	Ubiquitin (Fragment) OS=Metarhizium majus (strain ARSEF 297) OX=1276143 GN=MAJ_02913 PE=4 SV=1	FG01956.1	1	4.92172e-44	288.21	TITLEVESSDTIDNVK(1)SK	2	0.42269	15
Cellular Component	GO:0043228	3	non-membrane-bounded organelle	4.9635e-13	A0A098D5E5	107	K	Ubiquitin (Fragment) OS=Metarhizium majus (strain ARSEF 297) OX=1276143 GN=MAJ_02913 PE=4 SV=1	FG01956.1	1	0.00207708	69.65	K(1)CGHTNQLRPK	4	-0.54137	1
Cellular Component	GO:0043228	3	non-membrane-bounded organelle	4.9635e-13	I1RUG3	92	K	60s ribosomal protein l27a OS=Fusarium langsethiae OX=179993 GN=FLAG1_06348 PE=3 SV=1	FG07856.1	1	0.00268153	94.692	DAYVK(1)GEK	3	0.094311	2
Cellular Component	GO:0043228	3	non-membrane-bounded organelle	4.9635e-13	I1RUG3	55	K	60s ribosomal protein l27a OS=Fusarium langsethiae OX=179993 GN=FLAG1_06348 PE=3 SV=1	FG07856.1	1	0.0150988	51.286	YHPGYFGK(1)VGMR	3	0.45765	1
Cellular Component	GO:0043228	3	non-membrane-bounded organelle	4.9635e-13	I1RR73	109	K	40S ribosomal protein S7 OS=Gibberella zeae (strain PH-1 / ATCC MYA-4620 / FGSC 9075 / NRRL 31084) OX=229533 GN=FG06587.1 PE=3 SV=1	FG06587.1	1	0.00494708	88.643	ILPRPK(1)R	3	-0.42286	1
Cellular Component	GO:0043228	3	non-membrane-bounded organelle	4.9635e-13	I1RR73	61	K	40S ribosomal protein S7 OS=Gibberella zeae (strain PH-1 / ATCC MYA-4620 / FGSC 9075 / NRRL 31084) OX=229533 GN=FG06587.1 PE=3 SV=1	FG06587.1	1	0.000386198	117.7	EIEVGHGK(1)K	2	1.0525	3
Cellular Component	GO:0043228	3	non-membrane-bounded organelle	4.9635e-13	I1RGC3	98	K	Pyruvate dehydrogenase E1 component subunit beta OS=Gibberella zeae (strain PH-1 / ATCC MYA-4620 / FGSC 9075 / NRRL 31084) OX=229533 GN=FGRAMPH1_01T11301 PE=4 SV=1	FGRAMPH1_01T11301	1	0.0475769	49.472	VTK(1)GLLDR	2	-0.040424	1
Cellular Component	GO:0043228	3	non-membrane-bounded organelle	4.9635e-13	I1RGC3	215	K	Pyruvate dehydrogenase E1 component subunit beta OS=Gibberella zeae (strain PH-1 / ATCC MYA-4620 / FGSC 9075 / NRRL 31084) OX=229533 GN=FGRAMPH1_01T11301 PE=4 SV=1	FGRAMPH1_01T11301	1	0.0175634	62.573	GLLK(1)AAIR	2	0.001873	1
Cellular Component	GO:0043228	3	non-membrane-bounded organelle	4.9635e-13	I1RGC3	286	K	Pyruvate dehydrogenase E1 component subunit beta OS=Gibberella zeae (strain PH-1 / ATCC MYA-4620 / FGSC 9075 / NRRL 31084) OX=229533 GN=FGRAMPH1_01T11301 PE=4 SV=1	FGRAMPH1_01T11301	1	0.00438932	60.901	K(1)YGVEAEVINLR	2	-2.0029	1
Cellular Component	GO:0043228	3	non-membrane-bounded organelle	4.9635e-13	I1RGC3	211	K	Pyruvate dehydrogenase E1 component subunit beta OS=Gibberella zeae (strain PH-1 / ATCC MYA-4620 / FGSC 9075 / NRRL 31084) OX=229533 GN=FGRAMPH1_01T11301 PE=4 SV=1	FGRAMPH1_01T11301	1	3.66117e-07	108.97	VVSPWSAEDAK(1)GLLK	3	0.86767	1
Cellular Component	GO:0043228	3	non-membrane-bounded organelle	4.9635e-13	A0A098DVZ3	216	K	Structural maintenance of chromosomes protein OS=Gibberella zeae (strain PH-1 / ATCC MYA-4620 / FGSC 9075 / NRRL 31084) OX=229533 GN=FGRAMPH1_01T23103 PE=3 SV=1	FGRAMPH1_01T23103	1	0.00742282	63.076	GFQDK(1)DRER	3	1.0326	1
Cellular Component	GO:0043228	3	non-membrane-bounded organelle	4.9635e-13	A0A098DVZ3	490	K	Structural maintenance of chromosomes protein OS=Gibberella zeae (strain PH-1 / ATCC MYA-4620 / FGSC 9075 / NRRL 31084) OX=229533 GN=FGRAMPH1_01T23103 PE=3 SV=1	FGRAMPH1_01T23103	1	0.0162391	64.82	QEK(1)EAAER	2	0.26715	1
Cellular Component	GO:0043228	3	non-membrane-bounded organelle	4.9635e-13	Q5I2J3	112	K	Tubulin alpha chain OS=Gibberella zeae (strain PH-1 / ATCC MYA-4620 / FGSC 9075 / NRRL 31084) OX=229533 GN=TUB1 PE=3 SV=2	TUB1	1	2.84338e-06	93.424	GHYTVGK(1)ELIDGVLDK	3	-1.4181	1
Cellular Component	GO:0043228	3	non-membrane-bounded organelle	4.9635e-13	Q5I2J3	401	K	Tubulin alpha chain OS=Gibberella zeae (strain PH-1 / ATCC MYA-4620 / FGSC 9075 / NRRL 31084) OX=229533 GN=TUB1 PE=3 SV=2	TUB1	1	0.0355261	49.715	FDLMHSK(1)R	3	-0.25035	2
Cellular Component	GO:0043228	3	non-membrane-bounded organelle	4.9635e-13	Q5I2J3	121	K	Tubulin alpha chain OS=Gibberella zeae (strain PH-1 / ATCC MYA-4620 / FGSC 9075 / NRRL 31084) OX=229533 GN=TUB1 PE=3 SV=2	TUB1	1	1.37874e-09	188.27	ELIDGVLDK(1)IR	3	-1.2524	2
Cellular Component	GO:0043228	3	non-membrane-bounded organelle	4.9635e-13	I1RE01	52	K	60S ribosomal protein L17 OS=Fusarium culmorum OX=5516 GN=FCULG_00004626 PE=3 SV=1	FGRAMPH1_01T04531	1	0.000589501	77.597	AVTFLENVK(1)EHK	3	0.37486	1
Cellular Component	GO:0043228	3	non-membrane-bounded organelle	4.9635e-13	I1RE01	105	K	60S ribosomal protein L17 OS=Fusarium culmorum OX=5516 GN=FCULG_00004626 PE=3 SV=1	FGRAMPH1_01T04531	1	0.00615948	57.41	NAEANADAK(1)GLDTGALVVK	3	-0.36197	1
Cellular Component	GO:0043228	3	non-membrane-bounded organelle	4.9635e-13	I1RE01	55	K	60S ribosomal protein L17 OS=Fusarium culmorum OX=5516 GN=FCULG_00004626 PE=3 SV=1	FGRAMPH1_01T04531	1	0.00475064	66.962	EHK(1)EAVPMR	3	-0.467	2
Cellular Component	GO:0043228	3	non-membrane-bounded organelle	4.9635e-13	I1RCG4	86	K	60S ribosomal protein L33-A OS=Fusarium culmorum OX=5516 GN=FCULG_00003985 PE=3 SV=1	FG01278.1	1	0.00160146	81.918	AK(1)FTSPLPTK	2	-0.79476	1
Cellular Component	GO:0043228	3	non-membrane-bounded organelle	4.9635e-13	I1S219	106	K	Histone H1 OS=Fusarium culmorum OX=5516 GN=FCULG_00010754 PE=3 SV=1	FG10800.1	0.999959	0.00181528	79.492	K(1)DSAEKPAAK	3	-1.1486	1
Cellular Component	GO:0043228	3	non-membrane-bounded organelle	4.9635e-13	I1S219	94	K	Histone H1 OS=Fusarium culmorum OX=5516 GN=FCULG_00010754 PE=3 SV=1	FG10800.1	0.999774	0.0488283	50.127	KQPEPK(1)K	3	0.2578	1
Cellular Component	GO:0043228	3	non-membrane-bounded organelle	4.9635e-13	A0A1C3YKC0	52	K	40S ribosomal protein S26 OS=Gibberella zeae (strain PH-1 / ATCC MYA-4620 / FGSC 9075 / NRRL 31084) OX=229533 GN=FGRAMPH1_01T20855 PE=3 SV=1	FGRAMPH1_01T20855	1	0.0140424	68.398	GHVK(1)PIR	3	-0.70051	1
Cellular Component	GO:0043228	3	non-membrane-bounded organelle	4.9635e-13	I1RNC1	27	K	40S ribosomal protein S20 OS=Fusarium oxysporum f. sp. cubense (strain race 1) OX=1229664 GN=FOC1_g10008671 PE=3 SV=1	FG05493.1	1	0.0076656	86.136	K(1)VQSLEK	2	0.099911	1
Cellular Component	GO:0043228	3	non-membrane-bounded organelle	4.9635e-13	A0A1C3YKM9	80	K	40S ribosomal protein S23 OS=Fusarium kuroshium OX=2010991 GN=CDV36_009225 PE=4 SV=1	FGRAMPH1_01T20325	1	7.65351e-05	89.301	GIVLEK(1)VGVEAK	3	2.1006	1
Cellular Component	GO:0043228	3	non-membrane-bounded organelle	4.9635e-13	A0A1C3YKM9	54	K	40S ribosomal protein S23 OS=Fusarium kuroshium OX=2010991 GN=CDV36_009225 PE=4 SV=1	FGRAMPH1_01T20325	1	0.00318898	95.502	WADLAYK(1)K	2	1.3102	2
Cellular Component	GO:0043228	3	non-membrane-bounded organelle	4.9635e-13	I1S2F2	498	K	Structural maintenance of chromosomes protein OS=Gibberella zeae (strain PH-1 / ATCC MYA-4620 / FGSC 9075 / NRRL 31084) OX=229533 GN=FG10944.1 PE=3 SV=1	FG10944.1	1	0.0185055	53.168	TLK(1)EEYDVGSK(1)EFEIK	3	-2.7936	1
Cellular Component	GO:0043228	3	non-membrane-bounded organelle	4.9635e-13	I1S2F2	490	K	Structural maintenance of chromosomes protein OS=Gibberella zeae (strain PH-1 / ATCC MYA-4620 / FGSC 9075 / NRRL 31084) OX=229533 GN=FG10944.1 PE=3 SV=1	FG10944.1	1	0.0185055	53.168	TLK(1)EEYDVGSK(1)EFEIK	3	-2.7936	1
Cellular Component	GO:0043228	3	non-membrane-bounded organelle	4.9635e-13	A0A1C3YIS7	66	K	60S ribosomal protein L20 OS=Gibberella zeae (strain PH-1 / ATCC MYA-4620 / FGSC 9075 / NRRL 31084) OX=229533 GN=FGRAMPH1_01T03709 PE=3 SV=1	FGRAMPH1_01T03709	1	0.00448821	60	SGTHNMYK(1)EYR	3	0.37478	1
Cellular Component	GO:0043228	3	non-membrane-bounded organelle	4.9635e-13	A0A1C3YIS7	41	K	60S ribosomal protein L20 OS=Gibberella zeae (strain PH-1 / ATCC MYA-4620 / FGSC 9075 / NRRL 31084) OX=229533 GN=FGRAMPH1_01T03709 PE=3 SV=1	FGRAMPH1_01T03709	1	0.00550193	66.692	VLHEK(1)HPLK	4	0.065741	1
Cellular Component	GO:0043228	3	non-membrane-bounded organelle	4.9635e-13	I1RQ81	137	K	Eukaryotic translation initiation factor 2 subunit alpha OS=Gibberella zeae OX=5518 GN=FGRA07_05991 PE=4 SV=1	FG06220.1	1	0.00156126	79.659	K(1)FGHALDAFK	3	0.61562	1
Cellular Component	GO:0043228	3	non-membrane-bounded organelle	4.9635e-13	I1S5B0	123	K	60S ribosomal protein L12 OS=Fusarium culmorum OX=5516 GN=FCULG_00004674 PE=3 SV=1	FGRAMPH1_01T04629	1	0.00018644	90.689	SFAK(1)DLSGTVK	2	-0.30211	2
Cellular Component	GO:0043228	3	non-membrane-bounded organelle	4.9635e-13	I1RAU5	54	K	40S ribosomal protein S8 OS=Gibberella zeae (strain PH-1 / ATCC MYA-4620 / FGSC 9075 / NRRL 31084) OX=229533 GN=FG00631.1 PE=3 SV=1	FG00631.1	1	0.0073156	80.294	GGNHK(1)YR	3	-0.59517	2
Cellular Component	GO:0043228	3	non-membrane-bounded organelle	4.9635e-13	I1S8E0	224	K	Coronin OS=Gibberella zeae (strain PH-1 / ATCC MYA-4620 / FGSC 9075 / NRRL 31084) OX=229533 GN=FG07311.1 PE=3 SV=1	FG07311.1	0.999902	0.0157673	45.347	QEKPVHEGPGHGGAK(1)NSR	5	3.2782	1
Cellular Component	GO:0043228	3	non-membrane-bounded organelle	4.9635e-13	I1RAY2	120	K	Casein kinase II subunit alpha OS=Fusarium culmorum OX=5516 GN=FCULG_00003314 PE=3 SV=1	FG00677.1	1	2.95046e-06	138.55	SLYPK(1)FNDIDVR	3	-1.1692	2
Cellular Component	GO:0043228	3	non-membrane-bounded organelle	4.9635e-13	I1RAY2	222	K	Casein kinase II subunit alpha OS=Fusarium culmorum OX=5516 GN=FCULG_00003314 PE=3 SV=1	FG00677.1	1	4.60325e-11	163.56	K(1)EPFFHGNSNSDQLVK	3	-0.84014	1
Cellular Component	GO:0043228	3	non-membrane-bounded organelle	4.9635e-13	I1RJV3	128	K	40S ribosomal protein S16 OS=Gibberella zeae OX=5518 GN=FGRA07_03172 PE=3 SV=1	FG04136.1	1	0.00221913	102.41	K(1)FGGPGAR	2	-1.3187	1
Cellular Component	GO:0043228	3	non-membrane-bounded organelle	4.9635e-13	I1RBS6	37	K	60S ribosomal protein L6 OS=Gibberella zeae (strain PH-1 / ATCC MYA-4620 / FGSC 9075 / NRRL 31084) OX=229533 GN=FG01016.1 PE=3 SV=1	FG01016.1	1	6.22369e-08	167.32	WYPAGDDAENK(1)K	2	-1.8118	3
Cellular Component	GO:0043228	3	non-membrane-bounded organelle	4.9635e-13	I1RBS6	26	K	60S ribosomal protein L6 OS=Gibberella zeae (strain PH-1 / ATCC MYA-4620 / FGSC 9075 / NRRL 31084) OX=229533 GN=FG01016.1 PE=3 SV=1	FG01016.1	1	1.3237e-05	103.14	K(1)WYPAGDDAENKK	3	0.28678	1
Cellular Component	GO:0043228	3	non-membrane-bounded organelle	4.9635e-13	I1RWN6	53	K	40S ribosomal protein S4 OS=Gibberella zeae (strain PH-1 / ATCC MYA-4620 / FGSC 9075 / NRRL 31084) OX=229533 GN=FG08714.1 PE=3 SV=1	FG08714.1	1	0.0017896	102.51	LK(1)YALNYR	2	0.20482	1
Cellular Component	GO:0043228	3	non-membrane-bounded organelle	4.9635e-13	I1RWN6	106	K	40S ribosomal protein S4 OS=Gibberella zeae (strain PH-1 / ATCC MYA-4620 / FGSC 9075 / NRRL 31084) OX=229533 GN=FG08714.1 PE=3 SV=1	FG08714.1	1	0.00285597	93.162	LVYDTK(1)GR	2	0.81474	1
Cellular Component	GO:0043228	3	non-membrane-bounded organelle	4.9635e-13	I1RWN6	71	K	40S ribosomal protein S4 OS=Gibberella zeae (strain PH-1 / ATCC MYA-4620 / FGSC 9075 / NRRL 31084) OX=229533 GN=FG08714.1 PE=3 SV=1	FG08714.1	1	0.00972417	76.035	LVK(1)VDGK	3	-0.080054	1
Cellular Component	GO:0043228	3	non-membrane-bounded organelle	4.9635e-13	I1RWN6	62	K	40S ribosomal protein S4 OS=Gibberella zeae (strain PH-1 / ATCC MYA-4620 / FGSC 9075 / NRRL 31084) OX=229533 GN=FG08714.1 PE=3 SV=1	FG08714.1	1	0.000170965	113.18	EVK(1)AILMQR	2	0.51459	2
Cellular Component	GO:0043228	3	non-membrane-bounded organelle	4.9635e-13	I1RWN6	211	K	40S ribosomal protein S4 OS=Gibberella zeae (strain PH-1 / ATCC MYA-4620 / FGSC 9075 / NRRL 31084) OX=229533 GN=FG08714.1 PE=3 SV=1	FG08714.1	1	6.43609e-20	162.39	HDGGFNIVHVK(1)DAIDNSFATR	4	0.65588	2
Cellular Component	GO:0043228	3	non-membrane-bounded organelle	4.9635e-13	I1RN18	38	K	60S ribosomal protein L29 OS=Gibberella zeae (strain PH-1 / ATCC MYA-4620 / FGSC 9075 / NRRL 31084) OX=229533 GN=FG05378.1 PE=3 SV=1	FG05378.1	1	0.054646	50.898	GTDPK(1)FR	2	0.98721	1
Cellular Component	GO:0043228	3	non-membrane-bounded organelle	4.9635e-13	I1RN65	258	K	Protein phosphatase 2 OS=Fusarium langsethiae OX=179993 GN=FLAG1_02186 PE=4 SV=1	FG05430.1	1	0.000269552	109.16	NLIEDK(1)SWR	2	0.30401	1
Cellular Component	GO:0043228	3	non-membrane-bounded organelle	4.9635e-13	I1RBT1	101	K	60s ribosomal protein l35 OS=Fusarium langsethiae OX=179993 GN=FLAG1_00441 PE=3 SV=1	FGRAMPH1_01T02561	1	0.000255647	153.24	LSPDEK(1)SR	2	0.17622	1
Cellular Component	GO:0043228	3	non-membrane-bounded organelle	4.9635e-13	I1RBT1	65	K	60s ribosomal protein l35 OS=Fusarium langsethiae OX=179993 GN=FLAG1_00441 PE=3 SV=1	FGRAMPH1_01T02561	1	8.51211e-05	147.74	VLTVINAK(1)QR	3	-0.31065	2
Cellular Component	GO:0043228	3	non-membrane-bounded organelle	4.9635e-13	I1RBT1	78	K	60s ribosomal protein l35 OS=Fusarium langsethiae OX=179993 GN=FLAG1_00441 PE=3 SV=1	FGRAMPH1_01T02561	1	0.0569761	50.04	K(1)YAPLDLR	2	0.49845	1
Cellular Component	GO:0043228	3	non-membrane-bounded organelle	4.9635e-13	I1RX46	152	K	40s ribosomal protein s9 OS=Fusarium langsethiae OX=179993 GN=FLAG1_00018 PE=4 SV=1	FG08896.1	1	9.72085e-09	117.6	LDSQK(1)HIDFALTSPFGGGRPGR	4	0.44092	1
Cellular Component	GO:0043228	3	non-membrane-bounded organelle	4.9635e-13	I1RX46	63	K	40s ribosomal protein s9 OS=Fusarium langsethiae OX=179993 GN=FLAG1_00018 PE=4 SV=1	FG08896.1	1	6.35647e-06	131.32	QLLTLDEK(1)DPK	2	0.1921	4
Cellular Component	GO:0043228	3	non-membrane-bounded organelle	4.9635e-13	I1RX46	90	K	40s ribosomal protein s9 OS=Fusarium langsethiae OX=179993 GN=FLAG1_00018 PE=4 SV=1	FG08896.1	1	0.000202267	130.56	MK(1)LDYVLALK	2	-0.65188	3
Cellular Component	GO:0043228	3	non-membrane-bounded organelle	4.9635e-13	I1RX46	49	K	40s ribosomal protein s9 OS=Fusarium langsethiae OX=179993 GN=FLAG1_00018 PE=4 SV=1	FG08896.1	1	0.00108437	91.658	VGLTLSK(1)IR	2	0.40036	1
Cellular Component	GO:0043228	3	non-membrane-bounded organelle	4.9635e-13	I1RX46	118	K	40s ribosomal protein s9 OS=Fusarium langsethiae OX=179993 GN=FLAG1_00018 PE=4 SV=1	FG08896.1	1	4.11555e-06	112.36	LGLAK(1)SIHHAR	4	0.070585	1
Cellular Component	GO:0043228	3	non-membrane-bounded organelle	4.9635e-13	I1RX46	66	K	40s ribosomal protein s9 OS=Fusarium langsethiae OX=179993 GN=FLAG1_00018 PE=4 SV=1	FG08896.1	0.999588	0.00068319	78.964	QLLTLDEKDPK(1)R	3	0.19295	1
Cellular Component	GO:0043228	3	non-membrane-bounded organelle	4.9635e-13	I1RX46	113	K	40s ribosomal protein s9 OS=Fusarium langsethiae OX=179993 GN=FLAG1_00018 PE=4 SV=1	FG08896.1	1	0.00131343	64.104	RLQTCVWK(1)LGLAK	3	0.54618	1
Cellular Component	GO:0043228	3	non-membrane-bounded organelle	4.9635e-13	I1RS18	130	K	Ribosomal protein OS=Gibberella zeae (strain PH-1 / ATCC MYA-4620 / FGSC 9075 / NRRL 31084) OX=229533 GN=FG06924.1 PE=3 SV=1	FG06924.1	1	5.67498e-06	114.76	LLGPGLSK(1)AGK	3	0.5712	2
Cellular Component	GO:0043228	3	non-membrane-bounded organelle	4.9635e-13	I1RS18	106	K	Ribosomal protein OS=Gibberella zeae (strain PH-1 / ATCC MYA-4620 / FGSC 9075 / NRRL 31084) OX=229533 GN=FG06924.1 PE=3 SV=1	FG06924.1	1	6.81123e-07	116.63	K(1)YDAFVASEALIK	3	-0.22045	1
Cellular Component	GO:0030136	10	clathrin-coated vesicle	0.0039119	I1RE15	217	K	Clathrin light chain OS=Gibberella zeae (strain PH-1 / ATCC MYA-4620 / FGSC 9075 / NRRL 31084) OX=229533 GN=FGRAMPH1_01T04563 PE=3 SV=1	FGRAMPH1_01T04563	1	0.0100192	60.255	GGASGSGK(1)ER	2	-0.017184	1
Cellular Component	GO:0030136	10	clathrin-coated vesicle	0.0039119	I1RE15	206	K	Clathrin light chain OS=Gibberella zeae (strain PH-1 / ATCC MYA-4620 / FGSC 9075 / NRRL 31084) OX=229533 GN=FGRAMPH1_01T04563 PE=3 SV=1	FGRAMPH1_01T04563	1	0.000147134	118.9	LVDVSGK(1)GAK	3	0.36521	5
Cellular Component	GO:0030136	10	clathrin-coated vesicle	0.0039119	I1RE15	165	K	Clathrin light chain OS=Gibberella zeae (strain PH-1 / ATCC MYA-4620 / FGSC 9075 / NRRL 31084) OX=229533 GN=FGRAMPH1_01T04563 PE=3 SV=1	FGRAMPH1_01T04563	1	1.36737e-09	125.98	EAQQNIDDFYDNYNNK(1)K	3	-0.98054	2
Cellular Component	GO:0030136	10	clathrin-coated vesicle	0.0039119	I1RE15	199	K	Clathrin light chain OS=Gibberella zeae (strain PH-1 / ATCC MYA-4620 / FGSC 9075 / NRRL 31084) OX=229533 GN=FGRAMPH1_01T04563 PE=3 SV=1	FGRAMPH1_01T04563	1	0.000105386	110.08	IAK(1)LVDVSGK	3	-0.77634	2
Cellular Component	GO:0030136	10	clathrin-coated vesicle	0.0039119	I1RE15	168	K	Clathrin light chain OS=Gibberella zeae (strain PH-1 / ATCC MYA-4620 / FGSC 9075 / NRRL 31084) OX=229533 GN=FGRAMPH1_01T04563 PE=3 SV=1	FGRAMPH1_01T04563	1	0.0422716	51.762	EK(1)GIAQTR	2	-0.64967	1
Cellular Component	GO:0030136	10	clathrin-coated vesicle	0.0039119	I1RE15	209	K	Clathrin light chain OS=Gibberella zeae (strain PH-1 / ATCC MYA-4620 / FGSC 9075 / NRRL 31084) OX=229533 GN=FGRAMPH1_01T04563 PE=3 SV=1	FGRAMPH1_01T04563	1	5.80539e-06	117.93	GAK(1)GGASGSGK	2	0.68896	1
Cellular Component	GO:0030136	10	clathrin-coated vesicle	0.0039119	I1RE15	232	K	Clathrin light chain OS=Gibberella zeae (strain PH-1 / ATCC MYA-4620 / FGSC 9075 / NRRL 31084) OX=229533 GN=FGRAMPH1_01T04563 PE=3 SV=1	FGRAMPH1_01T04563	0.962704	0.00231144	72.29	K(0.037)DEK(0.963)APGATGY	2	-0.070476	1
Cellular Component	GO:0030136	10	clathrin-coated vesicle	0.0039119	I1RE15	175	K	Clathrin light chain OS=Gibberella zeae (strain PH-1 / ATCC MYA-4620 / FGSC 9075 / NRRL 31084) OX=229533 GN=FGRAMPH1_01T04563 PE=3 SV=1	FGRAMPH1_01T04563	1	0.000135539	146.5	K(1)EADEFLESR	3	0.62862	3
Cellular Component	GO:0030136	10	clathrin-coated vesicle	0.0039119	A0A1C3YK51	1271	K	Clathrin heavy chain OS=Gibberella zeae (strain PH-1 / ATCC MYA-4620 / FGSC 9075 / NRRL 31084) OX=229533 GN=FGRAMPH1_01T18347 PE=3 SV=1	FGRAMPH1_01T18347	1	0.00176598	78.342	QVHEACVEK(1)K	3	1.81	1
Cellular Component	GO:0030136	10	clathrin-coated vesicle	0.0039119	A0A1C3YK51	1121	K	Clathrin heavy chain OS=Gibberella zeae (strain PH-1 / ATCC MYA-4620 / FGSC 9075 / NRRL 31084) OX=229533 GN=FGRAMPH1_01T18347 PE=3 SV=1	FGRAMPH1_01T18347	1	0.0036625	71.896	VAK(1)AQLDGLR	2	-0.39131	1
Cellular Component	GO:0030136	10	clathrin-coated vesicle	0.0039119	A0A1C3YK51	1509	K	Clathrin heavy chain OS=Gibberella zeae (strain PH-1 / ATCC MYA-4620 / FGSC 9075 / NRRL 31084) OX=229533 GN=FGRAMPH1_01T18347 PE=3 SV=1	FGRAMPH1_01T18347	1	0.000125047	128.81	LEK(1)HDLIFFR	3	-0.29016	1
Cellular Component	GO:0030136	10	clathrin-coated vesicle	0.0039119	Q4ICG5	32	K	AP-2 complex subunit sigma OS=Gibberella zeae (strain PH-1 / ATCC MYA-4620 / FGSC 9075 / NRRL 31084) OX=229533 GN=APS2 PE=3 SV=1	APS2	1	0.00390804	86.833	LK(1)GEVHR	3	0.23096	1
Cellular Component	GO:1905368	4	peptidase complex	2.55774e-12	I1RQ26	169	K	Proteasome subunit alpha type OS=Gibberella zeae (strain PH-1 / ATCC MYA-4620 / FGSC 9075 / NRRL 31084) OX=229533 GN=FG06159.1 PE=3 SV=1	FG06159.1	1	4.85644e-06	96.708	YDAK(1)AIGSGSEGAQAELQNEYHK	4	0.053718	1
Cellular Component	GO:1905368	4	peptidase complex	2.55774e-12	I1RQ26	214	K	Proteasome subunit alpha type OS=Gibberella zeae (strain PH-1 / ATCC MYA-4620 / FGSC 9075 / NRRL 31084) OX=229533 GN=FG06159.1 PE=3 SV=1	FG06159.1	1	0.00116333	62.287	LDAK(1)NVQLASVTK	3	0.88796	1
Cellular Component	GO:1905368	4	peptidase complex	2.55774e-12	A0A1C3YKQ2	209	K	Proteasome subunit beta OS=Gibberella zeae (strain PH-1 / ATCC MYA-4620 / FGSC 9075 / NRRL 31084) OX=229533 GN=FGRAMPH1_01T23223 PE=3 SV=1	FGRAMPH1_01T23223	1	4.79588e-05	81.565	RLPLDFK(1)GMVVK	3	2.177	1
Cellular Component	GO:1905368	4	peptidase complex	2.55774e-12	I1RAN2	219	K	Proteasome subunit alpha type OS=Gibberella zeae (strain PH-1 / ATCC MYA-4620 / FGSC 9075 / NRRL 31084) OX=229533 GN=FGRAMPH1_01T01433 PE=3 SV=1	FGRAMPH1_01T01433	1	0.000542192	63.302	LDLAAGNMSLEDAVK(1)QAAR	3	1.3359	1
Cellular Component	GO:1905368	4	peptidase complex	2.55774e-12	I1RAN2	164	K	Proteasome subunit alpha type OS=Gibberella zeae (strain PH-1 / ATCC MYA-4620 / FGSC 9075 / NRRL 31084) OX=229533 GN=FGRAMPH1_01T01433 PE=3 SV=1	FGRAMPH1_01T01433	1	0.000181188	107.06	VGAGGK(1)VEGK	3	0.4885	3
Cellular Component	GO:1905368	4	peptidase complex	2.55774e-12	I1RAN2	199	K	Proteasome subunit alpha type OS=Gibberella zeae (strain PH-1 / ATCC MYA-4620 / FGSC 9075 / NRRL 31084) OX=229533 GN=FGRAMPH1_01T01433 PE=3 SV=1	FGRAMPH1_01T01433	1	0.000441662	105.46	QVAK(1)AELEK	2	-0.55744	1
Cellular Component	GO:1905368	4	peptidase complex	2.55774e-12	I1RAN2	43	K	Proteasome subunit alpha type OS=Gibberella zeae (strain PH-1 / ATCC MYA-4620 / FGSC 9075 / NRRL 31084) OX=229533 GN=FGRAMPH1_01T01433 PE=3 SV=1	FGRAMPH1_01T01433	1	5.68961e-06	115.12	AK(1)DGVVLAIEK	2	-0.030625	3
Cellular Component	GO:1905368	4	peptidase complex	2.55774e-12	I1RAN2	65	K	Proteasome subunit alpha type OS=Gibberella zeae (strain PH-1 / ATCC MYA-4620 / FGSC 9075 / NRRL 31084) OX=229533 GN=FGRAMPH1_01T01433 PE=3 SV=1	FGRAMPH1_01T01433	0.999853	0.0089506	61.679	LLKPGANK(1)R	3	-0.056035	1
Cellular Component	GO:1905368	4	peptidase complex	2.55774e-12	A0A1C3YIL0	179	K	Proteasome subunit beta type-6 OS=Fusarium culmorum OX=5516 GN=FCULG_00003854 PE=4 SV=1	FGRAMPH1_01T02879	1	0.00477328	78.098	LSTVLYGK(1)R	2	0.30384	1
Cellular Component	GO:1905368	4	peptidase complex	2.55774e-12	A0A1C3YIL0	250	K	Proteasome subunit beta type-6 OS=Fusarium culmorum OX=5516 GN=FCULG_00003854 PE=4 SV=1	FGRAMPH1_01T02879	1	5.74358e-09	123.83	NQYIPGSGEGHELK(1)ER	3	-0.080816	1
Cellular Component	GO:1905368	4	peptidase complex	2.55774e-12	A0A1C3YIL0	267	K	Proteasome subunit beta type-6 OS=Fusarium culmorum OX=5516 GN=FCULG_00003854 PE=4 SV=1	FGRAMPH1_01T02879	1	0.000127531	79.92	TEVETVVK(1)DAFDGAVER	3	-0.38934	1
Cellular Component	GO:1905368	4	peptidase complex	2.55774e-12	I1RMM9	50	K	Proteasome subunit alpha type OS=Gibberella zeae (strain PH-1 / ATCC MYA-4620 / FGSC 9075 / NRRL 31084) OX=229533 GN=FG05222.1 PE=3 SV=1	FG05222.1	1	0.000351703	96.143	THAVLCAVK(1)R	3	0.86949	1
Cellular Component	GO:1905368	4	peptidase complex	2.55774e-12	I1RMM9	196	K	Proteasome subunit alpha type OS=Gibberella zeae (strain PH-1 / ATCC MYA-4620 / FGSC 9075 / NRRL 31084) OX=229533 GN=FG05222.1 PE=3 SV=1	FG05222.1	1	0.000986981	82.261	ALK(1)ESLVQDK	3	-0.11907	1
Cellular Component	GO:1905368	4	peptidase complex	2.55774e-12	I1RMM9	184	K	Proteasome subunit alpha type OS=Gibberella zeae (strain PH-1 / ATCC MYA-4620 / FGSC 9075 / NRRL 31084) OX=229533 GN=FG05222.1 PE=3 SV=1	FG05222.1	1	1.22045e-27	229.6	NIDAFADCSK(1)EELIQHGLK	3	1.1806	2
Cellular Component	GO:1905368	4	peptidase complex	2.55774e-12	V6RKY7	166	K	26s proteasome regulatory subunit n7 OS=Fusarium sp. FIESC_12 OX=1755127 GN=FIE12Z_7651 PE=4 SV=1	FG08444.1	1	1.37532e-13	138.91	AIATYESLFEK(1)TGILGTK	3	1.4873	1
Cellular Component	GO:1905368	4	peptidase complex	2.55774e-12	V6RKY7	201	K	26s proteasome regulatory subunit n7 OS=Fusarium sp. FIESC_12 OX=1755127 GN=FIE12Z_7651 PE=4 SV=1	FG08444.1	1	0.0106224	56.29	AK(1)GLVDTGGDWDRR	3	-0.028696	1
Cellular Component	GO:1905368	4	peptidase complex	2.55774e-12	V6RKY7	454	K	26s proteasome regulatory subunit n7 OS=Fusarium sp. FIESC_12 OX=1755127 GN=FIE12Z_7651 PE=4 SV=1	FG08444.1	1	7.86729e-07	129.37	GVIETNRPDDK(1)NK	3	-0.73102	1
Cellular Component	GO:1905368	4	peptidase complex	2.55774e-12	I1RC95	27	K	26s protease subunit rpt4 OS=Fusarium langsethiae OX=179993 GN=FLAG1_03472 PE=3 SV=1	FG01198.1	1	0.00483012	93.429	EWEAK(1)LK	3	-1.1711	2
Cellular Component	GO:1905368	4	peptidase complex	2.55774e-12	I1RC95	44	K	26s protease subunit rpt4 OS=Fusarium langsethiae OX=179993 GN=FLAG1_03472 PE=3 SV=1	FG01198.1	1	2.32245e-05	162.68	EFDK(1)TEDNIK	3	0.97042	3
Cellular Component	GO:1905368	4	peptidase complex	2.55774e-12	I1RYH9	427	K	26S proteasome non-ATPase regulatory subunit 12 OS=Fusarium culmorum OX=5516 GN=FCULG_00010331 PE=4 SV=1	FG09432.1	1	0.00019538	86.463	TVYAK(1)IDRPAR	3	4.1709	1
Cellular Component	GO:1905368	4	peptidase complex	2.55774e-12	I1RYH9	238	K	26S proteasome non-ATPase regulatory subunit 12 OS=Fusarium culmorum OX=5516 GN=FCULG_00010331 PE=4 SV=1	FG09432.1	1	1.64666e-06	100.43	GEEVPEEK(1)EDDTTDLK	3	-0.5677	2
Cellular Component	GO:1905368	4	peptidase complex	2.55774e-12	I1RYH9	219	K	26S proteasome non-ATPase regulatory subunit 12 OS=Fusarium culmorum OX=5516 GN=FCULG_00010331 PE=4 SV=1	FG09432.1	1	9.70602e-05	98.592	KTAEQIEK(1)EQK	3	-0.63302	1
Cellular Component	GO:1905368	4	peptidase complex	2.55774e-12	I1RN08	244	K	Proteasome subunit alpha type OS=Gibberella zeae (strain PH-1 / ATCC MYA-4620 / FGSC 9075 / NRRL 31084) OX=229533 GN=FG05365.1 PE=3 SV=1	FG05365.1	1	5.82238e-07	119.25	EHDLAK(1)NEETEEK	3	-0.11737	1
Cellular Component	GO:1905368	4	peptidase complex	2.55774e-12	I1RN08	222	K	Proteasome subunit alpha type OS=Gibberella zeae (strain PH-1 / ATCC MYA-4620 / FGSC 9075 / NRRL 31084) OX=229533 GN=FG05365.1 PE=3 SV=1	FG05365.1	1	1.54866e-09	123.42	IEFATVGQTEDGK(1)IYHR	3	0.27532	1
Cellular Component	GO:1905368	4	peptidase complex	2.55774e-12	I1RSI1	427	K	Chromodomain-helicase-dna-binding 1 OS=Fusarium longipes OX=694270 GN=FLONG3_10072 PE=4 SV=1	FG07102.1	1	0.00114522	115.42	K(1)ETNPETR	2	0.85476	1
Cellular Component	GO:1905368	4	peptidase complex	2.55774e-12	I1RA43	244	K	Proteasome component PUP1 OS=Gibberella zeae OX=5518 GN=FGRA07_06888 PE=4 SV=1	FG00367.1	1	0.0283724	40.475	GTTAVLNEK(1)IIK	3	0.23795	1
Cellular Component	GO:1905368	4	peptidase complex	2.55774e-12	A0A0E0SAC4	397	K	26S proteasome regulatory subunit RPN2 OS=Gibberella zeae (strain PH-1 / ATCC MYA-4620 / FGSC 9075 / NRRL 31084) OX=229533 GN=FG07499.1 PE=3 SV=1	FG07499.1	1	0.0188993	75.738	K(1)AYSNIR	2	0.81271	1
Cellular Component	GO:1905368	4	peptidase complex	2.55774e-12	A0A0E0SAC4	500	K	26S proteasome regulatory subunit RPN2 OS=Gibberella zeae (strain PH-1 / ATCC MYA-4620 / FGSC 9075 / NRRL 31084) OX=229533 GN=FG07499.1 PE=3 SV=1	FG07499.1	1	0.00743063	71.221	K(1)LLEPYLPR	2	-0.73688	1
Cellular Component	GO:1905368	4	peptidase complex	2.55774e-12	I1RNP7	210	K	Proteasome subunit beta OS=Gibberella zeae (strain PH-1 / ATCC MYA-4620 / FGSC 9075 / NRRL 31084) OX=229533 GN=FG05631.1 PE=3 SV=1	FG05631.1	1	7.92887e-06	109.72	MVVLTK(1)EGADR	3	-0.6534	3
Cellular Component	GO:1905368	4	peptidase complex	2.55774e-12	I1RNP7	194	K	Proteasome subunit beta OS=Gibberella zeae (strain PH-1 / ATCC MYA-4620 / FGSC 9075 / NRRL 31084) OX=229533 GN=FG05631.1 PE=3 SV=1	FG05631.1	1	6.47084e-08	120.32	EAIK(1)WDGSSGGVIR	2	-0.3148	3
Cellular Component	GO:1905368	4	peptidase complex	2.55774e-12	I1RNP7	186	K	Proteasome subunit beta OS=Gibberella zeae (strain PH-1 / ATCC MYA-4620 / FGSC 9075 / NRRL 31084) OX=229533 GN=FG05631.1 PE=3 SV=1	FG05631.1	1	2.9315e-06	99.371	EGMEKDDAVNFVK(1)GALR	3	1.5672	1
Cellular Component	GO:1905368	4	peptidase complex	2.55774e-12	I1RNP7	62	K	Proteasome subunit beta OS=Gibberella zeae (strain PH-1 / ATCC MYA-4620 / FGSC 9075 / NRRL 31084) OX=229533 GN=FG05631.1 PE=3 SV=1	FG05631.1	1	0.0221189	68.016	VTDK(1)LTR	2	0.81567	1
Cellular Component	GO:1905368	4	peptidase complex	2.55774e-12	I1RRR5	137	K	Signal peptidase subunit 3 OS=Gibberella zeae (strain PH-1 / ATCC MYA-4620 / FGSC 9075 / NRRL 31084) OX=229533 GN=FGRAMPH1_01T23217 PE=3 SV=1	FGRAMPH1_01T23217	1	4.62378e-06	141.58	SAEGK(1)TIDPDR	2	-1.3627	1
Cellular Component	GO:1905368	4	peptidase complex	2.55774e-12	I1RKK0	98	K	Proteasome subunit alpha type OS=Gibberella zeae (strain PH-1 / ATCC MYA-4620 / FGSC 9075 / NRRL 31084) OX=229533 GN=FG04410.1 PE=3 SV=1	FG04410.1	1	0.0013998	85.807	KVSHTEYK(1)R	4	4.2676	1
Cellular Component	GO:1905368	4	peptidase complex	2.55774e-12	I1RKK0	201	K	Proteasome subunit alpha type OS=Gibberella zeae (strain PH-1 / ATCC MYA-4620 / FGSC 9075 / NRRL 31084) OX=229533 GN=FG04410.1 PE=3 SV=1	FG04410.1	1	0.00257089	105.52	AK(1)TFLEK	3	-0.63169	3
Cellular Component	GO:1905368	4	peptidase complex	2.55774e-12	I1RKK0	195	K	Proteasome subunit alpha type OS=Gibberella zeae (strain PH-1 / ATCC MYA-4620 / FGSC 9075 / NRRL 31084) OX=229533 GN=FG04410.1 PE=3 SV=1	FG04410.1	1	0.000245327	104.59	ATAIGK(1)SATK	3	2.0985	2
Cellular Component	GO:1905368	4	peptidase complex	2.55774e-12	I1RRY3	100	K	Proteasome subunit beta OS=Gibberella zeae (strain PH-1 / ATCC MYA-4620 / FGSC 9075 / NRRL 31084) OX=229533 GN=FG06886.1 PE=3 SV=1	FG06886.1	1	7.83647e-08	111.88	ATAGNWIASQTVK(1)K	3	-0.52105	1
Cellular Component	GO:1905368	4	peptidase complex	2.55774e-12	I1RB74	263	K	26S proteasome regulatory subunit rpn11 OS=Fusarium culmorum OX=5516 GN=FCULG_00003432 PE=4 SV=1	FG00781.1	1	0.00130545	86.911	VK(1)EETELTK	2	0.19673	1
Cellular Component	GO:1905368	4	peptidase complex	2.55774e-12	A0A1C3YKF2	192	K	Putative 26S proteasome regulatory subunit rpn3 OS=Fusarium culmorum OX=5516 GN=FCULG_00001471 PE=4 SV=1	FGRAMPH1_01T19357	1	0.00252534	66.538	GADFSK(1)YLSDR	2	-0.79512	1
Cellular Component	GO:1905368	4	peptidase complex	2.55774e-12	I1RAM7	115	K	26S protease regulatory subunit 7 OS=Gibberella zeae OX=5518 GN=FGRA07_07070 PE=3 SV=1	FGRAMPH1_01T01423	0.985537	0.027118	46.387	IIADEK(0.014)GDESK(0.986)SK	3	0.135	1
Cellular Component	GO:1905368	4	peptidase complex	2.55774e-12	I1RZE4	558	K	26S proteasome regulatory subunit RPN1 OS=Gibberella zeae (strain PH-1 / ATCC MYA-4620 / FGSC 9075 / NRRL 31084) OX=229533 GN=FGRAMPH1_01T26285 PE=3 SV=1	FGRAMPH1_01T26285	1	0.0135073	60.255	SQLTDK(1)WTR	2	1.7884	2
Cellular Component	GO:1905368	4	peptidase complex	2.55774e-12	I1S0M2	178	K	Proteasome endopeptidase complex OS=Gibberella zeae (strain PH-1 / ATCC MYA-4620 / FGSC 9075 / NRRL 31084) OX=229533 GN=FGRAMPH1_01T07659 PE=3 SV=1	FGRAMPH1_01T07659	1	0.00033326	84.365	QQEALNHLEK(1)K	3	0.6855	1
Cellular Component	GO:1905368	4	peptidase complex	2.55774e-12	I1S0M2	168	K	Proteasome endopeptidase complex OS=Gibberella zeae (strain PH-1 / ATCC MYA-4620 / FGSC 9075 / NRRL 31084) OX=229533 GN=FGRAMPH1_01T07659 PE=3 SV=1	FGRAMPH1_01T07659	1	2.31122e-15	170.61	GTAAGPK(1)QQEALNHLEK	3	-0.27291	2
Cellular Component	GO:1905368	4	peptidase complex	2.55774e-12	A0A098DT74	189	K	Proteasome endopeptidase complex OS=Gibberella zeae (strain PH-1 / ATCC MYA-4620 / FGSC 9075 / NRRL 31084) OX=229533 GN=FG07282.1 PE=3 SV=1	FG07282.1	1	3.57579e-06	102.07	LSVEDPVTIDYITK(1)YVAGVQQR	3	0.068099	1
Cellular Component	GO:1905368	4	peptidase complex	2.55774e-12	A0A098DT74	166	K	Proteasome endopeptidase complex OS=Gibberella zeae (strain PH-1 / ATCC MYA-4620 / FGSC 9075 / NRRL 31084) OX=229533 GN=FG07282.1 PE=3 SV=1	FG07282.1	1	0.00597094	87.323	ILVDK(1)AR	2	-2.1962	1
Cellular Component	GO:1905368	4	peptidase complex	2.55774e-12	A0A098DT74	258	K	Proteasome endopeptidase complex OS=Gibberella zeae (strain PH-1 / ATCC MYA-4620 / FGSC 9075 / NRRL 31084) OX=229533 GN=FG07282.1 PE=3 SV=1	FG07282.1	1	0.000999899	109.44	NYK(1)EDMNR	2	0.60675	3
Cellular Component	GO:1905368	4	peptidase complex	2.55774e-12	A0A098DT74	126	K	Proteasome endopeptidase complex OS=Gibberella zeae (strain PH-1 / ATCC MYA-4620 / FGSC 9075 / NRRL 31084) OX=229533 GN=FG07282.1 PE=3 SV=1	FG07282.1	1	0.000125606	92.295	GTDVVVLGCEK(1)R	2	1.5208	1
Cellular Component	GO:1905368	4	peptidase complex	2.55774e-12	I1RX70	378	K	Ubiquitin carboxyl-terminal hydrolase 6 OS=Gibberella zeae OX=5518 GN=FGRA07_09085 PE=3 SV=1	FG08920.1	1	0.00449694	86.189	K(1)DEEDIER	2	-0.52559	1
Cellular Component	GO:0005743	5	mitochondrial inner membrane	0.000101841	A0A0E0RPV7	97	K	Ubiquinol-cytochrome c reductase subunit 9 OS=Gibberella zeae OX=5518 GN=FGRA07_04030 PE=4 SV=1	FG01195.1	1	3.14701e-06	116.03	HK(1)FIEGGDEDEE	2	0.22358	5
Cellular Component	GO:0005743	5	mitochondrial inner membrane	0.000101841	I1RNM7	271	K	Succinate dehydrogenase [ubiquinone] iron-sulfur subunit, mitochondrial OS=Gibberella zeae (strain PH-1 / ATCC MYA-4620 / FGSC 9075 / NRRL 31084) OX=229533 GN=FG05610.1 PE=3 SV=1	FG05610.1	1	0.0156234	78.77	AIAEIK(1)K	3	-0.28617	3
Cellular Component	GO:0005743	5	mitochondrial inner membrane	0.000101841	I1RNM7	60	K	Succinate dehydrogenase [ubiquinone] iron-sulfur subunit, mitochondrial OS=Gibberella zeae (strain PH-1 / ATCC MYA-4620 / FGSC 9075 / NRRL 31084) OX=229533 GN=FG05610.1 PE=3 SV=1	FG05610.1	1	6.275e-06	129.34	WNPDTPSEK(1)PR	2	-0.17946	1
Cellular Component	GO:0005743	5	mitochondrial inner membrane	0.000101841	I1RNM7	272	K	Succinate dehydrogenase [ubiquinone] iron-sulfur subunit, mitochondrial OS=Gibberella zeae (strain PH-1 / ATCC MYA-4620 / FGSC 9075 / NRRL 31084) OX=229533 GN=FG05610.1 PE=3 SV=1	FG05610.1	1	0.0265032	68.7	K(1)QMAFGN	2	-0.034513	1
Cellular Component	GO:0005743	5	mitochondrial inner membrane	0.000101841	I1RNM7	259	K	Succinate dehydrogenase [ubiquinone] iron-sulfur subunit, mitochondrial OS=Gibberella zeae (strain PH-1 / ATCC MYA-4620 / FGSC 9075 / NRRL 31084) OX=229533 GN=FG05610.1 PE=3 SV=1	FG05610.1	1	0.000229639	105.2	ACPK(1)GLNPGK	2	-0.32408	2
Cellular Component	GO:0005743	5	mitochondrial inner membrane	0.000101841	I1RNM7	178	K	Succinate dehydrogenase [ubiquinone] iron-sulfur subunit, mitochondrial OS=Gibberella zeae (strain PH-1 / ATCC MYA-4620 / FGSC 9075 / NRRL 31084) OX=229533 GN=FG05610.1 PE=3 SV=1	FG05610.1	1	0.0304452	58.981	QTK(1)EDRR	3	-0.33932	1
Cellular Component	GO:0005743	5	mitochondrial inner membrane	0.000101841	I1RNM7	235	K	Succinate dehydrogenase [ubiquinone] iron-sulfur subunit, mitochondrial OS=Gibberella zeae (strain PH-1 / ATCC MYA-4620 / FGSC 9075 / NRRL 31084) OX=229533 GN=FG05610.1 PE=3 SV=1	FG05610.1	1	0.000359692	87.719	K(1)QNLENSMSLYR	2	0.15457	2
Cellular Component	GO:0005743	5	mitochondrial inner membrane	0.000101841	I1RNM7	153	K	Succinate dehydrogenase [ubiquinone] iron-sulfur subunit, mitochondrial OS=Gibberella zeae (strain PH-1 / ATCC MYA-4620 / FGSC 9075 / NRRL 31084) OX=229533 GN=FG05610.1 PE=3 SV=1	FG05610.1	1	4.48038e-10	155.08	DLVPDLTHFYK(1)QYK	3	0.70704	1
Cellular Component	GO:0005743	5	mitochondrial inner membrane	0.000101841	A0A1C3YLB0	56	K	Cytochrome c oxidase subunit mitochondrial OS=Fusarium langsethiae OX=179993 GN=FLAG1_05385 PE=4 SV=1	FGRAMPH1_01T24593	1	2.54157e-09	129.65	FEK(1)EFDGVQDVFELQR	3	-0.16945	1
Cellular Component	GO:0005743	5	mitochondrial inner membrane	0.000101841	A0A1C3YLB0	91	K	Cytochrome c oxidase subunit mitochondrial OS=Fusarium langsethiae OX=179993 GN=FLAG1_05385 PE=4 SV=1	FGRAMPH1_01T24593	1	1.73367e-05	81.65	NLNNAFAYDLVPAPSVIAAALK(1)AAR	3	-1.1682	1
Cellular Component	GO:0005743	5	mitochondrial inner membrane	0.000101841	A0A1C3YLB0	110	K	Cytochrome c oxidase subunit mitochondrial OS=Fusarium langsethiae OX=179993 GN=FLAG1_05385 PE=4 SV=1	FGRAMPH1_01T24593	1	0.00230921	86.794	IFEGIK(1)TK	3	-0.87819	3
Cellular Component	GO:0005743	5	mitochondrial inner membrane	0.000101841	I1RA49	197	K	ATP synthase subunit 4 OS=Gibberella zeae OX=5518 GN=FGRA07_06894 PE=4 SV=1	FG00373.1	1	0.00342449	88.177	YEGQVK(1)QR	2	0.20531	1
Cellular Component	GO:0005743	5	mitochondrial inner membrane	0.000101841	I1RA49	119	K	ATP synthase subunit 4 OS=Gibberella zeae OX=5518 GN=FGRA07_06894 PE=4 SV=1	FG00373.1	1	0.00173909	69.721	EWAEAQNNK(1)IK	3	0.49734	1
Cellular Component	GO:0005743	5	mitochondrial inner membrane	0.000101841	I1RA49	136	K	ATP synthase subunit 4 OS=Gibberella zeae OX=5518 GN=FGRA07_06894 PE=4 SV=1	FG00373.1	1	0.000211335	134.57	ADHTEAVK(1)GR	2	0.52739	2
Cellular Component	GO:0005743	5	mitochondrial inner membrane	0.000101841	I1RA49	160	K	ATP synthase subunit 4 OS=Gibberella zeae OX=5518 GN=FGRA07_06894 PE=4 SV=1	FG00373.1	1	6.37166e-06	131.69	NLFQVSK(1)ETAK	2	0.088537	2
Cellular Component	GO:0005743	5	mitochondrial inner membrane	0.000101841	I1RX39	40	K	Cytochrome c oxidase subunit 6a OS=Fusarium longipes OX=694270 GN=FLONG3_9860 PE=3 SV=1	FG08888.1	1	2.43275e-08	121.99	QHIK(1)EHAAGTTELWK	4	1.4298	1
Cellular Component	GO:0005743	5	mitochondrial inner membrane	0.000101841	I1RX39	51	K	Cytochrome c oxidase subunit 6a OS=Fusarium longipes OX=694270 GN=FLONG3_9860 PE=3 SV=1	FG08888.1	1	9.24114e-06	108.35	EHAAGTTELWK(1)K	3	0.030417	1
Cellular Component	GO:0005743	5	mitochondrial inner membrane	0.000101841	I1S0R8	93	K	Cytochrome b-c1 complex subunit 8 OS=Fusarium culmorum OX=5516 GN=FCULG_00009390 PE=4 SV=1	FG10305.1	1	1.57638e-10	141.71	SEYLNSK(1)AGR	2	0.11446	3
Cellular Component	GO:0005743	5	mitochondrial inner membrane	0.000101841	I1RRH6	80	K	MICOS complex subunit MIC10 OS=Gibberella zeae (strain PH-1 / ATCC MYA-4620 / FGSC 9075 / NRRL 31084) OX=229533 GN=FG06697.1 PE=3 SV=1	FG06697.1	1	6.57215e-11	178.23	AYEECNFSLK(1)QAAR	2	0.46165	2
Cellular Component	GO:0005743	5	mitochondrial inner membrane	0.000101841	I1RAM9	309	K	Cytochrome c1 OS=Gibberella zeae OX=5518 GN=FGRA07_07072 PE=4 SV=1	FG00561.1	1	0.000733961	74.611	K(1)IAYDPPK	3	-0.12009	3
Cellular Component	GO:0005743	5	mitochondrial inner membrane	0.000101841	I1RAM9	316	K	Cytochrome c1 OS=Gibberella zeae OX=5518 GN=FGRA07_07072 PE=4 SV=1	FG00561.1	1	0.00313522	66.056	IAYDPPK(1)EVK	3	0.16409	1
Cellular Component	GO:0005743	5	mitochondrial inner membrane	0.000101841	I1RMQ6	70	K	Cytochrome b-c1 complex subunit Rieske, mitochondrial OS=Gibberella zeae (strain PH-1 / ATCC MYA-4620 / FGSC 9075 / NRRL 31084) OX=229533 GN=FG05251.1 PE=4 SV=1	FG05251.1	1	0.0226415	45.939	YVSTGSEGK(1)NK	3	1.1121	1
Cellular Component	GO:0005743	5	mitochondrial inner membrane	0.000101841	I1RMQ6	133	K	Cytochrome b-c1 complex subunit Rieske, mitochondrial OS=Gibberella zeae (strain PH-1 / ATCC MYA-4620 / FGSC 9075 / NRRL 31084) OX=229533 GN=FG05251.1 PE=4 SV=1	FG05251.1	1	0.0211017	69.176	GK(1)PVFIR	2	-0.35161	1
Cellular Component	GO:0005743	5	mitochondrial inner membrane	0.000101841	I1RRX5	138	K	ATP synthase subunit gamma OS=Gibberella zeae (strain PH-1 / ATCC MYA-4620 / FGSC 9075 / NRRL 31084) OX=229533 GN=FG06875.1 PE=3 SV=1	FG06875.1	1	0.000104123	93.345	FDLVLVGEK(1)AK	3	-0.37718	1
Cellular Component	GO:0005743	5	mitochondrial inner membrane	0.000101841	I1RYT8	118	K	NADH-ubiquinone oxidoreductase OS=Gibberella zeae (strain PH-1 / ATCC MYA-4620 / FGSC 9075 / NRRL 31084) OX=229533 GN=FG09547.1 PE=3 SV=1	FG09547.1	1	3.63416e-07	108.63	PAEWK(1)LNK	3	-0.19747	3
Cellular Component	GO:0005743	5	mitochondrial inner membrane	0.000101841	I1RYT8	71	K	NADH-ubiquinone oxidoreductase OS=Gibberella zeae (strain PH-1 / ATCC MYA-4620 / FGSC 9075 / NRRL 31084) OX=229533 GN=FG09547.1 PE=3 SV=1	FG09547.1	1	1.25144e-08	117.3	NENPGRGEFECLK(1)EGR	3	-0.00048019	5
Cellular Component	GO:0005743	5	mitochondrial inner membrane	0.000101841	I1RYT8	97	K	NADH-ubiquinone oxidoreductase OS=Gibberella zeae (strain PH-1 / ATCC MYA-4620 / FGSC 9075 / NRRL 31084) OX=229533 GN=FG09547.1 PE=3 SV=1	FG09547.1	1	3.25314e-06	112.13	K(1)HWECLDDRNHQLWQCR	5	0.092803	4
Cellular Component	GO:0005743	5	mitochondrial inner membrane	0.000101841	I1RYT8	58	K	NADH-ubiquinone oxidoreductase OS=Gibberella zeae (strain PH-1 / ATCC MYA-4620 / FGSC 9075 / NRRL 31084) OX=229533 GN=FG09547.1 PE=3 SV=1	FG09547.1	1	2.29781e-11	169.94	DYNDDYMQCK(1)NENPGR	3	-0.22928	5
Cellular Component	GO:0005743	5	mitochondrial inner membrane	0.000101841	I1RYT8	121	K	NADH-ubiquinone oxidoreductase OS=Gibberella zeae (strain PH-1 / ATCC MYA-4620 / FGSC 9075 / NRRL 31084) OX=229533 GN=FG09547.1 PE=3 SV=1	FG09547.1	1	0.000351198	93.096	LNK(1)CVFDNMK	3	-1.9955	1
Cellular Component	GO:0005743	5	mitochondrial inner membrane	0.000101841	I1S0Q7	55	K	Cytochrome b-c1 complex subunit 7 OS=Gibberella zeae (strain PH-1 / ATCC MYA-4620 / FGSC 9075 / NRRL 31084) OX=229533 GN=FG10293.1 PE=3 SV=1	FG10293.1	1	7.60206e-06	92.439	YDDLLEEENETAQAALK(1)R	3	-0.95473	1
Cellular Component	GO:0005743	5	mitochondrial inner membrane	0.000101841	I1RAA2	80	K	F0 subunit e OS=Fusarium langsethiae OX=179993 GN=FLAG1_04552 PE=4 SV=1	FG00429.1	1	0.000729335	99.283	FDLEK(1)LLLK	2	0.19056	1
Cellular Component	GO:0005743	5	mitochondrial inner membrane	0.000101841	I1RAA2	43	K	F0 subunit e OS=Fusarium langsethiae OX=179993 GN=FLAG1_04552 PE=4 SV=1	FG00429.1	1	0.0218939	44.543	AEHAQHEYEK(1)K	4	-0.00080699	1
Cellular Component	GO:0005743	5	mitochondrial inner membrane	0.000101841	V6R1X4	367	K	MICOS complex subunit MIC60 OS=Gibberella zeae (strain PH-1 / ATCC MYA-4620 / FGSC 9075 / NRRL 31084) OX=229533 GN=FG00686.1 PE=3 SV=1	FG00686.1	1	0.00135534	91.313	QDFEDEMK(1)K	2	-1.6619	2
Cellular Component	GO:0005743	5	mitochondrial inner membrane	0.000101841	V6R1X4	413	K	MICOS complex subunit MIC60 OS=Gibberella zeae (strain PH-1 / ATCC MYA-4620 / FGSC 9075 / NRRL 31084) OX=229533 GN=FG00686.1 PE=3 SV=1	FG00686.1	1	0.00173324	81.278	DIEK(1)QVEQER	2	-1.2095	1
Cellular Component	GO:0005743	5	mitochondrial inner membrane	0.000101841	V6R1X4	304	K	MICOS complex subunit MIC60 OS=Gibberella zeae (strain PH-1 / ATCC MYA-4620 / FGSC 9075 / NRRL 31084) OX=229533 GN=FG00686.1 PE=3 SV=1	FG00686.1	1	0.0261518	63.419	AK(1)SEIAK	2	-1.4122	1
Cellular Component	GO:0005743	5	mitochondrial inner membrane	0.000101841	V6R1X4	318	K	MICOS complex subunit MIC60 OS=Gibberella zeae (strain PH-1 / ATCC MYA-4620 / FGSC 9075 / NRRL 31084) OX=229533 GN=FG00686.1 PE=3 SV=1	FG00686.1	1	0.016879	63.734	GMK(1)GEFER	2	0.1229	1
Cellular Component	GO:0005743	5	mitochondrial inner membrane	0.000101841	V6R1X4	338	K	MICOS complex subunit MIC60 OS=Gibberella zeae (strain PH-1 / ATCC MYA-4620 / FGSC 9075 / NRRL 31084) OX=229533 GN=FG00686.1 PE=3 SV=1	FG00686.1	0.99561	0.00657124	58.427	EK(0.004)IEEFDK(0.996)AATDLIDR	3	3.6832	1
Cellular Component	GO:0005743	5	mitochondrial inner membrane	0.000101841	V6R1X4	332	K	MICOS complex subunit MIC60 OS=Gibberella zeae (strain PH-1 / ATCC MYA-4620 / FGSC 9075 / NRRL 31084) OX=229533 GN=FG00686.1 PE=3 SV=1	FG00686.1	1	0.00749516	79.659	EK(1)IEEFDK	3	0.098852	2
Cellular Component	GO:0005743	5	mitochondrial inner membrane	0.000101841	A0A1C3YM60	42	K	ATP synthase subunit d, mitochondrial OS=Fusarium venenatum OX=56646 PE=3 SV=1	FGRAMPH1_01T10261	1	4.03399e-09	122.14	K(1)VQQLQEQPTTVDFSQYR	3	-0.41673	1
Cellular Component	GO:0005743	5	mitochondrial inner membrane	0.000101841	A0A1C3YM60	73	K	ATP synthase subunit d, mitochondrial OS=Fusarium venenatum OX=56646 PE=3 SV=1	FGRAMPH1_01T10261	1	0.000151369	97.463	NQAIIDEIEK(1)R	2	2.1706	1
Cellular Component	GO:0005743	5	mitochondrial inner membrane	0.000101841	I1RAW3	99	K	F-type h+-transporting atpase subunit g OS=Fusarium langsethiae OX=179993 GN=FLAG1_01771 PE=4 SV=1	FG00656.1	1	7.91047e-09	131.66	VGLELGK(1)FVFHNQK	3	0.73819	1
Cellular Component	GO:0005743	5	mitochondrial inner membrane	0.000101841	I1RAW3	174	K	F-type h+-transporting atpase subunit g OS=Fusarium langsethiae OX=179993 GN=FLAG1_01771 PE=4 SV=1	FG00656.1	1	0.0135881	77.741	FK(1)LVGYR	2	-0.49046	1
Cellular Component	GO:0005743	5	mitochondrial inner membrane	0.000101841	I1RAW3	34	K	F-type h+-transporting atpase subunit g OS=Fusarium langsethiae OX=179993 GN=FLAG1_01771 PE=4 SV=1	FG00656.1	1	5.51582e-06	110.9	AAENAK(1)QAATR	2	-0.35027	1
Cellular Component	GO:0005743	5	mitochondrial inner membrane	0.000101841	I1RAW3	75	K	F-type h+-transporting atpase subunit g OS=Fusarium langsethiae OX=179993 GN=FLAG1_01771 PE=4 SV=1	FG00656.1	1	0.000149065	105.13	TGK(1)IIGFVER	3	1.7424	1
Cellular Component	GO:0005743	5	mitochondrial inner membrane	0.000101841	I1S8F8	180	K	Succinate dehydrogenase [ubiquinone] flavoprotein subunit, mitochondrial OS=Gibberella zeae (strain PH-1 / ATCC MYA-4620 / FGSC 9075 / NRRL 31084) OX=229533 GN=FGRAMPH1_01T24629 PE=3 SV=1	FGRAMPH1_01T24629	1	3.74641e-06	145.31	AFGGQSK(1)EYGK	2	0.97495	1
Cellular Component	GO:0005743	5	mitochondrial inner membrane	0.000101841	I1S8F8	169	K	Succinate dehydrogenase [ubiquinone] flavoprotein subunit, mitochondrial OS=Gibberella zeae (strain PH-1 / ATCC MYA-4620 / FGSC 9075 / NRRL 31084) OX=229533 GN=FGRAMPH1_01T24629 PE=3 SV=1	FGRAMPH1_01T24629	1	0.000449501	130.41	TEDGK(1)IYQR	2	-0.32248	2
Cellular Component	GO:0005743	5	mitochondrial inner membrane	0.000101841	I1S8F8	509	K	Succinate dehydrogenase [ubiquinone] flavoprotein subunit, mitochondrial OS=Gibberella zeae (strain PH-1 / ATCC MYA-4620 / FGSC 9075 / NRRL 31084) OX=229533 GN=FGRAMPH1_01T24629 PE=3 SV=1	FGRAMPH1_01T24629	1	3.5572e-06	133.15	TADGPK(1)STAEIR	2	-0.45718	2
Cellular Component	GO:0005743	5	mitochondrial inner membrane	0.000101841	I1S8F8	429	K	Succinate dehydrogenase [ubiquinone] flavoprotein subunit, mitochondrial OS=Gibberella zeae (strain PH-1 / ATCC MYA-4620 / FGSC 9075 / NRRL 31084) OX=229533 GN=FGRAMPH1_01T24629 PE=3 SV=1	FGRAMPH1_01T24629	1	0.000485744	68.413	YTGEVLTVDEK(1)GEDK	3	-2.5188	1
Cellular Component	GO:0005743	5	mitochondrial inner membrane	0.000101841	I1S8F8	622	K	Succinate dehydrogenase [ubiquinone] flavoprotein subunit, mitochondrial OS=Gibberella zeae (strain PH-1 / ATCC MYA-4620 / FGSC 9075 / NRRL 31084) OX=229533 GN=FGRAMPH1_01T24629 PE=3 SV=1	FGRAMPH1_01T24629	1	0.00112025	73.273	QPHGK(1)VDLSYR	3	0.49693	1
Cellular Component	GO:0005743	5	mitochondrial inner membrane	0.000101841	I1S8F8	184	K	Succinate dehydrogenase [ubiquinone] flavoprotein subunit, mitochondrial OS=Gibberella zeae (strain PH-1 / ATCC MYA-4620 / FGSC 9075 / NRRL 31084) OX=229533 GN=FGRAMPH1_01T24629 PE=3 SV=1	FGRAMPH1_01T24629	1	3.30825e-05	157.14	EYGK(1)GGQAYR	2	0.39075	1
Cellular Component	GO:0005743	5	mitochondrial inner membrane	0.000101841	I1RMW4	205	K	Ferrochelatase OS=Gibberella zeae (strain PH-1 / ATCC MYA-4620 / FGSC 9075 / NRRL 31084) OX=229533 GN=FG05316.1 PE=3 SV=1	FG05316.1	1	0.046872	44.318	HRLEGK(1)TNK	4	0.90525	1
Cellular Component	GO:0005743	5	mitochondrial inner membrane	0.000101841	I1RMW4	170	K	Ferrochelatase OS=Gibberella zeae (strain PH-1 / ATCC MYA-4620 / FGSC 9075 / NRRL 31084) OX=229533 GN=FG05316.1 PE=3 SV=1	FG05316.1	1	0.0201369	57.293	DGFGNGK(1)GGR	2	-1.8787	1
Cellular Component	GO:0005743	5	mitochondrial inner membrane	0.000101841	I1RMW4	380	K	Ferrochelatase OS=Gibberella zeae (strain PH-1 / ATCC MYA-4620 / FGSC 9075 / NRRL 31084) OX=229533 GN=FG05316.1 PE=3 SV=1	FG05316.1	1	0.0518526	45.081	K(1)HLAENK	3	-0.4627	1
Cellular Component	GO:0005743	5	mitochondrial inner membrane	0.000101841	I1RMW4	242	K	Ferrochelatase OS=Gibberella zeae (strain PH-1 / ATCC MYA-4620 / FGSC 9075 / NRRL 31084) OX=229533 GN=FG05316.1 PE=3 SV=1	FG05316.1	1	0.0139965	68.626	LK(1)EYPEER	2	0.00496	1
Cellular Component	GO:0005743	5	mitochondrial inner membrane	0.000101841	I1RPP5	271	K	ADP,ATP carrier protein OS=Gibberella zeae OX=5518 GN=FGRA07_06191 PE=3 SV=1	FG06021.1	1	0.00029095	108.7	QIVAK(1)EGVK	2	-0.80938	1
Cellular Component	GO:0005743	5	mitochondrial inner membrane	0.000101841	I1RPP5	67	K	ADP,ATP carrier protein OS=Gibberella zeae OX=5518 GN=FGRA07_06191 PE=3 SV=1	FG06021.1	1	0.00734558	69.65	YNGIGDCFK(1)R	2	-0.33449	4
Cellular Component	GO:0005743	5	mitochondrial inner membrane	0.000101841	I1RPP5	259	K	ADP,ATP carrier protein OS=Gibberella zeae OX=5518 GN=FGRA07_06191 PE=3 SV=1	FG06021.1	1	0.000394813	125.3	YK(1)NTMDAAR	2	-2.346	3
Cellular Component	GO:0005743	5	mitochondrial inner membrane	0.000101841	I1RPP5	40	K	ADP,ATP carrier protein OS=Gibberella zeae OX=5518 GN=FGRA07_06191 PE=3 SV=1	FG06021.1	1	0.024547	42.785	VK(1)LLIQNQDEMLK	3	0.21384	1
Cellular Component	GO:0005743	5	mitochondrial inner membrane	0.000101841	I1RPP5	156	K	ADP,ATP carrier protein OS=Gibberella zeae OX=5518 GN=FGRA07_06191 PE=3 SV=1	FG06021.1	1	0.000922387	120.45	NAK(1)SGGDR	2	-0.29301	1
Cellular Component	GO:0005743	5	mitochondrial inner membrane	0.000101841	I1RPP5	51	K	ADP,ATP carrier protein OS=Gibberella zeae OX=5518 GN=FGRA07_06191 PE=3 SV=1	FG06021.1	1	3.07837e-17	220.97	LLIQNQDEMLK(1)TGR	3	0.15859	6
Cellular Component	GO:0005743	5	mitochondrial inner membrane	0.000101841	I1RPP5	58	K	ADP,ATP carrier protein OS=Gibberella zeae OX=5518 GN=FGRA07_06191 PE=3 SV=1	FG06021.1	1	0.000288985	140.78	K(1)YNGIGDCFK	3	-0.093421	3
Cellular Component	GO:0005743	5	mitochondrial inner membrane	0.000101841	I1RPP5	279	K	ADP,ATP carrier protein OS=Gibberella zeae OX=5518 GN=FGRA07_06191 PE=3 SV=1	FG06021.1	1	8.00055e-05	88.338	SLFK(1)GAGANILR	3	-0.54085	1
Cellular Component	GO:0005743	5	mitochondrial inner membrane	0.000101841	I1RPP5	153	K	ADP,ATP carrier protein OS=Gibberella zeae OX=5518 GN=FGRA07_06191 PE=3 SV=1	FG06021.1	1	0.000909083	99.283	LANDAK(1)NAK	2	0.74331	3
Cellular Component	GO:0005743	5	mitochondrial inner membrane	0.000101841	I1RPP5	172	K	ADP,ATP carrier protein OS=Gibberella zeae OX=5518 GN=FGRA07_06191 PE=3 SV=1	FG06021.1	1	6.27034e-07	145.52	K(1)TLASDGIAGLYR	3	0.82366	3
Cellular Component	GO:0005743	5	mitochondrial inner membrane	0.000101841	I1RPP5	275	K	ADP,ATP carrier protein OS=Gibberella zeae OX=5518 GN=FGRA07_06191 PE=3 SV=1	FG06021.1	1	0.0145397	67.704	EGVK(1)SLFK	2	-0.84434	1
Cellular Component	GO:0005743	5	mitochondrial inner membrane	0.000101841	I1RPP5	171	K	ADP,ATP carrier protein OS=Gibberella zeae OX=5518 GN=FGRA07_06191 PE=3 SV=1	FG06021.1	1	1.50283e-06	158.01	QFNGLVDVYK(1)K	2	-0.84734	4
Cellular Component	GO:0005743	5	mitochondrial inner membrane	0.000101841	I1RFJ5	53	K	F-type h+-transporting atpase subunit f OS=Fusarium langsethiae OX=179993 GN=FLAG1_04384 PE=4 SV=1	FGRAMPH1_01T05937	1	0.00690473	85.359	AK(1)GLLGR	2	-0.45515	1
Cellular Component	GO:0005743	5	mitochondrial inner membrane	0.000101841	I1RFJ5	51	K	F-type h+-transporting atpase subunit f OS=Fusarium langsethiae OX=179993 GN=FLAG1_04384 PE=4 SV=1	FGRAMPH1_01T05937	1	0.000417694	105.98	GAAPEVK(1)AK	2	0.082501	1
Cellular Component	GO:0005743	5	mitochondrial inner membrane	0.000101841	I1RFJ5	62	K	F-type h+-transporting atpase subunit f OS=Fusarium langsethiae OX=179993 GN=FLAG1_04384 PE=4 SV=1	FGRAMPH1_01T05937	1	0.0278714	51.346	YQAK(1)HFGK	3	1.0907	1
Cellular Component	GO:0005743	5	mitochondrial inner membrane	0.000101841	I1RFJ5	41	K	F-type h+-transporting atpase subunit f OS=Fusarium langsethiae OX=179993 GN=FLAG1_04384 PE=4 SV=1	FGRAMPH1_01T05937	1	0.000130672	130.66	VVSFYEK(1)LPR	2	0.67143	2
Cellular Component	GO:0005743	5	mitochondrial inner membrane	0.000101841	A0A1C3YHL8	44	K	Mitochondrial atp synthase epsilon chain protein OS=Fusarium langsethiae OX=179993 GN=FLAG1_00932 PE=4 SV=1	FGRAMPH1_01T00823	0.999904	0.0351366	56.721	SLK(1)DDKR	3	-0.12048	1
Cellular Component	GO:0005743	5	mitochondrial inner membrane	0.000101841	A0A1C3YHL8	47	K	Mitochondrial atp synthase epsilon chain protein OS=Fusarium langsethiae OX=179993 GN=FLAG1_00932 PE=4 SV=1	FGRAMPH1_01T00823	0.999991	0.00665996	90.709	SLKDDK(1)R	2	0.22885	1
Cellular Component	GO:0044815	3	DNA packaging complex	0.000324345	Q4HTT1	39	K	Histone H2A OS=Gibberella zeae (strain PH-1 / ATCC MYA-4620 / FGSC 9075 / NRRL 31084) OX=229533 GN=HTA1 PE=3 SV=3	HTA1	1	0.0164975	82.671	K(1)GNYAQR	2	-0.68211	1
Cellular Component	GO:0044815	3	DNA packaging complex	0.000324345	Q4HTT1	23	K	Histone H2A OS=Gibberella zeae (strain PH-1 / ATCC MYA-4620 / FGSC 9075 / NRRL 31084) OX=229533 GN=HTA1 PE=3 SV=3	HTA1	1	2.03019e-06	112.84	SSK(1)AGLAFPVGR	3	-0.18325	2
Cellular Component	GO:0044815	3	DNA packaging complex	0.000324345	Q4HTT1	15	K	Histone H2A OS=Gibberella zeae (strain PH-1 / ATCC MYA-4620 / FGSC 9075 / NRRL 31084) OX=229533 GN=HTA1 PE=3 SV=3	HTA1	1	0.000195819	136.53	ASGSK(1)NAQSR	2	0.99834	2
Cellular Component	GO:0044815	3	DNA packaging complex	0.000324345	V6R3L4	92	K	Histone H4 OS=Gibberella zeae (strain PH-1 / ATCC MYA-4620 / FGSC 9075 / NRRL 31084) OX=229533 GN=FG04289.1 PE=3 SV=1	FG04289.1	1	3.68157e-11	202.61	TVTSLDVVYALK(1)R	2	0.39583	3
Cellular Component	GO:0044815	3	DNA packaging complex	0.000324345	V6R3L4	60	K	Histone H4 OS=Gibberella zeae (strain PH-1 / ATCC MYA-4620 / FGSC 9075 / NRRL 31084) OX=229533 GN=FG04289.1 PE=3 SV=1	FG04289.1	1	5.75821e-07	156.81	GVLK(1)TFLEGVIR	3	-1.0409	7
Cellular Component	GO:0044815	3	DNA packaging complex	0.000324345	V6R3L4	80	K	Histone H4 OS=Gibberella zeae (strain PH-1 / ATCC MYA-4620 / FGSC 9075 / NRRL 31084) OX=229533 GN=FG04289.1 PE=3 SV=1	FG04289.1	1	6.87011e-07	127.71	K(1)TVTSLDVVYALK	3	-0.25467	3
Cellular Component	GO:0044815	3	DNA packaging complex	0.000324345	V6R3L4	9	K	Histone H4 OS=Gibberella zeae (strain PH-1 / ATCC MYA-4620 / FGSC 9075 / NRRL 31084) OX=229533 GN=FG04289.1 PE=3 SV=1	FG04289.1	1	0.0172062	73.616	GGK(1)GLGK	2	-0.097329	2
Cellular Component	GO:0044815	3	DNA packaging complex	0.000324345	V6R3L4	78	K	Histone H4 OS=Gibberella zeae (strain PH-1 / ATCC MYA-4620 / FGSC 9075 / NRRL 31084) OX=229533 GN=FG04289.1 PE=3 SV=1	FG04289.1	1	1.21038e-07	178.71	DAVTYTEHAK(1)R	3	0.40652	6
Cellular Component	GO:0044815	3	DNA packaging complex	0.000324345	Q4IMD1	55	K	Histone H2A.Z OS=Gibberella zeae (strain PH-1 / ATCC MYA-4620 / FGSC 9075 / NRRL 31084) OX=229533 GN=HTZ1 PE=3 SV=1	HTZ1	1	0.00136937	106.2	QNTQQK(1)MR	2	-1.5862	2
Cellular Component	GO:0044815	3	DNA packaging complex	0.000324345	Q4HTT2	90	K	Histone H2B OS=Gibberella zeae (strain PH-1 / ATCC MYA-4620 / FGSC 9075 / NRRL 31084) OX=229533 GN=HTB1 PE=3 SV=3	HTB1	1	0.0272673	40.516	VASEASK(1)LAAYNK	3	1.6341	1
Cellular Component	GO:0044815	3	DNA packaging complex	0.000324345	Q4HTT2	57	K	Histone H2B OS=Gibberella zeae (strain PH-1 / ATCC MYA-4620 / FGSC 9075 / NRRL 31084) OX=229533 GN=HTB1 PE=3 SV=3	HTB1	1	0.000310024	77.204	VLK(1)QVHPDTGISNR	3	-0.17999	1
Cellular Component	GO:0044815	3	DNA packaging complex	0.000324345	Q4HTT2	37	K	Histone H2B OS=Gibberella zeae (strain PH-1 / ATCC MYA-4620 / FGSC 9075 / NRRL 31084) OX=229533 GN=HTB1 PE=3 SV=3	HTB1	1	0.0211879	63.184	TAASGDK(1)K	2	2.0479	1
Cellular Component	GO:0044815	3	DNA packaging complex	0.000324345	Q4HTT2	45	K	Histone H2B OS=Gibberella zeae (strain PH-1 / ATCC MYA-4620 / FGSC 9075 / NRRL 31084) OX=229533 GN=HTB1 PE=3 SV=3	HTB1	1	3.19002e-05	160.52	K(1)ETYSSYIYK	3	-0.17016	2
Cellular Component	GO:0044815	3	DNA packaging complex	0.000324345	Q4HTT2	96	K	Histone H2B OS=Gibberella zeae (strain PH-1 / ATCC MYA-4620 / FGSC 9075 / NRRL 31084) OX=229533 GN=HTB1 PE=3 SV=3	HTB1	1	0.00112214	139.92	LAAYNK(1)K	2	0.082804	3
Cellular Component	GO:0044815	3	DNA packaging complex	0.000324345	Q4HTT2	54	K	Histone H2B OS=Gibberella zeae (strain PH-1 / ATCC MYA-4620 / FGSC 9075 / NRRL 31084) OX=229533 GN=HTB1 PE=3 SV=3	HTB1	1	1.71417e-12	128.76	KETYSSYIYK(1)VLK	3	0.21409	2
Cellular Component	GO:0044815	3	DNA packaging complex	0.000324345	Q4IER8	123	K	Histone H3 OS=Gibberella zeae (strain PH-1 / ATCC MYA-4620 / FGSC 9075 / NRRL 31084) OX=229533 GN=HHT1 PE=3 SV=3	HHT1	1	1.056e-09	181.76	VTIQSK(1)DIQLAR	3	1.1711	3
Cellular Component	GO:0044815	3	DNA packaging complex	0.000324345	Q4IER8	57	K	Histone H3 OS=Gibberella zeae (strain PH-1 / ATCC MYA-4620 / FGSC 9075 / NRRL 31084) OX=229533 GN=HHT1 PE=3 SV=3	HHT1	1	1.62348e-05	108.56	RYQK(1)STELLIR	3	-0.51601	1
Cellular Component	GO:0044815	3	DNA packaging complex	0.000324345	Q4IER8	24	K	Histone H3 OS=Gibberella zeae (strain PH-1 / ATCC MYA-4620 / FGSC 9075 / NRRL 31084) OX=229533 GN=HHT1 PE=3 SV=3	HHT1	0.998815	0.0391107	45.908	K(0.001)QLASK(0.999)AAR	3	0.18432	1
Cellular Component	GO:0044815	3	DNA packaging complex	0.000324345	Q4IER8	80	K	Histone H3 OS=Gibberella zeae (strain PH-1 / ATCC MYA-4620 / FGSC 9075 / NRRL 31084) OX=229533 GN=HHT1 PE=3 SV=3	HHT1	1	6.35647e-06	131.32	EIAQDFK(1)SDLR	3	-0.206	8
Cellular Component	GO:0044815	3	DNA packaging complex	0.000324345	I1S219	106	K	Histone H1 OS=Fusarium culmorum OX=5516 GN=FCULG_00010754 PE=3 SV=1	FG10800.1	0.999959	0.00181528	79.492	K(1)DSAEKPAAK	3	-1.1486	1
Cellular Component	GO:0044815	3	DNA packaging complex	0.000324345	I1S219	94	K	Histone H1 OS=Fusarium culmorum OX=5516 GN=FCULG_00010754 PE=3 SV=1	FG10800.1	0.999774	0.0488283	50.127	KQPEPK(1)K	3	0.2578	1
Cellular Component	GO:0000323	9	lytic vacuole	0.0332771	I1RWC9	104	K	V-type proton ATPase subunit E OS=Fusarium culmorum OX=5516 GN=FCULG_00002306 PE=3 SV=1	FG08593.1	1	0.013246	80.438	K(1)LAEGAK	2	-0.22293	3
Cellular Component	GO:0000323	9	lytic vacuole	0.0332771	I1RWC9	149	K	V-type proton ATPase subunit E OS=Fusarium culmorum OX=5516 GN=FCULG_00002306 PE=3 SV=1	FG08593.1	1	0.00617615	83.869	K(1)AIEEAAK	2	-0.21663	1
Cellular Component	GO:0000323	9	lytic vacuole	0.0332771	I1RWC9	156	K	V-type proton ATPase subunit E OS=Fusarium culmorum OX=5516 GN=FCULG_00002306 PE=3 SV=1	FG08593.1	0.988976	0.000400972	84.169	AIEEAAK(0.989)DFK(0.011)K	3	-0.34879	1
Cellular Component	GO:0000323	9	lytic vacuole	0.0332771	I1RWC9	141	K	V-type proton ATPase subunit E OS=Fusarium culmorum OX=5516 GN=FCULG_00002306 PE=3 SV=1	FG08593.1	0.874325	0.0309724	54.539	K(0.874)K(0.126)DYDVVK	3	0.77527	3
Cellular Component	GO:0000323	9	lytic vacuole	0.0332771	I1RWC9	148	K	V-type proton ATPase subunit E OS=Fusarium culmorum OX=5516 GN=FCULG_00002306 PE=3 SV=1	FG08593.1	1	0.000611004	93.374	DYDVVK(1)K	2	0.48532	2
Cellular Component	GO:0000323	9	lytic vacuole	0.0332771	I1RWC9	114	K	V-type proton ATPase subunit E OS=Fusarium culmorum OX=5516 GN=FCULG_00002306 PE=3 SV=1	FG08593.1	0.99815	0.00662055	84.498	DK(0.002)AK(0.998)YQK	3	-0.36042	1
Cellular Component	GO:0000323	9	lytic vacuole	0.0332771	I1RWC9	110	K	V-type proton ATPase subunit E OS=Fusarium culmorum OX=5516 GN=FCULG_00002306 PE=3 SV=1	FG08593.1	1	0.000381697	105.46	LAEGAK(1)DK	2	-0.42916	4
Cellular Component	GO:0000323	9	lytic vacuole	0.0332771	I1RNM7	271	K	Succinate dehydrogenase [ubiquinone] iron-sulfur subunit, mitochondrial OS=Gibberella zeae (strain PH-1 / ATCC MYA-4620 / FGSC 9075 / NRRL 31084) OX=229533 GN=FG05610.1 PE=3 SV=1	FG05610.1	1	0.0156234	78.77	AIAEIK(1)K	3	-0.28617	3
Cellular Component	GO:0000323	9	lytic vacuole	0.0332771	I1RNM7	60	K	Succinate dehydrogenase [ubiquinone] iron-sulfur subunit, mitochondrial OS=Gibberella zeae (strain PH-1 / ATCC MYA-4620 / FGSC 9075 / NRRL 31084) OX=229533 GN=FG05610.1 PE=3 SV=1	FG05610.1	1	6.275e-06	129.34	WNPDTPSEK(1)PR	2	-0.17946	1
Cellular Component	GO:0000323	9	lytic vacuole	0.0332771	I1RNM7	272	K	Succinate dehydrogenase [ubiquinone] iron-sulfur subunit, mitochondrial OS=Gibberella zeae (strain PH-1 / ATCC MYA-4620 / FGSC 9075 / NRRL 31084) OX=229533 GN=FG05610.1 PE=3 SV=1	FG05610.1	1	0.0265032	68.7	K(1)QMAFGN	2	-0.034513	1
Cellular Component	GO:0000323	9	lytic vacuole	0.0332771	I1RNM7	259	K	Succinate dehydrogenase [ubiquinone] iron-sulfur subunit, mitochondrial OS=Gibberella zeae (strain PH-1 / ATCC MYA-4620 / FGSC 9075 / NRRL 31084) OX=229533 GN=FG05610.1 PE=3 SV=1	FG05610.1	1	0.000229639	105.2	ACPK(1)GLNPGK	2	-0.32408	2
Cellular Component	GO:0000323	9	lytic vacuole	0.0332771	I1RNM7	178	K	Succinate dehydrogenase [ubiquinone] iron-sulfur subunit, mitochondrial OS=Gibberella zeae (strain PH-1 / ATCC MYA-4620 / FGSC 9075 / NRRL 31084) OX=229533 GN=FG05610.1 PE=3 SV=1	FG05610.1	1	0.0304452	58.981	QTK(1)EDRR	3	-0.33932	1
Cellular Component	GO:0000323	9	lytic vacuole	0.0332771	I1RNM7	235	K	Succinate dehydrogenase [ubiquinone] iron-sulfur subunit, mitochondrial OS=Gibberella zeae (strain PH-1 / ATCC MYA-4620 / FGSC 9075 / NRRL 31084) OX=229533 GN=FG05610.1 PE=3 SV=1	FG05610.1	1	0.000359692	87.719	K(1)QNLENSMSLYR	2	0.15457	2
Cellular Component	GO:0000323	9	lytic vacuole	0.0332771	I1RNM7	153	K	Succinate dehydrogenase [ubiquinone] iron-sulfur subunit, mitochondrial OS=Gibberella zeae (strain PH-1 / ATCC MYA-4620 / FGSC 9075 / NRRL 31084) OX=229533 GN=FG05610.1 PE=3 SV=1	FG05610.1	1	4.48038e-10	155.08	DLVPDLTHFYK(1)QYK	3	0.70704	1
Cellular Component	GO:0000323	9	lytic vacuole	0.0332771	I1RY25	42	K	Niemann-Pick type C-related protein 1 OS=Fusarium culmorum OX=5516 GN=FCULG_00010532 PE=4 SV=1	FG09254.1	1	0.000942919	73.499	GHCGK(1)QSFFGK	3	-0.18495	1
Cellular Component	GO:0000323	9	lytic vacuole	0.0332771	I1RY25	90	K	Niemann-Pick type C-related protein 1 OS=Fusarium culmorum OX=5516 GN=FCULG_00010532 PE=4 SV=1	FG09254.1	1	6.47166e-06	89.911	TGPVCCTLDQVK(1)SLK	3	0.80022	1
Cellular Component	GO:0000323	9	lytic vacuole	0.0332771	I1RY25	164	K	Niemann-Pick type C-related protein 1 OS=Fusarium culmorum OX=5516 GN=FCULG_00010532 PE=4 SV=1	FG09254.1	1	9.13213e-07	133.48	YGSGFYDSCK(1)EVK	2	0.38494	4
Cellular Component	GO:0000323	9	lytic vacuole	0.0332771	I1RY25	226	K	Niemann-Pick type C-related protein 1 OS=Fusarium culmorum OX=5516 GN=FCULG_00010532 PE=4 SV=1	FG09254.1	1	0.000262076	134.38	K(1)CNDEDPNYR	2	0.67932	2
Cellular Component	GO:0000323	9	lytic vacuole	0.0332771	I1RY25	167	K	Niemann-Pick type C-related protein 1 OS=Fusarium culmorum OX=5516 GN=FCULG_00010532 PE=4 SV=1	FG09254.1	1	0.000688931	92.792	EVK(1)FGGANSR	2	-0.51189	1
Cellular Component	GO:0000323	9	lytic vacuole	0.0332771	I1RN80	158	K	Agmatinase OS=Gibberella moniliformis (strain M3125 / FGSC 7600) OX=334819 GN=FVEG_07082 PE=3 SV=1	FG05446.1	1	0.000419484	91.701	TVSALAPK(1)AR	3	-0.38119	3
Cellular Component	GO:0000323	9	lytic vacuole	0.0332771	I1RN80	274	K	Agmatinase OS=Gibberella moniliformis (strain M3125 / FGSC 7600) OX=334819 GN=FVEG_07082 PE=3 SV=1	FG05446.1	1	4.2138e-14	153.21	FTADDIDDLGTK(1)GIIDGILK	3	-0.37712	4
Cellular Component	GO:0000323	9	lytic vacuole	0.0332771	I1RN80	144	K	Agmatinase OS=Gibberella moniliformis (strain M3125 / FGSC 7600) OX=334819 GN=FVEG_07082 PE=3 SV=1	FG05446.1	1	3.39451e-06	135.13	EQMTQAFK(1)QLGR	2	0.10705	2
Cellular Component	GO:0000323	9	lytic vacuole	0.0332771	I1RTG5	850	K	Myosin-2B OS=Gibberella zeae OX=5518 GN=FGRA07_02148 PE=3 SV=1	FG07469.1	1	0.0303466	49.85	K(1)SYLQFR	2	1.7469	1
Cellular Component	GO:0000323	9	lytic vacuole	0.0332771	I1RTG5	758	K	Myosin-2B OS=Gibberella zeae OX=5518 GN=FGRA07_02148 PE=3 SV=1	FG07469.1	1	0.0193317	48.568	GLDK(1)YQLGLTK	3	-2.8525	1
Cellular Component	GO:0000323	9	lytic vacuole	0.0332771	I1RAU9	464	K	V-type proton ATPase subunit B OS=Fusarium culmorum OX=5516 GN=FCULG_00003273 PE=3 SV=1	FG00637.1	1	0.00296924	80.986	IYPK(1)ELLNR	2	0.19588	1
Cellular Component	GO:0000323	9	lytic vacuole	0.0332771	I1RAU9	112	K	V-type proton ATPase subunit B OS=Fusarium culmorum OX=5516 GN=FCULG_00003273 PE=3 SV=1	FG00637.1	1	0.00123419	83.206	AIDK(1)GPK	2	-0.87361	1
Cellular Component	GO:0000323	9	lytic vacuole	0.0332771	I1RAU9	400	K	V-type proton ATPase subunit B OS=Fusarium culmorum OX=5516 GN=FCULG_00003273 PE=3 SV=1	FG00637.1	1	3.92429e-05	85.362	KDHGDVSNQLYAK(1)YAIGR	4	0.73248	1
Cellular Component	GO:0000323	9	lytic vacuole	0.0332771	I1RAU9	388	K	V-type proton ATPase subunit B OS=Fusarium culmorum OX=5516 GN=FCULG_00003273 PE=3 SV=1	FG00637.1	1	1.88073e-05	98.592	K(1)DHGDVSNQLYAK	3	-0.63709	1
Cellular Component	GO:0000323	9	lytic vacuole	0.0332771	V6R610	348	K	Peptide transporter PTR2 OS=Fusarium culmorum OX=5516 GN=FCULG_00005794 PE=3 SV=1	FGRAMPH1_01T12663	1	2.79349e-08	126.32	AVPWNDHFVDELK(1)R	3	0.76614	1
Cellular Component	GO:0010008	4	endosome membrane	0.389052	A0A1C3YJJ7	1013	K	Phosphatidylserine decarboxylase proenzyme 2 OS=Gibberella zeae (strain PH-1 / ATCC MYA-4620 / FGSC 9075 / NRRL 31084) OX=229533 GN=PSD2 PE=3 SV=1	PSD2	1	0.0283196	57.785	NEGDK(1)VQR	2	2.0955	1
Cellular Component	GO:0010008	4	endosome membrane	0.389052	A0A1C3YJJ7	67	K	Phosphatidylserine decarboxylase proenzyme 2 OS=Gibberella zeae (strain PH-1 / ATCC MYA-4620 / FGSC 9075 / NRRL 31084) OX=229533 GN=PSD2 PE=3 SV=1	PSD2	1	0.0120677	79.474	GK(1)DLAAK	2	-0.7365	1
Cellular Component	GO:0010008	4	endosome membrane	0.389052	A0A1C3YJJ7	72	K	Phosphatidylserine decarboxylase proenzyme 2 OS=Gibberella zeae (strain PH-1 / ATCC MYA-4620 / FGSC 9075 / NRRL 31084) OX=229533 GN=PSD2 PE=3 SV=1	PSD2	1	0.0551134	50.703	DLAAK(1)DR	2	0.0024992	1
Cellular Component	GO:0010008	4	endosome membrane	0.389052	A0A1C3YJJ7	827	K	Phosphatidylserine decarboxylase proenzyme 2 OS=Gibberella zeae (strain PH-1 / ATCC MYA-4620 / FGSC 9075 / NRRL 31084) OX=229533 GN=PSD2 PE=3 SV=1	PSD2	0.999987	2.06418e-05	99.069	KFDDPASK(1)DEIEK	3	-1.2816	1
Cellular Component	GO:0010008	4	endosome membrane	0.389052	Q4I1H6	131	K	Sorting nexin-3 OS=Gibberella zeae (strain PH-1 / ATCC MYA-4620 / FGSC 9075 / NRRL 31084) OX=229533 GN=SNX3 PE=3 SV=2	SNX3	1	0.0216014	55.064	RAGLEK(1)FLK	3	-1.327	1
Cellular Component	GO:0010008	4	endosome membrane	0.389052	Q4I1H6	111	K	Sorting nexin-3 OS=Gibberella zeae (strain PH-1 / ATCC MYA-4620 / FGSC 9075 / NRRL 31084) OX=229533 GN=SNX3 PE=3 SV=2	SNX3	1	0.0258712	40.941	VTIPPLPGK(1)VFTNR	3	-0.050899	1
Cellular Component	GO:0005840	8	ribosome	9.7206e-26	I1RA70	71	K	40S ribosomal protein S15 OS=Fusarium oxysporum f. sp. vasinfectum 25433 OX=1089449 GN=FOTG_06139 PE=3 SV=1	FG00395.1	1	1.60469e-06	106.38	AK(1)QEAQPNEKPDLVK	3	-0.43478	1
Cellular Component	GO:0005840	8	ribosome	9.7206e-26	V6QW22	8	K	60S ribosomal protein L36 OS=Gibberella zeae (strain PH-1 / ATCC MYA-4620 / FGSC 9075 / NRRL 31084) OX=229533 GN=FG01238.1 PE=3 SV=1	FG01238.1	1	0.0229132	42.242	AADTPAK(1)SGLAVGLNK	3	-0.44662	1
Cellular Component	GO:0005840	8	ribosome	9.7206e-26	V6QW22	34	K	60S ribosomal protein L36 OS=Gibberella zeae (strain PH-1 / ATCC MYA-4620 / FGSC 9075 / NRRL 31084) OX=229533 GN=FG01238.1 PE=3 SV=1	FG01238.1	1	0.0229657	58.815	TK(1)GHLSK	3	0.40353	1
Cellular Component	GO:0005840	8	ribosome	9.7206e-26	V6QW22	90	K	60S ribosomal protein L36 OS=Gibberella zeae (strain PH-1 / ATCC MYA-4620 / FGSC 9075 / NRRL 31084) OX=229533 GN=FG01238.1 PE=3 SV=1	FG01238.1	1	0.00118817	107.79	AK(1)VDELQR	2	-0.66897	2
Cellular Component	GO:0005840	8	ribosome	9.7206e-26	V6QW22	49	K	60S ribosomal protein L36 OS=Gibberella zeae (strain PH-1 / ATCC MYA-4620 / FGSC 9075 / NRRL 31084) OX=229533 GN=FG01238.1 PE=3 SV=1	FG01238.1	1	0.000759716	63.682	EVVK(1)EVAGLAPYER	3	-0.45388	1
Cellular Component	GO:0005840	8	ribosome	9.7206e-26	I1RBY4	88	K	60s ribosomal protein l11 OS=Fusarium langsethiae OX=179993 GN=FLAG1_08273 PE=3 SV=1	FG01081.1	1	0.0143916	76.825	VK(1)EYELR	2	0.03986	1
Cellular Component	GO:0005840	8	ribosome	9.7206e-26	I1RBY4	148	K	60s ribosomal protein l11 OS=Fusarium langsethiae OX=179993 GN=FLAG1_08273 PE=3 SV=1	FG01081.1	1	0.00911952	68.371	SK(1)IGASHR	3	-0.017723	1
Cellular Component	GO:0005840	8	ribosome	9.7206e-26	I1RQE7	154	K	60S ribosomal protein L3 OS=Fusarium culmorum OX=5516 GN=FCULG_00001739 PE=3 SV=1	FGRAMPH1_01T19953	1	0.00282425	107.01	K(1)YCTVVR	2	0.14259	1
Cellular Component	GO:0005840	8	ribosome	9.7206e-26	I1RQE7	136	K	60S ribosomal protein L3 OS=Fusarium culmorum OX=5516 GN=FCULG_00001739 PE=3 SV=1	FGRAMPH1_01T19953	1	7.20837e-07	152.32	K(1)HSENNGASITR	3	0.86343	4
Cellular Component	GO:0005840	8	ribosome	9.7206e-26	I1RQE7	120	K	60S ribosomal protein L3 OS=Fusarium culmorum OX=5516 GN=FCULG_00001739 PE=3 SV=1	FGRAMPH1_01T19953	1	0.00147245	121.29	FYK(1)NWYK	2	-1.1692	1
Cellular Component	GO:0005840	8	ribosome	9.7206e-26	I1RQE7	132	K	60S ribosomal protein L3 OS=Fusarium culmorum OX=5516 GN=FCULG_00001739 PE=3 SV=1	FGRAMPH1_01T19953	1	0.0028706	103.83	AFTK(1)YAK	2	0.35751	3
Cellular Component	GO:0005840	8	ribosome	9.7206e-26	I1RQE7	115	K	60S ribosomal protein L3 OS=Fusarium culmorum OX=5516 GN=FCULG_00001739 PE=3 SV=1	FGRAMPH1_01T19953	1	2.95166e-11	169.98	SLTTVWAEHLSDEIK(1)R	3	-0.62351	2
Cellular Component	GO:0005840	8	ribosome	9.7206e-26	I1RQE7	341	K	60S ribosomal protein L3 OS=Fusarium culmorum OX=5516 GN=FCULG_00001739 PE=3 SV=1	FGRAMPH1_01T19953	1	0.0313299	50.194	K(1)TMFPQTSR	2	-0.66479	1
Cellular Component	GO:0005840	8	ribosome	9.7206e-26	I1RQE7	176	K	60S ribosomal protein L3 OS=Fusarium culmorum OX=5516 GN=FCULG_00001739 PE=3 SV=1	FGRAMPH1_01T19953	1	3.68933e-06	91.401	K(1)AHLMEIQVNGGSIADK	3	0.54825	1
Cellular Component	GO:0005840	8	ribosome	9.7206e-26	I1RSQ7	119	K	60S ribosomal protein L4-A OS=Gibberella zeae OX=5518 GN=FGRA07_01868 PE=4 SV=1	FG07186.1	1	0.0267361	68.485	VAVGQK(1)R	2	0.30552	1
Cellular Component	GO:0005840	8	ribosome	9.7206e-26	I1RSQ7	113	K	60S ribosomal protein L4-A OS=Gibberella zeae OX=5518 GN=FGRA07_01868 PE=4 SV=1	FG07186.1	1	0.000400652	90.15	WHIK(1)VAVGQK	3	0.64072	1
Cellular Component	GO:0005840	8	ribosome	9.7206e-26	I1RW99	42	K	50s ribosomal protein l14e OS=Fusarium langsethiae OX=179993 GN=FLAG1_01888 PE=4 SV=1	FG08561.1	1	0.0394885	48.286	VVVINGDHPFAGHLATIVEIIDHK(1)R	5	-1.8065	1
Cellular Component	GO:0005840	8	ribosome	9.7206e-26	I1RW99	92	K	50s ribosomal protein l14e OS=Fusarium langsethiae OX=179993 GN=FLAG1_01888 PE=4 SV=1	FG08561.1	1	2.93773e-06	146.79	KLWEK(1)SEIDSK	3	0.62013	1
Cellular Component	GO:0005840	8	ribosome	9.7206e-26	I1RW99	98	K	50s ribosomal protein l14e OS=Fusarium langsethiae OX=179993 GN=FLAG1_01888 PE=4 SV=1	FG08561.1	1	5.7193e-08	115.12	SEIDSK(1)WEQTNWAK	3	0.73105	2
Cellular Component	GO:0005840	8	ribosome	9.7206e-26	I1RW99	115	K	50s ribosomal protein l14e OS=Fusarium langsethiae OX=179993 GN=FLAG1_01888 PE=4 SV=1	FG08561.1	1	0.00880983	80.24	K(1)ALTDFER	2	0.42501	1
Cellular Component	GO:0005840	8	ribosome	9.7206e-26	I1RW99	107	K	50s ribosomal protein l14e OS=Fusarium langsethiae OX=179993 GN=FLAG1_01888 PE=4 SV=1	FG08561.1	1	0.00743105	83.429	K(1)RDQMER	3	0.24758	1
Cellular Component	GO:0005840	8	ribosome	9.7206e-26	A0A1C3YHX8	120	K	40S ribosomal protein S11 OS=Gibberella zeae OX=5518 GN=FGRA07_00813 PE=3 SV=1	FGRAMPH1_01T01691	1	0.0010359	74.392	EYLHFIQK(1)YSR	3	1.2089	1
Cellular Component	GO:0005840	8	ribosome	9.7206e-26	I1RAU7	149	K	40S ribosomal protein S6 OS=Gibberella zeae (strain PH-1 / ATCC MYA-4620 / FGSC 9075 / NRRL 31084) OX=229533 GN=FGRAMPH1_01T01603 PE=3 SV=1	FGRAMPH1_01T01603	0.99478	0.0171971	53.136	K(0.005)FFGLTK(0.995)DDDVR	3	1.2334	1
Cellular Component	GO:0005840	8	ribosome	9.7206e-26	I1RAU7	169	K	40S ribosomal protein S6 OS=Gibberella zeae (strain PH-1 / ATCC MYA-4620 / FGSC 9075 / NRRL 31084) OX=229533 GN=FGRAMPH1_01T01603 PE=3 SV=1	FGRAMPH1_01T01603	1	0.0187509	57.885	GEGK(1)SPYTK	2	-0.22238	1
Cellular Component	GO:0005840	8	ribosome	9.7206e-26	I1RAU7	143	K	40S ribosomal protein S6 OS=Gibberella zeae (strain PH-1 / ATCC MYA-4620 / FGSC 9075 / NRRL 31084) OX=229533 GN=FGRAMPH1_01T01603 PE=3 SV=1	FGRAMPH1_01T01603	1	0.0162946	78.149	K(1)FFGLTK	2	0.55894	1
Cellular Component	GO:0005840	8	ribosome	9.7206e-26	I1RAU7	223	K	40S ribosomal protein S6 OS=Gibberella zeae (strain PH-1 / ATCC MYA-4620 / FGSC 9075 / NRRL 31084) OX=229533 GN=FGRAMPH1_01T01603 PE=3 SV=1	FGRAMPH1_01T01603	1	0.0131535	70.056	IAEAK(1)VNK	2	0.59775	1
Cellular Component	GO:0005840	8	ribosome	9.7206e-26	I1REK8	119	K	60s ribosomal protein l16 OS=Fusarium langsethiae OX=179993 GN=FLAG1_07154 PE=3 SV=1	FG02099.1	1	0.00814413	69.375	K(1)VVVPQALR	2	1.7527	1
Cellular Component	GO:0005840	8	ribosome	9.7206e-26	I1REK8	116	K	60s ribosomal protein l16 OS=Fusarium langsethiae OX=179993 GN=FLAG1_07154 PE=3 SV=1	FG02099.1	1	0.0157905	50.088	VFEGVPPPYDK(1)TK	3	0.55763	2
Cellular Component	GO:0005840	8	ribosome	9.7206e-26	I1REK8	93	K	60s ribosomal protein l16 OS=Fusarium langsethiae OX=179993 GN=FLAG1_07154 PE=3 SV=1	FG02099.1	1	0.0236906	48.091	GMIPHK(1)TAR	3	1.1024	1
Cellular Component	GO:0005840	8	ribosome	9.7206e-26	I1REK8	184	K	60s ribosomal protein l16 OS=Fusarium langsethiae OX=179993 GN=FLAG1_07154 PE=3 SV=1	FG02099.1	1	0.0179096	56.547	QLADAK(1)K	3	0.20609	1
Cellular Component	GO:0005840	8	ribosome	9.7206e-26	I1REK8	150	K	60s ribosomal protein l16 OS=Fusarium langsethiae OX=179993 GN=FLAG1_07154 PE=3 SV=1	FG02099.1	1	0.00377784	59.634	LSHEVGWK(1)YQDVVAR	3	0.62831	2
Cellular Component	GO:0005840	8	ribosome	9.7206e-26	V6RIV9	107	K	50s ribosomal protein l21e OS=Fusarium langsethiae OX=179993 GN=FLAG1_00019 PE=4 SV=1	FG08895.1	1	0.0572189	41.429	SREDFLK(1)R	3	0.48467	1
Cellular Component	GO:0005840	8	ribosome	9.7206e-26	I1RD17	98	K	60S ribosomal protein L31-B OS=Fusarium culmorum OX=5516 GN=FCULG_00004241 PE=4 SV=1	FG01504.1	1	0.0379719	40.727	NDEEGAK(1)EK	3	3.7386	1
Cellular Component	GO:0005840	8	ribosome	9.7206e-26	I1RGC6	279	K	DNAj like subfamily c member 2 OS=Fusarium sporotrichioides OX=5514 GN=FSPOR_11597 PE=4 SV=1	FG02785.1	1	0.00336582	64.798	K(1)LLDDASAGDER	2	-3.0997	1
Cellular Component	GO:0005840	8	ribosome	9.7206e-26	I1S0F6	97	K	60S ribosomal protein L44 OS=Fusarium oxysporum f. sp. raphani 54005 OX=1089458 GN=FOQG_06881 PE=3 SV=1	FGRAMPH1_01T07471	1	0.0009307	88.495	HFELGGDK(1)K	3	0.25784	1
Cellular Component	GO:0005840	8	ribosome	9.7206e-26	I1S0F6	80	K	60S ribosomal protein L44 OS=Fusarium oxysporum f. sp. raphani 54005 OX=1089458 GN=FOQG_06881 PE=3 SV=1	FGRAMPH1_01T07471	1	0.00108288	77.662	TK(1)LQLALK	2	-0.10482	1
Cellular Component	GO:0005840	8	ribosome	9.7206e-26	I1S0F6	13	K	60S ribosomal protein L44 OS=Fusarium oxysporum f. sp. raphani 54005 OX=1089458 GN=FOQG_06881 PE=3 SV=1	FGRAMPH1_01T07471	0.944248	0.00377055	68.49	NTYCK(0.944)GK(0.056)ECR	3	1.0175	1
Cellular Component	GO:0005840	8	ribosome	9.7206e-26	I1S0F6	76	K	60S ribosomal protein L44 OS=Fusarium oxysporum f. sp. raphani 54005 OX=1089458 GN=FOQG_06881 PE=3 SV=1	FGRAMPH1_01T07471	1	0.00470196	94.114	LECVK(1)CK	2	-1.0235	1
Cellular Component	GO:0005840	8	ribosome	9.7206e-26	I1S0F6	29	K	60S ribosomal protein L44 OS=Fusarium oxysporum f. sp. raphani 54005 OX=1089458 GN=FOQG_06881 PE=3 SV=1	FGRAMPH1_01T07471	1	0.00352928	87.258	VTQYK(1)AGK	2	2.1193	1
Cellular Component	GO:0005840	8	ribosome	9.7206e-26	A0A098DB19	28	K	60S ribosomal protein L18-B OS=Fusarium culmorum OX=5516 GN=FCULG_00009858 PE=4 SV=1	FG09866.1	1	5.86719e-06	86.488	RLFTSK(1)INRPPVSLSR	4	0.21153	2
Cellular Component	GO:0005840	8	ribosome	9.7206e-26	A0A098DB19	139	K	60S ribosomal protein L18-B OS=Fusarium culmorum OX=5516 GN=FCULG_00009858 PE=4 SV=1	FG09866.1	1	0.00490788	74.173	KPHVESK(1)GR	4	0.65318	1
Cellular Component	GO:0005840	8	ribosome	9.7206e-26	A0A098DB19	45	K	60S ribosomal protein L18-B OS=Fusarium culmorum OX=5516 GN=FCULG_00009858 PE=4 SV=1	FG09866.1	1	3.29172e-06	147.24	IVANINK(1)EGEK	2	1.6468	1
Cellular Component	GO:0005840	8	ribosome	9.7206e-26	I1S2E9	27	K	Ubiquitin-40S ribosomal protein S27a OS=Fusarium oxysporum f. sp. cubense tropical race 4 54006 OX=1089451 GN=FOIG_07602 PE=4 SV=1	FG10941.1	1	4.92172e-44	288.21	TITLEVESSDTIDNVK(1)SK	2	0.42269	15
Cellular Component	GO:0005840	8	ribosome	9.7206e-26	I1S2E9	6	K	Ubiquitin-40S ribosomal protein S27a OS=Fusarium oxysporum f. sp. cubense tropical race 4 54006 OX=1089451 GN=FOIG_07602 PE=4 SV=1	FG10941.1	1	4.83513e-07	168.02	MQIFVK(1)TLTGK	2	-0.41194	6
Cellular Component	GO:0005840	8	ribosome	9.7206e-26	I1S2E9	11	K	Ubiquitin-40S ribosomal protein S27a OS=Fusarium oxysporum f. sp. cubense tropical race 4 54006 OX=1089451 GN=FOIG_07602 PE=4 SV=1	FG10941.1	1	1.50236e-23	185.09	TLTGK(1)TITLEVESSDTIDNVK	4	0.32178	2
Cellular Component	GO:0005840	8	ribosome	9.7206e-26	I1S2E9	33	K	Ubiquitin-40S ribosomal protein S27a OS=Fusarium oxysporum f. sp. cubense tropical race 4 54006 OX=1089451 GN=FOIG_07602 PE=4 SV=1	FG10941.1	1	1.38047e-14	207.64	IQDK(1)EGIPPDQQR	2	-0.025952	28
Cellular Component	GO:0005840	8	ribosome	9.7206e-26	I1S2E9	90	K	Ubiquitin-40S ribosomal protein S27a OS=Fusarium oxysporum f. sp. cubense tropical race 4 54006 OX=1089451 GN=FOIG_07602 PE=4 SV=1	FG10941.1	1	0.00128651	84.568	VYTTPK(1)K	2	-0.32525	1
Cellular Component	GO:0005840	8	ribosome	9.7206e-26	I1S2E9	63	K	Ubiquitin-40S ribosomal protein S27a OS=Fusarium oxysporum f. sp. cubense tropical race 4 54006 OX=1089451 GN=FOIG_07602 PE=4 SV=1	FG10941.1	1	3.11184e-14	153.72	TLSDYNIQK(1)ESTLHLVLR	3	0.19244	1
Cellular Component	GO:0005840	8	ribosome	9.7206e-26	I1S2E9	108	K	Ubiquitin-40S ribosomal protein S27a OS=Fusarium oxysporum f. sp. cubense tropical race 4 54006 OX=1089451 GN=FOIG_07602 PE=4 SV=1	FG10941.1	1	7.37467e-05	99.283	YYK(1)VDSDGK	2	0.81216	4
Cellular Component	GO:0005840	8	ribosome	9.7206e-26	I1S2E9	114	K	Ubiquitin-40S ribosomal protein S27a OS=Fusarium oxysporum f. sp. cubense tropical race 4 54006 OX=1089451 GN=FOIG_07602 PE=4 SV=1	FG10941.1	1	0.000953657	94.465	VDSDGK(1)IER	2	-0.16846	2
Cellular Component	GO:0005840	8	ribosome	9.7206e-26	I1S2E9	48	K	Ubiquitin-40S ribosomal protein S27a OS=Fusarium oxysporum f. sp. cubense tropical race 4 54006 OX=1089451 GN=FOIG_07602 PE=4 SV=1	FG10941.1	1	6.49191e-10	190.78	LIFAGK(1)QLEDGR	3	0.27828	8
Cellular Component	GO:0005840	8	ribosome	9.7206e-26	I1S2E9	29	K	Ubiquitin-40S ribosomal protein S27a OS=Fusarium oxysporum f. sp. cubense tropical race 4 54006 OX=1089451 GN=FOIG_07602 PE=4 SV=1	FG10941.1	0.976562	1.51629e-05	88.385	SK(0.977)IQDK(0.023)EGIPPDQQR	3	1.0835	2
Cellular Component	GO:0005840	8	ribosome	9.7206e-26	I1RRY9	25	K	40s ribosomal protein s18 OS=Fusarium langsethiae OX=179993 GN=FLAG1_00546 PE=3 SV=1	FG06893.1	1	2.52935e-06	150.49	LLNTNVDGK(1)QK	2	0.09988	1
Cellular Component	GO:0005840	8	ribosome	9.7206e-26	I1RRY9	56	K	40s ribosomal protein s18 OS=Fusarium langsethiae OX=179993 GN=FLAG1_00546 PE=3 SV=1	FG06893.1	0.998868	0.026314	52.6	K(0.001)ADVDLNK(0.999)R	3	0.99209	1
Cellular Component	GO:0005840	8	ribosome	9.7206e-26	I1RRY9	49	K	40s ribosomal protein s18 OS=Fusarium langsethiae OX=179993 GN=FLAG1_00546 PE=3 SV=1	FG06893.1	0.999998	0.00754287	62.633	K(1)ADVDLNKR	3	0.48427	1
Cellular Component	GO:0005840	8	ribosome	9.7206e-26	I1RFU8	69	K	40s ribosomal protein s19 OS=Fusarium langsethiae OX=179993 GN=FLAG1_05266 PE=4 SV=1	FG02588.1	1	0.00198072	115.49	K(1)TVGVGR	2	0.69537	1
Cellular Component	GO:0005840	8	ribosome	9.7206e-26	I1RFU8	14	K	40s ribosomal protein s19 OS=Fusarium langsethiae OX=179993 GN=FLAG1_05266 PE=4 SV=1	FG02588.1	1	3.69746e-06	88.427	DVDAQK(1)FITAYSAFLK	3	-2.9708	1
Cellular Component	GO:0005840	8	ribosome	9.7206e-26	I1RW25	149	K	60S ribosomal protein L8 OS=Gibberella zeae OX=5518 GN=FGRA07_04727 PE=4 SV=1	FG08478.1	1	0.000552932	67.997	YGLNHVVGLIENK(1)K	4	-0.30293	1
Cellular Component	GO:0005840	8	ribosome	9.7206e-26	I1RW25	120	K	60S ribosomal protein L8 OS=Gibberella zeae OX=5518 GN=FGRA07_04727 PE=4 SV=1	FG08478.1	1	3.20339e-06	136.6	LLQEATAVK(1)EGK	3	0.19394	2
Cellular Component	GO:0005840	8	ribosome	9.7206e-26	I1RW25	228	K	60S ribosomal protein L8 OS=Gibberella zeae OX=5518 GN=FGRA07_04727 PE=4 SV=1	FG08478.1	1	0.000171827	92.247	DGYLEK(1)HDQAR	2	1.903	2
Cellular Component	GO:0005840	8	ribosome	9.7206e-26	I1RW25	211	K	60S ribosomal protein L8 OS=Gibberella zeae OX=5518 GN=FGRA07_04727 PE=4 SV=1	FG08478.1	1	0.000558427	98.156	SEDK(1)TELSK	3	0.77493	2
Cellular Component	GO:0005840	8	ribosome	9.7206e-26	I1RW25	99	K	60S ribosomal protein L8 OS=Gibberella zeae OX=5518 GN=FGRA07_04727 PE=4 SV=1	FG08478.1	1	0.00281173	73.885	LLNK(1)YRPETK	3	-0.40133	1
Cellular Component	GO:0005840	8	ribosome	9.7206e-26	I1RW25	46	K	60S ribosomal protein L8 OS=Gibberella zeae OX=5518 GN=FGRA07_04727 PE=4 SV=1	FG08478.1	1	4.13693e-06	123.28	NYGIGQDIQPK(1)R	3	-0.55756	2
Cellular Component	GO:0005840	8	ribosome	9.7206e-26	I1RW25	175	K	60S ribosomal protein L8 OS=Gibberella zeae OX=5518 GN=FGRA07_04727 PE=4 SV=1	FG08478.1	1	0.00187151	77.662	K(1)MGIPYAIVK	3	-0.9439	1
Cellular Component	GO:0005840	8	ribosome	9.7206e-26	I1RW25	196	K	60S ribosomal protein L8 OS=Gibberella zeae OX=5518 GN=FGRA07_04727 PE=4 SV=1	FG08478.1	1	8.50203e-05	90.412	K(1)TAAVLAITEVR	3	-0.3364	1
Cellular Component	GO:0005840	8	ribosome	9.7206e-26	I1RW25	105	K	60S ribosomal protein L8 OS=Gibberella zeae OX=5518 GN=FGRA07_04727 PE=4 SV=1	FG08478.1	1	0.00494851	72.2	YRPETK(1)AEK	3	-0.42525	1
Cellular Component	GO:0005840	8	ribosome	9.7206e-26	I1RW25	195	K	60S ribosomal protein L8 OS=Gibberella zeae OX=5518 GN=FGRA07_04727 PE=4 SV=1	FG08478.1	1	0.00643694	77.923	LGTVVHK(1)K	3	-0.27899	1
Cellular Component	GO:0005840	8	ribosome	9.7206e-26	I1RW25	222	K	60S ribosomal protein L8 OS=Gibberella zeae OX=5518 GN=FGRA07_04727 PE=4 SV=1	FG08478.1	1	1.99827e-06	110.38	LISAVK(1)DGYLEK	3	1.0088	1
Cellular Component	GO:0005840	8	ribosome	9.7206e-26	I1RW25	54	K	60S ribosomal protein L8 OS=Gibberella zeae OX=5518 GN=FGRA07_04727 PE=4 SV=1	FG08478.1	1	0.00826652	64.103	MVK(1)WPEYVR	2	-0.65955	1
Cellular Component	GO:0005840	8	ribosome	9.7206e-26	I1RZW8	81	K	50s ribosomal protein l22e OS=Fusarium langsethiae OX=179993 GN=FLAG1_09581 PE=4 SV=1	FG09974.1	1	0.00755238	69.812	YLK(1)YLTK	2	0.25874	1
Cellular Component	GO:0005840	8	ribosome	9.7206e-26	I1S0L4	158	K	60S ribosomal protein L10-A OS=Fusarium oxysporum f. sp. cubense (strain race 1) OX=1229664 GN=FOC1_g10011004 PE=4 SV=1	FG10246.1	1	0.00298269	92.051	SQYK(1)FPGR	2	0.62714	1
Cellular Component	GO:0005840	8	ribosome	9.7206e-26	I1S0L4	30	K	60S ribosomal protein L10-A OS=Fusarium oxysporum f. sp. cubense (strain race 1) OX=1229664 GN=FOC1_g10011004 PE=4 SV=1	FG10246.1	1	0.0484462	49.097	GVPDPK(1)IR	2	-0.27104	1
Cellular Component	GO:0005840	8	ribosome	9.7206e-26	I1S0L4	19	K	60S ribosomal protein L10-A OS=Fusarium oxysporum f. sp. cubense (strain race 1) OX=1229664 GN=FOC1_g10011004 PE=4 SV=1	FG10246.1	0.999998	0.00590284	80.787	NKPYPK(1)SR	3	0.92528	1
Cellular Component	GO:0005840	8	ribosome	9.7206e-26	I1S0L4	82	K	60S ribosomal protein L10-A OS=Fusarium oxysporum f. sp. cubense (strain race 1) OX=1229664 GN=FOC1_g10011004 PE=4 SV=1	FG10246.1	1	0.000103049	141.08	NTGK(1)EGFHLR	3	0.091243	1
Cellular Component	GO:0005840	8	ribosome	9.7206e-26	I1S0L4	184	K	60S ribosomal protein L10-A OS=Fusarium oxysporum f. sp. cubense (strain race 1) OX=1229664 GN=FOC1_g10011004 PE=4 SV=1	FG10246.1	1	0.00279114	101.43	REEYLDK(1)K	3	1.1216	2
Cellular Component	GO:0005840	8	ribosome	9.7206e-26	I1RFL4	109	K	50s ribosomal protein l23ae OS=Fusarium langsethiae OX=179993 GN=FLAG1_04403 PE=3 SV=1	FG02493.1	1	0.000777214	101.39	K(1)LYDIDCLK	3	-0.73096	2
Cellular Component	GO:0005840	8	ribosome	9.7206e-26	I1RT03	92	K	40S ribosomal protein S22 OS=Gibberella zeae OX=5518 GN=FGRA07_01972 PE=3 SV=1	FG07291.1	1	0.00033573	85.676	WVVK(1)LLPAR	2	1.093	1
Cellular Component	GO:0005840	8	ribosome	9.7206e-26	I1RT03	88	K	40S ribosomal protein S22 OS=Gibberella zeae OX=5518 GN=FGRA07_01972 PE=3 SV=1	FG07291.1	1	0.000214774	134.13	LAELEK(1)WVVK	3	0.46162	2
Cellular Component	GO:0005840	8	ribosome	9.7206e-26	I1RTH6	152	K	40S ribosomal protein S1 OS=Gibberella zeae (strain PH-1 / ATCC MYA-4620 / FGSC 9075 / NRRL 31084) OX=229533 GN=FG07480.1 PE=3 SV=1	FG07480.1	1	4.64814e-05	106.54	K(1)TTYAASSQIR	2	-0.73812	1
Cellular Component	GO:0005840	8	ribosome	9.7206e-26	I1RTH6	27	K	40S ribosomal protein S1 OS=Gibberella zeae (strain PH-1 / ATCC MYA-4620 / FGSC 9075 / NRRL 31084) OX=229533 GN=FG07480.1 PE=3 SV=1	FG07480.1	1	0.00608487	92.838	K(1)DWYSIK	2	0.34704	1
Cellular Component	GO:0005840	8	ribosome	9.7206e-26	I1RTH6	62	K	40S ribosomal protein S1 OS=Gibberella zeae (strain PH-1 / ATCC MYA-4620 / FGSC 9075 / NRRL 31084) OX=229533 GN=FG07480.1 PE=3 SV=1	FG07480.1	1	0.00565264	72.434	NANDALK(1)GR	2	-2.1831	2
Cellular Component	GO:0005840	8	ribosome	9.7206e-26	Q4IJT5	109	K	Translationally-controlled tumor protein homolog OS=Gibberella zeae (strain PH-1 / ATCC MYA-4620 / FGSC 9075 / NRRL 31084) OX=229533 GN=FGRRES_02523 PE=3 SV=1	FGRRES_02523	1	2.2811e-16	167.53	LQENGSSAEDIK(1)AFETGASK	3	-0.79513	2
Cellular Component	GO:0005840	8	ribosome	9.7206e-26	Q4IJT5	81	K	Translationally-controlled tumor protein homolog OS=Gibberella zeae (strain PH-1 / ATCC MYA-4620 / FGSC 9075 / NRRL 31084) OX=229533 GN=FGRRES_02523 PE=3 SV=1	FGRRES_02523	1	0.0109009	67.897	K(1)SYLAYLK	3	-0.73379	1
Cellular Component	GO:0005840	8	ribosome	9.7206e-26	Q4IJT5	88	K	Translationally-controlled tumor protein homolog OS=Gibberella zeae (strain PH-1 / ATCC MYA-4620 / FGSC 9075 / NRRL 31084) OX=229533 GN=FGRRES_02523 PE=3 SV=1	FGRRES_02523	1	0.00184749	63.624	SYLAYLK(1)GYMK	3	-0.99905	1
Cellular Component	GO:0005840	8	ribosome	9.7206e-26	Q4IJT5	120	K	Translationally-controlled tumor protein homolog OS=Gibberella zeae (strain PH-1 / ATCC MYA-4620 / FGSC 9075 / NRRL 31084) OX=229533 GN=FGRRES_02523 PE=3 SV=1	FGRRES_02523	1	0.00115925	90.05	FVK(1)DTIVPK	3	-0.51614	3
Cellular Component	GO:0005840	8	ribosome	9.7206e-26	Q4IJT5	80	K	Translationally-controlled tumor protein homolog OS=Gibberella zeae (strain PH-1 / ATCC MYA-4620 / FGSC 9075 / NRRL 31084) OX=229533 GN=FGRRES_02523 PE=3 SV=1	FGRRES_02523	1	0.000251843	118.9	LQSTTFDK(1)K	2	0.48557	2
Cellular Component	GO:0005840	8	ribosome	9.7206e-26	Q4IJT5	117	K	Translationally-controlled tumor protein homolog OS=Gibberella zeae (strain PH-1 / ATCC MYA-4620 / FGSC 9075 / NRRL 31084) OX=229533 GN=FGRRES_02523 PE=3 SV=1	FGRRES_02523	1	5.84811e-06	136.38	AFETGASK(1)FVK	2	-1.4891	3
Cellular Component	GO:0005840	8	ribosome	9.7206e-26	Q4IJT5	126	K	Translationally-controlled tumor protein homolog OS=Gibberella zeae (strain PH-1 / ATCC MYA-4620 / FGSC 9075 / NRRL 31084) OX=229533 GN=FGRRES_02523 PE=3 SV=1	FGRRES_02523	1	0.00131415	106.68	DTIVPK(1)FK	2	0.056871	1
Cellular Component	GO:0005840	8	ribosome	9.7206e-26	V6RTJ8	59	K	40S ribosomal protein S0 OS=Gibberella zeae (strain PH-1 / ATCC MYA-4620 / FGSC 9075 / NRRL 31084) OX=229533 GN=FG10905.1 PE=3 SV=1	FG10905.1	1	0.015122	57.792	TWEK(1)IVLAAR	2	-1.3391	1
Cellular Component	GO:0005840	8	ribosome	9.7206e-26	I1RN67	200	K	40S ribosomal protein S3 OS=Gibberella zeae OX=5518 GN=FGRA07_01583 PE=3 SV=1	FG05433.1	1	3.46164e-05	100.93	GSDPEGK(1)AGPQK	3	0.7718	1
Cellular Component	GO:0005840	8	ribosome	9.7206e-26	I1RN67	144	K	40S ribosomal protein S3 OS=Gibberella zeae OX=5518 GN=FGRA07_01583 PE=3 SV=1	FG05433.1	1	0.00144952	75.739	GCEVVVSGK(1)LR	2	-0.26172	1
Cellular Component	GO:0005840	8	ribosome	9.7206e-26	A0A098E0Z2	532	K	ATP-citrate synthase subunit 1 OS=Gibberella zeae OX=5518 GN=FGRA07_06175 PE=3 SV=1	FGRAMPH1_01T19345	1	2.54579e-10	135.09	VELVK(1)EYVLNNFPSHK	4	0.11726	2
Cellular Component	GO:0005840	8	ribosome	9.7206e-26	A0A098E0Z2	618	K	ATP-citrate synthase subunit 1 OS=Gibberella zeae OX=5518 GN=FGRA07_06175 PE=3 SV=1	FGRAMPH1_01T19345	1	6.86365e-07	126.5	SIGLIAHFLDQK(1)R	3	-0.94963	1
Cellular Component	GO:0005840	8	ribosome	9.7206e-26	A0A098E0Z2	558	K	ATP-citrate synthase subunit 1 OS=Gibberella zeae OX=5518 GN=FGRA07_06175 PE=3 SV=1	FGRAMPH1_01T19345	1	0.000369192	71.354	LLDYALAVETVTTSK(1)K	3	-0.28057	1
Cellular Component	GO:0005840	8	ribosome	9.7206e-26	A0A098E0Z2	493	K	ATP-citrate synthase subunit 1 OS=Gibberella zeae OX=5518 GN=FGRA07_06175 PE=3 SV=1	FGRAMPH1_01T19345	1	0.000906262	95.483	AFDK(1)GLSPR	2	-0.01526	3
Cellular Component	GO:0005840	8	ribosome	9.7206e-26	I1S0X6	54	K	60S acidic ribosomal protein P1 OS=Fusarium culmorum OX=5516 GN=FCULG_00009322 PE=3 SV=1	FG10368.1	1	0.00319945	90.15	ALEGK(1)DVK	3	-0.32963	2
Cellular Component	GO:0005840	8	ribosome	9.7206e-26	I1RPM4	92	K	60s ribosomal protein l27-a OS=Fusarium langsethiae OX=179993 GN=FLAG1_01615 PE=4 SV=1	FG05999.1	1	2.92343e-06	102.08	YTLELEGLK(1)GAVSNDTFK	3	0.54791	1
Cellular Component	GO:0005840	8	ribosome	9.7206e-26	I1RPM4	125	K	60s ribosomal protein l27-a OS=Fusarium langsethiae OX=179993 GN=FLAG1_01615 PE=4 SV=1	FG05999.1	1	0.0226033	67.464	YTSGK(1)NR	2	-0.13692	1
Cellular Component	GO:0005840	8	ribosome	9.7206e-26	I1RPM4	101	K	60s ribosomal protein l27-a OS=Fusarium langsethiae OX=179993 GN=FLAG1_01615 PE=4 SV=1	FG05999.1	1	2.80528e-10	167.69	GAVSNDTFK(1)EVSQR	2	0.84088	2
Cellular Component	GO:0005840	8	ribosome	9.7206e-26	I1RJV4	6	K	60S ribosomal protein L32 OS=Fusarium culmorum OX=5516 GN=FCULG_00006687 PE=4 SV=1	FG04137.1	1	0.0440881	49.358	K(1)HVPIVK	3	-0.0023551	1
Cellular Component	GO:0005840	8	ribosome	9.7206e-26	I1RJV4	114	K	60S ribosomal protein L32 OS=Fusarium culmorum OX=5516 GN=FCULG_00006687 PE=4 SV=1	FG04137.1	1	0.0139901	77.282	AK(1)QLGVK	2	0.48352	1
Cellular Component	GO:0005840	8	ribosome	9.7206e-26	I1RJV4	12	K	60S ribosomal protein L32 OS=Fusarium culmorum OX=5516 GN=FCULG_00006687 PE=4 SV=1	FG04137.1	1	0.0157755	69.432	HVPIVK(1)K	3	-0.0023551	1
Cellular Component	GO:0005840	8	ribosome	9.7206e-26	I1RZZ9	40	K	60S ribosomal protein L5 OS=Fusarium culmorum OX=5516 GN=FCULG_00009702 PE=3 SV=1	FGRAMPH1_01T07071	1	9.16757e-05	161.79	LITQAK(1)NK	2	-0.09937	2
Cellular Component	GO:0005840	8	ribosome	9.7206e-26	I1RZZ9	7	K	60S ribosomal protein L5 OS=Fusarium culmorum OX=5516 GN=FCULG_00009702 PE=3 SV=1	FGRAMPH1_01T07071	1	0.000184248	119.05	LVK(1)NSAYYSR	2	-0.7065	1
Cellular Component	GO:0005840	8	ribosome	9.7206e-26	I1RZZ9	26	K	60S ribosomal protein L5 OS=Fusarium culmorum OX=5516 GN=FCULG_00009702 PE=3 SV=1	FGRAMPH1_01T07071	1	1.67579e-12	215.5	RQQGK(1)TDYYAR	3	0.26917	3
Cellular Component	GO:0005840	8	ribosome	9.7206e-26	I1RZZ9	266	K	60S ribosomal protein L5 OS=Fusarium culmorum OX=5516 GN=FCULG_00009702 PE=3 SV=1	FGRAMPH1_01T07071	0.959083	0.0408529	53.968	K(0.041)TK(0.959)EEWK	3	-0.37424	1
Cellular Component	GO:0005840	8	ribosome	9.7206e-26	I1RZZ9	153	K	60S ribosomal protein L5 OS=Fusarium culmorum OX=5516 GN=FCULG_00009702 PE=3 SV=1	FGRAMPH1_01T07071	1	0.00700404	72.325	VFLDVGLK(1)R	2	1.8765	1
Cellular Component	GO:0005840	8	ribosome	9.7206e-26	I1RZZ9	47	K	60S ribosomal protein L5 OS=Fusarium culmorum OX=5516 GN=FCULG_00009702 PE=3 SV=1	FGRAMPH1_01T07071	1	0.0420961	56.122	YNAPK(1)YR	2	0.60988	2
Cellular Component	GO:0005840	8	ribosome	9.7206e-26	I1RZZ9	42	K	60S ribosomal protein L5 OS=Fusarium culmorum OX=5516 GN=FCULG_00009702 PE=3 SV=1	FGRAMPH1_01T07071	1	0.00516684	91.626	NK(1)YNAPK	3	0.7409	2
Cellular Component	GO:0005840	8	ribosome	9.7206e-26	I1RZZ9	256	K	60S ribosomal protein L5 OS=Fusarium culmorum OX=5516 GN=FCULG_00009702 PE=3 SV=1	FGRAMPH1_01T07071	1	0.017216	68.657	K(1)VESDAPK	2	-0.79414	1
Cellular Component	GO:0005840	8	ribosome	9.7206e-26	I1RWJ8	52	K	Ribosomal protein L37 OS=Gibberella zeae (strain PH-1 / ATCC MYA-4620 / FGSC 9075 / NRRL 31084) OX=229533 GN=FGRAMPH1_01T10527 PE=3 SV=1	FGRAMPH1_01T10527	1	0.00249341	96.342	YNWSEK(1)AK	2	-2.1693	1
Cellular Component	GO:0005840	8	ribosome	9.7206e-26	I1RWJ8	84	K	Ribosomal protein L37 OS=Gibberella zeae (strain PH-1 / ATCC MYA-4620 / FGSC 9075 / NRRL 31084) OX=229533 GN=FGRAMPH1_01T10527 PE=3 SV=1	FGRAMPH1_01T10527	1	7.57317e-05	99.669	NGFQTGTPK(1)GAR	2	-0.80347	1
Cellular Component	GO:0005840	8	ribosome	9.7206e-26	I1RWJ8	46	K	Ribosomal protein L37 OS=Gibberella zeae (strain PH-1 / ATCC MYA-4620 / FGSC 9075 / NRRL 31084) OX=229533 GN=FGRAMPH1_01T10527 PE=3 SV=1	FGRAMPH1_01T10527	1	0.00173314	124.08	K(1)YNWSEK	3	-1.0776	2
Cellular Component	GO:0005840	8	ribosome	9.7206e-26	I1RWJ8	57	K	Ribosomal protein L37 OS=Gibberella zeae (strain PH-1 / ATCC MYA-4620 / FGSC 9075 / NRRL 31084) OX=229533 GN=FGRAMPH1_01T10527 PE=3 SV=1	FGRAMPH1_01T10527	1	0.0163337	78.113	K(1)TVGTGR	2	0.56913	1
Cellular Component	GO:0005840	8	ribosome	9.7206e-26	I1RWJ8	75	K	Ribosomal protein L37 OS=Gibberella zeae (strain PH-1 / ATCC MYA-4620 / FGSC 9075 / NRRL 31084) OX=229533 GN=FGRAMPH1_01T10527 PE=3 SV=1	FGRAMPH1_01T10527	1	7.86027e-06	130.1	FK(1)NGFQTGTPK	3	-0.65375	2
Cellular Component	GO:0005840	8	ribosome	9.7206e-26	I1RWJ8	10	K	Ribosomal protein L37 OS=Gibberella zeae (strain PH-1 / ATCC MYA-4620 / FGSC 9075 / NRRL 31084) OX=229533 GN=FGRAMPH1_01T10527 PE=3 SV=1	FGRAMPH1_01T10527	1	0.00966695	79.059	GTSSFGK(1)R	2	-0.22926	1
Cellular Component	GO:0005840	8	ribosome	9.7206e-26	I1RSQ3	27	K	40s ribosomal protein s29 (Fragment) OS=Tolypocladium paradoxum OX=94208 GN=TPAR_02775 PE=4 SV=1	FGRAMPH1_01T24165	1	0.00105644	114.19	HK(1)AGLIR	3	-0.10993	1
Cellular Component	GO:0005840	8	ribosome	9.7206e-26	I1RSQ3	33	K	40s ribosomal protein s29 (Fragment) OS=Tolypocladium paradoxum OX=94208 GN=TPAR_02775 PE=4 SV=1	FGRAMPH1_01T24165	1	0.0011485	113.62	K(1)YDLNLCR	2	-0.44728	1
Cellular Component	GO:0005840	8	ribosome	9.7206e-26	I1RSQ3	16	K	40s ribosomal protein s29 (Fragment) OS=Tolypocladium paradoxum OX=94208 GN=TPAR_02775 PE=4 SV=1	FGRAMPH1_01T24165	1	0.00541307	90.308	NYGK(1)GSR	2	0.20484	1
Cellular Component	GO:0005840	8	ribosome	9.7206e-26	I1RSQ3	54	K	40s ribosomal protein s29 (Fragment) OS=Tolypocladium paradoxum OX=94208 GN=TPAR_02775 PE=4 SV=1	FGRAMPH1_01T24165	1	0.0192993	61.679	DIGFNK(1)YR	2	-2.4298	1
Cellular Component	GO:0005840	8	ribosome	9.7206e-26	I1RSQ3	48	K	40s ribosomal protein s29 (Fragment) OS=Tolypocladium paradoxum OX=94208 GN=TPAR_02775 PE=4 SV=1	FGRAMPH1_01T24165	1	0.00403374	85.533	AK(1)DIGFNK	2	1.0283	1
Cellular Component	GO:0005840	8	ribosome	9.7206e-26	A0A1C3YKV3	50	K	60S ribosomal protein L2 OS=Gibberella zeae OX=5518 GN=FGRA07_05359 PE=4 SV=1	FGRAMPH1_01T23525	1	0.000221077	105.52	GAPLAK(1)VVFR	2	0.42184	1
Cellular Component	GO:0005840	8	ribosome	9.7206e-26	A0A1C3YKV3	146	K	60S ribosomal protein L2 OS=Gibberella zeae OX=5518 GN=FGRA07_05359 PE=4 SV=1	FGRAMPH1_01T23525	1	0.00428716	82.75	K(1)VVHSGSR	3	0.24333	1
Cellular Component	GO:0005840	8	ribosome	9.7206e-26	I1RRT8	63	K	60S acidic ribosomal protein P0 OS=Gibberella zeae (strain PH-1 / ATCC MYA-4620 / FGSC 9075 / NRRL 31084) OX=229533 GN=FG06827.1 PE=3 SV=1	FG06827.1	1	0.00164701	61.657	ALK(1)TFVADSPEYER	3	1.7618	1
Cellular Component	GO:0005840	8	ribosome	9.7206e-26	I1RT04	33	K	40S ribosomal protein S12 OS=Gibberella zeae (strain PH-1 / ATCC MYA-4620 / FGSC 9075 / NRRL 31084) OX=229533 GN=FG07292.1 PE=3 SV=1	FG07292.1	1	0.000264574	78.326	GQMSILDALK(1)GVLK	2	0.56294	2
Cellular Component	GO:0005840	8	ribosome	9.7206e-26	I1RJW6	70	K	60s ribosomal protein l34 OS=Fusarium langsethiae OX=179993 GN=FLAG1_07063 PE=4 SV=1	FG04149.1	0.976763	0.0367493	44.564	EYSQISK(0.023)PK(0.977)K	3	-0.11626	1
Cellular Component	GO:0005840	8	ribosome	9.7206e-26	I1RWK3	61	K	60s ribosomal protein l24 OS=Fusarium langsethiae OX=179993 GN=FLAG1_05313 PE=4 SV=1	FG08676.1	1	0.000777214	101.39	K(1)GISEEVAK	2	-1.088	1
Cellular Component	GO:0005840	8	ribosome	9.7206e-26	I1RWK3	110	K	60s ribosomal protein l24 OS=Fusarium langsethiae OX=179993 GN=FLAG1_05313 PE=4 SV=1	FG08676.1	1	0.0147578	67.334	AQAIK(1)ESK	2	2.8852	1
Cellular Component	GO:0005840	8	ribosome	9.7206e-26	A0A098D5E5	20	K	Ubiquitin (Fragment) OS=Metarhizium majus (strain ARSEF 297) OX=1276143 GN=MAJ_02913 PE=4 SV=1	FG01956.1	1	4.92172e-44	288.21	TITLEVESSDTIDNVK(1)SK	2	0.42269	15
Cellular Component	GO:0005840	8	ribosome	9.7206e-26	A0A098D5E5	107	K	Ubiquitin (Fragment) OS=Metarhizium majus (strain ARSEF 297) OX=1276143 GN=MAJ_02913 PE=4 SV=1	FG01956.1	1	0.00207708	69.65	K(1)CGHTNQLRPK	4	-0.54137	1
Cellular Component	GO:0005840	8	ribosome	9.7206e-26	I1RUG3	92	K	60s ribosomal protein l27a OS=Fusarium langsethiae OX=179993 GN=FLAG1_06348 PE=3 SV=1	FG07856.1	1	0.00268153	94.692	DAYVK(1)GEK	3	0.094311	2
Cellular Component	GO:0005840	8	ribosome	9.7206e-26	I1RUG3	55	K	60s ribosomal protein l27a OS=Fusarium langsethiae OX=179993 GN=FLAG1_06348 PE=3 SV=1	FG07856.1	1	0.0150988	51.286	YHPGYFGK(1)VGMR	3	0.45765	1
Cellular Component	GO:0005840	8	ribosome	9.7206e-26	I1RR73	109	K	40S ribosomal protein S7 OS=Gibberella zeae (strain PH-1 / ATCC MYA-4620 / FGSC 9075 / NRRL 31084) OX=229533 GN=FG06587.1 PE=3 SV=1	FG06587.1	1	0.00494708	88.643	ILPRPK(1)R	3	-0.42286	1
Cellular Component	GO:0005840	8	ribosome	9.7206e-26	I1RR73	61	K	40S ribosomal protein S7 OS=Gibberella zeae (strain PH-1 / ATCC MYA-4620 / FGSC 9075 / NRRL 31084) OX=229533 GN=FG06587.1 PE=3 SV=1	FG06587.1	1	0.000386198	117.7	EIEVGHGK(1)K	2	1.0525	3
Cellular Component	GO:0005840	8	ribosome	9.7206e-26	I1RD22	123	K	40S ribosomal protein S2 OS=Gibberella zeae OX=5518 GN=FGRA07_04340 PE=3 SV=1	FG01509.1	1	0.000406451	98.407	TSK(1)EVATAIR	2	-1.4079	1
Cellular Component	GO:0005840	8	ribosome	9.7206e-26	I1RD22	189	K	40S ribosomal protein S2 OS=Gibberella zeae OX=5518 GN=FGRA07_04340 PE=3 SV=1	FG01509.1	1	6.62002e-08	101.71	GTGLVASPAVK(1)R	2	1.0051	1
Cellular Component	GO:0005840	8	ribosome	9.7206e-26	I1RD22	165	K	40S ribosomal protein S2 OS=Gibberella zeae OX=5518 GN=FGRA07_04340 PE=3 SV=1	FG01509.1	1	6.07062e-06	124.38	ESGK(1)CGSVTVR	2	-0.082899	1
Cellular Component	GO:0005840	8	ribosome	9.7206e-26	I1S0L3	32	K	60S ribosomal protein L30 OS=Fusarium oxysporum f. sp. vasinfectum 25433 OX=1089449 GN=FOTG_03163 PE=3 SV=1	FGRAMPH1_01T07633	1	0.000155026	120.57	VTLGYK(1)STLK	2	0.74185	1
Cellular Component	GO:0005840	8	ribosome	9.7206e-26	I1S0L3	36	K	60S ribosomal protein L30 OS=Fusarium oxysporum f. sp. vasinfectum 25433 OX=1089449 GN=FOTG_03163 PE=3 SV=1	FGRAMPH1_01T07633	1	0.00438421	95.815	STLK(1)SLR	2	0.33761	1
Cellular Component	GO:0005840	8	ribosome	9.7206e-26	I1S0L3	26	K	60S ribosomal protein L30 OS=Fusarium oxysporum f. sp. vasinfectum 25433 OX=1089449 GN=FOTG_03163 PE=3 SV=1	FGRAMPH1_01T07633	1	0.00110043	91.313	SGK(1)VTLGYK	2	0.33933	1
Cellular Component	GO:0005840	8	ribosome	9.7206e-26	I1S0L3	23	K	60S ribosomal protein L30 OS=Fusarium oxysporum f. sp. vasinfectum 25433 OX=1089449 GN=FOTG_03163 PE=3 SV=1	FGRAMPH1_01T07633	1	0.000768171	89.355	LALVMK(1)SGK	3	-0.18767	2
Cellular Component	GO:0005840	8	ribosome	9.7206e-26	I1S0L3	9	K	60S ribosomal protein L30 OS=Fusarium oxysporum f. sp. vasinfectum 25433 OX=1089449 GN=FOTG_03163 PE=3 SV=1	FGRAMPH1_01T07633	1	0.000304906	111.52	K(1)DANSINSK	2	-3.5747	1
Cellular Component	GO:0005840	8	ribosome	9.7206e-26	I1RE01	52	K	60S ribosomal protein L17 OS=Fusarium culmorum OX=5516 GN=FCULG_00004626 PE=3 SV=1	FGRAMPH1_01T04531	1	0.000589501	77.597	AVTFLENVK(1)EHK	3	0.37486	1
Cellular Component	GO:0005840	8	ribosome	9.7206e-26	I1RE01	105	K	60S ribosomal protein L17 OS=Fusarium culmorum OX=5516 GN=FCULG_00004626 PE=3 SV=1	FGRAMPH1_01T04531	1	0.00615948	57.41	NAEANADAK(1)GLDTGALVVK	3	-0.36197	1
Cellular Component	GO:0005840	8	ribosome	9.7206e-26	I1RE01	55	K	60S ribosomal protein L17 OS=Fusarium culmorum OX=5516 GN=FCULG_00004626 PE=3 SV=1	FGRAMPH1_01T04531	1	0.00475064	66.962	EHK(1)EAVPMR	3	-0.467	2
Cellular Component	GO:0005840	8	ribosome	9.7206e-26	I1RCG4	86	K	60S ribosomal protein L33-A OS=Fusarium culmorum OX=5516 GN=FCULG_00003985 PE=3 SV=1	FG01278.1	1	0.00160146	81.918	AK(1)FTSPLPTK	2	-0.79476	1
Cellular Component	GO:0005840	8	ribosome	9.7206e-26	A0A1C3YKC0	52	K	40S ribosomal protein S26 OS=Gibberella zeae (strain PH-1 / ATCC MYA-4620 / FGSC 9075 / NRRL 31084) OX=229533 GN=FGRAMPH1_01T20855 PE=3 SV=1	FGRAMPH1_01T20855	1	0.0140424	68.398	GHVK(1)PIR	3	-0.70051	1
Cellular Component	GO:0005840	8	ribosome	9.7206e-26	I1RNC1	27	K	40S ribosomal protein S20 OS=Fusarium oxysporum f. sp. cubense (strain race 1) OX=1229664 GN=FOC1_g10008671 PE=3 SV=1	FG05493.1	1	0.0076656	86.136	K(1)VQSLEK	2	0.099911	1
Cellular Component	GO:0005840	8	ribosome	9.7206e-26	A0A1C3YKM9	80	K	40S ribosomal protein S23 OS=Fusarium kuroshium OX=2010991 GN=CDV36_009225 PE=4 SV=1	FGRAMPH1_01T20325	1	7.65351e-05	89.301	GIVLEK(1)VGVEAK	3	2.1006	1
Cellular Component	GO:0005840	8	ribosome	9.7206e-26	A0A1C3YKM9	54	K	40S ribosomal protein S23 OS=Fusarium kuroshium OX=2010991 GN=CDV36_009225 PE=4 SV=1	FGRAMPH1_01T20325	1	0.00318898	95.502	WADLAYK(1)K	2	1.3102	2
Cellular Component	GO:0005840	8	ribosome	9.7206e-26	A0A1C3YIS7	66	K	60S ribosomal protein L20 OS=Gibberella zeae (strain PH-1 / ATCC MYA-4620 / FGSC 9075 / NRRL 31084) OX=229533 GN=FGRAMPH1_01T03709 PE=3 SV=1	FGRAMPH1_01T03709	1	0.00448821	60	SGTHNMYK(1)EYR	3	0.37478	1
Cellular Component	GO:0005840	8	ribosome	9.7206e-26	A0A1C3YIS7	41	K	60S ribosomal protein L20 OS=Gibberella zeae (strain PH-1 / ATCC MYA-4620 / FGSC 9075 / NRRL 31084) OX=229533 GN=FGRAMPH1_01T03709 PE=3 SV=1	FGRAMPH1_01T03709	1	0.00550193	66.692	VLHEK(1)HPLK	4	0.065741	1
Cellular Component	GO:0005840	8	ribosome	9.7206e-26	I1S5B0	123	K	60S ribosomal protein L12 OS=Fusarium culmorum OX=5516 GN=FCULG_00004674 PE=3 SV=1	FGRAMPH1_01T04629	1	0.00018644	90.689	SFAK(1)DLSGTVK	2	-0.30211	2
Cellular Component	GO:0005840	8	ribosome	9.7206e-26	I1RAU5	54	K	40S ribosomal protein S8 OS=Gibberella zeae (strain PH-1 / ATCC MYA-4620 / FGSC 9075 / NRRL 31084) OX=229533 GN=FG00631.1 PE=3 SV=1	FG00631.1	1	0.0073156	80.294	GGNHK(1)YR	3	-0.59517	2
Cellular Component	GO:0005840	8	ribosome	9.7206e-26	I1RNQ5	32	K	40S ribosomal protein S17 OS=Gibberella zeae OX=5518 GN=FGRA07_09718 PE=3 SV=1	FG05640.1	1	0.00604436	65.842	LTLDFETNK(1)R	2	1.3767	1
Cellular Component	GO:0005840	8	ribosome	9.7206e-26	I1RJV3	128	K	40S ribosomal protein S16 OS=Gibberella zeae OX=5518 GN=FGRA07_03172 PE=3 SV=1	FG04136.1	1	0.00221913	102.41	K(1)FGGPGAR	2	-1.3187	1
[truncated: 45,327 more rows]
