# Supplementary material for: Quantitative multiplexed proteomics analysis reveals reshaping of the lysine 2-hydroxyisobutyrylome in Fusarium graminearum by tebuconazole
Source: BMC Genomics. 2022 Feb 18;23:145. doi: 10.1186/s12864-022-08372-4 (PMC8855566; doi:10.1186/s12864-022-08372-4)
Supplement: Supplementary file 4 — Additional file 4: Table S4. The protein domain enrichment analysis of all the identified Khib proteins in F. graminearum. [file 12864_2022_8372_MOESM4_ESM.xlsx]

## Sheet: ident Domain2Protein
Table S4: The protein domain enrichment analysis of all the identified Khib proteins in F. graminearum.
Domain Description	Fisher's exact test p value	Protein accession	Position	Amino acid	Protein description	Gene name	Localization probability	PEP	Score	Modified sequence	Charge	Mass error [ppm]	MS/MS Count
Copper amine oxidase, C-terminal	0.00605152	A0A0E0RTH0	70	K	Amine oxidase OS=Gibberella zeae (strain PH-1 / ATCC MYA-4620 / FGSC 9075 / NRRL 31084) OX=229533 GN=FG02271.1 PE=3 SV=1	FG02271.1	1	0.00309891	96.143	K(1)AEYAAYK	2	0.48802	1
Copper amine oxidase, C-terminal	0.00605152	A0A0E0RTW2	185	K	Amine oxidase OS=Gibberella zeae (strain PH-1 / ATCC MYA-4620 / FGSC 9075 / NRRL 31084) OX=229533 GN=FGRAMPH1_01T05765 PE=3 SV=1	FGRAMPH1_01T05765	1	0.0014853	66.004	K(1)TIIHIDIPSVR	3	0.85002	1
Copper amine oxidase, C-terminal	0.00605152	A0A1C3YJM7	578	K	Amine oxidase OS=Gibberella zeae (strain PH-1 / ATCC MYA-4620 / FGSC 9075 / NRRL 31084) OX=229533 GN=FGRAMPH1_01T08679 PE=3 SV=1	FGRAMPH1_01T08679	1	3.69395e-06	98.582	SYIASEDEGK(1)ITWAK	3	-0.84942	1
Copper amine oxidase, C-terminal	0.00605152	A0A1C3YJM7	535	K	Amine oxidase OS=Gibberella zeae (strain PH-1 / ATCC MYA-4620 / FGSC 9075 / NRRL 31084) OX=229533 GN=FGRAMPH1_01T08679 PE=3 SV=1	FGRAMPH1_01T08679	1	0.000929425	115.7	LDLDIK(1)GR	2	0.019676	1
Copper amine oxidase, C-terminal	0.00605152	A0A1C3YJM7	53	K	Amine oxidase OS=Gibberella zeae (strain PH-1 / ATCC MYA-4620 / FGSC 9075 / NRRL 31084) OX=229533 GN=FGRAMPH1_01T08679 PE=3 SV=1	FGRAMPH1_01T08679	1	0.000454006	105.2	EVGVK(1)APWK	3	-0.67559	2
Copper amine oxidase, C-terminal	0.00605152	A0A1C3YJM7	583	K	Amine oxidase OS=Gibberella zeae (strain PH-1 / ATCC MYA-4620 / FGSC 9075 / NRRL 31084) OX=229533 GN=FGRAMPH1_01T08679 PE=3 SV=1	FGRAMPH1_01T08679	1	4.78787e-07	107.82	ITWAK(1)NGAAAYAVVNK	3	-0.039317	1
Copper amine oxidase, C-terminal	0.00605152	A0A1C3YJM7	48	K	Amine oxidase OS=Gibberella zeae (strain PH-1 / ATCC MYA-4620 / FGSC 9075 / NRRL 31084) OX=229533 GN=FGRAMPH1_01T08679 PE=3 SV=1	FGRAMPH1_01T08679	1	0.000514994	67.326	VETSQCDSNK(1)EVGVK	3	-0.072634	1
Copper amine oxidase, C-terminal	0.00605152	A0A1C3YJL9	398	K	Amine oxidase OS=Gibberella zeae (strain PH-1 / ATCC MYA-4620 / FGSC 9075 / NRRL 31084) OX=229533 GN=FGRAMPH1_01T08473 PE=3 SV=1	FGRAMPH1_01T08473	1	0.00470196	94.114	LYDVK(1)YK	3	-0.43292	2
Copper amine oxidase, C-terminal	0.00605152	A0A1C3YJL9	104	K	Amine oxidase OS=Gibberella zeae (strain PH-1 / ATCC MYA-4620 / FGSC 9075 / NRRL 31084) OX=229533 GN=FGRAMPH1_01T08473 PE=3 SV=1	FGRAMPH1_01T08473	1	3.22777e-07	159.99	K(1)ETADVLAFLHR	2	0.66132	4
Copper amine oxidase, C-terminal	0.00605152	A0A1C3YJL9	155	K	Amine oxidase OS=Gibberella zeae (strain PH-1 / ATCC MYA-4620 / FGSC 9075 / NRRL 31084) OX=229533 GN=FGRAMPH1_01T08473 PE=3 SV=1	FGRAMPH1_01T08473	1	4.34581e-14	201.04	SDTLPFLSDK(1)AGSPTR	3	0.63061	2
Copper amine oxidase, C-terminal	0.00605152	A0A1C3YJL9	605	K	Amine oxidase OS=Gibberella zeae (strain PH-1 / ATCC MYA-4620 / FGSC 9075 / NRRL 31084) OX=229533 GN=FGRAMPH1_01T08473 PE=3 SV=1	FGRAMPH1_01T08473	1	9.27601e-10	181.26	AVK(1)SFIDNEDDAK	2	0.51105	3
Copper amine oxidase, C-terminal	0.00605152	A0A1C3YJL9	770	K	Amine oxidase OS=Gibberella zeae (strain PH-1 / ATCC MYA-4620 / FGSC 9075 / NRRL 31084) OX=229533 GN=FGRAMPH1_01T08473 PE=3 SV=1	FGRAMPH1_01T08473	0.991179	0.000187217	83.692	K(0.991)DGK(0.009)PEIVTYGAK	3	-0.15896	3
Copper amine oxidase, C-terminal	0.00605152	A0A1C3YJL9	480	K	Amine oxidase OS=Gibberella zeae (strain PH-1 / ATCC MYA-4620 / FGSC 9075 / NRRL 31084) OX=229533 GN=FGRAMPH1_01T08473 PE=3 SV=1	FGRAMPH1_01T08473	1	8.72717e-07	104.95	DALCMFEIDK(1)GFPIQR	3	0.053512	1
Copper amine oxidase, C-terminal	0.00605152	A0A1C3YJL9	79	K	Amine oxidase OS=Gibberella zeae (strain PH-1 / ATCC MYA-4620 / FGSC 9075 / NRRL 31084) OX=229533 GN=FGRAMPH1_01T08473 PE=3 SV=1	FGRAMPH1_01T08473	1	1.25226e-09	126.63	K(1)EDSCSSVQPSASAPHK	3	-0.34903	2
Copper amine oxidase, C-terminal	0.00605152	A0A1C3YJL9	363	K	Amine oxidase OS=Gibberella zeae (strain PH-1 / ATCC MYA-4620 / FGSC 9075 / NRRL 31084) OX=229533 GN=FGRAMPH1_01T08473 PE=3 SV=1	FGRAMPH1_01T08473	1	6.9612e-05	82.56	HGDDLPLDDEAPPANVQSGK(1)SR	3	0.14669	1
Copper amine oxidase, C-terminal	0.00605152	A0A1C3YJL9	174	K	Amine oxidase OS=Gibberella zeae (strain PH-1 / ATCC MYA-4620 / FGSC 9075 / NRRL 31084) OX=229533 GN=FGRAMPH1_01T08473 PE=3 SV=1	FGRAMPH1_01T08473	1	0.000335813	71.929	YALAAVMFGVPEK(1)AYLQEFK	3	-1.8258	1
Copper amine oxidase, C-terminal	0.00605152	A0A1C3YJL9	576	K	Amine oxidase OS=Gibberella zeae (strain PH-1 / ATCC MYA-4620 / FGSC 9075 / NRRL 31084) OX=229533 GN=FGRAMPH1_01T08473 PE=3 SV=1	FGRAMPH1_01T08473	1	6.96939e-08	110.92	ADFDILGEK(1)NSLQK	3	-0.62661	1
Copper amine oxidase, C-terminal	0.00605152	A0A1C3YJL9	301	K	Amine oxidase OS=Gibberella zeae (strain PH-1 / ATCC MYA-4620 / FGSC 9075 / NRRL 31084) OX=229533 GN=FGRAMPH1_01T08473 PE=3 SV=1	FGRAMPH1_01T08473	1	0.00011641	81.157	DPSQWK(1)VTGWVYGNEFYK	3	-1.6888	1
Copper amine oxidase, C-terminal	0.00605152	A0A1C3YJL9	592	K	Amine oxidase OS=Gibberella zeae (strain PH-1 / ATCC MYA-4620 / FGSC 9075 / NRRL 31084) OX=229533 GN=FGRAMPH1_01T08473 PE=3 SV=1	FGRAMPH1_01T08473	1	0.00163399	103.88	YK(1)WSDQTR	2	-0.74075	1
Copper amine oxidase, C-terminal	0.00605152	A0A1C3YJL9	203	K	Amine oxidase OS=Gibberella zeae (strain PH-1 / ATCC MYA-4620 / FGSC 9075 / NRRL 31084) OX=229533 GN=FGRAMPH1_01T08473 PE=3 SV=1	FGRAMPH1_01T08473	0.77769	1.56567e-09	130.89	K(0.778)GDGK(0.222)IAVVNPDAEDYGNFNLK	3	-0.27805	1
Copper amine oxidase, C-terminal	0.00605152	A0A1C3YJL9	590	K	Amine oxidase OS=Gibberella zeae (strain PH-1 / ATCC MYA-4620 / FGSC 9075 / NRRL 31084) OX=229533 GN=FGRAMPH1_01T08473 PE=3 SV=1	FGRAMPH1_01T08473	1	2.52947e-08	119.39	IDIKPSTEK(1)YK	3	-0.15565	1
Copper amine oxidase, C-terminal	0.00605152	A0A1C3YJL9	103	K	Amine oxidase OS=Gibberella zeae (strain PH-1 / ATCC MYA-4620 / FGSC 9075 / NRRL 31084) OX=229533 GN=FGRAMPH1_01T08473 PE=3 SV=1	FGRAMPH1_01T08473	1	0.00057214	131.82	NFWGSLTK(1)K	2	0.46572	2
Copper amine oxidase, C-terminal	0.00605152	A0A1C3YJL9	602	K	Amine oxidase OS=Gibberella zeae (strain PH-1 / ATCC MYA-4620 / FGSC 9075 / NRRL 31084) OX=229533 GN=FGRAMPH1_01T08473 PE=3 SV=1	FGRAMPH1_01T08473	1	0.0399593	51.066	NTMK(1)AVK	2	-0.69187	1
Copper amine oxidase, C-terminal	0.00605152	A0A1C3YJL9	634	K	Amine oxidase OS=Gibberella zeae (strain PH-1 / ATCC MYA-4620 / FGSC 9075 / NRRL 31084) OX=229533 GN=FGRAMPH1_01T08473 PE=3 SV=1	FGRAMPH1_01T08473	1	2.22464e-10	185.95	DEK(1)NPYGESPGYR	2	1.1243	2
ATP synthase subunit alpha-like domain	0.0110922	A0A1C3YI72	131	K	Riboflavin synthase OS=Fusarium culmorum OX=5516 GN=FCULG_00003825 PE=4 SV=1	FGRAMPH1_01T02813	1	2.81112e-09	114.96	ITNLGDLK(1)ENSNVNLER	3	-0.24329	1
ATP synthase subunit alpha-like domain	0.0110922	A0A1C3YI72	230	K	Riboflavin synthase OS=Fusarium culmorum OX=5516 GN=FCULG_00003825 PE=4 SV=1	FGRAMPH1_01T02813	1	0.0269225	68.312	VVVAQK(1)K	2	0.68721	1
ATP synthase subunit alpha-like domain	0.0110922	A0A1C3YI20	238	K	ATP synthase subunit alpha OS=Gibberella zeae (strain PH-1 / ATCC MYA-4620 / FGSC 9075 / NRRL 31084) OX=229533 GN=FGRAMPH1_01T02695 PE=3 SV=1	FGRAMPH1_01T02695	1	0.000371363	108.47	WNDGNDEK(1)K	2	-1.0239	2
ATP synthase subunit alpha-like domain	0.0110922	A0A1C3YI20	217	K	ATP synthase subunit alpha OS=Gibberella zeae (strain PH-1 / ATCC MYA-4620 / FGSC 9075 / NRRL 31084) OX=229533 GN=FGRAMPH1_01T02695 PE=3 SV=1	FGRAMPH1_01T02695	1	3.09839e-06	91.932	QTGK(1)TAVGLDTILNQK	3	2.4357	1
ATP synthase subunit alpha-like domain	0.0110922	A0A1C3YI20	229	K	ATP synthase subunit alpha OS=Gibberella zeae (strain PH-1 / ATCC MYA-4620 / FGSC 9075 / NRRL 31084) OX=229533 GN=FGRAMPH1_01T02695 PE=3 SV=1	FGRAMPH1_01T02695	1	3.34847e-10	181.67	TAVGLDTILNQK(1)R	2	-0.87637	2
ATP synthase subunit alpha-like domain	0.0110922	A0A1C3YI20	125	K	ATP synthase subunit alpha OS=Gibberella zeae (strain PH-1 / ATCC MYA-4620 / FGSC 9075 / NRRL 31084) OX=229533 GN=FGRAMPH1_01T02695 PE=3 SV=1	FGRAMPH1_01T02695	1	0.00110043	91.313	LVK(1)EGETVK	2	0.92555	1
ATP synthase subunit alpha-like domain	0.0110922	A0A1C3YI20	160	K	ATP synthase subunit alpha OS=Gibberella zeae (strain PH-1 / ATCC MYA-4620 / FGSC 9075 / NRRL 31084) OX=229533 GN=FGRAMPH1_01T02695 PE=3 SV=1	FGRAMPH1_01T02695	1	2.62437e-06	102.89	VVDALGNPIDGK(1)GPINTK	3	-0.34281	1
Copper amine oxidase, N-terminal	0.00329957	A0A0E0RTH0	70	K	Amine oxidase OS=Gibberella zeae (strain PH-1 / ATCC MYA-4620 / FGSC 9075 / NRRL 31084) OX=229533 GN=FG02271.1 PE=3 SV=1	FG02271.1	1	0.00309891	96.143	K(1)AEYAAYK	2	0.48802	1
Copper amine oxidase, N-terminal	0.00329957	A0A0E0RTW2	185	K	Amine oxidase OS=Gibberella zeae (strain PH-1 / ATCC MYA-4620 / FGSC 9075 / NRRL 31084) OX=229533 GN=FGRAMPH1_01T05765 PE=3 SV=1	FGRAMPH1_01T05765	1	0.0014853	66.004	K(1)TIIHIDIPSVR	3	0.85002	1
Copper amine oxidase, N-terminal	0.00329957	A0A1C3YJM7	578	K	Amine oxidase OS=Gibberella zeae (strain PH-1 / ATCC MYA-4620 / FGSC 9075 / NRRL 31084) OX=229533 GN=FGRAMPH1_01T08679 PE=3 SV=1	FGRAMPH1_01T08679	1	3.69395e-06	98.582	SYIASEDEGK(1)ITWAK	3	-0.84942	1
Copper amine oxidase, N-terminal	0.00329957	A0A1C3YJM7	535	K	Amine oxidase OS=Gibberella zeae (strain PH-1 / ATCC MYA-4620 / FGSC 9075 / NRRL 31084) OX=229533 GN=FGRAMPH1_01T08679 PE=3 SV=1	FGRAMPH1_01T08679	1	0.000929425	115.7	LDLDIK(1)GR	2	0.019676	1
Copper amine oxidase, N-terminal	0.00329957	A0A1C3YJM7	53	K	Amine oxidase OS=Gibberella zeae (strain PH-1 / ATCC MYA-4620 / FGSC 9075 / NRRL 31084) OX=229533 GN=FGRAMPH1_01T08679 PE=3 SV=1	FGRAMPH1_01T08679	1	0.000454006	105.2	EVGVK(1)APWK	3	-0.67559	2
Copper amine oxidase, N-terminal	0.00329957	A0A1C3YJM7	583	K	Amine oxidase OS=Gibberella zeae (strain PH-1 / ATCC MYA-4620 / FGSC 9075 / NRRL 31084) OX=229533 GN=FGRAMPH1_01T08679 PE=3 SV=1	FGRAMPH1_01T08679	1	4.78787e-07	107.82	ITWAK(1)NGAAAYAVVNK	3	-0.039317	1
Copper amine oxidase, N-terminal	0.00329957	A0A1C3YJM7	48	K	Amine oxidase OS=Gibberella zeae (strain PH-1 / ATCC MYA-4620 / FGSC 9075 / NRRL 31084) OX=229533 GN=FGRAMPH1_01T08679 PE=3 SV=1	FGRAMPH1_01T08679	1	0.000514994	67.326	VETSQCDSNK(1)EVGVK	3	-0.072634	1
Copper amine oxidase, N-terminal	0.00329957	A0A1C3YJL9	398	K	Amine oxidase OS=Gibberella zeae (strain PH-1 / ATCC MYA-4620 / FGSC 9075 / NRRL 31084) OX=229533 GN=FGRAMPH1_01T08473 PE=3 SV=1	FGRAMPH1_01T08473	1	0.00470196	94.114	LYDVK(1)YK	3	-0.43292	2
Copper amine oxidase, N-terminal	0.00329957	A0A1C3YJL9	104	K	Amine oxidase OS=Gibberella zeae (strain PH-1 / ATCC MYA-4620 / FGSC 9075 / NRRL 31084) OX=229533 GN=FGRAMPH1_01T08473 PE=3 SV=1	FGRAMPH1_01T08473	1	3.22777e-07	159.99	K(1)ETADVLAFLHR	2	0.66132	4
Copper amine oxidase, N-terminal	0.00329957	A0A1C3YJL9	155	K	Amine oxidase OS=Gibberella zeae (strain PH-1 / ATCC MYA-4620 / FGSC 9075 / NRRL 31084) OX=229533 GN=FGRAMPH1_01T08473 PE=3 SV=1	FGRAMPH1_01T08473	1	4.34581e-14	201.04	SDTLPFLSDK(1)AGSPTR	3	0.63061	2
Copper amine oxidase, N-terminal	0.00329957	A0A1C3YJL9	605	K	Amine oxidase OS=Gibberella zeae (strain PH-1 / ATCC MYA-4620 / FGSC 9075 / NRRL 31084) OX=229533 GN=FGRAMPH1_01T08473 PE=3 SV=1	FGRAMPH1_01T08473	1	9.27601e-10	181.26	AVK(1)SFIDNEDDAK	2	0.51105	3
Copper amine oxidase, N-terminal	0.00329957	A0A1C3YJL9	770	K	Amine oxidase OS=Gibberella zeae (strain PH-1 / ATCC MYA-4620 / FGSC 9075 / NRRL 31084) OX=229533 GN=FGRAMPH1_01T08473 PE=3 SV=1	FGRAMPH1_01T08473	0.991179	0.000187217	83.692	K(0.991)DGK(0.009)PEIVTYGAK	3	-0.15896	3
Copper amine oxidase, N-terminal	0.00329957	A0A1C3YJL9	480	K	Amine oxidase OS=Gibberella zeae (strain PH-1 / ATCC MYA-4620 / FGSC 9075 / NRRL 31084) OX=229533 GN=FGRAMPH1_01T08473 PE=3 SV=1	FGRAMPH1_01T08473	1	8.72717e-07	104.95	DALCMFEIDK(1)GFPIQR	3	0.053512	1
Copper amine oxidase, N-terminal	0.00329957	A0A1C3YJL9	79	K	Amine oxidase OS=Gibberella zeae (strain PH-1 / ATCC MYA-4620 / FGSC 9075 / NRRL 31084) OX=229533 GN=FGRAMPH1_01T08473 PE=3 SV=1	FGRAMPH1_01T08473	1	1.25226e-09	126.63	K(1)EDSCSSVQPSASAPHK	3	-0.34903	2
Copper amine oxidase, N-terminal	0.00329957	A0A1C3YJL9	363	K	Amine oxidase OS=Gibberella zeae (strain PH-1 / ATCC MYA-4620 / FGSC 9075 / NRRL 31084) OX=229533 GN=FGRAMPH1_01T08473 PE=3 SV=1	FGRAMPH1_01T08473	1	6.9612e-05	82.56	HGDDLPLDDEAPPANVQSGK(1)SR	3	0.14669	1
Copper amine oxidase, N-terminal	0.00329957	A0A1C3YJL9	174	K	Amine oxidase OS=Gibberella zeae (strain PH-1 / ATCC MYA-4620 / FGSC 9075 / NRRL 31084) OX=229533 GN=FGRAMPH1_01T08473 PE=3 SV=1	FGRAMPH1_01T08473	1	0.000335813	71.929	YALAAVMFGVPEK(1)AYLQEFK	3	-1.8258	1
Copper amine oxidase, N-terminal	0.00329957	A0A1C3YJL9	576	K	Amine oxidase OS=Gibberella zeae (strain PH-1 / ATCC MYA-4620 / FGSC 9075 / NRRL 31084) OX=229533 GN=FGRAMPH1_01T08473 PE=3 SV=1	FGRAMPH1_01T08473	1	6.96939e-08	110.92	ADFDILGEK(1)NSLQK	3	-0.62661	1
Copper amine oxidase, N-terminal	0.00329957	A0A1C3YJL9	301	K	Amine oxidase OS=Gibberella zeae (strain PH-1 / ATCC MYA-4620 / FGSC 9075 / NRRL 31084) OX=229533 GN=FGRAMPH1_01T08473 PE=3 SV=1	FGRAMPH1_01T08473	1	0.00011641	81.157	DPSQWK(1)VTGWVYGNEFYK	3	-1.6888	1
Copper amine oxidase, N-terminal	0.00329957	A0A1C3YJL9	592	K	Amine oxidase OS=Gibberella zeae (strain PH-1 / ATCC MYA-4620 / FGSC 9075 / NRRL 31084) OX=229533 GN=FGRAMPH1_01T08473 PE=3 SV=1	FGRAMPH1_01T08473	1	0.00163399	103.88	YK(1)WSDQTR	2	-0.74075	1
Copper amine oxidase, N-terminal	0.00329957	A0A1C3YJL9	203	K	Amine oxidase OS=Gibberella zeae (strain PH-1 / ATCC MYA-4620 / FGSC 9075 / NRRL 31084) OX=229533 GN=FGRAMPH1_01T08473 PE=3 SV=1	FGRAMPH1_01T08473	0.77769	1.56567e-09	130.89	K(0.778)GDGK(0.222)IAVVNPDAEDYGNFNLK	3	-0.27805	1
Copper amine oxidase, N-terminal	0.00329957	A0A1C3YJL9	590	K	Amine oxidase OS=Gibberella zeae (strain PH-1 / ATCC MYA-4620 / FGSC 9075 / NRRL 31084) OX=229533 GN=FGRAMPH1_01T08473 PE=3 SV=1	FGRAMPH1_01T08473	1	2.52947e-08	119.39	IDIKPSTEK(1)YK	3	-0.15565	1
Copper amine oxidase, N-terminal	0.00329957	A0A1C3YJL9	103	K	Amine oxidase OS=Gibberella zeae (strain PH-1 / ATCC MYA-4620 / FGSC 9075 / NRRL 31084) OX=229533 GN=FGRAMPH1_01T08473 PE=3 SV=1	FGRAMPH1_01T08473	1	0.00057214	131.82	NFWGSLTK(1)K	2	0.46572	2
Copper amine oxidase, N-terminal	0.00329957	A0A1C3YJL9	602	K	Amine oxidase OS=Gibberella zeae (strain PH-1 / ATCC MYA-4620 / FGSC 9075 / NRRL 31084) OX=229533 GN=FGRAMPH1_01T08473 PE=3 SV=1	FGRAMPH1_01T08473	1	0.0399593	51.066	NTMK(1)AVK	2	-0.69187	1
Copper amine oxidase, N-terminal	0.00329957	A0A1C3YJL9	634	K	Amine oxidase OS=Gibberella zeae (strain PH-1 / ATCC MYA-4620 / FGSC 9075 / NRRL 31084) OX=229533 GN=FGRAMPH1_01T08473 PE=3 SV=1	FGRAMPH1_01T08473	1	2.22464e-10	185.95	DEK(1)NPYGESPGYR	2	1.1243	2
Fn3-like domain	0.0110922	I1RR60	861	K	Minor extracellular protease vpr OS=Fusarium culmorum OX=5516 GN=FCULG_00008831 PE=3 SV=1	FG06572.1	1	0.0181004	76.478	IFGDEK(1)K	3	0.1135	2
Fn3-like domain	0.0110922	I1RR60	411	K	Minor extracellular protease vpr OS=Fusarium culmorum OX=5516 GN=FCULG_00008831 PE=3 SV=1	FG06572.1	1	0.000520062	70.889	GSCTFNAK(1)AANAVK	3	-1.1654	1
Fn3-like domain	0.0110922	I1RR60	396	K	Minor extracellular protease vpr OS=Fusarium culmorum OX=5516 GN=FCULG_00008831 PE=3 SV=1	FG06572.1	1	1.4079e-08	178.68	NTPDLSK(1)YIVLLR	3	-2.3946	3
Fn3-like domain	0.0110922	I1S3S6	464	K	Putative subtilisinlike serine protease OS=Fusarium sporotrichioides OX=5514 GN=FSPOR_8280 PE=3 SV=1	FG11472.1	1	0.0263376	45.368	WIGLLK(1)EGSK	3	-0.71418	1
Fn3-like domain	0.0110922	I1S3S6	704	K	Putative subtilisinlike serine protease OS=Fusarium sporotrichioides OX=5514 GN=FSPOR_8280 PE=3 SV=1	FG11472.1	1	3.99853e-05	85.362	VTIEVVPSAPEGLDAK(1)R	2	-0.33852	1
LSM domain, eukaryotic/archaea-type	0.00425176	V6RIS2	41	K	U6 snRNA-associated Sm-like protein LSm7 OS=Fusarium culmorum OX=5516 GN=FCULG_00002675 PE=4 SV=1	FG08929.1	1	0.00548065	67.334	K(1)ENILDLGK	3	-0.6958	1
LSM domain, eukaryotic/archaea-type	0.00425176	I1RCQ6	25	K	Putative small nuclear ribonucleoprotein F OS=Fusarium culmorum OX=5516 GN=FCULG_00004100 PE=3 SV=1	FG01381.1	1	0.000441662	105.46	LK(1)WGETEYK	2	-0.30216	1
LSM domain, eukaryotic/archaea-type	0.00425176	I1RG90	72	K	Small nuclear ribonucleoprotein E OS=Gibberella zeae (strain PH-1 / ATCC MYA-4620 / FGSC 9075 / NRRL 31084) OX=229533 GN=FG02746.1 PE=3 SV=1	FG02746.1	1	0.0022943	107	TNDK(1)ESR	2	-0.45135	1
LSM domain, eukaryotic/archaea-type	0.00425176	I1RG90	68	K	Small nuclear ribonucleoprotein E OS=Gibberella zeae (strain PH-1 / ATCC MYA-4620 / FGSC 9075 / NRRL 31084) OX=229533 GN=FG02746.1 PE=3 SV=1	FG02746.1	1	0.000180688	102.52	QITK(1)TNDK	2	0.61369	2
LSM domain, eukaryotic/archaea-type	0.00425176	I1RB50	25	K	Small nuclear ribonucleoprotein G OS=Gibberella zeae (strain PH-1 / ATCC MYA-4620 / FGSC 9075 / NRRL 31084) OX=229533 GN=FG00757.1 PE=3 SV=1	FG00757.1	1	0.00754969	86.472	K(1)VIGVLR	2	-0.013124	1
LSM domain, eukaryotic/archaea-type	0.00425176	I1RB50	9	K	Small nuclear ribonucleoprotein G OS=Gibberella zeae (strain PH-1 / ATCC MYA-4620 / FGSC 9075 / NRRL 31084) OX=229533 GN=FG00757.1 PE=3 SV=1	FG00757.1	1	0.000712394	102.52	APAQPELK(1)K	3	0.75223	2
LSM domain, eukaryotic/archaea-type	0.00425176	I1RA36	44	K	Small nuclear ribonucleoprotein Sm D1 OS=Gibberella zeae (strain PH-1 / ATCC MYA-4620 / FGSC 9075 / NRRL 31084) OX=229533 GN=FGRAMPH1_01T00945 PE=3 SV=1	FGRAMPH1_01T00945	1	0.00591172	87.639	NVK(1)MTIK	2	-1.4387	1
LSM domain, eukaryotic/archaea-type	0.00425176	I1RSA4	103	K	Small nuclear ribonucleoprotein Sm D2 OS=Gibberella zeae (strain PH-1 / ATCC MYA-4620 / FGSC 9075 / NRRL 31084) OX=229533 GN=FG07018.1 PE=3 SV=1	FG07018.1	1	0.00091945	122.44	FISK(1)MFLR	2	-0.36021	1
LSM domain, eukaryotic/archaea-type	0.00425176	I1RSA4	97	K	Small nuclear ribonucleoprotein Sm D2 OS=Gibberella zeae (strain PH-1 / ATCC MYA-4620 / FGSC 9075 / NRRL 31084) OX=229533 GN=FG07018.1 PE=3 SV=1	FG07018.1	1	0.0274952	53.124	GRPVNK(1)DR	2	0.99388	2
ERAP1-like C-terminal domain	0.0110922	A0A098DDX7	698	K	Aminopeptidase 2 OS=Gibberella zeae OX=5518 GN=FGRA07_04866 PE=4 SV=1	FG08340.1	1	0.0106981	53.565	LGQNVK(1)AGLLGVEDR	3	-0.6267	1
ERAP1-like C-terminal domain	0.0110922	A0A1C3YIG2	828	K	Aminopeptidase OS=Gibberella zeae (strain PH-1 / ATCC MYA-4620 / FGSC 9075 / NRRL 31084) OX=229533 GN=FGRAMPH1_01T03919 PE=3 SV=1	FGRAMPH1_01T03919	1	0.00579111	94.114	TVEILK(1)K	2	0.21051	1
ERAP1-like C-terminal domain	0.0110922	A0A1C3YIG2	182	K	Aminopeptidase OS=Gibberella zeae (strain PH-1 / ATCC MYA-4620 / FGSC 9075 / NRRL 31084) OX=229533 GN=FGRAMPH1_01T03919 PE=3 SV=1	FGRAMPH1_01T03919	1	0.0469146	45.158	FDYDAK(1)AQR	2	0.9433	1
ERAP1-like C-terminal domain	0.0110922	A0A1C3YIG2	957	K	Aminopeptidase OS=Gibberella zeae (strain PH-1 / ATCC MYA-4620 / FGSC 9075 / NRRL 31084) OX=229533 GN=FGRAMPH1_01T03919 PE=3 SV=1	FGRAMPH1_01T03919	1	0.000928212	116.52	TLGTVK(1)DK	3	2.3956	2
ERAP1-like C-terminal domain	0.0110922	A0A1C3YIG2	734	K	Aminopeptidase OS=Gibberella zeae (strain PH-1 / ATCC MYA-4620 / FGSC 9075 / NRRL 31084) OX=229533 GN=FGRAMPH1_01T03919 PE=3 SV=1	FGRAMPH1_01T03919	1	7.93019e-06	133.32	SVFGEDESIK(1)K	2	2.6485	1
ERAP1-like C-terminal domain	0.0110922	A0A1C3YIG2	748	K	Aminopeptidase OS=Gibberella zeae (strain PH-1 / ATCC MYA-4620 / FGSC 9075 / NRRL 31084) OX=229533 GN=FGRAMPH1_01T03919 PE=3 SV=1	FGRAMPH1_01T03919	1	0.0517895	40.203	LINEK(1)VK	3	0.25795	1
ERAP1-like C-terminal domain	0.0110922	A0A1C3YIG2	939	K	Aminopeptidase OS=Gibberella zeae (strain PH-1 / ATCC MYA-4620 / FGSC 9075 / NRRL 31084) OX=229533 GN=FGRAMPH1_01T03919 PE=3 SV=1	FGRAMPH1_01T03919	1	4.05199e-06	95.926	FTDVSAVEDIEK(1)FMADK	3	-0.80729	2
ERAP1-like C-terminal domain	0.0110922	A0A1C3YIG2	944	K	Aminopeptidase OS=Gibberella zeae (strain PH-1 / ATCC MYA-4620 / FGSC 9075 / NRRL 31084) OX=229533 GN=FGRAMPH1_01T03919 PE=3 SV=1	FGRAMPH1_01T03919	1	2.9137e-05	103.46	FMADK(1)DTSSFNR	3	1.0169	3
ERAP1-like C-terminal domain	0.0110922	A0A1C3YIG2	735	K	Aminopeptidase OS=Gibberella zeae (strain PH-1 / ATCC MYA-4620 / FGSC 9075 / NRRL 31084) OX=229533 GN=FGRAMPH1_01T03919 PE=3 SV=1	FGRAMPH1_01T03919	1	0.00028584	110.08	K(1)ALDNFTLK	2	0.85904	2
Peptidase M16, C-terminal	7.03885e-05	I1RS07	966	K	Putative zinc protease OS=Fusarium culmorum OX=5516 GN=FCULG_00008453 PE=4 SV=1	FG06911.1	1	0.0297886	50.127	AEGVDK(1)R	2	0.087642	1
Peptidase M16, C-terminal	7.03885e-05	I1RS07	512	K	Putative zinc protease OS=Fusarium culmorum OX=5516 GN=FCULG_00008453 PE=4 SV=1	FG06911.1	1	0.00624325	70.552	AAAVSPK(1)ER	2	0.73996	1
Peptidase M16, C-terminal	7.03885e-05	I1RS07	883	K	Putative zinc protease OS=Fusarium culmorum OX=5516 GN=FCULG_00008453 PE=4 SV=1	FG06911.1	1	0.0001249	88.596	MSDTEFEGHK(1)R	3	-0.044739	2
Peptidase M16, C-terminal	7.03885e-05	I1RS07	930	K	Putative zinc protease OS=Fusarium culmorum OX=5516 GN=FCULG_00008453 PE=4 SV=1	FG06911.1	1	5.79746e-07	113.76	LLTK(1)PEVAEFFNK	3	-0.1733	1
Peptidase M16, C-terminal	7.03885e-05	I1RS07	974	K	Putative zinc protease OS=Fusarium culmorum OX=5516 GN=FCULG_00008453 PE=4 SV=1	FG06911.1	1	0.00104227	66.215	K(1)ADEEPSAGDAVK	3	-1.0725	1
Peptidase M16, C-terminal	7.03885e-05	I1RAV5	254	K	Ubiquinol-cytochrome c reductase core subunit 2 OS=Fusarium sporotrichioides OX=5514 GN=FSPOR_3957 PE=4 SV=1	FG00644.1	1	2.48815e-06	142.1	TEATK(1)YFGGEQR	2	-0.14374	1
Peptidase M16, C-terminal	7.03885e-05	A0A1C3YJX6	526	K	Metalloprotease 1 OS=Fusarium longipes OX=694270 GN=FLONG3_5266 PE=4 SV=1	FGRAMPH1_01T19037	1	0.000274983	84.173	RK(1)EDLGTDGLEK	3	-0.16561	1
Peptidase M16, C-terminal	7.03885e-05	A0A1C3YJX6	937	K	Metalloprotease 1 OS=Fusarium longipes OX=694270 GN=FLONG3_5266 PE=4 SV=1	FGRAMPH1_01T19037	1	0.021703	60.641	ASK(1)EAISK	2	-0.25658	1
Peptidase M16, C-terminal	7.03885e-05	Q4IA56	860	K	Mitochondrial presequence protease OS=Gibberella zeae (strain PH-1 / ATCC MYA-4620 / FGSC 9075 / NRRL 31084) OX=229533 GN=CYM1 PE=3 SV=1	CYM1	1	8.98823e-07	113.01	EK(1)GGAYGGGAYSR	2	0.31323	1
Peptidase M16, C-terminal	7.03885e-05	Q4IA56	514	K	Mitochondrial presequence protease OS=Gibberella zeae (strain PH-1 / ATCC MYA-4620 / FGSC 9075 / NRRL 31084) OX=229533 GN=CYM1 PE=3 SV=1	CYM1	1	0.0145687	51.436	EAGSEEK(1)AR	2	-0.93921	1
Peptidase M16, C-terminal	7.03885e-05	Q4IA56	904	K	Mitochondrial presequence protease OS=Gibberella zeae (strain PH-1 / ATCC MYA-4620 / FGSC 9075 / NRRL 31084) OX=229533 GN=CYM1 PE=3 SV=1	CYM1	1	0.000235598	106.67	NAGQWAVDK(1)K	3	-1.3972	2
Peptidase M16, C-terminal	7.03885e-05	I1RBE6	427	K	Mitochondrial-processing peptidase subunit beta OS=Gibberella zeae OX=5518 GN=FGRA07_01012 PE=3 SV=1	FG00863.1	1	0.00956336	79.201	K(1)IDAITEK	2	1.6484	1
Glycoside hydrolase family 3 C-terminal domain	0.0182368	I1S407	392	K	Related to beta-glucosidase 1 OS=Fusarium oxysporum OX=5507 GN=FRV6_14885 PE=4 SV=1	FG11559.1	1	0.00581441	77.072	GDHAK(1)VIR	3	0.91377	1
Glycoside hydrolase family 3 C-terminal domain	0.0182368	I1RR89	403	K	Beta-glucosidase 1 OS=Gibberella zeae OX=5518 GN=FGRA07_05692 PE=4 SV=1	FG06605.1	1	4.90837e-05	85.672	VNFAVNVQHDHK(1)R	4	-0.59912	1
Glycoside hydrolase family 3 C-terminal domain	0.0182368	I1RR89	412	K	Beta-glucosidase 1 OS=Gibberella zeae OX=5518 GN=FGRA07_05692 PE=4 SV=1	FG06605.1	1	5.57923e-06	112.44	EAGAK(1)GSVVLK	2	-0.81785	2
Glycoside hydrolase family 3 C-terminal domain	0.0182368	I1RR89	751	K	Beta-glucosidase 1 OS=Gibberella zeae OX=5518 GN=FGRA07_05692 PE=4 SV=1	FG06605.1	1	0.00384007	85.862	ASGDVK(1)GR	2	-0.039368	2
Glycoside hydrolase family 3 C-terminal domain	0.0182368	I1RWE3	721	K	Beta-glucosidase OS=Fusarium langsethiae OX=179993 GN=FLAG1_01839 PE=4 SV=1	FG08609.1	1	0.0229797	67.035	VAVK(1)AGK	2	0.3855	1
Glycoside hydrolase family 3 C-terminal domain	0.0182368	I1RB60	302	K	Beta-glucosidase OS=Gibberella zeae (strain PH-1 / ATCC MYA-4620 / FGSC 9075 / NRRL 31084) OX=229533 GN=FG00767.1 PE=3 SV=1	FG00767.1	1	4.28963e-05	98.634	AINNPK(1)HQALIR	3	-2.4878	1
Glycoside hydrolase family 3 C-terminal domain	0.0182368	I1RJ55	703	K	Beta-glucosidase cel3A OS=Fusarium culmorum OX=5516 GN=FCULG_00006374 PE=4 SV=1	FG03858.1	1	1.90735e-06	104.16	LDK(1)GDSLEIPFEITR	2	-0.8516	2
Glycoside hydrolase family 3 C-terminal domain	0.0182368	I1RJ55	133	K	Beta-glucosidase cel3A OS=Fusarium culmorum OX=5516 GN=FCULG_00006374 PE=4 SV=1	FG03858.1	1	0.000158754	78.326	AK(1)GVNVLLGPNVGPLGR	3	1.8645	1
Glycoside hydrolase family 3 C-terminal domain	0.0182368	I1R9L9	201	K	Beta-glucosidase OS=Gibberella zeae (strain PH-1 / ATCC MYA-4620 / FGSC 9075 / NRRL 31084) OX=229533 GN=FG00166.1 PE=3 SV=1	FG00166.1	1	0.00551473	63.184	GNAHGK(1)EAK	3	-0.53765	1
Glycoside hydrolase family 3 C-terminal domain	0.0182368	I1R9L9	206	K	Beta-glucosidase OS=Gibberella zeae (strain PH-1 / ATCC MYA-4620 / FGSC 9075 / NRRL 31084) OX=229533 GN=FG00166.1 PE=3 SV=1	FG00166.1	1	1.51218e-06	102.65	GK(1)GVNVILGPAIGPLGR	3	-0.099262	1
Glycoside hydrolase family 3 C-terminal domain	0.0182368	I1R9L9	607	K	Beta-glucosidase OS=Gibberella zeae (strain PH-1 / ATCC MYA-4620 / FGSC 9075 / NRRL 31084) OX=229533 GN=FG00166.1 PE=3 SV=1	FG00166.1	1	0.000604966	67.645	GDRNDLFLQK(1)GGDALITK	4	-0.27909	1
Glycoside hydrolase family 3 C-terminal domain	0.0182368	I1R9L9	555	K	Beta-glucosidase OS=Gibberella zeae (strain PH-1 / ATCC MYA-4620 / FGSC 9075 / NRRL 31084) OX=229533 GN=FG00166.1 PE=3 SV=1	FG00166.1	0.968667	6.9526e-14	197.51	NFDK(0.031)DK(0.969)VQVSEFLSNK	3	-0.14495	2
Biotin carboxylation domain	0.0575902	A0A1C3YKW4	189	K	Pyruvate carboxylase OS=Fusarium culmorum OX=5516 GN=FCULG_00008269 PE=4 SV=1	FGRAMPH1_01T23899	1	0.0059203	58.32	DFTDK(1)YGFPIIIK	3	0.64603	1
Biotin carboxylation domain	0.0575902	A0A1C3YKW4	567	K	Pyruvate carboxylase OS=Fusarium culmorum OX=5516 GN=FCULG_00008269 PE=4 SV=1	FGRAMPH1_01T23899	1	0.00951357	82.386	AFAK(1)AIR	2	0.046539	1
Biotin carboxylation domain	0.0575902	A0A1C3YKW4	563	K	Pyruvate carboxylase OS=Fusarium culmorum OX=5516 GN=FCULG_00008269 PE=4 SV=1	FGRAMPH1_01T23899	1	0.00371768	60.157	NIILEQGPK(1)AFAK	3	0.43863	1
Biotin carboxylation domain	0.0575902	A0A1C3YKW4	217	K	Pyruvate carboxylase OS=Fusarium culmorum OX=5516 GN=FCULG_00008269 PE=4 SV=1	FGRAMPH1_01T23899	1	0.00290308	63.662	EQESLK(1)ESFER	2	-1.6612	1
Biotin carboxylation domain	0.0575902	A0A1C3YKW4	680	K	Pyruvate carboxylase OS=Fusarium culmorum OX=5516 GN=FCULG_00008269 PE=4 SV=1	FGRAMPH1_01T23899	1	0.01558	77.533	K(1)NGVDIFR	2	0.40506	1
Biotin carboxylation domain	0.0575902	I1RR68	2197	K	Acetyl-CoA carboxylase OS=Gibberella zeae OX=5518 GN=FGRA07_05716 PE=4 SV=1	FG06580.1	1	0.0125856	61.582	DK(1)YLHLLR	3	-0.42868	1
Biotin carboxylation domain	0.0575902	I1RR68	263	K	Acetyl-CoA carboxylase OS=Gibberella zeae OX=5518 GN=FGRA07_05716 PE=4 SV=1	FG06580.1	1	0.000574209	83.226	ASEGGGGK(1)GIR	2	-0.68422	1
Biotin carboxylation domain	0.0575902	I1RR68	2237	K	Acetyl-CoA carboxylase OS=Gibberella zeae OX=5518 GN=FGRA07_05716 PE=4 SV=1	FG06580.1	1	7.21848e-06	90.453	VDALK(1)SEVLAAEVASVVR	3	1.6718	1
2Fe-2S ferredoxin-type iron-sulfur binding domain	0.0603242	I1RMK7	472	K	Nadh-ubiquinone oxidoreductase 78 kDa subunit, mitochondrial OS=Fusarium sporotrichioides OX=5514 GN=FSPOR_9579 PE=3 SV=1	FG05198.1	1	0.000292658	75.589	TALSGPFGETLK(1)NAK	3	-0.77651	1
2Fe-2S ferredoxin-type iron-sulfur binding domain	0.0603242	I1RMK7	161	K	Nadh-ubiquinone oxidoreductase 78 kDa subunit, mitochondrial OS=Fusarium sporotrichioides OX=5514 GN=FSPOR_9579 PE=3 SV=1	FG05198.1	1	0.00764356	75.213	FHEVGGK(1)R	3	0.0022803	1
2Fe-2S ferredoxin-type iron-sulfur binding domain	0.0603242	I1RMK7	302	K	Nadh-ubiquinone oxidoreductase 78 kDa subunit, mitochondrial OS=Fusarium sporotrichioides OX=5514 GN=FSPOR_9579 PE=3 SV=1	FG05198.1	1	0.0473307	42.243	FACDGLK(1)TQR	2	-0.20641	1
2Fe-2S ferredoxin-type iron-sulfur binding domain	0.0603242	I1RMK7	293	K	Nadh-ubiquinone oxidoreductase 78 kDa subunit, mitochondrial OS=Fusarium sporotrichioides OX=5514 GN=FSPOR_9579 PE=3 SV=1	FG05198.1	1	3.6454e-17	212.32	LNDDVNEEWIDDK(1)TR	2	-1.147	3
2Fe-2S ferredoxin-type iron-sulfur binding domain	0.0603242	I1RMK7	167	K	Nadh-ubiquinone oxidoreductase 78 kDa subunit, mitochondrial OS=Fusarium sporotrichioides OX=5514 GN=FSPOR_9579 PE=3 SV=1	FG05198.1	1	6.11379e-06	109.44	AVEDK(1)NIGPLIK	2	-0.52944	2
2Fe-2S ferredoxin-type iron-sulfur binding domain	0.0603242	I1RMK7	113	K	Nadh-ubiquinone oxidoreductase 78 kDa subunit, mitochondrial OS=Fusarium sporotrichioides OX=5514 GN=FSPOR_9579 PE=3 SV=1	FG05198.1	1	0.00786966	59.198	TNSPLTHK(1)AR	3	2.1262	1
2Fe-2S ferredoxin-type iron-sulfur binding domain	0.0603242	I1RMK7	504	K	Nadh-ubiquinone oxidoreductase 78 kDa subunit, mitochondrial OS=Fusarium sporotrichioides OX=5514 GN=FSPOR_9579 PE=3 SV=1	FG05198.1	1	5.91336e-09	113.77	AYYETIGTFVDK(1)HASNFR	3	0.20676	1
2Fe-2S ferredoxin-type iron-sulfur binding domain	0.0603242	I1RNM7	271	K	Succinate dehydrogenase [ubiquinone] iron-sulfur subunit, mitochondrial OS=Gibberella zeae (strain PH-1 / ATCC MYA-4620 / FGSC 9075 / NRRL 31084) OX=229533 GN=FG05610.1 PE=3 SV=1	FG05610.1	1	0.0156234	78.77	AIAEIK(1)K	3	-0.28617	3
2Fe-2S ferredoxin-type iron-sulfur binding domain	0.0603242	I1RNM7	60	K	Succinate dehydrogenase [ubiquinone] iron-sulfur subunit, mitochondrial OS=Gibberella zeae (strain PH-1 / ATCC MYA-4620 / FGSC 9075 / NRRL 31084) OX=229533 GN=FG05610.1 PE=3 SV=1	FG05610.1	1	6.275e-06	129.34	WNPDTPSEK(1)PR	2	-0.17946	1
2Fe-2S ferredoxin-type iron-sulfur binding domain	0.0603242	I1RNM7	272	K	Succinate dehydrogenase [ubiquinone] iron-sulfur subunit, mitochondrial OS=Gibberella zeae (strain PH-1 / ATCC MYA-4620 / FGSC 9075 / NRRL 31084) OX=229533 GN=FG05610.1 PE=3 SV=1	FG05610.1	1	0.0265032	68.7	K(1)QMAFGN	2	-0.034513	1
2Fe-2S ferredoxin-type iron-sulfur binding domain	0.0603242	I1RNM7	259	K	Succinate dehydrogenase [ubiquinone] iron-sulfur subunit, mitochondrial OS=Gibberella zeae (strain PH-1 / ATCC MYA-4620 / FGSC 9075 / NRRL 31084) OX=229533 GN=FG05610.1 PE=3 SV=1	FG05610.1	1	0.000229639	105.2	ACPK(1)GLNPGK	2	-0.32408	2
2Fe-2S ferredoxin-type iron-sulfur binding domain	0.0603242	I1RNM7	178	K	Succinate dehydrogenase [ubiquinone] iron-sulfur subunit, mitochondrial OS=Gibberella zeae (strain PH-1 / ATCC MYA-4620 / FGSC 9075 / NRRL 31084) OX=229533 GN=FG05610.1 PE=3 SV=1	FG05610.1	1	0.0304452	58.981	QTK(1)EDRR	3	-0.33932	1
2Fe-2S ferredoxin-type iron-sulfur binding domain	0.0603242	I1RNM7	235	K	Succinate dehydrogenase [ubiquinone] iron-sulfur subunit, mitochondrial OS=Gibberella zeae (strain PH-1 / ATCC MYA-4620 / FGSC 9075 / NRRL 31084) OX=229533 GN=FG05610.1 PE=3 SV=1	FG05610.1	1	0.000359692	87.719	K(1)QNLENSMSLYR	2	0.15457	2
2Fe-2S ferredoxin-type iron-sulfur binding domain	0.0603242	I1RNM7	153	K	Succinate dehydrogenase [ubiquinone] iron-sulfur subunit, mitochondrial OS=Gibberella zeae (strain PH-1 / ATCC MYA-4620 / FGSC 9075 / NRRL 31084) OX=229533 GN=FG05610.1 PE=3 SV=1	FG05610.1	1	4.48038e-10	155.08	DLVPDLTHFYK(1)QYK	3	0.70704	1
2Fe-2S ferredoxin-type iron-sulfur binding domain	0.0603242	A0A1C3YI88	824	K	Xanthine dehydrogenase OS=Gibberella zeae OX=5518 GN=FGRA07_04388 PE=4 SV=1	FGRAMPH1_01T03805	1	0.00251065	66.663	LGGGFGGK(1)ESR	2	-0.58168	1
2Fe-2S ferredoxin-type iron-sulfur binding domain	0.0603242	A0A1C3YI88	595	K	Xanthine dehydrogenase OS=Gibberella zeae OX=5518 GN=FGRA07_04388 PE=4 SV=1	FGRAMPH1_01T03805	1	5.54061e-06	98.592	EVTGK(1)SNPHLAALK	3	0.53931	1
2Fe-2S ferredoxin-type iron-sulfur binding domain	0.0603242	A0A1C3YI88	870	K	Xanthine dehydrogenase OS=Gibberella zeae OX=5518 GN=FGRA07_04388 PE=4 SV=1	FGRAMPH1_01T03805	1	0.0213304	68.915	YK(1)VGVNK	2	-1.2538	1
2Fe-2S ferredoxin-type iron-sulfur binding domain	0.0603242	A0A1C3YI88	443	K	Xanthine dehydrogenase OS=Gibberella zeae OX=5518 GN=FGRA07_04388 PE=4 SV=1	FGRAMPH1_01T03805	1	7.88342e-06	108.35	IPVAQGK(1)GEFFR	3	-0.64955	2
2Fe-2S ferredoxin-type iron-sulfur binding domain	0.0603242	A0A1C3YI88	361	K	Xanthine dehydrogenase OS=Gibberella zeae OX=5518 GN=FGRA07_04388 PE=4 SV=1	FGRAMPH1_01T03805	1	0.00089966	72.29	AQVFEAMLK(1)QLK	3	-0.46493	1
2Fe-2S ferredoxin-type iron-sulfur binding domain	0.0603242	A0A1C3YI88	1320	K	Xanthine dehydrogenase OS=Gibberella zeae OX=5518 GN=FGRA07_04388 PE=4 SV=1	FGRAMPH1_01T03805	1	2.66283e-05	97.767	AK(1)VGENDSEGLLR	2	0.43027	1
2Fe-2S ferredoxin-type iron-sulfur binding domain	0.0603242	A0A1C3YI88	456	K	Xanthine dehydrogenase OS=Gibberella zeae OX=5518 GN=FGRA07_04388 PE=4 SV=1	FGRAMPH1_01T03805	1	9.43821e-05	84.41	RK(1)DDDIAIVTGALR	3	0.72053	1
2Fe-2S ferredoxin-type iron-sulfur binding domain	0.0603242	A0A1C3YI88	1309	K	Xanthine dehydrogenase OS=Gibberella zeae OX=5518 GN=FGRA07_04388 PE=4 SV=1	FGRAMPH1_01T03805	1	0.0551134	50.703	DALK(1)AAR	2	-0.55653	1
2Fe-2S ferredoxin-type iron-sulfur binding domain	0.0603242	A0A1C3YI88	1170	K	Xanthine dehydrogenase OS=Gibberella zeae OX=5518 GN=FGRA07_04388 PE=4 SV=1	FGRAMPH1_01T03805	1	1.05897e-05	88.075	TPEIGYDWTTGK(1)GK	3	-3.254	1
2Fe-2S ferredoxin-type iron-sulfur binding domain	0.0603242	A0A1C3YI88	1130	K	Xanthine dehydrogenase OS=Gibberella zeae OX=5518 GN=FGRA07_04388 PE=4 SV=1	FGRAMPH1_01T03805	1	0.0391933	51.979	K(1)LGPDATMK	2	-0.78411	1
2Fe-2S ferredoxin-type iron-sulfur binding domain	0.0603242	A0A1C3YI88	423	K	Xanthine dehydrogenase OS=Gibberella zeae OX=5518 GN=FGRA07_04388 PE=4 SV=1	FGRAMPH1_01T03805	1	0.000275038	79.471	K(1)TALAQDAIIASIR	3	1.0957	1
SAM-dependent methyltransferase SMT-type	0.0110922	A0A0E0SMA3	362	K	Sterol 24-C-methyltransferase OS=Gibberella zeae (strain PH-1 / ATCC MYA-4620 / FGSC 9075 / NRRL 31084) OX=229533 GN=FG05740.1 PE=3 SV=1	FG05740.1	1	6.82532e-06	111.52	GADALVEGGK(1)R	2	-2.6973	1
SAM-dependent methyltransferase SMT-type	0.0110922	I1RGC4	60	K	Sterol 24-C-methyltransferase OS=Gibberella zeae (strain PH-1 / ATCC MYA-4620 / FGSC 9075 / NRRL 31084) OX=229533 GN=FG02783.1 PE=3 SV=1	FG02783.1	1	0.00032744	74.296	HWDNK(1)PAENETPEER	3	-0.78895	1
ATPase, F1/V1 complex, beta subunit, C-terminal	0.0110922	I1RS90	772	K	Vacuolar ATP synthase catalytic subunit A OS=Gibberella zeae OX=5518 GN=FGRA07_05286 PE=3 SV=1	FGRAMPH1_01T23721	1	1.23716e-08	111.78	QLK(1)FEVPTDGQEVITK	3	0.30163	1
ATPase, F1/V1 complex, beta subunit, C-terminal	0.0110922	I1RS90	756	K	Vacuolar ATP synthase catalytic subunit A OS=Gibberella zeae OX=5518 GN=FGRA07_05286 PE=3 SV=1	FGRAMPH1_01T23721	1	0.00166204	69.352	VIAQGQSWAK(1)VR	2	-2.9205	1
ATPase, F1/V1 complex, beta subunit, C-terminal	0.0110922	I1RS90	326	K	Vacuolar ATP synthase catalytic subunit A OS=Gibberella zeae OX=5518 GN=FGRA07_05286 PE=3 SV=1	FGRAMPH1_01T23721	1	0.0064645	66.486	K(1)WEFTPSVK	3	0.042506	2
ATPase, F1/V1 complex, beta subunit, C-terminal	0.0110922	I1RS90	414	K	Vacuolar ATP synthase catalytic subunit A OS=Gibberella zeae OX=5518 GN=FGRA07_05286 PE=3 SV=1	FGRAMPH1_01T23721	1	4.46709e-05	80.245	K(1)SADQPFIVGQR	3	3.2858	1
ATPase, F1/V1 complex, beta subunit, C-terminal	0.0110922	I1RS90	785	K	Vacuolar ATP synthase catalytic subunit A OS=Gibberella zeae OX=5518 GN=FGRA07_05286 PE=3 SV=1	FGRAMPH1_01T23721	1	0.0120489	54.276	FEVPTDGQEVITK(1)R	3	-0.6819	1
ATPase, F1/V1 complex, beta subunit, C-terminal	0.0110922	V6R3J1	468	K	ATP synthase subunit beta OS=Gibberella zeae (strain PH-1 / ATCC MYA-4620 / FGSC 9075 / NRRL 31084) OX=229533 GN=FGRAMPH1_01T14983 PE=3 SV=1	FGRAMPH1_01T14983	1	1.53808e-07	173.72	LVDLK(1)ETINSFK	3	0.43271	4
ATPase, F1/V1 complex, beta subunit, C-terminal	0.0110922	V6R3J1	500	K	ATP synthase subunit beta OS=Gibberella zeae (strain PH-1 / ATCC MYA-4620 / FGSC 9075 / NRRL 31084) OX=229533 GN=FGRAMPH1_01T14983 PE=3 SV=1	FGRAMPH1_01T14983	1	8.06086e-15	153.87	AILSGEGDNLPEGAFYMVGDFASAK(1)AK	3	-0.87446	1
Haem peroxidase, plant/fungal/bacterial	0.0182633	I1RGU6	261	K	Catalase-peroxidase OS=Gibberella zeae (strain PH-1 / ATCC MYA-4620 / FGSC 9075 / NRRL 31084) OX=229533 GN=FG02974.1 PE=3 SV=1	FG02974.1	1	6.20986e-05	83.395	GTTKPGATDSDQTEHK(1)DIHNR	5	0.14754	1
Haem peroxidase, plant/fungal/bacterial	0.0182633	I1RGU6	655	K	Catalase-peroxidase OS=Gibberella zeae (strain PH-1 / ATCC MYA-4620 / FGSC 9075 / NRRL 31084) OX=229533 GN=FG02974.1 PE=3 SV=1	FG02974.1	1	0.000266223	98.156	VK(1)LEHMLIDR	3	-0.073723	3
Haem peroxidase, plant/fungal/bacterial	0.0182633	I1RGU6	607	K	Catalase-peroxidase OS=Gibberella zeae (strain PH-1 / ATCC MYA-4620 / FGSC 9075 / NRRL 31084) OX=229533 GN=FG02974.1 PE=3 SV=1	FG02974.1	1	0.000174809	77.506	AAK(1)DAGVNVTVPFTPGR	3	2.4345	1
Haem peroxidase, plant/fungal/bacterial	0.0182633	I1RGU6	465	K	Catalase-peroxidase OS=Gibberella zeae (strain PH-1 / ATCC MYA-4620 / FGSC 9075 / NRRL 31084) OX=229533 GN=FG02974.1 PE=3 SV=1	FG02974.1	1	0.00830126	70.525	AWFK(1)LTHR	3	-0.68345	1
Haem peroxidase, plant/fungal/bacterial	0.0182633	I1RGU6	793	K	Catalase-peroxidase OS=Gibberella zeae (strain PH-1 / ATCC MYA-4620 / FGSC 9075 / NRRL 31084) OX=229533 GN=FG02974.1 PE=3 SV=1	FG02974.1	1	0.00306613	77.744	NGK(1)APNVSPR	2	-0.29433	1
Haem peroxidase, plant/fungal/bacterial	0.0182633	I1RGU6	586	K	Catalase-peroxidase OS=Gibberella zeae (strain PH-1 / ATCC MYA-4620 / FGSC 9075 / NRRL 31084) OX=229533 GN=FG02974.1 PE=3 SV=1	FG02974.1	1	0.00558727	50.865	NFNDSQSNGK(1)AISLADVIVLAGSAAVEK	4	2.1936	1
Haem peroxidase, plant/fungal/bacterial	0.0182633	I1RGU6	769	K	Catalase-peroxidase OS=Gibberella zeae (strain PH-1 / ATCC MYA-4620 / FGSC 9075 / NRRL 31084) OX=229533 GN=FG02974.1 PE=3 SV=1	FG02974.1	1	1.43816e-06	103.01	ATAETYAEAGGSEK(1)LVR	2	0.24253	2
Haem peroxidase, plant/fungal/bacterial	0.0182633	I1RGU6	461	K	Catalase-peroxidase OS=Gibberella zeae (strain PH-1 / ATCC MYA-4620 / FGSC 9075 / NRRL 31084) OX=229533 GN=FG02974.1 PE=3 SV=1	FG02974.1	1	2.46273e-09	125.45	FLENPQEFNDAFAK(1)AWFK	3	-1.1589	1
Haem peroxidase, plant/fungal/bacterial	0.0182633	I1RGU6	105	K	Catalase-peroxidase OS=Gibberella zeae (strain PH-1 / ATCC MYA-4620 / FGSC 9075 / NRRL 31084) OX=229533 GN=FG02974.1 PE=3 SV=1	FG02974.1	1	7.81013e-07	132.24	SLDYNALK(1)EDLRK	3	0.44045	3
Haem peroxidase, plant/fungal/bacterial	0.0182633	I1RGU6	65	K	Catalase-peroxidase OS=Gibberella zeae (strain PH-1 / ATCC MYA-4620 / FGSC 9075 / NRRL 31084) OX=229533 GN=FG02974.1 PE=3 SV=1	FG02974.1	1	1.71628e-05	87.654	IPNVAGHGVTHQK(1)WWPESLK	4	-0.084032	1
Haem peroxidase, plant/fungal/bacterial	0.0182633	I1RGU6	698	K	Catalase-peroxidase OS=Gibberella zeae (strain PH-1 / ATCC MYA-4620 / FGSC 9075 / NRRL 31084) OX=229533 GN=FG02974.1 PE=3 SV=1	FG02974.1	1	9.52542e-06	86.016	ALNANWDGSSHGILTK(1)R	3	-0.50773	1
Haem peroxidase, plant/fungal/bacterial	0.0182633	I1RGU6	422	K	Catalase-peroxidase OS=Gibberella zeae (strain PH-1 / ATCC MYA-4620 / FGSC 9075 / NRRL 31084) OX=229533 GN=FG02974.1 PE=3 SV=1	FG02974.1	1	3.15076e-06	101.72	DAEATVPHAYDSSK(1)K	3	0.79863	1
Haem peroxidase, plant/fungal/bacterial	0.0182633	A0A098DJU9	559	K	Catalase-peroxidase OS=Gibberella zeae (strain PH-1 / ATCC MYA-4620 / FGSC 9075 / NRRL 31084) OX=229533 GN=FG03850.1 PE=3 SV=1	FG03850.1	1	0.000229293	122.69	SVQK(1)EFNAK	2	-1.6677	2
Haem peroxidase, plant/fungal/bacterial	0.0182633	A0A098DJU9	756	K	Catalase-peroxidase OS=Gibberella zeae (strain PH-1 / ATCC MYA-4620 / FGSC 9075 / NRRL 31084) OX=229533 GN=FG03850.1 PE=3 SV=1	FG03850.1	1	6.30839e-06	130.15	FAK(1)DFIAAWTK	2	0.28337	4
Haem peroxidase, plant/fungal/bacterial	0.0182633	A0A098DJU9	468	K	Catalase-peroxidase OS=Gibberella zeae (strain PH-1 / ATCC MYA-4620 / FGSC 9075 / NRRL 31084) OX=229533 GN=FG03850.1 PE=3 SV=1	FG03850.1	1	2.87006e-07	167.03	EK(1)FIWQDPLPER	2	-0.42165	1
Haem peroxidase, plant/fungal/bacterial	0.0182633	A0A098DJU9	443	K	Catalase-peroxidase OS=Gibberella zeae (strain PH-1 / ATCC MYA-4620 / FGSC 9075 / NRRL 31084) OX=229533 GN=FG03850.1 PE=3 SV=1	FG03850.1	1	0.0082269	55.011	NPEEMNEAFAK(1)AWYK	3	-0.19846	1
Haem peroxidase, plant/fungal/bacterial	0.0182633	A0A098DJU9	594	K	Catalase-peroxidase OS=Gibberella zeae (strain PH-1 / ATCC MYA-4620 / FGSC 9075 / NRRL 31084) OX=229533 GN=FG03850.1 PE=3 SV=1	FG03850.1	1	7.33126e-07	107.82	DAGLK(1)DVVVPFTPGR	3	-1.3624	3
Haem peroxidase, plant/fungal/bacterial	0.0182633	A0A098DJU9	703	K	Catalase-peroxidase OS=Gibberella zeae (strain PH-1 / ATCC MYA-4620 / FGSC 9075 / NRRL 31084) OX=229533 GN=FG03850.1 PE=3 SV=1	FG03850.1	0.979512	0.0182199	69.198	WSK(0.98)K(0.02)DER	3	0.43154	1
Haem peroxidase, plant/fungal/bacterial	0.0182633	A0A098DJU9	682	K	Catalase-peroxidase OS=Gibberella zeae (strain PH-1 / ATCC MYA-4620 / FGSC 9075 / NRRL 31084) OX=229533 GN=FG03850.1 PE=3 SV=1	FG03850.1	1	5.52791e-17	182.22	ALNANFDGSSNGILTEK(1)K	3	0.96135	4
Haem peroxidase, plant/fungal/bacterial	0.0182633	A0A098DJU9	166	K	Catalase-peroxidase OS=Gibberella zeae (strain PH-1 / ATCC MYA-4620 / FGSC 9075 / NRRL 31084) OX=229533 GN=FG03850.1 PE=3 SV=1	FG03850.1	1	2.50767e-09	117	FAPLNSWPDNQNLDK(1)AR	3	1.3833	1
Haem peroxidase, plant/fungal/bacterial	0.0182633	A0A098DJU9	764	K	Catalase-peroxidase OS=Gibberella zeae (strain PH-1 / ATCC MYA-4620 / FGSC 9075 / NRRL 31084) OX=229533 GN=FG03850.1 PE=3 SV=1	FG03850.1	1	6.17413e-06	97.273	DFIAAWTK(1)VMNLDR	3	-0.92377	2
Haem peroxidase, plant/fungal/bacterial	0.0182633	A0A098DJU9	683	K	Catalase-peroxidase OS=Gibberella zeae (strain PH-1 / ATCC MYA-4620 / FGSC 9075 / NRRL 31084) OX=229533 GN=FG03850.1 PE=3 SV=1	FG03850.1	1	6.27238e-09	111.77	K(1)GQLTNDFFVNLLSPAYK	4	-0.55643	2
Haem peroxidase, plant/fungal/bacterial	0.0182633	A0A098DJU9	100	K	Catalase-peroxidase OS=Gibberella zeae (strain PH-1 / ATCC MYA-4620 / FGSC 9075 / NRRL 31084) OX=229533 GN=FG03850.1 PE=3 SV=1	FG03850.1	1	0.000336532	113.93	SLDFEALK(1)K	3	-0.26369	3
Haem peroxidase, plant/fungal/bacterial	0.0182633	A0A098DJU9	564	K	Catalase-peroxidase OS=Gibberella zeae (strain PH-1 / ATCC MYA-4620 / FGSC 9075 / NRRL 31084) OX=229533 GN=FG03850.1 PE=3 SV=1	FG03850.1	1	0.000459627	107.03	EFNAK(1)SGSK	2	-0.071118	4
Haem peroxidase, plant/fungal/bacterial	0.0182633	A0A098DJU9	479	K	Catalase-peroxidase OS=Gibberella zeae (strain PH-1 / ATCC MYA-4620 / FGSC 9075 / NRRL 31084) OX=229533 GN=FG03850.1 PE=3 SV=1	FG03850.1	1	1.55714e-12	185.02	K(1)GDVITDEDISSLK	2	0.43086	2
Haem peroxidase, plant/fungal/bacterial	0.0182633	A0A098DJU9	466	K	Catalase-peroxidase OS=Gibberella zeae (strain PH-1 / ATCC MYA-4620 / FGSC 9075 / NRRL 31084) OX=229533 GN=FG03850.1 PE=3 SV=1	FG03850.1	1	0.000501261	94.767	YLGPDVPK(1)EK	2	0.0086459	2
Haem peroxidase, plant/fungal/bacterial	0.0182633	A0A098DJU9	512	K	Catalase-peroxidase OS=Gibberella zeae (strain PH-1 / ATCC MYA-4620 / FGSC 9075 / NRRL 31084) OX=229533 GN=FG03850.1 PE=3 SV=1	FG03850.1	1	5.80289e-07	134.18	LVSTAWK(1)SASTFR	3	-0.1125	1
Haem peroxidase, plant/fungal/bacterial	0.0182633	A0A098DJU9	589	K	Catalase-peroxidase OS=Gibberella zeae (strain PH-1 / ATCC MYA-4620 / FGSC 9075 / NRRL 31084) OX=229533 GN=FG03850.1 PE=3 SV=1	FG03850.1	1	0.00209735	99.815	AAK(1)DAGLK	2	-0.17129	2
Haem peroxidase, plant/fungal/bacterial	0.0182633	A0A098DJU9	751	K	Catalase-peroxidase OS=Gibberella zeae (strain PH-1 / ATCC MYA-4620 / FGSC 9075 / NRRL 31084) OX=229533 GN=FG03850.1 PE=3 SV=1	FG03850.1	1	4.74155e-23	241.27	AISEVYGSADAK(1)EK	4	0.024734	5
Haem peroxidase, plant/fungal/bacterial	0.0182633	A0A098DJU9	555	K	Catalase-peroxidase OS=Gibberella zeae (strain PH-1 / ATCC MYA-4620 / FGSC 9075 / NRRL 31084) OX=229533 GN=FG03850.1 PE=3 SV=1	FG03850.1	1	0.000834674	77.062	QVLSALK(1)SVQK	3	0.33753	1
Haem peroxidase, plant/fungal/bacterial	0.0182633	A0A098DJU9	316	K	Catalase-peroxidase OS=Gibberella zeae (strain PH-1 / ATCC MYA-4620 / FGSC 9075 / NRRL 31084) OX=229533 GN=FG03850.1 PE=3 SV=1	FG03850.1	1	5.94748e-10	118.42	THGAVPGK(1)NIGPEPEAADLGEMGLGWHNR	4	-0.62057	2
Haem peroxidase, plant/fungal/bacterial	0.0182633	A0A098DJU9	447	K	Catalase-peroxidase OS=Gibberella zeae (strain PH-1 / ATCC MYA-4620 / FGSC 9075 / NRRL 31084) OX=229533 GN=FG03850.1 PE=3 SV=1	FG03850.1	1	0.00113894	102.71	AWYK(1)LLHR	2	1.6359	3
Haem peroxidase, plant/fungal/bacterial	0.0182633	A0A098DJU9	545	K	Catalase-peroxidase OS=Gibberella zeae (strain PH-1 / ATCC MYA-4620 / FGSC 9075 / NRRL 31084) OX=229533 GN=FG03850.1 PE=3 SV=1	FG03850.1	1	6.86867e-06	91.401	IALEPQVNWASNNPK(1)QLK	3	-0.5428	1
Haem peroxidase, plant/fungal/bacterial	0.0182633	A0A098DJU9	774	K	Catalase-peroxidase OS=Gibberella zeae (strain PH-1 / ATCC MYA-4620 / FGSC 9075 / NRRL 31084) OX=229533 GN=FG03850.1 PE=3 SV=1	FG03850.1	1	0.0175423	73.233	FDVK(1)VSK	3	-0.041951	2
Haem peroxidase, plant/fungal/bacterial	0.0182633	A0A098DJU9	175	K	Catalase-peroxidase OS=Gibberella zeae (strain PH-1 / ATCC MYA-4620 / FGSC 9075 / NRRL 31084) OX=229533 GN=FG03850.1 PE=3 SV=1	FG03850.1	1	0.0030901	84.244	LIWPIK(1)QK	3	-1.1877	1
Haem peroxidase, plant/fungal/bacterial	0.0182633	Q4ING3	274	K	Cytochrome c peroxidase, mitochondrial OS=Gibberella zeae (strain PH-1 / ATCC MYA-4620 / FGSC 9075 / NRRL 31084) OX=229533 GN=CCP1 PE=3 SV=1	CCP1	1	0.000103469	121.73	LLVEEK(1)WQWK	3	0.10653	1
Haem peroxidase, plant/fungal/bacterial	0.0182633	Q4ING3	123	K	Cytochrome c peroxidase, mitochondrial OS=Gibberella zeae (strain PH-1 / ATCC MYA-4620 / FGSC 9075 / NRRL 31084) OX=229533 GN=CCP1 PE=3 SV=1	CCP1	1	3.75142e-09	119.41	LAWHASGTYDK(1)ETGTGGSNGATMR	3	-0.068049	2
Haem peroxidase, plant/fungal/bacterial	0.0182633	Q4ING3	289	K	Cytochrome c peroxidase, mitochondrial OS=Gibberella zeae (strain PH-1 / ATCC MYA-4620 / FGSC 9075 / NRRL 31084) OX=229533 GN=CCP1 PE=3 SV=1	CCP1	1	7.21244e-08	121.13	WNGPAQYEDK(1)STK	3	1.4129	2
Haem peroxidase, plant/fungal/bacterial	0.0182633	Q4ING3	213	K	Cytochrome c peroxidase, mitochondrial OS=Gibberella zeae (strain PH-1 / ATCC MYA-4620 / FGSC 9075 / NRRL 31084) OX=229533 GN=CCP1 PE=3 SV=1	CCP1	1	0.00754969	86.472	SDRDVSGCTPDGRLPDASK(1)R	4	-0.92056	2
Haem peroxidase, plant/fungal/bacterial	0.0182633	Q4ING3	307	K	Cytochrome c peroxidase, mitochondrial OS=Gibberella zeae (strain PH-1 / ATCC MYA-4620 / FGSC 9075 / NRRL 31084) OX=229533 GN=CCP1 PE=3 SV=1	CCP1	1	1.8365e-09	130.72	SLMMLPSDIALIEDK(1)K	3	0.81566	5
Haem peroxidase, plant/fungal/bacterial	0.0182633	Q4ING3	160	K	Cytochrome c peroxidase, mitochondrial OS=Gibberella zeae (strain PH-1 / ATCC MYA-4620 / FGSC 9075 / NRRL 31084) OX=229533 GN=CCP1 PE=3 SV=1	CCP1	1	0.000584154	102.4	DFLQPVK(1)EK	2	-1.663	3
Haem peroxidase, plant/fungal/bacterial	0.0182633	Q4ING3	279	K	Cytochrome c peroxidase, mitochondrial OS=Gibberella zeae (strain PH-1 / ATCC MYA-4620 / FGSC 9075 / NRRL 31084) OX=229533 GN=CCP1 PE=3 SV=1	CCP1	1	5.03276e-06	149.23	K(1)WNGPAQYEDK	2	1.1414	3
Haem peroxidase, plant/fungal/bacterial	0.0182633	Q4ING3	81	K	Cytochrome c peroxidase, mitochondrial OS=Gibberella zeae (strain PH-1 / ATCC MYA-4620 / FGSC 9075 / NRRL 31084) OX=229533 GN=CCP1 PE=3 SV=1	CCP1	1	2.88853e-06	148.96	VFNPSK(1)EDYQK	3	0.66868	4
Haem peroxidase, plant/fungal/bacterial	0.0182633	Q4ING3	315	K	Cytochrome c peroxidase, mitochondrial OS=Gibberella zeae (strain PH-1 / ATCC MYA-4620 / FGSC 9075 / NRRL 31084) OX=229533 GN=CCP1 PE=3 SV=1	CCP1	0.999918	0.0145453	57.785	FKPWVEK(1)YAK	4	-0.12351	1
Haem peroxidase, plant/fungal/bacterial	0.0182633	Q4ING3	308	K	Cytochrome c peroxidase, mitochondrial OS=Gibberella zeae (strain PH-1 / ATCC MYA-4620 / FGSC 9075 / NRRL 31084) OX=229533 GN=CCP1 PE=3 SV=1	CCP1	0.994006	0.00422704	88.495	K(0.994)FK(0.006)PWVEK	2	-0.20997	1
Haem peroxidase, plant/fungal/bacterial	0.0182633	Q4ING3	98	K	Cytochrome c peroxidase, mitochondrial OS=Gibberella zeae (strain PH-1 / ATCC MYA-4620 / FGSC 9075 / NRRL 31084) OX=229533 GN=CCP1 PE=3 SV=1	CCP1	1	1.47128e-34	256.49	LEEK(1)DDYDDGSYGPVLVR	2	0.27709	6
Haem peroxidase, plant/fungal/bacterial	0.0182633	Q4ING3	318	K	Cytochrome c peroxidase, mitochondrial OS=Gibberella zeae (strain PH-1 / ATCC MYA-4620 / FGSC 9075 / NRRL 31084) OX=229533 GN=CCP1 PE=3 SV=1	CCP1	1	0.000141873	117.79	YAK(1)DNDAFFK	2	-0.41134	6
Haem peroxidase, plant/fungal/bacterial	0.0182633	Q4ING3	292	K	Cytochrome c peroxidase, mitochondrial OS=Gibberella zeae (strain PH-1 / ATCC MYA-4620 / FGSC 9075 / NRRL 31084) OX=229533 GN=CCP1 PE=3 SV=1	CCP1	1	0.000325905	71.376	STK(1)SLMMLPSDIALIEDK	3	-0.48217	1
Haem peroxidase, plant/fungal/bacterial	0.0182633	Q4ING3	86	K	Cytochrome c peroxidase, mitochondrial OS=Gibberella zeae (strain PH-1 / ATCC MYA-4620 / FGSC 9075 / NRRL 31084) OX=229533 GN=CCP1 PE=3 SV=1	CCP1	1	9.11817e-14	150.05	EDYQK(1)VYNEIAAR	2	1.2307	5
Haem peroxidase, plant/fungal/bacterial	0.0182633	Q4ING3	325	K	Cytochrome c peroxidase, mitochondrial OS=Gibberella zeae (strain PH-1 / ATCC MYA-4620 / FGSC 9075 / NRRL 31084) OX=229533 GN=CCP1 PE=3 SV=1	CCP1	1	1.54806e-08	125.33	DNDAFFK(1)DFSNVVLR	3	0.42797	2
Translation protein SH3-like domain	0.00120206	A0A1C3YMA1	328	K	Putative woronin body major protein OS=Fusarium sporotrichioides OX=5514 GN=FSPOR_9705 PE=4 SV=1	FGRAMPH1_01T10701	1	0.000355162	100.38	TVESSK(1)SDNK	2	-0.11537	1
Translation protein SH3-like domain	0.00120206	A0A1C3YMA1	351	K	Putative woronin body major protein OS=Fusarium sporotrichioides OX=5514 GN=FSPOR_9705 PE=4 SV=1	FGRAMPH1_01T10701	1	0.0163585	55.314	NGGIHK(1)LGDK	3	-0.44083	1
Translation protein SH3-like domain	0.00120206	A0A1C3YMA1	322	K	Putative woronin body major protein OS=Fusarium sporotrichioides OX=5514 GN=FSPOR_9705 PE=4 SV=1	FGRAMPH1_01T10701	1	0.00039357	98.902	FTEK(1)TVESSK	3	-2.8616	2
Translation protein SH3-like domain	0.00120206	I1RBS6	37	K	60S ribosomal protein L6 OS=Gibberella zeae (strain PH-1 / ATCC MYA-4620 / FGSC 9075 / NRRL 31084) OX=229533 GN=FG01016.1 PE=3 SV=1	FG01016.1	1	6.22369e-08	167.32	WYPAGDDAENK(1)K	2	-1.8118	3
Translation protein SH3-like domain	0.00120206	I1RBS6	26	K	60S ribosomal protein L6 OS=Gibberella zeae (strain PH-1 / ATCC MYA-4620 / FGSC 9075 / NRRL 31084) OX=229533 GN=FG01016.1 PE=3 SV=1	FG01016.1	1	1.3237e-05	103.14	K(1)WYPAGDDAENKK	3	0.28678	1
Translation protein SH3-like domain	0.00120206	I1RPM4	92	K	60s ribosomal protein l27-a OS=Fusarium langsethiae OX=179993 GN=FLAG1_01615 PE=4 SV=1	FG05999.1	1	2.92343e-06	102.08	YTLELEGLK(1)GAVSNDTFK	3	0.54791	1
Translation protein SH3-like domain	0.00120206	I1RPM4	125	K	60s ribosomal protein l27-a OS=Fusarium langsethiae OX=179993 GN=FLAG1_01615 PE=4 SV=1	FG05999.1	1	0.0226033	67.464	YTSGK(1)NR	2	-0.13692	1
Translation protein SH3-like domain	0.00120206	I1RPM4	101	K	60s ribosomal protein l27-a OS=Fusarium langsethiae OX=179993 GN=FLAG1_01615 PE=4 SV=1	FG05999.1	1	2.80528e-10	167.69	GAVSNDTFK(1)EVSQR	2	0.84088	2
Translation protein SH3-like domain	0.00120206	V6RIV9	107	K	50s ribosomal protein l21e OS=Fusarium langsethiae OX=179993 GN=FLAG1_00019 PE=4 SV=1	FG08895.1	1	0.0572189	41.429	SREDFLK(1)R	3	0.48467	1
Translation protein SH3-like domain	0.00120206	I1RW99	42	K	50s ribosomal protein l14e OS=Fusarium langsethiae OX=179993 GN=FLAG1_01888 PE=4 SV=1	FG08561.1	1	0.0394885	48.286	VVVINGDHPFAGHLATIVEIIDHK(1)R	5	-1.8065	1
Translation protein SH3-like domain	0.00120206	I1RW99	92	K	50s ribosomal protein l14e OS=Fusarium langsethiae OX=179993 GN=FLAG1_01888 PE=4 SV=1	FG08561.1	1	2.93773e-06	146.79	KLWEK(1)SEIDSK	3	0.62013	1
Translation protein SH3-like domain	0.00120206	I1RW99	98	K	50s ribosomal protein l14e OS=Fusarium langsethiae OX=179993 GN=FLAG1_01888 PE=4 SV=1	FG08561.1	1	5.7193e-08	115.12	SEIDSK(1)WEQTNWAK	3	0.73105	2
Translation protein SH3-like domain	0.00120206	I1RW99	115	K	50s ribosomal protein l14e OS=Fusarium langsethiae OX=179993 GN=FLAG1_01888 PE=4 SV=1	FG08561.1	1	0.00880983	80.24	K(1)ALTDFER	2	0.42501	1
Translation protein SH3-like domain	0.00120206	I1RW99	107	K	50s ribosomal protein l14e OS=Fusarium langsethiae OX=179993 GN=FLAG1_01888 PE=4 SV=1	FG08561.1	1	0.00743105	83.429	K(1)RDQMER	3	0.24758	1
Translation protein SH3-like domain	0.00120206	A0A1C3YKV3	50	K	60S ribosomal protein L2 OS=Gibberella zeae OX=5518 GN=FGRA07_05359 PE=4 SV=1	FGRAMPH1_01T23525	1	0.000221077	105.52	GAPLAK(1)VVFR	2	0.42184	1
Translation protein SH3-like domain	0.00120206	A0A1C3YKV3	146	K	60S ribosomal protein L2 OS=Gibberella zeae OX=5518 GN=FGRA07_05359 PE=4 SV=1	FGRAMPH1_01T23525	1	0.00428716	82.75	K(1)VVHSGSR	3	0.24333	1
Succinyl-CoA synthetase-like	0.163123	I1RPR1	87	K	Putative ATP-citrate synthase subunit 2 OS=Fusarium culmorum OX=5516 GN=FCULG_00001463 PE=4 SV=1	FG06039.1	1	0.000417094	89.171	GK(1)SGLLALNK	2	-0.031705	2
Succinyl-CoA synthetase-like	0.163123	I1RPR1	101	K	Putative ATP-citrate synthase subunit 2 OS=Fusarium culmorum OX=5516 GN=FCULG_00001463 PE=4 SV=1	FG06039.1	1	0.000126764	87.863	SWPEAK(1)AWVAER	2	-0.90685	2
Succinyl-CoA synthetase-like	0.163123	I1RPR1	326	K	Putative ATP-citrate synthase subunit 2 OS=Fusarium culmorum OX=5516 GN=FCULG_00001463 PE=4 SV=1	FG06039.1	1	0.00567425	72.365	LTVLNAK(1)GR	2	0.7908	1
Succinyl-CoA synthetase-like	0.163123	A0A098E0Z2	532	K	ATP-citrate synthase subunit 1 OS=Gibberella zeae OX=5518 GN=FGRA07_06175 PE=3 SV=1	FGRAMPH1_01T19345	1	2.54579e-10	135.09	VELVK(1)EYVLNNFPSHK	4	0.11726	2
Succinyl-CoA synthetase-like	0.163123	A0A098E0Z2	618	K	ATP-citrate synthase subunit 1 OS=Gibberella zeae OX=5518 GN=FGRA07_06175 PE=3 SV=1	FGRAMPH1_01T19345	1	6.86365e-07	126.5	SIGLIAHFLDQK(1)R	3	-0.94963	1
Succinyl-CoA synthetase-like	0.163123	A0A098E0Z2	558	K	ATP-citrate synthase subunit 1 OS=Gibberella zeae OX=5518 GN=FGRA07_06175 PE=3 SV=1	FGRAMPH1_01T19345	1	0.000369192	71.354	LLDYALAVETVTTSK(1)K	3	-0.28057	1
Succinyl-CoA synthetase-like	0.163123	A0A098E0Z2	493	K	ATP-citrate synthase subunit 1 OS=Gibberella zeae OX=5518 GN=FGRA07_06175 PE=3 SV=1	FGRAMPH1_01T19345	1	0.000906262	95.483	AFDK(1)GLSPR	2	-0.01526	3
Amidohydrolase-related	0.0229006	I1RYW6	339	K	Homodimeric type OS=Fusarium sporotrichioides OX=5514 GN=FSPOR_868 PE=3 SV=1	FG09577.1	1	1.78372e-06	147.52	SADGK(1)SEVGISR	2	-0.77101	1
Amidohydrolase-related	0.0229006	I1S0B0	134	K	L-rhamnono-gamma-lactonase OS=Fusarium culmorum OX=5516 GN=FCULG_00009572 PE=4 SV=1	FG10131.1	1	0.00986431	56.087	VK(1)EEAGDAWPK	3	-0.02973	1
Amidohydrolase-related	0.0229006	I1RGR7	427	K	Guanine deaminase OS=Gibberella zeae (strain PH-1 / ATCC MYA-4620 / FGSC 9075 / NRRL 31084) OX=229533 GN=FG02941.1 PE=3 SV=1	FG02941.1	1	0.000438274	76.728	HLFEK(1)FVMTGDDR	3	0.12883	1
Amidohydrolase-related	0.0229006	I1RGR7	112	K	Guanine deaminase OS=Gibberella zeae (strain PH-1 / ATCC MYA-4620 / FGSC 9075 / NRRL 31084) OX=229533 GN=FG02941.1 PE=3 SV=1	FG02941.1	1	0.000569473	131.62	FSDPEYAK(1)R	2	-0.74276	1
Amidohydrolase-related	0.0229006	I1RGR7	159	K	Guanine deaminase OS=Gibberella zeae (strain PH-1 / ATCC MYA-4620 / FGSC 9075 / NRRL 31084) OX=229533 GN=FG02941.1 PE=3 SV=1	FG02941.1	1	0.00103211	84.687	AFVGK(1)CNMDR	2	-0.99515	2
Amidohydrolase-related	0.0229006	I1RGR7	272	K	Guanine deaminase OS=Gibberella zeae (strain PH-1 / ATCC MYA-4620 / FGSC 9075 / NRRL 31084) OX=229533 GN=FG02941.1 PE=3 SV=1	FG02941.1	1	2.96242e-24	249.3	GSEADLYESYGLLNK(1)R	2	0.87581	2
Amidohydrolase-related	0.0229006	I1RGR7	40	K	Guanine deaminase OS=Gibberella zeae (strain PH-1 / ATCC MYA-4620 / FGSC 9075 / NRRL 31084) OX=229533 GN=FG02941.1 PE=3 SV=1	FG02941.1	1	0.00718896	82.386	ITGFWK(1)K	3	-1.3788	1
Amidohydrolase-related	0.0229006	I1RGR7	415	K	Guanine deaminase OS=Gibberella zeae (strain PH-1 / ATCC MYA-4620 / FGSC 9075 / NRRL 31084) OX=229533 GN=FG02941.1 PE=3 SV=1	FG02941.1	1	0.0134501	49.537	GLQSVMTPK(1)EPGDSLR	3	0.97681	1
Amidohydrolase-related	0.0229006	I1RGR7	361	K	Guanine deaminase OS=Gibberella zeae (strain PH-1 / ATCC MYA-4620 / FGSC 9075 / NRRL 31084) OX=229533 GN=FG02941.1 PE=3 SV=1	FG02941.1	1	0.000380478	123.96	EVLSEGK(1)DR	2	-0.29456	2
Amidohydrolase-related	0.0229006	I1RXJ0	33	K	2,3-dihydroxybenzoic acid decarboxylase OS=Gibberella zeae OX=5518 GN=FGRA07_09555 PE=4 SV=1	FG09061.1	1	1.76586e-08	124.07	WWAGLFAVDPDK(1)HTK	3	-0.52006	1
Amidohydrolase-related	0.0229006	I1RXJ0	121	K	2,3-dihydroxybenzoic acid decarboxylase OS=Gibberella zeae OX=5518 GN=FGRA07_09555 PE=4 SV=1	FG09061.1	1	0.0112816	73.233	VVTK(1)YGFK	2	-0.68641	1
Amidohydrolase-related	0.0229006	I1RB35	6	K	Urease OS=Gibberella zeae (strain PH-1 / ATCC MYA-4620 / FGSC 9075 / NRRL 31084) OX=229533 GN=FG00740.1 PE=3 SV=1	FG00740.1	1	0.0061036	60.064	MHLVPK(1)EIDK	3	0.095851	2
Amidohydrolase-related	0.0229006	I1RB35	312	K	Urease OS=Gibberella zeae (strain PH-1 / ATCC MYA-4620 / FGSC 9075 / NRRL 31084) OX=229533 GN=FG00740.1 PE=3 SV=1	FG00740.1	1	8.33544e-09	112.74	VERDETIYGDECK(1)FGGGK	3	-1.0132	1
Amidohydrolase-related	0.0229006	I1RB35	791	K	Urease OS=Gibberella zeae (strain PH-1 / ATCC MYA-4620 / FGSC 9075 / NRRL 31084) OX=229533 GN=FG00740.1 PE=3 SV=1	FG00740.1	1	0.0416606	45.598	SIGK(1)SDMK	2	-0.99217	1
Amidohydrolase-related	0.0229006	I1RB35	148	K	Urease OS=Gibberella zeae (strain PH-1 / ATCC MYA-4620 / FGSC 9075 / NRRL 31084) OX=229533 GN=FG00740.1 PE=3 SV=1	FG00740.1	1	0.0441395	54.539	K(1)ITLNEGR	2	-0.95689	1
Amidohydrolase-related	0.0229006	I1RB35	651	K	Urease OS=Gibberella zeae (strain PH-1 / ATCC MYA-4620 / FGSC 9075 / NRRL 31084) OX=229533 GN=FG00740.1 PE=3 SV=1	FG00740.1	1	0.0175358	54.066	TWNTAHK(1)NK	3	0.48102	1
Amidohydrolase-related	0.0229006	I1RB35	223	K	Urease OS=Gibberella zeae (strain PH-1 / ATCC MYA-4620 / FGSC 9075 / NRRL 31084) OX=229533 GN=FG00740.1 PE=3 SV=1	FG00740.1	1	7.20567e-06	119.03	TVTLVEIGGK(1)R	3	0.04475	2
Amidohydrolase-related	0.0229006	I1S2E2	315	K	Allantoinase OS=Gibberella zeae OX=5518 GN=FGRA07_07773 PE=4 SV=1	FG10934.1	1	0.0139298	60.682	HK(1)CCPPIR	3	-0.32014	1
Amidohydrolase-related	0.0229006	I1S2E2	495	K	Allantoinase OS=Gibberella zeae OX=5518 GN=FGRA07_07773 PE=4 SV=1	FG10934.1	1	0.0413466	56.434	VK(1)ETWLR	2	-0.25572	1
LCCL domain	0.0110922	I1S109	1091	K	Transcriptional regulatory rxt3 OS=Fusarium sporotrichioides OX=5514 GN=FSPOR_7770 PE=4 SV=1	FG10402.1	1	0.0416725	48.756	K(1)AMREVK	3	-2.7288	1
LCCL domain	0.0110922	I1RT74	605	K	Lccl containing protein OS=Fusarium langsethiae OX=179993 GN=FLAG1_04440 PE=4 SV=1	FG07373.1	1	0.000776582	89.805	TYFGDIDAK(1)R	2	-0.2816	1
FKBP-type peptidyl-prolyl cis-trans isomerase domain	0.030944	Q4IN00	38	K	FK506-binding protein 2 OS=Gibberella zeae (strain PH-1 / ATCC MYA-4620 / FGSC 9075 / NRRL 31084) OX=229533 GN=FPR2 PE=3 SV=2	FPR2	0.98762	2.50001e-05	88.092	K(0.012)TQK(0.988)GDGVHMHYR	5	1.3282	2
FKBP-type peptidyl-prolyl cis-trans isomerase domain	0.030944	Q4IN00	70	K	FK506-binding protein 2 OS=Gibberella zeae (strain PH-1 / ATCC MYA-4620 / FGSC 9075 / NRRL 31084) OX=229533 GN=FPR2 PE=3 SV=2	FPR2	1	4.94183e-09	122.64	GTPLSFK(1)VGAGQVIK	3	-0.9419	1
FKBP-type peptidyl-prolyl cis-trans isomerase domain	0.030944	Q4IN00	51	K	FK506-binding protein 2 OS=Gibberella zeae (strain PH-1 / ATCC MYA-4620 / FGSC 9075 / NRRL 31084) OX=229533 GN=FPR2 PE=3 SV=2	FPR2	1	0.00625078	81.771	GTLK(1)DSGK	2	0.32757	1
FKBP-type peptidyl-prolyl cis-trans isomerase domain	0.030944	Q4IN00	55	K	FK506-binding protein 2 OS=Gibberella zeae (strain PH-1 / ATCC MYA-4620 / FGSC 9075 / NRRL 31084) OX=229533 GN=FPR2 PE=3 SV=2	FPR2	1	2.22612e-07	170.26	DSGK(1)QFDASYDR	2	0.30381	3
FKBP-type peptidyl-prolyl cis-trans isomerase domain	0.030944	Q4HZB8	37	K	FK506-binding protein 1 OS=Gibberella zeae (strain PH-1 / ATCC MYA-4620 / FGSC 9075 / NRRL 31084) OX=229533 GN=FPR1 PE=3 SV=2	FPR1	1	0.000914113	64.565	EDGTK(1)GDQFDTSVGR	2	0.74594	1
Proteasome component (PCI) domain	0.0114129	I1RSV2	817	K	Eukaryotic translation initiation factor 3 subunit A OS=Gibberella zeae (strain PH-1 / ATCC MYA-4620 / FGSC 9075 / NRRL 31084) OX=229533 GN=TIF32 PE=3 SV=1	TIF32	1	0.000899976	95.618	ELEK(1)QITQR	2	-1.6868	1
Proteasome component (PCI) domain	0.0114129	I1RSV2	779	K	Eukaryotic translation initiation factor 3 subunit A OS=Gibberella zeae (strain PH-1 / ATCC MYA-4620 / FGSC 9075 / NRRL 31084) OX=229533 GN=TIF32 PE=3 SV=1	TIF32	0.999999	0.00183015	73.499	HKESVELK(1)HR	5	-0.35038	1
Proteasome component (PCI) domain	0.0114129	I1RSV2	806	K	Eukaryotic translation initiation factor 3 subunit A OS=Gibberella zeae (strain PH-1 / ATCC MYA-4620 / FGSC 9075 / NRRL 31084) OX=229533 GN=TIF32 PE=3 SV=1	TIF32	1	0.0110409	70.256	RRDEFEK(1)R	3	-0.5519	2
Proteasome component (PCI) domain	0.0114129	I1RYH9	427	K	26S proteasome non-ATPase regulatory subunit 12 OS=Fusarium culmorum OX=5516 GN=FCULG_00010331 PE=4 SV=1	FG09432.1	1	0.00019538	86.463	TVYAK(1)IDRPAR	3	4.1709	1
Proteasome component (PCI) domain	0.0114129	I1RYH9	238	K	26S proteasome non-ATPase regulatory subunit 12 OS=Fusarium culmorum OX=5516 GN=FCULG_00010331 PE=4 SV=1	FG09432.1	1	1.64666e-06	100.43	GEEVPEEK(1)EDDTTDLK	3	-0.5677	2
Proteasome component (PCI) domain	0.0114129	I1RYH9	219	K	26S proteasome non-ATPase regulatory subunit 12 OS=Fusarium culmorum OX=5516 GN=FCULG_00010331 PE=4 SV=1	FG09432.1	1	9.70602e-05	98.592	KTAEQIEK(1)EQK	3	-0.63302	1
Proteasome component (PCI) domain	0.0114129	V6RKY7	166	K	26s proteasome regulatory subunit n7 OS=Fusarium sp. FIESC_12 OX=1755127 GN=FIE12Z_7651 PE=4 SV=1	FG08444.1	1	1.37532e-13	138.91	AIATYESLFEK(1)TGILGTK	3	1.4873	1
Proteasome component (PCI) domain	0.0114129	V6RKY7	201	K	26s proteasome regulatory subunit n7 OS=Fusarium sp. FIESC_12 OX=1755127 GN=FIE12Z_7651 PE=4 SV=1	FG08444.1	1	0.0106224	56.29	AK(1)GLVDTGGDWDRR	3	-0.028696	1
Proteasome component (PCI) domain	0.0114129	V6RKY7	454	K	26s proteasome regulatory subunit n7 OS=Fusarium sp. FIESC_12 OX=1755127 GN=FIE12Z_7651 PE=4 SV=1	FG08444.1	1	7.86729e-07	129.37	GVIETNRPDDK(1)NK	3	-0.73102	1
Proteasome component (PCI) domain	0.0114129	I1RPU3	49	K	Eukaryotic translation initiation factor 3 subunit E OS=Gibberella zeae (strain PH-1 / ATCC MYA-4620 / FGSC 9075 / NRRL 31084) OX=229533 GN=FG06073.1 PE=3 SV=1	FG06073.1	1	0.00501459	83.869	AK(1)ELLSGK	2	-0.59683	1
Proteasome component (PCI) domain	0.0114129	A0A1C3YKF2	192	K	Putative 26S proteasome regulatory subunit rpn3 OS=Fusarium culmorum OX=5516 GN=FCULG_00001471 PE=4 SV=1	FGRAMPH1_01T19357	1	0.00252534	66.538	GADFSK(1)YLSDR	2	-0.79512	1
Dipeptidylpeptidase IV, N-terminal domain	0.030944	I1RNN7	656	K	Putative dipeptidyl-aminopeptidase B OS=Fusarium culmorum OX=5516 GN=FCULG_00001016 PE=3 SV=1	FG05621.1	1	0.0390204	52.482	RPPHFDK(1)K	4	0.22372	1
Dipeptidylpeptidase IV, N-terminal domain	0.030944	I1RNN7	337	K	Putative dipeptidyl-aminopeptidase B OS=Fusarium culmorum OX=5516 GN=FCULG_00001016 PE=3 SV=1	FG05621.1	1	6.70415e-09	122.08	SATWWSEDGK(1)YLSFLR	3	-2.4494	1
Dipeptidylpeptidase IV, N-terminal domain	0.030944	I1S2I7	656	K	Putative dipeptidyl peptidase 4 OS=Fusarium culmorum OX=5516 GN=FCULG_00010952 PE=3 SV=1	FG10982.1	1	0.0151559	66.429	TLDK(1)NEK	3	-0.085875	1
Dipeptidylpeptidase IV, N-terminal domain	0.030944	I1S2I7	25	K	Putative dipeptidyl peptidase 4 OS=Fusarium culmorum OX=5516 GN=FCULG_00010952 PE=3 SV=1	FG10982.1	1	0.000622637	81.09	K(1)PHQPTGEGDR	3	-0.53812	2
Dipeptidylpeptidase IV, N-terminal domain	0.030944	I1S2I7	746	K	Putative dipeptidyl peptidase 4 OS=Fusarium culmorum OX=5516 GN=FCULG_00010952 PE=3 SV=1	FG10982.1	1	0.0128941	81.296	LYDEVK(1)R	2	-0.17314	1
Dipeptidylpeptidase IV, N-terminal domain	0.030944	I1S2I7	108	K	Putative dipeptidyl peptidase 4 OS=Fusarium culmorum OX=5516 GN=FCULG_00010952 PE=3 SV=1	FG10982.1	1	0.000245282	82.069	DLHEYWISGDAK(1)K	3	-1.2238	2
Dipeptidylpeptidase IV, N-terminal domain	0.030944	I1S2I7	429	K	Putative dipeptidyl peptidase 4 OS=Fusarium culmorum OX=5516 GN=FCULG_00010952 PE=3 SV=1	FG10982.1	1	0.00195891	116.25	VSWETK(1)K	2	0.67843	1
Dipeptidylpeptidase IV, N-terminal domain	0.030944	I1S2I7	413	K	Putative dipeptidyl peptidase 4 OS=Fusarium culmorum OX=5516 GN=FCULG_00010952 PE=3 SV=1	FG10982.1	1	0.000562326	135.43	LVYFQASK(1)R	3	0.77204	2
Dipeptidylpeptidase IV, N-terminal domain	0.030944	I1S2I7	87	K	Putative dipeptidyl peptidase 4 OS=Fusarium culmorum OX=5516 GN=FCULG_00010952 PE=3 SV=1	FG10982.1	1	0.000464615	131.83	TTK(1)FVTADK	2	-0.0033602	1
Dipeptidylpeptidase IV, N-terminal domain	0.030944	I1S2I7	93	K	Putative dipeptidyl peptidase 4 OS=Fusarium culmorum OX=5516 GN=FCULG_00010952 PE=3 SV=1	FG10982.1	1	0.000256464	112.36	FVTADK(1)LPK	3	-0.048951	2
Dipeptidylpeptidase IV, N-terminal domain	0.030944	I1S2I7	256	K	Putative dipeptidyl peptidase 4 OS=Fusarium culmorum OX=5516 GN=FCULG_00010952 PE=3 SV=1	FG10982.1	1	0.0269172	62.546	YPK(1)VGSK	2	-0.2925	1
Dipeptidylpeptidase IV, N-terminal domain	0.030944	I1S2I7	96	K	Putative dipeptidyl peptidase 4 OS=Fusarium culmorum OX=5516 GN=FCULG_00010952 PE=3 SV=1	FG10982.1	1	2.13007e-08	121.95	LPK(1)DLHEYWISGDAK	3	0.564	1
Dipeptidylpeptidase IV, N-terminal domain	0.030944	I1S2I7	485	K	Putative dipeptidyl peptidase 4 OS=Fusarium culmorum OX=5516 GN=FCULG_00010952 PE=3 SV=1	FG10982.1	1	1.62672e-05	168.3	TLVDNK(1)QFYK	2	-0.10684	4
Alpha-helical ferredoxin	0.0110922	I1RCV1	2041	K	Glutamate synthase OS=Gibberella zeae OX=5518 GN=FGRA07_04267 PE=4 SV=1	FG01433.1	0.991196	0.00539633	67.334	K(0.009)NVK(0.991)TAPGK	3	0.14424	1
Alpha-helical ferredoxin	0.0110922	I1RCV1	2000	K	Glutamate synthase OS=Gibberella zeae OX=5518 GN=FGRA07_04267 PE=4 SV=1	FG01433.1	1	0.000508646	98.156	SPSGGWDMK(1)K	2	0.46358	1
Alpha-helical ferredoxin	0.0110922	I1RNM7	271	K	Succinate dehydrogenase [ubiquinone] iron-sulfur subunit, mitochondrial OS=Gibberella zeae (strain PH-1 / ATCC MYA-4620 / FGSC 9075 / NRRL 31084) OX=229533 GN=FG05610.1 PE=3 SV=1	FG05610.1	1	0.0156234	78.77	AIAEIK(1)K	3	-0.28617	3
Alpha-helical ferredoxin	0.0110922	I1RNM7	60	K	Succinate dehydrogenase [ubiquinone] iron-sulfur subunit, mitochondrial OS=Gibberella zeae (strain PH-1 / ATCC MYA-4620 / FGSC 9075 / NRRL 31084) OX=229533 GN=FG05610.1 PE=3 SV=1	FG05610.1	1	6.275e-06	129.34	WNPDTPSEK(1)PR	2	-0.17946	1
Alpha-helical ferredoxin	0.0110922	I1RNM7	272	K	Succinate dehydrogenase [ubiquinone] iron-sulfur subunit, mitochondrial OS=Gibberella zeae (strain PH-1 / ATCC MYA-4620 / FGSC 9075 / NRRL 31084) OX=229533 GN=FG05610.1 PE=3 SV=1	FG05610.1	1	0.0265032	68.7	K(1)QMAFGN	2	-0.034513	1
Alpha-helical ferredoxin	0.0110922	I1RNM7	259	K	Succinate dehydrogenase [ubiquinone] iron-sulfur subunit, mitochondrial OS=Gibberella zeae (strain PH-1 / ATCC MYA-4620 / FGSC 9075 / NRRL 31084) OX=229533 GN=FG05610.1 PE=3 SV=1	FG05610.1	1	0.000229639	105.2	ACPK(1)GLNPGK	2	-0.32408	2
Alpha-helical ferredoxin	0.0110922	I1RNM7	178	K	Succinate dehydrogenase [ubiquinone] iron-sulfur subunit, mitochondrial OS=Gibberella zeae (strain PH-1 / ATCC MYA-4620 / FGSC 9075 / NRRL 31084) OX=229533 GN=FG05610.1 PE=3 SV=1	FG05610.1	1	0.0304452	58.981	QTK(1)EDRR	3	-0.33932	1
Alpha-helical ferredoxin	0.0110922	I1RNM7	235	K	Succinate dehydrogenase [ubiquinone] iron-sulfur subunit, mitochondrial OS=Gibberella zeae (strain PH-1 / ATCC MYA-4620 / FGSC 9075 / NRRL 31084) OX=229533 GN=FG05610.1 PE=3 SV=1	FG05610.1	1	0.000359692	87.719	K(1)QNLENSMSLYR	2	0.15457	2
Alpha-helical ferredoxin	0.0110922	I1RNM7	153	K	Succinate dehydrogenase [ubiquinone] iron-sulfur subunit, mitochondrial OS=Gibberella zeae (strain PH-1 / ATCC MYA-4620 / FGSC 9075 / NRRL 31084) OX=229533 GN=FG05610.1 PE=3 SV=1	FG05610.1	1	4.48038e-10	155.08	DLVPDLTHFYK(1)QYK	3	0.70704	1
14-3-3 domain	0.030944	I1RCD4	124	K	Tyrosine 3-monooxygenase tryptophan 5-monooxygenase activation protein OS=Fusarium langsethiae OX=179993 GN=FLAG1_06576 PE=3 SV=1	FG01241.1	1	5.75901e-06	110.61	VFYHK(1)MK	2	-2.0453	4
14-3-3 domain	0.030944	I1RCD4	84	K	Tyrosine 3-monooxygenase tryptophan 5-monooxygenase activation protein OS=Fusarium langsethiae OX=179993 GN=FLAG1_06576 PE=3 SV=1	FG01241.1	1	0.000174042	113.62	HVSTIK(1)DYR	3	0.64698	1
14-3-3 domain	0.030944	I1RCD4	33	K	Tyrosine 3-monooxygenase tryptophan 5-monooxygenase activation protein OS=Fusarium langsethiae OX=179993 GN=FLAG1_06576 PE=3 SV=1	FG01241.1	1	1.48489e-12	181.51	EVAK(1)LGGELTVDER	2	1.0469	2
14-3-3 domain	0.030944	I1RCD4	51	K	Tyrosine 3-monooxygenase tryptophan 5-monooxygenase activation protein OS=Fusarium langsethiae OX=179993 GN=FLAG1_06576 PE=3 SV=1	FG01241.1	1	3.89438e-10	156.17	NLLSVAYK(1)NVVGTR	3	0.57649	1
14-3-3 domain	0.030944	I1RCD4	78	K	Tyrosine 3-monooxygenase tryptophan 5-monooxygenase activation protein OS=Fusarium langsethiae OX=179993 GN=FLAG1_06576 PE=3 SV=1	FG01241.1	1	0.0105344	57.203	GSDK(1)HVSTIK	3	-0.28411	1
14-3-3 domain	0.030944	I1RCD4	143	K	Tyrosine 3-monooxygenase tryptophan 5-monooxygenase activation protein OS=Fusarium langsethiae OX=179993 GN=FLAG1_06576 PE=3 SV=1	FG01241.1	1	2.32662e-05	105.03	K(1)GAATAAHDAYK	3	0.54717	1
14-3-3 domain	0.030944	I1RCD4	8	K	Tyrosine 3-monooxygenase tryptophan 5-monooxygenase activation protein OS=Fusarium langsethiae OX=179993 GN=FLAG1_06576 PE=3 SV=1	FG01241.1	1	0.00251609	96.143	ESK(1)TFLAR	2	0.05573	2
14-3-3 domain	0.030944	I1RCD4	141	K	Tyrosine 3-monooxygenase tryptophan 5-monooxygenase activation protein OS=Fusarium langsethiae OX=179993 GN=FLAG1_06576 PE=3 SV=1	FG01241.1	1	4.22829e-06	119.74	YLAEFASGEK(1)R	2	-0.10061	2
14-3-3 domain	0.030944	I1RCD4	89	K	Tyrosine 3-monooxygenase tryptophan 5-monooxygenase activation protein OS=Fusarium langsethiae OX=179993 GN=FLAG1_06576 PE=3 SV=1	FG01241.1	1	0.000154752	113.22	NK(1)IETELEK	3	-0.39498	2
14-3-3 domain	0.030944	I1RCD4	29	K	Tyrosine 3-monooxygenase tryptophan 5-monooxygenase activation protein OS=Fusarium langsethiae OX=179993 GN=FLAG1_06576 PE=3 SV=1	FG01241.1	1	1.02326e-05	102.87	YDEMVTYMK(1)EVAK	3	0.54629	5
14-3-3 domain	0.030944	I1RCD4	126	K	Tyrosine 3-monooxygenase tryptophan 5-monooxygenase activation protein OS=Fusarium langsethiae OX=179993 GN=FLAG1_06576 PE=3 SV=1	FG01241.1	1	0.0010668	113.5	MK(1)GDYHR	3	-0.29614	4
14-3-3 domain	0.030944	V6REE9	87	K	Tyrosine 3-monooxygenase tryptophan 5-monooxygenase activation protein OS=Fusarium langsethiae OX=179993 GN=FLAG1_00598 PE=3 SV=1	FG06847.1	1	2.35331e-06	101.39	QK(1)IEAELAK	2	1.7395	2
14-3-3 domain	0.030944	V6REE9	11	K	Tyrosine 3-monooxygenase tryptophan 5-monooxygenase activation protein OS=Fusarium langsethiae OX=179993 GN=FLAG1_00598 PE=3 SV=1	FG06847.1	1	1.66381e-13	135.57	GHEDAVYLAK(1)LAEQAER	3	-0.7777	1
14-3-3 domain	0.030944	V6REE9	49	K	Tyrosine 3-monooxygenase tryptophan 5-monooxygenase activation protein OS=Fusarium langsethiae OX=179993 GN=FLAG1_00598 PE=3 SV=1	FG06847.1	1	4.03087e-09	132.97	NLLSVAYK(1)NVIGAR	3	0.11277	1
Endoribonuclease L-PSP/chorismate mutase-like	0.284769	I1RER4	102	K	Endoribonuclease l-psp family protein OS=Fusarium langsethiae OX=179993 GN=FLAG1_08728 PE=4 SV=1	FG02162.1	1	0.000605514	70.638	K(1)VPNNRPGGVAAGVTR	3	1.5407	2
Endoribonuclease L-PSP/chorismate mutase-like	0.284769	I1RAS4	109	K	Putative brt1 down-regulated by mating factor b OS=Fusarium sporotrichioides OX=5514 GN=FSPOR_3922 PE=4 SV=1	FG00609.1	1	0.000147508	108.35	SCVAVK(1)TLPK	3	0.64927	2
Endoribonuclease L-PSP/chorismate mutase-like	0.284769	I1RAS4	57	K	Putative brt1 down-regulated by mating factor b OS=Fusarium sporotrichioides OX=5514 GN=FSPOR_3922 PE=4 SV=1	FG00609.1	1	8.7143e-06	93.371	QACK(1)NVQAVVEEAGSSLSK	3	-0.39601	1
Endoribonuclease L-PSP/chorismate mutase-like	0.284769	I1RAS4	72	K	Putative brt1 down-regulated by mating factor b OS=Fusarium sporotrichioides OX=5514 GN=FSPOR_3922 PE=4 SV=1	FG00609.1	1	1.28776e-09	129.43	NVQAVVEEAGSSLSK(1)VVK	3	3.2374	1
Endoribonuclease L-PSP/chorismate mutase-like	0.284769	I1RAS4	100	K	Putative brt1 down-regulated by mating factor b OS=Fusarium sporotrichioides OX=5514 GN=FSPOR_3922 PE=4 SV=1	FG00609.1	1	0.00166697	95.531	WFSHK(1)PAR	2	1.5122	2
Transketolase-like, pyrimidine-binding domain	0.00990297	I1RKB2	273	K	2-oxoglutarate dehydrogenase E1 component OS=Gibberella zeae OX=5518 GN=FGRA07_03341 PE=4 SV=1	FG04309.1	1	0.0165393	77.923	YSVDEK(1)R	2	-0.59321	1
Transketolase-like, pyrimidine-binding domain	0.00990297	A0A1C3YJ56	274	K	Transketolase OS=Gibberella zeae (strain PH-1 / ATCC MYA-4620 / FGSC 9075 / NRRL 31084) OX=229533 GN=FGRAMPH1_01T07031 PE=3 SV=1	FGRAMPH1_01T07031	1	0.00395307	85.67	ADDIK(1)QLK	2	0.43945	1
Transketolase-like, pyrimidine-binding domain	0.00990297	A0A1C3YJ56	392	K	Transketolase OS=Gibberella zeae (strain PH-1 / ATCC MYA-4620 / FGSC 9075 / NRRL 31084) OX=229533 GN=FGRAMPH1_01T07031 PE=3 SV=1	FGRAMPH1_01T07031	1	5.51477e-07	113.22	WK(1)EAVDFQPK	2	2.686	2
Transketolase-like, pyrimidine-binding domain	0.00990297	A0A1C3YJ56	360	K	Transketolase OS=Gibberella zeae (strain PH-1 / ATCC MYA-4620 / FGSC 9075 / NRRL 31084) OX=229533 GN=FGRAMPH1_01T07031 PE=3 SV=1	FGRAMPH1_01T07031	1	0.000309261	111.86	K(1)LSETVLAK	3	-2.1757	2
Transketolase-like, pyrimidine-binding domain	0.00990297	A0A1C3YJ56	320	K	Transketolase OS=Gibberella zeae (strain PH-1 / ATCC MYA-4620 / FGSC 9075 / NRRL 31084) OX=229533 GN=FGRAMPH1_01T07031 PE=3 SV=1	FGRAMPH1_01T07031	1	0.00387827	98.523	YK(1)EQYPK	3	0.14105	2
Transketolase-like, pyrimidine-binding domain	0.00990297	A0A1C3YJ56	400	K	Transketolase OS=Gibberella zeae (strain PH-1 / ATCC MYA-4620 / FGSC 9075 / NRRL 31084) OX=229533 GN=FGRAMPH1_01T07031 PE=3 SV=1	FGRAMPH1_01T07031	1	0.0201681	44.788	EAVDFQPK(1)STGLGDYSGR	3	-2.785	1
Transketolase-like, pyrimidine-binding domain	0.00990297	A0A1C3YJ56	325	K	Transketolase OS=Gibberella zeae (strain PH-1 / ATCC MYA-4620 / FGSC 9075 / NRRL 31084) OX=229533 GN=FGRAMPH1_01T07031 PE=3 SV=1	FGRAMPH1_01T07031	0.995309	0.00060759	74.271	YK(0.005)EQYPK(0.995)EHADLVR	4	-0.54842	1
Transketolase-like, pyrimidine-binding domain	0.00990297	I1RGC3	98	K	Pyruvate dehydrogenase E1 component subunit beta OS=Gibberella zeae (strain PH-1 / ATCC MYA-4620 / FGSC 9075 / NRRL 31084) OX=229533 GN=FGRAMPH1_01T11301 PE=4 SV=1	FGRAMPH1_01T11301	1	0.0475769	49.472	VTK(1)GLLDR	2	-0.040424	1
Transketolase-like, pyrimidine-binding domain	0.00990297	I1RGC3	215	K	Pyruvate dehydrogenase E1 component subunit beta OS=Gibberella zeae (strain PH-1 / ATCC MYA-4620 / FGSC 9075 / NRRL 31084) OX=229533 GN=FGRAMPH1_01T11301 PE=4 SV=1	FGRAMPH1_01T11301	1	0.0175634	62.573	GLLK(1)AAIR	2	0.001873	1
Transketolase-like, pyrimidine-binding domain	0.00990297	I1RGC3	286	K	Pyruvate dehydrogenase E1 component subunit beta OS=Gibberella zeae (strain PH-1 / ATCC MYA-4620 / FGSC 9075 / NRRL 31084) OX=229533 GN=FGRAMPH1_01T11301 PE=4 SV=1	FGRAMPH1_01T11301	1	0.00438932	60.901	K(1)YGVEAEVINLR	2	-2.0029	1
Transketolase-like, pyrimidine-binding domain	0.00990297	I1RGC3	211	K	Pyruvate dehydrogenase E1 component subunit beta OS=Gibberella zeae (strain PH-1 / ATCC MYA-4620 / FGSC 9075 / NRRL 31084) OX=229533 GN=FGRAMPH1_01T11301 PE=4 SV=1	FGRAMPH1_01T11301	1	3.66117e-07	108.97	VVSPWSAEDAK(1)GLLK	3	0.86767	1
Glycoside hydrolase superfamily	0.000131606	I1RIF9	185	K	42 kDa endochitinase OS=Gibberella zeae OX=5518 GN=FGRA07_02610 PE=3 SV=1	FG03591.1	1	0.00115122	112.13	K(1)ELDTYSK	2	0.28745	1
Glycoside hydrolase superfamily	0.000131606	I1RIF9	414	K	42 kDa endochitinase OS=Gibberella zeae OX=5518 GN=FGRA07_02610 PE=3 SV=1	FG03591.1	1	0.0344198	50.805	YANIAK(1)GLN	2	0.30597	1
Glycoside hydrolase superfamily	0.000131606	I1RIF9	390	K	42 kDa endochitinase OS=Gibberella zeae OX=5518 GN=FGRA07_02610 PE=3 SV=1	FG03591.1	1	0.000656884	73.881	TGADSLLGTSAK(1)K	3	0.55413	1
Glycoside hydrolase superfamily	0.000131606	I1RIF9	110	K	42 kDa endochitinase OS=Gibberella zeae OX=5518 GN=FGRA07_02610 PE=3 SV=1	FG03591.1	1	0.00693529	89.142	QLFLLK(1)K	2	-2.007	1
Glycoside hydrolase superfamily	0.000131606	A0A1C3YID4	276	K	Beta-hexosaminidase OS=Gibberella zeae (strain PH-1 / ATCC MYA-4620 / FGSC 9075 / NRRL 31084) OX=229533 GN=FGRAMPH1_01T03177 PE=3 SV=1	FGRAMPH1_01T03177	1	0.0528704	47.187	LAEK(1)GAYR	2	-0.31938	1
Glycoside hydrolase superfamily	0.000131606	A0A1C3YID4	138	K	Beta-hexosaminidase OS=Gibberella zeae (strain PH-1 / ATCC MYA-4620 / FGSC 9075 / NRRL 31084) OX=229533 GN=FGRAMPH1_01T03177 PE=3 SV=1	FGRAMPH1_01T03177	1	0.00359914	100.02	QWVK(1)SLK	3	-0.58241	2
Glycoside hydrolase superfamily	0.000131606	A0A1C3YID4	26	K	Beta-hexosaminidase OS=Gibberella zeae (strain PH-1 / ATCC MYA-4620 / FGSC 9075 / NRRL 31084) OX=229533 GN=FGRAMPH1_01T03177 PE=3 SV=1	FGRAMPH1_01T03177	1	0.0308129	64.711	K(1)ISTGDK	2	-0.31225	1
Glycoside hydrolase superfamily	0.000131606	A0A1C3YID4	249	K	Beta-hexosaminidase OS=Gibberella zeae (strain PH-1 / ATCC MYA-4620 / FGSC 9075 / NRRL 31084) OX=229533 GN=FGRAMPH1_01T03177 PE=3 SV=1	FGRAMPH1_01T03177	1	8.01128e-08	177.42	TIDAMSWSK(1)LNR	2	-0.058182	3
Glycoside hydrolase superfamily	0.000131606	A0A1C3YID4	406	K	Beta-hexosaminidase OS=Gibberella zeae (strain PH-1 / ATCC MYA-4620 / FGSC 9075 / NRRL 31084) OX=229533 GN=FGRAMPH1_01T03177 PE=3 SV=1	FGRAMPH1_01T03177	1	3.74509e-15	158.45	TEVLAPLLQK(1)FVDYTHGK	4	-0.12656	3
Glycoside hydrolase superfamily	0.000131606	A0A1C3YID4	281	K	Beta-hexosaminidase OS=Gibberella zeae (strain PH-1 / ATCC MYA-4620 / FGSC 9075 / NRRL 31084) OX=229533 GN=FGRAMPH1_01T03177 PE=3 SV=1	FGRAMPH1_01T03177	1	1.11728e-16	174.2	K(1)GLTYSPEDLAGIYEYGIHR	3	0.40173	1
Glycoside hydrolase superfamily	0.000131606	A0A1C3YID4	521	K	Beta-hexosaminidase OS=Gibberella zeae (strain PH-1 / ATCC MYA-4620 / FGSC 9075 / NRRL 31084) OX=229533 GN=FGRAMPH1_01T03177 PE=3 SV=1	FGRAMPH1_01T03177	1	0.000163874	108.9	AGLSEEAAK(1)R	2	0.11907	1
Glycoside hydrolase superfamily	0.000131606	A0A1C3YID4	414	K	Beta-hexosaminidase OS=Gibberella zeae (strain PH-1 / ATCC MYA-4620 / FGSC 9075 / NRRL 31084) OX=229533 GN=FGRAMPH1_01T03177 PE=3 SV=1	FGRAMPH1_01T03177	1	0.000103074	121.6	FVDYTHGK(1)VR	2	0.13376	3
Glycoside hydrolase superfamily	0.000131606	A0A1C3YID4	177	K	Beta-hexosaminidase OS=Gibberella zeae (strain PH-1 / ATCC MYA-4620 / FGSC 9075 / NRRL 31084) OX=229533 GN=FGRAMPH1_01T03177 PE=3 SV=1	FGRAMPH1_01T03177	1	0.000918089	123.35	GEASIK(1)AK	2	-0.92958	1
Glycoside hydrolase superfamily	0.000131606	A0A1C3YID4	133	K	Beta-hexosaminidase OS=Gibberella zeae (strain PH-1 / ATCC MYA-4620 / FGSC 9075 / NRRL 31084) OX=229533 GN=FGRAMPH1_01T03177 PE=3 SV=1	FGRAMPH1_01T03177	1	0.000139293	90.913	ERDSDFEPDLQK(1)K	4	-0.73958	4
Glycoside hydrolase superfamily	0.000131606	A0A1C3YID4	96	K	Beta-hexosaminidase OS=Gibberella zeae (strain PH-1 / ATCC MYA-4620 / FGSC 9075 / NRRL 31084) OX=229533 GN=FGRAMPH1_01T03177 PE=3 SV=1	FGRAMPH1_01T03177	1	9.04714e-07	121.39	FTSK(1)QIVQAGVSR	2	-0.0060517	1
Glycoside hydrolase superfamily	0.000131606	I1RPQ9	355	K	1,3-beta-glucanosyltransferase OS=Gibberella zeae (strain PH-1 / ATCC MYA-4620 / FGSC 9075 / NRRL 31084) OX=229533 GN=FGRAMPH1_01T19339 PE=3 SV=1	FGRAMPH1_01T19339	1	0.0249773	53.034	APECK(1)SSLIK	2	2.449	1
Glycoside hydrolase superfamily	0.000131606	I1S407	392	K	Related to beta-glucosidase 1 OS=Fusarium oxysporum OX=5507 GN=FRV6_14885 PE=4 SV=1	FG11559.1	1	0.00581441	77.072	GDHAK(1)VIR	3	0.91377	1
Glycoside hydrolase superfamily	0.000131606	I1RR89	403	K	Beta-glucosidase 1 OS=Gibberella zeae OX=5518 GN=FGRA07_05692 PE=4 SV=1	FG06605.1	1	4.90837e-05	85.672	VNFAVNVQHDHK(1)R	4	-0.59912	1
Glycoside hydrolase superfamily	0.000131606	I1RR89	412	K	Beta-glucosidase 1 OS=Gibberella zeae OX=5518 GN=FGRA07_05692 PE=4 SV=1	FG06605.1	1	5.57923e-06	112.44	EAGAK(1)GSVVLK	2	-0.81785	2
Glycoside hydrolase superfamily	0.000131606	I1RR89	751	K	Beta-glucosidase 1 OS=Gibberella zeae OX=5518 GN=FGRA07_05692 PE=4 SV=1	FG06605.1	1	0.00384007	85.862	ASGDVK(1)GR	2	-0.039368	2
Glycoside hydrolase superfamily	0.000131606	I1RKB5	580	K	1,4-alpha-glucan branching enzyme OS=Gibberella zeae OX=5518 GN=FGRA07_03345 PE=4 SV=1	FG04313.1	1	0.0409714	47.844	YK(1)FLDNFDR	2	-0.13159	1
Glycoside hydrolase superfamily	0.000131606	I1RKB5	318	K	1,4-alpha-glucan branching enzyme OS=Gibberella zeae OX=5518 GN=FGRA07_03345 PE=4 SV=1	FG04313.1	1	2.63517e-05	83.602	NVLDGINEFDGTDHQYFHGGGK(1)GR	4	-0.22026	1
Glycoside hydrolase superfamily	0.000131606	I1RKB5	115	K	1,4-alpha-glucan branching enzyme OS=Gibberella zeae OX=5518 GN=FGRA07_03345 PE=4 SV=1	FG04313.1	1	0.0188618	64.776	GAHPMK(1)K	3	0.16959	1
Glycoside hydrolase superfamily	0.000131606	I1RVI7	163	K	Putative glucan endo-1,6-beta-glucosidase B OS=Fusarium culmorum OX=5516 GN=FCULG_00001937 PE=3 SV=1	FG08265.1	1	0.00172103	68.657	MLPYLDAVVK(1)K	3	-1.0547	1
Glycoside hydrolase superfamily	0.000131606	I1RVI7	265	K	Putative glucan endo-1,6-beta-glucosidase B OS=Fusarium culmorum OX=5516 GN=FCULG_00001937 PE=3 SV=1	FG08265.1	1	0.0474387	42.19	YYPAALK(1)AVR	2	2.0839	1
Glycoside hydrolase superfamily	0.000131606	I1RZ78	1209	K	Dextrin 6-alpha-D-glucosidase OS=Gibberella zeae OX=5518 GN=FGRA07_07398 PE=4 SV=1	FG09704.1	1	1.82599e-17	184.22	AYSK(1)ESTIEEVIQEALQR	3	0.093789	1
Glycoside hydrolase superfamily	0.000131606	I1RZ78	1024	K	Dextrin 6-alpha-D-glucosidase OS=Gibberella zeae OX=5518 GN=FGRA07_07398 PE=4 SV=1	FG09704.1	1	0.00399893	80.102	K(1)IPSFLLPR	2	-0.85586	1
Glycoside hydrolase superfamily	0.000131606	I1RZ78	1229	K	Dextrin 6-alpha-D-glucosidase OS=Gibberella zeae OX=5518 GN=FGRA07_07398 PE=4 SV=1	FG09704.1	1	0.0194596	55.676	HATGMK(1)YR	3	-0.49321	1
Glycoside hydrolase superfamily	0.000131606	I1RZ78	1285	K	Dextrin 6-alpha-D-glucosidase OS=Gibberella zeae OX=5518 GN=FGRA07_07398 PE=4 SV=1	FG09704.1	1	0.00255004	66.326	AGSK(1)GVPGTPR	2	-4.2482	1
Glycoside hydrolase superfamily	0.000131606	I1RZ78	448	K	Dextrin 6-alpha-D-glucosidase OS=Gibberella zeae OX=5518 GN=FGRA07_07398 PE=4 SV=1	FG09704.1	1	6.42317e-05	85.45	LDEHGPK(1)LGEINK	3	0.55642	1
Glycoside hydrolase superfamily	0.000131606	I1RZ78	360	K	Dextrin 6-alpha-D-glucosidase OS=Gibberella zeae OX=5518 GN=FGRA07_07398 PE=4 SV=1	FG09704.1	1	6.86732e-05	98.253	SGSVK(1)EQVDFFR	2	-2.4477	1
Glycoside hydrolase superfamily	0.000131606	I1RZ78	349	K	Dextrin 6-alpha-D-glucosidase OS=Gibberella zeae OX=5518 GN=FGRA07_07398 PE=4 SV=1	FG09704.1	1	1.05936e-05	109	YSSDDTADFEK(1)K	3	0.053943	4
Glycoside hydrolase superfamily	0.000131606	I1RZ78	526	K	Dextrin 6-alpha-D-glucosidase OS=Gibberella zeae OX=5518 GN=FGRA07_07398 PE=4 SV=1	FG09704.1	1	6.96053e-05	82.877	YGSGPK(1)DNPWLWEHMTK	3	-1.3273	1
Glycoside hydrolase superfamily	0.000131606	I1RZ78	335	K	Dextrin 6-alpha-D-glucosidase OS=Gibberella zeae OX=5518 GN=FGRA07_07398 PE=4 SV=1	FG09704.1	1	0.0404425	56.81	AFSK(1)GSK	2	3.6977	1
Glycoside hydrolase superfamily	0.000131606	I1RZ78	338	K	Dextrin 6-alpha-D-glucosidase OS=Gibberella zeae OX=5518 GN=FGRA07_07398 PE=4 SV=1	FG09704.1	1	1.60615e-06	107.98	GSK(1)YSSDDTADFEK	2	1.0355	1
Glycoside hydrolase superfamily	0.000131606	I1RZ78	1476	K	Dextrin 6-alpha-D-glucosidase OS=Gibberella zeae OX=5518 GN=FGRA07_07398 PE=4 SV=1	FG09704.1	1	0.0009325	113.62	ALLK(1)FDLK	3	-0.91628	2
Glycoside hydrolase superfamily	0.000131606	I1RZ78	1184	K	Dextrin 6-alpha-D-glucosidase OS=Gibberella zeae OX=5518 GN=FGRA07_07398 PE=4 SV=1	FG09704.1	1	3.04316e-06	137.84	FAPEGLDILK(1)VK	2	0.10987	3
Glycoside hydrolase superfamily	0.000131606	I1RZ78	1318	K	Dextrin 6-alpha-D-glucosidase OS=Gibberella zeae OX=5518 GN=FGRA07_07398 PE=4 SV=1	FG09704.1	1	0.000202267	130.56	GK(1)YAYAGVEK	2	0.077762	2
Glycoside hydrolase superfamily	0.000131606	I1RZ78	1129	K	Dextrin 6-alpha-D-glucosidase OS=Gibberella zeae OX=5518 GN=FGRA07_07398 PE=4 SV=1	FG09704.1	1	2.43328e-10	136.34	FDDAK(1)EHILAFASVLK	4	0.096747	2
Glycoside hydrolase superfamily	0.000131606	I1RZ78	311	K	Dextrin 6-alpha-D-glucosidase OS=Gibberella zeae OX=5518 GN=FGRA07_07398 PE=4 SV=1	FG09704.1	1	0.00092144	121.09	TEVLAK(1)IR	2	-0.68116	1
Glycoside hydrolase superfamily	0.000131606	I1RPK1	917	K	Glucosidase 2 subunit alpha OS=Fusarium culmorum OX=5516 GN=FCULG_00001396 PE=3 SV=1	FG05973.1	1	1.91272e-09	140.49	TWDQK(1)EAQIESEGR	2	-0.74012	1
Glycoside hydrolase superfamily	0.000131606	I1RPK1	58	K	Glucosidase 2 subunit alpha OS=Fusarium culmorum OX=5516 GN=FCULG_00001396 PE=3 SV=1	FG05973.1	1	0.00045346	72.891	AYADDAVAK(1)GSSWK	3	0.092644	1
Glycoside hydrolase superfamily	0.000131606	I1RPK1	793	K	Glucosidase 2 subunit alpha OS=Fusarium culmorum OX=5516 GN=FCULG_00001396 PE=3 SV=1	FG05973.1	1	3.91762e-06	109.83	GK(1)YLTVSAPLEK	2	-0.43054	2
Glycoside hydrolase superfamily	0.000131606	I1RPK1	38	K	Glucosidase 2 subunit alpha OS=Fusarium culmorum OX=5516 GN=FCULG_00001396 PE=3 SV=1	FG05973.1	1	0.000806757	100.88	K(1)CNQSGFCK	2	0.44231	1
Glycoside hydrolase superfamily	0.000131606	I1RPK1	173	K	Glucosidase 2 subunit alpha OS=Fusarium culmorum OX=5516 GN=FCULG_00001396 PE=3 SV=1	FG05973.1	1	1.20222e-06	151.99	YGPDAK(1)QEAVIK	2	0.40806	1
Glycoside hydrolase superfamily	0.000131606	I1RPK1	46	K	Glucosidase 2 subunit alpha OS=Fusarium culmorum OX=5516 GN=FCULG_00001396 PE=3 SV=1	FG05973.1	1	0.0250337	57.174	CNQSGFCK(1)R	2	0.59822	1
Glycoside hydrolase superfamily	0.000131606	I1RPK1	867	K	Glucosidase 2 subunit alpha OS=Fusarium culmorum OX=5516 GN=FCULG_00001396 PE=3 SV=1	FG05973.1	1	4.08127e-05	84.653	K(1)FTLGGNTLTSLDAEGR	3	-1.6869	1
Glycoside hydrolase superfamily	0.000131606	I1RPK1	117	K	Glucosidase 2 subunit alpha OS=Fusarium culmorum OX=5516 GN=FCULG_00001396 PE=3 SV=1	FG05973.1	1	0.0002673	108.3	VTMDEEK(1)RR	3	0.34519	4
Glycoside hydrolase superfamily	0.000131606	I1RPK1	196	K	Glucosidase 2 subunit alpha OS=Fusarium culmorum OX=5516 GN=FCULG_00001396 PE=3 SV=1	FG05973.1	1	0.00142508	69.229	DGNSHVK(1)FNDR	3	1.6022	2
Glycoside hydrolase superfamily	0.000131606	I1RPK1	105	K	Glucosidase 2 subunit alpha OS=Fusarium culmorum OX=5516 GN=FCULG_00001396 PE=3 SV=1	FG05973.1	1	1.76656e-05	86.413	LPLTISFLK(1)SGAAR	2	-1.1628	1
Glycoside hydrolase superfamily	0.000131606	I1RGE7	641	K	Putative glucan endo-1,3-beta-glucosidase btgC OS=Fusarium culmorum OX=5516 GN=FCULG_00005203 PE=3 SV=1	FG02807.1	1	0.000371422	99.752	IPDCDGK(1)TLK	2	-0.81585	1
Glycoside hydrolase superfamily	0.000131606	I1RGE7	323	K	Putative glucan endo-1,3-beta-glucosidase btgC OS=Fusarium culmorum OX=5516 GN=FCULG_00005203 PE=3 SV=1	FG02807.1	1	0.0452559	64.265	K(1)NGDLGK	2	0.17276	1
Glycoside hydrolase superfamily	0.000131606	I1RGE7	614	K	Putative glucan endo-1,3-beta-glucosidase btgC OS=Fusarium culmorum OX=5516 GN=FCULG_00005203 PE=3 SV=1	FG02807.1	1	0.00662731	85.676	GK(1)EWEDK	2	0.36687	1
Glycoside hydrolase superfamily	0.000131606	I1RF48	819	K	Exo-beta-D-glucosaminidase OS=Fusarium culmorum OX=5516 GN=FCULG_00005111 PE=4 SV=1	FG02314.1	1	0.0233488	59.931	TAGK(1)WNIR	2	1.4012	1
Glycoside hydrolase superfamily	0.000131606	I1RF48	716	K	Exo-beta-D-glucosaminidase OS=Fusarium culmorum OX=5516 GN=FCULG_00005111 PE=4 SV=1	FG02314.1	1	0.000142191	117.86	GK(1)EMAQQTMR	2	-0.46895	3
Glycoside hydrolase superfamily	0.000131606	I1RF48	560	K	Exo-beta-D-glucosaminidase OS=Fusarium culmorum OX=5516 GN=FCULG_00005111 PE=4 SV=1	FG02314.1	1	0.0141618	54.486	GSLGK(1)FLTNK	3	-0.53291	1
Glycoside hydrolase superfamily	0.000131606	I1RF48	773	K	Exo-beta-D-glucosaminidase OS=Fusarium culmorum OX=5516 GN=FCULG_00005111 PE=4 SV=1	FG02314.1	1	0.00259766	72.879	NAYWLSK(1)QK	3	-1.0729	1
Glycoside hydrolase superfamily	0.000131606	I1RF48	734	K	Exo-beta-D-glucosaminidase OS=Fusarium culmorum OX=5516 GN=FCULG_00005111 PE=4 SV=1	FG02314.1	1	0.0245431	43.594	SQK(1)VGDISSAIK	3	0.11023	1
Glycoside hydrolase superfamily	0.000131606	I1RTN1	476	K	Putative alpha-L-arabinofuranosidase C OS=Fusarium culmorum OX=5516 GN=FCULG_00007761 PE=4 SV=1	FG07542.1	1	2.87559e-05	89.231	VVNTAEK(1)EEVGIK	3	1.3859	1
Glycoside hydrolase superfamily	0.000131606	I1RTN1	496	K	Putative alpha-L-arabinofuranosidase C OS=Fusarium culmorum OX=5516 GN=FCULG_00007761 PE=4 SV=1	FG07542.1	1	0.00277332	68.786	FPK(1)HSFTLLR	3	1.0601	1
Glycoside hydrolase superfamily	0.000131606	I1RJ55	703	K	Beta-glucosidase cel3A OS=Fusarium culmorum OX=5516 GN=FCULG_00006374 PE=4 SV=1	FG03858.1	1	1.90735e-06	104.16	LDK(1)GDSLEIPFEITR	2	-0.8516	2
Glycoside hydrolase superfamily	0.000131606	I1RJ55	133	K	Beta-glucosidase cel3A OS=Fusarium culmorum OX=5516 GN=FCULG_00006374 PE=4 SV=1	FG03858.1	1	0.000158754	78.326	AK(1)GVNVLLGPNVGPLGR	3	1.8645	1
Glycoside hydrolase superfamily	0.000131606	I1RI39	131	K	Alpha-glucosidase OS=Fusarium sporotrichioides OX=5514 GN=FSPOR_3596 PE=3 SV=1	FG03462.1	1	1.98884e-08	130.02	FDFK(1)ADPFSFTVSR	2	-0.77127	2
Glycoside hydrolase superfamily	0.000131606	I1RI39	206	K	Alpha-glucosidase OS=Fusarium sporotrichioides OX=5514 GN=FSPOR_3596 PE=3 SV=1	FG03462.1	1	0.00758914	55.705	DSYGTPK(1)GQNLYGAHPIYFDHR	4	0.00047755	2
Glycoside hydrolase superfamily	0.000131606	I1RI39	942	K	Alpha-glucosidase OS=Fusarium sporotrichioides OX=5514 GN=FSPOR_3596 PE=3 SV=1	FG03462.1	1	8.50203e-05	90.412	K(1)LTFTADVPLTK	3	-0.64284	1
Glycoside hydrolase superfamily	0.000131606	I1RI39	122	K	Alpha-glucosidase OS=Fusarium sporotrichioides OX=5514 GN=FSPOR_3596 PE=3 SV=1	FG03462.1	1	0.000342391	78.964	PGFGQWASPK(1)NSK	3	1.5769	1
Glycoside hydrolase superfamily	0.000131606	I1RI39	80	K	Alpha-glucosidase OS=Fusarium sporotrichioides OX=5514 GN=FSPOR_3596 PE=3 SV=1	FG03462.1	1	0.000104502	91.845	LK(1)LEVEYQTEDR	3	-0.55828	2
Glycoside hydrolase superfamily	0.000131606	I1RI39	346	K	Alpha-glucosidase OS=Fusarium sporotrichioides OX=5514 GN=FSPOR_3596 PE=3 SV=1	FG03462.1	1	1.943e-08	110.57	IFTIDPERFPADK(1)YK	3	-1.5672	6
Glycoside hydrolase superfamily	0.000131606	I1RI39	42	K	Alpha-glucosidase OS=Fusarium sporotrichioides OX=5514 GN=FSPOR_3596 PE=3 SV=1	FG03462.1	1	0.000317151	118.03	DLSK(1)CPGYK	2	2.2432	3
Glycoside hydrolase superfamily	0.000131606	I1RI39	941	K	Alpha-glucosidase OS=Fusarium sporotrichioides OX=5514 GN=FSPOR_3596 PE=3 SV=1	FG03462.1	1	6.78672e-07	112.02	GTDHAEYDSENK(1)K	3	1.573	4
Glycoside hydrolase superfamily	0.000131606	I1RI39	30	K	Alpha-glucosidase OS=Fusarium sporotrichioides OX=5514 GN=FSPOR_3596 PE=3 SV=1	FG03462.1	1	0.000107578	110.54	AGVDDLDK(1)PR	2	-0.81433	2
Glycoside hydrolase superfamily	0.000131606	I1RI39	953	K	Alpha-glucosidase OS=Fusarium sporotrichioides OX=5514 GN=FSPOR_3596 PE=3 SV=1	FG03462.1	0.999999	0.0033853	66.059	KLTFTADVPLTK(1)K	3	-0.95729	1
Glycoside hydrolase superfamily	0.000131606	I1RI39	553	K	Alpha-glucosidase OS=Fusarium sporotrichioides OX=5514 GN=FSPOR_3596 PE=3 SV=1	FG03462.1	1	2.52669e-06	129.38	K(1)TGSGCGEDECK	2	0.90232	2
Glycoside hydrolase superfamily	0.000131606	I1RI39	564	K	Alpha-glucosidase OS=Fusarium sporotrichioides OX=5514 GN=FSPOR_3596 PE=3 SV=1	FG03462.1	1	2.61206e-09	125.5	TGSGCGEDECK(1)GLPNR	3	-1.4897	3
Glycoside hydrolase superfamily	0.000131606	I1RI39	540	K	Alpha-glucosidase OS=Fusarium sporotrichioides OX=5514 GN=FSPOR_3596 PE=3 SV=1	FG03462.1	1	0.0179512	53.775	HWGQNK(1)YGR	3	-0.1597	2
Glycoside hydrolase superfamily	0.000131606	I1RI39	47	K	Alpha-glucosidase OS=Fusarium sporotrichioides OX=5514 GN=FSPOR_3596 PE=3 SV=1	FG03462.1	0.999753	0.00144352	69.261	DLSKCPGYK(1)ATK	3	-0.59287	1
Glycoside hydrolase superfamily	0.000131606	I1RI39	348	K	Alpha-glucosidase OS=Fusarium sporotrichioides OX=5514 GN=FSPOR_3596 PE=3 SV=1	FG03462.1	1	3.76814e-06	118.9	YK(1)DLVETIHAR	3	0.27039	1
Glycoside hydrolase superfamily	0.000131606	I1RI39	38	K	Alpha-glucosidase OS=Fusarium sporotrichioides OX=5514 GN=FSPOR_3596 PE=3 SV=1	FG03462.1	1	0.000148828	124.21	RDLFEK(1)DLSK	3	0.071539	1
Glycoside hydrolase superfamily	0.000131606	I1RQI1	256	K	Glycosyl hydrolase OS=Fusarium sporotrichioides OX=5514 GN=FSPOR_5424 PE=4 SV=1	FG06325.1	1	0.0254928	41.996	GMTGYK(1)DLTVIPK	3	-0.7284	1
Glycoside hydrolase superfamily	0.000131606	I1RQI1	454	K	Glycosyl hydrolase OS=Fusarium sporotrichioides OX=5514 GN=FSPOR_5424 PE=4 SV=1	FG06325.1	1	0.00424748	60.547	GK(1)YWHPALAIR	2	-1.2137	2
Glycoside hydrolase superfamily	0.000131606	I1RZX4	373	K	1,3-beta-glucanosyltransferase OS=Gibberella zeae (strain PH-1 / ATCC MYA-4620 / FGSC 9075 / NRRL 31084) OX=229533 GN=FG09980.1 PE=3 SV=1	FG09980.1	1	0.00090361	133.13	YMK(1)DGAGK	2	-0.2832	5
Glycoside hydrolase superfamily	0.000131606	I1RZX4	95	K	1,3-beta-glucanosyltransferase OS=Gibberella zeae (strain PH-1 / ATCC MYA-4620 / FGSC 9075 / NRRL 31084) OX=229533 GN=FG09980.1 PE=3 SV=1	FG09980.1	1	5.36982e-13	181.87	VYAVDNK(1)ADHDECMK	3	-1.2372	8
Glycoside hydrolase superfamily	0.000131606	I1RZX4	194	K	1,3-beta-glucanosyltransferase OS=Gibberella zeae (strain PH-1 / ATCC MYA-4620 / FGSC 9075 / NRRL 31084) OX=229533 GN=FG09980.1 PE=3 SV=1	FG09980.1	1	4.27339e-10	156.11	K(1)IPVGYSAADVASNR	2	-0.1333	3
Glycoside hydrolase superfamily	0.000131606	I1RZX4	309	K	1,3-beta-glucanosyltransferase OS=Gibberella zeae (strain PH-1 / ATCC MYA-4620 / FGSC 9075 / NRRL 31084) OX=229533 GN=FG09980.1 PE=3 SV=1	FG09980.1	1	6.8498e-09	121.82	IK(1)GNTVTPEDEFDLFK	3	0.35353	1
Glycoside hydrolase superfamily	0.000131606	I1RZX4	70	K	1,3-beta-glucanosyltransferase OS=Gibberella zeae (strain PH-1 / ATCC MYA-4620 / FGSC 9075 / NRRL 31084) OX=229533 GN=FG09980.1 PE=3 SV=1	FG09980.1	1	8.8837e-14	143.29	GIDYQPGGASANEDPLADPK(1)VCK	3	0.30498	3
Glycoside hydrolase superfamily	0.000131606	I1RZX4	80	K	1,3-beta-glucanosyltransferase OS=Gibberella zeae (strain PH-1 / ATCC MYA-4620 / FGSC 9075 / NRRL 31084) OX=229533 GN=FG09980.1 PE=3 SV=1	FG09980.1	1	4.373e-10	199.82	YFK(1)ELGVNVIR	3	0.030045	2
Glycoside hydrolase superfamily	0.000131606	I1RZX4	77	K	1,3-beta-glucanosyltransferase OS=Gibberella zeae (strain PH-1 / ATCC MYA-4620 / FGSC 9075 / NRRL 31084) OX=229533 GN=FG09980.1 PE=3 SV=1	FG09980.1	1	0.00718557	83.753	RDIK(1)YFK	3	-0.23091	1
Glycoside hydrolase superfamily	0.000131606	I1RZX4	177	K	1,3-beta-glucanosyltransferase OS=Gibberella zeae (strain PH-1 / ATCC MYA-4620 / FGSC 9075 / NRRL 31084) OX=229533 GN=FG09980.1 PE=3 SV=1	FG09980.1	1	0.000499897	94.82	SAPYVK(1)AITR	2	-0.83791	1
Glycoside hydrolase superfamily	0.000131606	I1RZX4	378	K	1,3-beta-glucanosyltransferase OS=Gibberella zeae (strain PH-1 / ATCC MYA-4620 / FGSC 9075 / NRRL 31084) OX=229533 GN=FG09980.1 PE=3 SV=1	FG09980.1	1	4.16627e-06	122.46	DGAGK(1)GPGINGK	3	0.10185	3
Glycoside hydrolase superfamily	0.000131606	I1RZX4	171	K	1,3-beta-glucanosyltransferase OS=Gibberella zeae (strain PH-1 / ATCC MYA-4620 / FGSC 9075 / NRRL 31084) OX=229533 GN=FG09980.1 PE=3 SV=1	FG09980.1	1	0.00330559	73.632	DTDK(1)SAPYVK	3	-0.70551	2
Glycoside hydrolase superfamily	0.000131606	I1RZX4	247	K	1,3-beta-glucanosyltransferase OS=Gibberella zeae (strain PH-1 / ATCC MYA-4620 / FGSC 9075 / NRRL 31084) OX=229533 GN=FG09980.1 PE=3 SV=1	FG09980.1	1	0.00550828	70.808	TSGWDVK(1)VK	3	-0.22186	3
Glycoside hydrolase superfamily	0.000131606	I1RYC1	278	K	Putative glucan endo-1,3-beta-glucosidase eglC OS=Fusarium culmorum OX=5516 GN=FCULG_00010403 PE=3 SV=1	FG09366.1	1	1.0518e-05	88.224	SLFNK(1)VPTFWYNLR	3	0.5278	1
Glycoside hydrolase superfamily	0.000131606	I1RYC1	115	K	Putative glucan endo-1,3-beta-glucosidase eglC OS=Fusarium culmorum OX=5516 GN=FCULG_00010403 PE=3 SV=1	FG09366.1	1	0.00417681	85.29	AVEK(1)YGSK	3	0.39351	2
Glycoside hydrolase superfamily	0.000131606	A0A098D367	368	K	Galactinol--sucrose galactosyltransferase 6 OS=Fusarium sporotrichioides OX=5514 GN=FSPOR_5295 PE=4 SV=1	FG00862.1	1	2.02839e-07	171.26	LTDQK(1)ISDALDK	2	0.62889	2
Glycoside hydrolase superfamily	0.000131606	A0A098D367	279	K	Galactinol--sucrose galactosyltransferase 6 OS=Fusarium sporotrichioides OX=5514 GN=FSPOR_5295 PE=4 SV=1	FG00862.1	1	2.2824e-06	132.32	SESDGK(1)IQVHAR	2	0.61192	3
Glycoside hydrolase superfamily	0.000131606	A0A098D367	868	K	Galactinol--sucrose galactosyltransferase 6 OS=Fusarium sporotrichioides OX=5514 GN=FSPOR_5295 PE=4 SV=1	FG00862.1	1	0.00120424	67.08	HVLEIDIGK(1)AWK	3	0.1996	1
Glycoside hydrolase superfamily	0.000131606	A0A098D367	375	K	Galactinol--sucrose galactosyltransferase 6 OS=Fusarium sporotrichioides OX=5514 GN=FSPOR_5295 PE=4 SV=1	FG00862.1	1	2.55948e-08	125.73	ISDALDK(1)LGEHNIK	4	-0.94796	2
Glycoside hydrolase superfamily	0.000131606	A0A098D367	481	K	Galactinol--sucrose galactosyltransferase 6 OS=Fusarium sporotrichioides OX=5514 GN=FSPOR_5295 PE=4 SV=1	FG00862.1	1	5.46382e-06	95.205	NLPLGGK(1)MTVIAQEDVSR	3	0.0086257	1
Glycoside hydrolase superfamily	0.000131606	A0A098D367	499	K	Galactinol--sucrose galactosyltransferase 6 OS=Fusarium sporotrichioides OX=5514 GN=FSPOR_5295 PE=4 SV=1	FG00862.1	1	3.22338e-05	85.087	FYNDFYK(1)FLSDAGVDAVK	3	1.6206	1
Glycoside hydrolase superfamily	0.000131606	A0A098D367	686	K	Galactinol--sucrose galactosyltransferase 6 OS=Fusarium sporotrichioides OX=5514 GN=FSPOR_5295 PE=4 SV=1	FG00862.1	1	0.000452033	68.168	TVDPYIGYDDDLLLK(1)VGGHHR	4	0.3688	1
Glycoside hydrolase superfamily	0.000131606	A0A098D367	415	K	Galactinol--sucrose galactosyltransferase 6 OS=Fusarium sporotrichioides OX=5514 GN=FSPOR_5295 PE=4 SV=1	FG00862.1	1	4.17517e-05	85.271	DFEAEPK(1)AFPQGLK	3	-0.511	1
Glycoside hydrolase superfamily	0.000131606	A0A098D367	422	K	Galactinol--sucrose galactosyltransferase 6 OS=Fusarium sporotrichioides OX=5514 GN=FSPOR_5295 PE=4 SV=1	FG00862.1	1	0.000256648	78.809	AFPQGLK(1)ATVSHIR	3	2.0687	1
Glycoside hydrolase superfamily	0.000131606	I1RED5	127	K	1,3-beta-glucanosyltransferase OS=Gibberella zeae (strain PH-1 / ATCC MYA-4620 / FGSC 9075 / NRRL 31084) OX=229533 GN=FG02022.1 PE=3 SV=1	FG02022.1	1	0.00157976	70.26	DDPK(1)WDIELYQR	2	-0.66705	1
Glycoside hydrolase superfamily	0.000131606	I1RED5	185	K	1,3-beta-glucanosyltransferase OS=Gibberella zeae (strain PH-1 / ATCC MYA-4620 / FGSC 9075 / NRRL 31084) OX=229533 GN=FG02022.1 PE=3 SV=1	FG02022.1	1	0.00299577	94.407	HLQSK(1)FK	3	-1.3577	4
Glycoside hydrolase superfamily	0.000131606	I1RED5	57	K	1,3-beta-glucanosyltransferase OS=Gibberella zeae (strain PH-1 / ATCC MYA-4620 / FGSC 9075 / NRRL 31084) OX=229533 GN=FG02022.1 PE=3 SV=1	FG02022.1	1	8.47529e-06	90.422	GVAYQQDSAAGGESTGK(1)K	3	-0.21363	1
Glycoside hydrolase superfamily	0.000131606	I1RED5	452	K	1,3-beta-glucanosyltransferase OS=Gibberella zeae (strain PH-1 / ATCC MYA-4620 / FGSC 9075 / NRRL 31084) OX=229533 GN=FG02022.1 PE=3 SV=1	FG02022.1	1	3.59306e-06	102.65	DQNSNADACDFK(1)GK	3	0.36725	1
Glycoside hydrolase superfamily	0.000131606	I1RED5	390	K	1,3-beta-glucanosyltransferase OS=Gibberella zeae (strain PH-1 / ATCC MYA-4620 / FGSC 9075 / NRRL 31084) OX=229533 GN=FG02022.1 PE=3 SV=1	FG02022.1	1	1.59285e-10	145.69	AK(1)DFNEIFGYICGQNK	3	0.54753	1
Glycoside hydrolase superfamily	0.000131606	I1RED5	236	K	1,3-beta-glucanosyltransferase OS=Gibberella zeae (strain PH-1 / ATCC MYA-4620 / FGSC 9075 / NRRL 31084) OX=229533 GN=FG02022.1 PE=3 SV=1	FG02022.1	1	1.3632e-06	102.08	SSMK(1)DSGYANQAEFFK	3	-2.2749	2
Glycoside hydrolase superfamily	0.000131606	I1RED5	377	K	1,3-beta-glucanosyltransferase OS=Gibberella zeae (strain PH-1 / ATCC MYA-4620 / FGSC 9075 / NRRL 31084) OX=229533 GN=FG02022.1 PE=3 SV=1	FG02022.1	1	0.0218228	50.791	TLCDCMVK(1)SR	2	-1.0518	1
Glycoside hydrolase superfamily	0.000131606	I1RED5	388	K	1,3-beta-glucanosyltransferase OS=Gibberella zeae (strain PH-1 / ATCC MYA-4620 / FGSC 9075 / NRRL 31084) OX=229533 GN=FG02022.1 PE=3 SV=1	FG02022.1	1	3.54216e-06	132.5	SCVPADNLK(1)AK	2	0.64542	4
Glycoside hydrolase superfamily	0.000131606	I1RED5	355	K	1,3-beta-glucanosyltransferase OS=Gibberella zeae (strain PH-1 / ATCC MYA-4620 / FGSC 9075 / NRRL 31084) OX=229533 GN=FG02022.1 PE=3 SV=1	FG02022.1	1	2.27337e-06	143.76	AATCPSQSK(1)SWK	2	0.46197	1
Glycoside hydrolase superfamily	0.000131606	I1RWE3	721	K	Beta-glucosidase OS=Fusarium langsethiae OX=179993 GN=FLAG1_01839 PE=4 SV=1	FG08609.1	1	0.0229797	67.035	VAVK(1)AGK	2	0.3855	1
Glycoside hydrolase superfamily	0.000131606	I1R9L9	201	K	Beta-glucosidase OS=Gibberella zeae (strain PH-1 / ATCC MYA-4620 / FGSC 9075 / NRRL 31084) OX=229533 GN=FG00166.1 PE=3 SV=1	FG00166.1	1	0.00551473	63.184	GNAHGK(1)EAK	3	-0.53765	1
Glycoside hydrolase superfamily	0.000131606	I1R9L9	206	K	Beta-glucosidase OS=Gibberella zeae (strain PH-1 / ATCC MYA-4620 / FGSC 9075 / NRRL 31084) OX=229533 GN=FG00166.1 PE=3 SV=1	FG00166.1	1	1.51218e-06	102.65	GK(1)GVNVILGPAIGPLGR	3	-0.099262	1
Glycoside hydrolase superfamily	0.000131606	I1R9L9	607	K	Beta-glucosidase OS=Gibberella zeae (strain PH-1 / ATCC MYA-4620 / FGSC 9075 / NRRL 31084) OX=229533 GN=FG00166.1 PE=3 SV=1	FG00166.1	1	0.000604966	67.645	GDRNDLFLQK(1)GGDALITK	4	-0.27909	1
Glycoside hydrolase superfamily	0.000131606	I1R9L9	555	K	Beta-glucosidase OS=Gibberella zeae (strain PH-1 / ATCC MYA-4620 / FGSC 9075 / NRRL 31084) OX=229533 GN=FG00166.1 PE=3 SV=1	FG00166.1	0.968667	6.9526e-14	197.51	NFDK(0.031)DK(0.969)VQVSEFLSNK	3	-0.14495	2
Glycoside hydrolase superfamily	0.000131606	I1RB97	118	K	Beta-mannosidase B OS=Fusarium culmorum OX=5516 GN=FCULG_00003458 PE=4 SV=1	FG00807.1	1	0.0164702	58.981	VDVTK(1)HLK	3	-1.2338	1
Glycoside hydrolase superfamily	0.000131606	I1RB97	762	K	Beta-mannosidase B OS=Fusarium culmorum OX=5516 GN=FCULG_00003458 PE=4 SV=1	FG00807.1	1	2.66172e-06	94.487	TVVGAYLYQDGK(1)QIAR	3	0.47525	1
Glycoside hydrolase superfamily	0.000131606	I1RB97	236	K	Beta-mannosidase B OS=Fusarium culmorum OX=5516 GN=FCULG_00003458 PE=4 SV=1	FG00807.1	1	5.18737e-06	95.954	FDVSLDGK(1)GVASETTQVK	3	-0.73274	1
Glycoside hydrolase superfamily	0.000131606	I1RSY7	190	K	Beta-glucosidase 1B (Fragment) OS=Fusarium culmorum OX=5516 GN=FCULG_00008056 PE=3 SV=1	FG07274.1	1	0.00158332	60.33	NK(1)SDVGDSSTEPWIVGHNLLVAHGR	4	-1.2767	1
Glycoside hydrolase superfamily	0.000131606	I1RSY7	392	K	Beta-glucosidase 1B (Fragment) OS=Fusarium culmorum OX=5516 GN=FCULG_00008056 PE=3 SV=1	FG07274.1	1	0.000347322	120.86	EK(1)ILQDDFR	2	1.4741	1
Glycoside hydrolase superfamily	0.000131606	I1RSY7	71	K	Beta-glucosidase 1B (Fragment) OS=Fusarium culmorum OX=5516 GN=FCULG_00008056 PE=3 SV=1	FG07274.1	1	0.0175722	62.558	SLGSK(1)AYR	2	-0.23472	1
Glycoside hydrolase superfamily	0.000131606	I1RHL0	526	K	Beta-galactosidase OS=Fusarium culmorum OX=5516 GN=FCULG_00005705 PE=4 SV=1	FG03269.1	1	0.0194972	61.593	YAK(1)EEGVK	2	2.3441	1
Glycoside hydrolase superfamily	0.000131606	A0A1C3YKI6	408	K	Alpha-1,4-glucan lyase OS=Fusarium sporotrichioides OX=5514 GN=FSPOR_390 PE=3 SV=1	FGRAMPH1_01T22405	1	0.00210257	62.088	DK(1)HFPDPVHMFK	4	-1.2649	1
Glycoside hydrolase superfamily	0.000131606	A0A1C3YKI6	996	K	Alpha-1,4-glucan lyase OS=Fusarium sporotrichioides OX=5514 GN=FSPOR_390 PE=3 SV=1	FGRAMPH1_01T22405	1	0.00145832	62.732	SFNESTGVK(1)FIR	3	-0.49252	1
Glycoside hydrolase superfamily	0.000131606	A0A1C3YKI6	851	K	Alpha-1,4-glucan lyase OS=Fusarium sporotrichioides OX=5514 GN=FSPOR_390 PE=3 SV=1	FGRAMPH1_01T22405	1	0.0205559	54.066	K(1)LYLPYPDK	3	-1.2953	1
Glycoside hydrolase superfamily	0.000131606	A0A1C3YKI6	418	K	Alpha-1,4-glucan lyase OS=Fusarium sporotrichioides OX=5514 GN=FSPOR_390 PE=3 SV=1	FGRAMPH1_01T22405	0.999994	0.00563288	57.148	DKHFPDPVHMFK(1)TLR	5	-0.69811	1
Glycoside hydrolase superfamily	0.000131606	A0A1C3YKI6	740	K	Alpha-1,4-glucan lyase OS=Fusarium sporotrichioides OX=5514 GN=FSPOR_390 PE=3 SV=1	FGRAMPH1_01T22405	0.942093	0.000453389	76.358	K(0.058)DGK(0.942)LFQEPYAYQK	3	0.50785	1
Glycoside hydrolase superfamily	0.000131606	A0A1C3YKI6	972	K	Alpha-1,4-glucan lyase OS=Fusarium sporotrichioides OX=5514 GN=FSPOR_390 PE=3 SV=1	FGRAMPH1_01T22405	1	1.5286e-06	107.72	DSAPVVGPGLNISDEK(1)AANK	3	-0.13845	2
Glycoside hydrolase superfamily	0.000131606	I1RB60	302	K	Beta-glucosidase OS=Gibberella zeae (strain PH-1 / ATCC MYA-4620 / FGSC 9075 / NRRL 31084) OX=229533 GN=FG00767.1 PE=3 SV=1	FG00767.1	1	4.28963e-05	98.634	AINNPK(1)HQALIR	3	-2.4878	1
Glycoside hydrolase superfamily	0.000131606	V6R5G9	81	K	Glucosidase OS=Gibberella zeae OX=5518 GN=OrfC PE=3 SV=1	FG03529.1	1	9.08431e-08	101.89	AVPAAK(1)ATGMK	2	4.4146	3
Glycoside hydrolase superfamily	0.000131606	V6R5G9	131	K	Glucosidase OS=Gibberella zeae OX=5518 GN=OrfC PE=3 SV=1	FG03529.1	1	0.0422961	59.35	K(1)DISPQK	3	-0.33273	2
Glycoside hydrolase superfamily	0.000131606	V6R5G9	154	K	Glucosidase OS=Gibberella zeae OX=5518 GN=OrfC PE=3 SV=1	FG03529.1	1	0.00219333	62.005	GMVHQYNK(1)ALK	3	-0.5784	1
Glycoside hydrolase superfamily	0.000131606	V6R5G9	46	K	Glucosidase OS=Gibberella zeae OX=5518 GN=OrfC PE=3 SV=1	FG03529.1	1	0.0118327	82.279	WEADWK(1)K	2	-0.16595	1
Glycoside hydrolase superfamily	0.000131606	V6R5G9	213	K	Glucosidase OS=Gibberella zeae OX=5518 GN=OrfC PE=3 SV=1	FG03529.1	1	0.0009307	88.495	K(1)HVQAVNSK	3	0.23555	1
Glycoside hydrolase superfamily	0.000131606	V6R5G9	47	K	Glucosidase OS=Gibberella zeae OX=5518 GN=OrfC PE=3 SV=1	FG03529.1	1	0.0178829	76.679	K(1)DFQAIK	2	0.020869	1
Tubulin/FtsZ, 2-layer sandwich domain	0.0893817	Q5I2J3	112	K	Tubulin alpha chain OS=Gibberella zeae (strain PH-1 / ATCC MYA-4620 / FGSC 9075 / NRRL 31084) OX=229533 GN=TUB1 PE=3 SV=2	TUB1	1	2.84338e-06	93.424	GHYTVGK(1)ELIDGVLDK	3	-1.4181	1
Tubulin/FtsZ, 2-layer sandwich domain	0.0893817	Q5I2J3	401	K	Tubulin alpha chain OS=Gibberella zeae (strain PH-1 / ATCC MYA-4620 / FGSC 9075 / NRRL 31084) OX=229533 GN=TUB1 PE=3 SV=2	TUB1	1	0.0355261	49.715	FDLMHSK(1)R	3	-0.25035	2
Tubulin/FtsZ, 2-layer sandwich domain	0.0893817	Q5I2J3	121	K	Tubulin alpha chain OS=Gibberella zeae (strain PH-1 / ATCC MYA-4620 / FGSC 9075 / NRRL 31084) OX=229533 GN=TUB1 PE=3 SV=2	TUB1	1	1.37874e-09	188.27	ELIDGVLDK(1)IR	3	-1.2524	2
Tubulin/FtsZ, 2-layer sandwich domain	0.0893817	I1RA72	97	K	Tubulin alpha chain OS=Gibberella zeae (strain PH-1 / ATCC MYA-4620 / FGSC 9075 / NRRL 31084) OX=229533 GN=FGRAMPH1_01T01037 PE=3 SV=1	FGRAMPH1_01T01037	1	0.000476191	64.318	NLFHPELLVSGK(1)EDAANNYAR	3	0.62991	1
Tubulin/FtsZ, 2-layer sandwich domain	0.0893817	I1RA72	164	K	Tubulin alpha chain OS=Gibberella zeae (strain PH-1 / ATCC MYA-4620 / FGSC 9075 / NRRL 31084) OX=229533 GN=FGRAMPH1_01T01037 PE=3 SV=1	FGRAMPH1_01T01037	1	0.0302729	52.716	LSTEYGK(1)K	3	1.7286	1
Proteasome alpha-subunit, N-terminal domain	1.41052e-07	I1RQ26	169	K	Proteasome subunit alpha type OS=Gibberella zeae (strain PH-1 / ATCC MYA-4620 / FGSC 9075 / NRRL 31084) OX=229533 GN=FG06159.1 PE=3 SV=1	FG06159.1	1	4.85644e-06	96.708	YDAK(1)AIGSGSEGAQAELQNEYHK	4	0.053718	1
Proteasome alpha-subunit, N-terminal domain	1.41052e-07	I1RQ26	214	K	Proteasome subunit alpha type OS=Gibberella zeae (strain PH-1 / ATCC MYA-4620 / FGSC 9075 / NRRL 31084) OX=229533 GN=FG06159.1 PE=3 SV=1	FG06159.1	1	0.00116333	62.287	LDAK(1)NVQLASVTK	3	0.88796	1
Proteasome alpha-subunit, N-terminal domain	1.41052e-07	I1RAN2	219	K	Proteasome subunit alpha type OS=Gibberella zeae (strain PH-1 / ATCC MYA-4620 / FGSC 9075 / NRRL 31084) OX=229533 GN=FGRAMPH1_01T01433 PE=3 SV=1	FGRAMPH1_01T01433	1	0.000542192	63.302	LDLAAGNMSLEDAVK(1)QAAR	3	1.3359	1
Proteasome alpha-subunit, N-terminal domain	1.41052e-07	I1RAN2	164	K	Proteasome subunit alpha type OS=Gibberella zeae (strain PH-1 / ATCC MYA-4620 / FGSC 9075 / NRRL 31084) OX=229533 GN=FGRAMPH1_01T01433 PE=3 SV=1	FGRAMPH1_01T01433	1	0.000181188	107.06	VGAGGK(1)VEGK	3	0.4885	3
Proteasome alpha-subunit, N-terminal domain	1.41052e-07	I1RAN2	199	K	Proteasome subunit alpha type OS=Gibberella zeae (strain PH-1 / ATCC MYA-4620 / FGSC 9075 / NRRL 31084) OX=229533 GN=FGRAMPH1_01T01433 PE=3 SV=1	FGRAMPH1_01T01433	1	0.000441662	105.46	QVAK(1)AELEK	2	-0.55744	1
Proteasome alpha-subunit, N-terminal domain	1.41052e-07	I1RAN2	43	K	Proteasome subunit alpha type OS=Gibberella zeae (strain PH-1 / ATCC MYA-4620 / FGSC 9075 / NRRL 31084) OX=229533 GN=FGRAMPH1_01T01433 PE=3 SV=1	FGRAMPH1_01T01433	1	5.68961e-06	115.12	AK(1)DGVVLAIEK	2	-0.030625	3
Proteasome alpha-subunit, N-terminal domain	1.41052e-07	I1RAN2	65	K	Proteasome subunit alpha type OS=Gibberella zeae (strain PH-1 / ATCC MYA-4620 / FGSC 9075 / NRRL 31084) OX=229533 GN=FGRAMPH1_01T01433 PE=3 SV=1	FGRAMPH1_01T01433	0.999853	0.0089506	61.679	LLKPGANK(1)R	3	-0.056035	1
Proteasome alpha-subunit, N-terminal domain	1.41052e-07	I1RMM9	50	K	Proteasome subunit alpha type OS=Gibberella zeae (strain PH-1 / ATCC MYA-4620 / FGSC 9075 / NRRL 31084) OX=229533 GN=FG05222.1 PE=3 SV=1	FG05222.1	1	0.000351703	96.143	THAVLCAVK(1)R	3	0.86949	1
Proteasome alpha-subunit, N-terminal domain	1.41052e-07	I1RMM9	196	K	Proteasome subunit alpha type OS=Gibberella zeae (strain PH-1 / ATCC MYA-4620 / FGSC 9075 / NRRL 31084) OX=229533 GN=FG05222.1 PE=3 SV=1	FG05222.1	1	0.000986981	82.261	ALK(1)ESLVQDK	3	-0.11907	1
Proteasome alpha-subunit, N-terminal domain	1.41052e-07	I1RMM9	184	K	Proteasome subunit alpha type OS=Gibberella zeae (strain PH-1 / ATCC MYA-4620 / FGSC 9075 / NRRL 31084) OX=229533 GN=FG05222.1 PE=3 SV=1	FG05222.1	1	1.22045e-27	229.6	NIDAFADCSK(1)EELIQHGLK	3	1.1806	2
Proteasome alpha-subunit, N-terminal domain	1.41052e-07	I1RKK0	98	K	Proteasome subunit alpha type OS=Gibberella zeae (strain PH-1 / ATCC MYA-4620 / FGSC 9075 / NRRL 31084) OX=229533 GN=FG04410.1 PE=3 SV=1	FG04410.1	1	0.0013998	85.807	KVSHTEYK(1)R	4	4.2676	1
Proteasome alpha-subunit, N-terminal domain	1.41052e-07	I1RKK0	201	K	Proteasome subunit alpha type OS=Gibberella zeae (strain PH-1 / ATCC MYA-4620 / FGSC 9075 / NRRL 31084) OX=229533 GN=FG04410.1 PE=3 SV=1	FG04410.1	1	0.00257089	105.52	AK(1)TFLEK	3	-0.63169	3
Proteasome alpha-subunit, N-terminal domain	1.41052e-07	I1RKK0	195	K	Proteasome subunit alpha type OS=Gibberella zeae (strain PH-1 / ATCC MYA-4620 / FGSC 9075 / NRRL 31084) OX=229533 GN=FG04410.1 PE=3 SV=1	FG04410.1	1	0.000245327	104.59	ATAIGK(1)SATK	3	2.0985	2
Proteasome alpha-subunit, N-terminal domain	1.41052e-07	I1S0M2	178	K	Proteasome endopeptidase complex OS=Gibberella zeae (strain PH-1 / ATCC MYA-4620 / FGSC 9075 / NRRL 31084) OX=229533 GN=FGRAMPH1_01T07659 PE=3 SV=1	FGRAMPH1_01T07659	1	0.00033326	84.365	QQEALNHLEK(1)K	3	0.6855	1
Proteasome alpha-subunit, N-terminal domain	1.41052e-07	I1S0M2	168	K	Proteasome endopeptidase complex OS=Gibberella zeae (strain PH-1 / ATCC MYA-4620 / FGSC 9075 / NRRL 31084) OX=229533 GN=FGRAMPH1_01T07659 PE=3 SV=1	FGRAMPH1_01T07659	1	2.31122e-15	170.61	GTAAGPK(1)QQEALNHLEK	3	-0.27291	2
Proteasome alpha-subunit, N-terminal domain	1.41052e-07	I1RN08	244	K	Proteasome subunit alpha type OS=Gibberella zeae (strain PH-1 / ATCC MYA-4620 / FGSC 9075 / NRRL 31084) OX=229533 GN=FG05365.1 PE=3 SV=1	FG05365.1	1	5.82238e-07	119.25	EHDLAK(1)NEETEEK	3	-0.11737	1
Proteasome alpha-subunit, N-terminal domain	1.41052e-07	I1RN08	222	K	Proteasome subunit alpha type OS=Gibberella zeae (strain PH-1 / ATCC MYA-4620 / FGSC 9075 / NRRL 31084) OX=229533 GN=FG05365.1 PE=3 SV=1	FG05365.1	1	1.54866e-09	123.42	IEFATVGQTEDGK(1)IYHR	3	0.27532	1
Proteasome alpha-subunit, N-terminal domain	1.41052e-07	A0A098DT74	189	K	Proteasome endopeptidase complex OS=Gibberella zeae (strain PH-1 / ATCC MYA-4620 / FGSC 9075 / NRRL 31084) OX=229533 GN=FG07282.1 PE=3 SV=1	FG07282.1	1	3.57579e-06	102.07	LSVEDPVTIDYITK(1)YVAGVQQR	3	0.068099	1
Proteasome alpha-subunit, N-terminal domain	1.41052e-07	A0A098DT74	166	K	Proteasome endopeptidase complex OS=Gibberella zeae (strain PH-1 / ATCC MYA-4620 / FGSC 9075 / NRRL 31084) OX=229533 GN=FG07282.1 PE=3 SV=1	FG07282.1	1	0.00597094	87.323	ILVDK(1)AR	2	-2.1962	1
Proteasome alpha-subunit, N-terminal domain	1.41052e-07	A0A098DT74	258	K	Proteasome endopeptidase complex OS=Gibberella zeae (strain PH-1 / ATCC MYA-4620 / FGSC 9075 / NRRL 31084) OX=229533 GN=FG07282.1 PE=3 SV=1	FG07282.1	1	0.000999899	109.44	NYK(1)EDMNR	2	0.60675	3
Proteasome alpha-subunit, N-terminal domain	1.41052e-07	A0A098DT74	126	K	Proteasome endopeptidase complex OS=Gibberella zeae (strain PH-1 / ATCC MYA-4620 / FGSC 9075 / NRRL 31084) OX=229533 GN=FG07282.1 PE=3 SV=1	FG07282.1	1	0.000125606	92.295	GTDVVVLGCEK(1)R	2	1.5208	1
FAD/NAD-linked reductase, dimerisation domain	0.0575902	I1RMJ3	271	K	Glutathione reductase OS=Gibberella zeae (strain PH-1 / ATCC MYA-4620 / FGSC 9075 / NRRL 31084) OX=229533 GN=FG05183.1 PE=3 SV=1	FG05183.1	1	0.0114182	73.039	LGVK(1)LHK	3	-0.38887	1
FAD/NAD-linked reductase, dimerisation domain	0.0575902	I1RMJ3	161	K	Glutathione reductase OS=Gibberella zeae (strain PH-1 / ATCC MYA-4620 / FGSC 9075 / NRRL 31084) OX=229533 GN=FG05183.1 PE=3 SV=1	FG05183.1	1	2.01804e-11	172.26	LTSK(1)NQAEVTLDDNSK	3	-0.7261	1
FAD/NAD-linked reductase, dimerisation domain	0.0575902	I1RMJ3	280	K	Glutathione reductase OS=Gibberella zeae (strain PH-1 / ATCC MYA-4620 / FGSC 9075 / NRRL 31084) OX=229533 GN=FG05183.1 PE=3 SV=1	FG05183.1	1	0.0011104	108.47	SQASK(1)IEK	2	0.15857	3
FAD/NAD-linked reductase, dimerisation domain	0.0575902	I1RMJ3	283	K	Glutathione reductase OS=Gibberella zeae (strain PH-1 / ATCC MYA-4620 / FGSC 9075 / NRRL 31084) OX=229533 GN=FG05183.1 PE=3 SV=1	FG05183.1	1	0.00971751	79.148	IEK(1)DSNGK	2	-2.4804	1
FAD/NAD-linked reductase, dimerisation domain	0.0575902	I1RMJ3	330	K	Glutathione reductase OS=Gibberella zeae (strain PH-1 / ATCC MYA-4620 / FGSC 9075 / NRRL 31084) OX=229533 GN=FG05183.1 PE=3 SV=1	FG05183.1	1	5.40393e-07	145	GIGLEEAGVK(1)LAK	2	0.58173	2
FAD/NAD-linked reductase, dimerisation domain	0.0575902	I1RMJ3	288	K	Glutathione reductase OS=Gibberella zeae (strain PH-1 / ATCC MYA-4620 / FGSC 9075 / NRRL 31084) OX=229533 GN=FG05183.1 PE=3 SV=1	FG05183.1	1	5.12576e-06	143.76	DSNGK(1)LTVTYK	2	-1.8203	1
FAD/NAD-linked reductase, dimerisation domain	0.0575902	I1RMJ3	448	K	Glutathione reductase OS=Gibberella zeae (strain PH-1 / ATCC MYA-4620 / FGSC 9075 / NRRL 31084) OX=229533 GN=FG05183.1 PE=3 SV=1	FG05183.1	1	2.91663e-06	101.01	GPTNYK(1)LITTGPEEK	3	0.080574	1
FAD/NAD-linked reductase, dimerisation domain	0.0575902	I1RMJ3	77	K	Glutathione reductase OS=Gibberella zeae (strain PH-1 / ATCC MYA-4620 / FGSC 9075 / NRRL 31084) OX=229533 GN=FG05183.1 PE=3 SV=1	FG05183.1	1	0.00367359	92.051	ATIVENK(1)R	2	0.24421	1
FAD/NAD-linked reductase, dimerisation domain	0.0575902	I1RMJ3	419	K	Glutathione reductase OS=Gibberella zeae (strain PH-1 / ATCC MYA-4620 / FGSC 9075 / NRRL 31084) OX=229533 GN=FG05183.1 PE=3 SV=1	FG05183.1	1	0.003764	88.029	YGK(1)DNIK	3	2.2391	1
FAD/NAD-linked reductase, dimerisation domain	0.0575902	I1RMJ3	179	K	Glutathione reductase OS=Gibberella zeae (strain PH-1 / ATCC MYA-4620 / FGSC 9075 / NRRL 31084) OX=229533 GN=FG05183.1 PE=3 SV=1	FG05183.1	1	0.00212088	110.63	VLINAK(1)K	2	-1.0664	3
FAD/NAD-linked reductase, dimerisation domain	0.0575902	I1RMJ3	320	K	Glutathione reductase OS=Gibberella zeae (strain PH-1 / ATCC MYA-4620 / FGSC 9075 / NRRL 31084) OX=229533 GN=FG05183.1 PE=3 SV=1	FG05183.1	1	3.80562e-08	112.24	TPETK(1)GIGLEEAGVK	3	0.020205	1
FAD/NAD-linked reductase, dimerisation domain	0.0575902	I1RMJ3	66	K	Glutathione reductase OS=Gibberella zeae (strain PH-1 / ATCC MYA-4620 / FGSC 9075 / NRRL 31084) OX=229533 GN=FG05183.1 PE=3 SV=1	FG05183.1	1	0.00354392	72.928	MASNK(1)FGIK	3	-0.19788	1
FAD/NAD-linked reductase, dimerisation domain	0.0575902	I1RMJ3	148	K	Glutathione reductase OS=Gibberella zeae (strain PH-1 / ATCC MYA-4620 / FGSC 9075 / NRRL 31084) OX=229533 GN=FG05183.1 PE=3 SV=1	FG05183.1	1	3.94538e-06	97.797	NLNNDK(1)VDYVHGWAR	3	0.17256	2
FAD/NAD-linked reductase, dimerisation domain	0.0575902	A0A1C3YLE2	291	K	Dihydrolipoyl dehydrogenase OS=Gibberella zeae (strain PH-1 / ATCC MYA-4620 / FGSC 9075 / NRRL 31084) OX=229533 GN=FGRAMPH1_01T26147 PE=3 SV=1	FGRAMPH1_01T26147	1	0.000355162	100.38	VVSGDK(1)SGDK	2	-1.6171	1
FAD/NAD-linked reductase, dimerisation domain	0.0575902	A0A1C3YLE2	135	K	Dihydrolipoyl dehydrogenase OS=Gibberella zeae (strain PH-1 / ATCC MYA-4620 / FGSC 9075 / NRRL 31084) OX=229533 GN=FGRAMPH1_01T26147 PE=3 SV=1	FGRAMPH1_01T26147	1	6.26255e-06	134.61	AK(1)ETSVSGLTK	2	-0.32022	1
Berberine/berberine-like	0.263475	I1RUE8	535	K	FAD-linked oxidoreductase patO OS=Fusarium culmorum OX=5516 GN=FCULG_00007426 PE=3 SV=1	FG07838.1	1	0.000182643	91.093	WDPK(1)SLFYNWR	2	0.23125	2
Berberine/berberine-like	0.263475	I1RUE8	367	K	FAD-linked oxidoreductase patO OS=Fusarium culmorum OX=5516 GN=FCULG_00007426 PE=3 SV=1	FG07838.1	1	3.25235e-08	119.25	VLAPFTDYLTK(1)NGLK	3	-0.26412	2
Berberine/berberine-like	0.263475	I1RUE8	356	K	FAD-linked oxidoreductase patO OS=Fusarium culmorum OX=5516 GN=FCULG_00007426 PE=3 SV=1	FG07838.1	1	5.85616e-07	126.71	DK(1)VLAPFTDYLTK	3	0.18438	1
Berberine/berberine-like	0.263475	I1RUE8	482	K	FAD-linked oxidoreductase patO OS=Fusarium culmorum OX=5516 GN=FCULG_00007426 PE=3 SV=1	FG07838.1	1	0.000259373	132.32	WDDMLADQK(1)K	2	-0.98181	6
Berberine/berberine-like	0.263475	I1RUE8	169	K	FAD-linked oxidoreductase patO OS=Fusarium culmorum OX=5516 GN=FCULG_00007426 PE=3 SV=1	FG07838.1	1	5.39685e-06	87.088	STGAASLAIWTHHLK(1)TK	4	-0.12763	1
Berberine/berberine-like	0.263475	I1RUE8	458	K	FAD-linked oxidoreductase patO OS=Fusarium culmorum OX=5516 GN=FCULG_00007426 PE=3 SV=1	FG07838.1	1	1.38829e-06	103.13	K(1)AIMSLQMGTLWDVTR	3	-0.83107	2
Berberine/berberine-like	0.263475	I1RUE8	423	K	FAD-linked oxidoreductase patO OS=Fusarium culmorum OX=5516 GN=FCULG_00007426 PE=3 SV=1	FG07838.1	1	0.000277395	76.156	SVLENDNVAFNK(1)VIR	3	-3.5044	1
Berberine/berberine-like	0.263475	I1RHP6	613	K	FAD-linked oxidoreductase patO OS=Fusarium culmorum OX=5516 GN=FCULG_00005750 PE=3 SV=1	FG03307.1	1	0.00169639	111.73	LYQLK(1)QK	3	-0.81776	3
Berberine/berberine-like	0.263475	I1RHP6	241	K	FAD-linked oxidoreductase patO OS=Fusarium culmorum OX=5516 GN=FCULG_00005750 PE=3 SV=1	FG03307.1	1	4.40883e-06	98.062	STGAGALSIWTHNLK(1)DIK	3	2.2007	1
Berberine/berberine-like	0.263475	I1RHP6	492	K	FAD-linked oxidoreductase patO OS=Fusarium culmorum OX=5516 GN=FCULG_00005750 PE=3 SV=1	FG03307.1	1	0.00649202	91.069	K(1)NWDDPK	2	-0.46064	3
Berberine/berberine-like	0.263475	I1RHP6	470	K	FAD-linked oxidoreductase patO OS=Fusarium culmorum OX=5516 GN=FCULG_00005750 PE=3 SV=1	FG03307.1	1	2.36376e-09	147.51	K(1)HFPAENVGNYNGR	3	-0.53846	4
Berberine/berberine-like	0.263475	I1RHP6	502	K	FAD-linked oxidoreductase patO OS=Fusarium culmorum OX=5516 GN=FCULG_00005750 PE=3 SV=1	FG03307.1	1	0.0014156	123.72	LLDK(1)TIK	2	0.10524	2
Berberine/berberine-like	0.263475	I1RHP6	139	K	FAD-linked oxidoreductase patO OS=Fusarium culmorum OX=5516 GN=FCULG_00005750 PE=3 SV=1	FG03307.1	1	0.00114835	113.71	GEHYDEK(1)K	2	-0.10088	3
Berberine/berberine-like	0.263475	I1RHP6	438	K	FAD-linked oxidoreductase patO OS=Fusarium culmorum OX=5516 GN=FCULG_00005750 PE=3 SV=1	FG03307.1	1	0.00189718	66.663	K(1)MVQPLLDEWK	3	-0.37703	2
Berberine/berberine-like	0.263475	I1RHP6	269	K	FAD-linked oxidoreductase patO OS=Fusarium culmorum OX=5516 GN=FCULG_00005750 PE=3 SV=1	FG03307.1	1	2.66466e-10	144.3	IGAGIQVK(1)DLYEAADR	2	0.59065	2
Berberine/berberine-like	0.263475	I1RHP6	567	K	FAD-linked oxidoreductase patO OS=Fusarium culmorum OX=5516 GN=FCULG_00005750 PE=3 SV=1	FG03307.1	1	2.5477e-06	141.65	VNNK(1)ITFDIMER	3	0.72891	2
Berberine/berberine-like	0.263475	I1RHP6	93	K	FAD-linked oxidoreductase patO OS=Fusarium culmorum OX=5516 GN=FCULG_00005750 PE=3 SV=1	FG03307.1	1	0.0218149	51.066	HAVSDPK(1)CK	3	0.65439	1
Berberine/berberine-like	0.263475	I1RHP6	106	K	FAD-linked oxidoreductase patO OS=Fusarium culmorum OX=5516 GN=FCULG_00005750 PE=3 SV=1	FG03307.1	1	0.00354392	72.928	TFPNK(1)VIWK	3	0.3108	1
Berberine/berberine-like	0.263475	I1RHP6	403	K	FAD-linked oxidoreductase patO OS=Fusarium culmorum OX=5516 GN=FCULG_00005750 PE=3 SV=1	FG03307.1	1	0.00742282	63.076	RFPEYSDK(1)K	3	0.45274	2
Berberine/berberine-like	0.263475	I1RHP6	334	K	FAD-linked oxidoreductase patO OS=Fusarium culmorum OX=5516 GN=FCULG_00005750 PE=3 SV=1	FG03307.1	1	1.30838e-45	300.18	FVTADEK(1)QNTDLFWAIR	2	-0.15702	4
Berberine/berberine-like	0.263475	I1RHP6	261	K	FAD-linked oxidoreductase patO OS=Fusarium culmorum OX=5516 GN=FCULG_00005750 PE=3 SV=1	FG03307.1	1	0.000423917	68.41	GASSYTGPAFK(1)IGAGIQVK	3	-0.20585	1
Berberine/berberine-like	0.263475	I1RHP6	498	K	FAD-linked oxidoreductase patO OS=Fusarium culmorum OX=5516 GN=FCULG_00005750 PE=3 SV=1	FG03307.1	1	5.17821e-06	122.46	KNWDDPK(1)LLDK	3	0.18518	1
Berberine/berberine-like	0.263475	I1RHP6	528	K	FAD-linked oxidoreductase patO OS=Fusarium culmorum OX=5516 GN=FCULG_00005750 PE=3 SV=1	FG03307.1	1	1.59804e-10	167.69	QTK(1)ETPPNSANPAWR	2	0.75165	4
Berberine/berberine-like	0.263475	I1RHP6	101	K	FAD-linked oxidoreductase patO OS=Fusarium culmorum OX=5516 GN=FCULG_00005750 PE=3 SV=1	FG03307.1	1	6.02447e-06	123.26	IFPGDK(1)TFPNK	2	0.71312	3
Berberine/berberine-like	0.263475	I1RHP6	140	K	FAD-linked oxidoreductase patO OS=Fusarium culmorum OX=5516 GN=FCULG_00005750 PE=3 SV=1	FG03307.1	0.920028	8.74254e-07	128.54	GEHYDEK(0.08)K(0.92)CEFLK	4	-0.15104	3
Berberine/berberine-like	0.263475	I1RF55	161	K	FAD-linked oxidoreductase aurO OS=Gibberella zeae (strain PH-1 / ATCC MYA-4620 / FGSC 9075 / NRRL 31084) OX=229533 GN=aurO PE=1 SV=1	aurO	1	3.76023e-06	118.61	TVK(1)VGGGITSK	3	-0.22039	4
Berberine/berberine-like	0.263475	I1RF55	72	K	FAD-linked oxidoreductase aurO OS=Gibberella zeae (strain PH-1 / ATCC MYA-4620 / FGSC 9075 / NRRL 31084) OX=229533 GN=aurO PE=1 SV=1	aurO	1	1.22491e-10	194.59	LTDAIPDLK(1)IYTR	2	0.85123	5
Berberine/berberine-like	0.263475	I1RF55	488	K	FAD-linked oxidoreductase aurO OS=Gibberella zeae (strain PH-1 / ATCC MYA-4620 / FGSC 9075 / NRRL 31084) OX=229533 GN=aurO PE=1 SV=1	aurO	1	0.000317244	125.46	K(1)EVDPNDVFR	2	-0.32968	6
Berberine/berberine-like	0.263475	I1RF55	157	K	FAD-linked oxidoreductase aurO OS=Gibberella zeae (strain PH-1 / ATCC MYA-4620 / FGSC 9075 / NRRL 31084) OX=229533 GN=aurO PE=1 SV=1	aurO	1	1.03773e-07	177.21	ELDTQELSQDK(1)K	2	0.36251	5
Metalloenzyme, LuxS/M16 peptidase-like	7.03885e-05	I1RS07	966	K	Putative zinc protease OS=Fusarium culmorum OX=5516 GN=FCULG_00008453 PE=4 SV=1	FG06911.1	1	0.0297886	50.127	AEGVDK(1)R	2	0.087642	1
Metalloenzyme, LuxS/M16 peptidase-like	7.03885e-05	I1RS07	512	K	Putative zinc protease OS=Fusarium culmorum OX=5516 GN=FCULG_00008453 PE=4 SV=1	FG06911.1	1	0.00624325	70.552	AAAVSPK(1)ER	2	0.73996	1
Metalloenzyme, LuxS/M16 peptidase-like	7.03885e-05	I1RS07	883	K	Putative zinc protease OS=Fusarium culmorum OX=5516 GN=FCULG_00008453 PE=4 SV=1	FG06911.1	1	0.0001249	88.596	MSDTEFEGHK(1)R	3	-0.044739	2
Metalloenzyme, LuxS/M16 peptidase-like	7.03885e-05	I1RS07	930	K	Putative zinc protease OS=Fusarium culmorum OX=5516 GN=FCULG_00008453 PE=4 SV=1	FG06911.1	1	5.79746e-07	113.76	LLTK(1)PEVAEFFNK	3	-0.1733	1
Metalloenzyme, LuxS/M16 peptidase-like	7.03885e-05	I1RS07	974	K	Putative zinc protease OS=Fusarium culmorum OX=5516 GN=FCULG_00008453 PE=4 SV=1	FG06911.1	1	0.00104227	66.215	K(1)ADEEPSAGDAVK	3	-1.0725	1
Metalloenzyme, LuxS/M16 peptidase-like	7.03885e-05	I1RAV5	254	K	Ubiquinol-cytochrome c reductase core subunit 2 OS=Fusarium sporotrichioides OX=5514 GN=FSPOR_3957 PE=4 SV=1	FG00644.1	1	2.48815e-06	142.1	TEATK(1)YFGGEQR	2	-0.14374	1
Metalloenzyme, LuxS/M16 peptidase-like	7.03885e-05	A0A1C3YJX6	526	K	Metalloprotease 1 OS=Fusarium longipes OX=694270 GN=FLONG3_5266 PE=4 SV=1	FGRAMPH1_01T19037	1	0.000274983	84.173	RK(1)EDLGTDGLEK	3	-0.16561	1
Metalloenzyme, LuxS/M16 peptidase-like	7.03885e-05	A0A1C3YJX6	937	K	Metalloprotease 1 OS=Fusarium longipes OX=694270 GN=FLONG3_5266 PE=4 SV=1	FGRAMPH1_01T19037	1	0.021703	60.641	ASK(1)EAISK	2	-0.25658	1
Metalloenzyme, LuxS/M16 peptidase-like	7.03885e-05	Q4IA56	860	K	Mitochondrial presequence protease OS=Gibberella zeae (strain PH-1 / ATCC MYA-4620 / FGSC 9075 / NRRL 31084) OX=229533 GN=CYM1 PE=3 SV=1	CYM1	1	8.98823e-07	113.01	EK(1)GGAYGGGAYSR	2	0.31323	1
Metalloenzyme, LuxS/M16 peptidase-like	7.03885e-05	Q4IA56	514	K	Mitochondrial presequence protease OS=Gibberella zeae (strain PH-1 / ATCC MYA-4620 / FGSC 9075 / NRRL 31084) OX=229533 GN=CYM1 PE=3 SV=1	CYM1	1	0.0145687	51.436	EAGSEEK(1)AR	2	-0.93921	1
Metalloenzyme, LuxS/M16 peptidase-like	7.03885e-05	Q4IA56	904	K	Mitochondrial presequence protease OS=Gibberella zeae (strain PH-1 / ATCC MYA-4620 / FGSC 9075 / NRRL 31084) OX=229533 GN=CYM1 PE=3 SV=1	CYM1	1	0.000235598	106.67	NAGQWAVDK(1)K	3	-1.3972	2
Metalloenzyme, LuxS/M16 peptidase-like	7.03885e-05	I1RBE6	427	K	Mitochondrial-processing peptidase subunit beta OS=Gibberella zeae OX=5518 GN=FGRA07_01012 PE=3 SV=1	FG00863.1	1	0.00956336	79.201	K(1)IDAITEK	2	1.6484	1
ENTH/VHS	0.124836	I1RX76	181	K	GAT domain-containing protein (Fragment) OS=Metarhizium brunneum (strain ARSEF 3297) OX=1276141 GN=MBR_06547 PE=4 SV=1	FG08926.1	1	0.00814317	83.948	EK(1)EEAYK	2	-0.68561	1
ENTH/VHS	0.124836	I1RX76	132	K	GAT domain-containing protein (Fragment) OS=Metarhizium brunneum (strain ARSEF 3297) OX=1276141 GN=MBR_06547 PE=4 SV=1	FG08926.1	1	7.3492e-05	102.73	NLDQK(1)FVDTVR	3	-0.18276	3
ENTH/VHS	0.124836	I1RW32	127	K	Epsin-1 OS=Fusarium culmorum OX=5516 GN=FCULG_00002188 PE=4 SV=1	FG08485.1	1	5.56991e-13	189.59	VAAK(1)ELTSLILDEER	2	0.32567	1
ENTH/VHS	0.124836	I1RW32	103	K	Epsin-1 OS=Fusarium culmorum OX=5516 GN=FCULG_00002188 PE=4 SV=1	FG08485.1	1	0.000128334	129.89	QSIYIIK(1)TLR	3	-0.063273	1
ENTH/VHS	0.124836	I1RW32	75	K	Epsin-1 OS=Fusarium culmorum OX=5516 GN=FCULG_00002188 PE=4 SV=1	FG08485.1	1	0.0474575	43	HVLK(1)ALK	3	0.53224	1
ENTH/VHS	0.124836	A0A098DFW4	472	K	Putative cytoskeleton assembly control sla2 OS=Fusarium sporotrichioides OX=5514 GN=FSPOR_7281 PE=4 SV=1	FGRAMPH1_01T11109	1	0.0061298	86.472	FK(1)AVQLK	2	0.33127	1
ENTH/VHS	0.124836	A0A098DFW4	516	K	Putative cytoskeleton assembly control sla2 OS=Fusarium sporotrichioides OX=5514 GN=FSPOR_7281 PE=4 SV=1	FGRAMPH1_01T11109	1	0.000982686	127.56	ALHDK(1)DR	3	0.6768	3
ENTH/VHS	0.124836	A0A098DFW4	524	K	Putative cytoskeleton assembly control sla2 OS=Fusarium sporotrichioides OX=5514 GN=FSPOR_7281 PE=4 SV=1	FGRAMPH1_01T11109	1	6.07442e-06	124.47	ASGSSK(1)DEVEK	2	0.15729	1
ENTH/VHS	0.124836	A0A098DFW4	470	K	Putative cytoskeleton assembly control sla2 OS=Fusarium sporotrichioides OX=5514 GN=FSPOR_7281 PE=4 SV=1	FGRAMPH1_01T11109	1	0.00137525	72.2	HEHLDLLQK(1)FK	3	0.68404	2
ENTH/VHS	0.124836	A0A098DFW4	975	K	Putative cytoskeleton assembly control sla2 OS=Fusarium sporotrichioides OX=5514 GN=FSPOR_7281 PE=4 SV=1	FGRAMPH1_01T11109	1	0.000640278	89.43	SQEK(1)LEQASK	2	-0.9882	1
ENTH/VHS	0.124836	A0A098DFW4	529	K	Putative cytoskeleton assembly control sla2 OS=Fusarium sporotrichioides OX=5514 GN=FSPOR_7281 PE=4 SV=1	FGRAMPH1_01T11109	0.999947	0.012991	55.176	ASGSSKDEVEK(1)LR	3	0.99613	1
Peptidase M28	1.53261e-08	I1RR36	33	K	Peptide hydrolase OS=Gibberella zeae (strain PH-1 / ATCC MYA-4620 / FGSC 9075 / NRRL 31084) OX=229533 GN=FG06545.1 PE=3 SV=1	FG06545.1	1	5.61145e-14	210.91	LTASQVEGDIK(1)K	4	-0.24048	9
Peptidase M28	1.53261e-08	I1RR36	39	K	Peptide hydrolase OS=Gibberella zeae (strain PH-1 / ATCC MYA-4620 / FGSC 9075 / NRRL 31084) OX=229533 GN=FG06545.1 PE=3 SV=1	FG06545.1	1	7.24125e-06	138.89	K(1)TLVDLNNIGK	3	0.28627	5
Peptidase M28	1.53261e-08	I1RR36	63	K	Peptide hydrolase OS=Gibberella zeae (strain PH-1 / ATCC MYA-4620 / FGSC 9075 / NRRL 31084) OX=229533 GN=FG06545.1 PE=3 SV=1	FG06545.1	1	2.30159e-10	137.81	AFGLPGYK(1)ASVDYIYK	3	0.48932	2
Peptidase M28	1.53261e-08	I1RR36	71	K	Peptide hydrolase OS=Gibberella zeae (strain PH-1 / ATCC MYA-4620 / FGSC 9075 / NRRL 31084) OX=229533 GN=FG06545.1 PE=3 SV=1	FG06545.1	1	6.06e-06	131.06	ASVDYIYK(1)ELK	2	0.58233	3
Peptidase M28	1.53261e-08	I1RR36	443	K	Peptide hydrolase OS=Gibberella zeae (strain PH-1 / ATCC MYA-4620 / FGSC 9075 / NRRL 31084) OX=229533 GN=FG06545.1 PE=3 SV=1	FG06545.1	1	2.72266e-08	118.52	AAAQFALSLK(1)GVPAR	3	0.086436	1
Peptidase M28	1.53261e-08	I1RR36	250	K	Peptide hydrolase OS=Gibberella zeae (strain PH-1 / ATCC MYA-4620 / FGSC 9075 / NRRL 31084) OX=229533 GN=FG06545.1 PE=3 SV=1	FG06545.1	1	1.29051e-09	136.26	ETWNIIAETK(1)QGDPK	2	0.040682	3
Peptidase M28	1.53261e-08	I1RR36	78	K	Peptide hydrolase OS=Gibberella zeae (strain PH-1 / ATCC MYA-4620 / FGSC 9075 / NRRL 31084) OX=229533 GN=FG06545.1 PE=3 SV=1	FG06545.1	1	5.88207e-05	84.249	K(1)YLDTHIQPFNYTFEQTR	3	-1.141	1
Peptidase M28	1.53261e-08	I1RR36	167	K	Peptide hydrolase OS=Gibberella zeae (strain PH-1 / ATCC MYA-4620 / FGSC 9075 / NRRL 31084) OX=229533 GN=FG06545.1 PE=3 SV=1	FG06545.1	1	0.000662005	88.596	RGSCAISDK(1)LK	3	1.7494	3
Peptidase M28	1.53261e-08	I1RR36	153	K	Peptide hydrolase OS=Gibberella zeae (strain PH-1 / ATCC MYA-4620 / FGSC 9075 / NRRL 31084) OX=229533 GN=FG06545.1 PE=3 SV=1	FG06545.1	1	0.00552712	89.698	DK(1)LVLVK	2	-0.69487	1
Peptidase M28	1.53261e-08	I1RR36	22	K	Peptide hydrolase OS=Gibberella zeae (strain PH-1 / ATCC MYA-4620 / FGSC 9075 / NRRL 31084) OX=229533 GN=FG06545.1 PE=3 SV=1	FG06545.1	1	5.09928e-07	160.65	K(1)LTASQVEGDIK	3	-0.24697	2
Peptidase M28	1.53261e-08	I1RR36	158	K	Peptide hydrolase OS=Gibberella zeae (strain PH-1 / ATCC MYA-4620 / FGSC 9075 / NRRL 31084) OX=229533 GN=FG06545.1 PE=3 SV=1	FG06545.1	0.999991	0.00724017	68.847	DKLVLVK(1)R	3	-0.33036	1
Peptidase M28	1.53261e-08	I1RR36	49	K	Peptide hydrolase OS=Gibberella zeae (strain PH-1 / ATCC MYA-4620 / FGSC 9075 / NRRL 31084) OX=229533 GN=FG06545.1 PE=3 SV=1	FG06545.1	1	6.82532e-06	111.52	TLVDLNNIGK(1)K	2	-0.64418	4
Peptidase M28	1.53261e-08	I1RR36	151	K	Peptide hydrolase OS=Gibberella zeae (strain PH-1 / ATCC MYA-4620 / FGSC 9075 / NRRL 31084) OX=229533 GN=FG06545.1 PE=3 SV=1	FG06545.1	1	4.33187e-17	183.71	GSGCFADQWEGVDAK(1)DK	2	0.47679	3
Peptidase M28	1.53261e-08	I1RR36	297	K	Peptide hydrolase OS=Gibberella zeae (strain PH-1 / ATCC MYA-4620 / FGSC 9075 / NRRL 31084) OX=229533 GN=FG06545.1 PE=3 SV=1	FG06545.1	1	0.00787389	82.452	YTGYK(1)NK	2	2.0037	2
Peptidase M28	1.53261e-08	I1REJ0	1020	K	Peptide hydrolase OS=Gibberella zeae (strain PH-1 / ATCC MYA-4620 / FGSC 9075 / NRRL 31084) OX=229533 GN=FG02079.1 PE=3 SV=1	FG02079.1	1	0.00909272	66.92	K(1)NVGLVEVR	2	1.0046	1
Peptidase M28	1.53261e-08	I1RR22	147	K	Peptide hydrolase OS=Gibberella zeae (strain PH-1 / ATCC MYA-4620 / FGSC 9075 / NRRL 31084) OX=229533 GN=FG06527.1 PE=3 SV=1	FG06527.1	1	0.000974253	109.66	NK(1)EPVYGK	3	0.34565	3
Peptidase M28	1.53261e-08	I1RR22	240	K	Peptide hydrolase OS=Gibberella zeae (strain PH-1 / ATCC MYA-4620 / FGSC 9075 / NRRL 31084) OX=229533 GN=FG06527.1 PE=3 SV=1	FG06527.1	1	1.05104e-07	109.72	IK(1)DGEEVDAIAYIDAEVK	3	2.4264	1
Peptidase M28	1.53261e-08	I1RR22	233	K	Peptide hydrolase OS=Gibberella zeae (strain PH-1 / ATCC MYA-4620 / FGSC 9075 / NRRL 31084) OX=229533 GN=FG06527.1 PE=3 SV=1	FG06527.1	1	7.77032e-15	139.47	GDVHGTLGTPSPDHIATFGLGGDEGK(1)AVVK	4	-1.5003	1
Peptidase M28	1.53261e-08	I1RR22	63	K	Peptide hydrolase OS=Gibberella zeae (strain PH-1 / ATCC MYA-4620 / FGSC 9075 / NRRL 31084) OX=229533 GN=FG06527.1 PE=3 SV=1	FG06527.1	1	0.000513881	103.91	AK(1)DLYEIAK	2	-0.26334	3
Peptidase M28	1.53261e-08	I1RR22	194	K	Peptide hydrolase OS=Gibberella zeae (strain PH-1 / ATCC MYA-4620 / FGSC 9075 / NRRL 31084) OX=229533 GN=FG06527.1 PE=3 SV=1	FG06527.1	1	1.22334e-13	146.18	SGNAGK(1)AGAVAAVVYNYEK	3	0.54383	2
Peptidase M28	1.53261e-08	I1RR22	70	K	Peptide hydrolase OS=Gibberella zeae (strain PH-1 / ATCC MYA-4620 / FGSC 9075 / NRRL 31084) OX=229533 GN=FG06527.1 PE=3 SV=1	FG06527.1	1	1.0667e-05	93.729	DLYEIAK(1)NGEEEYGHPTR	3	-0.72846	2
Peptidase M28	1.53261e-08	I1RR22	188	K	Peptide hydrolase OS=Gibberella zeae (strain PH-1 / ATCC MYA-4620 / FGSC 9075 / NRRL 31084) OX=229533 GN=FG06527.1 PE=3 SV=1	FG06527.1	1	1.60654e-05	88.561	GTCPFGTK(1)SGNAGK	2	0.52533	2
Peptidase M28	1.53261e-08	I1RR22	51	K	Peptide hydrolase OS=Gibberella zeae (strain PH-1 / ATCC MYA-4620 / FGSC 9075 / NRRL 31084) OX=229533 GN=FG06527.1 PE=3 SV=1	FG06527.1	0.998956	4.71636e-05	85.469	ELQK(0.999)SIK(0.001)PENLEAR	3	-0.27315	1
Peptidase M28	1.53261e-08	I1RR22	153	K	Peptide hydrolase OS=Gibberella zeae (strain PH-1 / ATCC MYA-4620 / FGSC 9075 / NRRL 31084) OX=229533 GN=FG06527.1 PE=3 SV=1	FG06527.1	0.999907	6.27994e-15	155.42	NKEPVYGK(1)LVLVDNEGCNESDYPEAVK	3	-0.24882	3
Peptidase M28	1.53261e-08	I1RR22	481	K	Peptide hydrolase OS=Gibberella zeae (strain PH-1 / ATCC MYA-4620 / FGSC 9075 / NRRL 31084) OX=229533 GN=FG06527.1 PE=3 SV=1	FG06527.1	1	0.0136137	69.275	SFK(1)GFPER	2	0.36334	2
Peptidase M28	1.53261e-08	I1RR22	54	K	Peptide hydrolase OS=Gibberella zeae (strain PH-1 / ATCC MYA-4620 / FGSC 9075 / NRRL 31084) OX=229533 GN=FG06527.1 PE=3 SV=1	FG06527.1	1	0.000142191	117.86	SIK(1)PENLEAR	2	-0.52652	1
Peptidase M28	1.53261e-08	I1RR22	478	K	Peptide hydrolase OS=Gibberella zeae (strain PH-1 / ATCC MYA-4620 / FGSC 9075 / NRRL 31084) OX=229533 GN=FG06527.1 PE=3 SV=1	FG06527.1	1	7.19953e-08	110.15	LIAHSVATYAK(1)SFK	4	0.26097	3
Peptidase M28	1.53261e-08	A0A0E0RRY2	92	K	Peptide hydrolase OS=Gibberella zeae (strain PH-1 / ATCC MYA-4620 / FGSC 9075 / NRRL 31084) OX=229533 GN=FG01818.1 PE=3 SV=1	FG01818.1	1	1.39893e-06	144.55	ALLPK(1)LSQANLR	3	0.40711	2
Peptidase M28	1.53261e-08	A0A0E0RRY2	287	K	Peptide hydrolase OS=Gibberella zeae (strain PH-1 / ATCC MYA-4620 / FGSC 9075 / NRRL 31084) OX=229533 GN=FG01818.1 PE=3 SV=1	FG01818.1	1	2.49375e-10	164.01	K(1)VIAAYSSLPAVDSK	3	0.60511	2
Peptidase M28	1.53261e-08	I1RUW4	142	K	Peptide hydrolase OS=Gibberella zeae (strain PH-1 / ATCC MYA-4620 / FGSC 9075 / NRRL 31084) OX=229533 GN=FG08022.1 PE=3 SV=1	FG08022.1	1	0.0319549	43.958	SK(1)HPLASVR	3	0.0095974	1
Peptidase M28	1.53261e-08	I1RH70	635	K	Putative glutamate carboxypeptidase OS=Fusarium culmorum OX=5516 GN=FCULG_00005530 PE=4 SV=1	FG03114.1	1	0.00522564	76.927	ESDDEDLK(1)K	2	0.46153	1
Peptidase M28	1.53261e-08	I1RH70	641	K	Putative glutamate carboxypeptidase OS=Fusarium culmorum OX=5516 GN=FCULG_00005530 PE=4 SV=1	FG03114.1	1	0.000100531	163.84	VVNHK(1)YR	3	2.4691	4
Peptidase M28	1.53261e-08	I1RH70	620	K	Putative glutamate carboxypeptidase OS=Fusarium culmorum OX=5516 GN=FCULG_00005530 PE=4 SV=1	FG03114.1	1	0.000751548	81.709	AADEVK(1)ALEER	2	0.31438	1
Peptidase M28	1.53261e-08	I1RH70	614	K	Putative glutamate carboxypeptidase OS=Fusarium culmorum OX=5516 GN=FCULG_00005530 PE=4 SV=1	FG03114.1	1	0.0376787	60.91	K(1)AADEVK	2	-1.4737	1
Peptidase M28	1.53261e-08	I1RLW6	35	K	Peptide hydrolase OS=Gibberella zeae (strain PH-1 / ATCC MYA-4620 / FGSC 9075 / NRRL 31084) OX=229533 GN=FG04936.1 PE=3 SV=1	FG04936.1	1	3.48074e-07	145.01	DITLK(1)GLMAGAQK	3	0.48592	9
Peptidase M28	1.53261e-08	I1RLW6	155	K	Peptide hydrolase OS=Gibberella zeae (strain PH-1 / ATCC MYA-4620 / FGSC 9075 / NRRL 31084) OX=229533 GN=FG04936.1 PE=3 SV=1	FG04936.1	1	3.05896e-10	183.96	RGECAFSAK(1)STNGK	4	0.92827	8
Peptidase M28	1.53261e-08	I1RLW6	207	K	Peptide hydrolase OS=Gibberella zeae (strain PH-1 / ATCC MYA-4620 / FGSC 9075 / NRRL 31084) OX=229533 GN=FG04936.1 PE=3 SV=1	FG04936.1	1	0.00102528	116.25	TK(1)AGEVK	3	0.16639	1
Peptidase M28	1.53261e-08	I1RLW6	358	K	Peptide hydrolase OS=Gibberella zeae (strain PH-1 / ATCC MYA-4620 / FGSC 9075 / NRRL 31084) OX=229533 GN=FG04936.1 PE=3 SV=1	FG04936.1	1	0.00153213	118.74	DFEK(1)FFK	3	-1.4996	6
Peptidase M28	1.53261e-08	I1RLW6	212	K	Peptide hydrolase OS=Gibberella zeae (strain PH-1 / ATCC MYA-4620 / FGSC 9075 / NRRL 31084) OX=229533 GN=FG04936.1 PE=3 SV=1	FG04936.1	1	0.00102813	92.866	AGEVK(1)VDLK	3	0.11162	6
Peptidase M28	1.53261e-08	I1RLW6	399	K	Peptide hydrolase OS=Gibberella zeae (strain PH-1 / ATCC MYA-4620 / FGSC 9075 / NRRL 31084) OX=229533 GN=FG04936.1 PE=3 SV=1	FG04936.1	1	9.85198e-12	120.93	SDYAAFIENGIPSGGLFTGAEQLK(1)TEEEAK	4	-4.3088	5
Peptidase M28	1.53261e-08	I1RLW6	30	K	Peptide hydrolase OS=Gibberella zeae (strain PH-1 / ATCC MYA-4620 / FGSC 9075 / NRRL 31084) OX=229533 GN=FG04936.1 PE=3 SV=1	FG04936.1	1	0.00090847	129.85	LQK(1)DITLK	3	0.11076	5
Peptidase M28	1.53261e-08	I1RLW6	141	K	Peptide hydrolase OS=Gibberella zeae (strain PH-1 / ATCC MYA-4620 / FGSC 9075 / NRRL 31084) OX=229533 GN=FG04936.1 PE=3 SV=1	FG04936.1	1	6.10572e-06	104.44	GK(1)VVLVKR	3	-0.090504	6
Peptidase M28	1.53261e-08	I1RLW6	82	K	Peptide hydrolase OS=Gibberella zeae (strain PH-1 / ATCC MYA-4620 / FGSC 9075 / NRRL 31084) OX=229533 GN=FG04936.1 PE=3 SV=1	FG04936.1	1	0.00031287	112.13	SLNYYNVK(1)K	3	0.31836	12
Peptidase M28	1.53261e-08	I1RLW6	83	K	Peptide hydrolase OS=Gibberella zeae (strain PH-1 / ATCC MYA-4620 / FGSC 9075 / NRRL 31084) OX=229533 GN=FG04936.1 PE=3 SV=1	FG04936.1	1	2.00259e-23	229.16	K(1)QPFTELYSAGTASLK	4	-0.064553	5
Peptidase M28	1.53261e-08	I1RLW6	146	K	Peptide hydrolase OS=Gibberella zeae (strain PH-1 / ATCC MYA-4620 / FGSC 9075 / NRRL 31084) OX=229533 GN=FG04936.1 PE=3 SV=1	FG04936.1	0.999869	0.0389862	43.734	GKVVLVK(1)R	3	-0.32291	1
Peptidase M28	1.53261e-08	I1RLW6	406	K	Peptide hydrolase OS=Gibberella zeae (strain PH-1 / ATCC MYA-4620 / FGSC 9075 / NRRL 31084) OX=229533 GN=FG04936.1 PE=3 SV=1	FG04936.1	1	1.18968e-13	195.97	K(1)FGGEAGVAYDINYHK	3	1.1453	11
Peptidase M28	1.53261e-08	I1RLW6	20	K	Peptide hydrolase OS=Gibberella zeae (strain PH-1 / ATCC MYA-4620 / FGSC 9075 / NRRL 31084) OX=229533 GN=FG04936.1 PE=3 SV=1	FG04936.1	1	0.000783927	109.11	K(1)PLVNELK	3	-0.38629	6
Peptidase M28	1.53261e-08	I1RLW6	421	K	Peptide hydrolase OS=Gibberella zeae (strain PH-1 / ATCC MYA-4620 / FGSC 9075 / NRRL 31084) OX=229533 GN=FG04936.1 PE=3 SV=1	FG04936.1	1	1.33815e-28	198.6	KFGGEAGVAYDINYHK(1)AGDTIDNLNK	4	-0.26111	17
Peptidase M28	1.53261e-08	I1RLW6	447	K	Peptide hydrolase OS=Gibberella zeae (strain PH-1 / ATCC MYA-4620 / FGSC 9075 / NRRL 31084) OX=229533 GN=FG04936.1 PE=3 SV=1	FG04936.1	1	4.83606e-18	198.49	EAFLVNTQAIANSVAK(1)YAK	2	-0.77479	11
Peptidase M28	1.53261e-08	I1RLW6	431	K	Peptide hydrolase OS=Gibberella zeae (strain PH-1 / ATCC MYA-4620 / FGSC 9075 / NRRL 31084) OX=229533 GN=FG04936.1 PE=3 SV=1	FG04936.1	1	7.56895e-21	176.1	AGDTIDNLNK(1)EAFLVNTQAIANSVAK	5	2.0467	3
Peptidase M28	1.53261e-08	I1RLW6	216	K	Peptide hydrolase OS=Gibberella zeae (strain PH-1 / ATCC MYA-4620 / FGSC 9075 / NRRL 31084) OX=229533 GN=FG04936.1 PE=3 SV=1	FG04936.1	1	2.08658e-06	127.32	VDLK(1)VDATVENR	3	-2.5381	8
Peptidase M28	1.53261e-08	I1RLW6	405	K	Peptide hydrolase OS=Gibberella zeae (strain PH-1 / ATCC MYA-4620 / FGSC 9075 / NRRL 31084) OX=229533 GN=FG04936.1 PE=3 SV=1	FG04936.1	1	1.08475e-09	107.3	TEEEAK(1)K	2	-0.1629	3
Peptidase M28	1.53261e-08	I1RLW6	43	K	Peptide hydrolase OS=Gibberella zeae (strain PH-1 / ATCC MYA-4620 / FGSC 9075 / NRRL 31084) OX=229533 GN=FG04936.1 PE=3 SV=1	FG04936.1	1	1.30181e-35	257.2	GLMAGAQK(1)LQDIAEANDDTR	3	0.10354	15
Peptidase M28	1.53261e-08	I1S3M2	149	K	Peptide hydrolase OS=Gibberella zeae (strain PH-1 / ATCC MYA-4620 / FGSC 9075 / NRRL 31084) OX=229533 GN=FG11411.1 PE=3 SV=1	FG11411.1	1	0.047592	93.162	GK(1)IVLVQR	2	-1.2455	1
Peptidase M28	1.53261e-08	A0A1C3YHX2	595	K	Putative glutamate carboxypeptidase OS=Fusarium culmorum OX=5516 GN=FCULG_00003598 PE=4 SV=1	FGRAMPH1_01T02333	1	3.60865e-06	112.89	EYGDVGFK(1)YHR	3	0.43701	1
Peptidase M28	1.53261e-08	A0A1C3YHX2	350	K	Putative glutamate carboxypeptidase OS=Fusarium culmorum OX=5516 GN=FCULG_00003598 PE=4 SV=1	FGRAMPH1_01T02333	1	0.000623731	71.558	ALNGHGPK(1)SSDFNK	3	3.0174	1
Peptidase M28	1.53261e-08	A0A1C3YHX2	714	K	Putative glutamate carboxypeptidase OS=Fusarium culmorum OX=5516 GN=FCULG_00003598 PE=4 SV=1	FGRAMPH1_01T02333	1	2.98754e-08	116.98	LEEGLPWWNIIGK(1)IR	2	-0.19263	2
Peptidase M28	1.53261e-08	A0A1C3YHX2	451	K	Putative glutamate carboxypeptidase OS=Fusarium culmorum OX=5516 GN=FCULG_00003598 PE=4 SV=1	FGRAMPH1_01T02333	1	0.00260486	70.056	AIDAGWK(1)PLR	3	1.4343	1
Peptidase M28	1.53261e-08	A0A1C3YHX2	231	K	Putative glutamate carboxypeptidase OS=Fusarium culmorum OX=5516 GN=FCULG_00003598 PE=4 SV=1	FGRAMPH1_01T02333	1	0.0104688	81.297	GK(1)IAIAR	2	-0.1055	1
Peptidase M28	1.53261e-08	A0A1C3YHX2	360	K	Putative glutamate carboxypeptidase OS=Fusarium culmorum OX=5516 GN=FCULG_00003598 PE=4 SV=1	FGRAMPH1_01T02333	1	0.00456147	67.897	YWNK(1)NLGLK	3	0.28157	1
Peptidase M28	1.53261e-08	A0A1C3YHX2	672	K	Putative glutamate carboxypeptidase OS=Fusarium culmorum OX=5516 GN=FCULG_00003598 PE=4 SV=1	FGRAMPH1_01T02333	1	0.00109703	122.18	K(1)SLDHIR	3	0.43187	1
Peptidase M28	1.53261e-08	A0A1C3YHX2	444	K	Putative glutamate carboxypeptidase OS=Fusarium culmorum OX=5516 GN=FCULG_00003598 PE=4 SV=1	FGRAMPH1_01T02333	1	1.50461e-05	86.756	GVGK(1)AIDAGWKPLR	3	0.35838	3
Peptidase M28	1.53261e-08	A0A1C3YHX2	100	K	Putative glutamate carboxypeptidase OS=Fusarium culmorum OX=5516 GN=FCULG_00003598 PE=4 SV=1	FGRAMPH1_01T02333	1	0.00120188	81.972	ILFDTPDPK(1)K	2	1.2977	3
Peptidase M28	1.53261e-08	I1RMQ1	124	K	Peptide hydrolase OS=Gibberella zeae (strain PH-1 / ATCC MYA-4620 / FGSC 9075 / NRRL 31084) OX=229533 GN=FG05245.1 PE=3 SV=1	FG05245.1	1	1.52017e-15	174.35	YFK(1)SDYGLQSSDWVLEK	3	0.8615	3
Peptidase M28	1.53261e-08	I1RMQ1	221	K	Peptide hydrolase OS=Gibberella zeae (strain PH-1 / ATCC MYA-4620 / FGSC 9075 / NRRL 31084) OX=229533 GN=FG05245.1 PE=3 SV=1	FG05245.1	1	0.000363997	100.04	ALLNSK(1)DVVK	3	1.1929	6
Peptidase M28	1.53261e-08	I1RMQ1	138	K	Peptide hydrolase OS=Gibberella zeae (strain PH-1 / ATCC MYA-4620 / FGSC 9075 / NRRL 31084) OX=229533 GN=FG05245.1 PE=3 SV=1	FG05245.1	1	7.79032e-14	149.47	SDYGLQSSDWVLEK(1)VNQIIK	3	-0.10636	1
Peptidase M28	1.53261e-08	I1RMQ1	114	K	Peptide hydrolase OS=Gibberella zeae (strain PH-1 / ATCC MYA-4620 / FGSC 9075 / NRRL 31084) OX=229533 GN=FG05245.1 PE=3 SV=1	FG05245.1	1	8.35643e-10	136.14	NMQANLEK(1)LTSFHTR	3	0.075095	2
Peptidase M28	1.53261e-08	I1RMQ1	262	K	Peptide hydrolase OS=Gibberella zeae (strain PH-1 / ATCC MYA-4620 / FGSC 9075 / NRRL 31084) OX=229533 GN=FG05245.1 PE=3 SV=1	FG05245.1	1	4.94713e-11	158.91	SYEETGRDVK(1)AMLQQDMTGYVQK	4	1.6525	11
Peptidase M28	1.53261e-08	I1RMQ1	92	K	Peptide hydrolase OS=Gibberella zeae (strain PH-1 / ATCC MYA-4620 / FGSC 9075 / NRRL 31084) OX=229533 GN=FG05245.1 PE=3 SV=1	FG05245.1	0.96646	0.00224707	77.062	K(0.034)CVK(0.966)QDEVAK	3	-0.14777	1
Peptidase M28	1.53261e-08	I1RMQ1	98	K	Peptide hydrolase OS=Gibberella zeae (strain PH-1 / ATCC MYA-4620 / FGSC 9075 / NRRL 31084) OX=229533 GN=FG05245.1 PE=3 SV=1	FG05245.1	1	0.00496961	74.611	QDEVAK(1)LSK	2	0.022234	2
Peptidase M28	1.53261e-08	I1RMQ1	106	K	Peptide hydrolase OS=Gibberella zeae (strain PH-1 / ATCC MYA-4620 / FGSC 9075 / NRRL 31084) OX=229533 GN=FG05245.1 PE=3 SV=1	FG05245.1	1	0.000102817	108.7	K(1)NMQANLEK	2	3.9665	9
Peptidase M28	1.53261e-08	I1RMQ1	144	K	Peptide hydrolase OS=Gibberella zeae (strain PH-1 / ATCC MYA-4620 / FGSC 9075 / NRRL 31084) OX=229533 GN=FG05245.1 PE=3 SV=1	FG05245.1	1	9.5906e-14	139.51	VNQIIK(1)DAGAEDTVFAESFPHTWK	4	0.84875	1
Peptidase M28	1.53261e-08	A0A1C3YMP0	320	K	Peptide hydrolase OS=Gibberella zeae (strain PH-1 / ATCC MYA-4620 / FGSC 9075 / NRRL 31084) OX=229533 GN=FGRAMPH1_01T11883 PE=3 SV=1	FGRAMPH1_01T11883	1	0.00070939	143.61	YYVNNMK(1)K	2	-0.070175	4
Peptidase M28	1.53261e-08	A0A1C3YMP0	36	K	Peptide hydrolase OS=Gibberella zeae (strain PH-1 / ATCC MYA-4620 / FGSC 9075 / NRRL 31084) OX=229533 GN=FGRAMPH1_01T11883 PE=3 SV=1	FGRAMPH1_01T11883	1	0.000256464	112.36	LITEK(1)GLMK	2	-0.32319	4
Peptidase M28	1.53261e-08	A0A1C3YMP0	40	K	Peptide hydrolase OS=Gibberella zeae (strain PH-1 / ATCC MYA-4620 / FGSC 9075 / NRRL 31084) OX=229533 GN=FGRAMPH1_01T11883 PE=3 SV=1	FGRAMPH1_01T11883	1	0.000109	92.538	GLMK(1)NLETLNK	3	0.40338	1
Peptidase M28	1.53261e-08	A0A1C3YMP0	72	K	Peptide hydrolase OS=Gibberella zeae (strain PH-1 / ATCC MYA-4620 / FGSC 9075 / NRRL 31084) OX=229533 GN=FGRAMPH1_01T11883 PE=3 SV=1	FGRAMPH1_01T11883	1	1.08815e-08	114.52	AFGLPGYAASVDFIYK(1)EISK	3	0.019242	1
Peptidase M28	1.53261e-08	A0A1C3YMP0	218	K	Peptide hydrolase OS=Gibberella zeae (strain PH-1 / ATCC MYA-4620 / FGSC 9075 / NRRL 31084) OX=229533 GN=FGRAMPH1_01T11883 PE=3 SV=1	FGRAMPH1_01T11883	1	2.96172e-10	166.92	AK(1)LEAGETIEAFAK	2	-0.48335	2
Peptidase M28	1.53261e-08	A0A1C3YMP0	47	K	Peptide hydrolase OS=Gibberella zeae (strain PH-1 / ATCC MYA-4620 / FGSC 9075 / NRRL 31084) OX=229533 GN=FGRAMPH1_01T11883 PE=3 SV=1	FGRAMPH1_01T11883	1	5.25075e-18	222.42	NLETLNK(1)IAYANGGNR	3	-3.1245	3
Superoxide dismutase, copper/zinc binding domain	0.030944	A0A098DGQ1	203	K	Superoxide dismutase [Cu-Zn] OS=Gibberella zeae (strain PH-1 / ATCC MYA-4620 / FGSC 9075 / NRRL 31084) OX=229533 GN=FGRAMPH1_01T10657 PE=3 SV=1	FGRAMPH1_01T10657	1	1.58588e-27	220.34	TVVIHAGTDDLGK(1)GDGEESLK	3	1.0095	21
Superoxide dismutase, copper/zinc binding domain	0.030944	A0A098DGQ1	180	K	Superoxide dismutase [Cu-Zn] OS=Gibberella zeae (strain PH-1 / ATCC MYA-4620 / FGSC 9075 / NRRL 31084) OX=229533 GN=FGRAMPH1_01T10657 PE=3 SV=1	FGRAMPH1_01T10657	1	4.37931e-18	195.77	GSVTDSLIK(1)LIGPHSVIGR	4	-1.2148	4
Superoxide dismutase, copper/zinc binding domain	0.030944	A0A098DGQ1	144	K	Superoxide dismutase [Cu-Zn] OS=Gibberella zeae (strain PH-1 / ATCC MYA-4620 / FGSC 9075 / NRRL 31084) OX=229533 GN=FGRAMPH1_01T10657 PE=3 SV=1	FGRAMPH1_01T10657	1	1.64153e-06	80.721	GFHIHTFGDNTNGCTSAGPHFNPHNK(1)THGAPSDETR	5	-0.3403	1
Superoxide dismutase, copper/zinc binding domain	0.030944	A0A098DGQ1	171	K	Superoxide dismutase [Cu-Zn] OS=Gibberella zeae (strain PH-1 / ATCC MYA-4620 / FGSC 9075 / NRRL 31084) OX=229533 GN=FGRAMPH1_01T10657 PE=3 SV=1	FGRAMPH1_01T10657	1	2.24092e-28	191.65	HVGDLGNVETDGQGNAK(1)GSVTDSLIK	3	1.338	39
Superoxide dismutase, copper/zinc binding domain	0.030944	A0A098DGQ1	211	K	Superoxide dismutase [Cu-Zn] OS=Gibberella zeae (strain PH-1 / ATCC MYA-4620 / FGSC 9075 / NRRL 31084) OX=229533 GN=FGRAMPH1_01T10657 PE=3 SV=1	FGRAMPH1_01T10657	1	2.16009e-47	255.32	TVVIHAGTDDLGKGDGEESLK(1)TGNAGPR	4	-0.53532	36
Superoxide dismutase, copper/zinc binding domain	0.030944	A0A098DMA2	232	K	Superoxide dismutase 1 copper chaperone OS=Fusarium culmorum OX=5516 GN=FCULG_00006670 PE=4 SV=1	FG04124.1	1	2.20777e-05	99.927	GDLGLVEVGK(1)DGR	3	-0.87597	2
Patatin/Phospholipase A2-related	0.284769	I1RAJ0	57	K	Putative triacylglycerol lipase OS=Fusarium culmorum OX=5516 GN=FCULG_00003149 PE=4 SV=1	FG00520.1	1	6.06362e-06	124.21	NNPASK(1)YYDWR	2	-1.3646	1
Patatin/Phospholipase A2-related	0.284769	I1RRC7	228	K	Patatin-like phospholipase domain-containing protein OS=Gibberella zeae (strain PH-1 / ATCC MYA-4620 / FGSC 9075 / NRRL 31084) OX=229533 GN=FG06645.1 PE=3 SV=1	FG06645.1	1	4.29258e-15	161.24	YEDWVSAAK(1)ELDTYLGR	3	-0.38692	1
ENTH domain	0.0575902	I1RW32	127	K	Epsin-1 OS=Fusarium culmorum OX=5516 GN=FCULG_00002188 PE=4 SV=1	FG08485.1	1	5.56991e-13	189.59	VAAK(1)ELTSLILDEER	2	0.32567	1
ENTH domain	0.0575902	I1RW32	103	K	Epsin-1 OS=Fusarium culmorum OX=5516 GN=FCULG_00002188 PE=4 SV=1	FG08485.1	1	0.000128334	129.89	QSIYIIK(1)TLR	3	-0.063273	1
ENTH domain	0.0575902	I1RW32	75	K	Epsin-1 OS=Fusarium culmorum OX=5516 GN=FCULG_00002188 PE=4 SV=1	FG08485.1	1	0.0474575	43	HVLK(1)ALK	3	0.53224	1
ENTH domain	0.0575902	A0A098DFW4	472	K	Putative cytoskeleton assembly control sla2 OS=Fusarium sporotrichioides OX=5514 GN=FSPOR_7281 PE=4 SV=1	FGRAMPH1_01T11109	1	0.0061298	86.472	FK(1)AVQLK	2	0.33127	1
ENTH domain	0.0575902	A0A098DFW4	516	K	Putative cytoskeleton assembly control sla2 OS=Fusarium sporotrichioides OX=5514 GN=FSPOR_7281 PE=4 SV=1	FGRAMPH1_01T11109	1	0.000982686	127.56	ALHDK(1)DR	3	0.6768	3
ENTH domain	0.0575902	A0A098DFW4	524	K	Putative cytoskeleton assembly control sla2 OS=Fusarium sporotrichioides OX=5514 GN=FSPOR_7281 PE=4 SV=1	FGRAMPH1_01T11109	1	6.07442e-06	124.47	ASGSSK(1)DEVEK	2	0.15729	1
ENTH domain	0.0575902	A0A098DFW4	470	K	Putative cytoskeleton assembly control sla2 OS=Fusarium sporotrichioides OX=5514 GN=FSPOR_7281 PE=4 SV=1	FGRAMPH1_01T11109	1	0.00137525	72.2	HEHLDLLQK(1)FK	3	0.68404	2
ENTH domain	0.0575902	A0A098DFW4	975	K	Putative cytoskeleton assembly control sla2 OS=Fusarium sporotrichioides OX=5514 GN=FSPOR_7281 PE=4 SV=1	FGRAMPH1_01T11109	1	0.000640278	89.43	SQEK(1)LEQASK	2	-0.9882	1
ENTH domain	0.0575902	A0A098DFW4	529	K	Putative cytoskeleton assembly control sla2 OS=Fusarium sporotrichioides OX=5514 GN=FSPOR_7281 PE=4 SV=1	FGRAMPH1_01T11109	0.999947	0.012991	55.176	ASGSSKDEVEK(1)LR	3	0.99613	1
Glycosyl transferase, family 20	0.030944	I1RPS2	294	K	Trehalose-6-phosphate synthase OS=Gibberella zeae (strain PH-1 / ATCC MYA-4620 / FGSC 9075 / NRRL 31084) OX=229533 GN=FG06051.1 PE=3 SV=1	FG06051.1	1	0.000330821	94.309	LDYIK(1)GVPQK	2	1.6517	2
Glycosyl transferase, family 20	0.030944	A0A0E0SKE0	612	K	Trehalose 6-phosphate synthase OS=Fusarium langsethiae OX=179993 GN=FLAG1_05806 PE=4 SV=1	FG05697.1	1	0.000284973	79.639	QALEMGQDEK(1)DQR	3	0.10997	1
Glycosyl transferase, family 20	0.030944	A0A0E0SKE0	449	K	Trehalose 6-phosphate synthase OS=Fusarium langsethiae OX=179993 GN=FLAG1_05806 PE=4 SV=1	FG05697.1	1	0.000935852	122.18	DK(1)LDHVR	3	0.20292	1
Glycosyl transferase, family 20	0.030944	A0A0E0SKE0	665	K	Trehalose 6-phosphate synthase OS=Fusarium langsethiae OX=179993 GN=FLAG1_05806 PE=4 SV=1	FG05697.1	1	0.00548493	59.116	LSVPALSSK(1)YTK	3	0.56393	1
Cyclophilin-like domain	0.10122	A0A1C3YIE7	87	K	Peptidyl-prolyl cis-trans isomerase OS=Gibberella zeae (strain PH-1 / ATCC MYA-4620 / FGSC 9075 / NRRL 31084) OX=229533 GN=FGRAMPH1_01T01953 PE=3 SV=1	FGRAMPH1_01T01953	1	2.23773e-21	209.19	INFNLFDDVVPK(1)TAENFR	2	-2.0512	11
Cyclophilin-like domain	0.10122	A0A1C3YIE7	138	K	Peptidyl-prolyl cis-trans isomerase OS=Gibberella zeae (strain PH-1 / ATCC MYA-4620 / FGSC 9075 / NRRL 31084) OX=229533 GN=FGRAMPH1_01T01953 PE=3 SV=1	FGRAMPH1_01T01953	1	3.49286e-17	213.02	SIYGEK(1)FADENFTLK	3	0.77549	6
Cyclophilin-like domain	0.10122	A0A1C3YIE7	132	K	Peptidyl-prolyl cis-trans isomerase OS=Gibberella zeae (strain PH-1 / ATCC MYA-4620 / FGSC 9075 / NRRL 31084) OX=229533 GN=FGRAMPH1_01T01953 PE=3 SV=1	FGRAMPH1_01T01953	1	1.13353e-06	128.06	GNGTGGK(1)SIYGEK	2	0.57566	6
Cyclophilin-like domain	0.10122	A0A1C3YIE7	100	K	Peptidyl-prolyl cis-trans isomerase OS=Gibberella zeae (strain PH-1 / ATCC MYA-4620 / FGSC 9075 / NRRL 31084) OX=229533 GN=FGRAMPH1_01T01953 PE=3 SV=1	FGRAMPH1_01T01953	1	3.18652e-09	123	ALCTGEK(1)GFGYEGSSFHR	3	-0.76144	2
Cyclophilin-like domain	0.10122	Q4I5R9	36	K	Peptidyl-prolyl cis-trans isomerase B OS=Gibberella zeae (strain PH-1 / ATCC MYA-4620 / FGSC 9075 / NRRL 31084) OX=229533 GN=CPR2 PE=3 SV=2	CPR2	1	4.7577e-07	108.71	ITHK(1)VYFDITQGDQPLGR	3	1.0693	1
Cyclophilin-like domain	0.10122	Q4I5R9	75	K	Peptidyl-prolyl cis-trans isomerase B OS=Gibberella zeae (strain PH-1 / ATCC MYA-4620 / FGSC 9075 / NRRL 31084) OX=229533 GN=CPR2 PE=3 SV=2	CPR2	1	3.33337e-09	122.5	ALATGEK(1)GFGYEGSAFHR	3	-0.29065	1
Cyclophilin-like domain	0.10122	Q4I5R9	58	K	Peptidyl-prolyl cis-trans isomerase B OS=Gibberella zeae (strain PH-1 / ATCC MYA-4620 / FGSC 9075 / NRRL 31084) OX=229533 GN=CPR2 PE=3 SV=2	CPR2	1	0.000280458	73.498	VVMGLYGK(1)TVPETTENFR	3	0.020385	1
Cyclophilin-like domain	0.10122	Q4I5R9	100	K	Peptidyl-prolyl cis-trans isomerase B OS=Gibberella zeae (strain PH-1 / ATCC MYA-4620 / FGSC 9075 / NRRL 31084) OX=229533 GN=CPR2 PE=3 SV=2	CPR2	1	1.75833e-09	127.83	NFMIQGGDFTK(1)GDGTGGK	3	1.0656	2
Cyclophilin-like domain	0.10122	Q4I5R9	115	K	Peptidyl-prolyl cis-trans isomerase B OS=Gibberella zeae (strain PH-1 / ATCC MYA-4620 / FGSC 9075 / NRRL 31084) OX=229533 GN=CPR2 PE=3 SV=2	CPR2	1	0.00147714	121.09	FK(1)DENFK	3	0.43679	2
Cyclophilin-like domain	0.10122	Q4I5R9	107	K	Peptidyl-prolyl cis-trans isomerase B OS=Gibberella zeae (strain PH-1 / ATCC MYA-4620 / FGSC 9075 / NRRL 31084) OX=229533 GN=CPR2 PE=3 SV=2	CPR2	1	2.04659e-07	155.09	GDGTGGK(1)SIYGDR	2	0.45489	3
Cyclophilin-like domain	0.10122	Q4IPB8	150	K	Peptidyl-prolyl cis-trans isomerase-like 3 OS=Gibberella zeae (strain PH-1 / ATCC MYA-4620 / FGSC 9075 / NRRL 31084) OX=229533 GN=CYP10 PE=3 SV=2	CYP10	1	0.0140239	64.841	NRPK(1)EPVR	3	0.94224	1
Thiolase, N-terminal	0.124941	I1RYP5	46	K	3-ketoacyl-CoA thiolase OS=Gibberella zeae OX=5518 GN=FGRA07_07201 PE=3 SV=1	FGRAMPH1_01T26927	1	0.000936556	110.88	SAFTK(1)GGR	2	-1.0298	2
Thiolase, N-terminal	0.124941	I1RY81	369	K	Acetyl-CoA acetyltransferase IB OS=Gibberella zeae OX=5518 GN=FGRA07_09291 PE=3 SV=1	FG09321.1	1	2.20136e-06	134.98	IVTTLTSVLK(1)ER	3	-0.18547	1
Phosphoribosyltransferase-like	0.365702	I1RJX2	176	K	Putative uracil phosphoribosyltransferase urg2 OS=Fusarium culmorum OX=5516 GN=FCULG_00006705 PE=4 SV=1	FG04155.1	1	1.20933e-19	153.41	ILVLSVIGAK(1)EGVQR	2	-0.17591	2
Phosphoribosyltransferase-like	0.365702	I1RQ30	221	K	Orotate phosphoribosyltransferase OS=Gibberella zeae OX=5518 GN=FGRA07_06048 PE=3 SV=1	FG06164.1	1	0.000193928	107.97	NFASEEDIK(1)R	2	-0.5621	1
Phosphoribosyltransferase-like	0.365702	I1RQ30	151	K	Orotate phosphoribosyltransferase OS=Gibberella zeae OX=5518 GN=FGRA07_06048 PE=3 SV=1	FG06164.1	1	0.0141191	64.654	REAIDK(1)IR	3	-0.93472	1
Glycosyl hydrolase family 63, C-terminal	0.0110922	I1RMM6	313	K	Putative mannosyl-oligosaccharide glucosidase OS=Fusarium culmorum OX=5516 GN=FCULG_00000570 PE=4 SV=1	FG05218.1	1	0.0141357	52.495	K(1)TSEIFNER	2	-3.0868	1
Glycosyl hydrolase family 63, C-terminal	0.0110922	A0A1C3YI19	713	K	Putative glucosidase i OS=Fusarium sporotrichioides OX=5514 GN=FSPOR_6757 PE=4 SV=1	FGRAMPH1_01T00801	1	9.65332e-06	173.64	ILLSIVSK(1)DR	2	0.084148	1
Glycosyl hydrolase family 63, C-terminal	0.0110922	A0A1C3YI19	718	K	Putative glucosidase i OS=Fusarium sporotrichioides OX=5514 GN=FSPOR_6757 PE=4 SV=1	FGRAMPH1_01T00801	1	0.00138069	104.2	DRLEK(1)ILK	3	-0.94217	1
Glycosyl hydrolase family 63, C-terminal	0.0110922	A0A1C3YI19	282	K	Putative glucosidase i OS=Fusarium sporotrichioides OX=5514 GN=FSPOR_6757 PE=4 SV=1	FGRAMPH1_01T00801	1	0.0105731	57.174	QPYVK(1)DAFHR	3	0.30314	1
Glycosyl hydrolase family 63, C-terminal	0.0110922	A0A1C3YI19	740	K	Putative glucosidase i OS=Fusarium sporotrichioides OX=5514 GN=FSPOR_6757 PE=4 SV=1	FGRAMPH1_01T00801	1	0.0131375	69.998	SLSK(1)FHK	3	-0.10744	1
Glycosyl hydrolase family 63, C-terminal	0.0110922	A0A1C3YI19	294	K	Putative glucosidase i OS=Fusarium sporotrichioides OX=5514 GN=FSPOR_6757 PE=4 SV=1	FGRAMPH1_01T00801	1	0.000776242	63.185	YIVDGEK(1)DAINPAK	3	-1.1541	1
Glycosyl hydrolase family 63, C-terminal	0.0110922	A0A1C3YI19	18	K	Putative glucosidase i OS=Fusarium sporotrichioides OX=5514 GN=FSPOR_6757 PE=4 SV=1	FGRAMPH1_01T00801	1	0.00300358	90.15	RLK(1)EDRDR	4	-0.28257	3
Glycosyl hydrolase family 63, C-terminal	0.0110922	A0A1C3YI19	459	K	Putative glucosidase i OS=Fusarium sporotrichioides OX=5514 GN=FSPOR_6757 PE=4 SV=1	FGRAMPH1_01T00801	1	6.91205e-05	169.41	K(1)QLDLFTR	2	0.2796	1
Glycosyl hydrolase family 63, C-terminal	0.0110922	A0A1C3YI19	351	K	Putative glucosidase i OS=Fusarium sporotrichioides OX=5514 GN=FSPOR_6757 PE=4 SV=1	FGRAMPH1_01T00801	1	0.000730379	91.245	K(1)DEADEFYYR	2	-0.53605	1
CRAL/TRIO, N-terminal domain	0.0182633	I1S1Z9	246	K	Sec14 cytosolic factor OS=Fusarium culmorum OX=5516 GN=FCULG_00010732 PE=4 SV=1	FG10779.1	1	4.26611e-06	98.943	INILGSGYK(1)GELLK	3	0.70844	1
CRAL/TRIO, N-terminal domain	0.0182633	I1S1Z9	85	K	Sec14 cytosolic factor OS=Fusarium culmorum OX=5516 GN=FCULG_00010732 PE=4 SV=1	FG10779.1	0.959149	4.40838e-09	111.77	K(0.041)ETK(0.959)LDETVPVWDYPEK	3	0.16507	2
CRAL/TRIO, N-terminal domain	0.0182633	I1S1Z9	71	K	Sec14 cytosolic factor OS=Fusarium culmorum OX=5516 GN=FCULG_00010732 PE=4 SV=1	FG10779.1	0.999991	3.34542e-11	170.09	KFDVEASK(1)AMFLDTEK	3	-0.92816	3
CRAL/TRIO, N-terminal domain	0.0182633	I1S1Z9	64	K	Sec14 cytosolic factor OS=Fusarium culmorum OX=5516 GN=FCULG_00010732 PE=4 SV=1	FG10779.1	1	0.00220275	102.52	K(1)FDVEASK	3	0.081965	2
CRAL/TRIO, N-terminal domain	0.0182633	I1S1Z9	184	K	Sec14 cytosolic factor OS=Fusarium culmorum OX=5516 GN=FCULG_00010732 PE=4 SV=1	FG10779.1	1	5.51021e-10	145.43	GVSIGK(1)VPQVYSYVK	3	-0.49515	1
CRAL/TRIO, N-terminal domain	0.0182633	I1S1Z9	79	K	Sec14 cytosolic factor OS=Fusarium culmorum OX=5516 GN=FCULG_00010732 PE=4 SV=1	FG10779.1	1	1.00666e-05	168.83	AMFLDTEK(1)WR	3	-0.76804	4
CRAL/TRIO, N-terminal domain	0.0182633	I1S1Z9	103	K	Sec14 cytosolic factor OS=Fusarium culmorum OX=5516 GN=FCULG_00010732 PE=4 SV=1	FG10779.1	1	4.72884e-07	139.19	AEINK(1)YYTQFYHK	4	0.28198	3
CRAL/TRIO, N-terminal domain	0.0182633	I1S1Z9	294	K	Sec14 cytosolic factor OS=Fusarium culmorum OX=5516 GN=FCULG_00010732 PE=4 SV=1	FG10779.1	1	0.0208073	56.936	K(1)QDANVIENK	3	-3.005	2
CRAL/TRIO, N-terminal domain	0.0182633	I1S1Z9	34	K	Sec14 cytosolic factor OS=Fusarium culmorum OX=5516 GN=FCULG_00010732 PE=4 SV=1	FG10779.1	1	2.96543e-19	201.48	QDGHAGYLTEDQTAK(1)LEQFR	3	-0.26861	2
CRAL/TRIO, N-terminal domain	0.0182633	I1S1Z9	19	K	Sec14 cytosolic factor OS=Fusarium culmorum OX=5516 GN=FCULG_00010732 PE=4 SV=1	FG10779.1	1	2.51777e-05	75.695	YDNYDFPAQGAEK(1)QDGHAGYLTEDQTAK	4	-0.1328	2
CRAL/TRIO, N-terminal domain	0.0182633	I1S1Z9	293	K	Sec14 cytosolic factor OS=Fusarium culmorum OX=5516 GN=FCULG_00010732 PE=4 SV=1	FG10779.1	1	0.00477662	98.523	PAWWEK(1)K	2	0.24024	2
CRAL/TRIO, N-terminal domain	0.0182633	V6RJ22	246	K	CRAL-TRIO domain-containing protein C23B6.04c OS=Fusarium culmorum OX=5516 GN=FCULG_00001312 PE=4 SV=1	FG05890.1	1	0.00078162	107.57	LK(1)FNEDMK	3	-1.4388	2
CRAL/TRIO, N-terminal domain	0.0182633	V6RJ22	38	K	CRAL-TRIO domain-containing protein C23B6.04c OS=Fusarium culmorum OX=5516 GN=FCULG_00001312 PE=4 SV=1	FG05890.1	1	3.67822e-06	145.6	TK(1)YEALLEQVK	3	-0.3526	2
CRAL/TRIO, N-terminal domain	0.0182633	V6RJ22	190	K	CRAL-TRIO domain-containing protein C23B6.04c OS=Fusarium culmorum OX=5516 GN=FCULG_00001312 PE=4 SV=1	FG05890.1	1	6.73508e-05	104.74	K(1)NTSVPVSVAR	2	-0.51042	2
CRAL/TRIO, N-terminal domain	0.0182633	V6RJ22	63	K	CRAL-TRIO domain-containing protein C23B6.04c OS=Fusarium culmorum OX=5516 GN=FCULG_00001312 PE=4 SV=1	FG05890.1	0.998067	2.80941e-07	108.96	QADK(0.002)EDK(0.998)SGPITDHER	4	-0.11815	4
CRAL/TRIO, N-terminal domain	0.0182633	V6RJ22	88	K	CRAL-TRIO domain-containing protein C23B6.04c OS=Fusarium culmorum OX=5516 GN=FCULG_00001312 PE=4 SV=1	FG05890.1	1	3.7793e-07	170.95	ATK(1)WTVDESAK	2	0.61691	2
CRAL/TRIO, N-terminal domain	0.0182633	V6RJ22	328	K	CRAL-TRIO domain-containing protein C23B6.04c OS=Fusarium culmorum OX=5516 GN=FCULG_00001312 PE=4 SV=1	FG05890.1	1	0.000753941	98.754	FEGAK(1)DGVK	2	-0.51186	1
CRAL/TRIO, N-terminal domain	0.0182633	V6RJ22	56	K	CRAL-TRIO domain-containing protein C23B6.04c OS=Fusarium culmorum OX=5516 GN=FCULG_00001312 PE=4 SV=1	FG05890.1	0.998956	2.54868e-05	85.469	GFTEIECEK(0.999)QADK(0.001)EDK	3	-0.039477	1
CRAL/TRIO, N-terminal domain	0.0182633	V6RJ22	96	K	CRAL-TRIO domain-containing protein C23B6.04c OS=Fusarium culmorum OX=5516 GN=FCULG_00001312 PE=4 SV=1	FG05890.1	1	0.00074391	101.97	WTVDESAK(1)R	2	-0.53059	1
CRAL/TRIO, N-terminal domain	0.0182633	A0A1C3YLD5	351	K	CRAL-TRIO domain-containing protein C3H8.02 OS=Fusarium culmorum OX=5516 GN=FCULG_00007306 PE=4 SV=1	FGRAMPH1_01T26059	1	0.0112074	80.455	MK(1)DTQTR	2	-0.23452	1
Aconitase/3-isopropylmalate dehydratase, swivel	0.0603242	I1RUQ3	145	K	Aconitate hydratase, mitochondrial OS=Gibberella zeae (strain PH-1 / ATCC MYA-4620 / FGSC 9075 / NRRL 31084) OX=229533 GN=FG07953.1 PE=3 SV=1	FG07953.1	1	5.90025e-08	109.42	VANPTTVHCDHLIEAQVGGAK(1)DLAR	4	-0.083357	1
Aconitase/3-isopropylmalate dehydratase, swivel	0.0603242	I1RUQ3	320	K	Aconitate hydratase, mitochondrial OS=Gibberella zeae (strain PH-1 / ATCC MYA-4620 / FGSC 9075 / NRRL 31084) OX=229533 GN=FG07953.1 PE=3 SV=1	FG07953.1	1	0.0207888	63.734	RK(1)EIGDFAR	3	-0.25998	2
Aconitase/3-isopropylmalate dehydratase, swivel	0.0603242	I1RUQ3	416	K	Aconitate hydratase, mitochondrial OS=Gibberella zeae (strain PH-1 / ATCC MYA-4620 / FGSC 9075 / NRRL 31084) OX=229533 GN=FG07953.1 PE=3 SV=1	FG07953.1	1	0.00189438	75.416	DALNHGVK(1)AK	3	0.48927	1
Aconitase/3-isopropylmalate dehydratase, swivel	0.0603242	I1RUQ3	418	K	Aconitate hydratase, mitochondrial OS=Gibberella zeae (strain PH-1 / ATCC MYA-4620 / FGSC 9075 / NRRL 31084) OX=229533 GN=FG07953.1 PE=3 SV=1	FG07953.1	1	0.000367773	72.797	AK(1)SAFTVTPGSEQIR	3	1.3674	1
Aconitase/3-isopropylmalate dehydratase, swivel	0.0603242	I1RUQ3	318	K	Aconitate hydratase, mitochondrial OS=Gibberella zeae (strain PH-1 / ATCC MYA-4620 / FGSC 9075 / NRRL 31084) OX=229533 GN=FG07953.1 PE=3 SV=1	FG07953.1	1	0.00207213	81.525	MYDYLAATK(1)R	2	-0.60965	1
Aconitase/3-isopropylmalate dehydratase, swivel	0.0603242	I1RUQ3	54	K	Aconitate hydratase, mitochondrial OS=Gibberella zeae (strain PH-1 / ATCC MYA-4620 / FGSC 9075 / NRRL 31084) OX=229533 GN=FG07953.1 PE=3 SV=1	FG07953.1	1	0.000406216	101.35	K(1)MSENLDIVR	2	-1.1309	1
Aconitase/3-isopropylmalate dehydratase, swivel	0.0603242	I1RG66	438	K	Dihydroxy-acid dehydratase OS=Fusarium sporotrichioides OX=5514 GN=FSPOR_9775 PE=4 SV=1	FG02717.1	1	0.000678588	76.073	ITGK(1)EGLSFTGK	3	0.68847	1
Aconitase/3-isopropylmalate dehydratase, swivel	0.0603242	A0A098D8K2	465	K	Dihydroxy-acid dehydratase OS=Gibberella zeae OX=5518 GN=FGRA07_00339 PE=3 SV=1	FG02056.1	0.958301	0.019717	48.115	K(0.042)GEK(0.958)TVVIIR	3	1.0739	1
Aconitase/3-isopropylmalate dehydratase, swivel	0.0603242	A0A098D8K2	364	K	Dihydroxy-acid dehydratase OS=Gibberella zeae OX=5518 GN=FGRA07_00339 PE=3 SV=1	FG02056.1	1	0.00454598	61.235	IGGTPALLK(1)FLLK	3	0.67387	1
Myosin head, motor domain	0.000561131	A0A1C3YIF8	999	K	Chitin synthase OS=Gibberella zeae OX=5518 GN=FGRA07_00245 PE=4 SV=1	FGRAMPH1_01T04739	1	0.00028584	110.08	NSPGTNIK(1)K	2	0.18638	1
Myosin head, motor domain	0.000561131	I1RTG5	850	K	Myosin-2B OS=Gibberella zeae OX=5518 GN=FGRA07_02148 PE=3 SV=1	FG07469.1	1	0.0303466	49.85	K(1)SYLQFR	2	1.7469	1
Myosin head, motor domain	0.000561131	I1RTG5	758	K	Myosin-2B OS=Gibberella zeae OX=5518 GN=FGRA07_02148 PE=3 SV=1	FG07469.1	1	0.0193317	48.568	GLDK(1)YQLGLTK	3	-2.8525	1
Myosin head, motor domain	0.000561131	I1RCT2	828	K	Myosin-5 OS=Gibberella zeae OX=5518 GN=FGRA07_04244 PE=3 SV=1	FGRAMPH1_01T03465	1	0.0311411	60.682	SSK(1)ASPR	2	-1.0111	1
Myosin head, motor domain	0.000561131	I1RE84	1097	K	Chitin synthase 8 OS=Fusarium culmorum OX=5516 GN=FCULG_00004728 PE=3 SV=1	FG01964.1	1	0.0404425	56.81	YVEK(1)LAR	2	0.82567	1
Myosin head, motor domain	0.000561131	I1RE84	1156	K	Chitin synthase 8 OS=Fusarium culmorum OX=5516 GN=FCULG_00004728 PE=3 SV=1	FG01964.1	1	0.000854051	96.604	SAK(1)GQDVSK	2	-1.1437	1
Myosin head, motor domain	0.000561131	I1RE84	1085	K	Chitin synthase 8 OS=Fusarium culmorum OX=5516 GN=FCULG_00004728 PE=3 SV=1	FG01964.1	1	0.00779074	79.454	HVYLK(1)GR	3	-0.30089	1
Rossmann-like alpha/beta/alpha sandwich fold	0.00976508	I1RWE8	470	K	Methionyl-tRNA synthetase OS=Gibberella zeae OX=5518 GN=FGRA07_04587 PE=3 SV=1	FG08614.1	1	0.00083671	80.69	YTDERLEEHK(1)K	4	0.65565	1
Rossmann-like alpha/beta/alpha sandwich fold	0.00976508	I1RWE8	488	K	Methionyl-tRNA synthetase OS=Gibberella zeae OX=5518 GN=FGRA07_04587 PE=3 SV=1	FG08614.1	1	7.47185e-05	89.805	TFIAQFDAIK(1)LR	3	0.32073	1
Rossmann-like alpha/beta/alpha sandwich fold	0.00976508	I1RWE8	230	K	Methionyl-tRNA synthetase OS=Gibberella zeae OX=5518 GN=FGRA07_04587 PE=3 SV=1	FG08614.1	1	0.0133568	51.643	LDAVK(1)DLLVPWFHK	3	-0.16888	1
Rossmann-like alpha/beta/alpha sandwich fold	0.00976508	V6R057	269	K	Glutaminyl-tRNA synthetase OS=Gibberella zeae OX=5518 GN=FGRA07_08224 PE=3 SV=1	FG02555.1	1	0.0271365	56.122	NQK(1)VHHR	3	0.79884	1
Rossmann-like alpha/beta/alpha sandwich fold	0.00976508	V6R057	179	K	Glutaminyl-tRNA synthetase OS=Gibberella zeae OX=5518 GN=FGRA07_08224 PE=3 SV=1	FG02555.1	1	0.000208087	134.98	LFDLAK(1)ELIK	3	-0.6887	3
Rossmann-like alpha/beta/alpha sandwich fold	0.00976508	V6R057	129	K	Glutaminyl-tRNA synthetase OS=Gibberella zeae OX=5518 GN=FGRA07_08224 PE=3 SV=1	FG02555.1	1	0.0237422	49.715	YHGGK(1)TILR	3	1.0925	1
Rossmann-like alpha/beta/alpha sandwich fold	0.00976508	Q4I1N3	160	K	Sulfate adenylyltransferase OS=Gibberella zeae (strain PH-1 / ATCC MYA-4620 / FGSC 9075 / NRRL 31084) OX=229533 GN=MET3 PE=3 SV=2	MET3	1	2.69666e-07	153.14	EFYVGGK(1)LEAINR	2	2.4662	1
Rossmann-like alpha/beta/alpha sandwich fold	0.00976508	Q4I1N3	188	K	Sulfate adenylyltransferase OS=Gibberella zeae (strain PH-1 / ATCC MYA-4620 / FGSC 9075 / NRRL 31084) OX=229533 GN=MET3 PE=3 SV=2	MET3	1	0.000341909	93.649	AHFNK(1)LGWQK	3	1.5541	1
Rossmann-like alpha/beta/alpha sandwich fold	0.00976508	Q4I1N3	133	K	Sulfate adenylyltransferase OS=Gibberella zeae (strain PH-1 / ATCC MYA-4620 / FGSC 9075 / NRRL 31084) OX=229533 GN=MET3 PE=3 SV=2	MET3	1	0.000380766	76.759	K(1)VFGSDDDTHPGVK	3	0.17108	1
Rossmann-like alpha/beta/alpha sandwich fold	0.00976508	Q4I1N3	153	K	Sulfate adenylyltransferase OS=Gibberella zeae (strain PH-1 / ATCC MYA-4620 / FGSC 9075 / NRRL 31084) OX=229533 GN=MET3 PE=3 SV=2	MET3	1	4.44843e-08	119.39	YLFDTAK(1)EFYVGGK	3	0.67515	1
Rossmann-like alpha/beta/alpha sandwich fold	0.00976508	A0A098DQK4	110	K	Phosphopantetheine adenylyltransferase OS=Fusarium langsethiae OX=179993 GN=FLAG1_02401 PE=4 SV=1	FG07479.1	1	0.0328425	40.496	VVLIDHEK(1)GR	3	-2.3474	1
Rossmann-like alpha/beta/alpha sandwich fold	0.00976508	I1RZT0	458	K	Asparagine synthetase 2 OS=Gibberella zeae OX=5518 GN=FGRA07_10095 PE=4 SV=1	FG09934.1	0.99955	0.0146488	58.699	EKLEK(1)YILR	3	0.063945	1
Rossmann-like alpha/beta/alpha sandwich fold	0.00976508	A0A1C3YIV7	340	K	Argininosuccinate synthase OS=Gibberella zeae OX=5518 GN=FGRA07_00243 PE=4 SV=1	FGRAMPH1_01T04735	1	0.017313	49.483	ELVEHAIK(1)FSQR	3	1.8364	1
Rossmann-like alpha/beta/alpha sandwich fold	0.00976508	A0A1C3YK68	667	K	Isoleucyl-tRNA synthetase OS=Gibberella zeae OX=5518 GN=FGRA07_07991 PE=3 SV=1	FGRAMPH1_01T20299	1	0.0132618	78.113	FK(1)ESGVK	2	-0.51201	1
Rossmann-like alpha/beta/alpha sandwich fold	0.00976508	A0A1C3YK68	697	K	Isoleucyl-tRNA synthetase OS=Gibberella zeae OX=5518 GN=FGRA07_07991 PE=3 SV=1	FGRAMPH1_01T20299	1	0.00116403	74.962	FFEGQVALLK(1)K	3	-0.58974	1
Rossmann-like alpha/beta/alpha sandwich fold	0.00976508	A0A1C3YK68	452	K	Isoleucyl-tRNA synthetase OS=Gibberella zeae OX=5518 GN=FGRA07_07991 PE=3 SV=1	FGRAMPH1_01T20299	1	1.01576e-08	115.8	IPDIIPDMLK(1)NIEETR	3	-0.28847	1
Rossmann-like alpha/beta/alpha sandwich fold	0.00976508	A0A1C3YK68	528	K	Isoleucyl-tRNA synthetase OS=Gibberella zeae OX=5518 GN=FGRA07_07991 PE=3 SV=1	FGRAMPH1_01T20299	1	0.00116724	74.611	DK(1)VDHITIPSK	4	0.15034	2
Rossmann-like alpha/beta/alpha sandwich fold	0.00976508	A0A1C3YK68	540	K	Isoleucyl-tRNA synthetase OS=Gibberella zeae OX=5518 GN=FGRA07_07991 PE=3 SV=1	FGRAMPH1_01T20299	1	0.0221498	67.981	MGK(1)GQLK	2	-0.38625	1
Rossmann-like alpha/beta/alpha sandwich fold	0.00976508	A0A1C3YK68	465	K	Isoleucyl-tRNA synthetase OS=Gibberella zeae OX=5518 GN=FGRA07_07991 PE=3 SV=1	FGRAMPH1_01T20299	1	0.000757864	89.698	WVPSFVK(1)EK	3	-1.1247	1
Rossmann-like alpha/beta/alpha sandwich fold	0.00976508	A0A1C3YK68	698	K	Isoleucyl-tRNA synthetase OS=Gibberella zeae OX=5518 GN=FGRA07_07991 PE=3 SV=1	FGRAMPH1_01T20299	1	0.0205607	49.298	K(1)VENVDFVWDPK	3	0.63082	1
Rossmann-like alpha/beta/alpha sandwich fold	0.00976508	A0A098DY09	731	K	Cysteinyl-tRNA synthetase OS=Gibberella zeae OX=5518 GN=FGRA07_06250 PE=3 SV=1	FG05963.1	1	0.000917336	123.86	EK(1)ADQEAR	2	0.020944	1
Rossmann-like alpha/beta/alpha sandwich fold	0.00976508	I1RRV4	817	K	Valyl-tRNA synthetase OS=Gibberella zeae OX=5518 GN=FGRA07_05440 PE=3 SV=1	FG06850.1	1	0.0121654	54.259	WILHK(1)MNSAAK	3	-0.92322	1
Rossmann-like alpha/beta/alpha sandwich fold	0.00976508	I1RRV4	867	K	Valyl-tRNA synthetase OS=Gibberella zeae OX=5518 GN=FGRA07_05440 PE=3 SV=1	FG06850.1	1	0.0344001	45.68	DGTEK(1)ER	2	-0.72856	1
Rossmann-like alpha/beta/alpha sandwich fold	0.00976508	I1RRV4	540	K	Valyl-tRNA synthetase OS=Gibberella zeae OX=5518 GN=FGRA07_05440 PE=3 SV=1	FG06850.1	1	0.0171971	53.136	IRPESAEK(1)SYYR	3	-0.0073488	1
Rossmann-like alpha/beta/alpha sandwich fold	0.00976508	I1S0B7	377	K	Tryptophanyl-tRNA synthetase OS=Gibberella zeae OX=5518 GN=FGRA07_06652 PE=3 SV=1	FG10139.1	1	4.76236e-06	130.01	SGSLLTGELK(1)K	2	-0.297	2
Rossmann-like alpha/beta/alpha sandwich fold	0.00976508	A0A1C3YKY0	209	K	Arginyl-tRNA synthetase OS=Gibberella zeae OX=5518 GN=FGRA07_05720 PE=3 SV=1	FGRAMPH1_01T22627	1	0.0129649	56.424	SPYNGLRDPSDPNSGK(1)K	3	1.2963	1
Metal-dependent hydrolase	0.00120727	I1S0B0	134	K	L-rhamnono-gamma-lactonase OS=Fusarium culmorum OX=5516 GN=FCULG_00009572 PE=4 SV=1	FG10131.1	1	0.00986431	56.087	VK(1)EEAGDAWPK	3	-0.02973	1
Metal-dependent hydrolase	0.00120727	A0A1C3YIT5	152	K	Amidohydrolase OS=Purpureocillium lilacinum OX=33203 GN=VFPBJ_02486 PE=4 SV=1	FGRAMPH1_01T05961	1	4.43768e-09	123.55	DIK(1)SASLPDNTVIYEAHGR	3	-2.2919	1
Metal-dependent hydrolase	0.00120727	A0A1C3YIT5	398	K	Amidohydrolase OS=Purpureocillium lilacinum OX=33203 GN=VFPBJ_02486 PE=4 SV=1	FGRAMPH1_01T05961	1	2.09023e-06	98.676	AFHHAHQTYLVPEILK(1)R	5	-0.67093	2
Metal-dependent hydrolase	0.00120727	A0A1C3YIT5	660	K	Amidohydrolase OS=Purpureocillium lilacinum OX=33203 GN=VFPBJ_02486 PE=4 SV=1	FGRAMPH1_01T05961	1	0.000127351	163.34	K(1)LNVAAR	2	-0.5293	2
Metal-dependent hydrolase	0.00120727	A0A1C3YIT5	659	K	Amidohydrolase OS=Purpureocillium lilacinum OX=33203 GN=VFPBJ_02486 PE=4 SV=1	FGRAMPH1_01T05961	1	5.95512e-07	168.02	AIDGLALDSK(1)K	2	-0.31469	9
Metal-dependent hydrolase	0.00120727	A0A1C3YIT5	759	K	Amidohydrolase OS=Purpureocillium lilacinum OX=33203 GN=VFPBJ_02486 PE=4 SV=1	FGRAMPH1_01T05961	1	0.00270112	119.41	K(1)VVNGER	2	-0.15301	2
Metal-dependent hydrolase	0.00120727	A0A1C3YIT5	318	K	Amidohydrolase OS=Purpureocillium lilacinum OX=33203 GN=VFPBJ_02486 PE=4 SV=1	FGRAMPH1_01T05961	1	2.24952e-06	143.94	DLIQK(1)QDDWCAK	2	1.8167	6
Metal-dependent hydrolase	0.00120727	A0A1C3YIT5	909	K	Amidohydrolase OS=Purpureocillium lilacinum OX=33203 GN=VFPBJ_02486 PE=4 SV=1	FGRAMPH1_01T05961	1	3.85662e-14	153.21	EAVDLVSTNIYK(1)ILGADEK	4	-0.82807	4
Metal-dependent hydrolase	0.00120727	A0A1C3YIT5	378	K	Amidohydrolase OS=Purpureocillium lilacinum OX=33203 GN=VFPBJ_02486 PE=4 SV=1	FGRAMPH1_01T05961	1	1.09985e-09	114.06	GQVHINTHCYTIPDLEAMVDHTNEFK(1)FAVR	5	1.7662	1
Metal-dependent hydrolase	0.00120727	A0A1C3YIT5	486	K	Amidohydrolase OS=Purpureocillium lilacinum OX=33203 GN=VFPBJ_02486 PE=4 SV=1	FGRAMPH1_01T05961	1	7.90974e-21	167.61	AYHYGLPYHVAMASVTSAPAELLGMGK(1)R	4	0.11815	4
Metal-dependent hydrolase	0.00120727	A0A1C3YIT5	804	K	Amidohydrolase OS=Purpureocillium lilacinum OX=33203 GN=VFPBJ_02486 PE=4 SV=1	FGRAMPH1_01T05961	1	7.47524e-11	155.1	LK(1)VAIIGGAESHMVAK	3	-0.17589	2
Metal-dependent hydrolase	0.00120727	A0A1C3YIT5	253	K	Amidohydrolase OS=Purpureocillium lilacinum OX=33203 GN=VFPBJ_02486 PE=4 SV=1	FGRAMPH1_01T05961	1	0.00247933	78.192	HAVGK(1)PDGR	2	-0.52992	3
Metal-dependent hydrolase	0.00120727	A0A1C3YIT5	277	K	Amidohydrolase OS=Purpureocillium lilacinum OX=33203 GN=VFPBJ_02486 PE=4 SV=1	FGRAMPH1_01T05961	1	0.000773128	75.566	YMK(1)MACGENAK	3	0.24438	2
Metal-dependent hydrolase	0.00120727	A0A1C3YIT5	258	K	Amidohydrolase OS=Purpureocillium lilacinum OX=33203 GN=VFPBJ_02486 PE=4 SV=1	FGRAMPH1_01T05961	1	1.59668e-12	184.51	K(1)EISAQDLLADPDRNWR	3	-0.69919	8
Metal-dependent hydrolase	0.00120727	A0A1C3YIT5	81	K	Amidohydrolase OS=Purpureocillium lilacinum OX=33203 GN=VFPBJ_02486 PE=4 SV=1	FGRAMPH1_01T05961	1	5.91324e-06	120.55	VK(1)PEDPAGLGR	2	0.51934	1
Metal-dependent hydrolase	0.00120727	A0A1C3YIT5	888	K	Amidohydrolase OS=Purpureocillium lilacinum OX=33203 GN=VFPBJ_02486 PE=4 SV=1	FGRAMPH1_01T05961	1	1.33076e-17	212.35	DLGFAAGTAYK(1)NGGGR	2	-0.24491	7
Metal-dependent hydrolase	0.00120727	A0A1C3YIT5	897	K	Amidohydrolase OS=Purpureocillium lilacinum OX=33203 GN=VFPBJ_02486 PE=4 SV=1	FGRAMPH1_01T05961	1	1.74278e-10	172.9	EK(1)EAVDLVSTNIYK	2	0.13501	4
Metal-dependent hydrolase	0.00120727	A0A1C3YIT5	101	K	Amidohydrolase OS=Purpureocillium lilacinum OX=33203 GN=VFPBJ_02486 PE=4 SV=1	FGRAMPH1_01T05961	1	1.63647e-06	154.28	YIDGGK(1)PTLIK	2	-0.45354	5
Metal-dependent hydrolase	0.00120727	A0A1C3YIT5	285	K	Amidohydrolase OS=Purpureocillium lilacinum OX=33203 GN=VFPBJ_02486 PE=4 SV=1	FGRAMPH1_01T05961	1	5.8535e-07	130.56	MACGENAK(1)NVHGR	3	-0.26557	7
Metal-dependent hydrolase	0.00120727	I1REB0	59	K	Amidohydrolase ytcjlike OS=Fusarium sporotrichioides OX=5514 GN=FSPOR_7113 PE=4 SV=1	FG01993.1	1	0.00267953	79.148	K(1)TVHSYIGK	3	-0.46105	1
Metal-dependent hydrolase	0.00120727	I1REB0	67	K	Amidohydrolase ytcjlike OS=Fusarium sporotrichioides OX=5514 GN=FSPOR_7113 PE=4 SV=1	FG01993.1	1	0.00094191	88.177	TVHSYIGK(1)K	3	0.21786	1
Metal-dependent hydrolase	0.00120727	I1REB0	560	K	Amidohydrolase ytcjlike OS=Fusarium sporotrichioides OX=5514 GN=FSPOR_7113 PE=4 SV=1	FG01993.1	1	1.56764e-08	125.22	GK(1)LADVIVLENNFFK	3	0.060918	1
Metal-dependent hydrolase	0.00120727	I1REB0	58	K	Amidohydrolase ytcjlike OS=Fusarium sporotrichioides OX=5514 GN=FSPOR_7113 PE=4 SV=1	FG01993.1	1	0.0012524	109.29	IEYAGDK(1)K	2	0.080693	1
Metal-dependent hydrolase	0.00120727	A0A0E0SFP4	252	K	Dipeptidase OS=Gibberella zeae (strain PH-1 / ATCC MYA-4620 / FGSC 9075 / NRRL 31084) OX=229533 GN=FG07437.1 PE=3 SV=1	FG07437.1	1	1.97334e-21	180.66	YATLTHNCHNK(1)FADAAVLENPTR	4	-1.1854	2
Metal-dependent hydrolase	0.00120727	A0A0E0SFP4	440	K	Dipeptidase OS=Gibberella zeae (strain PH-1 / ATCC MYA-4620 / FGSC 9075 / NRRL 31084) OX=229533 GN=FG07437.1 PE=3 SV=1	FG07437.1	1	1.31524e-21	217.35	QGVSNVDAAK(1)VVGGNLLR	3	0.56262	3
Metal-dependent hydrolase	0.00120727	A0A0E0SFP4	463	K	Dipeptidase OS=Gibberella zeae (strain PH-1 / ATCC MYA-4620 / FGSC 9075 / NRRL 31084) OX=229533 GN=FG07437.1 PE=3 SV=1	FG07437.1	1	2.61734e-05	85.493	LQAK(1)GELPLEDDLPK	4	-0.86909	2
Metal-dependent hydrolase	0.00120727	A0A0E0SFP4	234	K	Dipeptidase OS=Gibberella zeae (strain PH-1 / ATCC MYA-4620 / FGSC 9075 / NRRL 31084) OX=229533 GN=FG07437.1 PE=3 SV=1	FG07437.1	1	0.00252271	100.25	K(1)FYELGVR	2	1.8224	1
Metal-dependent hydrolase	0.00120727	A0A0E0SFP4	451	K	Dipeptidase OS=Gibberella zeae (strain PH-1 / ATCC MYA-4620 / FGSC 9075 / NRRL 31084) OX=229533 GN=FG07437.1 PE=3 SV=1	FG07437.1	1	0.0322132	47.429	VWK(1)DVDTVAAR	2	0.46538	1
Metal-dependent hydrolase	0.00120727	A0A0E0SFP4	279	K	Dipeptidase OS=Gibberella zeae (strain PH-1 / ATCC MYA-4620 / FGSC 9075 / NRRL 31084) OX=229533 GN=FG07437.1 PE=3 SV=1	FG07437.1	1	0.000697663	119.86	K(1)LVHEMNR	3	0.66742	2
Metal-dependent hydrolase	0.00120727	A0A0E0SFP4	420	K	Dipeptidase OS=Gibberella zeae (strain PH-1 / ATCC MYA-4620 / FGSC 9075 / NRRL 31084) OX=229533 GN=FG07437.1 PE=3 SV=1	FG07437.1	1	3.56785e-10	131.4	GLEDVTK(1)YPDLIAELLR	3	0.35909	1
Metal-dependent hydrolase	0.00120727	A0A0E0SFP4	336	K	Dipeptidase OS=Gibberella zeae (strain PH-1 / ATCC MYA-4620 / FGSC 9075 / NRRL 31084) OX=229533 GN=FG07437.1 PE=3 SV=1	FG07437.1	1	4.14645e-06	133.89	NVK(1)DNVLQLVK	3	-0.92589	3
Metal-dependent hydrolase	0.00120727	A0A0E0SFP4	209	K	Dipeptidase OS=Gibberella zeae (strain PH-1 / ATCC MYA-4620 / FGSC 9075 / NRRL 31084) OX=229533 GN=FG07437.1 PE=3 SV=1	FG07437.1	1	1.13692e-09	184.71	VDSSNAFEAFK(1)K	2	0.10871	2
Metal-dependent hydrolase	0.00120727	A0A0E0SFP4	474	K	Dipeptidase OS=Gibberella zeae (strain PH-1 / ATCC MYA-4620 / FGSC 9075 / NRRL 31084) OX=229533 GN=FG07437.1 PE=3 SV=1	FG07437.1	1	0.000676401	71.176	GELPLEDDLPK(1)MK	3	1.1267	2
Metal-dependent hydrolase	0.00120727	A0A0E0SFP4	265	K	Dipeptidase OS=Gibberella zeae (strain PH-1 / ATCC MYA-4620 / FGSC 9075 / NRRL 31084) OX=229533 GN=FG07437.1 PE=3 SV=1	FG07437.1	1	2.58216e-09	138.28	K(1)AEPLWGGVSPLGR	2	0.49072	2
Metal-dependent hydrolase	0.00120727	A0A0E0SFP4	344	K	Dipeptidase OS=Gibberella zeae (strain PH-1 / ATCC MYA-4620 / FGSC 9075 / NRRL 31084) OX=229533 GN=FG07437.1 PE=3 SV=1	FG07437.1	1	8.38165e-05	115.29	DNVLQLVK(1)ER	2	0.55	2
Metal-dependent hydrolase	0.00120727	I1RGR7	427	K	Guanine deaminase OS=Gibberella zeae (strain PH-1 / ATCC MYA-4620 / FGSC 9075 / NRRL 31084) OX=229533 GN=FG02941.1 PE=3 SV=1	FG02941.1	1	0.000438274	76.728	HLFEK(1)FVMTGDDR	3	0.12883	1
Metal-dependent hydrolase	0.00120727	I1RGR7	112	K	Guanine deaminase OS=Gibberella zeae (strain PH-1 / ATCC MYA-4620 / FGSC 9075 / NRRL 31084) OX=229533 GN=FG02941.1 PE=3 SV=1	FG02941.1	1	0.000569473	131.62	FSDPEYAK(1)R	2	-0.74276	1
Metal-dependent hydrolase	0.00120727	I1RGR7	159	K	Guanine deaminase OS=Gibberella zeae (strain PH-1 / ATCC MYA-4620 / FGSC 9075 / NRRL 31084) OX=229533 GN=FG02941.1 PE=3 SV=1	FG02941.1	1	0.00103211	84.687	AFVGK(1)CNMDR	2	-0.99515	2
Metal-dependent hydrolase	0.00120727	I1RGR7	272	K	Guanine deaminase OS=Gibberella zeae (strain PH-1 / ATCC MYA-4620 / FGSC 9075 / NRRL 31084) OX=229533 GN=FG02941.1 PE=3 SV=1	FG02941.1	1	2.96242e-24	249.3	GSEADLYESYGLLNK(1)R	2	0.87581	2
Metal-dependent hydrolase	0.00120727	I1RGR7	40	K	Guanine deaminase OS=Gibberella zeae (strain PH-1 / ATCC MYA-4620 / FGSC 9075 / NRRL 31084) OX=229533 GN=FG02941.1 PE=3 SV=1	FG02941.1	1	0.00718896	82.386	ITGFWK(1)K	3	-1.3788	1
Metal-dependent hydrolase	0.00120727	I1RGR7	415	K	Guanine deaminase OS=Gibberella zeae (strain PH-1 / ATCC MYA-4620 / FGSC 9075 / NRRL 31084) OX=229533 GN=FG02941.1 PE=3 SV=1	FG02941.1	1	0.0134501	49.537	GLQSVMTPK(1)EPGDSLR	3	0.97681	1
Metal-dependent hydrolase	0.00120727	I1RGR7	361	K	Guanine deaminase OS=Gibberella zeae (strain PH-1 / ATCC MYA-4620 / FGSC 9075 / NRRL 31084) OX=229533 GN=FG02941.1 PE=3 SV=1	FG02941.1	1	0.000380478	123.96	EVLSEGK(1)DR	2	-0.29456	2
Metal-dependent hydrolase	0.00120727	I1RXJ0	33	K	2,3-dihydroxybenzoic acid decarboxylase OS=Gibberella zeae OX=5518 GN=FGRA07_09555 PE=4 SV=1	FG09061.1	1	1.76586e-08	124.07	WWAGLFAVDPDK(1)HTK	3	-0.52006	1
Metal-dependent hydrolase	0.00120727	I1RXJ0	121	K	2,3-dihydroxybenzoic acid decarboxylase OS=Gibberella zeae OX=5518 GN=FGRA07_09555 PE=4 SV=1	FG09061.1	1	0.0112816	73.233	VVTK(1)YGFK	2	-0.68641	1
Metal-dependent hydrolase	0.00120727	I1RYW6	339	K	Homodimeric type OS=Fusarium sporotrichioides OX=5514 GN=FSPOR_868 PE=3 SV=1	FG09577.1	1	1.78372e-06	147.52	SADGK(1)SEVGISR	2	-0.77101	1
Metal-dependent hydrolase	0.00120727	I1RDK8	524	K	Amidohydrolase ytcj OS=Fusarium langsethiae OX=179993 GN=FLAG1_07082 PE=4 SV=1	FG01713.1	1	0.00723846	58.172	AEIK(1)ETWFAGK	3	-1.2761	1
Metal-dependent hydrolase	0.00120727	I1RDK8	283	K	Amidohydrolase ytcj OS=Fusarium langsethiae OX=179993 GN=FLAG1_07082 PE=4 SV=1	FG01713.1	1	8.43797e-07	158.01	QYSK(1)ENSPDLR	2	0.18297	1
Metal-dependent hydrolase	0.00120727	I1RDK8	383	K	Amidohydrolase ytcj OS=Fusarium langsethiae OX=179993 GN=FLAG1_07082 PE=4 SV=1	FG01713.1	0.999062	0.000791963	70.552	IEHLEVSK(0.001)PEDAK(0.999)R	4	0.18028	1
Metal-dependent hydrolase	0.00120727	I1RDK8	263	K	Amidohydrolase ytcj OS=Fusarium langsethiae OX=179993 GN=FLAG1_07082 PE=4 SV=1	FG01713.1	0.996739	0.000462135	69.935	VTAYWIVK(0.003)PSDK(0.997)PEER	3	-1.6688	1
Metal-dependent hydrolase	0.00120727	I1RB35	6	K	Urease OS=Gibberella zeae (strain PH-1 / ATCC MYA-4620 / FGSC 9075 / NRRL 31084) OX=229533 GN=FG00740.1 PE=3 SV=1	FG00740.1	1	0.0061036	60.064	MHLVPK(1)EIDK	3	0.095851	2
Metal-dependent hydrolase	0.00120727	I1RB35	312	K	Urease OS=Gibberella zeae (strain PH-1 / ATCC MYA-4620 / FGSC 9075 / NRRL 31084) OX=229533 GN=FG00740.1 PE=3 SV=1	FG00740.1	1	8.33544e-09	112.74	VERDETIYGDECK(1)FGGGK	3	-1.0132	1
Metal-dependent hydrolase	0.00120727	I1RB35	791	K	Urease OS=Gibberella zeae (strain PH-1 / ATCC MYA-4620 / FGSC 9075 / NRRL 31084) OX=229533 GN=FG00740.1 PE=3 SV=1	FG00740.1	1	0.0416606	45.598	SIGK(1)SDMK	2	-0.99217	1
Metal-dependent hydrolase	0.00120727	I1RB35	148	K	Urease OS=Gibberella zeae (strain PH-1 / ATCC MYA-4620 / FGSC 9075 / NRRL 31084) OX=229533 GN=FG00740.1 PE=3 SV=1	FG00740.1	1	0.0441395	54.539	K(1)ITLNEGR	2	-0.95689	1
Metal-dependent hydrolase	0.00120727	I1RB35	651	K	Urease OS=Gibberella zeae (strain PH-1 / ATCC MYA-4620 / FGSC 9075 / NRRL 31084) OX=229533 GN=FG00740.1 PE=3 SV=1	FG00740.1	1	0.0175358	54.066	TWNTAHK(1)NK	3	0.48102	1
Metal-dependent hydrolase	0.00120727	I1RB35	223	K	Urease OS=Gibberella zeae (strain PH-1 / ATCC MYA-4620 / FGSC 9075 / NRRL 31084) OX=229533 GN=FG00740.1 PE=3 SV=1	FG00740.1	1	7.20567e-06	119.03	TVTLVEIGGK(1)R	3	0.04475	2
Metal-dependent hydrolase	0.00120727	I1S0H7	546	K	Adenosine deaminase CECR1-A OS=Fusarium culmorum OX=5516 GN=FCULG_00009492 PE=4 SV=1	FG10205.1	1	4.32931e-08	113.99	QASLGNNLK(1)AK	2	-1.1662	2
Metal-dependent hydrolase	0.00120727	I1S0H7	266	K	Adenosine deaminase CECR1-A OS=Fusarium culmorum OX=5516 GN=FCULG_00009492 PE=4 SV=1	FG10205.1	1	9.55843e-08	162.7	NLK(1)DDGVNWAELR	3	0.47349	2
Metal-dependent hydrolase	0.00120727	I1S0H7	438	K	Adenosine deaminase CECR1-A OS=Fusarium culmorum OX=5516 GN=FCULG_00009492 PE=4 SV=1	FG10205.1	1	0.0014909	68.355	HPLLIDMVK(1)EK	3	-2.7128	1
Metal-dependent hydrolase	0.00120727	I1S2E2	315	K	Allantoinase OS=Gibberella zeae OX=5518 GN=FGRA07_07773 PE=4 SV=1	FG10934.1	1	0.0139298	60.682	HK(1)CCPPIR	3	-0.32014	1
Metal-dependent hydrolase	0.00120727	I1S2E2	495	K	Allantoinase OS=Gibberella zeae OX=5518 GN=FGRA07_07773 PE=4 SV=1	FG10934.1	1	0.0413466	56.434	VK(1)ETWLR	2	-0.25572	1
Metal-dependent hydrolase	0.00120727	I1RCP7	646	K	Amp deaminase OS=Fusarium sporotrichioides OX=5514 GN=FSPOR_2545 PE=4 SV=1	FGRAMPH1_01T03383	1	0.0117988	52.599	VIGFDSVDDESK(1)VER	3	1.0759	1
Metal-dependent hydrolase	0.00120727	I1RCP7	567	K	Amp deaminase OS=Fusarium sporotrichioides OX=5514 GN=FSPOR_2545 PE=4 SV=1	FGRAMPH1_01T03383	1	0.000426748	66.022	SIDEWDK(1)LAAWVVDNK	3	1.1297	1
Metal-dependent hydrolase	0.00120727	I1RCP7	576	K	Amp deaminase OS=Fusarium sporotrichioides OX=5514 GN=FSPOR_2545 PE=4 SV=1	FGRAMPH1_01T03383	1	3.02178e-06	92.38	LAAWVVDNK(1)LFSHNVR	3	-0.050628	1
EF-hand domain	0.0182368	A0A1C3YJJ7	1013	K	Phosphatidylserine decarboxylase proenzyme 2 OS=Gibberella zeae (strain PH-1 / ATCC MYA-4620 / FGSC 9075 / NRRL 31084) OX=229533 GN=PSD2 PE=3 SV=1	PSD2	1	0.0283196	57.785	NEGDK(1)VQR	2	2.0955	1
EF-hand domain	0.0182368	A0A1C3YJJ7	67	K	Phosphatidylserine decarboxylase proenzyme 2 OS=Gibberella zeae (strain PH-1 / ATCC MYA-4620 / FGSC 9075 / NRRL 31084) OX=229533 GN=PSD2 PE=3 SV=1	PSD2	1	0.0120677	79.474	GK(1)DLAAK	2	-0.7365	1
EF-hand domain	0.0182368	A0A1C3YJJ7	72	K	Phosphatidylserine decarboxylase proenzyme 2 OS=Gibberella zeae (strain PH-1 / ATCC MYA-4620 / FGSC 9075 / NRRL 31084) OX=229533 GN=PSD2 PE=3 SV=1	PSD2	1	0.0551134	50.703	DLAAK(1)DR	2	0.0024992	1
EF-hand domain	0.0182368	A0A1C3YJJ7	827	K	Phosphatidylserine decarboxylase proenzyme 2 OS=Gibberella zeae (strain PH-1 / ATCC MYA-4620 / FGSC 9075 / NRRL 31084) OX=229533 GN=PSD2 PE=3 SV=1	PSD2	0.999987	2.06418e-05	99.069	KFDDPASK(1)DEIEK	3	-1.2816	1
EF-hand domain	0.0182368	A0A098D8J9	531	K	External alternative NAD(P)H-ubiquinone oxidoreductase B1, mitochondrial OS=Fusarium culmorum OX=5516 GN=FCULG_00011339 PE=4 SV=1	FG02477.1	1	0.0100607	78.516	GVADDVK(1)K	2	-0.18181	1
EF-hand domain	0.0182368	I1RPK2	644	K	Mechanosensitive ion channel protein OS=Gibberella zeae (strain PH-1 / ATCC MYA-4620 / FGSC 9075 / NRRL 31084) OX=229533 GN=FG05974.1 PE=3 SV=1	FG05974.1	1	0.00708331	57.008	FGTPQHMIDDLK(1)ER	3	-2.5172	2
EF-hand domain	0.0182368	I1RE19	22	K	EF-hand OS=Aureobasidium namibiae CBS 147.97 OX=1043004 GN=M436DRAFT_82463 PE=4 SV=1	FGRAMPH1_01T04571	1	2.64719e-09	116.06	EAFSLFDK(1)DGDGQITTK	3	0.17536	1
EF-hand domain	0.0182368	I1RE19	78	K	EF-hand OS=Aureobasidium namibiae CBS 147.97 OX=1043004 GN=M436DRAFT_82463 PE=4 SV=1	FGRAMPH1_01T04571	1	1.01341e-13	206.74	MK(1)DTDSEEEIREAFK	3	1.295	10
EF-hand domain	0.0182368	I1RSZ6	547	K	Alpha-sarcomeric OS=Fusarium langsethiae OX=179993 GN=FLAG1_03961 PE=4 SV=1	FG07284.1	1	7.52387e-05	82.59	EWVAEK(1)SDLATLLGNIK	3	-0.61414	1
EF-hand domain	0.0182368	A0A098DTU2	57	K	Calcium-binding ncs-1 OS=Fusarium longipes OX=694270 GN=FLONG3_9345 PE=4 SV=1	FG09591.1	1	3.78055e-10	132.51	SGTIDFK(1)EFICALSVTSR	3	0.30321	1
EF-hand domain	0.0182368	A0A098DTU2	24	K	Calcium-binding ncs-1 OS=Fusarium longipes OX=694270 GN=FLONG3_9345 PE=4 SV=1	FG09591.1	1	0.00131415	106.68	EEFQK(1)IYR	2	1.1898	1
EF-hand domain	0.0182368	A0A098DTU2	121	K	Calcium-binding ncs-1 OS=Fusarium longipes OX=694270 GN=FLONG3_9345 PE=4 SV=1	FG09591.1	1	2.6832e-05	108.24	LPEDEDTPEK(1)R	2	0.98161	1
Glucose-methanol-choline oxidoreductase, N-terminal	0.0626441	I1RVW1	133	K	L-sorbose 1-dehydrogenase OS=Fusarium culmorum OX=5516 GN=FCULG_00002097 PE=4 SV=1	FG08407.1	1	0.0231064	47.894	AEHFHTK(1)DWFK	4	0.32853	1
Glucose-methanol-choline oxidoreductase, N-terminal	0.0626441	I1RVW1	126	K	L-sorbose 1-dehydrogenase OS=Fusarium culmorum OX=5516 GN=FCULG_00002097 PE=4 SV=1	FG08407.1	1	4.52908e-06	125.97	YMAK(1)AEHFHTK	4	0.2957	1
Glucose-methanol-choline oxidoreductase, N-terminal	0.0626441	I1S360	274	K	Dehydrogenase patE OS=Fusarium culmorum OX=5516 GN=FCULG_00011202 PE=3 SV=1	FG11228.1	1	1.27951e-06	92.147	SIDGFSSGSLLGYSYTTTAVRPK(1)TVTR	3	0.2757	1
Glucose-methanol-choline oxidoreductase, N-terminal	0.0626441	I1S360	306	K	Dehydrogenase patE OS=Fusarium culmorum OX=5516 GN=FCULG_00011202 PE=3 SV=1	FG11228.1	1	0.0078606	85.676	K(1)VLFDDK	2	0.45485	3
Glucose-methanol-choline oxidoreductase, N-terminal	0.0626441	I1S360	330	K	Dehydrogenase patE OS=Fusarium culmorum OX=5516 GN=FCULG_00011202 PE=3 SV=1	FG11228.1	1	0.000261381	73.168	ATGVEVSSIGMDYTLK(1)AR	3	0.29574	1
Glucose-methanol-choline oxidoreductase, N-terminal	0.0626441	I1S360	546	K	Dehydrogenase patE OS=Fusarium culmorum OX=5516 GN=FCULG_00011202 PE=3 SV=1	FG11228.1	1	0.000192892	102.52	SGPLK(1)DTVLK	3	-0.006252	3
Glucose-methanol-choline oxidoreductase, N-terminal	0.0626441	I1S360	314	K	Dehydrogenase patE OS=Fusarium culmorum OX=5516 GN=FCULG_00011202 PE=3 SV=1	FG11228.1	1	5.93974e-07	106.93	K(1)ATGVEVSSIGMDYTLK	3	-0.061555	2
Glucose-methanol-choline oxidoreductase, N-terminal	0.0626441	I1S360	205	K	Dehydrogenase patE OS=Fusarium culmorum OX=5516 GN=FCULG_00011202 PE=3 SV=1	FG11228.1	1	3.89276e-06	136.93	TATFTPPDNTK(1)R	2	-1.6599	2
Glucose-methanol-choline oxidoreductase, N-terminal	0.0626441	I1S360	294	K	Dehydrogenase patE OS=Fusarium culmorum OX=5516 GN=FCULG_00011202 PE=3 SV=1	FG11228.1	1	0.000917506	123.75	DENLK(1)TLK	2	0.29057	2
Glucose-methanol-choline oxidoreductase, N-terminal	0.0626441	I1S360	598	K	Dehydrogenase patE OS=Fusarium culmorum OX=5516 GN=FCULG_00011202 PE=3 SV=1	FG11228.1	1	0.000194992	150.27	MAVLDSK(1)AR	2	1.4864	2
Glucose-methanol-choline oxidoreductase, N-terminal	0.0626441	I1S360	541	K	Dehydrogenase patE OS=Fusarium culmorum OX=5516 GN=FCULG_00011202 PE=3 SV=1	FG11228.1	1	0.00030152	108.47	EVAK(1)SGPLK	3	-0.2382	2
Glucose-methanol-choline oxidoreductase, N-terminal	0.0626441	I1S360	297	K	Dehydrogenase patE OS=Fusarium culmorum OX=5516 GN=FCULG_00011202 PE=3 SV=1	FG11228.1	1	4.00495e-06	127.83	TLK(1)VYTQSLAK	3	0.55378	1
Glucose-methanol-choline oxidoreductase, N-terminal	0.0626441	I1S360	286	K	Dehydrogenase patE OS=Fusarium culmorum OX=5516 GN=FCULG_00011202 PE=3 SV=1	FG11228.1	1	5.91409e-06	120.57	SASDDFVK(1)AAR	3	1.1932	3
Glucose-methanol-choline oxidoreductase, N-terminal	0.0626441	I1S360	305	K	Dehydrogenase patE OS=Fusarium culmorum OX=5516 GN=FCULG_00011202 PE=3 SV=1	FG11228.1	1	0.000358344	133.13	VYTQSLAK(1)K	3	0.21894	2
Glucose-methanol-choline oxidoreductase, N-terminal	0.0626441	I1S360	313	K	Dehydrogenase patE OS=Fusarium culmorum OX=5516 GN=FCULG_00011202 PE=3 SV=1	FG11228.1	0.915602	0.00621963	80.165	VLFDDK(0.084)K(0.916)K	3	-0.20674	1
Glucose-methanol-choline oxidoreductase, N-terminal	0.0626441	I1S360	591	K	Dehydrogenase patE OS=Fusarium culmorum OX=5516 GN=FCULG_00011202 PE=3 SV=1	FG11228.1	0.986146	0.00135099	71.558	K(0.014)EDK(0.986)MAVLDSK	3	-0.29509	2
Glucose-methanol-choline oxidoreductase, N-terminal	0.0626441	I1S360	312	K	Dehydrogenase patE OS=Fusarium culmorum OX=5516 GN=FCULG_00011202 PE=3 SV=1	FG11228.1	1	0.000779821	87.806	VLFDDK(1)K	2	0.88545	5
Glucose-methanol-choline oxidoreductase, N-terminal	0.0626441	I1S360	485	K	Dehydrogenase patE OS=Fusarium culmorum OX=5516 GN=FCULG_00011202 PE=3 SV=1	FG11228.1	1	3.73074e-10	163.41	K(1)YTSINGALVAPLSR	3	-0.31386	4
Glucose-methanol-choline oxidoreductase, N-terminal	0.0626441	I1RII9	553	K	Pyranose dehydrogenase 3 OS=Fusarium culmorum OX=5516 GN=FCULG_00006103 PE=3 SV=1	FG03626.1	1	6.11795e-06	125.53	NDGGVVDAK(1)LK	2	0.65577	2
Glucose-methanol-choline oxidoreductase, N-terminal	0.0626441	I1RII9	161	K	Pyranose dehydrogenase 3 OS=Fusarium culmorum OX=5516 GN=FCULG_00006103 PE=3 SV=1	FG03626.1	1	4.57056e-05	84.03	NTATYGSK(1)GVGDSGPVQAVVNR	3	0.23064	1
Glucose-methanol-choline oxidoreductase, N-terminal	0.0626441	I1RII9	272	K	Pyranose dehydrogenase 3 OS=Fusarium culmorum OX=5516 GN=FCULG_00006103 PE=3 SV=1	FG03626.1	1	4.52365e-10	132.25	AIATGVTLADGTIIK(1)ASR	3	2.2822	1
Glucose-methanol-choline oxidoreductase, N-terminal	0.0626441	I1RII9	390	K	Pyranose dehydrogenase 3 OS=Fusarium culmorum OX=5516 GN=FCULG_00006103 PE=3 SV=1	FG03626.1	1	4.93846e-08	112.44	LLSLAK(1)EAVAK	3	-1.0588	3
Glucose-methanol-choline oxidoreductase, N-terminal	0.0626441	I1RII9	253	K	Pyranose dehydrogenase 3 OS=Fusarium culmorum OX=5516 GN=FCULG_00006103 PE=3 SV=1	FG03626.1	1	0.00521752	64.654	INLSAPK(1)GK	3	1.128	1
Glucose-methanol-choline oxidoreductase, N-terminal	0.0626441	I1RII9	146	K	Pyranose dehydrogenase 3 OS=Fusarium culmorum OX=5516 GN=FCULG_00006103 PE=3 SV=1	FG03626.1	1	0.0180936	48.115	AMMK(1)SETFTGK	3	-1.6295	1
Glucose-methanol-choline oxidoreductase, N-terminal	0.0626441	I1RII9	555	K	Pyranose dehydrogenase 3 OS=Fusarium culmorum OX=5516 GN=FCULG_00006103 PE=3 SV=1	FG03626.1	1	0.00037698	99.539	LK(1)VYGTENLR	2	-1.0886	1
Glucose-methanol-choline oxidoreductase, N-terminal	0.0626441	I1RII9	153	K	Pyranose dehydrogenase 3 OS=Fusarium culmorum OX=5516 GN=FCULG_00006103 PE=3 SV=1	FG03626.1	1	4.23896e-13	193.32	SETFTGK(1)NTATYGSK	2	0.78904	2
Glucose-methanol-choline oxidoreductase, N-terminal	0.0626441	I1RII9	103	K	Pyranose dehydrogenase 3 OS=Fusarium culmorum OX=5516 GN=FCULG_00006103 PE=3 SV=1	FG03626.1	1	8.48681e-10	128.1	GK(1)VLGGSSALNLMTYDR	3	0.47464	2
Glucose-methanol-choline oxidoreductase, N-terminal	0.0626441	I1RII9	395	K	Pyranose dehydrogenase 3 OS=Fusarium culmorum OX=5516 GN=FCULG_00006103 PE=3 SV=1	FG03626.1	1	0.00280032	81.525	EAVAK(1)DGSK	2	-0.43529	1
Glucose-methanol-choline oxidoreductase, N-terminal	0.0626441	I1RII9	494	K	Pyranose dehydrogenase 3 OS=Fusarium culmorum OX=5516 GN=FCULG_00006103 PE=3 SV=1	FG03626.1	1	0.00695074	68.847	K(1)IANTEPMR	2	-0.12828	2
Glucose-methanol-choline oxidoreductase, N-terminal	0.0626441	I1RII9	257	K	Pyranose dehydrogenase 3 OS=Fusarium culmorum OX=5516 GN=FCULG_00006103 PE=3 SV=1	FG03626.1	1	4.73815e-08	106.82	K(1)AIATGVTLADGTIIK	3	-0.10732	1
Glucose-methanol-choline oxidoreductase, N-terminal	0.0626441	I1R9P7	325	K	Versicolorin B synthase OS=Fusarium culmorum OX=5516 GN=FCULG_00002798 PE=3 SV=1	FG00200.1	0.999991	0.0164776	61.78	KPFYGDK(1)K	3	0.2079	1
Glucose-methanol-choline oxidoreductase, N-terminal	0.0626441	I1S6B9	567	K	Pyranose dehydrogenase 3 OS=Fusarium culmorum OX=5516 GN=FCULG_00006222 PE=3 SV=1	FG03740.1	1	6.40761e-06	132.56	SEGGVVDQK(1)LR	2	-0.10402	1
Glucose-methanol-choline oxidoreductase, N-terminal	0.0626441	I1S6B9	131	K	Pyranose dehydrogenase 3 OS=Fusarium culmorum OX=5516 GN=FCULG_00006222 PE=3 SV=1	FG03740.1	1	0.0163031	64.711	GSK(1)SDYDR	2	-0.75824	2
Glucose-methanol-choline oxidoreductase, N-terminal	0.0626441	I1S6B9	120	K	Pyranose dehydrogenase 3 OS=Fusarium culmorum OX=5516 GN=FCULG_00006222 PE=3 SV=1	FG03740.1	1	0.00435357	68.536	VVGGSTK(1)LNR	2	-1.026	1
Glucose-methanol-choline oxidoreductase, N-terminal	0.0626441	I1S6B9	379	K	Pyranose dehydrogenase 3 OS=Fusarium culmorum OX=5516 GN=FCULG_00006222 PE=3 SV=1	FG03740.1	1	0.0134216	73.885	AQYDSQK(1)K	3	2.3242	2
Glucose-methanol-choline oxidoreductase, N-terminal	0.0626441	I1S6B9	30	K	Pyranose dehydrogenase 3 OS=Fusarium culmorum OX=5516 GN=FCULG_00006222 PE=3 SV=1	FG03740.1	1	0.0141751	77.072	AEEPK(1)LR	2	0.41258	1
Glucose-methanol-choline oxidoreductase, N-terminal	0.0626441	I1S6B9	508	K	Pyranose dehydrogenase 3 OS=Fusarium culmorum OX=5516 GN=FCULG_00006222 PE=3 SV=1	FG03740.1	1	0.0128084	58.699	K(1)LSGAPSIK	3	0.4952	1
Glucose-methanol-choline oxidoreductase, N-terminal	0.0626441	I1S6B9	429	K	Pyranose dehydrogenase 3 OS=Fusarium culmorum OX=5516 GN=FCULG_00006222 PE=3 SV=1	FG03740.1	1	3.12421e-08	116.19	FLPSGTPSEVSK(1)GYK	3	-2.3215	1
Glucose-methanol-choline oxidoreductase, N-terminal	0.0626441	I1S6B9	504	K	Pyranose dehydrogenase 3 OS=Fusarium culmorum OX=5516 GN=FCULG_00006222 PE=3 SV=1	FG03740.1	1	4.38344e-07	107.5	NPLDVALLVEGVK(1)FAR	3	-2.0895	2
Peptidase S8/S53 domain	0.141918	I1RR60	861	K	Minor extracellular protease vpr OS=Fusarium culmorum OX=5516 GN=FCULG_00008831 PE=3 SV=1	FG06572.1	1	0.0181004	76.478	IFGDEK(1)K	3	0.1135	2
Peptidase S8/S53 domain	0.141918	I1RR60	411	K	Minor extracellular protease vpr OS=Fusarium culmorum OX=5516 GN=FCULG_00008831 PE=3 SV=1	FG06572.1	1	0.000520062	70.889	GSCTFNAK(1)AANAVK	3	-1.1654	1
Peptidase S8/S53 domain	0.141918	I1RR60	396	K	Minor extracellular protease vpr OS=Fusarium culmorum OX=5516 GN=FCULG_00008831 PE=3 SV=1	FG06572.1	1	1.4079e-08	178.68	NTPDLSK(1)YIVLLR	3	-2.3946	3
Peptidase S8/S53 domain	0.141918	I1R9N9	237	K	Cerevisin OS=Gibberella zeae OX=5518 GN=FGRA07_10237 PE=3 SV=1	FG00192.1	1	5.14903e-11	133.27	TIPSGDADEDGNGHGTHCSGTVAGK(1)K	4	0.42947	3
Peptidase S8/S53 domain	0.141918	I1R9N9	251	K	Cerevisin OS=Gibberella zeae OX=5518 GN=FGRA07_10237 PE=3 SV=1	FG00192.1	1	0.000137856	134.25	ASVYAVK(1)VLR	3	-0.61707	4
Peptidase S8/S53 domain	0.141918	I1R9N9	291	K	Cerevisin OS=Gibberella zeae OX=5518 GN=FGRA07_10237 PE=3 SV=1	FG00192.1	1	1.29219e-13	201.57	GFK(1)GSVANMSLGGGK	2	0.33131	12
Peptidase S8/S53 domain	0.141918	I1R9N9	303	K	Cerevisin OS=Gibberella zeae OX=5518 GN=FGRA07_10237 PE=3 SV=1	FG00192.1	1	4.37565e-47	258.48	GSVANMSLGGGK(1)TQALDAAVNAAVR	4	-1.2525	20
Peptidase S8/S53 domain	0.141918	I1R9N9	266	K	Cerevisin OS=Gibberella zeae OX=5518 GN=FGRA07_10237 PE=3 SV=1	FG00192.1	1	8.28903e-35	208.12	SNGSGSMSDVVK(1)GVEFAATSHLEQK	5	-1.2868	10
Peptidase S8/S53 domain	0.141918	I1R9N9	288	K	Cerevisin OS=Gibberella zeae OX=5518 GN=FGRA07_10237 PE=3 SV=1	FG00192.1	0.836586	0.000382877	72.583	K(0.837)GFK(0.163)GSVANMSLGGGK	3	-0.65641	3
Peptidase S8/S53 domain	0.141918	I1R9N9	279	K	Cerevisin OS=Gibberella zeae OX=5518 GN=FGRA07_10237 PE=3 SV=1	FG00192.1	1	7.2829e-23	238.43	GVEFAATSHLEQK(1)K	3	2.5507	9
Peptidase S8/S53 domain	0.141918	I1R9N9	243	K	Cerevisin OS=Gibberella zeae OX=5518 GN=FGRA07_10237 PE=3 SV=1	FG00192.1	1	0.00217077	77.058	KYGVAK(1)K	3	1.1736	1
Peptidase S8/S53 domain	0.141918	I1R9N9	200	K	Cerevisin OS=Gibberella zeae OX=5518 GN=FGRA07_10237 PE=3 SV=1	FG00192.1	1	2.43796e-48	260.14	YLYSSDGGEGVDAYIVDTGTNIK(1)HVDFEGR	3	-1.789	6
Peptidase S8/S53 domain	0.141918	I1R9N9	212	K	Cerevisin OS=Gibberella zeae OX=5518 GN=FGRA07_10237 PE=3 SV=1	FG00192.1	1	1.1044e-05	73.361	AHWGK(1)TIPSGDADEDGNGHGTHCSGTVAGK	5	-0.91203	1
Peptidase S8/S53 domain	0.141918	I1R9N9	244	K	Cerevisin OS=Gibberella zeae OX=5518 GN=FGRA07_10237 PE=3 SV=1	FG00192.1	1	0.00113922	118.71	K(1)ASVYAVK	3	-0.69369	5
Peptidase S8/S53 domain	0.141918	I1R9N9	462	K	Cerevisin OS=Gibberella zeae OX=5518 GN=FGRA07_10237 PE=3 SV=1	FG00192.1	1	0.000426655	120.77	K(1)IVEAGSYK	2	0.30558	1
Peptidase S8/S53 domain	0.141918	I1S3S6	464	K	Putative subtilisinlike serine protease OS=Fusarium sporotrichioides OX=5514 GN=FSPOR_8280 PE=3 SV=1	FG11472.1	1	0.0263376	45.368	WIGLLK(1)EGSK	3	-0.71418	1
Peptidase S8/S53 domain	0.141918	I1S3S6	704	K	Putative subtilisinlike serine protease OS=Fusarium sporotrichioides OX=5514 GN=FSPOR_8280 PE=3 SV=1	FG11472.1	1	3.99853e-05	85.362	VTIEVVPSAPEGLDAK(1)R	2	-0.33852	1
Peptidase S8/S53 domain	0.141918	I1RH33	594	K	Tripeptidyl-peptidase sed4 OS=Fusarium culmorum OX=5516 GN=FCULG_00005484 PE=4 SV=1	FG03072.1	1	0.0376094	53.775	LK(1)DLVLSF	2	0.40244	1
Peptidase S8/S53 domain	0.141918	I1RHQ4	385	K	Alkaline proteinase OS=Gibberella zeae OX=5518 GN=FGRA07_02335 PE=3 SV=1	FG03315.1	1	0.000422949	127.93	IK(1)ALATTGR	2	-0.204	1
Peptidase S8/S53 domain	0.141918	I1RB96	217	K	Alkaline proteinase OS=Gibberella zeae OX=5518 GN=FGRA07_00951 PE=3 SV=1	FG00806.1	1	0.00414128	101.28	TYGVAK(1)K	2	0.06501	16
Peptidase S8/S53 domain	0.141918	I1RB96	393	K	Alkaline proteinase OS=Gibberella zeae OX=5518 GN=FGRA07_00951 PE=3 SV=1	FG00806.1	1	4.79939e-79	328.28	GVSGVSGVTNWLTSTATSGK(1)ITGNLR	3	0.65074	18
Peptidase S8/S53 domain	0.141918	I1RB96	148	K	Alkaline proteinase OS=Gibberella zeae OX=5518 GN=FGRA07_00951 PE=3 SV=1	FG00806.1	1	4.66397e-30	182.17	SK(1)GSTSYIYDTNAGSGTYAYIVDTGIITSHNEFEGR	4	-0.96633	15
Peptidase S8/S53 domain	0.141918	I1RB96	218	K	Alkaline proteinase OS=Gibberella zeae OX=5518 GN=FGRA07_00951 PE=3 SV=1	FG00806.1	1	0.00111744	130.66	K(1)ATIQAVK	2	0.39578	15
Peptidase S8/S53 domain	0.141918	I1RB96	211	K	Alkaline proteinase OS=Gibberella zeae OX=5518 GN=FGRA07_00951 PE=3 SV=1	FG00806.1	1	1.03008e-39	218.19	AQAVYTAFSGQNADTNGHGTHVAGTIAGK(1)TYGVAK	4	-0.60889	8
Glycoside hydrolase, catalytic domain	0.0059067	I1RIF9	185	K	42 kDa endochitinase OS=Gibberella zeae OX=5518 GN=FGRA07_02610 PE=3 SV=1	FG03591.1	1	0.00115122	112.13	K(1)ELDTYSK	2	0.28745	1
Glycoside hydrolase, catalytic domain	0.0059067	I1RIF9	414	K	42 kDa endochitinase OS=Gibberella zeae OX=5518 GN=FGRA07_02610 PE=3 SV=1	FG03591.1	1	0.0344198	50.805	YANIAK(1)GLN	2	0.30597	1
Glycoside hydrolase, catalytic domain	0.0059067	I1RIF9	390	K	42 kDa endochitinase OS=Gibberella zeae OX=5518 GN=FGRA07_02610 PE=3 SV=1	FG03591.1	1	0.000656884	73.881	TGADSLLGTSAK(1)K	3	0.55413	1
Glycoside hydrolase, catalytic domain	0.0059067	I1RIF9	110	K	42 kDa endochitinase OS=Gibberella zeae OX=5518 GN=FGRA07_02610 PE=3 SV=1	FG03591.1	1	0.00693529	89.142	QLFLLK(1)K	2	-2.007	1
Glycoside hydrolase, catalytic domain	0.0059067	A0A1C3YID4	276	K	Beta-hexosaminidase OS=Gibberella zeae (strain PH-1 / ATCC MYA-4620 / FGSC 9075 / NRRL 31084) OX=229533 GN=FGRAMPH1_01T03177 PE=3 SV=1	FGRAMPH1_01T03177	1	0.0528704	47.187	LAEK(1)GAYR	2	-0.31938	1
Glycoside hydrolase, catalytic domain	0.0059067	A0A1C3YID4	138	K	Beta-hexosaminidase OS=Gibberella zeae (strain PH-1 / ATCC MYA-4620 / FGSC 9075 / NRRL 31084) OX=229533 GN=FGRAMPH1_01T03177 PE=3 SV=1	FGRAMPH1_01T03177	1	0.00359914	100.02	QWVK(1)SLK	3	-0.58241	2
Glycoside hydrolase, catalytic domain	0.0059067	A0A1C3YID4	26	K	Beta-hexosaminidase OS=Gibberella zeae (strain PH-1 / ATCC MYA-4620 / FGSC 9075 / NRRL 31084) OX=229533 GN=FGRAMPH1_01T03177 PE=3 SV=1	FGRAMPH1_01T03177	1	0.0308129	64.711	K(1)ISTGDK	2	-0.31225	1
Glycoside hydrolase, catalytic domain	0.0059067	A0A1C3YID4	249	K	Beta-hexosaminidase OS=Gibberella zeae (strain PH-1 / ATCC MYA-4620 / FGSC 9075 / NRRL 31084) OX=229533 GN=FGRAMPH1_01T03177 PE=3 SV=1	FGRAMPH1_01T03177	1	8.01128e-08	177.42	TIDAMSWSK(1)LNR	2	-0.058182	3
Glycoside hydrolase, catalytic domain	0.0059067	A0A1C3YID4	406	K	Beta-hexosaminidase OS=Gibberella zeae (strain PH-1 / ATCC MYA-4620 / FGSC 9075 / NRRL 31084) OX=229533 GN=FGRAMPH1_01T03177 PE=3 SV=1	FGRAMPH1_01T03177	1	3.74509e-15	158.45	TEVLAPLLQK(1)FVDYTHGK	4	-0.12656	3
Glycoside hydrolase, catalytic domain	0.0059067	A0A1C3YID4	281	K	Beta-hexosaminidase OS=Gibberella zeae (strain PH-1 / ATCC MYA-4620 / FGSC 9075 / NRRL 31084) OX=229533 GN=FGRAMPH1_01T03177 PE=3 SV=1	FGRAMPH1_01T03177	1	1.11728e-16	174.2	K(1)GLTYSPEDLAGIYEYGIHR	3	0.40173	1
Glycoside hydrolase, catalytic domain	0.0059067	A0A1C3YID4	521	K	Beta-hexosaminidase OS=Gibberella zeae (strain PH-1 / ATCC MYA-4620 / FGSC 9075 / NRRL 31084) OX=229533 GN=FGRAMPH1_01T03177 PE=3 SV=1	FGRAMPH1_01T03177	1	0.000163874	108.9	AGLSEEAAK(1)R	2	0.11907	1
Glycoside hydrolase, catalytic domain	0.0059067	A0A1C3YID4	414	K	Beta-hexosaminidase OS=Gibberella zeae (strain PH-1 / ATCC MYA-4620 / FGSC 9075 / NRRL 31084) OX=229533 GN=FGRAMPH1_01T03177 PE=3 SV=1	FGRAMPH1_01T03177	1	0.000103074	121.6	FVDYTHGK(1)VR	2	0.13376	3
Glycoside hydrolase, catalytic domain	0.0059067	A0A1C3YID4	177	K	Beta-hexosaminidase OS=Gibberella zeae (strain PH-1 / ATCC MYA-4620 / FGSC 9075 / NRRL 31084) OX=229533 GN=FGRAMPH1_01T03177 PE=3 SV=1	FGRAMPH1_01T03177	1	0.000918089	123.35	GEASIK(1)AK	2	-0.92958	1
Glycoside hydrolase, catalytic domain	0.0059067	A0A1C3YID4	133	K	Beta-hexosaminidase OS=Gibberella zeae (strain PH-1 / ATCC MYA-4620 / FGSC 9075 / NRRL 31084) OX=229533 GN=FGRAMPH1_01T03177 PE=3 SV=1	FGRAMPH1_01T03177	1	0.000139293	90.913	ERDSDFEPDLQK(1)K	4	-0.73958	4
Glycoside hydrolase, catalytic domain	0.0059067	A0A1C3YID4	96	K	Beta-hexosaminidase OS=Gibberella zeae (strain PH-1 / ATCC MYA-4620 / FGSC 9075 / NRRL 31084) OX=229533 GN=FGRAMPH1_01T03177 PE=3 SV=1	FGRAMPH1_01T03177	1	9.04714e-07	121.39	FTSK(1)QIVQAGVSR	2	-0.0060517	1
Glycoside hydrolase, catalytic domain	0.0059067	I1RPQ9	355	K	1,3-beta-glucanosyltransferase OS=Gibberella zeae (strain PH-1 / ATCC MYA-4620 / FGSC 9075 / NRRL 31084) OX=229533 GN=FGRAMPH1_01T19339 PE=3 SV=1	FGRAMPH1_01T19339	1	0.0249773	53.034	APECK(1)SSLIK	2	2.449	1
Glycoside hydrolase, catalytic domain	0.0059067	I1RKB5	580	K	1,4-alpha-glucan branching enzyme OS=Gibberella zeae OX=5518 GN=FGRA07_03345 PE=4 SV=1	FG04313.1	1	0.0409714	47.844	YK(1)FLDNFDR	2	-0.13159	1
Glycoside hydrolase, catalytic domain	0.0059067	I1RKB5	318	K	1,4-alpha-glucan branching enzyme OS=Gibberella zeae OX=5518 GN=FGRA07_03345 PE=4 SV=1	FG04313.1	1	2.63517e-05	83.602	NVLDGINEFDGTDHQYFHGGGK(1)GR	4	-0.22026	1
Glycoside hydrolase, catalytic domain	0.0059067	I1RKB5	115	K	1,4-alpha-glucan branching enzyme OS=Gibberella zeae OX=5518 GN=FGRA07_03345 PE=4 SV=1	FG04313.1	1	0.0188618	64.776	GAHPMK(1)K	3	0.16959	1
Glycoside hydrolase, catalytic domain	0.0059067	I1RVI7	163	K	Putative glucan endo-1,6-beta-glucosidase B OS=Fusarium culmorum OX=5516 GN=FCULG_00001937 PE=3 SV=1	FG08265.1	1	0.00172103	68.657	MLPYLDAVVK(1)K	3	-1.0547	1
Glycoside hydrolase, catalytic domain	0.0059067	I1RVI7	265	K	Putative glucan endo-1,6-beta-glucosidase B OS=Fusarium culmorum OX=5516 GN=FCULG_00001937 PE=3 SV=1	FG08265.1	1	0.0474387	42.19	YYPAALK(1)AVR	2	2.0839	1
Glycoside hydrolase, catalytic domain	0.0059067	I1RZ78	1209	K	Dextrin 6-alpha-D-glucosidase OS=Gibberella zeae OX=5518 GN=FGRA07_07398 PE=4 SV=1	FG09704.1	1	1.82599e-17	184.22	AYSK(1)ESTIEEVIQEALQR	3	0.093789	1
Glycoside hydrolase, catalytic domain	0.0059067	I1RZ78	1024	K	Dextrin 6-alpha-D-glucosidase OS=Gibberella zeae OX=5518 GN=FGRA07_07398 PE=4 SV=1	FG09704.1	1	0.00399893	80.102	K(1)IPSFLLPR	2	-0.85586	1
Glycoside hydrolase, catalytic domain	0.0059067	I1RZ78	1229	K	Dextrin 6-alpha-D-glucosidase OS=Gibberella zeae OX=5518 GN=FGRA07_07398 PE=4 SV=1	FG09704.1	1	0.0194596	55.676	HATGMK(1)YR	3	-0.49321	1
Glycoside hydrolase, catalytic domain	0.0059067	I1RZ78	1285	K	Dextrin 6-alpha-D-glucosidase OS=Gibberella zeae OX=5518 GN=FGRA07_07398 PE=4 SV=1	FG09704.1	1	0.00255004	66.326	AGSK(1)GVPGTPR	2	-4.2482	1
Glycoside hydrolase, catalytic domain	0.0059067	I1RZ78	448	K	Dextrin 6-alpha-D-glucosidase OS=Gibberella zeae OX=5518 GN=FGRA07_07398 PE=4 SV=1	FG09704.1	1	6.42317e-05	85.45	LDEHGPK(1)LGEINK	3	0.55642	1
Glycoside hydrolase, catalytic domain	0.0059067	I1RZ78	360	K	Dextrin 6-alpha-D-glucosidase OS=Gibberella zeae OX=5518 GN=FGRA07_07398 PE=4 SV=1	FG09704.1	1	6.86732e-05	98.253	SGSVK(1)EQVDFFR	2	-2.4477	1
Glycoside hydrolase, catalytic domain	0.0059067	I1RZ78	349	K	Dextrin 6-alpha-D-glucosidase OS=Gibberella zeae OX=5518 GN=FGRA07_07398 PE=4 SV=1	FG09704.1	1	1.05936e-05	109	YSSDDTADFEK(1)K	3	0.053943	4
Glycoside hydrolase, catalytic domain	0.0059067	I1RZ78	526	K	Dextrin 6-alpha-D-glucosidase OS=Gibberella zeae OX=5518 GN=FGRA07_07398 PE=4 SV=1	FG09704.1	1	6.96053e-05	82.877	YGSGPK(1)DNPWLWEHMTK	3	-1.3273	1
Glycoside hydrolase, catalytic domain	0.0059067	I1RZ78	335	K	Dextrin 6-alpha-D-glucosidase OS=Gibberella zeae OX=5518 GN=FGRA07_07398 PE=4 SV=1	FG09704.1	1	0.0404425	56.81	AFSK(1)GSK	2	3.6977	1
Glycoside hydrolase, catalytic domain	0.0059067	I1RZ78	338	K	Dextrin 6-alpha-D-glucosidase OS=Gibberella zeae OX=5518 GN=FGRA07_07398 PE=4 SV=1	FG09704.1	1	1.60615e-06	107.98	GSK(1)YSSDDTADFEK	2	1.0355	1
Glycoside hydrolase, catalytic domain	0.0059067	I1RZ78	1476	K	Dextrin 6-alpha-D-glucosidase OS=Gibberella zeae OX=5518 GN=FGRA07_07398 PE=4 SV=1	FG09704.1	1	0.0009325	113.62	ALLK(1)FDLK	3	-0.91628	2
Glycoside hydrolase, catalytic domain	0.0059067	I1RZ78	1184	K	Dextrin 6-alpha-D-glucosidase OS=Gibberella zeae OX=5518 GN=FGRA07_07398 PE=4 SV=1	FG09704.1	1	3.04316e-06	137.84	FAPEGLDILK(1)VK	2	0.10987	3
Glycoside hydrolase, catalytic domain	0.0059067	I1RZ78	1318	K	Dextrin 6-alpha-D-glucosidase OS=Gibberella zeae OX=5518 GN=FGRA07_07398 PE=4 SV=1	FG09704.1	1	0.000202267	130.56	GK(1)YAYAGVEK	2	0.077762	2
Glycoside hydrolase, catalytic domain	0.0059067	I1RZ78	1129	K	Dextrin 6-alpha-D-glucosidase OS=Gibberella zeae OX=5518 GN=FGRA07_07398 PE=4 SV=1	FG09704.1	1	2.43328e-10	136.34	FDDAK(1)EHILAFASVLK	4	0.096747	2
Glycoside hydrolase, catalytic domain	0.0059067	I1RZ78	311	K	Dextrin 6-alpha-D-glucosidase OS=Gibberella zeae OX=5518 GN=FGRA07_07398 PE=4 SV=1	FG09704.1	1	0.00092144	121.09	TEVLAK(1)IR	2	-0.68116	1
Glycoside hydrolase, catalytic domain	0.0059067	I1RGE7	641	K	Putative glucan endo-1,3-beta-glucosidase btgC OS=Fusarium culmorum OX=5516 GN=FCULG_00005203 PE=3 SV=1	FG02807.1	1	0.000371422	99.752	IPDCDGK(1)TLK	2	-0.81585	1
Glycoside hydrolase, catalytic domain	0.0059067	I1RGE7	323	K	Putative glucan endo-1,3-beta-glucosidase btgC OS=Fusarium culmorum OX=5516 GN=FCULG_00005203 PE=3 SV=1	FG02807.1	1	0.0452559	64.265	K(1)NGDLGK	2	0.17276	1
Glycoside hydrolase, catalytic domain	0.0059067	I1RGE7	614	K	Putative glucan endo-1,3-beta-glucosidase btgC OS=Fusarium culmorum OX=5516 GN=FCULG_00005203 PE=3 SV=1	FG02807.1	1	0.00662731	85.676	GK(1)EWEDK	2	0.36687	1
Glycoside hydrolase, catalytic domain	0.0059067	I1RF48	819	K	Exo-beta-D-glucosaminidase OS=Fusarium culmorum OX=5516 GN=FCULG_00005111 PE=4 SV=1	FG02314.1	1	0.0233488	59.931	TAGK(1)WNIR	2	1.4012	1
Glycoside hydrolase, catalytic domain	0.0059067	I1RF48	716	K	Exo-beta-D-glucosaminidase OS=Fusarium culmorum OX=5516 GN=FCULG_00005111 PE=4 SV=1	FG02314.1	1	0.000142191	117.86	GK(1)EMAQQTMR	2	-0.46895	3
Glycoside hydrolase, catalytic domain	0.0059067	I1RF48	560	K	Exo-beta-D-glucosaminidase OS=Fusarium culmorum OX=5516 GN=FCULG_00005111 PE=4 SV=1	FG02314.1	1	0.0141618	54.486	GSLGK(1)FLTNK	3	-0.53291	1
Glycoside hydrolase, catalytic domain	0.0059067	I1RF48	773	K	Exo-beta-D-glucosaminidase OS=Fusarium culmorum OX=5516 GN=FCULG_00005111 PE=4 SV=1	FG02314.1	1	0.00259766	72.879	NAYWLSK(1)QK	3	-1.0729	1
Glycoside hydrolase, catalytic domain	0.0059067	I1RF48	734	K	Exo-beta-D-glucosaminidase OS=Fusarium culmorum OX=5516 GN=FCULG_00005111 PE=4 SV=1	FG02314.1	1	0.0245431	43.594	SQK(1)VGDISSAIK	3	0.11023	1
Glycoside hydrolase, catalytic domain	0.0059067	I1RTN1	476	K	Putative alpha-L-arabinofuranosidase C OS=Fusarium culmorum OX=5516 GN=FCULG_00007761 PE=4 SV=1	FG07542.1	1	2.87559e-05	89.231	VVNTAEK(1)EEVGIK	3	1.3859	1
Glycoside hydrolase, catalytic domain	0.0059067	I1RTN1	496	K	Putative alpha-L-arabinofuranosidase C OS=Fusarium culmorum OX=5516 GN=FCULG_00007761 PE=4 SV=1	FG07542.1	1	0.00277332	68.786	FPK(1)HSFTLLR	3	1.0601	1
Glycoside hydrolase, catalytic domain	0.0059067	I1RQI1	256	K	Glycosyl hydrolase OS=Fusarium sporotrichioides OX=5514 GN=FSPOR_5424 PE=4 SV=1	FG06325.1	1	0.0254928	41.996	GMTGYK(1)DLTVIPK	3	-0.7284	1
Glycoside hydrolase, catalytic domain	0.0059067	I1RQI1	454	K	Glycosyl hydrolase OS=Fusarium sporotrichioides OX=5514 GN=FSPOR_5424 PE=4 SV=1	FG06325.1	1	0.00424748	60.547	GK(1)YWHPALAIR	2	-1.2137	2
Glycoside hydrolase, catalytic domain	0.0059067	I1RYC1	278	K	Putative glucan endo-1,3-beta-glucosidase eglC OS=Fusarium culmorum OX=5516 GN=FCULG_00010403 PE=3 SV=1	FG09366.1	1	1.0518e-05	88.224	SLFNK(1)VPTFWYNLR	3	0.5278	1
Glycoside hydrolase, catalytic domain	0.0059067	I1RYC1	115	K	Putative glucan endo-1,3-beta-glucosidase eglC OS=Fusarium culmorum OX=5516 GN=FCULG_00010403 PE=3 SV=1	FG09366.1	1	0.00417681	85.29	AVEK(1)YGSK	3	0.39351	2
Glycoside hydrolase, catalytic domain	0.0059067	I1RZX4	373	K	1,3-beta-glucanosyltransferase OS=Gibberella zeae (strain PH-1 / ATCC MYA-4620 / FGSC 9075 / NRRL 31084) OX=229533 GN=FG09980.1 PE=3 SV=1	FG09980.1	1	0.00090361	133.13	YMK(1)DGAGK	2	-0.2832	5
Glycoside hydrolase, catalytic domain	0.0059067	I1RZX4	95	K	1,3-beta-glucanosyltransferase OS=Gibberella zeae (strain PH-1 / ATCC MYA-4620 / FGSC 9075 / NRRL 31084) OX=229533 GN=FG09980.1 PE=3 SV=1	FG09980.1	1	5.36982e-13	181.87	VYAVDNK(1)ADHDECMK	3	-1.2372	8
Glycoside hydrolase, catalytic domain	0.0059067	I1RZX4	194	K	1,3-beta-glucanosyltransferase OS=Gibberella zeae (strain PH-1 / ATCC MYA-4620 / FGSC 9075 / NRRL 31084) OX=229533 GN=FG09980.1 PE=3 SV=1	FG09980.1	1	4.27339e-10	156.11	K(1)IPVGYSAADVASNR	2	-0.1333	3
Glycoside hydrolase, catalytic domain	0.0059067	I1RZX4	309	K	1,3-beta-glucanosyltransferase OS=Gibberella zeae (strain PH-1 / ATCC MYA-4620 / FGSC 9075 / NRRL 31084) OX=229533 GN=FG09980.1 PE=3 SV=1	FG09980.1	1	6.8498e-09	121.82	IK(1)GNTVTPEDEFDLFK	3	0.35353	1
Glycoside hydrolase, catalytic domain	0.0059067	I1RZX4	70	K	1,3-beta-glucanosyltransferase OS=Gibberella zeae (strain PH-1 / ATCC MYA-4620 / FGSC 9075 / NRRL 31084) OX=229533 GN=FG09980.1 PE=3 SV=1	FG09980.1	1	8.8837e-14	143.29	GIDYQPGGASANEDPLADPK(1)VCK	3	0.30498	3
Glycoside hydrolase, catalytic domain	0.0059067	I1RZX4	80	K	1,3-beta-glucanosyltransferase OS=Gibberella zeae (strain PH-1 / ATCC MYA-4620 / FGSC 9075 / NRRL 31084) OX=229533 GN=FG09980.1 PE=3 SV=1	FG09980.1	1	4.373e-10	199.82	YFK(1)ELGVNVIR	3	0.030045	2
Glycoside hydrolase, catalytic domain	0.0059067	I1RZX4	77	K	1,3-beta-glucanosyltransferase OS=Gibberella zeae (strain PH-1 / ATCC MYA-4620 / FGSC 9075 / NRRL 31084) OX=229533 GN=FG09980.1 PE=3 SV=1	FG09980.1	1	0.00718557	83.753	RDIK(1)YFK	3	-0.23091	1
Glycoside hydrolase, catalytic domain	0.0059067	I1RZX4	177	K	1,3-beta-glucanosyltransferase OS=Gibberella zeae (strain PH-1 / ATCC MYA-4620 / FGSC 9075 / NRRL 31084) OX=229533 GN=FG09980.1 PE=3 SV=1	FG09980.1	1	0.000499897	94.82	SAPYVK(1)AITR	2	-0.83791	1
Glycoside hydrolase, catalytic domain	0.0059067	I1RZX4	378	K	1,3-beta-glucanosyltransferase OS=Gibberella zeae (strain PH-1 / ATCC MYA-4620 / FGSC 9075 / NRRL 31084) OX=229533 GN=FG09980.1 PE=3 SV=1	FG09980.1	1	4.16627e-06	122.46	DGAGK(1)GPGINGK	3	0.10185	3
Glycoside hydrolase, catalytic domain	0.0059067	I1RZX4	171	K	1,3-beta-glucanosyltransferase OS=Gibberella zeae (strain PH-1 / ATCC MYA-4620 / FGSC 9075 / NRRL 31084) OX=229533 GN=FG09980.1 PE=3 SV=1	FG09980.1	1	0.00330559	73.632	DTDK(1)SAPYVK	3	-0.70551	2
Glycoside hydrolase, catalytic domain	0.0059067	I1RZX4	247	K	1,3-beta-glucanosyltransferase OS=Gibberella zeae (strain PH-1 / ATCC MYA-4620 / FGSC 9075 / NRRL 31084) OX=229533 GN=FG09980.1 PE=3 SV=1	FG09980.1	1	0.00550828	70.808	TSGWDVK(1)VK	3	-0.22186	3
Glycoside hydrolase, catalytic domain	0.0059067	I1RED5	127	K	1,3-beta-glucanosyltransferase OS=Gibberella zeae (strain PH-1 / ATCC MYA-4620 / FGSC 9075 / NRRL 31084) OX=229533 GN=FG02022.1 PE=3 SV=1	FG02022.1	1	0.00157976	70.26	DDPK(1)WDIELYQR	2	-0.66705	1
Glycoside hydrolase, catalytic domain	0.0059067	I1RED5	185	K	1,3-beta-glucanosyltransferase OS=Gibberella zeae (strain PH-1 / ATCC MYA-4620 / FGSC 9075 / NRRL 31084) OX=229533 GN=FG02022.1 PE=3 SV=1	FG02022.1	1	0.00299577	94.407	HLQSK(1)FK	3	-1.3577	4
Glycoside hydrolase, catalytic domain	0.0059067	I1RED5	57	K	1,3-beta-glucanosyltransferase OS=Gibberella zeae (strain PH-1 / ATCC MYA-4620 / FGSC 9075 / NRRL 31084) OX=229533 GN=FG02022.1 PE=3 SV=1	FG02022.1	1	8.47529e-06	90.422	GVAYQQDSAAGGESTGK(1)K	3	-0.21363	1
Glycoside hydrolase, catalytic domain	0.0059067	I1RED5	452	K	1,3-beta-glucanosyltransferase OS=Gibberella zeae (strain PH-1 / ATCC MYA-4620 / FGSC 9075 / NRRL 31084) OX=229533 GN=FG02022.1 PE=3 SV=1	FG02022.1	1	3.59306e-06	102.65	DQNSNADACDFK(1)GK	3	0.36725	1
Glycoside hydrolase, catalytic domain	0.0059067	I1RED5	390	K	1,3-beta-glucanosyltransferase OS=Gibberella zeae (strain PH-1 / ATCC MYA-4620 / FGSC 9075 / NRRL 31084) OX=229533 GN=FG02022.1 PE=3 SV=1	FG02022.1	1	1.59285e-10	145.69	AK(1)DFNEIFGYICGQNK	3	0.54753	1
Glycoside hydrolase, catalytic domain	0.0059067	I1RED5	236	K	1,3-beta-glucanosyltransferase OS=Gibberella zeae (strain PH-1 / ATCC MYA-4620 / FGSC 9075 / NRRL 31084) OX=229533 GN=FG02022.1 PE=3 SV=1	FG02022.1	1	1.3632e-06	102.08	SSMK(1)DSGYANQAEFFK	3	-2.2749	2
Glycoside hydrolase, catalytic domain	0.0059067	I1RED5	377	K	1,3-beta-glucanosyltransferase OS=Gibberella zeae (strain PH-1 / ATCC MYA-4620 / FGSC 9075 / NRRL 31084) OX=229533 GN=FG02022.1 PE=3 SV=1	FG02022.1	1	0.0218228	50.791	TLCDCMVK(1)SR	2	-1.0518	1
Glycoside hydrolase, catalytic domain	0.0059067	I1RED5	388	K	1,3-beta-glucanosyltransferase OS=Gibberella zeae (strain PH-1 / ATCC MYA-4620 / FGSC 9075 / NRRL 31084) OX=229533 GN=FG02022.1 PE=3 SV=1	FG02022.1	1	3.54216e-06	132.5	SCVPADNLK(1)AK	2	0.64542	4
Glycoside hydrolase, catalytic domain	0.0059067	I1RED5	355	K	1,3-beta-glucanosyltransferase OS=Gibberella zeae (strain PH-1 / ATCC MYA-4620 / FGSC 9075 / NRRL 31084) OX=229533 GN=FG02022.1 PE=3 SV=1	FG02022.1	1	2.27337e-06	143.76	AATCPSQSK(1)SWK	2	0.46197	1
Glycoside hydrolase, catalytic domain	0.0059067	I1RB97	118	K	Beta-mannosidase B OS=Fusarium culmorum OX=5516 GN=FCULG_00003458 PE=4 SV=1	FG00807.1	1	0.0164702	58.981	VDVTK(1)HLK	3	-1.2338	1
Glycoside hydrolase, catalytic domain	0.0059067	I1RB97	762	K	Beta-mannosidase B OS=Fusarium culmorum OX=5516 GN=FCULG_00003458 PE=4 SV=1	FG00807.1	1	2.66172e-06	94.487	TVVGAYLYQDGK(1)QIAR	3	0.47525	1
Glycoside hydrolase, catalytic domain	0.0059067	I1RB97	236	K	Beta-mannosidase B OS=Fusarium culmorum OX=5516 GN=FCULG_00003458 PE=4 SV=1	FG00807.1	1	5.18737e-06	95.954	FDVSLDGK(1)GVASETTQVK	3	-0.73274	1
Glycoside hydrolase, catalytic domain	0.0059067	I1RSY7	190	K	Beta-glucosidase 1B (Fragment) OS=Fusarium culmorum OX=5516 GN=FCULG_00008056 PE=3 SV=1	FG07274.1	1	0.00158332	60.33	NK(1)SDVGDSSTEPWIVGHNLLVAHGR	4	-1.2767	1
Glycoside hydrolase, catalytic domain	0.0059067	I1RSY7	392	K	Beta-glucosidase 1B (Fragment) OS=Fusarium culmorum OX=5516 GN=FCULG_00008056 PE=3 SV=1	FG07274.1	1	0.000347322	120.86	EK(1)ILQDDFR	2	1.4741	1
Glycoside hydrolase, catalytic domain	0.0059067	I1RSY7	71	K	Beta-glucosidase 1B (Fragment) OS=Fusarium culmorum OX=5516 GN=FCULG_00008056 PE=3 SV=1	FG07274.1	1	0.0175722	62.558	SLGSK(1)AYR	2	-0.23472	1
Glycoside hydrolase, catalytic domain	0.0059067	I1RHL0	526	K	Beta-galactosidase OS=Fusarium culmorum OX=5516 GN=FCULG_00005705 PE=4 SV=1	FG03269.1	1	0.0194972	61.593	YAK(1)EEGVK	2	2.3441	1
Glycoside hydrolase, catalytic domain	0.0059067	V6R5G9	81	K	Glucosidase OS=Gibberella zeae OX=5518 GN=OrfC PE=3 SV=1	FG03529.1	1	9.08431e-08	101.89	AVPAAK(1)ATGMK	2	4.4146	3
Glycoside hydrolase, catalytic domain	0.0059067	V6R5G9	131	K	Glucosidase OS=Gibberella zeae OX=5518 GN=OrfC PE=3 SV=1	FG03529.1	1	0.0422961	59.35	K(1)DISPQK	3	-0.33273	2
Glycoside hydrolase, catalytic domain	0.0059067	V6R5G9	154	K	Glucosidase OS=Gibberella zeae OX=5518 GN=OrfC PE=3 SV=1	FG03529.1	1	0.00219333	62.005	GMVHQYNK(1)ALK	3	-0.5784	1
Glycoside hydrolase, catalytic domain	0.0059067	V6R5G9	46	K	Glucosidase OS=Gibberella zeae OX=5518 GN=OrfC PE=3 SV=1	FG03529.1	1	0.0118327	82.279	WEADWK(1)K	2	-0.16595	1
Glycoside hydrolase, catalytic domain	0.0059067	V6R5G9	213	K	Glucosidase OS=Gibberella zeae OX=5518 GN=OrfC PE=3 SV=1	FG03529.1	1	0.0009307	88.495	K(1)HVQAVNSK	3	0.23555	1
Glycoside hydrolase, catalytic domain	0.0059067	V6R5G9	47	K	Glucosidase OS=Gibberella zeae OX=5518 GN=OrfC PE=3 SV=1	FG03529.1	1	0.0178829	76.679	K(1)DFQAIK	2	0.020869	1
Translation protein, beta-barrel domain	0.00580005	I1RYW3	261	K	Elongation factor 2 OS=Gibberella zeae OX=5518 GN=FGRA07_07270 PE=4 SV=1	FG09574.1	1	0.000708482	92.19	WTK(1)NGTYEGK	2	0.10213	2
Translation protein, beta-barrel domain	0.00580005	I1RYW3	424	K	Elongation factor 2 OS=Gibberella zeae OX=5518 GN=FGRA07_07270 PE=4 SV=1	FG09574.1	1	0.00513915	96.948	K(1)EDLFIK	3	-0.40449	3
Translation protein, beta-barrel domain	0.00580005	I1RYW3	239	K	Elongation factor 2 OS=Gibberella zeae OX=5518 GN=FGRA07_07270 PE=4 SV=1	FG09574.1	1	0.00217448	96.143	FGVDK(1)NK	3	0.52821	5
Translation protein, beta-barrel domain	0.00580005	I1RYW3	307	K	Elongation factor 2 OS=Gibberella zeae OX=5518 GN=FGRA07_07270 PE=4 SV=1	FG09574.1	1	0.00103008	74.537	LNLK(1)LNAEDREK	3	0.41511	1
Translation protein, beta-barrel domain	0.00580005	I1RYW3	268	K	Elongation factor 2 OS=Gibberella zeae OX=5518 GN=FGRA07_07270 PE=4 SV=1	FG09574.1	1	7.08903e-06	131.32	NGTYEGK(1)QLER	3	-0.10454	4
Translation protein, beta-barrel domain	0.00580005	I1RYW3	430	K	Elongation factor 2 OS=Gibberella zeae OX=5518 GN=FGRA07_07270 PE=4 SV=1	FG09574.1	1	0.0047751	66.486	EDLFIK(1)AIQR	2	1.6334	1
Translation protein, beta-barrel domain	0.00580005	I1RYW3	315	K	Elongation factor 2 OS=Gibberella zeae OX=5518 GN=FGRA07_07270 PE=4 SV=1	FG09574.1	1	0.000137342	93.623	LNAEDREK(1)EGK	3	-1.7517	2
Translation protein, beta-barrel domain	0.00580005	I1RYW3	392	K	Elongation factor 2 OS=Gibberella zeae OX=5518 GN=FGRA07_07270 PE=4 SV=1	FG09574.1	1	0.0258974	50.473	MVPTSDK(1)GR	2	-0.35297	1
Translation protein, beta-barrel domain	0.00580005	I1RYW3	294	K	Elongation factor 2 OS=Gibberella zeae OX=5518 GN=FGRA07_07270 PE=4 SV=1	FG09574.1	1	8.61753e-05	152.47	K(1)EEITTLLEK	2	-0.22391	3
Translation protein, beta-barrel domain	0.00580005	I1RYW3	318	K	Elongation factor 2 OS=Gibberella zeae OX=5518 GN=FGRA07_07270 PE=4 SV=1	FG09574.1	1	0.00914562	77.058	EGK(1)QLLK	2	4.1725	4
Translation protein, beta-barrel domain	0.00580005	I1RYW3	255	K	Elongation factor 2 OS=Gibberella zeae OX=5518 GN=FGRA07_07270 PE=4 SV=1	FG09574.1	1	6.72329e-10	190.27	LWGDNYFNPK(1)TK	2	0.49929	2
Translation protein, beta-barrel domain	0.00580005	I1RYW3	293	K	Elongation factor 2 OS=Gibberella zeae OX=5518 GN=FGRA07_07270 PE=4 SV=1	FG09574.1	1	0.000533669	86.898	IFSAVMNFK(1)K	3	-0.80329	2
Translation protein, beta-barrel domain	0.00580005	I1RYW3	423	K	Elongation factor 2 OS=Gibberella zeae OX=5518 GN=FGRA07_07270 PE=4 SV=1	FG09574.1	1	2.6566e-06	152.07	IQGPNYVPGK(1)K	2	0.19889	2
Translation protein, beta-barrel domain	0.00580005	I1RRV1	149	K	Eukaryotic translation initiation factor 2 subunit gamma OS=Gibberella zeae OX=5518 GN=FGRA07_05447 PE=4 SV=1	FG06843.1	1	0.00214213	69.815	SDK(1)EVDPPCER	2	-1.0452	1
Translation protein, beta-barrel domain	0.00580005	I1RRV1	146	K	Eukaryotic translation initiation factor 2 subunit gamma OS=Gibberella zeae OX=5518 GN=FGRA07_05447 PE=4 SV=1	FG06843.1	0.933692	0.00103948	63.212	SYK(0.934)SDK(0.066)EVDPPCER	3	0.24326	1
Translation protein, beta-barrel domain	0.00580005	I1RRV1	110	K	Eukaryotic translation initiation factor 2 subunit gamma OS=Gibberella zeae OX=5518 GN=FGRA07_05447 PE=4 SV=1	FG06843.1	1	0.00590108	87.696	FK(1)NELIR	2	0.51437	1
Translation protein, beta-barrel domain	0.00580005	I1RWX5	42	K	Elongation factor 1-alpha OS=Gibberella zeae (strain PH-1 / ATCC MYA-4620 / FGSC 9075 / NRRL 31084) OX=229533 GN=FG08811.1 PE=3 SV=1	FG08811.1	1	0.00755814	84.615	TIEK(1)FEK	3	-0.33411	2
Translation protein, beta-barrel domain	0.00580005	I1RWX5	243	K	Elongation factor 1-alpha OS=Gibberella zeae (strain PH-1 / ATCC MYA-4620 / FGSC 9075 / NRRL 31084) OX=229533 GN=FG08811.1 PE=3 SV=1	FG08811.1	1	0.00341348	85.676	RPNDK(1)PLR	3	1.8729	1
Translation protein, beta-barrel domain	0.00580005	I1RWX5	449	K	Elongation factor 1-alpha OS=Gibberella zeae (strain PH-1 / ATCC MYA-4620 / FGSC 9075 / NRRL 31084) OX=229533 GN=FG08811.1 PE=3 SV=1	FG08811.1	1	0.00210045	79.492	STGAAGK(1)VTK	2	0.50708	1
Translation protein, beta-barrel domain	0.00580005	I1RWX5	160	K	Elongation factor 1-alpha OS=Gibberella zeae (strain PH-1 / ATCC MYA-4620 / FGSC 9075 / NRRL 31084) OX=229533 GN=FG08811.1 PE=3 SV=1	FG08811.1	1	0.000160257	121.68	MDTTK(1)WSEAR	2	0.55035	2
Translation protein, beta-barrel domain	0.00580005	I1RWX5	377	K	Elongation factor 1-alpha OS=Gibberella zeae (strain PH-1 / ATCC MYA-4620 / FGSC 9075 / NRRL 31084) OX=229533 GN=FG08811.1 PE=3 SV=1	FG08811.1	1	0.000182753	88.021	FAEIQEK(1)IDRR	3	-0.29567	2
Translation protein, beta-barrel domain	0.00580005	I1RSQ4	293	K	Elongation factor Tu OS=Gibberella zeae (strain PH-1 / ATCC MYA-4620 / FGSC 9075 / NRRL 31084) OX=229533 GN=FG07182.1 PE=3 SV=1	FG07182.1	1	2.75035e-06	101.53	DQEIELVGK(1)GQEVIK	3	0.13076	1
Translation protein, beta-barrel domain	0.00580005	I1RBI1	622	K	Alanine--tRNA ligase OS=Gibberella zeae (strain PH-1 / ATCC MYA-4620 / FGSC 9075 / NRRL 31084) OX=229533 GN=FG00906.1 PE=3 SV=1	FG00906.1	1	5.11749e-06	96.143	EVLGDEVNQK(1)GSLVDSDK	3	0.48821	1
Translation protein, beta-barrel domain	0.00580005	I1RQE7	154	K	60S ribosomal protein L3 OS=Fusarium culmorum OX=5516 GN=FCULG_00001739 PE=3 SV=1	FGRAMPH1_01T19953	1	0.00282425	107.01	K(1)YCTVVR	2	0.14259	1
Translation protein, beta-barrel domain	0.00580005	I1RQE7	136	K	60S ribosomal protein L3 OS=Fusarium culmorum OX=5516 GN=FCULG_00001739 PE=3 SV=1	FGRAMPH1_01T19953	1	7.20837e-07	152.32	K(1)HSENNGASITR	3	0.86343	4
Translation protein, beta-barrel domain	0.00580005	I1RQE7	120	K	60S ribosomal protein L3 OS=Fusarium culmorum OX=5516 GN=FCULG_00001739 PE=3 SV=1	FGRAMPH1_01T19953	1	0.00147245	121.29	FYK(1)NWYK	2	-1.1692	1
Translation protein, beta-barrel domain	0.00580005	I1RQE7	132	K	60S ribosomal protein L3 OS=Fusarium culmorum OX=5516 GN=FCULG_00001739 PE=3 SV=1	FGRAMPH1_01T19953	1	0.0028706	103.83	AFTK(1)YAK	2	0.35751	3
Translation protein, beta-barrel domain	0.00580005	I1RQE7	115	K	60S ribosomal protein L3 OS=Fusarium culmorum OX=5516 GN=FCULG_00001739 PE=3 SV=1	FGRAMPH1_01T19953	1	2.95166e-11	169.98	SLTTVWAEHLSDEIK(1)R	3	-0.62351	2
Translation protein, beta-barrel domain	0.00580005	I1RQE7	341	K	60S ribosomal protein L3 OS=Fusarium culmorum OX=5516 GN=FCULG_00001739 PE=3 SV=1	FGRAMPH1_01T19953	1	0.0313299	50.194	K(1)TMFPQTSR	2	-0.66479	1
Translation protein, beta-barrel domain	0.00580005	I1RQE7	176	K	60S ribosomal protein L3 OS=Fusarium culmorum OX=5516 GN=FCULG_00001739 PE=3 SV=1	FGRAMPH1_01T19953	1	3.68933e-06	91.401	K(1)AHLMEIQVNGGSIADK	3	0.54825	1
Translation protein, beta-barrel domain	0.00580005	I1RCG4	86	K	60S ribosomal protein L33-A OS=Fusarium culmorum OX=5516 GN=FCULG_00003985 PE=3 SV=1	FG01278.1	1	0.00160146	81.918	AK(1)FTSPLPTK	2	-0.79476	1
Creatinase/Aminopeptidase P/Spt16, N-terminal	0.00154262	Q4HYB8	108	K	FACT complex subunit SPT16 OS=Gibberella zeae (strain PH-1 / ATCC MYA-4620 / FGSC 9075 / NRRL 31084) OX=229533 GN=SPT16 PE=3 SV=1	SPT16	1	0.00065257	100.93	GK(1)DAAENEK	2	0.13962	1
Creatinase/Aminopeptidase P/Spt16, N-terminal	0.00154262	A0A098DQM6	350	K	Putative Xaa-Pro aminopeptidase OS=Fusarium culmorum OX=5516 GN=FCULG_00008910 PE=3 SV=1	FG06496.1	1	5.82836e-05	153.95	TFPLSGK(1)FTK	2	-0.070481	2
Creatinase/Aminopeptidase P/Spt16, N-terminal	0.00154262	A0A098DQM6	488	K	Putative Xaa-Pro aminopeptidase OS=Fusarium culmorum OX=5516 GN=FCULG_00008910 PE=3 SV=1	FG06496.1	1	0.000541709	103.31	FINK(1)DVLDK	2	-0.2219	1
Creatinase/Aminopeptidase P/Spt16, N-terminal	0.00154262	A0A098DQM6	245	K	Putative Xaa-Pro aminopeptidase OS=Fusarium culmorum OX=5516 GN=FCULG_00008910 PE=3 SV=1	FG06496.1	1	0.00134215	72.88	VVK(1)DEYEIAMLR	2	0.2612	2
Creatinase/Aminopeptidase P/Spt16, N-terminal	0.00154262	A0A098DQM6	295	K	Putative Xaa-Pro aminopeptidase OS=Fusarium culmorum OX=5516 GN=FCULG_00008910 PE=3 SV=1	FG06496.1	1	3.851e-06	111.72	K(1)MSYDPIAAAGR	2	-0.15678	2
Creatinase/Aminopeptidase P/Spt16, N-terminal	0.00154262	A0A098DQM6	367	K	Putative Xaa-Pro aminopeptidase OS=Fusarium culmorum OX=5516 GN=FCULG_00008910 PE=3 SV=1	FG06496.1	1	0.0143908	53.237	MQK(1)ACIDVLK	3	1.6542	1
Creatinase/Aminopeptidase P/Spt16, N-terminal	0.00154262	A0A098DQM6	99	K	Putative Xaa-Pro aminopeptidase OS=Fusarium culmorum OX=5516 GN=FCULG_00008910 PE=3 SV=1	FG06496.1	1	2.61807e-15	162.37	K(1)DVPDANGIIYLESQLTR	3	0.73531	2
Creatinase/Aminopeptidase P/Spt16, N-terminal	0.00154262	A0A098DQM6	87	K	Putative Xaa-Pro aminopeptidase OS=Fusarium culmorum OX=5516 GN=FCULG_00008910 PE=3 SV=1	FG06496.1	1	0.0109449	63.565	YPGK(1)AHAK	3	0.66983	2
Creatinase/Aminopeptidase P/Spt16, N-terminal	0.00154262	A0A098DQM6	409	K	Putative Xaa-Pro aminopeptidase OS=Fusarium culmorum OX=5516 GN=FCULG_00008910 PE=3 SV=1	FG06496.1	0.999999	0.00174982	79.86	GDKDEILK(1)AR	3	0.37926	2
Creatinase/Aminopeptidase P/Spt16, N-terminal	0.00154262	A0A098DQM6	255	K	Putative Xaa-Pro aminopeptidase OS=Fusarium culmorum OX=5516 GN=FCULG_00008910 PE=3 SV=1	FG06496.1	1	0.00258981	62.166	K(1)ANYISGIGHR	3	-0.48115	2
Creatinase/Aminopeptidase P/Spt16, N-terminal	0.00154262	A0A098DQM6	275	K	Putative Xaa-Pro aminopeptidase OS=Fusarium culmorum OX=5516 GN=FCULG_00008910 PE=3 SV=1	FG06496.1	1	6.14103e-11	176.17	AAK(1)NEQELEAAFYER	3	-1.215	2
Creatinase/Aminopeptidase P/Spt16, N-terminal	0.00154262	A0A098DQM6	270	K	Putative Xaa-Pro aminopeptidase OS=Fusarium culmorum OX=5516 GN=FCULG_00008910 PE=3 SV=1	FG06496.1	1	0.00779074	79.454	AVFAK(1)AK	3	-0.41055	1
Creatinase/Aminopeptidase P/Spt16, N-terminal	0.00154262	A0A098DQM6	493	K	Putative Xaa-Pro aminopeptidase OS=Fusarium culmorum OX=5516 GN=FCULG_00008910 PE=3 SV=1	FG06496.1	1	0.0157905	50.088	DVLDK(1)YWDVGGVR	3	0.075336	1
Creatinase/Aminopeptidase P/Spt16, N-terminal	0.00154262	A0A098DQM6	364	K	Putative Xaa-Pro aminopeptidase OS=Fusarium culmorum OX=5516 GN=FCULG_00008910 PE=3 SV=1	FG06496.1	1	1.52743e-05	107.79	HIYETVLK(1)MQK	4	-0.54056	3
Creatinase/Aminopeptidase P/Spt16, N-terminal	0.00154262	A0A098DQM6	404	K	Putative Xaa-Pro aminopeptidase OS=Fusarium culmorum OX=5516 GN=FCULG_00008910 PE=3 SV=1	FG06496.1	1	0.0123319	71.451	GDK(1)DEILK	2	-0.87481	1
Creatinase/Aminopeptidase P/Spt16, N-terminal	0.00154262	A0A098D8Z6	350	K	Xaa-pro aminopeptidase OS=Fusarium langsethiae OX=179993 GN=FLAG1_05250 PE=3 SV=1	FG02603.1	1	0.000105384	123.67	SLIGDAK(1)AIK	2	-0.78399	6
Creatinase/Aminopeptidase P/Spt16, N-terminal	0.00154262	A0A098D8Z6	271	K	Xaa-pro aminopeptidase OS=Fusarium langsethiae OX=179993 GN=FLAG1_05250 PE=3 SV=1	FG02603.1	1	1.78875e-15	226.23	LYIDDSK(1)LDDECR	3	0.11705	4
Creatinase/Aminopeptidase P/Spt16, N-terminal	0.00154262	A0A098D8Z6	398	K	Xaa-pro aminopeptidase OS=Fusarium langsethiae OX=179993 GN=FLAG1_05250 PE=3 SV=1	FG02603.1	1	2.50807e-10	145.43	ATLDEVQAADK(1)LEALRK	4	1.1309	4
Creatinase/Aminopeptidase P/Spt16, N-terminal	0.00154262	A0A098D8Z6	359	K	Xaa-pro aminopeptidase OS=Fusarium langsethiae OX=179993 GN=FLAG1_05250 PE=3 SV=1	FG02603.1	1	0.000544345	103.26	TEAELK(1)GMR	2	0.94536	2
Creatinase/Aminopeptidase P/Spt16, N-terminal	0.00154262	A0A098D8Z6	387	K	Xaa-pro aminopeptidase OS=Fusarium langsethiae OX=179993 GN=FLAG1_05250 PE=3 SV=1	FG02603.1	1	4.64138e-15	180.85	K(1)ATLDEVQAADKLEALR	3	-0.15232	7
Creatinase/Aminopeptidase P/Spt16, N-terminal	0.00154262	A0A098D8Z6	577	K	Xaa-pro aminopeptidase OS=Fusarium langsethiae OX=179993 GN=FLAG1_05250 PE=3 SV=1	FG02603.1	1	0.00119433	72.29	IENMVLVK(1)EVK	3	-0.73256	1
Creatinase/Aminopeptidase P/Spt16, N-terminal	0.00154262	A0A098D8Z6	330	K	Xaa-pro aminopeptidase OS=Fusarium langsethiae OX=179993 GN=FLAG1_05250 PE=3 SV=1	FG02603.1	1	0.024532	70.525	GSWALK(1)R	2	-0.12058	1
Creatinase/Aminopeptidase P/Spt16, N-terminal	0.00154262	A0A098D8Z6	442	K	Xaa-pro aminopeptidase OS=Fusarium langsethiae OX=179993 GN=FLAG1_05250 PE=3 SV=1	FG02603.1	1	2.92625e-09	128.01	GNCATIDPK(1)AIYLCDSGAQYR	3	-0.40181	1
Creatinase/Aminopeptidase P/Spt16, N-terminal	0.00154262	A0A098D8Z6	313	K	Xaa-pro aminopeptidase OS=Fusarium langsethiae OX=179993 GN=FLAG1_05250 PE=3 SV=1	FG02603.1	1	0.0135957	77.732	TDDK(1)APK	2	0.14073	3
Creatinase/Aminopeptidase P/Spt16, N-terminal	0.00154262	A0A098D8Z6	316	K	Xaa-pro aminopeptidase OS=Fusarium langsethiae OX=179993 GN=FLAG1_05250 PE=3 SV=1	FG02603.1	1	0.00461567	60.255	APK(1)GNFLISNK	3	0.68001	1
Creatinase/Aminopeptidase P/Spt16, N-terminal	0.00154262	A0A098D8Z6	158	K	Xaa-pro aminopeptidase OS=Fusarium langsethiae OX=179993 GN=FLAG1_05250 PE=3 SV=1	FG02603.1	1	1.41241e-05	88.945	NVGVDPTLISGSTAK(1)GLAEK	3	-0.46921	1
Creatinase/Aminopeptidase P/Spt16, N-terminal	0.00154262	A0A098D8Z6	163	K	Xaa-pro aminopeptidase OS=Fusarium langsethiae OX=179993 GN=FLAG1_05250 PE=3 SV=1	FG02603.1	1	0.0304442	60.972	GLAEK(1)IR	2	-0.070444	1
Creatinase/Aminopeptidase P/Spt16, N-terminal	0.00154262	A0A098D8Z6	353	K	Xaa-pro aminopeptidase OS=Fusarium langsethiae OX=179993 GN=FLAG1_05250 PE=3 SV=1	FG02603.1	1	0.000631042	101.39	AIK(1)TEAELK	2	-0.18427	1
Creatinase/Aminopeptidase P/Spt16, N-terminal	0.00154262	A0A098D8Z6	324	K	Xaa-pro aminopeptidase OS=Fusarium langsethiae OX=179993 GN=FLAG1_05250 PE=3 SV=1	FG02603.1	1	8.83808e-09	131.35	GNFLISNK(1)GSWALK	3	0.066258	1
Creatinase/Aminopeptidase P/Spt16, N-terminal	0.00154262	A0A098D8Z6	629	K	Xaa-pro aminopeptidase OS=Fusarium langsethiae OX=179993 GN=FLAG1_05250 PE=3 SV=1	FG02603.1	1	1.40793e-05	89.011	VIEK(1)TQGYFEGDDVTTAWLK	3	0.89071	1
Creatinase/Aminopeptidase P/Spt16, N-terminal	0.00154262	A0A098D8R7	163	K	Putative Xaa-Pro aminopeptidase OS=Fusarium culmorum OX=5516 GN=FCULG_00011396 PE=3 SV=1	FG02530.1	1	1.37174e-06	105.53	YTAQLQK(1)FLHSQLRPER	4	-0.27498	1
Creatinase/Aminopeptidase P/Spt16, N-terminal	0.00154262	A0A098D8R7	149	K	Putative Xaa-Pro aminopeptidase OS=Fusarium culmorum OX=5516 GN=FCULG_00011396 PE=3 SV=1	FG02530.1	1	0.0130306	74.424	K(1)YDVDDVR	2	-0.61605	2
Creatinase/Aminopeptidase P/Spt16, N-terminal	0.00154262	A0A098D8R7	212	K	Putative Xaa-Pro aminopeptidase OS=Fusarium culmorum OX=5516 GN=FCULG_00011396 PE=3 SV=1	FG02530.1	1	0.000126764	87.863	VIK(1)TEYEVALIR	2	0.18913	1
Creatinase/Aminopeptidase P/Spt16, N-terminal	0.00154262	A0A098D8R7	185	K	Putative Xaa-Pro aminopeptidase OS=Fusarium culmorum OX=5516 GN=FCULG_00011396 PE=3 SV=1	FG02530.1	1	0.000195495	75.877	TLYVIHTDQAPK(1)LHDRPR	5	-0.039506	1
Creatinase/Aminopeptidase P/Spt16, N-terminal	0.00154262	A0A098D8R7	58	K	Putative Xaa-Pro aminopeptidase OS=Fusarium culmorum OX=5516 GN=FCULG_00011396 PE=3 SV=1	FG02530.1	1	0.00238685	86.095	YPAK(1)LHAR	3	-0.59214	1
Cupin 1	0.0603242	I1RR96	313	K	Oxalate decarboxylase OxdC OS=Fusarium culmorum OX=5516 GN=FCULG_00008785 PE=4 SV=1	FG06612.1	1	1.64008e-06	102.03	DIK(1)EQTVTGSAGALTGK	3	-1.723	1
Cupin 1	0.0603242	I1S2V9	246	K	Oxalate decarboxylase OxdC OS=Fusarium culmorum OX=5516 GN=FCULG_00011082 PE=4 SV=1	FG11113.1	1	1.66667e-10	159.18	SVISK(1)NFDLDPEVFK	3	-0.164	2
Cupin 1	0.0603242	I1S2V9	190	K	Oxalate decarboxylase OxdC OS=Fusarium culmorum OX=5516 GN=FCULG_00011082 PE=4 SV=1	FG11113.1	1	0.000486744	65.231	VTALDYEGGNFIDDLK(1)K	3	1.7558	1
Cupin 1	0.0603242	I1S2V9	280	K	Oxalate decarboxylase OxdC OS=Fusarium culmorum OX=5516 GN=FCULG_00011082 PE=4 SV=1	FG11113.1	1	0.00320351	80.24	ISDEAPK(1)GK	3	0.45646	4
Cupin 1	0.0603242	I1S2V9	241	K	Oxalate decarboxylase OxdC OS=Fusarium culmorum OX=5516 GN=FCULG_00011082 PE=4 SV=1	FG11113.1	1	3.81526e-20	165.1	FSEESTFVLTDWLAHTPK(1)SVISK	3	0.10079	1
Cupin 1	0.0603242	I1S2V9	273	K	Oxalate decarboxylase OxdC OS=Fusarium culmorum OX=5516 GN=FCULG_00011082 PE=4 SV=1	FG11113.1	1	0.000166107	92.856	NPGK(1)ISDEAPK	2	0.066261	1
Cupin 1	0.0603242	I1S2V9	263	K	Oxalate decarboxylase OxdC OS=Fusarium culmorum OX=5516 GN=FCULG_00011082 PE=4 SV=1	FG11113.1	1	4.94244e-05	86.944	NLPAGEK(1)YIFQGR	2	0.37949	2
Cupin 1	0.0603242	I1S2V9	314	K	Oxalate decarboxylase OxdC OS=Fusarium culmorum OX=5516 GN=FCULG_00011082 PE=4 SV=1	FG11113.1	1	0.00849434	57.175	ITDSK(1)NFPISK	3	1.595	1
Cupin 1	0.0603242	I1S2V9	442	K	Oxalate decarboxylase OxdC OS=Fusarium culmorum OX=5516 GN=FCULG_00011082 PE=4 SV=1	FG11113.1	1	1.04547e-10	154.74	IK(1)DADNEVITKPDFYK	3	-0.10157	2
Cupin 1	0.0603242	I1S2V9	288	K	Oxalate decarboxylase OxdC OS=Fusarium culmorum OX=5516 GN=FCULG_00011082 PE=4 SV=1	FG11113.1	1	0.00541895	78.113	SK(1)YNFTHR	3	-0.26658	2
Cupin 1	0.0603242	I1S2V9	451	K	Oxalate decarboxylase OxdC OS=Fusarium culmorum OX=5516 GN=FCULG_00011082 PE=4 SV=1	FG11113.1	0.999999	0.0049666	59.502	IKDADNEVITK(1)PDFYK	3	0.031832	1
Cupin 1	0.0603242	I1S2V9	420	K	Oxalate decarboxylase OxdC OS=Fusarium culmorum OX=5516 GN=FCULG_00011082 PE=4 SV=1	FG11113.1	1	2.42334e-05	95.183	K(1)QVIDTLFANDPK	3	-0.83562	2
Cupin 1	0.0603242	I1S2V9	47	K	Oxalate decarboxylase OxdC OS=Fusarium culmorum OX=5516 GN=FCULG_00011082 PE=4 SV=1	FG11113.1	1	0.000155916	79.69	K(1)IPFTPGDRDPYDSPVDSVGDK	3	0.36401	1
Cupin 1	0.0603242	I1S2V9	320	K	Oxalate decarboxylase OxdC OS=Fusarium culmorum OX=5516 GN=FCULG_00011082 PE=4 SV=1	FG11113.1	1	1.29017e-05	88.071	NFPISK(1)TIAAAHAIIDPGAIR	3	0.88369	1
Cupin 1	0.0603242	I1S2V9	419	K	Oxalate decarboxylase OxdC OS=Fusarium culmorum OX=5516 GN=FCULG_00011082 PE=4 SV=1	FG11113.1	1	1.69003e-09	136.6	DISLFQWMGETPK(1)K	2	-0.68681	3
Cupin 1	0.0603242	I1S2V9	432	K	Oxalate decarboxylase OxdC OS=Fusarium culmorum OX=5516 GN=FCULG_00011082 PE=4 SV=1	FG11113.1	1	6.27729e-06	87.24	KQVIDTLFANDPK(1)NAER	3	0.86563	1
Cupin 1	0.0603242	I1RM99	70	K	Spherulin-1b OS=Fusarium langsethiae OX=179993 GN=FLAG1_02851 PE=4 SV=1	FG05084.1	1	4.28134e-11	166.9	KQENPGK(1)GGELIAANR	3	-0.35843	1
Cupin 1	0.0603242	I1RM99	64	K	Spherulin-1b OS=Fusarium langsethiae OX=179993 GN=FLAG1_02851 PE=4 SV=1	FG05084.1	1	0.000922684	143.61	K(1)QENPGK	2	1.4525	1
Heat shock protein Hsp90, N-terminal	0.0110922	A0A1C3YJZ8	1864	K	Neutral zinc metallopeptidase OS=Fusarium langsethiae OX=179993 GN=FLAG1_02104 PE=4 SV=1	FGRAMPH1_01T19481	1	0.00728109	87.639	K(1)NILLEK	2	-0.14084	1
Heat shock protein Hsp90, N-terminal	0.0110922	A0A1C3YJZ8	1861	K	Neutral zinc metallopeptidase OS=Fusarium langsethiae OX=179993 GN=FLAG1_02104 PE=4 SV=1	FGRAMPH1_01T19481	1	0.00276752	93.938	QTDTLK(1)ER	2	0.06089	2
Heat shock protein Hsp90, N-terminal	0.0110922	A0A1C3YJZ8	1870	K	Neutral zinc metallopeptidase OS=Fusarium langsethiae OX=179993 GN=FLAG1_02104 PE=4 SV=1	FGRAMPH1_01T19481	1	0.00917009	84.743	NILLEK(1)R	2	-0.13162	2
Heat shock protein Hsp90, N-terminal	0.0110922	A0A1C3YJZ8	1874	K	Neutral zinc metallopeptidase OS=Fusarium langsethiae OX=179993 GN=FLAG1_02104 PE=4 SV=1	FGRAMPH1_01T19481	0.98803	0.0574979	42.843	K(0.988)AEK(0.012)DAQAEA	2	2.6404	1
Heat shock protein Hsp90, N-terminal	0.0110922	A0A1C3YJZ8	1877	K	Neutral zinc metallopeptidase OS=Fusarium langsethiae OX=179993 GN=FLAG1_02104 PE=4 SV=1	FGRAMPH1_01T19481	0.776407	0.0100254	61.213	K(0.224)AEK(0.776)DAQAEA	2	0.83546	1
Heat shock protein Hsp90, N-terminal	0.0110922	I1REC7	553	K	Heat shock protein 90 OS=Gibberella zeae OX=5518 GN=FGRA07_00298 PE=3 SV=1	FG02014.1	1	0.000707478	99.752	NVLGDK(1)VEK	2	-2.3495	1
Heat shock protein Hsp90, N-terminal	0.0110922	I1REC7	403	K	Heat shock protein 90 OS=Gibberella zeae OX=5518 GN=FGRA07_00298 PE=3 SV=1	FG02014.1	1	1.925e-09	120.9	SLELFQEIAEDK(1)EQFDK	4	0.3876	2
Heat shock protein Hsp90, N-terminal	0.0110922	I1REC7	391	K	Heat shock protein 90 OS=Gibberella zeae OX=5518 GN=FGRA07_00298 PE=3 SV=1	FG02014.1	1	2.02321e-17	187.86	K(1)SLELFQEIAEDKEQFDK	4	0.33204	2
Heat shock protein Hsp90, N-terminal	0.0110922	I1REC7	69	K	Heat shock protein 90 OS=Gibberella zeae OX=5518 GN=FGRA07_00298 PE=3 SV=1	FG02014.1	1	0.00177956	76.282	IDIIPDK(1)ANK	3	0.64156	1
Heat shock protein Hsp90, N-terminal	0.0110922	I1REC7	327	K	Heat shock protein 90 OS=Gibberella zeae OX=5518 GN=FGRA07_00298 PE=3 SV=1	FG02014.1	1	0.00111282	77.124	RAPFDLFETK(1)K	3	-1.4916	1
Heat shock protein Hsp90, N-terminal	0.0110922	I1REC7	379	K	Heat shock protein 90 OS=Gibberella zeae OX=5518 GN=FGRA07_00298 PE=3 SV=1	FG02014.1	1	0.000966303	82.417	ETLQQNK(1)IMK	3	-3.0625	1
Heat shock protein Hsp90, N-terminal	0.0110922	I1REC7	620	K	Heat shock protein 90 OS=Gibberella zeae OX=5518 GN=FGRA07_00298 PE=3 SV=1	FG02014.1	1	2.33826e-05	166.11	K(1)VENDGENDR	2	-0.1743	1
Heat shock protein Hsp90, N-terminal	0.0110922	I1REC7	415	K	Heat shock protein 90 OS=Gibberella zeae OX=5518 GN=FGRA07_00298 PE=3 SV=1	FG02014.1	1	0.000167873	104.01	FYSAFSK(1)NLK	3	-0.51425	1
Coagulation factor 5/8 C-terminal domain	0.0575902	I1S2N3	596	K	Galactose oxidase OS=Gibberella zeae (strain PH-1 / ATCC MYA-4620 / FGSC 9075 / NRRL 31084) OX=229533 GN=GAOA PE=3 SV=1	GAOA	1	2.92963e-06	148.78	TSTQSVK(1)VGGR	3	0.30655	2
Coagulation factor 5/8 C-terminal domain	0.0575902	I1S2N3	366	K	Galactose oxidase OS=Gibberella zeae (strain PH-1 / ATCC MYA-4620 / FGSC 9075 / NRRL 31084) OX=229533 GN=GAOA PE=3 SV=1	GAOA	1	1.33094e-12	183.96	VNPMLTADK(1)QGLYR	2	0.39999	4
Coagulation factor 5/8 C-terminal domain	0.0575902	I1S2N3	357	K	Galactose oxidase OS=Gibberella zeae (strain PH-1 / ATCC MYA-4620 / FGSC 9075 / NRRL 31084) OX=229533 GN=GAOA PE=3 SV=1	GAOA	1	0.000212434	75.682	TWTSLPNAK(1)VNPMLTADK	3	0.025971	1
Coagulation factor 5/8 C-terminal domain	0.0575902	I1S2N3	611	K	Galactose oxidase OS=Gibberella zeae (strain PH-1 / ATCC MYA-4620 / FGSC 9075 / NRRL 31084) OX=229533 GN=GAOA PE=3 SV=1	GAOA	1	8.83272e-09	118.21	ITISTDSSITK(1)ASLIR	3	0.41937	1
Coagulation factor 5/8 C-terminal domain	0.0575902	I1S2N3	76	K	Galactose oxidase OS=Gibberella zeae (strain PH-1 / ATCC MYA-4620 / FGSC 9075 / NRRL 31084) OX=229533 GN=GAOA PE=3 SV=1	GAOA	1	3.94405e-09	98.002	AIDGNK(1)DTFWHTFYGANGDPKPPHTYTIDMK	5	-1.2394	1
Coagulation factor 5/8 C-terminal domain	0.0575902	I1S2N3	290	K	Galactose oxidase OS=Gibberella zeae (strain PH-1 / ATCC MYA-4620 / FGSC 9075 / NRRL 31084) OX=229533 GN=GAOA PE=3 SV=1	GAOA	1	2.76783e-09	127.92	K(1)TSLYDSSSDSWIPGPDMQVAR	3	-1.8253	3
Coagulation factor 5/8 C-terminal domain	0.0575902	E6PBP1	190	K	Galactose oxidase OS=Gibberella zeae (strain PH-1 / ATCC MYA-4620 / FGSC 9075 / NRRL 31084) OX=229533 GN=gaoB PE=4 SV=1	gaoB	1	0.000135843	110.84	YSPPK(1)NGVGK	2	-0.8808	2
Coagulation factor 5/8 C-terminal domain	0.0575902	E6PBP1	333	K	Galactose oxidase OS=Gibberella zeae (strain PH-1 / ATCC MYA-4620 / FGSC 9075 / NRRL 31084) OX=229533 GN=gaoB PE=4 SV=1	gaoB	1	0.000101457	101.89	GGK(1)NGEIYDPK	2	0.16283	3
Coagulation factor 5/8 C-terminal domain	0.0575902	E6PBP1	286	K	Galactose oxidase OS=Gibberella zeae (strain PH-1 / ATCC MYA-4620 / FGSC 9075 / NRRL 31084) OX=229533 GN=gaoB PE=4 SV=1	gaoB	1	0.000701291	62.871	K(1)TTILNPNGEWVPGPDMQIAR	3	0.51642	1
Coagulation factor 5/8 C-terminal domain	0.0575902	E6PBP1	341	K	Galactose oxidase OS=Gibberella zeae (strain PH-1 / ATCC MYA-4620 / FGSC 9075 / NRRL 31084) OX=229533 GN=gaoB PE=4 SV=1	gaoB	1	0.000920599	86.114	NGEIYDPK(1)AR	3	-0.19102	4
Coagulation factor 5/8 C-terminal domain	0.0575902	E6PBP1	361	K	Galactose oxidase OS=Gibberella zeae (strain PH-1 / ATCC MYA-4620 / FGSC 9075 / NRRL 31084) OX=229533 GN=gaoB PE=4 SV=1	gaoB	1	0.00417262	96.948	DK(1)EGVYK	3	0.24902	3
Coagulation factor 5/8 C-terminal domain	0.0575902	E6PBP1	153	K	Galactose oxidase OS=Gibberella zeae (strain PH-1 / ATCC MYA-4620 / FGSC 9075 / NRRL 31084) OX=229533 GN=gaoB PE=4 SV=1	gaoB	1	0.0231594	50.806	YPVITNFETK(1)PAR	2	1.3404	1
Coagulation factor 5/8 C-terminal domain	0.0575902	E6PBP1	377	K	Galactose oxidase OS=Gibberella zeae (strain PH-1 / ATCC MYA-4620 / FGSC 9075 / NRRL 31084) OX=229533 GN=gaoB PE=4 SV=1	gaoB	1	0.000795458	76.073	ADNHAWLFGWK(1)K	3	-1.5058	1
Coagulation factor 5/8 C-terminal domain	0.0575902	E6PBP1	366	K	Galactose oxidase OS=Gibberella zeae (strain PH-1 / ATCC MYA-4620 / FGSC 9075 / NRRL 31084) OX=229533 GN=gaoB PE=4 SV=1	gaoB	0.998179	3.9123e-06	102.89	DK(0.002)EGVYK(0.998)ADNHAWLFGWK	4	0.14439	2
Coagulation factor 5/8 C-terminal domain	0.0575902	E6PBP1	378	K	Galactose oxidase OS=Gibberella zeae (strain PH-1 / ATCC MYA-4620 / FGSC 9075 / NRRL 31084) OX=229533 GN=gaoB PE=4 SV=1	gaoB	1	0.000446672	67.668	K(1)GSVFQAGPSTAMNWYYTTR	3	1.9015	1
Coagulation factor 5/8 C-terminal domain	0.0575902	E6PBP1	247	K	Galactose oxidase OS=Gibberella zeae (strain PH-1 / ATCC MYA-4620 / FGSC 9075 / NRRL 31084) OX=229533 GN=gaoB PE=4 SV=1	gaoB	1	6.41237e-22	218.36	GGFTLTSIWDPK(1)TNVISNR	2	-0.03657	2
Coagulation factor 5/8 C-terminal domain	0.0575902	E6PBP1	404	K	Galactose oxidase OS=Gibberella zeae (strain PH-1 / ATCC MYA-4620 / FGSC 9075 / NRRL 31084) OX=229533 GN=gaoB PE=4 SV=1	gaoB	1	5.00813e-14	209.11	GTQGDTK(1)AAGTR	2	0.20793	4
Oxidoreductase FAD/NAD(P)-binding	0.29345	I1RE90	1050	K	Bifunctional cytochrome P450/NADPH--P450 reductase OS=Gibberella zeae (strain PH-1 / ATCC MYA-4620 / FGSC 9075 / NRRL 31084) OX=229533 GN=FG01972.1 PE=3 SV=1	FG01972.1	1	0.00335129	88.819	GATEEK(1)AR	2	-1.0764	1
Oxidoreductase FAD/NAD(P)-binding	0.29345	I1RE90	1044	K	Bifunctional cytochrome P450/NADPH--P450 reductase OS=Gibberella zeae (strain PH-1 / ATCC MYA-4620 / FGSC 9075 / NRRL 31084) OX=229533 GN=FG01972.1 PE=3 SV=1	FG01972.1	1	2.37267e-06	105.19	SEATQEGK(1)GATEEK	3	-0.30217	2
Oxidoreductase FAD/NAD(P)-binding	0.29345	I1RZE7	672	K	NADPH--cytochrome P450 reductase OS=Gibberella zeae (strain PH-1 / ATCC MYA-4620 / FGSC 9075 / NRRL 31084) OX=229533 GN=FG09786.1 PE=3 SV=1	FG09786.1	1	5.81476e-05	94.402	GVSEAK(1)GEEIVK	3	0.38518	1
Oxidoreductase FAD/NAD(P)-binding	0.29345	I1RZE7	179	K	NADPH--cytochrome P450 reductase OS=Gibberella zeae (strain PH-1 / ATCC MYA-4620 / FGSC 9075 / NRRL 31084) OX=229533 GN=FG09786.1 PE=3 SV=1	FG09786.1	1	0.00261785	99.568	K(1)VDQALEK	2	-0.67379	2
Oxidoreductase FAD/NAD(P)-binding	0.29345	I1RZE7	517	K	NADPH--cytochrome P450 reductase OS=Gibberella zeae (strain PH-1 / ATCC MYA-4620 / FGSC 9075 / NRRL 31084) OX=229533 GN=FG09786.1 PE=3 SV=1	FG09786.1	1	0.00100933	66.393	NK(1)YDGIHVPVHVR	4	-0.59424	1
Oxidoreductase FAD/NAD(P)-binding	0.29345	I1RZE7	186	K	NADPH--cytochrome P450 reductase OS=Gibberella zeae (strain PH-1 / ATCC MYA-4620 / FGSC 9075 / NRRL 31084) OX=229533 GN=FG09786.1 PE=3 SV=1	FG09786.1	0.999994	3.45336e-05	93.348	KVDQALEK(1)FGAHR	4	0.0059698	1
Oxidoreductase FAD/NAD(P)-binding	0.29345	I1RZE7	603	K	NADPH--cytochrome P450 reductase OS=Gibberella zeae (strain PH-1 / ATCC MYA-4620 / FGSC 9075 / NRRL 31084) OX=229533 GN=FG09786.1 PE=3 SV=1	FG09786.1	1	6.98718e-13	185.63	EALGDK(1)FEMITAFSR	2	0.23667	2
Oxidoreductase FAD/NAD(P)-binding	0.29345	I1RZE7	617	K	NADPH--cytochrome P450 reductase OS=Gibberella zeae (strain PH-1 / ATCC MYA-4620 / FGSC 9075 / NRRL 31084) OX=229533 GN=FG09786.1 PE=3 SV=1	FG09786.1	1	0.00114042	86.472	K(1)VYVQHR	2	0.064974	2
Oxidoreductase FAD/NAD(P)-binding	0.29345	I1RBK1	124	K	NADH-cytochrome b5 reductase OS=Gibberella zeae (strain PH-1 / ATCC MYA-4620 / FGSC 9075 / NRRL 31084) OX=229533 GN=FG00926.1 PE=3 SV=1	FG00926.1	1	0.0131535	70.056	YK(1)GPNDEK	2	0.044103	1
Tubulin, C-terminal	0.0893817	Q5I2J3	112	K	Tubulin alpha chain OS=Gibberella zeae (strain PH-1 / ATCC MYA-4620 / FGSC 9075 / NRRL 31084) OX=229533 GN=TUB1 PE=3 SV=2	TUB1	1	2.84338e-06	93.424	GHYTVGK(1)ELIDGVLDK	3	-1.4181	1
Tubulin, C-terminal	0.0893817	Q5I2J3	401	K	Tubulin alpha chain OS=Gibberella zeae (strain PH-1 / ATCC MYA-4620 / FGSC 9075 / NRRL 31084) OX=229533 GN=TUB1 PE=3 SV=2	TUB1	1	0.0355261	49.715	FDLMHSK(1)R	3	-0.25035	2
Tubulin, C-terminal	0.0893817	Q5I2J3	121	K	Tubulin alpha chain OS=Gibberella zeae (strain PH-1 / ATCC MYA-4620 / FGSC 9075 / NRRL 31084) OX=229533 GN=TUB1 PE=3 SV=2	TUB1	1	1.37874e-09	188.27	ELIDGVLDK(1)IR	3	-1.2524	2
Tubulin, C-terminal	0.0893817	I1RA72	97	K	Tubulin alpha chain OS=Gibberella zeae (strain PH-1 / ATCC MYA-4620 / FGSC 9075 / NRRL 31084) OX=229533 GN=FGRAMPH1_01T01037 PE=3 SV=1	FGRAMPH1_01T01037	1	0.000476191	64.318	NLFHPELLVSGK(1)EDAANNYAR	3	0.62991	1
Tubulin, C-terminal	0.0893817	I1RA72	164	K	Tubulin alpha chain OS=Gibberella zeae (strain PH-1 / ATCC MYA-4620 / FGSC 9075 / NRRL 31084) OX=229533 GN=FGRAMPH1_01T01037 PE=3 SV=1	FGRAMPH1_01T01037	1	0.0302729	52.716	LSTEYGK(1)K	3	1.7286	1
Citrate synthase-like, large alpha subdomain	0.00429787	A0A098E0Z2	532	K	ATP-citrate synthase subunit 1 OS=Gibberella zeae OX=5518 GN=FGRA07_06175 PE=3 SV=1	FGRAMPH1_01T19345	1	2.54579e-10	135.09	VELVK(1)EYVLNNFPSHK	4	0.11726	2
Citrate synthase-like, large alpha subdomain	0.00429787	A0A098E0Z2	618	K	ATP-citrate synthase subunit 1 OS=Gibberella zeae OX=5518 GN=FGRA07_06175 PE=3 SV=1	FGRAMPH1_01T19345	1	6.86365e-07	126.5	SIGLIAHFLDQK(1)R	3	-0.94963	1
Citrate synthase-like, large alpha subdomain	0.00429787	A0A098E0Z2	558	K	ATP-citrate synthase subunit 1 OS=Gibberella zeae OX=5518 GN=FGRA07_06175 PE=3 SV=1	FGRAMPH1_01T19345	1	0.000369192	71.354	LLDYALAVETVTTSK(1)K	3	-0.28057	1
Citrate synthase-like, large alpha subdomain	0.00429787	A0A098E0Z2	493	K	ATP-citrate synthase subunit 1 OS=Gibberella zeae OX=5518 GN=FGRA07_06175 PE=3 SV=1	FGRAMPH1_01T19345	1	0.000906262	95.483	AFDK(1)GLSPR	2	-0.01526	3
Citrate synthase-like, large alpha subdomain	0.00429787	I1RCU2	237	K	Citrate synthase OS=Gibberella zeae (strain PH-1 / ATCC MYA-4620 / FGSC 9075 / NRRL 31084) OX=229533 GN=FG01422.1 PE=3 SV=1	FG01422.1	1	0.00652055	75.213	VAAIQK(1)DK	3	1.5441	1
Citrate synthase-like, large alpha subdomain	0.00429787	I1RCU2	50	K	Citrate synthase OS=Gibberella zeae (strain PH-1 / ATCC MYA-4620 / FGSC 9075 / NRRL 31084) OX=229533 GN=FG01422.1 PE=3 SV=1	FG01422.1	1	2.71266e-07	153.09	FAELLPEK(1)IEQVK	2	-0.063781	2
Citrate synthase-like, large alpha subdomain	0.00429787	I1RCU2	64	K	Citrate synthase OS=Gibberella zeae (strain PH-1 / ATCC MYA-4620 / FGSC 9075 / NRRL 31084) OX=229533 GN=FG01422.1 PE=3 SV=1	FG01422.1	0.941785	0.0363251	46.844	K(0.058)EHGSK(0.942)VVDK	4	-0.42789	1
Citrate synthase-like, large alpha subdomain	0.00429787	I1RCU2	228	K	Citrate synthase OS=Gibberella zeae (strain PH-1 / ATCC MYA-4620 / FGSC 9075 / NRRL 31084) OX=229533 GN=FG01422.1 PE=3 SV=1	FG01422.1	1	8.46441e-05	150.61	IYQNVFK(1)GGK	2	-0.45454	1
Citrate synthase-like, large alpha subdomain	0.00429787	I1RCU2	68	K	Citrate synthase OS=Gibberella zeae (strain PH-1 / ATCC MYA-4620 / FGSC 9075 / NRRL 31084) OX=229533 GN=FG01422.1 PE=3 SV=1	FG01422.1	1	4.75272e-10	153.41	VVDK(1)VTLDQVYGGAR	2	0.46302	5
Citrate synthase-like, large alpha subdomain	0.00429787	I1RCU2	193	K	Citrate synthase OS=Gibberella zeae (strain PH-1 / ATCC MYA-4620 / FGSC 9075 / NRRL 31084) OX=229533 GN=FG01422.1 PE=3 SV=1	FG01422.1	1	0.0011759	107.9	AYAK(1)GINK	3	-0.38656	3
Citrate synthase-like, large alpha subdomain	0.00429787	I1RCU2	231	K	Citrate synthase OS=Gibberella zeae (strain PH-1 / ATCC MYA-4620 / FGSC 9075 / NRRL 31084) OX=229533 GN=FG01422.1 PE=3 SV=1	FG01422.1	1	0.000374045	123.35	GGK(1)VAAIQK	3	-0.32738	3
Citrate synthase-like, large alpha subdomain	0.00429787	I1RCU2	55	K	Citrate synthase OS=Gibberella zeae (strain PH-1 / ATCC MYA-4620 / FGSC 9075 / NRRL 31084) OX=229533 GN=FG01422.1 PE=3 SV=1	FG01422.1	1	0.0013237	106.6	IEQVK(1)ALR	3	0.28674	3
Citrate synthase-like, large alpha subdomain	0.00429787	I1RCU2	82	K	Citrate synthase OS=Gibberella zeae (strain PH-1 / ATCC MYA-4620 / FGSC 9075 / NRRL 31084) OX=229533 GN=FG01422.1 PE=3 SV=1	FG01422.1	1	7.45092e-09	116.6	GIK(1)ALVWEGSVLDSEEGIR	3	1.1199	1
Citrate synthase-like, large alpha subdomain	0.00429787	I1RCU2	113	K	Citrate synthase OS=Gibberella zeae (strain PH-1 / ATCC MYA-4620 / FGSC 9075 / NRRL 31084) OX=229533 GN=FG01422.1 PE=3 SV=1	FG01422.1	1	5.35137e-05	83.823	TIPECQELLPK(1)APGGK	4	1.3565	2
Citrate synthase-like, large alpha subdomain	0.00429787	A0A1C3YHG7	252	K	Citrate synthase OS=Gibberella zeae (strain PH-1 / ATCC MYA-4620 / FGSC 9075 / NRRL 31084) OX=229533 GN=FGRAMPH1_01T00477 PE=3 SV=1	FGRAMPH1_01T00477	1	2.93189e-05	96.489	GGK(1)ENENFQDLLR	2	1.8732	1
Citrate synthase-like, large alpha subdomain	0.00429787	A0A1C3YHG7	146	K	Citrate synthase OS=Gibberella zeae (strain PH-1 / ATCC MYA-4620 / FGSC 9075 / NRRL 31084) OX=229533 GN=FGRAMPH1_01T00477 PE=3 SV=1	FGRAMPH1_01T00477	1	0.000453239	72.898	ELAEK(1)AQIPEFVSK	3	0.74493	1
Citrate synthase-like, large alpha subdomain	0.00429787	A0A1C3YHG7	47	K	Citrate synthase OS=Gibberella zeae (strain PH-1 / ATCC MYA-4620 / FGSC 9075 / NRRL 31084) OX=229533 GN=FGRAMPH1_01T00477 PE=3 SV=1	FGRAMPH1_01T00477	1	0.0457948	58.167	EAIPAK(1)R	2	-1.2992	1
Amine oxidase	0.0650263	A0A1C3YJM4	197	K	Putative polyamine oxidase 4 OS=Fusarium culmorum OX=5516 GN=FCULG_00009409 PE=4 SV=1	FGRAMPH1_01T07727	1	1.17416e-06	107.69	VTEK(1)VPSTEADHEK	3	-0.37161	1
Amine oxidase	0.0650263	A0A1C3YJM4	287	K	Putative polyamine oxidase 4 OS=Fusarium culmorum OX=5516 GN=FCULG_00009409 PE=4 SV=1	FGRAMPH1_01T07727	1	0.00209735	99.815	TSPEEK(1)AK	2	-0.56969	1
Amine oxidase	0.0650263	A0A1C3YJE3	588	K	L-amino-acid oxidase OS=Fusarium culmorum OX=5516 GN=FCULG_00009039 PE=4 SV=1	FGRAMPH1_01T08611	1	0.000157015	109.71	ELYTGK(1)FNR	3	-0.48254	3
Amine oxidase	0.0650263	A0A1C3YJE3	339	K	L-amino-acid oxidase OS=Fusarium culmorum OX=5516 GN=FCULG_00009039 PE=4 SV=1	FGRAMPH1_01T08611	1	0.005082	84.244	NMFK(1)AHK	3	-4.1749	1
Amine oxidase	0.0650263	A0A1C3YJE3	496	K	L-amino-acid oxidase OS=Fusarium culmorum OX=5516 GN=FCULG_00009039 PE=4 SV=1	FGRAMPH1_01T08611	1	4.24941e-06	89.344	GLNYGSACK(1)VALEFSER	3	-1.0972	1
Amine oxidase	0.0650263	I1RIW5	479	K	Polyamine oxidase OS=Fusarium culmorum OX=5516 GN=FCULG_00006249 PE=4 SV=1	FG03761.1	1	1.18672e-05	103.43	YIGHK(1)IGNIINGK	4	0.033705	2
Amine oxidase	0.0650263	I1RIW5	269	K	Polyamine oxidase OS=Fusarium culmorum OX=5516 GN=FCULG_00006249 PE=4 SV=1	FG03761.1	1	0.000139713	84.169	LSTTVEGINYNK(1)K	3	-0.52822	1
Amine oxidase	0.0650263	I1RIW5	128	K	Polyamine oxidase OS=Fusarium culmorum OX=5516 GN=FCULG_00006249 PE=4 SV=1	FG03761.1	1	5.16387e-08	184.24	STYSDYDK(1)YK	2	0.60109	2
Amine oxidase	0.0650263	I1RIW5	81	K	Polyamine oxidase OS=Fusarium culmorum OX=5516 GN=FCULG_00006249 PE=4 SV=1	FG03761.1	0.999983	2.10771e-05	107.97	KQEFGK(1)NAQGK	3	-0.85787	1
Amine oxidase	0.0650263	I1RIW5	120	K	Polyamine oxidase OS=Fusarium culmorum OX=5516 GN=FCULG_00006249 PE=4 SV=1	FG03761.1	1	2.70419e-06	111.83	LK(1)STYSDYDKYK	3	0.62436	3
Amine oxidase	0.0650263	I1RIW5	407	K	Polyamine oxidase OS=Fusarium culmorum OX=5516 GN=FCULG_00006249 PE=4 SV=1	FG03761.1	0.98818	0.0208835	50.897	K(0.988)IPK(0.012)PTAFTYPR	3	0.4932	1
Amine oxidase	0.0650263	I1RPM2	187	K	Udp-galactopyranose mutase OS=Fusarium langsethiae OX=179993 GN=FLAG1_01617 PE=4 SV=1	FGRAMPH1_01T19255	1	0.0134521	53.237	VAAPDAK(1)LVTK	3	-0.020019	1
RNA-binding S4 domain	0.0893817	I1RWN6	53	K	40S ribosomal protein S4 OS=Gibberella zeae (strain PH-1 / ATCC MYA-4620 / FGSC 9075 / NRRL 31084) OX=229533 GN=FG08714.1 PE=3 SV=1	FG08714.1	1	0.0017896	102.51	LK(1)YALNYR	2	0.20482	1
RNA-binding S4 domain	0.0893817	I1RWN6	106	K	40S ribosomal protein S4 OS=Gibberella zeae (strain PH-1 / ATCC MYA-4620 / FGSC 9075 / NRRL 31084) OX=229533 GN=FG08714.1 PE=3 SV=1	FG08714.1	1	0.00285597	93.162	LVYDTK(1)GR	2	0.81474	1
RNA-binding S4 domain	0.0893817	I1RWN6	71	K	40S ribosomal protein S4 OS=Gibberella zeae (strain PH-1 / ATCC MYA-4620 / FGSC 9075 / NRRL 31084) OX=229533 GN=FG08714.1 PE=3 SV=1	FG08714.1	1	0.00972417	76.035	LVK(1)VDGK	3	-0.080054	1
RNA-binding S4 domain	0.0893817	I1RWN6	62	K	40S ribosomal protein S4 OS=Gibberella zeae (strain PH-1 / ATCC MYA-4620 / FGSC 9075 / NRRL 31084) OX=229533 GN=FG08714.1 PE=3 SV=1	FG08714.1	1	0.000170965	113.18	EVK(1)AILMQR	2	0.51459	2
RNA-binding S4 domain	0.0893817	I1RWN6	211	K	40S ribosomal protein S4 OS=Gibberella zeae (strain PH-1 / ATCC MYA-4620 / FGSC 9075 / NRRL 31084) OX=229533 GN=FG08714.1 PE=3 SV=1	FG08714.1	1	6.43609e-20	162.39	HDGGFNIVHVK(1)DAIDNSFATR	4	0.65588	2
RNA-binding S4 domain	0.0893817	I1RX46	152	K	40s ribosomal protein s9 OS=Fusarium langsethiae OX=179993 GN=FLAG1_00018 PE=4 SV=1	FG08896.1	1	9.72085e-09	117.6	LDSQK(1)HIDFALTSPFGGGRPGR	4	0.44092	1
RNA-binding S4 domain	0.0893817	I1RX46	63	K	40s ribosomal protein s9 OS=Fusarium langsethiae OX=179993 GN=FLAG1_00018 PE=4 SV=1	FG08896.1	1	6.35647e-06	131.32	QLLTLDEK(1)DPK	2	0.1921	4
RNA-binding S4 domain	0.0893817	I1RX46	90	K	40s ribosomal protein s9 OS=Fusarium langsethiae OX=179993 GN=FLAG1_00018 PE=4 SV=1	FG08896.1	1	0.000202267	130.56	MK(1)LDYVLALK	2	-0.65188	3
RNA-binding S4 domain	0.0893817	I1RX46	49	K	40s ribosomal protein s9 OS=Fusarium langsethiae OX=179993 GN=FLAG1_00018 PE=4 SV=1	FG08896.1	1	0.00108437	91.658	VGLTLSK(1)IR	2	0.40036	1
RNA-binding S4 domain	0.0893817	I1RX46	118	K	40s ribosomal protein s9 OS=Fusarium langsethiae OX=179993 GN=FLAG1_00018 PE=4 SV=1	FG08896.1	1	4.11555e-06	112.36	LGLAK(1)SIHHAR	4	0.070585	1
RNA-binding S4 domain	0.0893817	I1RX46	66	K	40s ribosomal protein s9 OS=Fusarium langsethiae OX=179993 GN=FLAG1_00018 PE=4 SV=1	FG08896.1	0.999588	0.00068319	78.964	QLLTLDEKDPK(1)R	3	0.19295	1
RNA-binding S4 domain	0.0893817	I1RX46	113	K	40s ribosomal protein s9 OS=Fusarium langsethiae OX=179993 GN=FLAG1_00018 PE=4 SV=1	FG08896.1	1	0.00131343	64.104	RLQTCVWK(1)LGLAK	3	0.54618	1
Peptidase M20, dimerisation domain	0.0518626	A0A1C3YIX7	194	K	Cytosolic nonspecific dipeptidase OS=Gibberella moniliformis (strain M3125 / FGSC 7600) OX=334819 GN=FVEG_02608 PE=4 SV=1	FGRAMPH1_01T06779	1	0.000267949	75.773	GSTDDK(1)GPVLGWLNAIEAHQK	4	-0.83732	2
Peptidase M20, dimerisation domain	0.0518626	I1RM69	205	K	Acetylornithine deacetylase OS=Fusarium langsethiae OX=179993 GN=FLAG1_02821 PE=4 SV=1	FG05052.1	1	1.47014e-13	142.88	K(1)ELPYNLDAVIFGEPTELK	2	0.15901	3
Peptidase M20, dimerisation domain	0.0518626	I1RM69	99	K	Acetylornithine deacetylase OS=Fusarium langsethiae OX=179993 GN=FLAG1_02821 PE=4 SV=1	FG05052.1	1	5.78811e-08	112.67	QALEPFENTPDGK(1)PR	2	1.0032	1
Peptidase M20, dimerisation domain	0.0518626	I1RM69	370	K	Acetylornithine deacetylase OS=Fusarium langsethiae OX=179993 GN=FLAG1_02821 PE=4 SV=1	FG05052.1	1	1.60634e-13	135.69	ITVNYGTDIPNLK(1)GDHTR	3	-2.1213	2
Peptidase M20, dimerisation domain	0.0518626	I1RM69	174	K	Acetylornithine deacetylase OS=Fusarium langsethiae OX=179993 GN=FLAG1_02821 PE=4 SV=1	FG05052.1	1	7.32579e-10	130.83	GSVAAQITAVEHLVEHDK(1)IDPHK	5	0.23161	1
Peptidase M20, dimerisation domain	0.0518626	I1RM69	204	K	Acetylornithine deacetylase OS=Fusarium langsethiae OX=179993 GN=FLAG1_02821 PE=4 SV=1	FG05052.1	1	0.00112626	125.82	RFSTALEK(1)K	3	0.74298	3
Peptidase M20, dimerisation domain	0.0518626	I1RM69	229	K	Acetylornithine deacetylase OS=Fusarium langsethiae OX=179993 GN=FLAG1_02821 PE=4 SV=1	FG05052.1	1	6.18547e-09	123.02	LACGHK(1)GMLGCDVTTK	3	-1.0964	3
Peptidase M20, dimerisation domain	0.0518626	I1RM69	80	K	Acetylornithine deacetylase OS=Fusarium langsethiae OX=179993 GN=FLAG1_02821 PE=4 SV=1	FG05052.1	1	0.0147308	79.596	K(1)GYTTAR	2	0.28766	1
Peptidase M20, dimerisation domain	0.0518626	I1RM69	311	K	Acetylornithine deacetylase OS=Fusarium langsethiae OX=179993 GN=FLAG1_02821 PE=4 SV=1	FG05052.1	1	6.80684e-05	83.54	VASGK(1)QDDGHIAVHNK	4	-0.94979	2
Peptidase M20, dimerisation domain	0.0518626	I1S9F2	112	K	Beta-alanine synthase OS=Gibberella zeae OX=5518 GN=FGRA07_09661 PE=4 SV=1	FGRAMPH1_01T28251	1	2.75405e-14	155.16	K(1)EGPPTLAGSHLDTQPSGGR	3	0.15661	1
Peptidase M20, dimerisation domain	0.0518626	I1S9F2	79	K	Beta-alanine synthase OS=Gibberella zeae OX=5518 GN=FGRA07_09661 PE=4 SV=1	FGRAMPH1_01T28251	1	8.36946e-05	101.64	LALSDSDK(1)QVR	2	-0.51999	1
Peptidase M20, dimerisation domain	0.0518626	I1RM68	119	K	Putative carboxypeptidase C24C9.08 OS=Fusarium culmorum OX=5516 GN=FCULG_00000385 PE=4 SV=1	FG05050.1	1	0.00203757	76.282	TYPAIHK(1)HAK	4	0.23496	1
Peptidase M20, dimerisation domain	0.0518626	I1RM68	228	K	Putative carboxypeptidase C24C9.08 OS=Fusarium culmorum OX=5516 GN=FCULG_00000385 PE=4 SV=1	FG05050.1	1	0.0178738	54.199	GAAK(1)IGELLTER	2	0.087323	1
Peptidase M20, dimerisation domain	0.0518626	I1RM68	96	K	Putative carboxypeptidase C24C9.08 OS=Fusarium culmorum OX=5516 GN=FCULG_00000385 PE=4 SV=1	FG05050.1	1	0.000188124	76.826	VPSICYDDLGDVDK(1)DER	3	-0.40124	1
Peptidase M20, dimerisation domain	0.0518626	I1RM68	336	K	Putative carboxypeptidase C24C9.08 OS=Fusarium culmorum OX=5516 GN=FCULG_00000385 PE=4 SV=1	FG05050.1	1	0.0228592	45.992	HSPDAHPK(1)LNELLK	4	-0.37568	1
MIF4G-like domain	0.163123	I1RST1	267	K	Pre-mRNA-splicing factor cwc22 OS=Gibberella zeae OX=5518 GN=FGRA07_01895 PE=4 SV=1	FG07214.1	1	0.0352625	40.031	NILHEADIDK(1)R	3	0.92654	1
MIF4G-like domain	0.163123	I1RN58	1140	K	Translation initiation factor 4g OS=Fusarium sporotrichioides OX=5514 GN=FSPOR_8651 PE=4 SV=1	FG05422.1	1	0.000167934	79.467	IADQILLIASQSK(1)EEADGR	3	1.754	1
Cytochrome c-like domain	0.030944	I1RAM9	309	K	Cytochrome c1 OS=Gibberella zeae OX=5518 GN=FGRA07_07072 PE=4 SV=1	FG00561.1	1	0.000733961	74.611	K(1)IAYDPPK	3	-0.12009	3
Cytochrome c-like domain	0.030944	I1RAM9	316	K	Cytochrome c1 OS=Gibberella zeae OX=5518 GN=FGRA07_07072 PE=4 SV=1	FG00561.1	1	0.00313522	66.056	IAYDPPK(1)EVK	3	0.16409	1
Cytochrome c-like domain	0.030944	A0A1C3YK94	102	K	Cytochrome c OS=Fusarium culmorum OX=5516 GN=FCULG_00010843 PE=3 SV=1	FGRAMPH1_01T20703	1	0.000983125	64.476	DRNDLIAYLK(1)DSTK	3	-0.96966	1
Cytochrome c-like domain	0.030944	A0A1C3YK94	7	K	Cytochrome c OS=Fusarium culmorum OX=5516 GN=FCULG_00010843 PE=3 SV=1	FGRAMPH1_01T20703	1	0.0435759	58.917	AGGDIK(1)K	2	-0.7933	1
Cytochrome c-like domain	0.030944	A0A1C3YK94	14	K	Cytochrome c OS=Fusarium culmorum OX=5516 GN=FCULG_00010843 PE=3 SV=1	FGRAMPH1_01T20703	0.999958	0.0119655	60.102	KGANLFK(1)TR	3	0.7115	1
Cytochrome c-like domain	0.030944	A0A1C3YK94	8	K	Cytochrome c OS=Fusarium culmorum OX=5516 GN=FCULG_00010843 PE=3 SV=1	FGRAMPH1_01T20703	1	0.00405864	101.64	K(1)GANLFK	2	-0.1048	1
Cytochrome c-like domain	0.030944	A0A1C3YK94	42	K	Cytochrome c OS=Fusarium culmorum OX=5516 GN=FCULG_00010843 PE=3 SV=1	FGRAMPH1_01T20703	1	2.33014e-10	165.16	K(1)TGSVEGYSYTDANK	3	0.17057	3
Cytochrome c-like domain	0.030944	A0A1C3YK94	56	K	Cytochrome c OS=Fusarium culmorum OX=5516 GN=FCULG_00010843 PE=3 SV=1	FGRAMPH1_01T20703	1	1.4638e-13	139.9	TGSVEGYSYTDANK(1)QK	3	2.4348	3
Cytochrome c-like domain	0.030944	A0A1C3YK94	30	K	Cytochrome c OS=Fusarium culmorum OX=5516 GN=FCULG_00010843 PE=3 SV=1	FGRAMPH1_01T20703	1	0.000170378	78.249	DGGNK(1)IGPALHGLWGR	3	0.41477	1
Cytochrome c-like domain	0.030944	A0A1C3YK94	89	K	Cytochrome c OS=Fusarium culmorum OX=5516 GN=FCULG_00010843 PE=3 SV=1	FGRAMPH1_01T20703	1	0.0195002	56.122	MAFGGLK(1)K	3	-1.3397	2
Cytochrome c-like domain	0.030944	A0A1C3YK94	82	K	Cytochrome c OS=Fusarium culmorum OX=5516 GN=FCULG_00010843 PE=3 SV=1	FGRAMPH1_01T20703	1	6.11682e-05	85.522	YIPGTK(1)MAFGGLK	3	-0.0015832	4
Tubulin/FtsZ, GTPase domain	0.163123	Q5I2J3	112	K	Tubulin alpha chain OS=Gibberella zeae (strain PH-1 / ATCC MYA-4620 / FGSC 9075 / NRRL 31084) OX=229533 GN=TUB1 PE=3 SV=2	TUB1	1	2.84338e-06	93.424	GHYTVGK(1)ELIDGVLDK	3	-1.4181	1
Tubulin/FtsZ, GTPase domain	0.163123	Q5I2J3	401	K	Tubulin alpha chain OS=Gibberella zeae (strain PH-1 / ATCC MYA-4620 / FGSC 9075 / NRRL 31084) OX=229533 GN=TUB1 PE=3 SV=2	TUB1	1	0.0355261	49.715	FDLMHSK(1)R	3	-0.25035	2
Tubulin/FtsZ, GTPase domain	0.163123	Q5I2J3	121	K	Tubulin alpha chain OS=Gibberella zeae (strain PH-1 / ATCC MYA-4620 / FGSC 9075 / NRRL 31084) OX=229533 GN=TUB1 PE=3 SV=2	TUB1	1	1.37874e-09	188.27	ELIDGVLDK(1)IR	3	-1.2524	2
Tubulin/FtsZ, GTPase domain	0.163123	I1RA72	97	K	Tubulin alpha chain OS=Gibberella zeae (strain PH-1 / ATCC MYA-4620 / FGSC 9075 / NRRL 31084) OX=229533 GN=FGRAMPH1_01T01037 PE=3 SV=1	FGRAMPH1_01T01037	1	0.000476191	64.318	NLFHPELLVSGK(1)EDAANNYAR	3	0.62991	1
Tubulin/FtsZ, GTPase domain	0.163123	I1RA72	164	K	Tubulin alpha chain OS=Gibberella zeae (strain PH-1 / ATCC MYA-4620 / FGSC 9075 / NRRL 31084) OX=229533 GN=FGRAMPH1_01T01037 PE=3 SV=1	FGRAMPH1_01T01037	1	0.0302729	52.716	LSTEYGK(1)K	3	1.7286	1
FAD/NAD(P)-binding domain	0.0131715	I1RVW1	133	K	L-sorbose 1-dehydrogenase OS=Fusarium culmorum OX=5516 GN=FCULG_00002097 PE=4 SV=1	FG08407.1	1	0.0231064	47.894	AEHFHTK(1)DWFK	4	0.32853	1
FAD/NAD(P)-binding domain	0.0131715	I1RVW1	126	K	L-sorbose 1-dehydrogenase OS=Fusarium culmorum OX=5516 GN=FCULG_00002097 PE=4 SV=1	FG08407.1	1	4.52908e-06	125.97	YMAK(1)AEHFHTK	4	0.2957	1
FAD/NAD(P)-binding domain	0.0131715	A0A0E0SBV6	304	K	Putative thioredoxin reductase OS=Fusarium culmorum OX=5516 GN=FCULG_00007746 PE=4 SV=1	FGRAMPH1_01T25089	1	4.27962e-08	118.31	SDVGEK(1)AGVTLYGGR	3	0.079004	2
FAD/NAD(P)-binding domain	0.0131715	I1RMJ3	271	K	Glutathione reductase OS=Gibberella zeae (strain PH-1 / ATCC MYA-4620 / FGSC 9075 / NRRL 31084) OX=229533 GN=FG05183.1 PE=3 SV=1	FG05183.1	1	0.0114182	73.039	LGVK(1)LHK	3	-0.38887	1
FAD/NAD(P)-binding domain	0.0131715	I1RMJ3	161	K	Glutathione reductase OS=Gibberella zeae (strain PH-1 / ATCC MYA-4620 / FGSC 9075 / NRRL 31084) OX=229533 GN=FG05183.1 PE=3 SV=1	FG05183.1	1	2.01804e-11	172.26	LTSK(1)NQAEVTLDDNSK	3	-0.7261	1
FAD/NAD(P)-binding domain	0.0131715	I1RMJ3	280	K	Glutathione reductase OS=Gibberella zeae (strain PH-1 / ATCC MYA-4620 / FGSC 9075 / NRRL 31084) OX=229533 GN=FG05183.1 PE=3 SV=1	FG05183.1	1	0.0011104	108.47	SQASK(1)IEK	2	0.15857	3
FAD/NAD(P)-binding domain	0.0131715	I1RMJ3	283	K	Glutathione reductase OS=Gibberella zeae (strain PH-1 / ATCC MYA-4620 / FGSC 9075 / NRRL 31084) OX=229533 GN=FG05183.1 PE=3 SV=1	FG05183.1	1	0.00971751	79.148	IEK(1)DSNGK	2	-2.4804	1
FAD/NAD(P)-binding domain	0.0131715	I1RMJ3	330	K	Glutathione reductase OS=Gibberella zeae (strain PH-1 / ATCC MYA-4620 / FGSC 9075 / NRRL 31084) OX=229533 GN=FG05183.1 PE=3 SV=1	FG05183.1	1	5.40393e-07	145	GIGLEEAGVK(1)LAK	2	0.58173	2
FAD/NAD(P)-binding domain	0.0131715	I1RMJ3	288	K	Glutathione reductase OS=Gibberella zeae (strain PH-1 / ATCC MYA-4620 / FGSC 9075 / NRRL 31084) OX=229533 GN=FG05183.1 PE=3 SV=1	FG05183.1	1	5.12576e-06	143.76	DSNGK(1)LTVTYK	2	-1.8203	1
FAD/NAD(P)-binding domain	0.0131715	I1RMJ3	448	K	Glutathione reductase OS=Gibberella zeae (strain PH-1 / ATCC MYA-4620 / FGSC 9075 / NRRL 31084) OX=229533 GN=FG05183.1 PE=3 SV=1	FG05183.1	1	2.91663e-06	101.01	GPTNYK(1)LITTGPEEK	3	0.080574	1
FAD/NAD(P)-binding domain	0.0131715	I1RMJ3	77	K	Glutathione reductase OS=Gibberella zeae (strain PH-1 / ATCC MYA-4620 / FGSC 9075 / NRRL 31084) OX=229533 GN=FG05183.1 PE=3 SV=1	FG05183.1	1	0.00367359	92.051	ATIVENK(1)R	2	0.24421	1
FAD/NAD(P)-binding domain	0.0131715	I1RMJ3	419	K	Glutathione reductase OS=Gibberella zeae (strain PH-1 / ATCC MYA-4620 / FGSC 9075 / NRRL 31084) OX=229533 GN=FG05183.1 PE=3 SV=1	FG05183.1	1	0.003764	88.029	YGK(1)DNIK	3	2.2391	1
FAD/NAD(P)-binding domain	0.0131715	I1RMJ3	179	K	Glutathione reductase OS=Gibberella zeae (strain PH-1 / ATCC MYA-4620 / FGSC 9075 / NRRL 31084) OX=229533 GN=FG05183.1 PE=3 SV=1	FG05183.1	1	0.00212088	110.63	VLINAK(1)K	2	-1.0664	3
FAD/NAD(P)-binding domain	0.0131715	I1RMJ3	320	K	Glutathione reductase OS=Gibberella zeae (strain PH-1 / ATCC MYA-4620 / FGSC 9075 / NRRL 31084) OX=229533 GN=FG05183.1 PE=3 SV=1	FG05183.1	1	3.80562e-08	112.24	TPETK(1)GIGLEEAGVK	3	0.020205	1
FAD/NAD(P)-binding domain	0.0131715	I1RMJ3	66	K	Glutathione reductase OS=Gibberella zeae (strain PH-1 / ATCC MYA-4620 / FGSC 9075 / NRRL 31084) OX=229533 GN=FG05183.1 PE=3 SV=1	FG05183.1	1	0.00354392	72.928	MASNK(1)FGIK	3	-0.19788	1
FAD/NAD(P)-binding domain	0.0131715	I1RMJ3	148	K	Glutathione reductase OS=Gibberella zeae (strain PH-1 / ATCC MYA-4620 / FGSC 9075 / NRRL 31084) OX=229533 GN=FG05183.1 PE=3 SV=1	FG05183.1	1	3.94538e-06	97.797	NLNNDK(1)VDYVHGWAR	3	0.17256	2
FAD/NAD(P)-binding domain	0.0131715	A0A098D8J9	531	K	External alternative NAD(P)H-ubiquinone oxidoreductase B1, mitochondrial OS=Fusarium culmorum OX=5516 GN=FCULG_00011339 PE=4 SV=1	FG02477.1	1	0.0100607	78.516	GVADDVK(1)K	2	-0.18181	1
FAD/NAD(P)-binding domain	0.0131715	I1RII9	553	K	Pyranose dehydrogenase 3 OS=Fusarium culmorum OX=5516 GN=FCULG_00006103 PE=3 SV=1	FG03626.1	1	6.11795e-06	125.53	NDGGVVDAK(1)LK	2	0.65577	2
FAD/NAD(P)-binding domain	0.0131715	I1RII9	161	K	Pyranose dehydrogenase 3 OS=Fusarium culmorum OX=5516 GN=FCULG_00006103 PE=3 SV=1	FG03626.1	1	4.57056e-05	84.03	NTATYGSK(1)GVGDSGPVQAVVNR	3	0.23064	1
FAD/NAD(P)-binding domain	0.0131715	I1RII9	272	K	Pyranose dehydrogenase 3 OS=Fusarium culmorum OX=5516 GN=FCULG_00006103 PE=3 SV=1	FG03626.1	1	4.52365e-10	132.25	AIATGVTLADGTIIK(1)ASR	3	2.2822	1
FAD/NAD(P)-binding domain	0.0131715	I1RII9	390	K	Pyranose dehydrogenase 3 OS=Fusarium culmorum OX=5516 GN=FCULG_00006103 PE=3 SV=1	FG03626.1	1	4.93846e-08	112.44	LLSLAK(1)EAVAK	3	-1.0588	3
FAD/NAD(P)-binding domain	0.0131715	I1RII9	253	K	Pyranose dehydrogenase 3 OS=Fusarium culmorum OX=5516 GN=FCULG_00006103 PE=3 SV=1	FG03626.1	1	0.00521752	64.654	INLSAPK(1)GK	3	1.128	1
FAD/NAD(P)-binding domain	0.0131715	I1RII9	146	K	Pyranose dehydrogenase 3 OS=Fusarium culmorum OX=5516 GN=FCULG_00006103 PE=3 SV=1	FG03626.1	1	0.0180936	48.115	AMMK(1)SETFTGK	3	-1.6295	1
FAD/NAD(P)-binding domain	0.0131715	I1RII9	555	K	Pyranose dehydrogenase 3 OS=Fusarium culmorum OX=5516 GN=FCULG_00006103 PE=3 SV=1	FG03626.1	1	0.00037698	99.539	LK(1)VYGTENLR	2	-1.0886	1
FAD/NAD(P)-binding domain	0.0131715	I1RII9	153	K	Pyranose dehydrogenase 3 OS=Fusarium culmorum OX=5516 GN=FCULG_00006103 PE=3 SV=1	FG03626.1	1	4.23896e-13	193.32	SETFTGK(1)NTATYGSK	2	0.78904	2
FAD/NAD(P)-binding domain	0.0131715	I1RII9	103	K	Pyranose dehydrogenase 3 OS=Fusarium culmorum OX=5516 GN=FCULG_00006103 PE=3 SV=1	FG03626.1	1	8.48681e-10	128.1	GK(1)VLGGSSALNLMTYDR	3	0.47464	2
FAD/NAD(P)-binding domain	0.0131715	I1RII9	395	K	Pyranose dehydrogenase 3 OS=Fusarium culmorum OX=5516 GN=FCULG_00006103 PE=3 SV=1	FG03626.1	1	0.00280032	81.525	EAVAK(1)DGSK	2	-0.43529	1
FAD/NAD(P)-binding domain	0.0131715	I1RII9	494	K	Pyranose dehydrogenase 3 OS=Fusarium culmorum OX=5516 GN=FCULG_00006103 PE=3 SV=1	FG03626.1	1	0.00695074	68.847	K(1)IANTEPMR	2	-0.12828	2
FAD/NAD(P)-binding domain	0.0131715	I1RII9	257	K	Pyranose dehydrogenase 3 OS=Fusarium culmorum OX=5516 GN=FCULG_00006103 PE=3 SV=1	FG03626.1	1	4.73815e-08	106.82	K(1)AIATGVTLADGTIIK	3	-0.10732	1
FAD/NAD(P)-binding domain	0.0131715	I1RIW5	479	K	Polyamine oxidase OS=Fusarium culmorum OX=5516 GN=FCULG_00006249 PE=4 SV=1	FG03761.1	1	1.18672e-05	103.43	YIGHK(1)IGNIINGK	4	0.033705	2
FAD/NAD(P)-binding domain	0.0131715	I1RIW5	269	K	Polyamine oxidase OS=Fusarium culmorum OX=5516 GN=FCULG_00006249 PE=4 SV=1	FG03761.1	1	0.000139713	84.169	LSTTVEGINYNK(1)K	3	-0.52822	1
FAD/NAD(P)-binding domain	0.0131715	I1RIW5	128	K	Polyamine oxidase OS=Fusarium culmorum OX=5516 GN=FCULG_00006249 PE=4 SV=1	FG03761.1	1	5.16387e-08	184.24	STYSDYDK(1)YK	2	0.60109	2
FAD/NAD(P)-binding domain	0.0131715	I1RIW5	81	K	Polyamine oxidase OS=Fusarium culmorum OX=5516 GN=FCULG_00006249 PE=4 SV=1	FG03761.1	0.999983	2.10771e-05	107.97	KQEFGK(1)NAQGK	3	-0.85787	1
FAD/NAD(P)-binding domain	0.0131715	I1RIW5	120	K	Polyamine oxidase OS=Fusarium culmorum OX=5516 GN=FCULG_00006249 PE=4 SV=1	FG03761.1	1	2.70419e-06	111.83	LK(1)STYSDYDKYK	3	0.62436	3
FAD/NAD(P)-binding domain	0.0131715	I1RIW5	407	K	Polyamine oxidase OS=Fusarium culmorum OX=5516 GN=FCULG_00006249 PE=4 SV=1	FG03761.1	0.98818	0.0208835	50.897	K(0.988)IPK(0.012)PTAFTYPR	3	0.4932	1
FAD/NAD(P)-binding domain	0.0131715	I1RPM2	187	K	Udp-galactopyranose mutase OS=Fusarium langsethiae OX=179993 GN=FLAG1_01617 PE=4 SV=1	FGRAMPH1_01T19255	1	0.0134521	53.237	VAAPDAK(1)LVTK	3	-0.020019	1
FAD/NAD(P)-binding domain	0.0131715	I1S0K0	144	K	FAD dependent oxidoreductase OS=Fusarium sporotrichioides OX=5514 GN=FSPOR_7209 PE=4 SV=1	FG10229.1	1	0.000164261	80.361	IPEQVLEIVAK(1)HLER	3	-0.0079093	1
FAD/NAD(P)-binding domain	0.0131715	I1SAJ4	206	K	Dimethylaniline monooxygenase [N-oxide-forming] 5 OS=Fusarium culmorum OX=5516 GN=FCULG_00010983 PE=3 SV=1	FG11010.1	1	0.0513078	45.382	K(1)VFVSHR	3	-0.4887	1
FAD/NAD(P)-binding domain	0.0131715	A0A1C3YJE3	588	K	L-amino-acid oxidase OS=Fusarium culmorum OX=5516 GN=FCULG_00009039 PE=4 SV=1	FGRAMPH1_01T08611	1	0.000157015	109.71	ELYTGK(1)FNR	3	-0.48254	3
FAD/NAD(P)-binding domain	0.0131715	A0A1C3YJE3	339	K	L-amino-acid oxidase OS=Fusarium culmorum OX=5516 GN=FCULG_00009039 PE=4 SV=1	FGRAMPH1_01T08611	1	0.005082	84.244	NMFK(1)AHK	3	-4.1749	1
FAD/NAD(P)-binding domain	0.0131715	A0A1C3YJE3	496	K	L-amino-acid oxidase OS=Fusarium culmorum OX=5516 GN=FCULG_00009039 PE=4 SV=1	FGRAMPH1_01T08611	1	4.24941e-06	89.344	GLNYGSACK(1)VALEFSER	3	-1.0972	1
FAD/NAD(P)-binding domain	0.0131715	A0A1C3YIB0	304	K	FAD dependent oxidoreductase OS=Fusarium sporotrichioides OX=5514 GN=FSPOR_4901 PE=4 SV=1	FGRAMPH1_01T04021	1	2.3315e-06	143.31	ASDGSYTVK(1)TGR	3	0.087716	2
FAD/NAD(P)-binding domain	0.0131715	A0A1C3YIB0	225	K	FAD dependent oxidoreductase OS=Fusarium sporotrichioides OX=5514 GN=FSPOR_4901 PE=4 SV=1	FGRAMPH1_01T04021	1	8.38483e-07	107.5	QVEEAK(1)EWMPEEAHK	3	-0.035923	4
FAD/NAD(P)-binding domain	0.0131715	A0A1C3YIB0	234	K	FAD dependent oxidoreductase OS=Fusarium sporotrichioides OX=5514 GN=FSPOR_4901 PE=4 SV=1	FGRAMPH1_01T04021	1	0.000196904	76.378	EWMPEEAHK(1)IWEAEEAR	3	-0.24317	2
FAD/NAD(P)-binding domain	0.0131715	A0A1C3YIB0	517	K	FAD dependent oxidoreductase OS=Fusarium sporotrichioides OX=5514 GN=FSPOR_4901 PE=4 SV=1	FGRAMPH1_01T04021	1	1.63528e-23	229.02	LEEWFPK(1)ELLSVDDAR	2	0.44202	3
FAD/NAD(P)-binding domain	0.0131715	A0A1C3YIB0	502	K	FAD dependent oxidoreductase OS=Fusarium sporotrichioides OX=5514 GN=FSPOR_4901 PE=4 SV=1	FGRAMPH1_01T04021	1	2.22229e-06	104.94	EGENLDK(1)GVGRPGGK	3	-0.013131	2
FAD/NAD(P)-binding domain	0.0131715	A0A1C3YIB0	188	K	FAD dependent oxidoreductase OS=Fusarium sporotrichioides OX=5514 GN=FSPOR_4901 PE=4 SV=1	FGRAMPH1_01T04021	1	0.00148483	65.085	SHLEMMK(1)QVGGQIGHGDVR	3	-1.3433	2
FAD/NAD(P)-binding domain	0.0131715	A0A1C3YIB0	510	K	FAD dependent oxidoreductase OS=Fusarium sporotrichioides OX=5514 GN=FSPOR_4901 PE=4 SV=1	FGRAMPH1_01T04021	1	1.61514e-08	127.32	PGGK(1)LEEWFPK	3	2.9283	2
FAD/NAD(P)-binding domain	0.0131715	A0A1C3YIB0	154	K	FAD dependent oxidoreductase OS=Fusarium sporotrichioides OX=5514 GN=FSPOR_4901 PE=4 SV=1	FGRAMPH1_01T04021	1	5.0557e-06	90.385	NGGHVK(1)SSPYSEFAMFR	3	-0.72227	1
FAD/NAD(P)-binding domain	0.0131715	A0A1C3YIB0	219	K	FAD dependent oxidoreductase OS=Fusarium sporotrichioides OX=5514 GN=FSPOR_4901 PE=4 SV=1	FGRAMPH1_01T04021	1	5.85325e-06	122.52	K(1)QVEEAK	2	0.30954	5
FAD/NAD(P)-binding domain	0.0131715	I1RYC8	207	K	Aromatic-l-amino-acid decarboxylase OS=Fusarium longipes OX=694270 GN=FLONG3_2318 PE=4 SV=1	FG09373.1	1	4.23895e-06	94.09	FSITNLAEVK(1)ALLR	3	-0.091477	1
FAD/NAD(P)-binding domain	0.0131715	I1S390	149	K	FAD dependent oxidoreductase domain-containing protein OS=Pochonia chlamydosporia 170 OX=1380566 GN=VFPPC_10076 PE=4 SV=1	FG11264.1	1	0.0100952	57.532	ILEDWLK(1)EEK	3	-0.288	1
FAD/NAD(P)-binding domain	0.0131715	I1S390	152	K	FAD dependent oxidoreductase domain-containing protein OS=Pochonia chlamydosporia 170 OX=1380566 GN=VFPPC_10076 PE=4 SV=1	FG11264.1	1	0.00493818	83.998	EEK(1)VPIFR	2	1.1555	1
FAD/NAD(P)-binding domain	0.0131715	I1S390	130	K	FAD dependent oxidoreductase domain-containing protein OS=Pochonia chlamydosporia 170 OX=1380566 GN=VFPPC_10076 PE=4 SV=1	FG11264.1	1	4.67501e-09	122.18	AQPGPAIGDK(1)VQWTFEPHVAEK	4	0.60728	2
FAD/NAD(P)-binding domain	0.0131715	I1S390	284	K	FAD dependent oxidoreductase domain-containing protein OS=Pochonia chlamydosporia 170 OX=1380566 GN=VFPPC_10076 PE=4 SV=1	FG11264.1	1	0.0454819	54.712	LSLTK(1)QK	2	-1.2389	1
FAD/NAD(P)-binding domain	0.0131715	I1S390	117	K	FAD dependent oxidoreductase domain-containing protein OS=Pochonia chlamydosporia 170 OX=1380566 GN=VFPPC_10076 PE=4 SV=1	FG11264.1	1	0.000232327	107.21	DNYIDK(1)HIR	2	-2.0533	3
FAD/NAD(P)-binding domain	0.0131715	I1S390	290	K	FAD dependent oxidoreductase domain-containing protein OS=Pochonia chlamydosporia 170 OX=1380566 GN=VFPPC_10076 PE=4 SV=1	FG11264.1	0.999574	0.043938	52.482	K(1)DFFKPK	3	0.00049209	1
FAD/NAD(P)-binding domain	0.0131715	I1RCV1	2041	K	Glutamate synthase OS=Gibberella zeae OX=5518 GN=FGRA07_04267 PE=4 SV=1	FG01433.1	0.991196	0.00539633	67.334	K(0.009)NVK(0.991)TAPGK	3	0.14424	1
FAD/NAD(P)-binding domain	0.0131715	I1RCV1	2000	K	Glutamate synthase OS=Gibberella zeae OX=5518 GN=FGRA07_04267 PE=4 SV=1	FG01433.1	1	0.000508646	98.156	SPSGGWDMK(1)K	2	0.46358	1
FAD/NAD(P)-binding domain	0.0131715	A0A1C3YJM4	197	K	Putative polyamine oxidase 4 OS=Fusarium culmorum OX=5516 GN=FCULG_00009409 PE=4 SV=1	FGRAMPH1_01T07727	1	1.17416e-06	107.69	VTEK(1)VPSTEADHEK	3	-0.37161	1
FAD/NAD(P)-binding domain	0.0131715	A0A1C3YJM4	287	K	Putative polyamine oxidase 4 OS=Fusarium culmorum OX=5516 GN=FCULG_00009409 PE=4 SV=1	FGRAMPH1_01T07727	1	0.00209735	99.815	TSPEEK(1)AK	2	-0.56969	1
FAD/NAD(P)-binding domain	0.0131715	I1RXS0	330	K	Fad dependent oxidoreductase superfamily protein OS=Fusarium langsethiae OX=179993 GN=FLAG1_05020 PE=4 SV=1	FG09145.1	1	1.02147e-09	131.98	NQVAAVTPEADTSGSK(1)VFER	3	-0.49534	1
FAD/NAD(P)-binding domain	0.0131715	I1RXS0	118	K	Fad dependent oxidoreductase superfamily protein OS=Fusarium langsethiae OX=179993 GN=FLAG1_05020 PE=4 SV=1	FG09145.1	1	4.60104e-06	98.942	NGGHCK(1)AGNYNGIK	3	-2.0793	4
FAD/NAD(P)-binding domain	0.0131715	I1RXS0	218	K	Fad dependent oxidoreductase superfamily protein OS=Fusarium langsethiae OX=179993 GN=FLAG1_05020 PE=4 SV=1	FG09145.1	1	0.0111502	53.168	DYWK(1)WPEIVGAVTFK	3	0.53785	1
FAD/NAD(P)-binding domain	0.0131715	I1RXS0	469	K	Fad dependent oxidoreductase superfamily protein OS=Fusarium langsethiae OX=179993 GN=FLAG1_05020 PE=4 SV=1	FG09145.1	1	0.00247422	77.674	TPK(1)WFPEQFR	3	-0.32846	2
FAD/NAD(P)-binding domain	0.0131715	I1RXS0	184	K	Fad dependent oxidoreductase superfamily protein OS=Fusarium langsethiae OX=179993 GN=FLAG1_05020 PE=4 SV=1	FG09145.1	1	1.42812e-09	133.48	DAFETAVK(1)NIEFQHK	4	0.22211	2
FAD/NAD(P)-binding domain	0.0131715	I1RXS0	191	K	Fad dependent oxidoreductase superfamily protein OS=Fusarium langsethiae OX=179993 GN=FLAG1_05020 PE=4 SV=1	FG09145.1	1	0.0153554	51.726	NIEFQHK(1)LEEK	3	0.0079248	1
FAD/NAD(P)-binding domain	0.0131715	I1RXS0	209	K	Fad dependent oxidoreductase superfamily protein OS=Fusarium langsethiae OX=179993 GN=FLAG1_05020 PE=4 SV=1	FG09145.1	1	0.0132255	58.246	TIMK(1)GQDAR	2	0.030837	1
FAD/NAD(P)-binding domain	0.0131715	I1RXS0	278	K	Fad dependent oxidoreductase superfamily protein OS=Fusarium langsethiae OX=179993 GN=FLAG1_05020 PE=4 SV=1	FG09145.1	1	0.00438421	95.815	WEVK(1)TNR	2	0.097965	1
FAD/NAD(P)-binding domain	0.0131715	I1RXS0	195	K	Fad dependent oxidoreductase superfamily protein OS=Fusarium langsethiae OX=179993 GN=FLAG1_05020 PE=4 SV=1	FG09145.1	1	0.00620587	61.235	LEEK(1)RPNDVPK	3	0.27015	1
FAD/NAD(P)-binding domain	0.0131715	I1S360	274	K	Dehydrogenase patE OS=Fusarium culmorum OX=5516 GN=FCULG_00011202 PE=3 SV=1	FG11228.1	1	1.27951e-06	92.147	SIDGFSSGSLLGYSYTTTAVRPK(1)TVTR	3	0.2757	1
FAD/NAD(P)-binding domain	0.0131715	I1S360	306	K	Dehydrogenase patE OS=Fusarium culmorum OX=5516 GN=FCULG_00011202 PE=3 SV=1	FG11228.1	1	0.0078606	85.676	K(1)VLFDDK	2	0.45485	3
FAD/NAD(P)-binding domain	0.0131715	I1S360	330	K	Dehydrogenase patE OS=Fusarium culmorum OX=5516 GN=FCULG_00011202 PE=3 SV=1	FG11228.1	1	0.000261381	73.168	ATGVEVSSIGMDYTLK(1)AR	3	0.29574	1
FAD/NAD(P)-binding domain	0.0131715	I1S360	546	K	Dehydrogenase patE OS=Fusarium culmorum OX=5516 GN=FCULG_00011202 PE=3 SV=1	FG11228.1	1	0.000192892	102.52	SGPLK(1)DTVLK	3	-0.006252	3
FAD/NAD(P)-binding domain	0.0131715	I1S360	314	K	Dehydrogenase patE OS=Fusarium culmorum OX=5516 GN=FCULG_00011202 PE=3 SV=1	FG11228.1	1	5.93974e-07	106.93	K(1)ATGVEVSSIGMDYTLK	3	-0.061555	2
FAD/NAD(P)-binding domain	0.0131715	I1S360	205	K	Dehydrogenase patE OS=Fusarium culmorum OX=5516 GN=FCULG_00011202 PE=3 SV=1	FG11228.1	1	3.89276e-06	136.93	TATFTPPDNTK(1)R	2	-1.6599	2
FAD/NAD(P)-binding domain	0.0131715	I1S360	294	K	Dehydrogenase patE OS=Fusarium culmorum OX=5516 GN=FCULG_00011202 PE=3 SV=1	FG11228.1	1	0.000917506	123.75	DENLK(1)TLK	2	0.29057	2
FAD/NAD(P)-binding domain	0.0131715	I1S360	598	K	Dehydrogenase patE OS=Fusarium culmorum OX=5516 GN=FCULG_00011202 PE=3 SV=1	FG11228.1	1	0.000194992	150.27	MAVLDSK(1)AR	2	1.4864	2
FAD/NAD(P)-binding domain	0.0131715	I1S360	541	K	Dehydrogenase patE OS=Fusarium culmorum OX=5516 GN=FCULG_00011202 PE=3 SV=1	FG11228.1	1	0.00030152	108.47	EVAK(1)SGPLK	3	-0.2382	2
FAD/NAD(P)-binding domain	0.0131715	I1S360	297	K	Dehydrogenase patE OS=Fusarium culmorum OX=5516 GN=FCULG_00011202 PE=3 SV=1	FG11228.1	1	4.00495e-06	127.83	TLK(1)VYTQSLAK	3	0.55378	1
FAD/NAD(P)-binding domain	0.0131715	I1S360	286	K	Dehydrogenase patE OS=Fusarium culmorum OX=5516 GN=FCULG_00011202 PE=3 SV=1	FG11228.1	1	5.91409e-06	120.57	SASDDFVK(1)AAR	3	1.1932	3
FAD/NAD(P)-binding domain	0.0131715	I1S360	305	K	Dehydrogenase patE OS=Fusarium culmorum OX=5516 GN=FCULG_00011202 PE=3 SV=1	FG11228.1	1	0.000358344	133.13	VYTQSLAK(1)K	3	0.21894	2
FAD/NAD(P)-binding domain	0.0131715	I1S360	313	K	Dehydrogenase patE OS=Fusarium culmorum OX=5516 GN=FCULG_00011202 PE=3 SV=1	FG11228.1	0.915602	0.00621963	80.165	VLFDDK(0.084)K(0.916)K	3	-0.20674	1
FAD/NAD(P)-binding domain	0.0131715	I1S360	591	K	Dehydrogenase patE OS=Fusarium culmorum OX=5516 GN=FCULG_00011202 PE=3 SV=1	FG11228.1	0.986146	0.00135099	71.558	K(0.014)EDK(0.986)MAVLDSK	3	-0.29509	2
FAD/NAD(P)-binding domain	0.0131715	I1S360	312	K	Dehydrogenase patE OS=Fusarium culmorum OX=5516 GN=FCULG_00011202 PE=3 SV=1	FG11228.1	1	0.000779821	87.806	VLFDDK(1)K	2	0.88545	5
FAD/NAD(P)-binding domain	0.0131715	I1S360	485	K	Dehydrogenase patE OS=Fusarium culmorum OX=5516 GN=FCULG_00011202 PE=3 SV=1	FG11228.1	1	3.73074e-10	163.41	K(1)YTSINGALVAPLSR	3	-0.31386	4
FAD/NAD(P)-binding domain	0.0131715	A0A1C3YLE2	291	K	Dihydrolipoyl dehydrogenase OS=Gibberella zeae (strain PH-1 / ATCC MYA-4620 / FGSC 9075 / NRRL 31084) OX=229533 GN=FGRAMPH1_01T26147 PE=3 SV=1	FGRAMPH1_01T26147	1	0.000355162	100.38	VVSGDK(1)SGDK	2	-1.6171	1
FAD/NAD(P)-binding domain	0.0131715	A0A1C3YLE2	135	K	Dihydrolipoyl dehydrogenase OS=Gibberella zeae (strain PH-1 / ATCC MYA-4620 / FGSC 9075 / NRRL 31084) OX=229533 GN=FGRAMPH1_01T26147 PE=3 SV=1	FGRAMPH1_01T26147	1	6.26255e-06	134.61	AK(1)ETSVSGLTK	2	-0.32022	1
FAD/NAD(P)-binding domain	0.0131715	I1S8F8	180	K	Succinate dehydrogenase [ubiquinone] flavoprotein subunit, mitochondrial OS=Gibberella zeae (strain PH-1 / ATCC MYA-4620 / FGSC 9075 / NRRL 31084) OX=229533 GN=FGRAMPH1_01T24629 PE=3 SV=1	FGRAMPH1_01T24629	1	3.74641e-06	145.31	AFGGQSK(1)EYGK	2	0.97495	1
FAD/NAD(P)-binding domain	0.0131715	I1S8F8	169	K	Succinate dehydrogenase [ubiquinone] flavoprotein subunit, mitochondrial OS=Gibberella zeae (strain PH-1 / ATCC MYA-4620 / FGSC 9075 / NRRL 31084) OX=229533 GN=FGRAMPH1_01T24629 PE=3 SV=1	FGRAMPH1_01T24629	1	0.000449501	130.41	TEDGK(1)IYQR	2	-0.32248	2
FAD/NAD(P)-binding domain	0.0131715	I1S8F8	509	K	Succinate dehydrogenase [ubiquinone] flavoprotein subunit, mitochondrial OS=Gibberella zeae (strain PH-1 / ATCC MYA-4620 / FGSC 9075 / NRRL 31084) OX=229533 GN=FGRAMPH1_01T24629 PE=3 SV=1	FGRAMPH1_01T24629	1	3.5572e-06	133.15	TADGPK(1)STAEIR	2	-0.45718	2
FAD/NAD(P)-binding domain	0.0131715	I1S8F8	429	K	Succinate dehydrogenase [ubiquinone] flavoprotein subunit, mitochondrial OS=Gibberella zeae (strain PH-1 / ATCC MYA-4620 / FGSC 9075 / NRRL 31084) OX=229533 GN=FGRAMPH1_01T24629 PE=3 SV=1	FGRAMPH1_01T24629	1	0.000485744	68.413	YTGEVLTVDEK(1)GEDK	3	-2.5188	1
FAD/NAD(P)-binding domain	0.0131715	I1S8F8	622	K	Succinate dehydrogenase [ubiquinone] flavoprotein subunit, mitochondrial OS=Gibberella zeae (strain PH-1 / ATCC MYA-4620 / FGSC 9075 / NRRL 31084) OX=229533 GN=FGRAMPH1_01T24629 PE=3 SV=1	FGRAMPH1_01T24629	1	0.00112025	73.273	QPHGK(1)VDLSYR	3	0.49693	1
FAD/NAD(P)-binding domain	0.0131715	I1S8F8	184	K	Succinate dehydrogenase [ubiquinone] flavoprotein subunit, mitochondrial OS=Gibberella zeae (strain PH-1 / ATCC MYA-4620 / FGSC 9075 / NRRL 31084) OX=229533 GN=FGRAMPH1_01T24629 PE=3 SV=1	FGRAMPH1_01T24629	1	3.30825e-05	157.14	EYGK(1)GGQAYR	2	0.39075	1
FAD/NAD(P)-binding domain	0.0131715	I1RQ32	32	K	Rab GDP dissociation inhibitor OS=Gibberella zeae (strain PH-1 / ATCC MYA-4620 / FGSC 9075 / NRRL 31084) OX=229533 GN=FG06166.1 PE=3 SV=1	FG06166.1	1	0.0126256	74.184	K(1)VLHIDR	3	-0.48855	1
FAD/NAD(P)-binding domain	0.0131715	I1RLX1	117	K	Opine oxidase subunit b OS=Fusarium sporotrichioides OX=5514 GN=FSPOR_567 PE=4 SV=1	FG04941.1	1	1.0198e-08	115.73	VDK(1)TEISEIEPHVGER	3	-0.1883	1
FAD/NAD(P)-binding domain	0.0131715	I1RLX1	58	K	Opine oxidase subunit b OS=Fusarium sporotrichioides OX=5514 GN=FSPOR_567 PE=4 SV=1	FG04941.1	1	0.0445263	58.596	K(1)FYYDFR	2	-0.23952	1
FAD/NAD(P)-binding domain	0.0131715	I1RYA0	320	K	Fumarate reductase OS=Fusarium culmorum OX=5516 GN=FCULG_00010433 PE=4 SV=1	FG09341.1	1	0.0102693	57.401	ASK(1)VLDFHTR	3	-0.75544	1
FAD/NAD(P)-binding domain	0.0131715	I1RYA0	79	K	Fumarate reductase OS=Fusarium culmorum OX=5516 GN=FCULG_00010433 PE=4 SV=1	FG09341.1	1	0.00754287	62.633	DK(1)ARPDLIK	3	0.065972	1
FAD/NAD(P)-binding domain	0.0131715	I1RBF3	231	K	Thioredoxin reductase OS=Gibberella zeae (strain PH-1 / ATCC MYA-4620 / FGSC 9075 / NRRL 31084) OX=229533 GN=FG00871.1 PE=3 SV=1	FG00871.1	1	0.00091156	127.76	NNK(1)TGEEK	2	-0.91351	1
FAD/NAD(P)-binding domain	0.0131715	I1RBF3	312	K	Thioredoxin reductase OS=Gibberella zeae (strain PH-1 / ATCC MYA-4620 / FGSC 9075 / NRRL 31084) OX=229533 GN=FG00871.1 PE=3 SV=1	FG00871.1	1	8.00579e-06	66.1	QAITSAGTGCMAALEAEK(1)FLADHEDDERADERPNPN	5	-0.78217	1
FAD/NAD(P)-binding domain	0.0131715	I1RBF3	291	K	Thioredoxin reductase OS=Gibberella zeae (strain PH-1 / ATCC MYA-4620 / FGSC 9075 / NRRL 31084) OX=229533 GN=FG00871.1 PE=3 SV=1	FG00871.1	1	6.5e-24	189.11	TIPGTTYTNVEGVFAAGDVQDK(1)R	2	0.14054	4
FAD/NAD(P)-binding domain	0.0131715	I1RBF3	236	K	Thioredoxin reductase OS=Gibberella zeae (strain PH-1 / ATCC MYA-4620 / FGSC 9075 / NRRL 31084) OX=229533 GN=FG00871.1 PE=3 SV=1	FG00871.1	1	5.29588e-10	128.06	TGEEK(1)VHEANGLFYAIGHDPATTLVK	4	0.19738	1
FAD/NAD(P)-binding domain	0.0131715	I1RF61	221	K	Monooxygenase aurF OS=Gibberella zeae (strain PH-1 / ATCC MYA-4620 / FGSC 9075 / NRRL 31084) OX=229533 GN=aurF PE=1 SV=1	aurF	0.981605	0.00280052	63.212	WVK(0.982)GK(0.018)PVDHVR	4	0.1801	1
FAD/NAD(P)-binding domain	0.0131715	I1RF61	90	K	Monooxygenase aurF OS=Gibberella zeae (strain PH-1 / ATCC MYA-4620 / FGSC 9075 / NRRL 31084) OX=229533 GN=aurF PE=1 SV=1	aurF	1	0.00559127	89.355	YLK(1)DYAK	2	0.061044	1
FAD/NAD(P)-binding domain	0.0131715	I1RF61	436	K	Monooxygenase aurF OS=Gibberella zeae (strain PH-1 / ATCC MYA-4620 / FGSC 9075 / NRRL 31084) OX=229533 GN=aurF PE=1 SV=1	aurF	1	0.00163236	79.201	K(1)GPVTPSIVK	3	-1.3628	2
FAD/NAD(P)-binding domain	0.0131715	I1RF61	503	K	Monooxygenase aurF OS=Gibberella zeae (strain PH-1 / ATCC MYA-4620 / FGSC 9075 / NRRL 31084) OX=229533 GN=aurF PE=1 SV=1	aurF	1	0.0167357	77.741	K(1)AWPGAR	2	-1.7494	1
FAD/NAD(P)-binding domain	0.0131715	I1RF61	94	K	Monooxygenase aurF OS=Gibberella zeae (strain PH-1 / ATCC MYA-4620 / FGSC 9075 / NRRL 31084) OX=229533 GN=aurF PE=1 SV=1	aurF	1	0.000432294	77.776	DYAK(1)HFGLLEHCR	4	-0.48479	3
FAD/NAD(P)-binding domain	0.0131715	I1RF61	160	K	Monooxygenase aurF OS=Gibberella zeae (strain PH-1 / ATCC MYA-4620 / FGSC 9075 / NRRL 31084) OX=229533 GN=aurF PE=1 SV=1	aurF	1	0.000935483	111.61	IEGIEK(1)FK	2	0.047946	2
FAD/NAD(P)-binding domain	0.0131715	I1RF61	180	K	Monooxygenase aurF OS=Gibberella zeae (strain PH-1 / ATCC MYA-4620 / FGSC 9075 / NRRL 31084) OX=229533 GN=aurF PE=1 SV=1	aurF	1	0.00436286	69.346	NPETLAGK(1)R	2	0.85198	1
FAD/NAD(P)-binding domain	0.0131715	I1RF61	62	K	Monooxygenase aurF OS=Gibberella zeae (strain PH-1 / ATCC MYA-4620 / FGSC 9075 / NRRL 31084) OX=229533 GN=aurF PE=1 SV=1	aurF	1	0.000350581	103.21	STLSNGSK(1)QR	2	0.87519	1
FAD/NAD(P)-binding domain	0.0131715	I1RF61	355	K	Monooxygenase aurF OS=Gibberella zeae (strain PH-1 / ATCC MYA-4620 / FGSC 9075 / NRRL 31084) OX=229533 GN=aurF PE=1 SV=1	aurF	1	0.00164453	81.709	ATTTDWQK(1)SR	2	1.2727	1
FAD/NAD(P)-binding domain	0.0131715	I1RF61	223	K	Monooxygenase aurF OS=Gibberella zeae (strain PH-1 / ATCC MYA-4620 / FGSC 9075 / NRRL 31084) OX=229533 GN=aurF PE=1 SV=1	aurF	1	0.00179523	76.478	GK(1)PVDHVR	3	-0.28151	1
FAD/NAD(P)-binding domain	0.0131715	I1RJA6	338	K	Putative indole-3-pyruvate monooxygenase YUCCA3 OS=Fusarium culmorum OX=5516 GN=FCULG_00006434 PE=4 SV=1	FG03915.1	0.999999	0.00416576	66.267	KNDDGTTEK(1)R	3	-0.9616	1
FAD/NAD(P)-binding domain	0.0131715	A0A1C3YLH8	611	K	Fmo1 flavin-containing monooxygenase OS=Fusarium langsethiae OX=179993 GN=FLAG1_09819 PE=4 SV=1	FGRAMPH1_01T26497	1	0.00129167	106.88	EK(1)TTDGLR	2	0.30229	2
FAD/NAD(P)-binding domain	0.0131715	I1R9P7	325	K	Versicolorin B synthase OS=Fusarium culmorum OX=5516 GN=FCULG_00002798 PE=3 SV=1	FG00200.1	0.999991	0.0164776	61.78	KPFYGDK(1)K	3	0.2079	1
FAD/NAD(P)-binding domain	0.0131715	I1S5T5	428	K	Beta-cyclopiazonate dehydrogenase OS=Fusarium culmorum OX=5516 GN=FCULG_00007259 PE=4 SV=1	FG04664.1	1	1.13269e-13	139.21	ELSDGFYQK(1)LYALQGQR	3	-0.37902	1
FAD/NAD(P)-binding domain	0.0131715	I1S5T5	248	K	Beta-cyclopiazonate dehydrogenase OS=Fusarium culmorum OX=5516 GN=FCULG_00007259 PE=4 SV=1	FG04664.1	1	2.0201e-13	136.49	VLDLMK(1)DDVLLESTVVSSSR	3	1.431	2
FAD/NAD(P)-binding domain	0.0131715	I1S5T5	303	K	Beta-cyclopiazonate dehydrogenase OS=Fusarium culmorum OX=5516 GN=FCULG_00007259 PE=4 SV=1	FG04664.1	1	2.17591e-06	105.79	LLIAATPSPGNTEAWDLDK(1)NEK	4	0.46755	1
FAD/NAD(P)-binding domain	0.0131715	I1S5T5	263	K	Beta-cyclopiazonate dehydrogenase OS=Fusarium culmorum OX=5516 GN=FCULG_00007259 PE=4 SV=1	FG04664.1	1	0.00551152	56.768	K(1)TNGVDLVIQTPNGK	3	0.68229	1
FAD/NAD(P)-binding domain	0.0131715	I1S5T5	361	K	Beta-cyclopiazonate dehydrogenase OS=Fusarium culmorum OX=5516 GN=FCULG_00007259 PE=4 SV=1	FG04664.1	1	1.57559e-05	168.71	AGDK(1)DVWTTR	2	-1.1563	1
FAD/NAD(P)-binding domain	0.0131715	I1S5T5	52	K	Beta-cyclopiazonate dehydrogenase OS=Fusarium culmorum OX=5516 GN=FCULG_00007259 PE=4 SV=1	FG04664.1	1	1.72469e-09	139.49	LREDYGK(1)SVLVIEK	3	-0.7029	5
FAD/NAD(P)-binding domain	0.0131715	I1S5T5	59	K	Beta-cyclopiazonate dehydrogenase OS=Fusarium culmorum OX=5516 GN=FCULG_00007259 PE=4 SV=1	FG04664.1	1	0.000122681	128.03	SVLVIEK(1)ENR	3	-1.1089	2
FAD/NAD(P)-binding domain	0.0131715	I1S5T5	419	K	Beta-cyclopiazonate dehydrogenase OS=Fusarium culmorum OX=5516 GN=FCULG_00007259 PE=4 SV=1	FG04664.1	1	9.62413e-09	179.56	VSPK(1)ELSDGFYQK	2	-1.1892	4
FAD/NAD(P)-binding domain	0.0131715	I1S5T5	378	K	Beta-cyclopiazonate dehydrogenase OS=Fusarium culmorum OX=5516 GN=FCULG_00007259 PE=4 SV=1	FG04664.1	1	0.000283583	114.89	ASLTAEK(1)AK	3	0.19512	2
FAD/NAD(P)-binding domain	0.0131715	I1S5T5	311	K	Beta-cyclopiazonate dehydrogenase OS=Fusarium culmorum OX=5516 GN=FCULG_00007259 PE=4 SV=1	FG04664.1	1	1.21008e-05	171.67	SIFSK(1)FTWER	2	0.74367	1
FAD/NAD(P)-binding domain	0.0131715	I1RJU8	564	K	External NADH-ubiquinone oxidoreductase 1 OS=Gibberella zeae OX=5518 GN=FGRA07_03167 PE=4 SV=1	FG04130.1	1	0.0273367	42.21	VLVAVDWLK(1)SK	3	-0.22614	1
FAD/NAD(P)-binding domain	0.0131715	I1RJU8	371	K	External NADH-ubiquinone oxidoreductase 1 OS=Gibberella zeae OX=5518 GN=FGRA07_03167 PE=4 SV=1	FG04130.1	1	2.59012e-06	105.72	KVTEDFVEAEFAGPDGSK(1)QTLR	3	-0.46414	1
FAD/NAD(P)-binding domain	0.0131715	I1RJU8	302	K	External NADH-ubiquinone oxidoreductase 1 OS=Gibberella zeae OX=5518 GN=FGRA07_03167 PE=4 SV=1	FG04130.1	1	0.00381094	74.376	DFFEEDIK(1)K	3	-0.3396	1
FAD/NAD(P)-binding domain	0.0131715	I1RJU8	303	K	External NADH-ubiquinone oxidoreductase 1 OS=Gibberella zeae OX=5518 GN=FGRA07_03167 PE=4 SV=1	FG04130.1	1	0.000413539	103.19	K(1)LIPDISHR	3	0.38933	1
FAD/NAD(P)-binding domain	0.0131715	I1RJU8	264	K	External NADH-ubiquinone oxidoreductase 1 OS=Gibberella zeae OX=5518 GN=FGRA07_03167 PE=4 SV=1	FG04130.1	1	6.38543e-05	85.988	ASFK(1)GQSQEEIDR	2	-0.5696	1
FAD/NAD(P)-binding domain	0.0131715	I1S6B9	567	K	Pyranose dehydrogenase 3 OS=Fusarium culmorum OX=5516 GN=FCULG_00006222 PE=3 SV=1	FG03740.1	1	6.40761e-06	132.56	SEGGVVDQK(1)LR	2	-0.10402	1
FAD/NAD(P)-binding domain	0.0131715	I1S6B9	131	K	Pyranose dehydrogenase 3 OS=Fusarium culmorum OX=5516 GN=FCULG_00006222 PE=3 SV=1	FG03740.1	1	0.0163031	64.711	GSK(1)SDYDR	2	-0.75824	2
FAD/NAD(P)-binding domain	0.0131715	I1S6B9	120	K	Pyranose dehydrogenase 3 OS=Fusarium culmorum OX=5516 GN=FCULG_00006222 PE=3 SV=1	FG03740.1	1	0.00435357	68.536	VVGGSTK(1)LNR	2	-1.026	1
FAD/NAD(P)-binding domain	0.0131715	I1S6B9	379	K	Pyranose dehydrogenase 3 OS=Fusarium culmorum OX=5516 GN=FCULG_00006222 PE=3 SV=1	FG03740.1	1	0.0134216	73.885	AQYDSQK(1)K	3	2.3242	2
FAD/NAD(P)-binding domain	0.0131715	I1S6B9	30	K	Pyranose dehydrogenase 3 OS=Fusarium culmorum OX=5516 GN=FCULG_00006222 PE=3 SV=1	FG03740.1	1	0.0141751	77.072	AEEPK(1)LR	2	0.41258	1
FAD/NAD(P)-binding domain	0.0131715	I1S6B9	508	K	Pyranose dehydrogenase 3 OS=Fusarium culmorum OX=5516 GN=FCULG_00006222 PE=3 SV=1	FG03740.1	1	0.0128084	58.699	K(1)LSGAPSIK	3	0.4952	1
FAD/NAD(P)-binding domain	0.0131715	I1S6B9	429	K	Pyranose dehydrogenase 3 OS=Fusarium culmorum OX=5516 GN=FCULG_00006222 PE=3 SV=1	FG03740.1	1	3.12421e-08	116.19	FLPSGTPSEVSK(1)GYK	3	-2.3215	1
FAD/NAD(P)-binding domain	0.0131715	I1S6B9	504	K	Pyranose dehydrogenase 3 OS=Fusarium culmorum OX=5516 GN=FCULG_00006222 PE=3 SV=1	FG03740.1	1	4.38344e-07	107.5	NPLDVALLVEGVK(1)FAR	3	-2.0895	2
FAS1 domain	0.202981	I1RF63	74	K	Aurofusarin biosynthesis cluster protein S OS=Gibberella zeae (strain PH-1 / ATCC MYA-4620 / FGSC 9075 / NRRL 31084) OX=229533 GN=aurS PE=1 SV=1	aurS	1	5.87155e-07	138.55	FVDVIGK(1)LPDIVR	2	0.19917	5
FAS1 domain	0.202981	I1RF63	159	K	Aurofusarin biosynthesis cluster protein S OS=Gibberella zeae (strain PH-1 / ATCC MYA-4620 / FGSC 9075 / NRRL 31084) OX=229533 GN=aurS PE=1 SV=1	aurS	1	0.000333135	119.53	DK(1)SGLTLNR	2	0.27895	1
FAS1 domain	0.202981	I1RF63	67	K	Aurofusarin biosynthesis cluster protein S OS=Gibberella zeae (strain PH-1 / ATCC MYA-4620 / FGSC 9075 / NRRL 31084) OX=229533 GN=aurS PE=1 SV=1	aurS	1	7.63385e-05	112.83	VSK(1)FVDVIGK	2	3.3257	3
FAS1 domain	0.202981	I1RF63	252	K	Aurofusarin biosynthesis cluster protein S OS=Gibberella zeae (strain PH-1 / ATCC MYA-4620 / FGSC 9075 / NRRL 31084) OX=229533 GN=aurS PE=1 SV=1	aurS	1	3.94539e-05	99.589	TATK(1)FLFSHGGRPYLR	4	-0.88048	2
FAS1 domain	0.202981	I1RF63	210	K	Aurofusarin biosynthesis cluster protein S OS=Gibberella zeae (strain PH-1 / ATCC MYA-4620 / FGSC 9075 / NRRL 31084) OX=229533 GN=aurS PE=1 SV=1	aurS	1	0.000830463	94.309	TRPELSK(1)LR	3	-0.20649	1
FAS1 domain	0.202981	I1RF63	332	K	Aurofusarin biosynthesis cluster protein S OS=Gibberella zeae (strain PH-1 / ATCC MYA-4620 / FGSC 9075 / NRRL 31084) OX=229533 GN=aurS PE=1 SV=1	aurS	1	2.9206e-08	124.51	WHLNVLK(1)DQVAEGK	4	0.39436	2
FAS1 domain	0.202981	I1RF63	375	K	Aurofusarin biosynthesis cluster protein S OS=Gibberella zeae (strain PH-1 / ATCC MYA-4620 / FGSC 9075 / NRRL 31084) OX=229533 GN=aurS PE=1 SV=1	aurS	1	0.00715742	88.177	K(1)TSWLSR	2	-0.55805	2
FAS1 domain	0.202981	I1RF63	383	K	Aurofusarin biosynthesis cluster protein S OS=Gibberella zeae (strain PH-1 / ATCC MYA-4620 / FGSC 9075 / NRRL 31084) OX=229533 GN=aurS PE=1 SV=1	aurS	1	0.000227376	121.36	LK(1)SSLGHNK	3	-0.85407	1
FAS1 domain	0.202981	I1RF63	157	K	Aurofusarin biosynthesis cluster protein S OS=Gibberella zeae (strain PH-1 / ATCC MYA-4620 / FGSC 9075 / NRRL 31084) OX=229533 GN=aurS PE=1 SV=1	aurS	1	0.00216493	107.69	ISVQK(1)DK	3	-2.8371	2
FAS1 domain	0.202981	I1RF63	325	K	Aurofusarin biosynthesis cluster protein S OS=Gibberella zeae (strain PH-1 / ATCC MYA-4620 / FGSC 9075 / NRRL 31084) OX=229533 GN=aurS PE=1 SV=1	aurS	1	0.0331731	56.81	K(1)WHLNVLK	2	0.11074	2
FAS1 domain	0.202981	A0A0E0S218	308	K	Putative Rieske 2Fe-2S iron-sulfur protein YhfW (Fragment) OS=Fusarium culmorum OX=5516 GN=FCULG_00005258 PE=4 SV=1	FG02859.1	1	1.84654e-20	234.85	ANAFLFNTETGK(1)K	2	-0.27684	10
FAS1 domain	0.202981	A0A0E0S218	219	K	Putative Rieske 2Fe-2S iron-sulfur protein YhfW (Fragment) OS=Fusarium culmorum OX=5516 GN=FCULG_00005258 PE=4 SV=1	FG02859.1	1	3.67964e-05	92.939	VNLYSK(1)VIAVNFK	2	-0.17274	2
FAS1 domain	0.202981	A0A0E0S218	228	K	Putative Rieske 2Fe-2S iron-sulfur protein YhfW (Fragment) OS=Fusarium culmorum OX=5516 GN=FCULG_00005258 PE=4 SV=1	FG02859.1	1	4.66243e-06	128.36	TK(1)NGIIHAVNR	3	0.75404	4
FAS1 domain	0.202981	A0A0E0S218	194	K	Putative Rieske 2Fe-2S iron-sulfur protein YhfW (Fragment) OS=Fusarium culmorum OX=5516 GN=FCULG_00005258 PE=4 SV=1	FG02859.1	1	0.000117518	116.55	EK(1)LLGDKPQR	3	0.075431	4
FAS1 domain	0.202981	A0A0E0S218	199	K	Putative Rieske 2Fe-2S iron-sulfur protein YhfW (Fragment) OS=Fusarium culmorum OX=5516 GN=FCULG_00005258 PE=4 SV=1	FG02859.1	1	0.000598157	116.73	LLGDK(1)PQR	3	-0.2462	2
FAS1 domain	0.202981	A0A0E0S218	226	K	Putative Rieske 2Fe-2S iron-sulfur protein YhfW (Fragment) OS=Fusarium culmorum OX=5516 GN=FCULG_00005258 PE=4 SV=1	FG02859.1	1	0.000162498	117.7	VIAVNFK(1)TK	3	-0.17212	3
FAS1 domain	0.202981	A0A0E0S218	121	K	Putative Rieske 2Fe-2S iron-sulfur protein YhfW (Fragment) OS=Fusarium culmorum OX=5516 GN=FCULG_00005258 PE=4 SV=1	FG02859.1	1	0.000338649	93.843	LVK(1)EHESFGK	3	0.87698	1
TOG domain	0.124941	I1RJZ7	147	K	Elongation factor 3 OS=Gibberella zeae OX=5518 GN=FGRA07_03213 PE=4 SV=1	FG04181.1	1	0.00170504	103.26	SAQK(1)WPEK	3	0.03183	2
TOG domain	0.124941	I1RJZ7	793	K	Elongation factor 3 OS=Gibberella zeae OX=5518 GN=FGRA07_03213 PE=4 SV=1	FG04181.1	1	3.29236e-06	119.96	IITEADEK(1)AMDK	2	-3.0256	1
TOG domain	0.124941	I1RJZ7	748	K	Elongation factor 3 OS=Gibberella zeae OX=5518 GN=FGRA07_03213 PE=4 SV=1	FG04181.1	1	0.000373744	65.231	IAYIK(1)QHAFAHIDNHLDK	5	-0.4332	1
TOG domain	0.124941	I1RJZ7	197	K	Elongation factor 3 OS=Gibberella zeae OX=5518 GN=FGRA07_03213 PE=4 SV=1	FG04181.1	1	1.70569e-08	124.42	AYK(1)TMEQLCQLIVNK	3	0.029156	1
TOG domain	0.124941	I1RJZ7	797	K	Elongation factor 3 OS=Gibberella zeae OX=5518 GN=FGRA07_03213 PE=4 SV=1	FG04181.1	1	0.0570148	41.429	AMDK(1)VFR	2	-0.57895	1
TOG domain	0.124941	I1RJZ7	57	K	Elongation factor 3 OS=Gibberella zeae OX=5518 GN=FGRA07_03213 PE=4 SV=1	FG04181.1	1	0.000160709	79.837	IGDQVVPDNVIEGLK(1)K	3	1.407	1
TOG domain	0.124941	I1RJZ7	948	K	Elongation factor 3 OS=Gibberella zeae OX=5518 GN=FGRA07_03213 PE=4 SV=1	FG04181.1	1	0.0134521	53.237	DSLGALSK(1)ALK	3	0.028002	1
TOG domain	0.124941	I1RJZ7	188	K	Elongation factor 3 OS=Gibberella zeae OX=5518 GN=FGRA07_03213 PE=4 SV=1	FG04181.1	1	1.16607e-13	141.55	VPELIPVISESMWDTK(1)K	3	-0.47876	2
TOG domain	0.124941	A0A0E0RV94	2778	K	Ribosomal protein L19 OS=Gibberella zeae (strain PH-1 / ATCC MYA-4620 / FGSC 9075 / NRRL 31084) OX=229533 GN=FG09874.1 PE=3 SV=1	FG09874.1	1	0.00128563	120.65	RLLVK(1)YR	3	-0.61155	1
TOG domain	0.124941	A0A0E0RV94	2723	K	Ribosomal protein L19 OS=Gibberella zeae (strain PH-1 / ATCC MYA-4620 / FGSC 9075 / NRRL 31084) OX=229533 GN=FG09874.1 PE=3 SV=1	FG09874.1	1	0.000154091	97.965	K(1)PVTQHSR	3	0.13607	1
TOG domain	0.124941	A0A0E0RV94	2713	K	Ribosomal protein L19 OS=Gibberella zeae (strain PH-1 / ATCC MYA-4620 / FGSC 9075 / NRRL 31084) OX=229533 GN=FG09874.1 PE=3 SV=1	FG09874.1	1	0.0250891	55.258	K(1)LISDGLIIR	2	-0.11283	1
TOG domain	0.124941	A0A0E0RV94	2784	K	Ribosomal protein L19 OS=Gibberella zeae (strain PH-1 / ATCC MYA-4620 / FGSC 9075 / NRRL 31084) OX=229533 GN=FG09874.1 PE=3 SV=1	FG09874.1	1	0.0178099	72.928	ASGK(1)IDK	2	-0.44974	1
TOG domain	0.124941	A0A0E0RV94	2803	K	Ribosomal protein L19 OS=Gibberella zeae (strain PH-1 / ATCC MYA-4620 / FGSC 9075 / NRRL 31084) OX=229533 GN=FG09874.1 PE=3 SV=1	FG09874.1	1	0.0338493	51.787	GNAFK(1)HK	3	0.27801	1
MIR motif	0.0575902	I1RD46	478	K	Dolichyl-phosphate-mannose-protein mannosyltransferase 2 OS=Gibberella zeae OX=5518 GN=FGRA07_04363 PE=4 SV=1	FG01535.1	1	8.80185e-05	96.009	LK(1)HEVLGCYLR	3	0.24741	1
MIR motif	0.0575902	I1RX83	497	K	Dolichyl-phosphate-mannose-protein mannosyltransferase OS=Fusarium langsethiae OX=179993 GN=FLAG1_08334 PE=4 SV=1	FG08935.1	1	0.0114988	64.757	GAVAK(1)ER	2	0.098592	1
Glycosyl hydrolase family 32, N-terminal	0.124941	I1RF73	349	K	Extracellular exo-inulinase OS=Fusarium culmorum OX=5516 GN=FCULG_00005136 PE=4 SV=1	FG02339.1	1	0.00191879	101.38	ENYLTK(1)AK	2	0.31197	1
Glycosyl hydrolase family 32, N-terminal	0.124941	I1RVW8	348	K	Beta-fructofuranosidase OS=Fusarium sporotrichioides OX=5514 GN=FSPOR_3489 PE=3 SV=1	FGRAMPH1_01T09901	1	0.000371422	99.752	YLPSDSK(1)ASK	3	0.13336	3
Glycosyl hydrolase family 32, N-terminal	0.124941	I1RVW8	320	K	Beta-fructofuranosidase OS=Fusarium sporotrichioides OX=5514 GN=FSPOR_3489 PE=3 SV=1	FGRAMPH1_01T09901	1	0.00209711	73.887	AK(1)FTPTMVGK	3	0.066532	1
Glycosyl hydrolase family 32, N-terminal	0.124941	I1RVW8	192	K	Beta-fructofuranosidase OS=Fusarium sporotrichioides OX=5514 GN=FSPOR_3489 PE=3 SV=1	FGRAMPH1_01T09901	1	0.00121251	107.57	DPFVFK(1)NK	3	-0.14326	2
Glycosyl hydrolase family 32, N-terminal	0.124941	I1RVW8	480	K	Beta-fructofuranosidase OS=Fusarium sporotrichioides OX=5514 GN=FSPOR_3489 PE=3 SV=1	FGRAMPH1_01T09901	1	0.000431337	97.452	GSISFPK(1)SAR	2	0.9476	1
Actin-depolymerising factor homology domain	0.124941	Q4I963	63	K	Cofilin OS=Gibberella zeae (strain PH-1 / ATCC MYA-4620 / FGSC 9075 / NRRL 31084) OX=229533 GN=COF1 PE=3 SV=2	COF1	1	9.77907e-20	239.48	ETLVNATAK(1)SR	3	0.16245	12
Actin-depolymerising factor homology domain	0.124941	Q4I963	71	K	Cofilin OS=Gibberella zeae (strain PH-1 / ATCC MYA-4620 / FGSC 9075 / NRRL 31084) OX=229533 GN=COF1 PE=3 SV=2	COF1	1	0.000303234	108.43	TGAVGK(1)GPR	2	0.029781	2
Actin-depolymerising factor homology domain	0.124941	Q4I963	37	K	Cofilin OS=Gibberella zeae (strain PH-1 / ATCC MYA-4620 / FGSC 9075 / NRRL 31084) OX=229533 GN=COF1 PE=3 SV=2	COF1	1	3.3592e-06	133.47	LSDDYK(1)EIVIDK	2	-0.24023	6
Actin-depolymerising factor homology domain	0.124941	Q4I963	26	K	Cofilin OS=Gibberella zeae (strain PH-1 / ATCC MYA-4620 / FGSC 9075 / NRRL 31084) OX=229533 GN=COF1 PE=3 SV=2	COF1	1	0.00329533	101.64	YK(1)FIVYK	3	-0.12711	4
Actin-depolymerising factor homology domain	0.124941	Q4I963	43	K	Cofilin OS=Gibberella zeae (strain PH-1 / ATCC MYA-4620 / FGSC 9075 / NRRL 31084) OX=229533 GN=COF1 PE=3 SV=2	COF1	1	5.80162e-15	161.08	LSDDYKEIVIDK(1)ASESR	3	-0.10126	10
Actin-depolymerising factor homology domain	0.124941	Q4I963	31	K	Cofilin OS=Gibberella zeae (strain PH-1 / ATCC MYA-4620 / FGSC 9075 / NRRL 31084) OX=229533 GN=COF1 PE=3 SV=2	COF1	1	1.92766e-05	96.342	FIVYK(1)LSDDYK	3	-0.3056	3
Actin-depolymerising factor homology domain	0.124941	I1RCJ9	113	K	Cortactin OS=Fusarium langsethiae OX=179993 GN=FLAG1_01357 PE=4 SV=1	FG01316.1	1	0.000600144	68.481	TK(1)GYFTSHLAAVSK	3	-1.4668	1
Six-hairpin glycosidase	0.00580005	I1RIS0	311	K	Mannan endo-1,6-alpha-mannosidase OS=Gibberella zeae (strain PH-1 / ATCC MYA-4620 / FGSC 9075 / NRRL 31084) OX=229533 GN=FG03714.1 PE=3 SV=1	FG03714.1	1	0.00198307	71.176	EVACK(1)TDTCPR	2	-0.089945	1
Six-hairpin glycosidase	0.00580005	V6RUY9	104	K	Glucoamylase OS=Gibberella zeae (strain PH-1 / ATCC MYA-4620 / FGSC 9075 / NRRL 31084) OX=229533 GN=FG11326.1 PE=3 SV=1	FG11326.1	1	0.0015005	71.153	K(1)IDEYVSAQAK	3	1.4676	1
Six-hairpin glycosidase	0.00580005	V6RUY9	549	K	Glucoamylase OS=Gibberella zeae (strain PH-1 / ATCC MYA-4620 / FGSC 9075 / NRRL 31084) OX=229533 GN=FG11326.1 PE=3 SV=1	FG11326.1	1	8.19588e-11	161.91	K(1)TSSGEVTWLSDPNNR	3	0.38615	2
Six-hairpin glycosidase	0.00580005	V6RUY9	234	K	Glucoamylase OS=Gibberella zeae (strain PH-1 / ATCC MYA-4620 / FGSC 9075 / NRRL 31084) OX=229533 GN=FG11326.1 PE=3 SV=1	FG11326.1	0.999481	6.8002e-10	146.86	K(0.001)LGK(0.999)SCPDCVTNAPR	3	0.29048	1
Six-hairpin glycosidase	0.00580005	V6RUY9	36	K	Glucoamylase OS=Gibberella zeae (strain PH-1 / ATCC MYA-4620 / FGSC 9075 / NRRL 31084) OX=229533 GN=FG11326.1 PE=3 SV=1	FG11326.1	1	1.47203e-05	109	FIDK(1)QADVSIK	2	0.77816	2
Six-hairpin glycosidase	0.00580005	V6RUY9	230	K	Glucoamylase OS=Gibberella zeae (strain PH-1 / ATCC MYA-4620 / FGSC 9075 / NRRL 31084) OX=229533 GN=FG11326.1 PE=3 SV=1	FG11326.1	1	4.96432e-06	144.1	TLVEGAALAK(1)K	2	-0.039635	2
Six-hairpin glycosidase	0.00580005	V6RUY9	327	K	Glucoamylase OS=Gibberella zeae (strain PH-1 / ATCC MYA-4620 / FGSC 9075 / NRRL 31084) OX=229533 GN=FG11326.1 PE=3 SV=1	FG11326.1	1	0.000117842	112.71	GQGK(1)AAAVGR	2	0.77499	2
Six-hairpin glycosidase	0.00580005	V6RUY9	99	K	Glucoamylase OS=Gibberella zeae (strain PH-1 / ATCC MYA-4620 / FGSC 9075 / NRRL 31084) OX=229533 GN=FG11326.1 PE=3 SV=1	FG11326.1	1	1.31457e-05	164.97	FIHGDK(1)SLQR	3	0.084784	1
Six-hairpin glycosidase	0.00580005	V6RUY9	545	K	Glucoamylase OS=Gibberella zeae (strain PH-1 / ATCC MYA-4620 / FGSC 9075 / NRRL 31084) OX=229533 GN=FG11326.1 PE=3 SV=1	FG11326.1	1	0.000783614	68.676	IPSDTSFEYK(1)YIK	3	2.0039	1
Six-hairpin glycosidase	0.00580005	V6RUY9	393	K	Glucoamylase OS=Gibberella zeae (strain PH-1 / ATCC MYA-4620 / FGSC 9075 / NRRL 31084) OX=229533 GN=FG11326.1 PE=3 SV=1	FG11326.1	1	0.00364853	92.538	GTYSK(1)NSK	2	-0.86023	2
Six-hairpin glycosidase	0.00580005	V6RUY9	321	K	Glucoamylase OS=Gibberella zeae (strain PH-1 / ATCC MYA-4620 / FGSC 9075 / NRRL 31084) OX=229533 GN=FG11326.1 PE=3 SV=1	FG11326.1	1	0.000822715	97.277	SIYGVNK(1)NR	2	0.099849	1
Six-hairpin glycosidase	0.00580005	V6RUY9	570	K	Glucoamylase OS=Gibberella zeae (strain PH-1 / ATCC MYA-4620 / FGSC 9075 / NRRL 31084) OX=229533 GN=FG11326.1 PE=3 SV=1	FG11326.1	1	6.47245e-06	92.474	ALTGSK(1)CGSTSTLNDEWR	3	-0.014639	1
Six-hairpin glycosidase	0.00580005	V6RUY9	187	K	Glucoamylase OS=Gibberella zeae (strain PH-1 / ATCC MYA-4620 / FGSC 9075 / NRRL 31084) OX=229533 GN=FG11326.1 PE=3 SV=1	FG11326.1	1	3.47948e-08	122.64	VWPVIEK(1)DLAYTTK	3	-1.4971	1
Six-hairpin glycosidase	0.00580005	V6RUY9	388	K	Glucoamylase OS=Gibberella zeae (strain PH-1 / ATCC MYA-4620 / FGSC 9075 / NRRL 31084) OX=229533 GN=FG11326.1 PE=3 SV=1	FG11326.1	1	0.00776476	79.201	ISK(1)GTYSK	2	0.2022	1
Six-hairpin glycosidase	0.00580005	V6RUY9	54	K	Glucoamylase OS=Gibberella zeae (strain PH-1 / ATCC MYA-4620 / FGSC 9075 / NRRL 31084) OX=229533 GN=FG11326.1 PE=3 SV=1	FG11326.1	1	6.89673e-06	108.9	GVLANIGADGK(1)R	3	0.092962	1
Six-hairpin glycosidase	0.00580005	I1RK63	278	K	Meiotically up-regulated gene 157 protein OS=Fusarium culmorum OX=5516 GN=FCULG_00006812 PE=4 SV=1	FG04255.1	1	3.28889e-06	119.79	STFDPK(1)TGEFQR	2	1.0562	2
Six-hairpin glycosidase	0.00580005	I1S0Z5	373	K	Mannan endo-1,6-alpha-mannosidase OS=Gibberella zeae (strain PH-1 / ATCC MYA-4620 / FGSC 9075 / NRRL 31084) OX=229533 GN=FG10387.1 PE=3 SV=1	FG10387.1	1	0.00122696	88.596	WASGK(1)YDGK	3	-0.051169	2
Six-hairpin glycosidase	0.00580005	I1S0Z5	368	K	Mannan endo-1,6-alpha-mannosidase OS=Gibberella zeae (strain PH-1 / ATCC MYA-4620 / FGSC 9075 / NRRL 31084) OX=229533 GN=FG10387.1 PE=3 SV=1	FG10387.1	1	0.000423991	97.734	VCGFK(1)WASGK	2	-0.18525	1
Six-hairpin glycosidase	0.00580005	I1S0Z5	347	K	Mannan endo-1,6-alpha-mannosidase OS=Gibberella zeae (strain PH-1 / ATCC MYA-4620 / FGSC 9075 / NRRL 31084) OX=229533 GN=FG10387.1 PE=3 SV=1	FG10387.1	1	4.43095e-09	119.18	ILPVLEK(1)SAQAAIAQCTGGDTGR	3	-0.53461	1
Six-hairpin glycosidase	0.00580005	I1RMM6	313	K	Putative mannosyl-oligosaccharide glucosidase OS=Fusarium culmorum OX=5516 GN=FCULG_00000570 PE=4 SV=1	FG05218.1	1	0.0141357	52.495	K(1)TSEIFNER	2	-3.0868	1
Six-hairpin glycosidase	0.00580005	A0A1C3YK33	123	K	Glucoamylase OS=Gibberella zeae (strain PH-1 / ATCC MYA-4620 / FGSC 9075 / NRRL 31084) OX=229533 GN=FGRAMPH1_01T19927 PE=3 SV=1	FGRAMPH1_01T19927	1	0.000736165	75.088	DAALVFK(1)YVIDR	3	-0.075626	1
Six-hairpin glycosidase	0.00580005	A0A1C3YK33	635	K	Glucoamylase OS=Gibberella zeae (strain PH-1 / ATCC MYA-4620 / FGSC 9075 / NRRL 31084) OX=229533 GN=FGRAMPH1_01T19927 PE=3 SV=1	FGRAMPH1_01T19927	1	0.00341028	81.625	K(1)DGSVTWEK	2	2.4022	1
Six-hairpin glycosidase	0.00580005	A0A1C3YLN5	567	K	Spermatogenesis-associated protein 20 OS=Fusarium culmorum OX=5516 GN=FCULG_00010375 PE=4 SV=1	FGRAMPH1_01T27143	1	0.0371621	53.968	AAACIK(1)ER	2	-0.42396	1
ATP-grasp fold, subdomain 2	0.0797521	A0A1C3YKW4	189	K	Pyruvate carboxylase OS=Fusarium culmorum OX=5516 GN=FCULG_00008269 PE=4 SV=1	FGRAMPH1_01T23899	1	0.0059203	58.32	DFTDK(1)YGFPIIIK	3	0.64603	1
ATP-grasp fold, subdomain 2	0.0797521	A0A1C3YKW4	567	K	Pyruvate carboxylase OS=Fusarium culmorum OX=5516 GN=FCULG_00008269 PE=4 SV=1	FGRAMPH1_01T23899	1	0.00951357	82.386	AFAK(1)AIR	2	0.046539	1
ATP-grasp fold, subdomain 2	0.0797521	A0A1C3YKW4	563	K	Pyruvate carboxylase OS=Fusarium culmorum OX=5516 GN=FCULG_00008269 PE=4 SV=1	FGRAMPH1_01T23899	1	0.00371768	60.157	NIILEQGPK(1)AFAK	3	0.43863	1
ATP-grasp fold, subdomain 2	0.0797521	A0A1C3YKW4	217	K	Pyruvate carboxylase OS=Fusarium culmorum OX=5516 GN=FCULG_00008269 PE=4 SV=1	FGRAMPH1_01T23899	1	0.00290308	63.662	EQESLK(1)ESFER	2	-1.6612	1
ATP-grasp fold, subdomain 2	0.0797521	A0A1C3YKW4	680	K	Pyruvate carboxylase OS=Fusarium culmorum OX=5516 GN=FCULG_00008269 PE=4 SV=1	FGRAMPH1_01T23899	1	0.01558	77.533	K(1)NGVDIFR	2	0.40506	1
ATP-grasp fold, subdomain 2	0.0797521	I1RCB4	536	K	Carbamoyl-phosphate synthase arginine-specific large chain OS=Gibberella zeae OX=5518 GN=FGRA07_04053 PE=4 SV=1	FG01217.1	1	0.0256002	52.867	IDK(1)WFLHK	3	-1.8226	1
ATP-grasp fold, subdomain 2	0.0797521	I1RPR1	87	K	Putative ATP-citrate synthase subunit 2 OS=Fusarium culmorum OX=5516 GN=FCULG_00001463 PE=4 SV=1	FG06039.1	1	0.000417094	89.171	GK(1)SGLLALNK	2	-0.031705	2
ATP-grasp fold, subdomain 2	0.0797521	I1RPR1	101	K	Putative ATP-citrate synthase subunit 2 OS=Fusarium culmorum OX=5516 GN=FCULG_00001463 PE=4 SV=1	FG06039.1	1	0.000126764	87.863	SWPEAK(1)AWVAER	2	-0.90685	2
ATP-grasp fold, subdomain 2	0.0797521	I1RPR1	326	K	Putative ATP-citrate synthase subunit 2 OS=Fusarium culmorum OX=5516 GN=FCULG_00001463 PE=4 SV=1	FG06039.1	1	0.00567425	72.365	LTVLNAK(1)GR	2	0.7908	1
ATP-grasp fold, subdomain 2	0.0797521	I1RR68	2197	K	Acetyl-CoA carboxylase OS=Gibberella zeae OX=5518 GN=FGRA07_05716 PE=4 SV=1	FG06580.1	1	0.0125856	61.582	DK(1)YLHLLR	3	-0.42868	1
ATP-grasp fold, subdomain 2	0.0797521	I1RR68	263	K	Acetyl-CoA carboxylase OS=Gibberella zeae OX=5518 GN=FGRA07_05716 PE=4 SV=1	FG06580.1	1	0.000574209	83.226	ASEGGGGK(1)GIR	2	-0.68422	1
ATP-grasp fold, subdomain 2	0.0797521	I1RR68	2237	K	Acetyl-CoA carboxylase OS=Gibberella zeae OX=5518 GN=FGRA07_05716 PE=4 SV=1	FG06580.1	1	7.21848e-06	90.453	VDALK(1)SEVLAAEVASVVR	3	1.6718	1
Carbohydrate binding module family 20	0.0110922	V6RUY9	104	K	Glucoamylase OS=Gibberella zeae (strain PH-1 / ATCC MYA-4620 / FGSC 9075 / NRRL 31084) OX=229533 GN=FG11326.1 PE=3 SV=1	FG11326.1	1	0.0015005	71.153	K(1)IDEYVSAQAK	3	1.4676	1
Carbohydrate binding module family 20	0.0110922	V6RUY9	549	K	Glucoamylase OS=Gibberella zeae (strain PH-1 / ATCC MYA-4620 / FGSC 9075 / NRRL 31084) OX=229533 GN=FG11326.1 PE=3 SV=1	FG11326.1	1	8.19588e-11	161.91	K(1)TSSGEVTWLSDPNNR	3	0.38615	2
Carbohydrate binding module family 20	0.0110922	V6RUY9	234	K	Glucoamylase OS=Gibberella zeae (strain PH-1 / ATCC MYA-4620 / FGSC 9075 / NRRL 31084) OX=229533 GN=FG11326.1 PE=3 SV=1	FG11326.1	0.999481	6.8002e-10	146.86	K(0.001)LGK(0.999)SCPDCVTNAPR	3	0.29048	1
Carbohydrate binding module family 20	0.0110922	V6RUY9	36	K	Glucoamylase OS=Gibberella zeae (strain PH-1 / ATCC MYA-4620 / FGSC 9075 / NRRL 31084) OX=229533 GN=FG11326.1 PE=3 SV=1	FG11326.1	1	1.47203e-05	109	FIDK(1)QADVSIK	2	0.77816	2
Carbohydrate binding module family 20	0.0110922	V6RUY9	230	K	Glucoamylase OS=Gibberella zeae (strain PH-1 / ATCC MYA-4620 / FGSC 9075 / NRRL 31084) OX=229533 GN=FG11326.1 PE=3 SV=1	FG11326.1	1	4.96432e-06	144.1	TLVEGAALAK(1)K	2	-0.039635	2
Carbohydrate binding module family 20	0.0110922	V6RUY9	327	K	Glucoamylase OS=Gibberella zeae (strain PH-1 / ATCC MYA-4620 / FGSC 9075 / NRRL 31084) OX=229533 GN=FG11326.1 PE=3 SV=1	FG11326.1	1	0.000117842	112.71	GQGK(1)AAAVGR	2	0.77499	2
Carbohydrate binding module family 20	0.0110922	V6RUY9	99	K	Glucoamylase OS=Gibberella zeae (strain PH-1 / ATCC MYA-4620 / FGSC 9075 / NRRL 31084) OX=229533 GN=FG11326.1 PE=3 SV=1	FG11326.1	1	1.31457e-05	164.97	FIHGDK(1)SLQR	3	0.084784	1
Carbohydrate binding module family 20	0.0110922	V6RUY9	545	K	Glucoamylase OS=Gibberella zeae (strain PH-1 / ATCC MYA-4620 / FGSC 9075 / NRRL 31084) OX=229533 GN=FG11326.1 PE=3 SV=1	FG11326.1	1	0.000783614	68.676	IPSDTSFEYK(1)YIK	3	2.0039	1
Carbohydrate binding module family 20	0.0110922	V6RUY9	393	K	Glucoamylase OS=Gibberella zeae (strain PH-1 / ATCC MYA-4620 / FGSC 9075 / NRRL 31084) OX=229533 GN=FG11326.1 PE=3 SV=1	FG11326.1	1	0.00364853	92.538	GTYSK(1)NSK	2	-0.86023	2
Carbohydrate binding module family 20	0.0110922	V6RUY9	321	K	Glucoamylase OS=Gibberella zeae (strain PH-1 / ATCC MYA-4620 / FGSC 9075 / NRRL 31084) OX=229533 GN=FG11326.1 PE=3 SV=1	FG11326.1	1	0.000822715	97.277	SIYGVNK(1)NR	2	0.099849	1
Carbohydrate binding module family 20	0.0110922	V6RUY9	570	K	Glucoamylase OS=Gibberella zeae (strain PH-1 / ATCC MYA-4620 / FGSC 9075 / NRRL 31084) OX=229533 GN=FG11326.1 PE=3 SV=1	FG11326.1	1	6.47245e-06	92.474	ALTGSK(1)CGSTSTLNDEWR	3	-0.014639	1
Carbohydrate binding module family 20	0.0110922	V6RUY9	187	K	Glucoamylase OS=Gibberella zeae (strain PH-1 / ATCC MYA-4620 / FGSC 9075 / NRRL 31084) OX=229533 GN=FG11326.1 PE=3 SV=1	FG11326.1	1	3.47948e-08	122.64	VWPVIEK(1)DLAYTTK	3	-1.4971	1
Carbohydrate binding module family 20	0.0110922	V6RUY9	388	K	Glucoamylase OS=Gibberella zeae (strain PH-1 / ATCC MYA-4620 / FGSC 9075 / NRRL 31084) OX=229533 GN=FG11326.1 PE=3 SV=1	FG11326.1	1	0.00776476	79.201	ISK(1)GTYSK	2	0.2022	1
Carbohydrate binding module family 20	0.0110922	V6RUY9	54	K	Glucoamylase OS=Gibberella zeae (strain PH-1 / ATCC MYA-4620 / FGSC 9075 / NRRL 31084) OX=229533 GN=FG11326.1 PE=3 SV=1	FG11326.1	1	6.89673e-06	108.9	GVLANIGADGK(1)R	3	0.092962	1
Carbohydrate binding module family 20	0.0110922	A0A1C3YK33	123	K	Glucoamylase OS=Gibberella zeae (strain PH-1 / ATCC MYA-4620 / FGSC 9075 / NRRL 31084) OX=229533 GN=FGRAMPH1_01T19927 PE=3 SV=1	FGRAMPH1_01T19927	1	0.000736165	75.088	DAALVFK(1)YVIDR	3	-0.075626	1
Carbohydrate binding module family 20	0.0110922	A0A1C3YK33	635	K	Glucoamylase OS=Gibberella zeae (strain PH-1 / ATCC MYA-4620 / FGSC 9075 / NRRL 31084) OX=229533 GN=FGRAMPH1_01T19927 PE=3 SV=1	FGRAMPH1_01T19927	1	0.00341028	81.625	K(1)DGSVTWEK	2	2.4022	1
Threonyl/alanyl tRNA synthetase, SAD	0.0575902	I1RCD8	109	K	Threonyl-tRNA synthetase OS=Gibberella zeae OX=5518 GN=FGRA07_04087 PE=3 SV=1	FG01248.1	1	0.000308781	117.25	NISK(1)SLFER	2	0.64459	1
Threonyl/alanyl tRNA synthetase, SAD	0.0575902	I1RCD8	64	K	Threonyl-tRNA synthetase OS=Gibberella zeae OX=5518 GN=FGRA07_04087 PE=3 SV=1	FG01248.1	1	0.00867159	77.662	LDIFDK(1)IK	2	0.74306	1
Threonyl/alanyl tRNA synthetase, SAD	0.0575902	I1RCD8	89	K	Threonyl-tRNA synthetase OS=Gibberella zeae OX=5518 GN=FGRA07_04087 PE=3 SV=1	FG01248.1	1	0.000610348	71.879	EDIVISLPNGK(1)EEK	3	1.2054	1
Threonyl/alanyl tRNA synthetase, SAD	0.0575902	I1RBI1	622	K	Alanine--tRNA ligase OS=Gibberella zeae (strain PH-1 / ATCC MYA-4620 / FGSC 9075 / NRRL 31084) OX=229533 GN=FG00906.1 PE=3 SV=1	FG00906.1	1	5.11749e-06	96.143	EVLGDEVNQK(1)GSLVDSDK	3	0.48821	1
Galactose mutarotase-like domain	0.00820284	I1RPK1	917	K	Glucosidase 2 subunit alpha OS=Fusarium culmorum OX=5516 GN=FCULG_00001396 PE=3 SV=1	FG05973.1	1	1.91272e-09	140.49	TWDQK(1)EAQIESEGR	2	-0.74012	1
Galactose mutarotase-like domain	0.00820284	I1RPK1	58	K	Glucosidase 2 subunit alpha OS=Fusarium culmorum OX=5516 GN=FCULG_00001396 PE=3 SV=1	FG05973.1	1	0.00045346	72.891	AYADDAVAK(1)GSSWK	3	0.092644	1
Galactose mutarotase-like domain	0.00820284	I1RPK1	793	K	Glucosidase 2 subunit alpha OS=Fusarium culmorum OX=5516 GN=FCULG_00001396 PE=3 SV=1	FG05973.1	1	3.91762e-06	109.83	GK(1)YLTVSAPLEK	2	-0.43054	2
Galactose mutarotase-like domain	0.00820284	I1RPK1	38	K	Glucosidase 2 subunit alpha OS=Fusarium culmorum OX=5516 GN=FCULG_00001396 PE=3 SV=1	FG05973.1	1	0.000806757	100.88	K(1)CNQSGFCK	2	0.44231	1
Galactose mutarotase-like domain	0.00820284	I1RPK1	173	K	Glucosidase 2 subunit alpha OS=Fusarium culmorum OX=5516 GN=FCULG_00001396 PE=3 SV=1	FG05973.1	1	1.20222e-06	151.99	YGPDAK(1)QEAVIK	2	0.40806	1
Galactose mutarotase-like domain	0.00820284	I1RPK1	46	K	Glucosidase 2 subunit alpha OS=Fusarium culmorum OX=5516 GN=FCULG_00001396 PE=3 SV=1	FG05973.1	1	0.0250337	57.174	CNQSGFCK(1)R	2	0.59822	1
Galactose mutarotase-like domain	0.00820284	I1RPK1	867	K	Glucosidase 2 subunit alpha OS=Fusarium culmorum OX=5516 GN=FCULG_00001396 PE=3 SV=1	FG05973.1	1	4.08127e-05	84.653	K(1)FTLGGNTLTSLDAEGR	3	-1.6869	1
Galactose mutarotase-like domain	0.00820284	I1RPK1	117	K	Glucosidase 2 subunit alpha OS=Fusarium culmorum OX=5516 GN=FCULG_00001396 PE=3 SV=1	FG05973.1	1	0.0002673	108.3	VTMDEEK(1)RR	3	0.34519	4
Galactose mutarotase-like domain	0.00820284	I1RPK1	196	K	Glucosidase 2 subunit alpha OS=Fusarium culmorum OX=5516 GN=FCULG_00001396 PE=3 SV=1	FG05973.1	1	0.00142508	69.229	DGNSHVK(1)FNDR	3	1.6022	2
Galactose mutarotase-like domain	0.00820284	I1RPK1	105	K	Glucosidase 2 subunit alpha OS=Fusarium culmorum OX=5516 GN=FCULG_00001396 PE=3 SV=1	FG05973.1	1	1.76656e-05	86.413	LPLTISFLK(1)SGAAR	2	-1.1628	1
Galactose mutarotase-like domain	0.00820284	I1RHL0	526	K	Beta-galactosidase OS=Fusarium culmorum OX=5516 GN=FCULG_00005705 PE=4 SV=1	FG03269.1	1	0.0194972	61.593	YAK(1)EEGVK	2	2.3441	1
Galactose mutarotase-like domain	0.00820284	A0A1C3YKR7	391	K	Alpha-mannosidase OS=Gibberella zeae (strain PH-1 / ATCC MYA-4620 / FGSC 9075 / NRRL 31084) OX=229533 GN=FGRAMPH1_01T23287 PE=3 SV=1	FGRAMPH1_01T23287	1	0.000182344	78.078	YPEANFACSQAQQYK(1)WLK	3	0.6807	1
Galactose mutarotase-like domain	0.00820284	A0A1C3YKR7	849	K	Alpha-mannosidase OS=Gibberella zeae (strain PH-1 / ATCC MYA-4620 / FGSC 9075 / NRRL 31084) OX=229533 GN=FGRAMPH1_01T23287 PE=3 SV=1	FGRAMPH1_01T23287	1	0.00549121	77.923	IFEQK(1)PHR	3	0.51691	2
Galactose mutarotase-like domain	0.00820284	A0A1C3YKR7	627	K	Alpha-mannosidase OS=Gibberella zeae (strain PH-1 / ATCC MYA-4620 / FGSC 9075 / NRRL 31084) OX=229533 GN=FGRAMPH1_01T23287 PE=3 SV=1	FGRAMPH1_01T23287	1	0.0171928	77.318	K(1)AEVMLR	2	-0.0016569	1
Galactose mutarotase-like domain	0.00820284	A0A1C3YKR7	1092	K	Alpha-mannosidase OS=Gibberella zeae (strain PH-1 / ATCC MYA-4620 / FGSC 9075 / NRRL 31084) OX=229533 GN=FGRAMPH1_01T23287 PE=3 SV=1	FGRAMPH1_01T23287	1	9.29381e-05	118.28	GTIK(1)TSFDVK	2	-0.99569	2
Galactose mutarotase-like domain	0.00820284	A0A1C3YKR7	267	K	Alpha-mannosidase OS=Gibberella zeae (strain PH-1 / ATCC MYA-4620 / FGSC 9075 / NRRL 31084) OX=229533 GN=FGRAMPH1_01T23287 PE=3 SV=1	FGRAMPH1_01T23287	1	9.99957e-07	108.36	K(1)LHIDIWEIGDAAR	3	0.83719	1
Galactose mutarotase-like domain	0.00820284	A0A1C3YKR7	842	K	Alpha-mannosidase OS=Gibberella zeae (strain PH-1 / ATCC MYA-4620 / FGSC 9075 / NRRL 31084) OX=229533 GN=FGRAMPH1_01T23287 PE=3 SV=1	FGRAMPH1_01T23287	1	0.00139903	102.52	RNVEYGK(1)TK	2	2.6646	5
Galactose mutarotase-like domain	0.00820284	A0A1C3YKR7	1098	K	Alpha-mannosidase OS=Gibberella zeae (strain PH-1 / ATCC MYA-4620 / FGSC 9075 / NRRL 31084) OX=229533 GN=FGRAMPH1_01T23287 PE=3 SV=1	FGRAMPH1_01T23287	1	0.00541673	95.741	TSFDVK(1)R	2	-0.20688	5
Galactose mutarotase-like domain	0.00820284	A0A1C3YKR7	645	K	Alpha-mannosidase OS=Gibberella zeae (strain PH-1 / ATCC MYA-4620 / FGSC 9075 / NRRL 31084) OX=229533 GN=FGRAMPH1_01T23287 PE=3 SV=1	FGRAMPH1_01T23287	1	1.42978e-09	136.83	DIEQLATFASIK(1)NK	3	0.18129	1
Galactose mutarotase-like domain	0.00820284	A0A1C3YKR7	868	K	Alpha-mannosidase OS=Gibberella zeae (strain PH-1 / ATCC MYA-4620 / FGSC 9075 / NRRL 31084) OX=229533 GN=FGRAMPH1_01T23287 PE=3 SV=1	FGRAMPH1_01T23287	1	1.38133e-09	129.11	VSENSSIK(1)SYTTLSAALK	3	-1.1369	1
Galactose mutarotase-like domain	0.00820284	A0A1C3YKR7	402	K	Alpha-mannosidase OS=Gibberella zeae (strain PH-1 / ATCC MYA-4620 / FGSC 9075 / NRRL 31084) OX=229533 GN=FGRAMPH1_01T23287 PE=3 SV=1	FGRAMPH1_01T23287	1	0.000569473	131.62	TYYPAAYK(1)R	3	0.53734	2
Galactose mutarotase-like domain	0.00820284	A0A1C3YKR7	878	K	Alpha-mannosidase OS=Gibberella zeae (strain PH-1 / ATCC MYA-4620 / FGSC 9075 / NRRL 31084) OX=229533 GN=FGRAMPH1_01T23287 PE=3 SV=1	FGRAMPH1_01T23287	1	9.44286e-09	112.01	SYTTLSAALK(1)GQPPQIDVK	3	-1.1154	1
Galactose mutarotase-like domain	0.00820284	A0A1C3YKR7	548	K	Alpha-mannosidase OS=Gibberella zeae (strain PH-1 / ATCC MYA-4620 / FGSC 9075 / NRRL 31084) OX=229533 GN=FGRAMPH1_01T23287 PE=3 SV=1	FGRAMPH1_01T23287	1	2.45617e-14	151.42	VDSSSLLVFGK(1)GDGGGGPTWQHFEK	4	1.0388	1
Galactose mutarotase-like domain	0.00820284	A0A1C3YKR7	87	K	Alpha-mannosidase OS=Gibberella zeae (strain PH-1 / ATCC MYA-4620 / FGSC 9075 / NRRL 31084) OX=229533 GN=FGRAMPH1_01T23287 PE=3 SV=1	FGRAMPH1_01T23287	1	0.0551134	50.703	TSILK(1)GR	2	0.14672	1
Galactose mutarotase-like domain	0.00820284	A0A1C3YKR7	696	K	Alpha-mannosidase OS=Gibberella zeae (strain PH-1 / ATCC MYA-4620 / FGSC 9075 / NRRL 31084) OX=229533 GN=FGRAMPH1_01T23287 PE=3 SV=1	FGRAMPH1_01T23287	1	0.000147722	97.779	VYAEVFETGK(1)R	2	-1.7278	2
Galactose mutarotase-like domain	0.00820284	A0A1C3YKR7	844	K	Alpha-mannosidase OS=Gibberella zeae (strain PH-1 / ATCC MYA-4620 / FGSC 9075 / NRRL 31084) OX=229533 GN=FGRAMPH1_01T23287 PE=3 SV=1	FGRAMPH1_01T23287	1	0.000105676	109.79	TK(1)IFEQKPHR	4	1.0645	1
Galactose mutarotase-like domain	0.00820284	A0A1C3YKR7	580	K	Alpha-mannosidase OS=Gibberella zeae (strain PH-1 / ATCC MYA-4620 / FGSC 9075 / NRRL 31084) OX=229533 GN=FGRAMPH1_01T23287 PE=3 SV=1	FGRAMPH1_01T23287	1	7.4892e-06	105.58	IK(1)MGLTVDDYFDR	2	-1.1897	2
Galactose mutarotase-like domain	0.00820284	A0A1C3YKR7	255	K	Alpha-mannosidase OS=Gibberella zeae (strain PH-1 / ATCC MYA-4620 / FGSC 9075 / NRRL 31084) OX=229533 GN=FGRAMPH1_01T23287 PE=3 SV=1	FGRAMPH1_01T23287	1	9.15026e-11	153.23	RFNLSK(1)ADIVAVNVPAR	3	1.1797	2
Galactose mutarotase-like domain	0.00820284	A0A1C3YKR7	979	K	Alpha-mannosidase OS=Gibberella zeae (strain PH-1 / ATCC MYA-4620 / FGSC 9075 / NRRL 31084) OX=229533 GN=FGRAMPH1_01T23287 PE=3 SV=1	FGRAMPH1_01T23287	1	8.97487e-07	111.12	SPK(1)APDANADMGR	2	0.66119	6
Galactose mutarotase-like domain	0.00820284	A0A1C3YKR7	805	K	Alpha-mannosidase OS=Gibberella zeae (strain PH-1 / ATCC MYA-4620 / FGSC 9075 / NRRL 31084) OX=229533 GN=FGRAMPH1_01T23287 PE=3 SV=1	FGRAMPH1_01T23287	1	1.51752e-35	210.39	VVVDNGVITSIYDIENDREVVEK(1)GGEANK	4	1.9018	1
Galactose mutarotase-like domain	0.00820284	A0A1C3YKR7	968	K	Alpha-mannosidase OS=Gibberella zeae (strain PH-1 / ATCC MYA-4620 / FGSC 9075 / NRRL 31084) OX=229533 GN=FGRAMPH1_01T23287 PE=3 SV=1	FGRAMPH1_01T23287	1	0.000156889	93.839	YGFATAGK(1)MMR	2	-0.48264	2
Galactose mutarotase-like domain	0.00820284	A0A1C3YKR7	562	K	Alpha-mannosidase OS=Gibberella zeae (strain PH-1 / ATCC MYA-4620 / FGSC 9075 / NRRL 31084) OX=229533 GN=FGRAMPH1_01T23287 PE=3 SV=1	FGRAMPH1_01T23287	1	8.20159e-05	82.464	GDGGGGPTWQHFEK(1)LR	3	-0.70361	1
Galactose mutarotase-like domain	0.00820284	A0A1C3YKR7	95	K	Alpha-mannosidase OS=Gibberella zeae (strain PH-1 / ATCC MYA-4620 / FGSC 9075 / NRRL 31084) OX=229533 GN=FGRAMPH1_01T23287 PE=3 SV=1	FGRAMPH1_01T23287	1	7.21529e-05	97.631	IEPFYK(1)SGQYYK	2	0.51187	3
Galactose mutarotase-like domain	0.00820284	A0A1C3YKR7	1102	K	Alpha-mannosidase OS=Gibberella zeae (strain PH-1 / ATCC MYA-4620 / FGSC 9075 / NRRL 31084) OX=229533 GN=FGRAMPH1_01T23287 PE=3 SV=1	FGRAMPH1_01T23287	1	8.3926e-06	97.49	VTK(1)TNILEDDLEEIEYEDGK	3	0.3206	1
Galactose mutarotase-like domain	0.00820284	A0A1C3YKR7	622	K	Alpha-mannosidase OS=Gibberella zeae (strain PH-1 / ATCC MYA-4620 / FGSC 9075 / NRRL 31084) OX=229533 GN=FGRAMPH1_01T23287 PE=3 SV=1	FGRAMPH1_01T23287	1	6.65093e-17	215.09	GTYTTQANNK(1)YYNR	2	0.077397	6
Galactose mutarotase-like domain	0.00820284	A0A1C3YKR7	313	K	Alpha-mannosidase OS=Gibberella zeae (strain PH-1 / ATCC MYA-4620 / FGSC 9075 / NRRL 31084) OX=229533 GN=FGRAMPH1_01T23287 PE=3 SV=1	FGRAMPH1_01T23287	1	2.36421e-17	187	IINTFEVNNQDSILK(1)CR	3	-0.43163	2
Galactose mutarotase-like domain	0.00820284	A0A1C3YKR7	897	K	Alpha-mannosidase OS=Gibberella zeae (strain PH-1 / ATCC MYA-4620 / FGSC 9075 / NRRL 31084) OX=229533 GN=FGRAMPH1_01T23287 PE=3 SV=1	FGRAMPH1_01T23287	1	5.45299e-07	135.81	ANVNWHEDSK(1)FLK	4	-0.61627	4
Galactose mutarotase-like domain	0.00820284	A0A1C3YKR7	1053	K	Alpha-mannosidase OS=Gibberella zeae (strain PH-1 / ATCC MYA-4620 / FGSC 9075 / NRRL 31084) OX=229533 GN=FGRAMPH1_01T23287 PE=3 SV=1	FGRAMPH1_01T23287	1	5.42019e-14	150.59	LVNTDESDSLVLDTIK(1)R	3	-0.091873	1
Galactose mutarotase-like domain	0.00820284	A0A1C3YKR7	1000	K	Alpha-mannosidase OS=Gibberella zeae (strain PH-1 / ATCC MYA-4620 / FGSC 9075 / NRRL 31084) OX=229533 GN=FGRAMPH1_01T23287 PE=3 SV=1	FGRAMPH1_01T23287	1	0.0141931	50.077	WAILPHK(1)GGLSSTTVK	3	0.14629	1
Galactose mutarotase-like domain	0.00820284	A0A1C3YKR7	101	K	Alpha-mannosidase OS=Gibberella zeae (strain PH-1 / ATCC MYA-4620 / FGSC 9075 / NRRL 31084) OX=229533 GN=FGRAMPH1_01T23287 PE=3 SV=1	FGRAMPH1_01T23287	1	1.79432e-06	101.28	SGQYYK(1)VNLQANMDNAR	3	-0.41461	2
Galactose mutarotase-like domain	0.00820284	A0A1C3YKR7	648	K	Alpha-mannosidase OS=Gibberella zeae (strain PH-1 / ATCC MYA-4620 / FGSC 9075 / NRRL 31084) OX=229533 GN=FGRAMPH1_01T23287 PE=3 SV=1	FGRAMPH1_01T23287	0.824448	0.0580601	45.68	K(0.824)YK(0.176)YPTK	3	0.21066	1
Galactose mutarotase-like domain	0.00820284	I1RCZ8	116	K	Glucose-6-phosphate 1-epimerase OS=Gibberella zeae (strain PH-1 / ATCC MYA-4620 / FGSC 9075 / NRRL 31084) OX=229533 GN=FG01485.1 PE=3 SV=1	FG01485.1	1	0.00232183	60.708	WEFLGK(1)STSEGSSSSVK	3	0.67513	1
Galactose mutarotase-like domain	0.00820284	I1RCZ8	278	K	Glucose-6-phosphate 1-epimerase OS=Gibberella zeae (strain PH-1 / ATCC MYA-4620 / FGSC 9075 / NRRL 31084) OX=229533 GN=FG01485.1 PE=3 SV=1	FG01485.1	1	0.000521703	97.565	DFSPK(1)DGWK	3	1.4649	1
Galactose mutarotase-like domain	0.00820284	I1RCZ8	273	K	Glucose-6-phosphate 1-epimerase OS=Gibberella zeae (strain PH-1 / ATCC MYA-4620 / FGSC 9075 / NRRL 31084) OX=229533 GN=FG01485.1 PE=3 SV=1	FG01485.1	1	0.000377988	99.5	SAGIK(1)DFSPK	2	-0.50282	1
Galactose mutarotase-like domain	0.00820284	I1RCZ8	268	K	Glucose-6-phosphate 1-epimerase OS=Gibberella zeae (strain PH-1 / ATCC MYA-4620 / FGSC 9075 / NRRL 31084) OX=229533 GN=FG01485.1 PE=3 SV=1	FG01485.1	1	7.10692e-06	99.407	DNLDQVVVWNPWVDK(1)SAGIK	3	-0.61589	1
Galactose mutarotase-like domain	0.00820284	I1RCZ8	297	K	Glucose-6-phosphate 1-epimerase OS=Gibberella zeae (strain PH-1 / ATCC MYA-4620 / FGSC 9075 / NRRL 31084) OX=229533 GN=FG01485.1 PE=3 SV=1	FG01485.1	1	0.00333505	101.43	GWQK(1)LEK	2	-0.75523	1
Galactose mutarotase-like domain	0.00820284	A0A1C3YKI6	408	K	Alpha-1,4-glucan lyase OS=Fusarium sporotrichioides OX=5514 GN=FSPOR_390 PE=3 SV=1	FGRAMPH1_01T22405	1	0.00210257	62.088	DK(1)HFPDPVHMFK	4	-1.2649	1
Galactose mutarotase-like domain	0.00820284	A0A1C3YKI6	996	K	Alpha-1,4-glucan lyase OS=Fusarium sporotrichioides OX=5514 GN=FSPOR_390 PE=3 SV=1	FGRAMPH1_01T22405	1	0.00145832	62.732	SFNESTGVK(1)FIR	3	-0.49252	1
Galactose mutarotase-like domain	0.00820284	A0A1C3YKI6	851	K	Alpha-1,4-glucan lyase OS=Fusarium sporotrichioides OX=5514 GN=FSPOR_390 PE=3 SV=1	FGRAMPH1_01T22405	1	0.0205559	54.066	K(1)LYLPYPDK	3	-1.2953	1
Galactose mutarotase-like domain	0.00820284	A0A1C3YKI6	418	K	Alpha-1,4-glucan lyase OS=Fusarium sporotrichioides OX=5514 GN=FSPOR_390 PE=3 SV=1	FGRAMPH1_01T22405	0.999994	0.00563288	57.148	DKHFPDPVHMFK(1)TLR	5	-0.69811	1
Galactose mutarotase-like domain	0.00820284	A0A1C3YKI6	740	K	Alpha-1,4-glucan lyase OS=Fusarium sporotrichioides OX=5514 GN=FSPOR_390 PE=3 SV=1	FGRAMPH1_01T22405	0.942093	0.000453389	76.358	K(0.058)DGK(0.942)LFQEPYAYQK	3	0.50785	1
Galactose mutarotase-like domain	0.00820284	A0A1C3YKI6	972	K	Alpha-1,4-glucan lyase OS=Fusarium sporotrichioides OX=5514 GN=FSPOR_390 PE=3 SV=1	FGRAMPH1_01T22405	1	1.5286e-06	107.72	DSAPVVGPGLNISDEK(1)AANK	3	-0.13845	2
Galactose mutarotase-like domain	0.00820284	I1RI39	131	K	Alpha-glucosidase OS=Fusarium sporotrichioides OX=5514 GN=FSPOR_3596 PE=3 SV=1	FG03462.1	1	1.98884e-08	130.02	FDFK(1)ADPFSFTVSR	2	-0.77127	2
Galactose mutarotase-like domain	0.00820284	I1RI39	206	K	Alpha-glucosidase OS=Fusarium sporotrichioides OX=5514 GN=FSPOR_3596 PE=3 SV=1	FG03462.1	1	0.00758914	55.705	DSYGTPK(1)GQNLYGAHPIYFDHR	4	0.00047755	2
Galactose mutarotase-like domain	0.00820284	I1RI39	942	K	Alpha-glucosidase OS=Fusarium sporotrichioides OX=5514 GN=FSPOR_3596 PE=3 SV=1	FG03462.1	1	8.50203e-05	90.412	K(1)LTFTADVPLTK	3	-0.64284	1
Galactose mutarotase-like domain	0.00820284	I1RI39	122	K	Alpha-glucosidase OS=Fusarium sporotrichioides OX=5514 GN=FSPOR_3596 PE=3 SV=1	FG03462.1	1	0.000342391	78.964	PGFGQWASPK(1)NSK	3	1.5769	1
Galactose mutarotase-like domain	0.00820284	I1RI39	80	K	Alpha-glucosidase OS=Fusarium sporotrichioides OX=5514 GN=FSPOR_3596 PE=3 SV=1	FG03462.1	1	0.000104502	91.845	LK(1)LEVEYQTEDR	3	-0.55828	2
Galactose mutarotase-like domain	0.00820284	I1RI39	346	K	Alpha-glucosidase OS=Fusarium sporotrichioides OX=5514 GN=FSPOR_3596 PE=3 SV=1	FG03462.1	1	1.943e-08	110.57	IFTIDPERFPADK(1)YK	3	-1.5672	6
Galactose mutarotase-like domain	0.00820284	I1RI39	42	K	Alpha-glucosidase OS=Fusarium sporotrichioides OX=5514 GN=FSPOR_3596 PE=3 SV=1	FG03462.1	1	0.000317151	118.03	DLSK(1)CPGYK	2	2.2432	3
Galactose mutarotase-like domain	0.00820284	I1RI39	941	K	Alpha-glucosidase OS=Fusarium sporotrichioides OX=5514 GN=FSPOR_3596 PE=3 SV=1	FG03462.1	1	6.78672e-07	112.02	GTDHAEYDSENK(1)K	3	1.573	4
Galactose mutarotase-like domain	0.00820284	I1RI39	30	K	Alpha-glucosidase OS=Fusarium sporotrichioides OX=5514 GN=FSPOR_3596 PE=3 SV=1	FG03462.1	1	0.000107578	110.54	AGVDDLDK(1)PR	2	-0.81433	2
Galactose mutarotase-like domain	0.00820284	I1RI39	953	K	Alpha-glucosidase OS=Fusarium sporotrichioides OX=5514 GN=FSPOR_3596 PE=3 SV=1	FG03462.1	0.999999	0.0033853	66.059	KLTFTADVPLTK(1)K	3	-0.95729	1
Galactose mutarotase-like domain	0.00820284	I1RI39	553	K	Alpha-glucosidase OS=Fusarium sporotrichioides OX=5514 GN=FSPOR_3596 PE=3 SV=1	FG03462.1	1	2.52669e-06	129.38	K(1)TGSGCGEDECK	2	0.90232	2
Galactose mutarotase-like domain	0.00820284	I1RI39	564	K	Alpha-glucosidase OS=Fusarium sporotrichioides OX=5514 GN=FSPOR_3596 PE=3 SV=1	FG03462.1	1	2.61206e-09	125.5	TGSGCGEDECK(1)GLPNR	3	-1.4897	3
Galactose mutarotase-like domain	0.00820284	I1RI39	540	K	Alpha-glucosidase OS=Fusarium sporotrichioides OX=5514 GN=FSPOR_3596 PE=3 SV=1	FG03462.1	1	0.0179512	53.775	HWGQNK(1)YGR	3	-0.1597	2
Galactose mutarotase-like domain	0.00820284	I1RI39	47	K	Alpha-glucosidase OS=Fusarium sporotrichioides OX=5514 GN=FSPOR_3596 PE=3 SV=1	FG03462.1	0.999753	0.00144352	69.261	DLSKCPGYK(1)ATK	3	-0.59287	1
Galactose mutarotase-like domain	0.00820284	I1RI39	348	K	Alpha-glucosidase OS=Fusarium sporotrichioides OX=5514 GN=FSPOR_3596 PE=3 SV=1	FG03462.1	1	3.76814e-06	118.9	YK(1)DLVETIHAR	3	0.27039	1
Galactose mutarotase-like domain	0.00820284	I1RI39	38	K	Alpha-glucosidase OS=Fusarium sporotrichioides OX=5514 GN=FSPOR_3596 PE=3 SV=1	FG03462.1	1	0.000148828	124.21	RDLFEK(1)DLSK	3	0.071539	1
Peptidase M24	0.000194461	Q4HYB8	108	K	FACT complex subunit SPT16 OS=Gibberella zeae (strain PH-1 / ATCC MYA-4620 / FGSC 9075 / NRRL 31084) OX=229533 GN=SPT16 PE=3 SV=1	SPT16	1	0.00065257	100.93	GK(1)DAAENEK	2	0.13962	1
Peptidase M24	0.000194461	A0A098DQM6	350	K	Putative Xaa-Pro aminopeptidase OS=Fusarium culmorum OX=5516 GN=FCULG_00008910 PE=3 SV=1	FG06496.1	1	5.82836e-05	153.95	TFPLSGK(1)FTK	2	-0.070481	2
Peptidase M24	0.000194461	A0A098DQM6	488	K	Putative Xaa-Pro aminopeptidase OS=Fusarium culmorum OX=5516 GN=FCULG_00008910 PE=3 SV=1	FG06496.1	1	0.000541709	103.31	FINK(1)DVLDK	2	-0.2219	1
Peptidase M24	0.000194461	A0A098DQM6	245	K	Putative Xaa-Pro aminopeptidase OS=Fusarium culmorum OX=5516 GN=FCULG_00008910 PE=3 SV=1	FG06496.1	1	0.00134215	72.88	VVK(1)DEYEIAMLR	2	0.2612	2
Peptidase M24	0.000194461	A0A098DQM6	295	K	Putative Xaa-Pro aminopeptidase OS=Fusarium culmorum OX=5516 GN=FCULG_00008910 PE=3 SV=1	FG06496.1	1	3.851e-06	111.72	K(1)MSYDPIAAAGR	2	-0.15678	2
Peptidase M24	0.000194461	A0A098DQM6	367	K	Putative Xaa-Pro aminopeptidase OS=Fusarium culmorum OX=5516 GN=FCULG_00008910 PE=3 SV=1	FG06496.1	1	0.0143908	53.237	MQK(1)ACIDVLK	3	1.6542	1
Peptidase M24	0.000194461	A0A098DQM6	99	K	Putative Xaa-Pro aminopeptidase OS=Fusarium culmorum OX=5516 GN=FCULG_00008910 PE=3 SV=1	FG06496.1	1	2.61807e-15	162.37	K(1)DVPDANGIIYLESQLTR	3	0.73531	2
Peptidase M24	0.000194461	A0A098DQM6	87	K	Putative Xaa-Pro aminopeptidase OS=Fusarium culmorum OX=5516 GN=FCULG_00008910 PE=3 SV=1	FG06496.1	1	0.0109449	63.565	YPGK(1)AHAK	3	0.66983	2
Peptidase M24	0.000194461	A0A098DQM6	409	K	Putative Xaa-Pro aminopeptidase OS=Fusarium culmorum OX=5516 GN=FCULG_00008910 PE=3 SV=1	FG06496.1	0.999999	0.00174982	79.86	GDKDEILK(1)AR	3	0.37926	2
Peptidase M24	0.000194461	A0A098DQM6	255	K	Putative Xaa-Pro aminopeptidase OS=Fusarium culmorum OX=5516 GN=FCULG_00008910 PE=3 SV=1	FG06496.1	1	0.00258981	62.166	K(1)ANYISGIGHR	3	-0.48115	2
Peptidase M24	0.000194461	A0A098DQM6	275	K	Putative Xaa-Pro aminopeptidase OS=Fusarium culmorum OX=5516 GN=FCULG_00008910 PE=3 SV=1	FG06496.1	1	6.14103e-11	176.17	AAK(1)NEQELEAAFYER	3	-1.215	2
Peptidase M24	0.000194461	A0A098DQM6	270	K	Putative Xaa-Pro aminopeptidase OS=Fusarium culmorum OX=5516 GN=FCULG_00008910 PE=3 SV=1	FG06496.1	1	0.00779074	79.454	AVFAK(1)AK	3	-0.41055	1
Peptidase M24	0.000194461	A0A098DQM6	493	K	Putative Xaa-Pro aminopeptidase OS=Fusarium culmorum OX=5516 GN=FCULG_00008910 PE=3 SV=1	FG06496.1	1	0.0157905	50.088	DVLDK(1)YWDVGGVR	3	0.075336	1
Peptidase M24	0.000194461	A0A098DQM6	364	K	Putative Xaa-Pro aminopeptidase OS=Fusarium culmorum OX=5516 GN=FCULG_00008910 PE=3 SV=1	FG06496.1	1	1.52743e-05	107.79	HIYETVLK(1)MQK	4	-0.54056	3
Peptidase M24	0.000194461	A0A098DQM6	404	K	Putative Xaa-Pro aminopeptidase OS=Fusarium culmorum OX=5516 GN=FCULG_00008910 PE=3 SV=1	FG06496.1	1	0.0123319	71.451	GDK(1)DEILK	2	-0.87481	1
Peptidase M24	0.000194461	I1RCS1	245	K	Methionine aminopeptidase OS=Gibberella zeae (strain PH-1 / ATCC MYA-4620 / FGSC 9075 / NRRL 31084) OX=229533 GN=FG01397.1 PE=3 SV=1	FG01397.1	1	0.00560381	72.59	AK(1)ADPDTVR	2	-1.9053	1
Peptidase M24	0.000194461	I1S0T2	112	K	Methionine aminopeptidase 2 OS=Gibberella zeae (strain PH-1 / ATCC MYA-4620 / FGSC 9075 / NRRL 31084) OX=229533 GN=FG10320.1 PE=3 SV=1	FG10320.1	1	0.00157529	129.55	TTDEEK(1)R	2	-2.5297	1
Peptidase M24	0.000194461	I1S0T2	348	K	Methionine aminopeptidase 2 OS=Gibberella zeae (strain PH-1 / ATCC MYA-4620 / FGSC 9075 / NRRL 31084) OX=229533 GN=FG10320.1 PE=3 SV=1	FG10320.1	1	0.00133661	69.276	DDMETSHYAK(1)R	3	-0.47653	1
Peptidase M24	0.000194461	A0A098D8Z6	350	K	Xaa-pro aminopeptidase OS=Fusarium langsethiae OX=179993 GN=FLAG1_05250 PE=3 SV=1	FG02603.1	1	0.000105384	123.67	SLIGDAK(1)AIK	2	-0.78399	6
Peptidase M24	0.000194461	A0A098D8Z6	271	K	Xaa-pro aminopeptidase OS=Fusarium langsethiae OX=179993 GN=FLAG1_05250 PE=3 SV=1	FG02603.1	1	1.78875e-15	226.23	LYIDDSK(1)LDDECR	3	0.11705	4
Peptidase M24	0.000194461	A0A098D8Z6	398	K	Xaa-pro aminopeptidase OS=Fusarium langsethiae OX=179993 GN=FLAG1_05250 PE=3 SV=1	FG02603.1	1	2.50807e-10	145.43	ATLDEVQAADK(1)LEALRK	4	1.1309	4
Peptidase M24	0.000194461	A0A098D8Z6	359	K	Xaa-pro aminopeptidase OS=Fusarium langsethiae OX=179993 GN=FLAG1_05250 PE=3 SV=1	FG02603.1	1	0.000544345	103.26	TEAELK(1)GMR	2	0.94536	2
Peptidase M24	0.000194461	A0A098D8Z6	387	K	Xaa-pro aminopeptidase OS=Fusarium langsethiae OX=179993 GN=FLAG1_05250 PE=3 SV=1	FG02603.1	1	4.64138e-15	180.85	K(1)ATLDEVQAADKLEALR	3	-0.15232	7
Peptidase M24	0.000194461	A0A098D8Z6	577	K	Xaa-pro aminopeptidase OS=Fusarium langsethiae OX=179993 GN=FLAG1_05250 PE=3 SV=1	FG02603.1	1	0.00119433	72.29	IENMVLVK(1)EVK	3	-0.73256	1
Peptidase M24	0.000194461	A0A098D8Z6	330	K	Xaa-pro aminopeptidase OS=Fusarium langsethiae OX=179993 GN=FLAG1_05250 PE=3 SV=1	FG02603.1	1	0.024532	70.525	GSWALK(1)R	2	-0.12058	1
Peptidase M24	0.000194461	A0A098D8Z6	442	K	Xaa-pro aminopeptidase OS=Fusarium langsethiae OX=179993 GN=FLAG1_05250 PE=3 SV=1	FG02603.1	1	2.92625e-09	128.01	GNCATIDPK(1)AIYLCDSGAQYR	3	-0.40181	1
Peptidase M24	0.000194461	A0A098D8Z6	313	K	Xaa-pro aminopeptidase OS=Fusarium langsethiae OX=179993 GN=FLAG1_05250 PE=3 SV=1	FG02603.1	1	0.0135957	77.732	TDDK(1)APK	2	0.14073	3
Peptidase M24	0.000194461	A0A098D8Z6	316	K	Xaa-pro aminopeptidase OS=Fusarium langsethiae OX=179993 GN=FLAG1_05250 PE=3 SV=1	FG02603.1	1	0.00461567	60.255	APK(1)GNFLISNK	3	0.68001	1
Peptidase M24	0.000194461	A0A098D8Z6	158	K	Xaa-pro aminopeptidase OS=Fusarium langsethiae OX=179993 GN=FLAG1_05250 PE=3 SV=1	FG02603.1	1	1.41241e-05	88.945	NVGVDPTLISGSTAK(1)GLAEK	3	-0.46921	1
Peptidase M24	0.000194461	A0A098D8Z6	163	K	Xaa-pro aminopeptidase OS=Fusarium langsethiae OX=179993 GN=FLAG1_05250 PE=3 SV=1	FG02603.1	1	0.0304442	60.972	GLAEK(1)IR	2	-0.070444	1
Peptidase M24	0.000194461	A0A098D8Z6	353	K	Xaa-pro aminopeptidase OS=Fusarium langsethiae OX=179993 GN=FLAG1_05250 PE=3 SV=1	FG02603.1	1	0.000631042	101.39	AIK(1)TEAELK	2	-0.18427	1
Peptidase M24	0.000194461	A0A098D8Z6	324	K	Xaa-pro aminopeptidase OS=Fusarium langsethiae OX=179993 GN=FLAG1_05250 PE=3 SV=1	FG02603.1	1	8.83808e-09	131.35	GNFLISNK(1)GSWALK	3	0.066258	1
Peptidase M24	0.000194461	A0A098D8Z6	629	K	Xaa-pro aminopeptidase OS=Fusarium langsethiae OX=179993 GN=FLAG1_05250 PE=3 SV=1	FG02603.1	1	1.40793e-05	89.011	VIEK(1)TQGYFEGDDVTTAWLK	3	0.89071	1
Peptidase M24	0.000194461	A0A098D8R7	163	K	Putative Xaa-Pro aminopeptidase OS=Fusarium culmorum OX=5516 GN=FCULG_00011396 PE=3 SV=1	FG02530.1	1	1.37174e-06	105.53	YTAQLQK(1)FLHSQLRPER	4	-0.27498	1
Peptidase M24	0.000194461	A0A098D8R7	149	K	Putative Xaa-Pro aminopeptidase OS=Fusarium culmorum OX=5516 GN=FCULG_00011396 PE=3 SV=1	FG02530.1	1	0.0130306	74.424	K(1)YDVDDVR	2	-0.61605	2
Peptidase M24	0.000194461	A0A098D8R7	212	K	Putative Xaa-Pro aminopeptidase OS=Fusarium culmorum OX=5516 GN=FCULG_00011396 PE=3 SV=1	FG02530.1	1	0.000126764	87.863	VIK(1)TEYEVALIR	2	0.18913	1
Peptidase M24	0.000194461	A0A098D8R7	185	K	Putative Xaa-Pro aminopeptidase OS=Fusarium culmorum OX=5516 GN=FCULG_00011396 PE=3 SV=1	FG02530.1	1	0.000195495	75.877	TLYVIHTDQAPK(1)LHDRPR	5	-0.039506	1
Peptidase M24	0.000194461	A0A098D8R7	58	K	Putative Xaa-Pro aminopeptidase OS=Fusarium culmorum OX=5516 GN=FCULG_00011396 PE=3 SV=1	FG02530.1	1	0.00238685	86.095	YPAK(1)LHAR	3	-0.59214	1
Domain of unknown function DUF1747	0.030944	Q4HYB8	108	K	FACT complex subunit SPT16 OS=Gibberella zeae (strain PH-1 / ATCC MYA-4620 / FGSC 9075 / NRRL 31084) OX=229533 GN=SPT16 PE=3 SV=1	SPT16	1	0.00065257	100.93	GK(1)DAAENEK	2	0.13962	1
Domain of unknown function DUF1747	0.030944	Q4IJU0	452	K	FACT complex subunit POB3 OS=Gibberella zeae (strain PH-1 / ATCC MYA-4620 / FGSC 9075 / NRRL 31084) OX=229533 GN=POB3 PE=3 SV=1	POB3	1	0.00101944	74.611	EDLK(1)ALESFFK	3	-0.6175	1
Mitochondrial carrier domain	0.147717	I1RQF8	207	K	Carrier protein YMC1, mitochondrial OS=Fusarium culmorum OX=5516 GN=FCULG_00001751 PE=3 SV=1	FG06300.1	1	0.0302587	65.224	K(1)DIPAWK	2	-0.14353	1
Mitochondrial carrier domain	0.147717	A0A1C3YIU6	323	K	Mitochondrial phosphate carrier protein OS=Fusarium sporotrichioides OX=5514 GN=FSPOR_10687 PE=3 SV=1	FGRAMPH1_01T03885	1	0.00367876	86.136	IGK(1)ELGIR	2	-0.37858	1
Mitochondrial carrier domain	0.147717	A0A1C3YIU6	255	K	Mitochondrial phosphate carrier protein OS=Fusarium sporotrichioides OX=5514 GN=FSPOR_10687 PE=3 SV=1	FGRAMPH1_01T03885	1	8.98933e-15	215.09	FVVFEK(1)VSEAVFR	2	-0.42082	2
Mitochondrial carrier domain	0.147717	A0A1C3YIU6	249	K	Mitochondrial phosphate carrier protein OS=Fusarium sporotrichioides OX=5514 GN=FSPOR_10687 PE=3 SV=1	FGRAMPH1_01T03885	1	1.33743e-06	107.35	QIPYTMAK(1)FVVFEK	3	-0.35778	1
Mitochondrial carrier domain	0.147717	I1RCC5	162	K	Mitochondrial phosphate carrier protein 2 OS=Gibberella zeae OX=5518 GN=FGRA07_04068 PE=3 SV=1	FG01230.1	1	0.00733178	56.397	K(1)TYSDMAGPEAATK	3	-0.39589	1
Mitochondrial carrier domain	0.147717	I1RCC5	175	K	Mitochondrial phosphate carrier protein 2 OS=Gibberella zeae OX=5518 GN=FGRA07_04068 PE=3 SV=1	FG01230.1	1	2.43728e-06	102.5	TYSDMAGPEAATK(1)YK	3	0.082353	1
Mitochondrial carrier domain	0.147717	I1RPP5	271	K	ADP,ATP carrier protein OS=Gibberella zeae OX=5518 GN=FGRA07_06191 PE=3 SV=1	FG06021.1	1	0.00029095	108.7	QIVAK(1)EGVK	2	-0.80938	1
Mitochondrial carrier domain	0.147717	I1RPP5	67	K	ADP,ATP carrier protein OS=Gibberella zeae OX=5518 GN=FGRA07_06191 PE=3 SV=1	FG06021.1	1	0.00734558	69.65	YNGIGDCFK(1)R	2	-0.33449	4
Mitochondrial carrier domain	0.147717	I1RPP5	259	K	ADP,ATP carrier protein OS=Gibberella zeae OX=5518 GN=FGRA07_06191 PE=3 SV=1	FG06021.1	1	0.000394813	125.3	YK(1)NTMDAAR	2	-2.346	3
Mitochondrial carrier domain	0.147717	I1RPP5	40	K	ADP,ATP carrier protein OS=Gibberella zeae OX=5518 GN=FGRA07_06191 PE=3 SV=1	FG06021.1	1	0.024547	42.785	VK(1)LLIQNQDEMLK	3	0.21384	1
Mitochondrial carrier domain	0.147717	I1RPP5	156	K	ADP,ATP carrier protein OS=Gibberella zeae OX=5518 GN=FGRA07_06191 PE=3 SV=1	FG06021.1	1	0.000922387	120.45	NAK(1)SGGDR	2	-0.29301	1
Mitochondrial carrier domain	0.147717	I1RPP5	51	K	ADP,ATP carrier protein OS=Gibberella zeae OX=5518 GN=FGRA07_06191 PE=3 SV=1	FG06021.1	1	3.07837e-17	220.97	LLIQNQDEMLK(1)TGR	3	0.15859	6
Mitochondrial carrier domain	0.147717	I1RPP5	58	K	ADP,ATP carrier protein OS=Gibberella zeae OX=5518 GN=FGRA07_06191 PE=3 SV=1	FG06021.1	1	0.000288985	140.78	K(1)YNGIGDCFK	3	-0.093421	3
Mitochondrial carrier domain	0.147717	I1RPP5	279	K	ADP,ATP carrier protein OS=Gibberella zeae OX=5518 GN=FGRA07_06191 PE=3 SV=1	FG06021.1	1	8.00055e-05	88.338	SLFK(1)GAGANILR	3	-0.54085	1
Mitochondrial carrier domain	0.147717	I1RPP5	153	K	ADP,ATP carrier protein OS=Gibberella zeae OX=5518 GN=FGRA07_06191 PE=3 SV=1	FG06021.1	1	0.000909083	99.283	LANDAK(1)NAK	2	0.74331	3
Mitochondrial carrier domain	0.147717	I1RPP5	172	K	ADP,ATP carrier protein OS=Gibberella zeae OX=5518 GN=FGRA07_06191 PE=3 SV=1	FG06021.1	1	6.27034e-07	145.52	K(1)TLASDGIAGLYR	3	0.82366	3
Mitochondrial carrier domain	0.147717	I1RPP5	275	K	ADP,ATP carrier protein OS=Gibberella zeae OX=5518 GN=FGRA07_06191 PE=3 SV=1	FG06021.1	1	0.0145397	67.704	EGVK(1)SLFK	2	-0.84434	1
Mitochondrial carrier domain	0.147717	I1RPP5	171	K	ADP,ATP carrier protein OS=Gibberella zeae OX=5518 GN=FGRA07_06191 PE=3 SV=1	FG06021.1	1	1.50283e-06	158.01	QFNGLVDVYK(1)K	2	-0.84734	4
Mitochondrial carrier domain	0.147717	I1R9Z1	129	K	Peroxisomal membrane protein pmp47b OS=Fusarium langsethiae OX=179993 GN=FLAG1_00930 PE=3 SV=1	FG00308.1	1	0.000417694	105.98	GFFEK(1)AAAK	2	1.1788	1
Mitochondrial carrier domain	0.147717	I1RAV7	116	K	Putative mitochondrial carrier OS=Fusarium culmorum OX=5516 GN=FCULG_00003282 PE=3 SV=1	FG00646.1	1	0.0257056	44.968	NYGSDFENAFGK(1)K	3	1.096	1
Mitochondrial carrier domain	0.147717	I1RCU1	274	K	Mitochondrial DNA replication protein YHM2 OS=Gibberella zeae OX=5518 GN=FGRA07_04256 PE=3 SV=1	FG01421.1	1	0.00133169	70.889	YIYESNGIK(1)GLYR	2	1.2501	1
Mitochondrial carrier domain	0.147717	I1RCU1	215	K	Mitochondrial DNA replication protein YHM2 OS=Gibberella zeae OX=5518 GN=FGRA07_04256 PE=3 SV=1	FG01421.1	1	0.00133188	79.659	EHEK(1)LSAGEK	3	-0.32197	1
Mitochondrial carrier domain	0.147717	I1RCU1	248	K	Mitochondrial DNA replication protein YHM2 OS=Gibberella zeae OX=5518 GN=FGRA07_04256 PE=3 SV=1	FG01421.1	1	0.00502803	97.431	VEMQSK(1)K	2	-0.45731	2
Mitochondrial carrier domain	0.147717	I1RCU1	146	K	Mitochondrial DNA replication protein YHM2 OS=Gibberella zeae OX=5518 GN=FGRA07_04256 PE=3 SV=1	FG01421.1	1	0.011332	62.546	TVEITK(1)HK	3	2.6584	1
Mitochondrial carrier domain	0.147717	I1RCU1	62	K	Mitochondrial DNA replication protein YHM2 OS=Gibberella zeae OX=5518 GN=FGRA07_04256 PE=3 SV=1	FG01421.1	1	0.0062767	57.293	GDSMAK(1)SLGR	2	-0.68424	1
Winged helix-turn-helix DNA-binding domain	0.0500648	I1RTD1	360	K	Rho-GTPase-activating protein 8 OS=Fusarium culmorum OX=5516 GN=FCULG_00007878 PE=4 SV=1	FGRAMPH1_01T24811	1	0.0210823	69.198	EADEK(1)YR	2	0.4823	1
Winged helix-turn-helix DNA-binding domain	0.0500648	V6RKY7	166	K	26s proteasome regulatory subunit n7 OS=Fusarium sp. FIESC_12 OX=1755127 GN=FIE12Z_7651 PE=4 SV=1	FG08444.1	1	1.37532e-13	138.91	AIATYESLFEK(1)TGILGTK	3	1.4873	1
Winged helix-turn-helix DNA-binding domain	0.0500648	V6RKY7	201	K	26s proteasome regulatory subunit n7 OS=Fusarium sp. FIESC_12 OX=1755127 GN=FIE12Z_7651 PE=4 SV=1	FG08444.1	1	0.0106224	56.29	AK(1)GLVDTGGDWDRR	3	-0.028696	1
Winged helix-turn-helix DNA-binding domain	0.0500648	V6RKY7	454	K	26s proteasome regulatory subunit n7 OS=Fusarium sp. FIESC_12 OX=1755127 GN=FIE12Z_7651 PE=4 SV=1	FG08444.1	1	7.86729e-07	129.37	GVIETNRPDDK(1)NK	3	-0.73102	1
Winged helix-turn-helix DNA-binding domain	0.0500648	I1S0T2	112	K	Methionine aminopeptidase 2 OS=Gibberella zeae (strain PH-1 / ATCC MYA-4620 / FGSC 9075 / NRRL 31084) OX=229533 GN=FG10320.1 PE=3 SV=1	FG10320.1	1	0.00157529	129.55	TTDEEK(1)R	2	-2.5297	1
Winged helix-turn-helix DNA-binding domain	0.0500648	I1S0T2	348	K	Methionine aminopeptidase 2 OS=Gibberella zeae (strain PH-1 / ATCC MYA-4620 / FGSC 9075 / NRRL 31084) OX=229533 GN=FG10320.1 PE=3 SV=1	FG10320.1	1	0.00133661	69.276	DDMETSHYAK(1)R	3	-0.47653	1
Winged helix-turn-helix DNA-binding domain	0.0500648	A0A1C3YKF2	192	K	Putative 26S proteasome regulatory subunit rpn3 OS=Fusarium culmorum OX=5516 GN=FCULG_00001471 PE=4 SV=1	FGRAMPH1_01T19357	1	0.00252534	66.538	GADFSK(1)YLSDR	2	-0.79512	1
Winged helix-turn-helix DNA-binding domain	0.0500648	I1RQH3	206	K	Eukaryotic translation initiation factor 3 subunit K OS=Gibberella zeae (strain PH-1 / ATCC MYA-4620 / FGSC 9075 / NRRL 31084) OX=229533 GN=FG06315.1 PE=3 SV=1	FG06315.1	1	0.00124488	79.492	VPSNPDNEAK(1)K	2	0.57403	1
Winged helix-turn-helix DNA-binding domain	0.0500648	I1RCA7	375	K	Pre-mrna-splicing factor brr2 OS=Fusarium langsethiae OX=179993 GN=FLAG1_03459 PE=4 SV=1	FG01210.1	1	0.00373165	78.556	VFWLTK(1)LAR	2	-0.094995	1
Winged helix-turn-helix DNA-binding domain	0.0500648	I1RYH9	427	K	26S proteasome non-ATPase regulatory subunit 12 OS=Fusarium culmorum OX=5516 GN=FCULG_00010331 PE=4 SV=1	FG09432.1	1	0.00019538	86.463	TVYAK(1)IDRPAR	3	4.1709	1
Winged helix-turn-helix DNA-binding domain	0.0500648	I1RYH9	238	K	26S proteasome non-ATPase regulatory subunit 12 OS=Fusarium culmorum OX=5516 GN=FCULG_00010331 PE=4 SV=1	FG09432.1	1	1.64666e-06	100.43	GEEVPEEK(1)EDDTTDLK	3	-0.5677	2
Winged helix-turn-helix DNA-binding domain	0.0500648	I1RYH9	219	K	26S proteasome non-ATPase regulatory subunit 12 OS=Fusarium culmorum OX=5516 GN=FCULG_00010331 PE=4 SV=1	FG09432.1	1	9.70602e-05	98.592	KTAEQIEK(1)EQK	3	-0.63302	1
Winged helix-turn-helix DNA-binding domain	0.0500648	I1RF60	315	K	O-methyltransferase aurJ OS=Gibberella zeae (strain PH-1 / ATCC MYA-4620 / FGSC 9075 / NRRL 31084) OX=229533 GN=aurJ PE=1 SV=1	aurJ	1	0.000241096	77.505	VTFK(1)AHNFFEAQPTK	3	1.6627	1
Winged helix-turn-helix DNA-binding domain	0.0500648	I1RF60	398	K	O-methyltransferase aurJ OS=Gibberella zeae (strain PH-1 / ATCC MYA-4620 / FGSC 9075 / NRRL 31084) OX=229533 GN=aurJ PE=1 SV=1	aurJ	1	0.00115551	117.31	QVFNAK(1)ER	2	-1.0066	3
Winged helix-turn-helix DNA-binding domain	0.0500648	I1RF60	326	K	O-methyltransferase aurJ OS=Gibberella zeae (strain PH-1 / ATCC MYA-4620 / FGSC 9075 / NRRL 31084) OX=229533 GN=aurJ PE=1 SV=1	aurJ	1	3.83173e-06	102.69	AHNFFEAQPTK(1)DATVYMLR	3	-0.44883	1
Winged helix-turn-helix DNA-binding domain	0.0500648	I1RF60	295	K	O-methyltransferase aurJ OS=Gibberella zeae (strain PH-1 / ATCC MYA-4620 / FGSC 9075 / NRRL 31084) OX=229533 GN=aurJ PE=1 SV=1	aurJ	1	3.59817e-06	112.5	AAK(1)EHEEAVSK	3	-0.27926	1
Winged helix-turn-helix DNA-binding domain	0.0500648	I1RPP4	37	K	40S ribosomal protein S25 OS=Fusarium culmorum OX=5516 GN=FCULG_00001445 PE=4 SV=1	FG06020.1	1	0.00126807	87.713	LYK(1)DVQSYR	2	0.76997	1
Winged helix-turn-helix DNA-binding domain	0.0500648	I1RPP4	20	K	40S ribosomal protein S25 OS=Fusarium culmorum OX=5516 GN=FCULG_00001445 PE=4 SV=1	FG06020.1	1	0.0163993	50.897	DK(1)AQHAVVLDK	3	-0.50692	1
Winged helix-turn-helix DNA-binding domain	0.0500648	I1S219	106	K	Histone H1 OS=Fusarium culmorum OX=5516 GN=FCULG_00010754 PE=3 SV=1	FG10800.1	0.999959	0.00181528	79.492	K(1)DSAEKPAAK	3	-1.1486	1
Winged helix-turn-helix DNA-binding domain	0.0500648	I1S219	94	K	Histone H1 OS=Fusarium culmorum OX=5516 GN=FCULG_00010754 PE=3 SV=1	FG10800.1	0.999774	0.0488283	50.127	KQPEPK(1)K	3	0.2578	1
Winged helix-turn-helix DNA-binding domain	0.0500648	I1RFU8	69	K	40s ribosomal protein s19 OS=Fusarium langsethiae OX=179993 GN=FLAG1_05266 PE=4 SV=1	FG02588.1	1	0.00198072	115.49	K(1)TVGVGR	2	0.69537	1
Winged helix-turn-helix DNA-binding domain	0.0500648	I1RFU8	14	K	40s ribosomal protein s19 OS=Fusarium langsethiae OX=179993 GN=FLAG1_05266 PE=4 SV=1	FG02588.1	1	3.69746e-06	88.427	DVDAQK(1)FITAYSAFLK	3	-2.9708	1
Winged helix-turn-helix DNA-binding domain	0.0500648	I1RPU3	49	K	Eukaryotic translation initiation factor 3 subunit E OS=Gibberella zeae (strain PH-1 / ATCC MYA-4620 / FGSC 9075 / NRRL 31084) OX=229533 GN=FG06073.1 PE=3 SV=1	FG06073.1	1	0.00501459	83.869	AK(1)ELLSGK	2	-0.59683	1
Alpha crystallin/Hsp20 domain	0.030944	I1RAM2	286	K	Heat shock protein 16 OS=Fusarium langsethiae OX=179993 GN=FLAG1_00369 PE=3 SV=1	FG00554.1	1	0.0438783	58.815	K(1)VGMFER	2	0.55233	1
Alpha crystallin/Hsp20 domain	0.030944	I1RC55	161	K	30 kDa heat shock protein OS=Gibberella zeae OX=5518 GN=FGRA07_03994 PE=3 SV=1	FG01158.1	0.99999	0.000393617	80.102	KPVDQSK(1)YWLTER	3	-0.14786	1
Cytochrome b5-like heme/steroid binding domain	0.000119136	I1S210	432	K	Acyl-dehydrogenase OS=Fusarium longipes OX=694270 GN=FLONG3_11051 PE=4 SV=1	FG10790.1	1	0.00778744	71.877	MK(1)LAHMAR	3	-1.2482	2
Cytochrome b5-like heme/steroid binding domain	0.000119136	I1RQ48	330	K	Acyl-CoA desaturase OS=Gibberella zeae (strain PH-1 / ATCC MYA-4620 / FGSC 9075 / NRRL 31084) OX=229533 GN=FG06184.1 PE=3 SV=1	FG06184.1	1	0.00346826	104.21	VQQLQK(1)K	3	-0.52499	2
Cytochrome b5-like heme/steroid binding domain	0.000119136	I1RQ48	148	K	Acyl-CoA desaturase OS=Gibberella zeae (strain PH-1 / ATCC MYA-4620 / FGSC 9075 / NRRL 31084) OX=229533 GN=FG06184.1 PE=3 SV=1	FG06184.1	1	3.46735e-06	128.68	YTDTDK(1)DPYSVR	2	-0.89423	2
Cytochrome b5-like heme/steroid binding domain	0.000119136	I1RQ48	322	K	Acyl-CoA desaturase OS=Gibberella zeae (strain PH-1 / ATCC MYA-4620 / FGSC 9075 / NRRL 31084) OX=229533 GN=FG06184.1 PE=3 SV=1	FG06184.1	1	0.00268153	94.692	ANEIEK(1)GR	2	-0.47892	1
Cytochrome b5-like heme/steroid binding domain	0.000119136	I1RYA0	320	K	Fumarate reductase OS=Fusarium culmorum OX=5516 GN=FCULG_00010433 PE=4 SV=1	FG09341.1	1	0.0102693	57.401	ASK(1)VLDFHTR	3	-0.75544	1
Cytochrome b5-like heme/steroid binding domain	0.000119136	I1RYA0	79	K	Fumarate reductase OS=Fusarium culmorum OX=5516 GN=FCULG_00010433 PE=4 SV=1	FG09341.1	1	0.00754287	62.633	DK(1)ARPDLIK	3	0.065972	1
Cytochrome b5-like heme/steroid binding domain	0.000119136	I1RZJ8	213	K	Delta10-(E)-sphingolipid desaturase OS=Gibberella zeae OX=5518 GN=FGRA07_07543 PE=2 SV=1	FG09845.1	1	0.0499866	43.77	ETQAK(1)IASK	2	1.1664	1
Cytochrome b5-like heme/steroid binding domain	0.000119136	I1RPP8	210	K	Cytochrome b5 heme steroid-containing protein OS=Fusarium langsethiae OX=179993 GN=FLAG1_01590 PE=3 SV=1	FG06024.1	1	0.00319945	90.15	ELEEAK(1)QK	2	0.72507	1
Cytochrome b5-like heme/steroid binding domain	0.000119136	I1RPP8	250	K	Cytochrome b5 heme steroid-containing protein OS=Fusarium langsethiae OX=179993 GN=FLAG1_01590 PE=3 SV=1	FG06024.1	1	0.00886375	80.165	K(1)LCGQAQK	2	0.21735	1
Cytochrome b5-like heme/steroid binding domain	0.000119136	I1RPP8	257	K	Cytochrome b5 heme steroid-containing protein OS=Fusarium langsethiae OX=179993 GN=FLAG1_01590 PE=3 SV=1	FG06024.1	0.999593	0.0261518	50.484	KLCGQAQK(1)SR	3	0.42099	1
Cytochrome b5-like heme/steroid binding domain	0.000119136	A0A1C3YIF8	999	K	Chitin synthase OS=Gibberella zeae OX=5518 GN=FGRA07_00245 PE=4 SV=1	FGRAMPH1_01T04739	1	0.00028584	110.08	NSPGTNIK(1)K	2	0.18638	1
Cytochrome b5-like heme/steroid binding domain	0.000119136	I1RWF4	28	K	Putative cytochrome b5 OS=Fusarium culmorum OX=5516 GN=FCULG_00002337 PE=3 SV=1	FG08620.1	1	4.45453e-06	96.208	DIYMVVHDK(1)VYDCSK	3	-0.43869	3
Cytochrome b5-like heme/steroid binding domain	0.000119136	I1RWF4	89	K	Putative cytochrome b5 OS=Fusarium culmorum OX=5516 GN=FCULG_00002337 PE=3 SV=1	FG08620.1	1	0.00122193	82.831	RLPGDEGPK(1)R	2	0.53967	2
Cytochrome b5-like heme/steroid binding domain	0.000119136	I1RWF4	80	K	Putative cytochrome b5 OS=Fusarium culmorum OX=5516 GN=FCULG_00002337 PE=3 SV=1	FG08620.1	1	4.07382e-07	151.3	EVLEGLLVGELK(1)R	2	-0.51832	4
Cytochrome b5-like heme/steroid binding domain	0.000119136	I1RWF4	19	K	Putative cytochrome b5 OS=Fusarium culmorum OX=5516 GN=FCULG_00002337 PE=3 SV=1	FG08620.1	1	0.000252535	67.827	EFTMQDVAEHNTSK(1)DIYMVVHDK	4	-3.6241	1
Cytochrome b5-like heme/steroid binding domain	0.000119136	I1RMH4	58	K	Ceramide very long chain fatty acid hydroxylase OS=Gibberella zeae (strain PH-1 / ATCC MYA-4620 / FGSC 9075 / NRRL 31084) OX=229533 GN=FG05164.1 PE=3 SV=1	FG05164.1	1	0.00552712	89.698	DIEK(1)ILK	2	0.21945	2
Cytochrome b5-like heme/steroid binding domain	0.000119136	I1RGA1	153	K	Damage response protein 1 OS=Fusarium culmorum OX=5516 GN=FCULG_00011649 PE=3 SV=1	FG02758.1	1	0.00214842	73.499	FLEK(1)YNVVGK	3	-0.043268	1
Cytochrome b5-like heme/steroid binding domain	0.000119136	I1RE84	1097	K	Chitin synthase 8 OS=Fusarium culmorum OX=5516 GN=FCULG_00004728 PE=3 SV=1	FG01964.1	1	0.0404425	56.81	YVEK(1)LAR	2	0.82567	1
Cytochrome b5-like heme/steroid binding domain	0.000119136	I1RE84	1156	K	Chitin synthase 8 OS=Fusarium culmorum OX=5516 GN=FCULG_00004728 PE=3 SV=1	FG01964.1	1	0.000854051	96.604	SAK(1)GQDVSK	2	-1.1437	1
Cytochrome b5-like heme/steroid binding domain	0.000119136	I1RE84	1085	K	Chitin synthase 8 OS=Fusarium culmorum OX=5516 GN=FCULG_00004728 PE=3 SV=1	FG01964.1	1	0.00779074	79.454	HVYLK(1)GR	3	-0.30089	1
Proteinase propeptide inhibitor	0.00227049	A0A1C3YIB6	120	K	Peptidase inhibitor i9 OS=Fusarium langsethiae OX=179993 GN=FLAG1_04747 PE=4 SV=1	FGRAMPH1_01T04731	1	3.76354e-06	102.29	DQGGK(1)ITHEYSLIK	3	0.11913	1
Proteinase propeptide inhibitor	0.00227049	A0A1C3YIB6	115	K	Peptidase inhibitor i9 OS=Fusarium langsethiae OX=179993 GN=FLAG1_04747 PE=4 SV=1	FGRAMPH1_01T04731	1	0.00196088	80.755	QHAK(1)DQGGK	3	0.26522	1
Proteinase propeptide inhibitor	0.00227049	I1S379	197	K	Metallocarboxypeptidase A-like protein OS=Fusarium culmorum OX=5516 GN=FCULG_00012553 PE=4 SV=1	FG11249.1	1	3.72342e-07	150.05	YASDAAVK(1)AIVDK	2	-0.21359	4
Proteinase propeptide inhibitor	0.00227049	I1S379	159	K	Metallocarboxypeptidase A-like protein OS=Fusarium culmorum OX=5516 GN=FCULG_00012553 PE=4 SV=1	FG11249.1	1	3.96837e-05	85.178	GSK(1)PAVVFHGTVHAR	3	-0.35114	2
Proteinase propeptide inhibitor	0.00227049	I1S379	370	K	Metallocarboxypeptidase A-like protein OS=Fusarium culmorum OX=5516 GN=FCULG_00012553 PE=4 SV=1	FG11249.1	1	0.000135531	132.25	AK(1)YAYTIELR	2	0.3631	6
Proteinase propeptide inhibitor	0.00227049	I1S379	156	K	Metallocarboxypeptidase A-like protein OS=Fusarium culmorum OX=5516 GN=FCULG_00012553 PE=4 SV=1	FG11249.1	1	1.31575e-08	110.35	ALTGIHIWGSGGK(1)GSK	3	-0.46188	2
Proteinase propeptide inhibitor	0.00227049	I1S379	250	K	Metallocarboxypeptidase A-like protein OS=Fusarium culmorum OX=5516 GN=FCULG_00012553 PE=4 SV=1	FG11249.1	1	1.10018e-23	184.88	NWPYK(1)WELTGGASTNPCDETFK	4	1.0853	2
Proteinase propeptide inhibitor	0.00227049	I1S379	368	K	Metallocarboxypeptidase A-like protein OS=Fusarium culmorum OX=5516 GN=FCULG_00012553 PE=4 SV=1	FG11249.1	1	1.36381e-18	194.19	ALYATTGDSIDYVQGVAK(1)AK	4	2.6307	9
Proteinase propeptide inhibitor	0.00227049	I1S379	267	K	Metallocarboxypeptidase A-like protein OS=Fusarium culmorum OX=5516 GN=FCULG_00012553 PE=4 SV=1	FG11249.1	1	2.12963e-24	216.16	WELTGGASTNPCDETFK(1)GR	4	0.54054	9
Proteinase propeptide inhibitor	0.00227049	I1S379	202	K	Metallocarboxypeptidase A-like protein OS=Fusarium culmorum OX=5516 GN=FCULG_00012553 PE=4 SV=1	FG11249.1	1	2.06913e-28	189.18	AIVDK(1)YDFYITPIVNPDGFVYTQTTNR	2	1.1799	10
Proteinase propeptide inhibitor	0.00227049	I1S379	278	K	Metallocarboxypeptidase A-like protein OS=Fusarium culmorum OX=5516 GN=FCULG_00012553 PE=4 SV=1	FG11249.1	1	5.91583e-33	238.93	AAGDSPELK(1)AIVGQIDSLAAGR	3	1.0352	14
Proteinase propeptide inhibitor	0.00227049	I1S379	380	K	Metallocarboxypeptidase A-like protein OS=Fusarium culmorum OX=5516 GN=FCULG_00012553 PE=4 SV=1	FG11249.1	1	8.53061e-28	242.34	DK(1)GTYGFSLPASQIQPTVR	2	1.2091	9
Proteinase propeptide inhibitor	0.00227049	A0A1C3YIM6	291	K	Putative succinyl-3-ketoacid-coenzyme a mitochondrial OS=Fusarium sporotrichioides OX=5514 GN=FSPOR_3191 PE=4 SV=1	FGRAMPH1_01T05171	0.999992	0.0157621	52.318	GEKPADSPENAGLDK(1)FVR	3	-0.33623	1
Proteinase propeptide inhibitor	0.00227049	I1R9N9	237	K	Cerevisin OS=Gibberella zeae OX=5518 GN=FGRA07_10237 PE=3 SV=1	FG00192.1	1	5.14903e-11	133.27	TIPSGDADEDGNGHGTHCSGTVAGK(1)K	4	0.42947	3
Proteinase propeptide inhibitor	0.00227049	I1R9N9	251	K	Cerevisin OS=Gibberella zeae OX=5518 GN=FGRA07_10237 PE=3 SV=1	FG00192.1	1	0.000137856	134.25	ASVYAVK(1)VLR	3	-0.61707	4
Proteinase propeptide inhibitor	0.00227049	I1R9N9	291	K	Cerevisin OS=Gibberella zeae OX=5518 GN=FGRA07_10237 PE=3 SV=1	FG00192.1	1	1.29219e-13	201.57	GFK(1)GSVANMSLGGGK	2	0.33131	12
Proteinase propeptide inhibitor	0.00227049	I1R9N9	303	K	Cerevisin OS=Gibberella zeae OX=5518 GN=FGRA07_10237 PE=3 SV=1	FG00192.1	1	4.37565e-47	258.48	GSVANMSLGGGK(1)TQALDAAVNAAVR	4	-1.2525	20
Proteinase propeptide inhibitor	0.00227049	I1R9N9	266	K	Cerevisin OS=Gibberella zeae OX=5518 GN=FGRA07_10237 PE=3 SV=1	FG00192.1	1	8.28903e-35	208.12	SNGSGSMSDVVK(1)GVEFAATSHLEQK	5	-1.2868	10
Proteinase propeptide inhibitor	0.00227049	I1R9N9	288	K	Cerevisin OS=Gibberella zeae OX=5518 GN=FGRA07_10237 PE=3 SV=1	FG00192.1	0.836586	0.000382877	72.583	K(0.837)GFK(0.163)GSVANMSLGGGK	3	-0.65641	3
Proteinase propeptide inhibitor	0.00227049	I1R9N9	279	K	Cerevisin OS=Gibberella zeae OX=5518 GN=FGRA07_10237 PE=3 SV=1	FG00192.1	1	7.2829e-23	238.43	GVEFAATSHLEQK(1)K	3	2.5507	9
Proteinase propeptide inhibitor	0.00227049	I1R9N9	243	K	Cerevisin OS=Gibberella zeae OX=5518 GN=FGRA07_10237 PE=3 SV=1	FG00192.1	1	0.00217077	77.058	KYGVAK(1)K	3	1.1736	1
Proteinase propeptide inhibitor	0.00227049	I1R9N9	200	K	Cerevisin OS=Gibberella zeae OX=5518 GN=FGRA07_10237 PE=3 SV=1	FG00192.1	1	2.43796e-48	260.14	YLYSSDGGEGVDAYIVDTGTNIK(1)HVDFEGR	3	-1.789	6
Proteinase propeptide inhibitor	0.00227049	I1R9N9	212	K	Cerevisin OS=Gibberella zeae OX=5518 GN=FGRA07_10237 PE=3 SV=1	FG00192.1	1	1.1044e-05	73.361	AHWGK(1)TIPSGDADEDGNGHGTHCSGTVAGK	5	-0.91203	1
Proteinase propeptide inhibitor	0.00227049	I1R9N9	244	K	Cerevisin OS=Gibberella zeae OX=5518 GN=FGRA07_10237 PE=3 SV=1	FG00192.1	1	0.00113922	118.71	K(1)ASVYAVK	3	-0.69369	5
Proteinase propeptide inhibitor	0.00227049	I1R9N9	462	K	Cerevisin OS=Gibberella zeae OX=5518 GN=FGRA07_10237 PE=3 SV=1	FG00192.1	1	0.000426655	120.77	K(1)IVEAGSYK	2	0.30558	1
Proteinase propeptide inhibitor	0.00227049	I1RH33	594	K	Tripeptidyl-peptidase sed4 OS=Fusarium culmorum OX=5516 GN=FCULG_00005484 PE=4 SV=1	FG03072.1	1	0.0376094	53.775	LK(1)DLVLSF	2	0.40244	1
Proteinase propeptide inhibitor	0.00227049	I1RHQ4	385	K	Alkaline proteinase OS=Gibberella zeae OX=5518 GN=FGRA07_02335 PE=3 SV=1	FG03315.1	1	0.000422949	127.93	IK(1)ALATTGR	2	-0.204	1
Proteinase propeptide inhibitor	0.00227049	I1RB96	217	K	Alkaline proteinase OS=Gibberella zeae OX=5518 GN=FGRA07_00951 PE=3 SV=1	FG00806.1	1	0.00414128	101.28	TYGVAK(1)K	2	0.06501	16
Proteinase propeptide inhibitor	0.00227049	I1RB96	393	K	Alkaline proteinase OS=Gibberella zeae OX=5518 GN=FGRA07_00951 PE=3 SV=1	FG00806.1	1	4.79939e-79	328.28	GVSGVSGVTNWLTSTATSGK(1)ITGNLR	3	0.65074	18
Proteinase propeptide inhibitor	0.00227049	I1RB96	148	K	Alkaline proteinase OS=Gibberella zeae OX=5518 GN=FGRA07_00951 PE=3 SV=1	FG00806.1	1	4.66397e-30	182.17	SK(1)GSTSYIYDTNAGSGTYAYIVDTGIITSHNEFEGR	4	-0.96633	15
Proteinase propeptide inhibitor	0.00227049	I1RB96	218	K	Alkaline proteinase OS=Gibberella zeae OX=5518 GN=FGRA07_00951 PE=3 SV=1	FG00806.1	1	0.00111744	130.66	K(1)ATIQAVK	2	0.39578	15
Proteinase propeptide inhibitor	0.00227049	I1RB96	211	K	Alkaline proteinase OS=Gibberella zeae OX=5518 GN=FGRA07_00951 PE=3 SV=1	FG00806.1	1	1.03008e-39	218.19	AQAVYTAFSGQNADTNGHGTHVAGTIAGK(1)TYGVAK	4	-0.60889	8
Flavodoxin/nitric oxide synthase	0.0435469	I1RE90	1050	K	Bifunctional cytochrome P450/NADPH--P450 reductase OS=Gibberella zeae (strain PH-1 / ATCC MYA-4620 / FGSC 9075 / NRRL 31084) OX=229533 GN=FG01972.1 PE=3 SV=1	FG01972.1	1	0.00335129	88.819	GATEEK(1)AR	2	-1.0764	1
Flavodoxin/nitric oxide synthase	0.0435469	I1RE90	1044	K	Bifunctional cytochrome P450/NADPH--P450 reductase OS=Gibberella zeae (strain PH-1 / ATCC MYA-4620 / FGSC 9075 / NRRL 31084) OX=229533 GN=FG01972.1 PE=3 SV=1	FG01972.1	1	2.37267e-06	105.19	SEATQEGK(1)GATEEK	3	-0.30217	2
Flavodoxin/nitric oxide synthase	0.0435469	I1RZE7	672	K	NADPH--cytochrome P450 reductase OS=Gibberella zeae (strain PH-1 / ATCC MYA-4620 / FGSC 9075 / NRRL 31084) OX=229533 GN=FG09786.1 PE=3 SV=1	FG09786.1	1	5.81476e-05	94.402	GVSEAK(1)GEEIVK	3	0.38518	1
Flavodoxin/nitric oxide synthase	0.0435469	I1RZE7	179	K	NADPH--cytochrome P450 reductase OS=Gibberella zeae (strain PH-1 / ATCC MYA-4620 / FGSC 9075 / NRRL 31084) OX=229533 GN=FG09786.1 PE=3 SV=1	FG09786.1	1	0.00261785	99.568	K(1)VDQALEK	2	-0.67379	2
Flavodoxin/nitric oxide synthase	0.0435469	I1RZE7	517	K	NADPH--cytochrome P450 reductase OS=Gibberella zeae (strain PH-1 / ATCC MYA-4620 / FGSC 9075 / NRRL 31084) OX=229533 GN=FG09786.1 PE=3 SV=1	FG09786.1	1	0.00100933	66.393	NK(1)YDGIHVPVHVR	4	-0.59424	1
Flavodoxin/nitric oxide synthase	0.0435469	I1RZE7	186	K	NADPH--cytochrome P450 reductase OS=Gibberella zeae (strain PH-1 / ATCC MYA-4620 / FGSC 9075 / NRRL 31084) OX=229533 GN=FG09786.1 PE=3 SV=1	FG09786.1	0.999994	3.45336e-05	93.348	KVDQALEK(1)FGAHR	4	0.0059698	1
Flavodoxin/nitric oxide synthase	0.0435469	I1RZE7	603	K	NADPH--cytochrome P450 reductase OS=Gibberella zeae (strain PH-1 / ATCC MYA-4620 / FGSC 9075 / NRRL 31084) OX=229533 GN=FG09786.1 PE=3 SV=1	FG09786.1	1	6.98718e-13	185.63	EALGDK(1)FEMITAFSR	2	0.23667	2
Flavodoxin/nitric oxide synthase	0.0435469	I1RZE7	617	K	NADPH--cytochrome P450 reductase OS=Gibberella zeae (strain PH-1 / ATCC MYA-4620 / FGSC 9075 / NRRL 31084) OX=229533 GN=FG09786.1 PE=3 SV=1	FG09786.1	1	0.00114042	86.472	K(1)VYVQHR	2	0.064974	2
Flavodoxin/nitric oxide synthase	0.0435469	I1RCS6	50	K	Minor allergen alt a 7 OS=Fusarium langsethiae OX=179993 GN=FLAG1_05596 PE=4 SV=1	FGRAMPH1_01T03447	1	3.12864e-06	85.423	AGGTADLFQVPETLPEEVLAK(1)MHAPPK	5	0.33473	3
Flavodoxin/nitric oxide synthase	0.0435469	I1RCS6	99	K	Minor allergen alt a 7 OS=Fusarium langsethiae OX=179993 GN=FLAG1_05596 PE=4 SV=1	FGRAMPH1_01T03447	1	6.20723e-22	223.5	AFWDQTGK(1)QWASGGFWGK	3	1.2739	3
Flavodoxin/nitric oxide synthase	0.0435469	I1RCS6	201	K	Minor allergen alt a 7 OS=Fusarium langsethiae OX=179993 GN=FLAG1_05596 PE=4 SV=1	FGRAMPH1_01T03447	1	3.81732e-09	126.25	ELELAQVQGEHFYQTVAK(1)FTG	3	2.7268	2
Flavodoxin/nitric oxide synthase	0.0435469	I1RCS6	183	K	Minor allergen alt a 7 OS=Fusarium langsethiae OX=179993 GN=FLAG1_05596 PE=4 SV=1	FGRAMPH1_01T03447	1	4.29152e-24	192.75	QPSAK(1)ELELAQVQGEHFYQTVAK	3	-0.51824	4
Flavodoxin/nitric oxide synthase	0.0435469	I1RCS6	24	K	Minor allergen alt a 7 OS=Fusarium langsethiae OX=179993 GN=FLAG1_05596 PE=4 SV=1	FGRAMPH1_01T03447	1	1.41775e-06	150.34	QLAEAEK(1)AGIEK	2	0.35978	2
Flavodoxin/nitric oxide synthase	0.0435469	I1RCS6	91	K	Minor allergen alt a 7 OS=Fusarium langsethiae OX=179993 GN=FLAG1_05596 PE=4 SV=1	FGRAMPH1_01T03447	1	4.42778e-14	150.93	YGNFPAQWK(1)AFWDQTGK	3	-0.18057	2
Flavodoxin/nitric oxide synthase	0.0435469	I1RCS6	29	K	Minor allergen alt a 7 OS=Fusarium langsethiae OX=179993 GN=FLAG1_05596 PE=4 SV=1	FGRAMPH1_01T03447	1	1.07313e-20	173.89	AGIEK(1)AGGTADLFQVPETLPEEVLAK	3	-1.3291	1
Translation elongation factor EFTu/EF1A, C-terminal	0.0575902	I1RWX5	42	K	Elongation factor 1-alpha OS=Gibberella zeae (strain PH-1 / ATCC MYA-4620 / FGSC 9075 / NRRL 31084) OX=229533 GN=FG08811.1 PE=3 SV=1	FG08811.1	1	0.00755814	84.615	TIEK(1)FEK	3	-0.33411	2
Translation elongation factor EFTu/EF1A, C-terminal	0.0575902	I1RWX5	243	K	Elongation factor 1-alpha OS=Gibberella zeae (strain PH-1 / ATCC MYA-4620 / FGSC 9075 / NRRL 31084) OX=229533 GN=FG08811.1 PE=3 SV=1	FG08811.1	1	0.00341348	85.676	RPNDK(1)PLR	3	1.8729	1
Translation elongation factor EFTu/EF1A, C-terminal	0.0575902	I1RWX5	449	K	Elongation factor 1-alpha OS=Gibberella zeae (strain PH-1 / ATCC MYA-4620 / FGSC 9075 / NRRL 31084) OX=229533 GN=FG08811.1 PE=3 SV=1	FG08811.1	1	0.00210045	79.492	STGAAGK(1)VTK	2	0.50708	1
Translation elongation factor EFTu/EF1A, C-terminal	0.0575902	I1RWX5	160	K	Elongation factor 1-alpha OS=Gibberella zeae (strain PH-1 / ATCC MYA-4620 / FGSC 9075 / NRRL 31084) OX=229533 GN=FG08811.1 PE=3 SV=1	FG08811.1	1	0.000160257	121.68	MDTTK(1)WSEAR	2	0.55035	2
Translation elongation factor EFTu/EF1A, C-terminal	0.0575902	I1RWX5	377	K	Elongation factor 1-alpha OS=Gibberella zeae (strain PH-1 / ATCC MYA-4620 / FGSC 9075 / NRRL 31084) OX=229533 GN=FG08811.1 PE=3 SV=1	FG08811.1	1	0.000182753	88.021	FAEIQEK(1)IDRR	3	-0.29567	2
Translation elongation factor EFTu/EF1A, C-terminal	0.0575902	I1RSQ4	293	K	Elongation factor Tu OS=Gibberella zeae (strain PH-1 / ATCC MYA-4620 / FGSC 9075 / NRRL 31084) OX=229533 GN=FG07182.1 PE=3 SV=1	FG07182.1	1	2.75035e-06	101.53	DQEIELVGK(1)GQEVIK	3	0.13076	1
Beta-lactamase-related	0.263475	I1RTM7	95	K	D-aminopeptidase OS=Fusarium culmorum OX=5516 GN=FCULG_00007766 PE=4 SV=1	FG07538.1	1	0.0429507	40.724	EQFETK(1)LK	3	-0.10027	1
Beta-lactamase-related	0.263475	I1RHU9	369	K	Protein flp OS=Fusarium sp. FIESC_12 OX=1755127 GN=FIE12Z_11155 PE=4 SV=1	FG03364.1	1	0.0348136	54.982	FDIEK(1)ELR	2	-0.026498	1
Beta-lactamase-related	0.263475	I1RHU9	264	K	Protein flp OS=Fusarium sp. FIESC_12 OX=1755127 GN=FIE12Z_11155 PE=4 SV=1	FG03364.1	1	0.0509308	56.432	K(1)DGPLSK	2	-1.7699	1
Beta-lactamase-related	0.263475	I1RGK5	221	K	Acyltransferase mlcH OS=Fusarium culmorum OX=5516 GN=FCULG_00005273 PE=4 SV=1	FG02875.1	1	0.000710819	91.265	SK(1)LAYMHQR	3	0.64897	1
Beta-lactamase-related	0.263475	I1RGK5	233	K	Acyltransferase mlcH OS=Fusarium culmorum OX=5516 GN=FCULG_00005273 PE=4 SV=1	FG02875.1	1	0.0171638	73.665	DQDGK(1)LR	2	-0.66065	2
Beta-lactamase-related	0.263475	I1RGK5	116	K	Acyltransferase mlcH OS=Fusarium culmorum OX=5516 GN=FCULG_00005273 PE=4 SV=1	FG02875.1	1	0.0140472	80.229	K(1)NLITLR	2	0.024973	1
Beta-lactamase-related	0.263475	I1RGK5	115	K	Acyltransferase mlcH OS=Fusarium culmorum OX=5516 GN=FCULG_00005273 PE=4 SV=1	FG02875.1	0.999999	0.00108149	73.881	VLKPDGTFEDK(1)K	3	-0.13399	1
Peptidase S8 propeptide/proteinase inhibitor I9	0.0518626	A0A1C3YIB6	120	K	Peptidase inhibitor i9 OS=Fusarium langsethiae OX=179993 GN=FLAG1_04747 PE=4 SV=1	FGRAMPH1_01T04731	1	3.76354e-06	102.29	DQGGK(1)ITHEYSLIK	3	0.11913	1
Peptidase S8 propeptide/proteinase inhibitor I9	0.0518626	A0A1C3YIB6	115	K	Peptidase inhibitor i9 OS=Fusarium langsethiae OX=179993 GN=FLAG1_04747 PE=4 SV=1	FGRAMPH1_01T04731	1	0.00196088	80.755	QHAK(1)DQGGK	3	0.26522	1
Peptidase S8 propeptide/proteinase inhibitor I9	0.0518626	I1R9N9	237	K	Cerevisin OS=Gibberella zeae OX=5518 GN=FGRA07_10237 PE=3 SV=1	FG00192.1	1	5.14903e-11	133.27	TIPSGDADEDGNGHGTHCSGTVAGK(1)K	4	0.42947	3
Peptidase S8 propeptide/proteinase inhibitor I9	0.0518626	I1R9N9	251	K	Cerevisin OS=Gibberella zeae OX=5518 GN=FGRA07_10237 PE=3 SV=1	FG00192.1	1	0.000137856	134.25	ASVYAVK(1)VLR	3	-0.61707	4
Peptidase S8 propeptide/proteinase inhibitor I9	0.0518626	I1R9N9	291	K	Cerevisin OS=Gibberella zeae OX=5518 GN=FGRA07_10237 PE=3 SV=1	FG00192.1	1	1.29219e-13	201.57	GFK(1)GSVANMSLGGGK	2	0.33131	12
Peptidase S8 propeptide/proteinase inhibitor I9	0.0518626	I1R9N9	303	K	Cerevisin OS=Gibberella zeae OX=5518 GN=FGRA07_10237 PE=3 SV=1	FG00192.1	1	4.37565e-47	258.48	GSVANMSLGGGK(1)TQALDAAVNAAVR	4	-1.2525	20
Peptidase S8 propeptide/proteinase inhibitor I9	0.0518626	I1R9N9	266	K	Cerevisin OS=Gibberella zeae OX=5518 GN=FGRA07_10237 PE=3 SV=1	FG00192.1	1	8.28903e-35	208.12	SNGSGSMSDVVK(1)GVEFAATSHLEQK	5	-1.2868	10
Peptidase S8 propeptide/proteinase inhibitor I9	0.0518626	I1R9N9	288	K	Cerevisin OS=Gibberella zeae OX=5518 GN=FGRA07_10237 PE=3 SV=1	FG00192.1	0.836586	0.000382877	72.583	K(0.837)GFK(0.163)GSVANMSLGGGK	3	-0.65641	3
Peptidase S8 propeptide/proteinase inhibitor I9	0.0518626	I1R9N9	279	K	Cerevisin OS=Gibberella zeae OX=5518 GN=FGRA07_10237 PE=3 SV=1	FG00192.1	1	7.2829e-23	238.43	GVEFAATSHLEQK(1)K	3	2.5507	9
Peptidase S8 propeptide/proteinase inhibitor I9	0.0518626	I1R9N9	243	K	Cerevisin OS=Gibberella zeae OX=5518 GN=FGRA07_10237 PE=3 SV=1	FG00192.1	1	0.00217077	77.058	KYGVAK(1)K	3	1.1736	1
Peptidase S8 propeptide/proteinase inhibitor I9	0.0518626	I1R9N9	200	K	Cerevisin OS=Gibberella zeae OX=5518 GN=FGRA07_10237 PE=3 SV=1	FG00192.1	1	2.43796e-48	260.14	YLYSSDGGEGVDAYIVDTGTNIK(1)HVDFEGR	3	-1.789	6
Peptidase S8 propeptide/proteinase inhibitor I9	0.0518626	I1R9N9	212	K	Cerevisin OS=Gibberella zeae OX=5518 GN=FGRA07_10237 PE=3 SV=1	FG00192.1	1	1.1044e-05	73.361	AHWGK(1)TIPSGDADEDGNGHGTHCSGTVAGK	5	-0.91203	1
Peptidase S8 propeptide/proteinase inhibitor I9	0.0518626	I1R9N9	244	K	Cerevisin OS=Gibberella zeae OX=5518 GN=FGRA07_10237 PE=3 SV=1	FG00192.1	1	0.00113922	118.71	K(1)ASVYAVK	3	-0.69369	5
Peptidase S8 propeptide/proteinase inhibitor I9	0.0518626	I1R9N9	462	K	Cerevisin OS=Gibberella zeae OX=5518 GN=FGRA07_10237 PE=3 SV=1	FG00192.1	1	0.000426655	120.77	K(1)IVEAGSYK	2	0.30558	1
Peptidase S8 propeptide/proteinase inhibitor I9	0.0518626	I1RHQ4	385	K	Alkaline proteinase OS=Gibberella zeae OX=5518 GN=FGRA07_02335 PE=3 SV=1	FG03315.1	1	0.000422949	127.93	IK(1)ALATTGR	2	-0.204	1
Peptidase S8 propeptide/proteinase inhibitor I9	0.0518626	I1RB96	217	K	Alkaline proteinase OS=Gibberella zeae OX=5518 GN=FGRA07_00951 PE=3 SV=1	FG00806.1	1	0.00414128	101.28	TYGVAK(1)K	2	0.06501	16
Peptidase S8 propeptide/proteinase inhibitor I9	0.0518626	I1RB96	393	K	Alkaline proteinase OS=Gibberella zeae OX=5518 GN=FGRA07_00951 PE=3 SV=1	FG00806.1	1	4.79939e-79	328.28	GVSGVSGVTNWLTSTATSGK(1)ITGNLR	3	0.65074	18
Peptidase S8 propeptide/proteinase inhibitor I9	0.0518626	I1RB96	148	K	Alkaline proteinase OS=Gibberella zeae OX=5518 GN=FGRA07_00951 PE=3 SV=1	FG00806.1	1	4.66397e-30	182.17	SK(1)GSTSYIYDTNAGSGTYAYIVDTGIITSHNEFEGR	4	-0.96633	15
Peptidase S8 propeptide/proteinase inhibitor I9	0.0518626	I1RB96	218	K	Alkaline proteinase OS=Gibberella zeae OX=5518 GN=FGRA07_00951 PE=3 SV=1	FG00806.1	1	0.00111744	130.66	K(1)ATIQAVK	2	0.39578	15
Peptidase S8 propeptide/proteinase inhibitor I9	0.0518626	I1RB96	211	K	Alkaline proteinase OS=Gibberella zeae OX=5518 GN=FGRA07_00951 PE=3 SV=1	FG00806.1	1	1.03008e-39	218.19	AQAVYTAFSGQNADTNGHGTHVAGTIAGK(1)TYGVAK	4	-0.60889	8
DEK, C-terminal	0.030944	A0A1C3YIF8	999	K	Chitin synthase OS=Gibberella zeae OX=5518 GN=FGRA07_00245 PE=4 SV=1	FGRAMPH1_01T04739	1	0.00028584	110.08	NSPGTNIK(1)K	2	0.18638	1
DEK, C-terminal	0.030944	I1RE84	1097	K	Chitin synthase 8 OS=Fusarium culmorum OX=5516 GN=FCULG_00004728 PE=3 SV=1	FG01964.1	1	0.0404425	56.81	YVEK(1)LAR	2	0.82567	1
DEK, C-terminal	0.030944	I1RE84	1156	K	Chitin synthase 8 OS=Fusarium culmorum OX=5516 GN=FCULG_00004728 PE=3 SV=1	FG01964.1	1	0.000854051	96.604	SAK(1)GQDVSK	2	-1.1437	1
DEK, C-terminal	0.030944	I1RE84	1085	K	Chitin synthase 8 OS=Fusarium culmorum OX=5516 GN=FCULG_00004728 PE=3 SV=1	FG01964.1	1	0.00779074	79.454	HVYLK(1)GR	3	-0.30089	1
Isopropylmalate dehydrogenase-like domain	0.0435469	I1RNY6	310	K	Isocitrate dehydrogenase [NAD] subunit, mitochondrial OS=Gibberella zeae (strain PH-1 / ATCC MYA-4620 / FGSC 9075 / NRRL 31084) OX=229533 GN=FG05733.1 PE=3 SV=1	FG05733.1	1	0.0183525	53.493	HVGLDIK(1)GK	3	-0.43929	1
Isopropylmalate dehydrogenase-like domain	0.0435469	I1S0V7	276	K	Isocitrate dehydrogenase [NADP] OS=Gibberella zeae (strain PH-1 / ATCC MYA-4620 / FGSC 9075 / NRRL 31084) OX=229533 GN=FG10347.1 PE=3 SV=1	FG10347.1	1	0.000422105	73.834	FK(1)DIFQEIYETTYK	3	-0.74324	1
Isopropylmalate dehydrogenase-like domain	0.0435469	I1S0V7	195	K	Isocitrate dehydrogenase [NADP] OS=Gibberella zeae (strain PH-1 / ATCC MYA-4620 / FGSC 9075 / NRRL 31084) OX=229533 GN=FG10347.1 PE=3 SV=1	FG10347.1	1	0.00156405	67.385	AK(1)DAVLPGPGK	3	0.92579	1
Isopropylmalate dehydrogenase-like domain	0.0435469	I1RYW9	40	K	Isocitrate dehydrogenase [NAD] subunit, mitochondrial OS=Gibberella zeae (strain PH-1 / ATCC MYA-4620 / FGSC 9075 / NRRL 31084) OX=229533 GN=FG09580.1 PE=3 SV=1	FG09580.1	1	0.00115101	119.75	VAK(1)YNGTK	2	-0.81269	1
Isopropylmalate dehydrogenase-like domain	0.0435469	I1RYW9	95	K	Isocitrate dehydrogenase [NAD] subunit, mitochondrial OS=Gibberella zeae (strain PH-1 / ATCC MYA-4620 / FGSC 9075 / NRRL 31084) OX=229533 GN=FG09580.1 PE=3 SV=1	FG09580.1	1	0.000290486	75.67	DGK(1)TAIPDAAIDNIK	3	0.13704	1
Isopropylmalate dehydrogenase-like domain	0.0435469	I1RYW9	218	K	Isocitrate dehydrogenase [NAD] subunit, mitochondrial OS=Gibberella zeae (strain PH-1 / ATCC MYA-4620 / FGSC 9075 / NRRL 31084) OX=229533 GN=FG09580.1 PE=3 SV=1	FG09580.1	1	0.000687224	92.051	VVHK(1)ATIMK	3	0.47126	1
Carbohydrate kinase, FGGY, N-terminal	0.00429787	V6RDP1	105	K	Glycerol kinase OS=Fusarium culmorum OX=5516 GN=FCULG_00005684 PE=3 SV=1	FG03247.1	1	2.6006e-06	94.845	TTGK(1)ALHNAIVWTDTR	3	0.55203	1
Carbohydrate kinase, FGGY, N-terminal	0.00429787	I1RND4	400	K	Putative D-xylulose kinase A OS=Fusarium culmorum OX=5516 GN=FCULG_00000891 PE=4 SV=1	FG05507.1	1	3.73013e-10	136.66	AIENTPALGAAK(1)DDER	2	1.7827	2
Carbohydrate kinase, FGGY, N-terminal	0.00429787	I1RCU8	172	K	D-ribulokinase OS=Fusarium langsethiae OX=179993 GN=FLAG1_03862 PE=4 SV=1	FG01430.1	1	6.19925e-06	100.76	AK(1)FYDLADALTHLATGNETR	3	-1.7353	1
Dehydrogenase, E1 component	0.030944	I1RN88	294	K	Pyruvate dehydrogenase E1 component subunit alpha OS=Gibberella zeae (strain PH-1 / ATCC MYA-4620 / FGSC 9075 / NRRL 31084) OX=229533 GN=FG05454.1 PE=4 SV=1	FG05454.1	1	1.36252e-13	139.08	EYTAADK(1)GPLVLEYVTYR	3	1.5992	1
Dehydrogenase, E1 component	0.030944	I1RN88	261	K	Pyruvate dehydrogenase E1 component subunit alpha OS=Gibberella zeae (strain PH-1 / ATCC MYA-4620 / FGSC 9075 / NRRL 31084) OX=229533 GN=FG05454.1 PE=4 SV=1	FG05454.1	1	0.000133287	147.62	SSALTDYYK(1)R	2	0.43707	2
Dehydrogenase, E1 component	0.030944	I1RN88	338	K	Pyruvate dehydrogenase E1 component subunit alpha OS=Gibberella zeae (strain PH-1 / ATCC MYA-4620 / FGSC 9075 / NRRL 31084) OX=229533 GN=FG05454.1 PE=4 SV=1	FG05454.1	1	0.000875439	72.705	STNDPIAGLK(1)QK	3	1.0882	1
Dehydrogenase, E1 component	0.030944	I1RN88	287	K	Pyruvate dehydrogenase E1 component subunit alpha OS=Gibberella zeae (strain PH-1 / ATCC MYA-4620 / FGSC 9075 / NRRL 31084) OX=229533 GN=FG05454.1 PE=4 SV=1	FG05454.1	1	0.000188061	127.56	YGK(1)EYTAADK	2	0.23099	1
Dehydrogenase, E1 component	0.030944	I1RN88	284	K	Pyruvate dehydrogenase E1 component subunit alpha OS=Gibberella zeae (strain PH-1 / ATCC MYA-4620 / FGSC 9075 / NRRL 31084) OX=229533 GN=FG05454.1 PE=4 SV=1	FG05454.1	1	0.00698768	85.265	AAVK(1)YGK	2	1.4681	2
Dehydrogenase, E1 component	0.030944	I1RKB2	273	K	2-oxoglutarate dehydrogenase E1 component OS=Gibberella zeae OX=5518 GN=FGRA07_03341 PE=4 SV=1	FG04309.1	1	0.0165393	77.923	YSVDEK(1)R	2	-0.59321	1
SMCs flexible hinge	0.0575902	A0A098DVZ3	216	K	Structural maintenance of chromosomes protein OS=Gibberella zeae (strain PH-1 / ATCC MYA-4620 / FGSC 9075 / NRRL 31084) OX=229533 GN=FGRAMPH1_01T23103 PE=3 SV=1	FGRAMPH1_01T23103	1	0.00742282	63.076	GFQDK(1)DRER	3	1.0326	1
SMCs flexible hinge	0.0575902	A0A098DVZ3	490	K	Structural maintenance of chromosomes protein OS=Gibberella zeae (strain PH-1 / ATCC MYA-4620 / FGSC 9075 / NRRL 31084) OX=229533 GN=FGRAMPH1_01T23103 PE=3 SV=1	FGRAMPH1_01T23103	1	0.0162391	64.82	QEK(1)EAAER	2	0.26715	1
SMCs flexible hinge	0.0575902	I1S2F2	498	K	Structural maintenance of chromosomes protein OS=Gibberella zeae (strain PH-1 / ATCC MYA-4620 / FGSC 9075 / NRRL 31084) OX=229533 GN=FG10944.1 PE=3 SV=1	FG10944.1	1	0.0185055	53.168	TLK(1)EEYDVGSK(1)EFEIK	3	-2.7936	1
SMCs flexible hinge	0.0575902	I1S2F2	490	K	Structural maintenance of chromosomes protein OS=Gibberella zeae (strain PH-1 / ATCC MYA-4620 / FGSC 9075 / NRRL 31084) OX=229533 GN=FG10944.1 PE=3 SV=1	FG10944.1	1	0.0185055	53.168	TLK(1)EEYDVGSK(1)EFEIK	3	-2.7936	1
Creatinase/Aminopeptidase P, N-terminal	0.00990297	A0A098DQM6	350	K	Putative Xaa-Pro aminopeptidase OS=Fusarium culmorum OX=5516 GN=FCULG_00008910 PE=3 SV=1	FG06496.1	1	5.82836e-05	153.95	TFPLSGK(1)FTK	2	-0.070481	2
Creatinase/Aminopeptidase P, N-terminal	0.00990297	A0A098DQM6	488	K	Putative Xaa-Pro aminopeptidase OS=Fusarium culmorum OX=5516 GN=FCULG_00008910 PE=3 SV=1	FG06496.1	1	0.000541709	103.31	FINK(1)DVLDK	2	-0.2219	1
Creatinase/Aminopeptidase P, N-terminal	0.00990297	A0A098DQM6	245	K	Putative Xaa-Pro aminopeptidase OS=Fusarium culmorum OX=5516 GN=FCULG_00008910 PE=3 SV=1	FG06496.1	1	0.00134215	72.88	VVK(1)DEYEIAMLR	2	0.2612	2
Creatinase/Aminopeptidase P, N-terminal	0.00990297	A0A098DQM6	295	K	Putative Xaa-Pro aminopeptidase OS=Fusarium culmorum OX=5516 GN=FCULG_00008910 PE=3 SV=1	FG06496.1	1	3.851e-06	111.72	K(1)MSYDPIAAAGR	2	-0.15678	2
Creatinase/Aminopeptidase P, N-terminal	0.00990297	A0A098DQM6	367	K	Putative Xaa-Pro aminopeptidase OS=Fusarium culmorum OX=5516 GN=FCULG_00008910 PE=3 SV=1	FG06496.1	1	0.0143908	53.237	MQK(1)ACIDVLK	3	1.6542	1
Creatinase/Aminopeptidase P, N-terminal	0.00990297	A0A098DQM6	99	K	Putative Xaa-Pro aminopeptidase OS=Fusarium culmorum OX=5516 GN=FCULG_00008910 PE=3 SV=1	FG06496.1	1	2.61807e-15	162.37	K(1)DVPDANGIIYLESQLTR	3	0.73531	2
Creatinase/Aminopeptidase P, N-terminal	0.00990297	A0A098DQM6	87	K	Putative Xaa-Pro aminopeptidase OS=Fusarium culmorum OX=5516 GN=FCULG_00008910 PE=3 SV=1	FG06496.1	1	0.0109449	63.565	YPGK(1)AHAK	3	0.66983	2
Creatinase/Aminopeptidase P, N-terminal	0.00990297	A0A098DQM6	409	K	Putative Xaa-Pro aminopeptidase OS=Fusarium culmorum OX=5516 GN=FCULG_00008910 PE=3 SV=1	FG06496.1	0.999999	0.00174982	79.86	GDKDEILK(1)AR	3	0.37926	2
Creatinase/Aminopeptidase P, N-terminal	0.00990297	A0A098DQM6	255	K	Putative Xaa-Pro aminopeptidase OS=Fusarium culmorum OX=5516 GN=FCULG_00008910 PE=3 SV=1	FG06496.1	1	0.00258981	62.166	K(1)ANYISGIGHR	3	-0.48115	2
Creatinase/Aminopeptidase P, N-terminal	0.00990297	A0A098DQM6	275	K	Putative Xaa-Pro aminopeptidase OS=Fusarium culmorum OX=5516 GN=FCULG_00008910 PE=3 SV=1	FG06496.1	1	6.14103e-11	176.17	AAK(1)NEQELEAAFYER	3	-1.215	2
Creatinase/Aminopeptidase P, N-terminal	0.00990297	A0A098DQM6	270	K	Putative Xaa-Pro aminopeptidase OS=Fusarium culmorum OX=5516 GN=FCULG_00008910 PE=3 SV=1	FG06496.1	1	0.00779074	79.454	AVFAK(1)AK	3	-0.41055	1
Creatinase/Aminopeptidase P, N-terminal	0.00990297	A0A098DQM6	493	K	Putative Xaa-Pro aminopeptidase OS=Fusarium culmorum OX=5516 GN=FCULG_00008910 PE=3 SV=1	FG06496.1	1	0.0157905	50.088	DVLDK(1)YWDVGGVR	3	0.075336	1
Creatinase/Aminopeptidase P, N-terminal	0.00990297	A0A098DQM6	364	K	Putative Xaa-Pro aminopeptidase OS=Fusarium culmorum OX=5516 GN=FCULG_00008910 PE=3 SV=1	FG06496.1	1	1.52743e-05	107.79	HIYETVLK(1)MQK	4	-0.54056	3
Creatinase/Aminopeptidase P, N-terminal	0.00990297	A0A098DQM6	404	K	Putative Xaa-Pro aminopeptidase OS=Fusarium culmorum OX=5516 GN=FCULG_00008910 PE=3 SV=1	FG06496.1	1	0.0123319	71.451	GDK(1)DEILK	2	-0.87481	1
Creatinase/Aminopeptidase P, N-terminal	0.00990297	A0A098D8Z6	350	K	Xaa-pro aminopeptidase OS=Fusarium langsethiae OX=179993 GN=FLAG1_05250 PE=3 SV=1	FG02603.1	1	0.000105384	123.67	SLIGDAK(1)AIK	2	-0.78399	6
Creatinase/Aminopeptidase P, N-terminal	0.00990297	A0A098D8Z6	271	K	Xaa-pro aminopeptidase OS=Fusarium langsethiae OX=179993 GN=FLAG1_05250 PE=3 SV=1	FG02603.1	1	1.78875e-15	226.23	LYIDDSK(1)LDDECR	3	0.11705	4
Creatinase/Aminopeptidase P, N-terminal	0.00990297	A0A098D8Z6	398	K	Xaa-pro aminopeptidase OS=Fusarium langsethiae OX=179993 GN=FLAG1_05250 PE=3 SV=1	FG02603.1	1	2.50807e-10	145.43	ATLDEVQAADK(1)LEALRK	4	1.1309	4
Creatinase/Aminopeptidase P, N-terminal	0.00990297	A0A098D8Z6	359	K	Xaa-pro aminopeptidase OS=Fusarium langsethiae OX=179993 GN=FLAG1_05250 PE=3 SV=1	FG02603.1	1	0.000544345	103.26	TEAELK(1)GMR	2	0.94536	2
Creatinase/Aminopeptidase P, N-terminal	0.00990297	A0A098D8Z6	387	K	Xaa-pro aminopeptidase OS=Fusarium langsethiae OX=179993 GN=FLAG1_05250 PE=3 SV=1	FG02603.1	1	4.64138e-15	180.85	K(1)ATLDEVQAADKLEALR	3	-0.15232	7
Creatinase/Aminopeptidase P, N-terminal	0.00990297	A0A098D8Z6	577	K	Xaa-pro aminopeptidase OS=Fusarium langsethiae OX=179993 GN=FLAG1_05250 PE=3 SV=1	FG02603.1	1	0.00119433	72.29	IENMVLVK(1)EVK	3	-0.73256	1
Creatinase/Aminopeptidase P, N-terminal	0.00990297	A0A098D8Z6	330	K	Xaa-pro aminopeptidase OS=Fusarium langsethiae OX=179993 GN=FLAG1_05250 PE=3 SV=1	FG02603.1	1	0.024532	70.525	GSWALK(1)R	2	-0.12058	1
Creatinase/Aminopeptidase P, N-terminal	0.00990297	A0A098D8Z6	442	K	Xaa-pro aminopeptidase OS=Fusarium langsethiae OX=179993 GN=FLAG1_05250 PE=3 SV=1	FG02603.1	1	2.92625e-09	128.01	GNCATIDPK(1)AIYLCDSGAQYR	3	-0.40181	1
Creatinase/Aminopeptidase P, N-terminal	0.00990297	A0A098D8Z6	313	K	Xaa-pro aminopeptidase OS=Fusarium langsethiae OX=179993 GN=FLAG1_05250 PE=3 SV=1	FG02603.1	1	0.0135957	77.732	TDDK(1)APK	2	0.14073	3
Creatinase/Aminopeptidase P, N-terminal	0.00990297	A0A098D8Z6	316	K	Xaa-pro aminopeptidase OS=Fusarium langsethiae OX=179993 GN=FLAG1_05250 PE=3 SV=1	FG02603.1	1	0.00461567	60.255	APK(1)GNFLISNK	3	0.68001	1
Creatinase/Aminopeptidase P, N-terminal	0.00990297	A0A098D8Z6	158	K	Xaa-pro aminopeptidase OS=Fusarium langsethiae OX=179993 GN=FLAG1_05250 PE=3 SV=1	FG02603.1	1	1.41241e-05	88.945	NVGVDPTLISGSTAK(1)GLAEK	3	-0.46921	1
Creatinase/Aminopeptidase P, N-terminal	0.00990297	A0A098D8Z6	163	K	Xaa-pro aminopeptidase OS=Fusarium langsethiae OX=179993 GN=FLAG1_05250 PE=3 SV=1	FG02603.1	1	0.0304442	60.972	GLAEK(1)IR	2	-0.070444	1
Creatinase/Aminopeptidase P, N-terminal	0.00990297	A0A098D8Z6	353	K	Xaa-pro aminopeptidase OS=Fusarium langsethiae OX=179993 GN=FLAG1_05250 PE=3 SV=1	FG02603.1	1	0.000631042	101.39	AIK(1)TEAELK	2	-0.18427	1
Creatinase/Aminopeptidase P, N-terminal	0.00990297	A0A098D8Z6	324	K	Xaa-pro aminopeptidase OS=Fusarium langsethiae OX=179993 GN=FLAG1_05250 PE=3 SV=1	FG02603.1	1	8.83808e-09	131.35	GNFLISNK(1)GSWALK	3	0.066258	1
Creatinase/Aminopeptidase P, N-terminal	0.00990297	A0A098D8Z6	629	K	Xaa-pro aminopeptidase OS=Fusarium langsethiae OX=179993 GN=FLAG1_05250 PE=3 SV=1	FG02603.1	1	1.40793e-05	89.011	VIEK(1)TQGYFEGDDVTTAWLK	3	0.89071	1
Creatinase/Aminopeptidase P, N-terminal	0.00990297	A0A098D8R7	163	K	Putative Xaa-Pro aminopeptidase OS=Fusarium culmorum OX=5516 GN=FCULG_00011396 PE=3 SV=1	FG02530.1	1	1.37174e-06	105.53	YTAQLQK(1)FLHSQLRPER	4	-0.27498	1
Creatinase/Aminopeptidase P, N-terminal	0.00990297	A0A098D8R7	149	K	Putative Xaa-Pro aminopeptidase OS=Fusarium culmorum OX=5516 GN=FCULG_00011396 PE=3 SV=1	FG02530.1	1	0.0130306	74.424	K(1)YDVDDVR	2	-0.61605	2
Creatinase/Aminopeptidase P, N-terminal	0.00990297	A0A098D8R7	212	K	Putative Xaa-Pro aminopeptidase OS=Fusarium culmorum OX=5516 GN=FCULG_00011396 PE=3 SV=1	FG02530.1	1	0.000126764	87.863	VIK(1)TEYEVALIR	2	0.18913	1
Creatinase/Aminopeptidase P, N-terminal	0.00990297	A0A098D8R7	185	K	Putative Xaa-Pro aminopeptidase OS=Fusarium culmorum OX=5516 GN=FCULG_00011396 PE=3 SV=1	FG02530.1	1	0.000195495	75.877	TLYVIHTDQAPK(1)LHDRPR	5	-0.039506	1
Creatinase/Aminopeptidase P, N-terminal	0.00990297	A0A098D8R7	58	K	Putative Xaa-Pro aminopeptidase OS=Fusarium culmorum OX=5516 GN=FCULG_00011396 PE=3 SV=1	FG02530.1	1	0.00238685	86.095	YPAK(1)LHAR	3	-0.59214	1
Legume-like lectin	0.0110922	I1RFP5	382	K	Lectin family integral membrane OS=Fusarium langsethiae OX=179993 GN=FLAG1_03057 PE=4 SV=1	FG02529.1	1	0.0331523	62.546	K(1)LQSTER	2	0.15599	1
Legume-like lectin	0.0110922	I1RSW4	170	K	L-type lectin-like protein domain-containing protein OS=Fusarium culmorum OX=5516 GN=FCULG_00008081 PE=4 SV=1	FG07250.1	1	7.26677e-06	87.429	SNDGK(1)HTELAGCSAR	3	-0.64322	1
Legume-like lectin	0.0110922	I1RSW4	165	K	L-type lectin-like protein domain-containing protein OS=Fusarium culmorum OX=5516 GN=FCULG_00008081 PE=4 SV=1	FG07250.1	1	0.0115226	51.286	TSYDK(1)SNDGK	2	-2.1886	1
Legume-like lectin	0.0110922	I1RSW4	199	K	L-type lectin-like protein domain-containing protein OS=Fusarium culmorum OX=5516 GN=FCULG_00008081 PE=4 SV=1	FG07250.1	1	0.00105193	81.771	LTYFQDK(1)QLK	3	0.91463	1
Aminoacyl-tRNA synthetase, class II	0.29345	A0A1C3YKS6	312	K	Histidyl-tRNA synthetase OS=Gibberella zeae OX=5518 GN=FGRA07_05412 PE=3 SV=1	FGRAMPH1_01T23401	1	0.00569138	88.819	GK(1)QDLLK	3	-1.2501	2
Aminoacyl-tRNA synthetase, class II	0.29345	A0A1C3YKS6	287	K	Histidyl-tRNA synthetase OS=Gibberella zeae OX=5518 GN=FGRA07_05412 PE=3 SV=1	FGRAMPH1_01T23401	1	0.00362069	103.55	K(1)EMTEEK	2	0.57171	2
Aminoacyl-tRNA synthetase, class II	0.29345	A0A1C3YKS6	293	K	Histidyl-tRNA synthetase OS=Gibberella zeae OX=5518 GN=FGRA07_05412 PE=3 SV=1	FGRAMPH1_01T23401	1	1.62179e-10	149.95	KEMTEEK(1)GLDGEVADR	3	-0.17604	2
Aminoacyl-tRNA synthetase, class II	0.29345	I1RCD8	109	K	Threonyl-tRNA synthetase OS=Gibberella zeae OX=5518 GN=FGRA07_04087 PE=3 SV=1	FG01248.1	1	0.000308781	117.25	NISK(1)SLFER	2	0.64459	1
Aminoacyl-tRNA synthetase, class II	0.29345	I1RCD8	64	K	Threonyl-tRNA synthetase OS=Gibberella zeae OX=5518 GN=FGRA07_04087 PE=3 SV=1	FG01248.1	1	0.00867159	77.662	LDIFDK(1)IK	2	0.74306	1
Aminoacyl-tRNA synthetase, class II	0.29345	I1RCD8	89	K	Threonyl-tRNA synthetase OS=Gibberella zeae OX=5518 GN=FGRA07_04087 PE=3 SV=1	FG01248.1	1	0.000610348	71.879	EDIVISLPNGK(1)EEK	3	1.2054	1
Aminoacyl-tRNA synthetase, class II	0.29345	I1RX22	522	K	Asparaginyl-tRNA synthetase OS=Gibberella zeae OX=5518 GN=FGRA07_09027 PE=4 SV=1	FG08865.1	1	0.000441532	68.41	K(1)YGSTPHGGYGLGAER	3	-0.94348	1
Ribosomal protein L30, ferredoxin-like fold domain	0.0110922	A0A098E0Z2	532	K	ATP-citrate synthase subunit 1 OS=Gibberella zeae OX=5518 GN=FGRA07_06175 PE=3 SV=1	FGRAMPH1_01T19345	1	2.54579e-10	135.09	VELVK(1)EYVLNNFPSHK	4	0.11726	2
Ribosomal protein L30, ferredoxin-like fold domain	0.0110922	A0A098E0Z2	618	K	ATP-citrate synthase subunit 1 OS=Gibberella zeae OX=5518 GN=FGRA07_06175 PE=3 SV=1	FGRAMPH1_01T19345	1	6.86365e-07	126.5	SIGLIAHFLDQK(1)R	3	-0.94963	1
Ribosomal protein L30, ferredoxin-like fold domain	0.0110922	A0A098E0Z2	558	K	ATP-citrate synthase subunit 1 OS=Gibberella zeae OX=5518 GN=FGRA07_06175 PE=3 SV=1	FGRAMPH1_01T19345	1	0.000369192	71.354	LLDYALAVETVTTSK(1)K	3	-0.28057	1
Ribosomal protein L30, ferredoxin-like fold domain	0.0110922	A0A098E0Z2	493	K	ATP-citrate synthase subunit 1 OS=Gibberella zeae OX=5518 GN=FGRA07_06175 PE=3 SV=1	FGRAMPH1_01T19345	1	0.000906262	95.483	AFDK(1)GLSPR	2	-0.01526	3
Ribosomal protein L30, ferredoxin-like fold domain	0.0110922	A0A1C3YIP5	170	K	Probable 60s ribosomal protein L7 subunit OS=Claviceps purpurea (strain 20.1) OX=1111077 GN=CPUR_03583 PE=4 SV=1	FGRAMPH1_01T06103	1	0.00259518	105.39	GYGK(1)VNK	2	-1.3742	2
Ribosomal protein L30, ferredoxin-like fold domain	0.0110922	A0A1C3YIP5	116	K	Probable 60s ribosomal protein L7 subunit OS=Claviceps purpurea (strain 20.1) OX=1111077 GN=CPUR_03583 PE=4 SV=1	FGRAMPH1_01T06103	1	0.00198173	115.46	K(1)ILQLLR	2	-1.5966	1
Ribosomal protein L30, ferredoxin-like fold domain	0.0110922	A0A1C3YIP5	61	K	Probable 60s ribosomal protein L7 subunit OS=Claviceps purpurea (strain 20.1) OX=1111077 GN=CPUR_03583 PE=4 SV=1	FGRAMPH1_01T06103	1	0.0486368	41.188	RQVIFK(1)R	3	1.5692	1
Ribosomal protein L30, ferredoxin-like fold domain	0.0110922	A0A1C3YIP5	160	K	Probable 60s ribosomal protein L7 subunit OS=Claviceps purpurea (strain 20.1) OX=1111077 GN=CPUR_03583 PE=4 SV=1	FGRAMPH1_01T06103	1	0.00148382	105.2	TVK(1)ELVYK	2	-0.36757	1
Ribosomal protein L30, ferredoxin-like fold domain	0.0110922	A0A1C3YIP5	65	K	Probable 60s ribosomal protein L7 subunit OS=Claviceps purpurea (strain 20.1) OX=1111077 GN=CPUR_03583 PE=4 SV=1	FGRAMPH1_01T06103	1	0.000165318	106.67	RAEK(1)YVQEYR	2	2.3974	2
Ribosomal protein L30, ferredoxin-like fold domain	0.0110922	A0A1C3YIP5	47	K	Probable 60s ribosomal protein L7 subunit OS=Claviceps purpurea (strain 20.1) OX=1111077 GN=CPUR_03583 PE=4 SV=1	FGRAMPH1_01T06103	1	0.00385833	102.51	SDAVEK(1)K	2	0.57396	1
Tyrosinase copper-binding domain	0.20501	I1RJ03	332	K	Tyrosinase ustQ OS=Fusarium culmorum OX=5516 GN=FCULG_00006304 PE=4 SV=1	FG03801.1	1	0.00452938	80.455	VK(1)DVMHIR	3	-1.1707	1
Tyrosinase copper-binding domain	0.20501	I1RJ03	230	K	Tyrosinase ustQ OS=Fusarium culmorum OX=5516 GN=FCULG_00006304 PE=4 SV=1	FG03801.1	1	0.00400838	77.674	QK(1)DFGFFDR	2	-0.46355	1
Tyrosinase copper-binding domain	0.20501	I1RJ03	224	K	Tyrosinase ustQ OS=Fusarium culmorum OX=5516 GN=FCULG_00006304 PE=4 SV=1	FG03801.1	1	0.00116585	63.16	DMSGPDAIK(1)DGMR	2	-2.7906	1
Tyrosinase copper-binding domain	0.20501	A0A1C3YLW6	142	K	Tyrosinase OS=Fusarium culmorum OX=5516 GN=FCULG_00010226 PE=4 SV=1	FGRAMPH1_01T26885	1	0.00325319	73.887	LAALYPSK(1)YR	2	1.246	1
Tyrosinase copper-binding domain	0.20501	A0A1C3YLW6	207	K	Tyrosinase OS=Fusarium culmorum OX=5516 GN=FCULG_00010226 PE=4 SV=1	FGRAMPH1_01T26885	1	2.80941e-06	99.813	DALSGK(1)YGDWDDEDRTR	3	-0.70417	1
Tyrosinase copper-binding domain	0.20501	A0A1C3YLW6	153	K	Tyrosinase OS=Fusarium culmorum OX=5516 GN=FCULG_00010226 PE=4 SV=1	FGRAMPH1_01T26885	1	0.000198242	89.43	AQYVDAANK(1)LR	2	0.35606	1
Tyrosinase copper-binding domain	0.20501	I1S3X8	60	K	Tyrosinase OS=Fusarium sporotrichioides OX=5514 GN=FSPOR_8745 PE=4 SV=1	FG11528.1	1	0.000536141	97.299	K(1)CTIFNAAVR	2	0.21195	1
Galactose-binding domain-like	0.0478307	I1RD51	152	K	PITH domain-containing protein P35G2.02 OS=Fusarium oxysporum f. sp. cubense (strain race 1) OX=1229664 GN=FOC1_g10013196 PE=4 SV=1	FG01540.1	1	0.00659264	81.191	ALFGK(1)VQR	2	-0.73774	1
Galactose-binding domain-like	0.0478307	I1S2N3	596	K	Galactose oxidase OS=Gibberella zeae (strain PH-1 / ATCC MYA-4620 / FGSC 9075 / NRRL 31084) OX=229533 GN=GAOA PE=3 SV=1	GAOA	1	2.92963e-06	148.78	TSTQSVK(1)VGGR	3	0.30655	2
Galactose-binding domain-like	0.0478307	I1S2N3	366	K	Galactose oxidase OS=Gibberella zeae (strain PH-1 / ATCC MYA-4620 / FGSC 9075 / NRRL 31084) OX=229533 GN=GAOA PE=3 SV=1	GAOA	1	1.33094e-12	183.96	VNPMLTADK(1)QGLYR	2	0.39999	4
Galactose-binding domain-like	0.0478307	I1S2N3	357	K	Galactose oxidase OS=Gibberella zeae (strain PH-1 / ATCC MYA-4620 / FGSC 9075 / NRRL 31084) OX=229533 GN=GAOA PE=3 SV=1	GAOA	1	0.000212434	75.682	TWTSLPNAK(1)VNPMLTADK	3	0.025971	1
Galactose-binding domain-like	0.0478307	I1S2N3	611	K	Galactose oxidase OS=Gibberella zeae (strain PH-1 / ATCC MYA-4620 / FGSC 9075 / NRRL 31084) OX=229533 GN=GAOA PE=3 SV=1	GAOA	1	8.83272e-09	118.21	ITISTDSSITK(1)ASLIR	3	0.41937	1
Galactose-binding domain-like	0.0478307	I1S2N3	76	K	Galactose oxidase OS=Gibberella zeae (strain PH-1 / ATCC MYA-4620 / FGSC 9075 / NRRL 31084) OX=229533 GN=GAOA PE=3 SV=1	GAOA	1	3.94405e-09	98.002	AIDGNK(1)DTFWHTFYGANGDPKPPHTYTIDMK	5	-1.2394	1
Galactose-binding domain-like	0.0478307	I1S2N3	290	K	Galactose oxidase OS=Gibberella zeae (strain PH-1 / ATCC MYA-4620 / FGSC 9075 / NRRL 31084) OX=229533 GN=GAOA PE=3 SV=1	GAOA	1	2.76783e-09	127.92	K(1)TSLYDSSSDSWIPGPDMQVAR	3	-1.8253	3
Galactose-binding domain-like	0.0478307	E6PBP1	190	K	Galactose oxidase OS=Gibberella zeae (strain PH-1 / ATCC MYA-4620 / FGSC 9075 / NRRL 31084) OX=229533 GN=gaoB PE=4 SV=1	gaoB	1	0.000135843	110.84	YSPPK(1)NGVGK	2	-0.8808	2
Galactose-binding domain-like	0.0478307	E6PBP1	333	K	Galactose oxidase OS=Gibberella zeae (strain PH-1 / ATCC MYA-4620 / FGSC 9075 / NRRL 31084) OX=229533 GN=gaoB PE=4 SV=1	gaoB	1	0.000101457	101.89	GGK(1)NGEIYDPK	2	0.16283	3
Galactose-binding domain-like	0.0478307	E6PBP1	286	K	Galactose oxidase OS=Gibberella zeae (strain PH-1 / ATCC MYA-4620 / FGSC 9075 / NRRL 31084) OX=229533 GN=gaoB PE=4 SV=1	gaoB	1	0.000701291	62.871	K(1)TTILNPNGEWVPGPDMQIAR	3	0.51642	1
Galactose-binding domain-like	0.0478307	E6PBP1	341	K	Galactose oxidase OS=Gibberella zeae (strain PH-1 / ATCC MYA-4620 / FGSC 9075 / NRRL 31084) OX=229533 GN=gaoB PE=4 SV=1	gaoB	1	0.000920599	86.114	NGEIYDPK(1)AR	3	-0.19102	4
Galactose-binding domain-like	0.0478307	E6PBP1	361	K	Galactose oxidase OS=Gibberella zeae (strain PH-1 / ATCC MYA-4620 / FGSC 9075 / NRRL 31084) OX=229533 GN=gaoB PE=4 SV=1	gaoB	1	0.00417262	96.948	DK(1)EGVYK	3	0.24902	3
Galactose-binding domain-like	0.0478307	E6PBP1	153	K	Galactose oxidase OS=Gibberella zeae (strain PH-1 / ATCC MYA-4620 / FGSC 9075 / NRRL 31084) OX=229533 GN=gaoB PE=4 SV=1	gaoB	1	0.0231594	50.806	YPVITNFETK(1)PAR	2	1.3404	1
Galactose-binding domain-like	0.0478307	E6PBP1	377	K	Galactose oxidase OS=Gibberella zeae (strain PH-1 / ATCC MYA-4620 / FGSC 9075 / NRRL 31084) OX=229533 GN=gaoB PE=4 SV=1	gaoB	1	0.000795458	76.073	ADNHAWLFGWK(1)K	3	-1.5058	1
Galactose-binding domain-like	0.0478307	E6PBP1	366	K	Galactose oxidase OS=Gibberella zeae (strain PH-1 / ATCC MYA-4620 / FGSC 9075 / NRRL 31084) OX=229533 GN=gaoB PE=4 SV=1	gaoB	0.998179	3.9123e-06	102.89	DK(0.002)EGVYK(0.998)ADNHAWLFGWK	4	0.14439	2
Galactose-binding domain-like	0.0478307	E6PBP1	378	K	Galactose oxidase OS=Gibberella zeae (strain PH-1 / ATCC MYA-4620 / FGSC 9075 / NRRL 31084) OX=229533 GN=gaoB PE=4 SV=1	gaoB	1	0.000446672	67.668	K(1)GSVFQAGPSTAMNWYYTTR	3	1.9015	1
Galactose-binding domain-like	0.0478307	E6PBP1	247	K	Galactose oxidase OS=Gibberella zeae (strain PH-1 / ATCC MYA-4620 / FGSC 9075 / NRRL 31084) OX=229533 GN=gaoB PE=4 SV=1	gaoB	1	6.41237e-22	218.36	GGFTLTSIWDPK(1)TNVISNR	2	-0.03657	2
Galactose-binding domain-like	0.0478307	E6PBP1	404	K	Galactose oxidase OS=Gibberella zeae (strain PH-1 / ATCC MYA-4620 / FGSC 9075 / NRRL 31084) OX=229533 GN=gaoB PE=4 SV=1	gaoB	1	5.00813e-14	209.11	GTQGDTK(1)AAGTR	2	0.20793	4
Galactose-binding domain-like	0.0478307	I1RB97	118	K	Beta-mannosidase B OS=Fusarium culmorum OX=5516 GN=FCULG_00003458 PE=4 SV=1	FG00807.1	1	0.0164702	58.981	VDVTK(1)HLK	3	-1.2338	1
Galactose-binding domain-like	0.0478307	I1RB97	762	K	Beta-mannosidase B OS=Fusarium culmorum OX=5516 GN=FCULG_00003458 PE=4 SV=1	FG00807.1	1	2.66172e-06	94.487	TVVGAYLYQDGK(1)QIAR	3	0.47525	1
Galactose-binding domain-like	0.0478307	I1RB97	236	K	Beta-mannosidase B OS=Fusarium culmorum OX=5516 GN=FCULG_00003458 PE=4 SV=1	FG00807.1	1	5.18737e-06	95.954	FDVSLDGK(1)GVASETTQVK	3	-0.73274	1
Galactose-binding domain-like	0.0478307	A0A098DYQ0	205	K	Related to cocaine esterase OS=Fusarium oxysporum OX=5507 GN=FRV6_10567 PE=4 SV=1	FG04958.1	1	0.000868176	62.278	RLESGGFYAK(1)EWHENQR	4	0.55346	1
Galactose-binding domain-like	0.0478307	A0A098DYQ0	48	K	Related to cocaine esterase OS=Fusarium oxysporum OX=5507 GN=FRV6_10567 PE=4 SV=1	FG04958.1	1	0.00280247	90.149	K(1)SDMTAVR	2	0.11336	1
Galactose-binding domain-like	0.0478307	I1RF48	819	K	Exo-beta-D-glucosaminidase OS=Fusarium culmorum OX=5516 GN=FCULG_00005111 PE=4 SV=1	FG02314.1	1	0.0233488	59.931	TAGK(1)WNIR	2	1.4012	1
Galactose-binding domain-like	0.0478307	I1RF48	716	K	Exo-beta-D-glucosaminidase OS=Fusarium culmorum OX=5516 GN=FCULG_00005111 PE=4 SV=1	FG02314.1	1	0.000142191	117.86	GK(1)EMAQQTMR	2	-0.46895	3
Galactose-binding domain-like	0.0478307	I1RF48	560	K	Exo-beta-D-glucosaminidase OS=Fusarium culmorum OX=5516 GN=FCULG_00005111 PE=4 SV=1	FG02314.1	1	0.0141618	54.486	GSLGK(1)FLTNK	3	-0.53291	1
Galactose-binding domain-like	0.0478307	I1RF48	773	K	Exo-beta-D-glucosaminidase OS=Fusarium culmorum OX=5516 GN=FCULG_00005111 PE=4 SV=1	FG02314.1	1	0.00259766	72.879	NAYWLSK(1)QK	3	-1.0729	1
Galactose-binding domain-like	0.0478307	I1RF48	734	K	Exo-beta-D-glucosaminidase OS=Fusarium culmorum OX=5516 GN=FCULG_00005111 PE=4 SV=1	FG02314.1	1	0.0245431	43.594	SQK(1)VGDISSAIK	3	0.11023	1
Galactose-binding domain-like	0.0478307	I1S7M8	254	K	Allantoicase OS=Gibberella zeae OX=5518 GN=FGRA07_06220 PE=3 SV=1	FGRAMPH1_01T19243	1	0.00101286	74.698	GK(1)DHTDFAIIK	3	-0.85904	1
Galactose-binding domain-like	0.0478307	I1RHL0	526	K	Beta-galactosidase OS=Fusarium culmorum OX=5516 GN=FCULG_00005705 PE=4 SV=1	FG03269.1	1	0.0194972	61.593	YAK(1)EEGVK	2	2.3441	1
Galactose-binding domain-like	0.0478307	A0A0E0SA11	130	K	Complex i intermediate-associated 30 OS=Fusarium longipes OX=694270 GN=FLONG3_5632 PE=4 SV=1	FG09276.1	1	0.0463211	53.775	EGGVLVK(1)K	2	0.88694	1
Galactose-binding domain-like	0.0478307	A0A0E0SA11	103	K	Complex i intermediate-associated 30 OS=Fusarium longipes OX=694270 GN=FLONG3_5632 PE=4 SV=1	FG09276.1	1	0.0186461	75.972	DTIPGK(1)R	2	0.28047	1
Galactose-binding domain-like	0.0478307	A0A0E0SA11	145	K	Complex i intermediate-associated 30 OS=Fusarium longipes OX=694270 GN=FLONG3_5632 PE=4 SV=1	FG09276.1	1	0.0161354	59.067	EVK(1)DPEPLK	2	-0.51139	1
Galactose-binding domain-like	0.0478307	A0A0E0SA11	168	K	Complex i intermediate-associated 30 OS=Fusarium longipes OX=694270 GN=FLONG3_5632 PE=4 SV=1	FG09276.1	1	5.04737e-06	139.78	SFFDK(1)QDGDFK	3	0.28957	2
Galactose-binding domain-like	0.0478307	A0A0E0SA11	184	K	Complex i intermediate-associated 30 OS=Fusarium longipes OX=694270 GN=FLONG3_5632 PE=4 SV=1	FG09276.1	1	8.61467e-08	103.08	LVVNSIAAVK(1)K	3	0.10978	1
Carbohydrate-binding-like fold	0.0893817	V6RUY9	104	K	Glucoamylase OS=Gibberella zeae (strain PH-1 / ATCC MYA-4620 / FGSC 9075 / NRRL 31084) OX=229533 GN=FG11326.1 PE=3 SV=1	FG11326.1	1	0.0015005	71.153	K(1)IDEYVSAQAK	3	1.4676	1
Carbohydrate-binding-like fold	0.0893817	V6RUY9	549	K	Glucoamylase OS=Gibberella zeae (strain PH-1 / ATCC MYA-4620 / FGSC 9075 / NRRL 31084) OX=229533 GN=FG11326.1 PE=3 SV=1	FG11326.1	1	8.19588e-11	161.91	K(1)TSSGEVTWLSDPNNR	3	0.38615	2
Carbohydrate-binding-like fold	0.0893817	V6RUY9	234	K	Glucoamylase OS=Gibberella zeae (strain PH-1 / ATCC MYA-4620 / FGSC 9075 / NRRL 31084) OX=229533 GN=FG11326.1 PE=3 SV=1	FG11326.1	0.999481	6.8002e-10	146.86	K(0.001)LGK(0.999)SCPDCVTNAPR	3	0.29048	1
Carbohydrate-binding-like fold	0.0893817	V6RUY9	36	K	Glucoamylase OS=Gibberella zeae (strain PH-1 / ATCC MYA-4620 / FGSC 9075 / NRRL 31084) OX=229533 GN=FG11326.1 PE=3 SV=1	FG11326.1	1	1.47203e-05	109	FIDK(1)QADVSIK	2	0.77816	2
Carbohydrate-binding-like fold	0.0893817	V6RUY9	230	K	Glucoamylase OS=Gibberella zeae (strain PH-1 / ATCC MYA-4620 / FGSC 9075 / NRRL 31084) OX=229533 GN=FG11326.1 PE=3 SV=1	FG11326.1	1	4.96432e-06	144.1	TLVEGAALAK(1)K	2	-0.039635	2
Carbohydrate-binding-like fold	0.0893817	V6RUY9	327	K	Glucoamylase OS=Gibberella zeae (strain PH-1 / ATCC MYA-4620 / FGSC 9075 / NRRL 31084) OX=229533 GN=FG11326.1 PE=3 SV=1	FG11326.1	1	0.000117842	112.71	GQGK(1)AAAVGR	2	0.77499	2
Carbohydrate-binding-like fold	0.0893817	V6RUY9	99	K	Glucoamylase OS=Gibberella zeae (strain PH-1 / ATCC MYA-4620 / FGSC 9075 / NRRL 31084) OX=229533 GN=FG11326.1 PE=3 SV=1	FG11326.1	1	1.31457e-05	164.97	FIHGDK(1)SLQR	3	0.084784	1
Carbohydrate-binding-like fold	0.0893817	V6RUY9	545	K	Glucoamylase OS=Gibberella zeae (strain PH-1 / ATCC MYA-4620 / FGSC 9075 / NRRL 31084) OX=229533 GN=FG11326.1 PE=3 SV=1	FG11326.1	1	0.000783614	68.676	IPSDTSFEYK(1)YIK	3	2.0039	1
Carbohydrate-binding-like fold	0.0893817	V6RUY9	393	K	Glucoamylase OS=Gibberella zeae (strain PH-1 / ATCC MYA-4620 / FGSC 9075 / NRRL 31084) OX=229533 GN=FG11326.1 PE=3 SV=1	FG11326.1	1	0.00364853	92.538	GTYSK(1)NSK	2	-0.86023	2
Carbohydrate-binding-like fold	0.0893817	V6RUY9	321	K	Glucoamylase OS=Gibberella zeae (strain PH-1 / ATCC MYA-4620 / FGSC 9075 / NRRL 31084) OX=229533 GN=FG11326.1 PE=3 SV=1	FG11326.1	1	0.000822715	97.277	SIYGVNK(1)NR	2	0.099849	1
Carbohydrate-binding-like fold	0.0893817	V6RUY9	570	K	Glucoamylase OS=Gibberella zeae (strain PH-1 / ATCC MYA-4620 / FGSC 9075 / NRRL 31084) OX=229533 GN=FG11326.1 PE=3 SV=1	FG11326.1	1	6.47245e-06	92.474	ALTGSK(1)CGSTSTLNDEWR	3	-0.014639	1
Carbohydrate-binding-like fold	0.0893817	V6RUY9	187	K	Glucoamylase OS=Gibberella zeae (strain PH-1 / ATCC MYA-4620 / FGSC 9075 / NRRL 31084) OX=229533 GN=FG11326.1 PE=3 SV=1	FG11326.1	1	3.47948e-08	122.64	VWPVIEK(1)DLAYTTK	3	-1.4971	1
Carbohydrate-binding-like fold	0.0893817	V6RUY9	388	K	Glucoamylase OS=Gibberella zeae (strain PH-1 / ATCC MYA-4620 / FGSC 9075 / NRRL 31084) OX=229533 GN=FG11326.1 PE=3 SV=1	FG11326.1	1	0.00776476	79.201	ISK(1)GTYSK	2	0.2022	1
Carbohydrate-binding-like fold	0.0893817	V6RUY9	54	K	Glucoamylase OS=Gibberella zeae (strain PH-1 / ATCC MYA-4620 / FGSC 9075 / NRRL 31084) OX=229533 GN=FG11326.1 PE=3 SV=1	FG11326.1	1	6.89673e-06	108.9	GVLANIGADGK(1)R	3	0.092962	1
Carbohydrate-binding-like fold	0.0893817	A0A1C3YK33	123	K	Glucoamylase OS=Gibberella zeae (strain PH-1 / ATCC MYA-4620 / FGSC 9075 / NRRL 31084) OX=229533 GN=FGRAMPH1_01T19927 PE=3 SV=1	FGRAMPH1_01T19927	1	0.000736165	75.088	DAALVFK(1)YVIDR	3	-0.075626	1
Carbohydrate-binding-like fold	0.0893817	A0A1C3YK33	635	K	Glucoamylase OS=Gibberella zeae (strain PH-1 / ATCC MYA-4620 / FGSC 9075 / NRRL 31084) OX=229533 GN=FGRAMPH1_01T19927 PE=3 SV=1	FGRAMPH1_01T19927	1	0.00341028	81.625	K(1)DGSVTWEK	2	2.4022	1
4Fe-4S ferredoxin-type, iron-sulphur binding domain	0.0575902	A0A1C3YLB4	193	K	NADH-ubiquinone oxidoreductase 23 kDa subunit, mitochondrial OS=Gibberella zeae OX=5518 GN=FGRA07_10784 PE=3 SV=1	FGRAMPH1_01T25859	1	0.00920297	59.908	EELLYNK(1)EK	3	-0.65625	1
4Fe-4S ferredoxin-type, iron-sulphur binding domain	0.0575902	I1RNM7	271	K	Succinate dehydrogenase [ubiquinone] iron-sulfur subunit, mitochondrial OS=Gibberella zeae (strain PH-1 / ATCC MYA-4620 / FGSC 9075 / NRRL 31084) OX=229533 GN=FG05610.1 PE=3 SV=1	FG05610.1	1	0.0156234	78.77	AIAEIK(1)K	3	-0.28617	3
4Fe-4S ferredoxin-type, iron-sulphur binding domain	0.0575902	I1RNM7	60	K	Succinate dehydrogenase [ubiquinone] iron-sulfur subunit, mitochondrial OS=Gibberella zeae (strain PH-1 / ATCC MYA-4620 / FGSC 9075 / NRRL 31084) OX=229533 GN=FG05610.1 PE=3 SV=1	FG05610.1	1	6.275e-06	129.34	WNPDTPSEK(1)PR	2	-0.17946	1
4Fe-4S ferredoxin-type, iron-sulphur binding domain	0.0575902	I1RNM7	272	K	Succinate dehydrogenase [ubiquinone] iron-sulfur subunit, mitochondrial OS=Gibberella zeae (strain PH-1 / ATCC MYA-4620 / FGSC 9075 / NRRL 31084) OX=229533 GN=FG05610.1 PE=3 SV=1	FG05610.1	1	0.0265032	68.7	K(1)QMAFGN	2	-0.034513	1
4Fe-4S ferredoxin-type, iron-sulphur binding domain	0.0575902	I1RNM7	259	K	Succinate dehydrogenase [ubiquinone] iron-sulfur subunit, mitochondrial OS=Gibberella zeae (strain PH-1 / ATCC MYA-4620 / FGSC 9075 / NRRL 31084) OX=229533 GN=FG05610.1 PE=3 SV=1	FG05610.1	1	0.000229639	105.2	ACPK(1)GLNPGK	2	-0.32408	2
4Fe-4S ferredoxin-type, iron-sulphur binding domain	0.0575902	I1RNM7	178	K	Succinate dehydrogenase [ubiquinone] iron-sulfur subunit, mitochondrial OS=Gibberella zeae (strain PH-1 / ATCC MYA-4620 / FGSC 9075 / NRRL 31084) OX=229533 GN=FG05610.1 PE=3 SV=1	FG05610.1	1	0.0304452	58.981	QTK(1)EDRR	3	-0.33932	1
4Fe-4S ferredoxin-type, iron-sulphur binding domain	0.0575902	I1RNM7	235	K	Succinate dehydrogenase [ubiquinone] iron-sulfur subunit, mitochondrial OS=Gibberella zeae (strain PH-1 / ATCC MYA-4620 / FGSC 9075 / NRRL 31084) OX=229533 GN=FG05610.1 PE=3 SV=1	FG05610.1	1	0.000359692	87.719	K(1)QNLENSMSLYR	2	0.15457	2
4Fe-4S ferredoxin-type, iron-sulphur binding domain	0.0575902	I1RNM7	153	K	Succinate dehydrogenase [ubiquinone] iron-sulfur subunit, mitochondrial OS=Gibberella zeae (strain PH-1 / ATCC MYA-4620 / FGSC 9075 / NRRL 31084) OX=229533 GN=FG05610.1 PE=3 SV=1	FG05610.1	1	4.48038e-10	155.08	DLVPDLTHFYK(1)QYK	3	0.70704	1
Single hybrid motif	0.0152831	V6RM02	170	K	Glycine cleavage system H protein OS=Gibberella zeae (strain PH-1 / ATCC MYA-4620 / FGSC 9075 / NRRL 31084) OX=229533 GN=FG08351.1 PE=3 SV=1	FG08351.1	1	9.71338e-15	154.13	VEAEDVSALDALMDEAAYAEHIK(1)GEH	4	-0.52632	2
Single hybrid motif	0.0152831	V6RM02	141	K	Glycine cleavage system H protein OS=Gibberella zeae (strain PH-1 / ATCC MYA-4620 / FGSC 9075 / NRRL 31084) OX=229533 GN=FG08351.1 PE=3 SV=1	FG08351.1	1	0.00265586	69.672	DPEK(1)SGWLIK	3	-0.22162	1
Single hybrid motif	0.0152831	V6RM02	51	K	Glycine cleavage system H protein OS=Gibberella zeae (strain PH-1 / ATCC MYA-4620 / FGSC 9075 / NRRL 31084) OX=229533 GN=FG08351.1 PE=3 SV=1	FG08351.1	1	1.26958e-08	114.58	K(1)YTESHEWIDVAADGK	3	-1.4628	1
Single hybrid motif	0.0152831	I1RR68	2197	K	Acetyl-CoA carboxylase OS=Gibberella zeae OX=5518 GN=FGRA07_05716 PE=4 SV=1	FG06580.1	1	0.0125856	61.582	DK(1)YLHLLR	3	-0.42868	1
Single hybrid motif	0.0152831	I1RR68	263	K	Acetyl-CoA carboxylase OS=Gibberella zeae OX=5518 GN=FGRA07_05716 PE=4 SV=1	FG06580.1	1	0.000574209	83.226	ASEGGGGK(1)GIR	2	-0.68422	1
[truncated: 2,070 more rows]
