# Supplementary material for: Quantitative multiplexed proteomics analysis reveals reshaping of the lysine 2-hydroxyisobutyrylome in Fusarium graminearum by tebuconazole
Source: BMC Genomics. 2022 Feb 18;23:145. doi: 10.1186/s12864-022-08372-4 (PMC8855566; doi:10.1186/s12864-022-08372-4)
Supplement: Supplementary file 5 — Additional file 5: Table S5. The KEGG pathway enrichment of all the identified Khib proteins in F. graminearum. [file 12864_2022_8372_MOESM5_ESM.xlsx]

## Sheet: ident Pathway2Protein
Table S5: The KEGG pathway enrichment analysis of all the identified Khib proteins in F. graminearum
KEGG pathway	Fisher's exact test p value	Mapping	Fold enrichment	Protein accession	Position	Amino acid	Protein description	Gene name	Localization probability	PEP	Score	Modified sequence	Charge	Mass error [ppm]	MS/MS Count
fgr00900 Terpenoid backbone biosynthesis - Fusarium graminearum	0.26748	6	1.36	I1R9B7	309	K	Putative isoprenylcysteine alpha-carbonyl methylesterase icmel1 OS=Fusarium sporotrichioides OX=5514 GN=FSPOR_8933 PE=4 SV=1	FG00050.1	1	0.000837515	65.043	IGDEEYPATVVMK(1)K	3	0.52375	1
fgr00900 Terpenoid backbone biosynthesis - Fusarium graminearum	0.26748	6	1.36	I1R9B7	314	K	Putative isoprenylcysteine alpha-carbonyl methylesterase icmel1 OS=Fusarium sporotrichioides OX=5514 GN=FSPOR_8933 PE=4 SV=1	FG00050.1	1	0.00889552	77.282	WLEK(1)YVPV	2	0.23769	1
fgr00900 Terpenoid backbone biosynthesis - Fusarium graminearum	0.26748	6	1.36	V6RG22	276	K	Farnesyl pyrophosphate synthetase OS=Gibberella zeae OX=5518 GN=FGRA07_05504 PE=3 SV=1	FG06784.1	1	0.0013418	91.549	K(1)ILEENYGR	2	-0.50941	2
fgr00900 Terpenoid backbone biosynthesis - Fusarium graminearum	0.26748	6	1.36	V6RG22	289	K	Farnesyl pyrophosphate synthetase OS=Gibberella zeae OX=5518 GN=FGRA07_05504 PE=3 SV=1	FG06784.1	1	1.15658e-06	103.44	DDAK(1)ELVVK	3	-0.21064	8
fgr00900 Terpenoid backbone biosynthesis - Fusarium graminearum	0.26748	6	1.36	V6RG22	332	K	Farnesyl pyrophosphate synthetase OS=Gibberella zeae OX=5518 GN=FGRA07_05504 PE=3 SV=1	FG06784.1	1	9.79432e-05	151.26	K(1)TVFEAFLAK	3	-0.37558	2
fgr00900 Terpenoid backbone biosynthesis - Fusarium graminearum	0.26748	6	1.36	V6RG22	295	K	Farnesyl pyrophosphate synthetase OS=Gibberella zeae OX=5518 GN=FGRA07_05504 PE=3 SV=1	FG06784.1	1	1.69138e-13	142.26	K(1)LYDDLK	2	0.10478	12
fgr00900 Terpenoid backbone biosynthesis - Fusarium graminearum	0.26748	6	1.36	V6RG22	341	K	Farnesyl pyrophosphate synthetase OS=Gibberella zeae OX=5518 GN=FGRA07_05504 PE=3 SV=1	FG06784.1	1	9.50608e-10	184.1	TVFEAFLAK(1)IYK	2	0.651	2
fgr00900 Terpenoid backbone biosynthesis - Fusarium graminearum	0.26748	6	1.36	V6RG22	331	K	Farnesyl pyrophosphate synthetase OS=Gibberella zeae OX=5518 GN=FGRA07_05504 PE=3 SV=1	FG06784.1	1	4.05499e-06	119.96	IANIDESGGLK(1)K	2	0.066888	3
fgr00900 Terpenoid backbone biosynthesis - Fusarium graminearum	0.26748	6	1.36	V6RG22	312	K	Farnesyl pyrophosphate synthetase OS=Gibberella zeae OX=5518 GN=FGRA07_05504 PE=3 SV=1	FG06784.1	1	4.359e-14	151.04	LEQLYLDYEEK(1)VVGQIR	3	2.7266	2
fgr00900 Terpenoid backbone biosynthesis - Fusarium graminearum	0.26748	6	1.36	V6RG22	255	K	Farnesyl pyrophosphate synthetase OS=Gibberella zeae OX=5518 GN=FGRA07_05504 PE=3 SV=1	FG06784.1	1	0.000471296	104.82	IGTDIK(1)DNK	3	-0.25564	2
fgr00900 Terpenoid backbone biosynthesis - Fusarium graminearum	0.26748	6	1.36	V6RG22	301	K	Farnesyl pyrophosphate synthetase OS=Gibberella zeae OX=5518 GN=FGRA07_05504 PE=3 SV=1	FG06784.1	1	5.56018e-14	149	LYDDLK(1)LEQLYLDYEEK	3	-0.39832	3
fgr00900 Terpenoid backbone biosynthesis - Fusarium graminearum	0.26748	6	1.36	I1S130	207	K	Diphosphomevalonate decarboxylase OS=Gibberella zeae (strain PH-1 / ATCC MYA-4620 / FGSC 9075 / NRRL 31084) OX=229533 GN=FG10424.1 PE=3 SV=1	FG10424.1	1	9.0162e-08	102.06	ALILVASAAK(1)K	3	-0.99187	1
fgr00900 Terpenoid backbone biosynthesis - Fusarium graminearum	0.26748	6	1.36	I1S130	176	K	Diphosphomevalonate decarboxylase OS=Gibberella zeae (strain PH-1 / ATCC MYA-4620 / FGSC 9075 / NRRL 31084) OX=229533 GN=FG10424.1 PE=3 SV=1	FG10424.1	1	0.000189033	90.412	MGEK(1)EDGSDSK	2	0.96585	3
fgr00900 Terpenoid backbone biosynthesis - Fusarium graminearum	0.26748	6	1.36	A0A098E2N1	458	K	Protein farnesyltransferase/geranylgeranyltransferase type-1 subunit alpha OS=Fusarium culmorum OX=5516 GN=FCULG_00001336 PE=4 SV=1	FG05911.1	1	0.0103535	78.113	LYDDEGK(1)R	2	0.23548	1
fgr00900 Terpenoid backbone biosynthesis - Fusarium graminearum	0.26748	6	1.36	I1RY81	369	K	Acetyl-CoA acetyltransferase IB OS=Gibberella zeae OX=5518 GN=FGRA07_09291 PE=3 SV=1	FG09321.1	1	2.20136e-06	134.98	IVTTLTSVLK(1)ER	3	-0.18547	1
fgr00900 Terpenoid backbone biosynthesis - Fusarium graminearum	0.26748	6	1.36	I1RZ92	72	K	Isopentenyl-diphosphate Delta-isomerase OS=Gibberella zeae OX=5518 GN=FGRA07_07417 PE=4 SV=1	FG09722.1	1	1.39024e-06	106.32	ICHLMTNIDK(1)GLLHR	4	-0.81138	2
fgr00900 Terpenoid backbone biosynthesis - Fusarium graminearum	0.26748	6	1.36	I1RZ92	139	K	Isopentenyl-diphosphate Delta-isomerase OS=Gibberella zeae OX=5518 GN=FGRA07_07417 PE=4 SV=1	FG09722.1	1	0.000320457	128.03	K(1)LEHELGIK	3	-0.42658	3
fgr00900 Terpenoid backbone biosynthesis - Fusarium graminearum	0.26748	6	1.36	I1RZ92	148	K	Isopentenyl-diphosphate Delta-isomerase OS=Gibberella zeae OX=5518 GN=FGRA07_07417 PE=4 SV=1	FG09722.1	1	7.57203e-08	112.63	K(1)EQVPFEDFHFLTR	3	-0.19285	1
fgr00900 Terpenoid backbone biosynthesis - Fusarium graminearum	0.26748	6	1.36	I1RZ92	193	K	Isopentenyl-diphosphate Delta-isomerase OS=Gibberella zeae OX=5518 GN=FGRA07_07417 PE=4 SV=1	FG09722.1	1	4.07207e-05	91.076	ANVDLDINK(1)NEVR	2	-0.40983	1
fgr00254 Aflatoxin biosynthesis - Fusarium graminearum	0.37585	1	2.38	I1RR68	2197	K	Acetyl-CoA carboxylase OS=Gibberella zeae OX=5518 GN=FGRA07_05716 PE=4 SV=1	FG06580.1	1	0.0125856	61.582	DK(1)YLHLLR	3	-0.42868	1
fgr00254 Aflatoxin biosynthesis - Fusarium graminearum	0.37585	1	2.38	I1RR68	263	K	Acetyl-CoA carboxylase OS=Gibberella zeae OX=5518 GN=FGRA07_05716 PE=4 SV=1	FG06580.1	1	0.000574209	83.226	ASEGGGGK(1)GIR	2	-0.68422	1
fgr00254 Aflatoxin biosynthesis - Fusarium graminearum	0.37585	1	2.38	I1RR68	2237	K	Acetyl-CoA carboxylase OS=Gibberella zeae OX=5518 GN=FGRA07_05716 PE=4 SV=1	FG06580.1	1	7.21848e-06	90.453	VDALK(1)SEVLAAEVASVVR	3	1.6718	1
fgr00062 Fatty acid elongation - Fusarium graminearum	0.925585	1	0.43	I1RM07	152	K	Palmitoyl-protein thioesterase 1 OS=Fusarium culmorum OX=5516 GN=FCULG_00000306 PE=4 SV=1	FG04980.1	1	1.79156e-10	147.51	SLVTFGSQHNGIVK(1)FK	3	0.58317	1
fgr00062 Fatty acid elongation - Fusarium graminearum	0.925585	1	0.43	I1RM07	154	K	Palmitoyl-protein thioesterase 1 OS=Fusarium culmorum OX=5516 GN=FCULG_00000306 PE=4 SV=1	FG04980.1	1	3.68682e-07	162.93	FK(1)ACGQNDWLCK	2	-0.32229	2
fgr00062 Fatty acid elongation - Fusarium graminearum	0.925585	1	0.43	I1RM07	164	K	Palmitoyl-protein thioesterase 1 OS=Fusarium culmorum OX=5516 GN=FCULG_00000306 PE=4 SV=1	FG04980.1	1	4.11911e-10	131.03	ACGQNDWLCK(1)GAMALLR	3	-0.57985	2
fgr00062 Fatty acid elongation - Fusarium graminearum	0.925585	1	0.43	I1RM07	266	K	Palmitoyl-protein thioesterase 1 OS=Fusarium culmorum OX=5516 GN=FCULG_00000306 PE=4 SV=1	FG04980.1	1	1.02125e-06	158.42	K(1)LYQEDWLGLR	3	-0.065102	2
fgr03060 Protein export - Fusarium graminearum	0.944014	2	0.48	I1RRR5	137	K	Signal peptidase subunit 3 OS=Gibberella zeae (strain PH-1 / ATCC MYA-4620 / FGSC 9075 / NRRL 31084) OX=229533 GN=FGRAMPH1_01T23217 PE=3 SV=1	FGRAMPH1_01T23217	1	4.62378e-06	141.58	SAEGK(1)TIDPDR	2	-1.3627	1
fgr03060 Protein export - Fusarium graminearum	0.944014	2	0.48	I1RYL5	391	K	Glucose-regulated protein OS=Gibberella zeae OX=5518 GN=FGRA07_07169 PE=3 SV=1	FG09471.1	1	1.45641e-05	107.09	VQQLIEDFFNK(1)K	3	-0.18638	1
fgr03060 Protein export - Fusarium graminearum	0.944014	2	0.48	I1RYL5	594	K	Glucose-regulated protein OS=Gibberella zeae OX=5518 GN=FGRA07_07169 PE=3 SV=1	FG09471.1	1	5.58353e-14	144.26	NQVNDEEGLGGK(1)IDEEDKETLLDAVK	4	0.5543	1
fgr03060 Protein export - Fusarium graminearum	0.944014	2	0.48	I1RYL5	600	K	Glucose-regulated protein OS=Gibberella zeae OX=5518 GN=FGRA07_07169 PE=3 SV=1	FG09471.1	1	7.58773e-14	139.47	IDEEDK(1)ETLLDAVK	3	0.0108	2
fgr03060 Protein export - Fusarium graminearum	0.944014	2	0.48	I1RYL5	347	K	Glucose-regulated protein OS=Gibberella zeae OX=5518 GN=FGRA07_07169 PE=3 SV=1	FG09471.1	0.986587	0.000895839	73.927	K(0.987)TMK(0.013)PVEQVLK	3	0.051157	1
fgr03060 Protein export - Fusarium graminearum	0.944014	2	0.48	I1RYL5	346	K	Glucose-regulated protein OS=Gibberella zeae OX=5518 GN=FGRA07_07169 PE=3 SV=1	FG09471.1	1	0.000640616	74.611	FEELNIDLFK(1)K	3	1.3211	1
fgr03060 Protein export - Fusarium graminearum	0.944014	2	0.48	I1RYL5	363	K	Glucose-regulated protein OS=Gibberella zeae OX=5518 GN=FGRA07_07169 PE=3 SV=1	FG09471.1	1	1.72744e-09	133.9	K(1)SEIDDIVLVGGSTR	3	0.099809	5
fgr03060 Protein export - Fusarium graminearum	0.944014	2	0.48	I1RYL5	525	K	Glucose-regulated protein OS=Gibberella zeae OX=5518 GN=FGRA07_07169 PE=3 SV=1	FG09471.1	1	0.000489387	86.014	VSAHDK(1)GTGK	2	1.8237	2
fgr03060 Protein export - Fusarium graminearum	0.944014	2	0.48	I1RYL5	290	K	Glucose-regulated protein OS=Gibberella zeae OX=5518 GN=FGRA07_07169 PE=3 SV=1	FG09471.1	1	0.0354608	43.897	NNVDITK(1)DLK	3	0.55058	1
fgr03060 Protein export - Fusarium graminearum	0.944014	2	0.48	I1RYL5	562	K	Glucose-regulated protein OS=Gibberella zeae OX=5518 GN=FGRA07_07169 PE=3 SV=1	FG09471.1	1	0.00531831	73.499	YAEEDK(1)ATR	2	0.041972	1
fgr03060 Protein export - Fusarium graminearum	0.944014	2	0.48	I1RYL5	630	K	Glucose-regulated protein OS=Gibberella zeae OX=5518 GN=FGRA07_07169 PE=3 SV=1	FG09471.1	1	2.31874e-21	180.26	ETNEWLDEHGADATAEDFEEQK(1)EK	3	-0.29376	1
fgr03060 Protein export - Fusarium graminearum	0.944014	2	0.48	I1RYL5	283	K	Glucose-regulated protein OS=Gibberella zeae OX=5518 GN=FGRA07_07169 PE=3 SV=1	FG09471.1	1	0.00558123	59.038	QYNQK(1)NNVDITK	3	0.096387	2
fgr03060 Protein export - Fusarium graminearum	0.944014	2	0.48	I1RYL5	556	K	Glucose-regulated protein OS=Gibberella zeae OX=5518 GN=FGRA07_07169 PE=3 SV=1	FG09471.1	1	0.000643691	71.879	MVAEAEK(1)YAEEDK	3	-0.87851	2
fgr03060 Protein export - Fusarium graminearum	0.944014	2	0.48	I1RYL5	483	K	Glucose-regulated protein OS=Gibberella zeae OX=5518 GN=FGRA07_07169 PE=3 SV=1	FG09471.1	1	7.55351e-06	124.12	SLTK(1)DNNILGK	2	-0.61305	2
fgr03060 Protein export - Fusarium graminearum	0.944014	2	0.48	I1RYL5	529	K	Glucose-regulated protein OS=Gibberella zeae OX=5518 GN=FGRA07_07169 PE=3 SV=1	FG09471.1	1	8.53706e-09	132.84	GTGK(1)QESITITNDK	2	1.4252	5
fgr03060 Protein export - Fusarium graminearum	0.944014	2	0.48	I1RYL5	539	K	Glucose-regulated protein OS=Gibberella zeae OX=5518 GN=FGRA07_07169 PE=3 SV=1	FG09471.1	1	1.19634e-09	183.89	QESITITNDK(1)GR	2	0.43358	4
fgr03060 Protein export - Fusarium graminearum	0.944014	2	0.48	I1RYL5	490	K	Glucose-regulated protein OS=Gibberella zeae OX=5518 GN=FGRA07_07169 PE=3 SV=1	FG09471.1	1	1.31688e-07	109.72	DNNILGK(1)FELTGIPPAPR	3	1.649	4
fgr03013 RNA transport - Fusarium graminearum	0.674963	17	0.93	I1RSV2	817	K	Eukaryotic translation initiation factor 3 subunit A OS=Gibberella zeae (strain PH-1 / ATCC MYA-4620 / FGSC 9075 / NRRL 31084) OX=229533 GN=TIF32 PE=3 SV=1	TIF32	1	0.000899976	95.618	ELEK(1)QITQR	2	-1.6868	1
fgr03013 RNA transport - Fusarium graminearum	0.674963	17	0.93	I1RSV2	779	K	Eukaryotic translation initiation factor 3 subunit A OS=Gibberella zeae (strain PH-1 / ATCC MYA-4620 / FGSC 9075 / NRRL 31084) OX=229533 GN=TIF32 PE=3 SV=1	TIF32	0.999999	0.00183015	73.499	HKESVELK(1)HR	5	-0.35038	1
fgr03013 RNA transport - Fusarium graminearum	0.674963	17	0.93	I1RSV2	806	K	Eukaryotic translation initiation factor 3 subunit A OS=Gibberella zeae (strain PH-1 / ATCC MYA-4620 / FGSC 9075 / NRRL 31084) OX=229533 GN=TIF32 PE=3 SV=1	TIF32	1	0.0110409	70.256	RRDEFEK(1)R	3	-0.5519	2
fgr03013 RNA transport - Fusarium graminearum	0.674963	17	0.93	I1RWX5	42	K	Elongation factor 1-alpha OS=Gibberella zeae (strain PH-1 / ATCC MYA-4620 / FGSC 9075 / NRRL 31084) OX=229533 GN=FG08811.1 PE=3 SV=1	FG08811.1	1	0.00755814	84.615	TIEK(1)FEK	3	-0.33411	2
fgr03013 RNA transport - Fusarium graminearum	0.674963	17	0.93	I1RWX5	243	K	Elongation factor 1-alpha OS=Gibberella zeae (strain PH-1 / ATCC MYA-4620 / FGSC 9075 / NRRL 31084) OX=229533 GN=FG08811.1 PE=3 SV=1	FG08811.1	1	0.00341348	85.676	RPNDK(1)PLR	3	1.8729	1
fgr03013 RNA transport - Fusarium graminearum	0.674963	17	0.93	I1RWX5	449	K	Elongation factor 1-alpha OS=Gibberella zeae (strain PH-1 / ATCC MYA-4620 / FGSC 9075 / NRRL 31084) OX=229533 GN=FG08811.1 PE=3 SV=1	FG08811.1	1	0.00210045	79.492	STGAAGK(1)VTK	2	0.50708	1
fgr03013 RNA transport - Fusarium graminearum	0.674963	17	0.93	I1RWX5	160	K	Elongation factor 1-alpha OS=Gibberella zeae (strain PH-1 / ATCC MYA-4620 / FGSC 9075 / NRRL 31084) OX=229533 GN=FG08811.1 PE=3 SV=1	FG08811.1	1	0.000160257	121.68	MDTTK(1)WSEAR	2	0.55035	2
fgr03013 RNA transport - Fusarium graminearum	0.674963	17	0.93	I1RWX5	377	K	Elongation factor 1-alpha OS=Gibberella zeae (strain PH-1 / ATCC MYA-4620 / FGSC 9075 / NRRL 31084) OX=229533 GN=FG08811.1 PE=3 SV=1	FG08811.1	1	0.000182753	88.021	FAEIQEK(1)IDRR	3	-0.29567	2
fgr03013 RNA transport - Fusarium graminearum	0.674963	17	0.93	I1RC00	132	K	GTP-binding nuclear protein OS=Gibberella zeae (strain PH-1 / ATCC MYA-4620 / FGSC 9075 / NRRL 31084) OX=229533 GN=FG01099.1 PE=3 SV=1	FG01099.1	1	0.00819056	70.816	AK(1)TITFHR	3	-1.2022	1
fgr03013 RNA transport - Fusarium graminearum	0.674963	17	0.93	A0A098DE95	318	K	Polyadenylate-binding protein OS=Gibberella zeae (strain PH-1 / ATCC MYA-4620 / FGSC 9075 / NRRL 31084) OX=229533 GN=FGRAMPH1_01T09919 PE=3 SV=1	FGRAMPH1_01T09919	1	0.0345594	50.108	K(1)HEREEELR	4	0.074371	1
fgr03013 RNA transport - Fusarium graminearum	0.674963	17	0.93	I1R9X2	203	K	Eukaryotic translation initiation factor 4E-2 OS=Gibberella zeae OX=5518 GN=FGRA07_06805 PE=3 SV=1	FG00286.1	1	6.07976e-06	124.6	GEGDVAGGK(1)GR	2	-0.033049	2
fgr03013 RNA transport - Fusarium graminearum	0.674963	17	0.93	I1R9X2	211	K	Eukaryotic translation initiation factor 4E-2 OS=Gibberella zeae OX=5518 GN=FGRA07_06805 PE=3 SV=1	FG00286.1	1	0.000205152	131.17	GK(1)EILLSIGR	2	0.30277	1
fgr03013 RNA transport - Fusarium graminearum	0.674963	17	0.93	I1RPU3	49	K	Eukaryotic translation initiation factor 3 subunit E OS=Gibberella zeae (strain PH-1 / ATCC MYA-4620 / FGSC 9075 / NRRL 31084) OX=229533 GN=FG06073.1 PE=3 SV=1	FG06073.1	1	0.00501459	83.869	AK(1)ELLSGK	2	-0.59683	1
fgr03013 RNA transport - Fusarium graminearum	0.674963	17	0.93	I1RRV1	149	K	Eukaryotic translation initiation factor 2 subunit gamma OS=Gibberella zeae OX=5518 GN=FGRA07_05447 PE=4 SV=1	FG06843.1	1	0.00214213	69.815	SDK(1)EVDPPCER	2	-1.0452	1
fgr03013 RNA transport - Fusarium graminearum	0.674963	17	0.93	I1RRV1	146	K	Eukaryotic translation initiation factor 2 subunit gamma OS=Gibberella zeae OX=5518 GN=FGRA07_05447 PE=4 SV=1	FG06843.1	0.933692	0.00103948	63.212	SYK(0.934)SDK(0.066)EVDPPCER	3	0.24326	1
fgr03013 RNA transport - Fusarium graminearum	0.674963	17	0.93	I1RRV1	110	K	Eukaryotic translation initiation factor 2 subunit gamma OS=Gibberella zeae OX=5518 GN=FGRA07_05447 PE=4 SV=1	FG06843.1	1	0.00590108	87.696	FK(1)NELIR	2	0.51437	1
fgr03013 RNA transport - Fusarium graminearum	0.674963	17	0.93	I1RN58	1140	K	Translation initiation factor 4g OS=Fusarium sporotrichioides OX=5514 GN=FSPOR_8651 PE=4 SV=1	FG05422.1	1	0.000167934	79.467	IADQILLIASQSK(1)EEADGR	3	1.754	1
fgr03013 RNA transport - Fusarium graminearum	0.674963	17	0.93	I1RQ81	137	K	Eukaryotic translation initiation factor 2 subunit alpha OS=Gibberella zeae OX=5518 GN=FGRA07_05991 PE=4 SV=1	FG06220.1	1	0.00156126	79.659	K(1)FGHALDAFK	3	0.61562	1
fgr03013 RNA transport - Fusarium graminearum	0.674963	17	0.93	A0A098DDK7	434	K	ATP-dependent rna helicase sub2 OS=Fusarium longipes OX=694270 GN=FLONG3_10515 PE=4 SV=1	FGRAMPH1_01T10513	1	0.00121056	88.948	ATELDK(1)LLR	2	1.1663	1
fgr03013 RNA transport - Fusarium graminearum	0.674963	17	0.93	I1S0P4	99	K	Poly(A)+ RNA export protein OS=Gibberella zeae OX=5518 GN=FGRA07_06509 PE=4 SV=1	FG10280.1	1	0.00258768	66.004	IVSAGADK(1)NIK	3	-0.0995	2
fgr03013 RNA transport - Fusarium graminearum	0.674963	17	0.93	I1S0P4	87	K	Poly(A)+ RNA export protein OS=Gibberella zeae OX=5518 GN=FGRA07_06509 PE=4 SV=1	FG10280.1	1	7.66456e-06	100.02	HAYEHSQPVLSCDFSK(1)DGTK	4	0.19859	1
fgr03013 RNA transport - Fusarium graminearum	0.674963	17	0.93	I1RM82	246	K	Eukaryotic translation initiation factor 3 subunit G OS=Gibberella zeae (strain PH-1 / ATCC MYA-4620 / FGSC 9075 / NRRL 31084) OX=229533 GN=FG05065.1 PE=3 SV=1	FG05065.1	1	0.0551134	50.703	VFLAK(1)DR	2	0.49779	1
fgr03013 RNA transport - Fusarium graminearum	0.674963	17	0.93	I1RRU9	274	K	ATP-dependent RNA helicase eIF4A OS=Gibberella zeae OX=5518 GN=FGRA07_05449 PE=3 SV=1	FGRAMPH1_01T23309	1	0.0137015	73.499	K(1)VDWLTDK	2	0.75276	2
fgr03013 RNA transport - Fusarium graminearum	0.674963	17	0.93	I1RRU9	228	K	ATP-dependent RNA helicase eIF4A OS=Gibberella zeae OX=5518 GN=FGRA07_05449 PE=3 SV=1	FGRAMPH1_01T23309	1	0.00020153	122.39	K(1)DELTLEGIK	2	-1.4939	1
fgr03013 RNA transport - Fusarium graminearum	0.674963	17	0.93	I1RCJ7	169	K	Eukaryotic translation initiation factor 3 subunit D OS=Gibberella zeae (strain PH-1 / ATCC MYA-4620 / FGSC 9075 / NRRL 31084) OX=229533 GN=FG01314.1 PE=3 SV=1	FG01314.1	1	0.00292496	75.738	DYDK(1)PAR	2	1.5416	1
fgr03013 RNA transport - Fusarium graminearum	0.674963	17	0.93	I1S471	79	K	Mago nashi protein OS=Fusarium langsethiae OX=179993 GN=FLAG1_06824 PE=4 SV=1	FGRAMPH1_01T06675	0.999212	0.000614484	69.431	TSEITK(0.999)EDDSK(0.001)WPQK	3	-1.4025	1
fgr03013 RNA transport - Fusarium graminearum	0.674963	17	0.93	I1RMY3	319	K	Filament-forming protein OS=Fusarium langsethiae OX=179993 GN=FLAG1_03642 PE=4 SV=1	FG05337.1	1	0.0337022	55.461	DLEAEK(1)ER	2	0.00088132	1
fgr03013 RNA transport - Fusarium graminearum	0.674963	17	0.93	I1S2A8	559	K	Exportin-1 OS=Gibberella zeae OX=5518 GN=FGRA07_07817 PE=4 SV=1	FG10894.1	1	0.0101335	75.311	AHWK(1)FLK	3	-1.0584	1
fgr03013 RNA transport - Fusarium graminearum	0.674963	17	0.93	I1S2A8	530	K	Exportin-1 OS=Gibberella zeae OX=5518 GN=FGRA07_07817 PE=4 SV=1	FG10894.1	1	0.0122279	55.353	DLLGLTEMK(1)R	3	-1.6419	1
fgr04136 Autophagy - other - Fusarium graminearum	0.994538	1	0.22	I1S1W5	13	K	Autophagy-related protein 8 OS=Gibberella zeae (strain PH-1 / ATCC MYA-4620 / FGSC 9075 / NRRL 31084) OX=229533 GN=ATG8 PE=3 SV=1	ATG8	1	0.00348023	72.096	FKDEHPFEK(1)R	4	-0.35913	2
fgr01040 Biosynthesis of unsaturated fatty acids - Fusarium graminearum	0.792602	2	0.73	I1RYP5	46	K	3-ketoacyl-CoA thiolase OS=Gibberella zeae OX=5518 GN=FGRA07_07201 PE=3 SV=1	FGRAMPH1_01T26927	1	0.000936556	110.88	SAFTK(1)GGR	2	-1.0298	2
fgr01040 Biosynthesis of unsaturated fatty acids - Fusarium graminearum	0.792602	2	0.73	I1RQ48	330	K	Acyl-CoA desaturase OS=Gibberella zeae (strain PH-1 / ATCC MYA-4620 / FGSC 9075 / NRRL 31084) OX=229533 GN=FG06184.1 PE=3 SV=1	FG06184.1	1	0.00346826	104.21	VQQLQK(1)K	3	-0.52499	2
fgr01040 Biosynthesis of unsaturated fatty acids - Fusarium graminearum	0.792602	2	0.73	I1RQ48	148	K	Acyl-CoA desaturase OS=Gibberella zeae (strain PH-1 / ATCC MYA-4620 / FGSC 9075 / NRRL 31084) OX=229533 GN=FG06184.1 PE=3 SV=1	FG06184.1	1	3.46735e-06	128.68	YTDTDK(1)DPYSVR	2	-0.89423	2
fgr01040 Biosynthesis of unsaturated fatty acids - Fusarium graminearum	0.792602	2	0.73	I1RQ48	322	K	Acyl-CoA desaturase OS=Gibberella zeae (strain PH-1 / ATCC MYA-4620 / FGSC 9075 / NRRL 31084) OX=229533 GN=FG06184.1 PE=3 SV=1	FG06184.1	1	0.00268153	94.692	ANEIEK(1)GR	2	-0.47892	1
fgr00310 Lysine degradation - Fusarium graminearum	0.878874	7	0.72	V6R2Z2	109	K	Aldehyde dehydrogenase OS=Gibberella zeae OX=5518 GN=FGRA07_03814 PE=3 SV=1	FG00979.1	1	2.42423e-13	135.23	NLDLLAAVESLDNGK(1)SITNAR	3	1.2759	1
fgr00310 Lysine degradation - Fusarium graminearum	0.878874	7	0.72	V6R2Z2	87	K	Aldehyde dehydrogenase OS=Gibberella zeae OX=5518 GN=FGRA07_03814 PE=3 SV=1	FG00979.1	1	0.00185515	70.889	GNLLLK(1)LADLAEK	3	-0.21821	1
fgr00310 Lysine degradation - Fusarium graminearum	0.878874	7	0.72	A0A1C3YLE2	291	K	Dihydrolipoyl dehydrogenase OS=Gibberella zeae (strain PH-1 / ATCC MYA-4620 / FGSC 9075 / NRRL 31084) OX=229533 GN=FGRAMPH1_01T26147 PE=3 SV=1	FGRAMPH1_01T26147	1	0.000355162	100.38	VVSGDK(1)SGDK	2	-1.6171	1
fgr00310 Lysine degradation - Fusarium graminearum	0.878874	7	0.72	A0A1C3YLE2	135	K	Dihydrolipoyl dehydrogenase OS=Gibberella zeae (strain PH-1 / ATCC MYA-4620 / FGSC 9075 / NRRL 31084) OX=229533 GN=FGRAMPH1_01T26147 PE=3 SV=1	FGRAMPH1_01T26147	1	6.26255e-06	134.61	AK(1)ETSVSGLTK	2	-0.32022	1
fgr00310 Lysine degradation - Fusarium graminearum	0.878874	7	0.72	A0A1C3YKR5	138	K	Putative dihydrolipoyllysine-residue succinyltransferase component of 2-oxoglutarate dehydrogenase complex, mitochondrial OS=Fusarium culmorum OX=5516 GN=FCULG_00010917 PE=4 SV=1	FGRAMPH1_01T20865	1	1.28816e-09	181.98	IVTGEDAGSAK(1)K	3	0.015538	3
fgr00310 Lysine degradation - Fusarium graminearum	0.878874	7	0.72	I1RA28	352	K	Saccharopine dehydrogenase [NADP(+), L-glutamate-forming] OS=Fusarium culmorum OX=5516 GN=FCULG_00002964 PE=4 SV=1	FGRAMPH1_01T00919	1	0.0158588	65.465	MAYEK(1)GER	2	0.78682	1
fgr00310 Lysine degradation - Fusarium graminearum	0.878874	7	0.72	I1RA28	146	K	Saccharopine dehydrogenase [NADP(+), L-glutamate-forming] OS=Fusarium culmorum OX=5516 GN=FCULG_00002964 PE=4 SV=1	FGRAMPH1_01T00919	1	0.00024479	111.27	IQQEGGK(1)IK	2	0.41216	1
fgr00310 Lysine degradation - Fusarium graminearum	0.878874	7	0.72	I1RY81	369	K	Acetyl-CoA acetyltransferase IB OS=Gibberella zeae OX=5518 GN=FGRA07_09291 PE=3 SV=1	FG09321.1	1	2.20136e-06	134.98	IVTTLTSVLK(1)ER	3	-0.18547	1
fgr00310 Lysine degradation - Fusarium graminearum	0.878874	7	0.72	I1RUR8	124	K	2-oxoglutarate dehydrogenase e2 component dihydrolipoamide succinyltransferase OS=Fusarium longipes OX=694270 GN=FLONG3_6935 PE=4 SV=1	FGRAMPH1_01T26105	1	1.27283e-07	176.25	IELGGEPSGDK(1)K	3	0.07716	3
fgr00310 Lysine degradation - Fusarium graminearum	0.878874	7	0.72	I1RUR8	134	K	2-oxoglutarate dehydrogenase e2 component dihydrolipoamide succinyltransferase OS=Fusarium longipes OX=694270 GN=FLONG3_6935 PE=4 SV=1	FGRAMPH1_01T26105	0.992768	0.0395781	40.475	K(0.993)SESESK(0.007)PEPK	3	0.29899	1
fgr00310 Lysine degradation - Fusarium graminearum	0.878874	7	0.72	I1RUR8	129	K	2-oxoglutarate dehydrogenase e2 component dihydrolipoamide succinyltransferase OS=Fusarium longipes OX=694270 GN=FLONG3_6935 PE=4 SV=1	FGRAMPH1_01T26105	1	0.00170504	103.26	EAPK(1)EEPK	2	-3.8903	3
fgr00310 Lysine degradation - Fusarium graminearum	0.878874	7	0.72	I1RUR8	58	K	2-oxoglutarate dehydrogenase e2 component dihydrolipoamide succinyltransferase OS=Fusarium longipes OX=694270 GN=FLONG3_6935 PE=4 SV=1	FGRAMPH1_01T26105	1	6.8105e-09	110.74	VPQMAESISEGTLK(1)QFSK	3	0.65025	3
fgr00310 Lysine degradation - Fusarium graminearum	0.878874	7	0.72	A0A1C3YIP2	466	K	Aldehyde dehydrogenase OS=Gibberella zeae OX=5518 GN=FGRA07_00552 PE=3 SV=1	FGRAMPH1_01T05485	1	0.00159528	128.86	AHQVAK(1)R	2	0.0027324	2
fgr00450 Selenocompound metabolism - Fusarium graminearum	0.138551	4	1.91	I1RWE8	470	K	Methionyl-tRNA synthetase OS=Gibberella zeae OX=5518 GN=FGRA07_04587 PE=3 SV=1	FG08614.1	1	0.00083671	80.69	YTDERLEEHK(1)K	4	0.65565	1
fgr00450 Selenocompound metabolism - Fusarium graminearum	0.138551	4	1.91	I1RWE8	488	K	Methionyl-tRNA synthetase OS=Gibberella zeae OX=5518 GN=FGRA07_04587 PE=3 SV=1	FG08614.1	1	7.47185e-05	89.805	TFIAQFDAIK(1)LR	3	0.32073	1
fgr00450 Selenocompound metabolism - Fusarium graminearum	0.138551	4	1.91	I1RWE8	230	K	Methionyl-tRNA synthetase OS=Gibberella zeae OX=5518 GN=FGRA07_04587 PE=3 SV=1	FG08614.1	1	0.0133568	51.643	LDAVK(1)DLLVPWFHK	3	-0.16888	1
fgr00450 Selenocompound metabolism - Fusarium graminearum	0.138551	4	1.91	I1RBF3	231	K	Thioredoxin reductase OS=Gibberella zeae (strain PH-1 / ATCC MYA-4620 / FGSC 9075 / NRRL 31084) OX=229533 GN=FG00871.1 PE=3 SV=1	FG00871.1	1	0.00091156	127.76	NNK(1)TGEEK	2	-0.91351	1
fgr00450 Selenocompound metabolism - Fusarium graminearum	0.138551	4	1.91	I1RBF3	312	K	Thioredoxin reductase OS=Gibberella zeae (strain PH-1 / ATCC MYA-4620 / FGSC 9075 / NRRL 31084) OX=229533 GN=FG00871.1 PE=3 SV=1	FG00871.1	1	8.00579e-06	66.1	QAITSAGTGCMAALEAEK(1)FLADHEDDERADERPNPN	5	-0.78217	1
fgr00450 Selenocompound metabolism - Fusarium graminearum	0.138551	4	1.91	I1RBF3	291	K	Thioredoxin reductase OS=Gibberella zeae (strain PH-1 / ATCC MYA-4620 / FGSC 9075 / NRRL 31084) OX=229533 GN=FG00871.1 PE=3 SV=1	FG00871.1	1	6.5e-24	189.11	TIPGTTYTNVEGVFAAGDVQDK(1)R	2	0.14054	4
fgr00450 Selenocompound metabolism - Fusarium graminearum	0.138551	4	1.91	I1RBF3	236	K	Thioredoxin reductase OS=Gibberella zeae (strain PH-1 / ATCC MYA-4620 / FGSC 9075 / NRRL 31084) OX=229533 GN=FG00871.1 PE=3 SV=1	FG00871.1	1	5.29588e-10	128.06	TGEEK(1)VHEANGLFYAIGHDPATTLVK	4	0.19738	1
fgr00450 Selenocompound metabolism - Fusarium graminearum	0.138551	4	1.91	I1S241	428	K	5-methyltetrahydropteroyltriglutamate-homocysteine methyltransferase OS=Gibberella zeae OX=5518 GN=FGRA07_07887 PE=3 SV=1	FG10825.1	1	0.00601018	93.162	ISQQQK(1)K	2	-0.67652	1
fgr00450 Selenocompound metabolism - Fusarium graminearum	0.138551	4	1.91	I1S241	385	K	5-methyltetrahydropteroyltriglutamate-homocysteine methyltransferase OS=Gibberella zeae OX=5518 GN=FGRA07_07887 PE=3 SV=1	FG10825.1	1	4.80199e-06	140.82	EQLEANAK(1)SIK	2	-0.51707	3
fgr00450 Selenocompound metabolism - Fusarium graminearum	0.138551	4	1.91	I1S241	402	K	5-methyltetrahydropteroyltriglutamate-homocysteine methyltransferase OS=Gibberella zeae OX=5518 GN=FGRA07_07887 PE=3 SV=1	FG10825.1	1	0.00412971	77.288	TNDPQVK(1)DR	2	-0.59456	1
fgr00450 Selenocompound metabolism - Fusarium graminearum	0.138551	4	1.91	I1S241	682	K	5-methyltetrahydropteroyltriglutamate-homocysteine methyltransferase OS=Gibberella zeae OX=5518 GN=FGRA07_07887 PE=3 SV=1	FG10825.1	1	0.035626	58.815	SDAK(1)LLR	2	0.49123	1
fgr00450 Selenocompound metabolism - Fusarium graminearum	0.138551	4	1.91	I1S241	715	K	5-methyltetrahydropteroyltriglutamate-homocysteine methyltransferase OS=Gibberella zeae OX=5518 GN=FGRA07_07887 PE=3 SV=1	FG10825.1	1	0.00012507	114.24	VPSEQEIK(1)DR	2	0.015223	2
fgr00450 Selenocompound metabolism - Fusarium graminearum	0.138551	4	1.91	I1S241	416	K	5-methyltetrahydropteroyltriglutamate-homocysteine methyltransferase OS=Gibberella zeae OX=5518 GN=FGRA07_07887 PE=3 SV=1	FG10825.1	1	0.00421038	100.98	K(1)SEFTTR	2	-0.12011	2
fgr00450 Selenocompound metabolism - Fusarium graminearum	0.138551	4	1.91	I1S241	141	K	5-methyltetrahydropteroyltriglutamate-homocysteine methyltransferase OS=Gibberella zeae OX=5518 GN=FGRA07_07887 PE=3 SV=1	FG10825.1	1	0.000416685	83.087	LAESPK(1)AVADFK	2	-0.92873	2
fgr00450 Selenocompound metabolism - Fusarium graminearum	0.138551	4	1.91	I1S241	147	K	5-methyltetrahydropteroyltriglutamate-homocysteine methyltransferase OS=Gibberella zeae OX=5518 GN=FGRA07_07887 PE=3 SV=1	FG10825.1	1	0.000235401	110.39	AVADFK(1)EAK	3	-0.53785	2
fgr00450 Selenocompound metabolism - Fusarium graminearum	0.138551	4	1.91	I1S241	747	K	5-methyltetrahydropteroyltriglutamate-homocysteine methyltransferase OS=Gibberella zeae OX=5518 GN=FGRA07_07887 PE=3 SV=1	FG10825.1	1	5.84278e-08	114.7	ETK(1)EALTNMVNAAK	3	0.6405	3
fgr00450 Selenocompound metabolism - Fusarium graminearum	0.138551	4	1.91	I1S241	238	K	5-methyltetrahydropteroyltriglutamate-homocysteine methyltransferase OS=Gibberella zeae OX=5518 GN=FGRA07_07887 PE=3 SV=1	FG10825.1	1	0.0044231	61.78	FASLGDK(1)IPK	3	-0.55633	1
fgr00450 Selenocompound metabolism - Fusarium graminearum	0.138551	4	1.91	I1S241	40	K	5-methyltetrahydropteroyltriglutamate-homocysteine methyltransferase OS=Gibberella zeae OX=5518 GN=FGRA07_07887 PE=3 SV=1	FG10825.1	1	4.9534e-05	98.811	ISQSDLLAEAK(1)R	2	0.78838	2
fgr00450 Selenocompound metabolism - Fusarium graminearum	0.138551	4	1.91	I1S241	758	K	5-methyltetrahydropteroyltriglutamate-homocysteine methyltransferase OS=Gibberella zeae OX=5518 GN=FGRA07_07887 PE=3 SV=1	FG10825.1	1	0.000439913	71.976	EALTNMVNAAK(1)YFR	3	-1.9328	1
fgr00450 Selenocompound metabolism - Fusarium graminearum	0.138551	4	1.91	I1S241	20	K	5-methyltetrahydropteroyltriglutamate-homocysteine methyltransferase OS=Gibberella zeae OX=5518 GN=FGRA07_07887 PE=3 SV=1	FG10825.1	1	0.000175127	117.86	K(1)ATEAYWGGK	2	0.6375	1
fgr00450 Selenocompound metabolism - Fusarium graminearum	0.138551	4	1.91	I1S241	367	K	5-methyltetrahydropteroyltriglutamate-homocysteine methyltransferase OS=Gibberella zeae OX=5518 GN=FGRA07_07887 PE=3 SV=1	FG10825.1	1	5.71649e-06	99.092	ASEIALIAK(1)AVTEGPATVR	3	1.3056	1
fgr00450 Selenocompound metabolism - Fusarium graminearum	0.138551	4	1.91	I1S241	103	K	5-methyltetrahydropteroyltriglutamate-homocysteine methyltransferase OS=Gibberella zeae OX=5518 GN=FGRA07_07887 PE=3 SV=1	FG10825.1	1	1.16904e-08	113.01	GHQK(1)EGVDVPSLEMVK	3	1.6958	2
fgr00450 Selenocompound metabolism - Fusarium graminearum	0.138551	4	1.91	I1S241	317	K	5-methyltetrahydropteroyltriglutamate-homocysteine methyltransferase OS=Gibberella zeae OX=5518 GN=FGRA07_07887 PE=3 SV=1	FG10825.1	1	1.37852e-09	123.95	AIEIVETAVQK(1)LGK	3	-0.69165	1
fgr00450 Selenocompound metabolism - Fusarium graminearum	0.138551	4	1.91	I1S241	411	K	5-methyltetrahydropteroyltriglutamate-homocysteine methyltransferase OS=Gibberella zeae OX=5518 GN=FGRA07_07887 PE=3 SV=1	FG10825.1	1	0.00948509	76.282	VTQK(1)DYER	2	0.69911	1
fgr00450 Selenocompound metabolism - Fusarium graminearum	0.138551	4	1.91	I1S241	177	K	5-methyltetrahydropteroyltriglutamate-homocysteine methyltransferase OS=Gibberella zeae OX=5518 GN=FGRA07_07887 PE=3 SV=1	FG10825.1	1	4.01255e-06	100.77	ADRDQK(1)VDPIDLLEK	3	0.96883	1
fgr00450 Selenocompound metabolism - Fusarium graminearum	0.138551	4	1.91	I1S241	150	K	5-methyltetrahydropteroyltriglutamate-homocysteine methyltransferase OS=Gibberella zeae OX=5518 GN=FGRA07_07887 PE=3 SV=1	FG10825.1	1	0.000578964	91.784	EAK(1)DAGISTR	2	0.24628	1
fgr00450 Selenocompound metabolism - Fusarium graminearum	0.138551	4	1.91	I1S241	343	K	5-methyltetrahydropteroyltriglutamate-homocysteine methyltransferase OS=Gibberella zeae OX=5518 GN=FGRA07_07887 PE=3 SV=1	FG10825.1	1	0.000566613	63.321	K(1)LDTEIADWFSFATEK	3	-0.1202	1
fgr00450 Selenocompound metabolism - Fusarium graminearum	0.138551	4	1.91	Q4I1N3	160	K	Sulfate adenylyltransferase OS=Gibberella zeae (strain PH-1 / ATCC MYA-4620 / FGSC 9075 / NRRL 31084) OX=229533 GN=MET3 PE=3 SV=2	MET3	1	2.69666e-07	153.14	EFYVGGK(1)LEAINR	2	2.4662	1
fgr00450 Selenocompound metabolism - Fusarium graminearum	0.138551	4	1.91	Q4I1N3	188	K	Sulfate adenylyltransferase OS=Gibberella zeae (strain PH-1 / ATCC MYA-4620 / FGSC 9075 / NRRL 31084) OX=229533 GN=MET3 PE=3 SV=2	MET3	1	0.000341909	93.649	AHFNK(1)LGWQK	3	1.5541	1
fgr00450 Selenocompound metabolism - Fusarium graminearum	0.138551	4	1.91	Q4I1N3	133	K	Sulfate adenylyltransferase OS=Gibberella zeae (strain PH-1 / ATCC MYA-4620 / FGSC 9075 / NRRL 31084) OX=229533 GN=MET3 PE=3 SV=2	MET3	1	0.000380766	76.759	K(1)VFGSDDDTHPGVK	3	0.17108	1
fgr00450 Selenocompound metabolism - Fusarium graminearum	0.138551	4	1.91	Q4I1N3	153	K	Sulfate adenylyltransferase OS=Gibberella zeae (strain PH-1 / ATCC MYA-4620 / FGSC 9075 / NRRL 31084) OX=229533 GN=MET3 PE=3 SV=2	MET3	1	4.44843e-08	119.39	YLFDTAK(1)EFYVGGK	3	0.67515	1
fgr00300 Lysine biosynthesis - Fusarium graminearum	0.792602	2	0.73	A0A1C3YN04	205	K	Homocitrate synthase OS=Gibberella zeae OX=5518 GN=FGRA07_03031 PE=3 SV=1	FGRAMPH1_01T14207	1	0.0207052	69.628	SQGK(1)EVR	2	0.084615	1
fgr00300 Lysine biosynthesis - Fusarium graminearum	0.792602	2	0.73	I1RA28	352	K	Saccharopine dehydrogenase [NADP(+), L-glutamate-forming] OS=Fusarium culmorum OX=5516 GN=FCULG_00002964 PE=4 SV=1	FGRAMPH1_01T00919	1	0.0158588	65.465	MAYEK(1)GER	2	0.78682	1
fgr00300 Lysine biosynthesis - Fusarium graminearum	0.792602	2	0.73	I1RA28	146	K	Saccharopine dehydrogenase [NADP(+), L-glutamate-forming] OS=Fusarium culmorum OX=5516 GN=FCULG_00002964 PE=4 SV=1	FGRAMPH1_01T00919	1	0.00024479	111.27	IQQEGGK(1)IK	2	0.41216	1
fgr00630 Glyoxylate and dicarboxylate metabolism - Fusarium graminearum	0.0837168	15	1.43	I1RXH3	240	K	Formamidase OS=Gibberella zeae OX=5518 GN=FGRA07_09574 PE=4 SV=1	FG09042.1	1	5.897e-05	84.753	GSK(1)TYLPVHVPGAK	4	-0.38704	3
fgr00630 Glyoxylate and dicarboxylate metabolism - Fusarium graminearum	0.0837168	15	1.43	I1RXH3	205	K	Formamidase OS=Gibberella zeae OX=5518 GN=FGRA07_09574 PE=4 SV=1	FG09042.1	1	1.22709e-27	212.38	VFAQPPNEINAHGGLAK(1)GDVMAR	4	-0.37229	17
fgr00630 Glyoxylate and dicarboxylate metabolism - Fusarium graminearum	0.0837168	15	1.43	I1RXH3	286	K	Formamidase OS=Gibberella zeae OX=5518 GN=FGRA07_09574 PE=4 SV=1	FG09042.1	1	0.000273239	113.93	FDLIK(1)GGVK	3	-0.89995	5
fgr00630 Glyoxylate and dicarboxylate metabolism - Fusarium graminearum	0.0837168	15	1.43	I1RXH3	71	K	Formamidase OS=Gibberella zeae OX=5518 GN=FGRA07_09574 PE=4 SV=1	FG09042.1	1	1.94986e-15	172.32	DVDLTK(1)IHYLTGPFEIK	3	-1.6017	8
fgr00630 Glyoxylate and dicarboxylate metabolism - Fusarium graminearum	0.0837168	15	1.43	I1RXH3	295	K	Formamidase OS=Gibberella zeae OX=5518 GN=FGRA07_09574 PE=4 SV=1	FG09042.1	1	5.05323e-06	104.38	GLK(1)SPVYRPGDMGPTFSPSR	3	0.21247	6
fgr00630 Glyoxylate and dicarboxylate metabolism - Fusarium graminearum	0.0837168	15	1.43	I1RXH3	188	K	Formamidase OS=Gibberella zeae OX=5518 GN=FGRA07_09574 PE=4 SV=1	FG09042.1	1	1.94241e-12	131.2	REGELATSMAGSHPDK(1)VFAQPPNEINAHGGLAK	5	-0.57459	5
fgr00630 Glyoxylate and dicarboxylate metabolism - Fusarium graminearum	0.0837168	15	1.43	A0A1C3YLE2	291	K	Dihydrolipoyl dehydrogenase OS=Gibberella zeae (strain PH-1 / ATCC MYA-4620 / FGSC 9075 / NRRL 31084) OX=229533 GN=FGRAMPH1_01T26147 PE=3 SV=1	FGRAMPH1_01T26147	1	0.000355162	100.38	VVSGDK(1)SGDK	2	-1.6171	1
fgr00630 Glyoxylate and dicarboxylate metabolism - Fusarium graminearum	0.0837168	15	1.43	A0A1C3YLE2	135	K	Dihydrolipoyl dehydrogenase OS=Gibberella zeae (strain PH-1 / ATCC MYA-4620 / FGSC 9075 / NRRL 31084) OX=229533 GN=FGRAMPH1_01T26147 PE=3 SV=1	FGRAMPH1_01T26147	1	6.26255e-06	134.61	AK(1)ETSVSGLTK	2	-0.32022	1
fgr00630 Glyoxylate and dicarboxylate metabolism - Fusarium graminearum	0.0837168	15	1.43	V6RM02	170	K	Glycine cleavage system H protein OS=Gibberella zeae (strain PH-1 / ATCC MYA-4620 / FGSC 9075 / NRRL 31084) OX=229533 GN=FG08351.1 PE=3 SV=1	FG08351.1	1	9.71338e-15	154.13	VEAEDVSALDALMDEAAYAEHIK(1)GEH	4	-0.52632	2
fgr00630 Glyoxylate and dicarboxylate metabolism - Fusarium graminearum	0.0837168	15	1.43	V6RM02	141	K	Glycine cleavage system H protein OS=Gibberella zeae (strain PH-1 / ATCC MYA-4620 / FGSC 9075 / NRRL 31084) OX=229533 GN=FG08351.1 PE=3 SV=1	FG08351.1	1	0.00265586	69.672	DPEK(1)SGWLIK	3	-0.22162	1
fgr00630 Glyoxylate and dicarboxylate metabolism - Fusarium graminearum	0.0837168	15	1.43	V6RM02	51	K	Glycine cleavage system H protein OS=Gibberella zeae (strain PH-1 / ATCC MYA-4620 / FGSC 9075 / NRRL 31084) OX=229533 GN=FG08351.1 PE=3 SV=1	FG08351.1	1	1.26958e-08	114.58	K(1)YTESHEWIDVAADGK	3	-1.4628	1
fgr00630 Glyoxylate and dicarboxylate metabolism - Fusarium graminearum	0.0837168	15	1.43	I1S4D0	240	K	Type-1 glutamine synthetase 2 OS=Fusarium culmorum OX=5516 GN=FCULG_00002776 PE=3 SV=1	FG00178.1	1	0.00113361	90.601	AALFK(1)YVVK	2	-1.7065	1
fgr00630 Glyoxylate and dicarboxylate metabolism - Fusarium graminearum	0.0837168	15	1.43	I1S4D0	294	K	Type-1 glutamine synthetase 2 OS=Fusarium culmorum OX=5516 GN=FCULG_00002776 PE=3 SV=1	FG00178.1	1	0.00387827	98.523	DENPK(1)WR	2	-0.013319	2
fgr00630 Glyoxylate and dicarboxylate metabolism - Fusarium graminearum	0.0837168	15	1.43	I1S4D0	424	K	Type-1 glutamine synthetase 2 OS=Fusarium culmorum OX=5516 GN=FCULG_00002776 PE=3 SV=1	FG00178.1	1	0.00514515	83.647	SLK(1)EATAR	2	0.44866	1
fgr00630 Glyoxylate and dicarboxylate metabolism - Fusarium graminearum	0.0837168	15	1.43	I1R9M7	207	K	Isocitrate lyase OS=Gibberella zeae (strain PH-1 / ATCC MYA-4620 / FGSC 9075 / NRRL 31084) OX=229533 GN=FG00176.1 PE=3 SV=1	FG00176.1	1	0.0326956	62.969	K(1)MTAEER	2	-1.7461	1
fgr00630 Glyoxylate and dicarboxylate metabolism - Fusarium graminearum	0.0837168	15	1.43	I1RFI4	130	K	Malate dehydrogenase OS=Gibberella zeae (strain PH-1 / ATCC MYA-4620 / FGSC 9075 / NRRL 31084) OX=229533 GN=FG02461.1 PE=3 SV=1	FG02461.1	1	0.000131381	115.57	AAAEAAPK(1)AK	3	0.88969	2
fgr00630 Glyoxylate and dicarboxylate metabolism - Fusarium graminearum	0.0837168	15	1.43	I1RFI4	320	K	Malate dehydrogenase OS=Gibberella zeae (strain PH-1 / ATCC MYA-4620 / FGSC 9075 / NRRL 31084) OX=229533 GN=FG02461.1 PE=3 SV=1	FG02461.1	1	0.000155714	88.596	LVDAALVDLK(1)K	3	-0.58526	1
fgr00630 Glyoxylate and dicarboxylate metabolism - Fusarium graminearum	0.0837168	15	1.43	I1RFI4	83	K	Malate dehydrogenase OS=Gibberella zeae (strain PH-1 / ATCC MYA-4620 / FGSC 9075 / NRRL 31084) OX=229533 GN=FG02461.1 PE=3 SV=1	FG02461.1	1	1.24748e-09	117.83	GYEPNAAGLK(1)EALSGAEVVLIPAGVPR	3	-0.098445	1
fgr00630 Glyoxylate and dicarboxylate metabolism - Fusarium graminearum	0.0837168	15	1.43	I1RFI4	232	K	Malate dehydrogenase OS=Gibberella zeae (strain PH-1 / ATCC MYA-4620 / FGSC 9075 / NRRL 31084) OX=229533 GN=FG02461.1 PE=3 SV=1	FG02461.1	1	0.0316075	43.594	RVQFGGDEVVK(1)AK	3	1.6088	1
fgr00630 Glyoxylate and dicarboxylate metabolism - Fusarium graminearum	0.0837168	15	1.43	I1RFI4	122	K	Malate dehydrogenase OS=Gibberella zeae (strain PH-1 / ATCC MYA-4620 / FGSC 9075 / NRRL 31084) OX=229533 GN=FG02461.1 PE=3 SV=1	FG02461.1	1	0.0145591	51.726	DLAK(1)AAAEAAPK	3	1.3563	1
fgr00630 Glyoxylate and dicarboxylate metabolism - Fusarium graminearum	0.0837168	15	1.43	I1RFI4	263	K	Malate dehydrogenase OS=Gibberella zeae (strain PH-1 / ATCC MYA-4620 / FGSC 9075 / NRRL 31084) OX=229533 GN=FG02461.1 PE=3 SV=1	FG02461.1	1	0.00031166	117.52	AVQGEK(1)GVK	3	2.0642	2
fgr00630 Glyoxylate and dicarboxylate metabolism - Fusarium graminearum	0.0837168	15	1.43	I1RY81	369	K	Acetyl-CoA acetyltransferase IB OS=Gibberella zeae OX=5518 GN=FGRA07_09291 PE=3 SV=1	FG09321.1	1	2.20136e-06	134.98	IVTTLTSVLK(1)ER	3	-0.18547	1
fgr00630 Glyoxylate and dicarboxylate metabolism - Fusarium graminearum	0.0837168	15	1.43	I1S0X1	204	K	Putative peroxisomal-coenzyme A synthetase OS=Fusarium culmorum OX=5516 GN=FCULG_00009328 PE=4 SV=1	FG10362.1	1	0.0213773	54.772	NTYELTPK(1)DR	2	0.070562	1
fgr00630 Glyoxylate and dicarboxylate metabolism - Fusarium graminearum	0.0837168	15	1.43	I1RA13	271	K	Acetyl-coenzyme A synthetase OS=Gibberella zeae (strain PH-1 / ATCC MYA-4620 / FGSC 9075 / NRRL 31084) OX=229533 GN=FG00330.1 PE=3 SV=1	FG00330.1	1	0.0194153	65.627	K(1)IVDDALK	2	2.0075	1
fgr00630 Glyoxylate and dicarboxylate metabolism - Fusarium graminearum	0.0837168	15	1.43	I1RA13	444	K	Acetyl-coenzyme A synthetase OS=Gibberella zeae (strain PH-1 / ATCC MYA-4620 / FGSC 9075 / NRRL 31084) OX=229533 GN=FG00330.1 PE=3 SV=1	FG00330.1	1	0.00482457	84.699	GK(1)FAHLR	3	-0.29551	1
fgr00630 Glyoxylate and dicarboxylate metabolism - Fusarium graminearum	0.0837168	15	1.43	I1RVR2	382	K	Glycine cleavage system P protein OS=Gibberella zeae (strain PH-1 / ATCC MYA-4620 / FGSC 9075 / NRRL 31084) OX=229533 GN=FG08352.1 PE=3 SV=1	FG08352.1	1	0.0259032	48.091	LVGVSK(1)DR	2	-0.46494	1
fgr00630 Glyoxylate and dicarboxylate metabolism - Fusarium graminearum	0.0837168	15	1.43	I1RCU2	237	K	Citrate synthase OS=Gibberella zeae (strain PH-1 / ATCC MYA-4620 / FGSC 9075 / NRRL 31084) OX=229533 GN=FG01422.1 PE=3 SV=1	FG01422.1	1	0.00652055	75.213	VAAIQK(1)DK	3	1.5441	1
fgr00630 Glyoxylate and dicarboxylate metabolism - Fusarium graminearum	0.0837168	15	1.43	I1RCU2	50	K	Citrate synthase OS=Gibberella zeae (strain PH-1 / ATCC MYA-4620 / FGSC 9075 / NRRL 31084) OX=229533 GN=FG01422.1 PE=3 SV=1	FG01422.1	1	2.71266e-07	153.09	FAELLPEK(1)IEQVK	2	-0.063781	2
fgr00630 Glyoxylate and dicarboxylate metabolism - Fusarium graminearum	0.0837168	15	1.43	I1RCU2	64	K	Citrate synthase OS=Gibberella zeae (strain PH-1 / ATCC MYA-4620 / FGSC 9075 / NRRL 31084) OX=229533 GN=FG01422.1 PE=3 SV=1	FG01422.1	0.941785	0.0363251	46.844	K(0.058)EHGSK(0.942)VVDK	4	-0.42789	1
fgr00630 Glyoxylate and dicarboxylate metabolism - Fusarium graminearum	0.0837168	15	1.43	I1RCU2	228	K	Citrate synthase OS=Gibberella zeae (strain PH-1 / ATCC MYA-4620 / FGSC 9075 / NRRL 31084) OX=229533 GN=FG01422.1 PE=3 SV=1	FG01422.1	1	8.46441e-05	150.61	IYQNVFK(1)GGK	2	-0.45454	1
fgr00630 Glyoxylate and dicarboxylate metabolism - Fusarium graminearum	0.0837168	15	1.43	I1RCU2	68	K	Citrate synthase OS=Gibberella zeae (strain PH-1 / ATCC MYA-4620 / FGSC 9075 / NRRL 31084) OX=229533 GN=FG01422.1 PE=3 SV=1	FG01422.1	1	4.75272e-10	153.41	VVDK(1)VTLDQVYGGAR	2	0.46302	5
fgr00630 Glyoxylate and dicarboxylate metabolism - Fusarium graminearum	0.0837168	15	1.43	I1RCU2	193	K	Citrate synthase OS=Gibberella zeae (strain PH-1 / ATCC MYA-4620 / FGSC 9075 / NRRL 31084) OX=229533 GN=FG01422.1 PE=3 SV=1	FG01422.1	1	0.0011759	107.9	AYAK(1)GINK	3	-0.38656	3
fgr00630 Glyoxylate and dicarboxylate metabolism - Fusarium graminearum	0.0837168	15	1.43	I1RCU2	231	K	Citrate synthase OS=Gibberella zeae (strain PH-1 / ATCC MYA-4620 / FGSC 9075 / NRRL 31084) OX=229533 GN=FG01422.1 PE=3 SV=1	FG01422.1	1	0.000374045	123.35	GGK(1)VAAIQK	3	-0.32738	3
fgr00630 Glyoxylate and dicarboxylate metabolism - Fusarium graminearum	0.0837168	15	1.43	I1RCU2	55	K	Citrate synthase OS=Gibberella zeae (strain PH-1 / ATCC MYA-4620 / FGSC 9075 / NRRL 31084) OX=229533 GN=FG01422.1 PE=3 SV=1	FG01422.1	1	0.0013237	106.6	IEQVK(1)ALR	3	0.28674	3
fgr00630 Glyoxylate and dicarboxylate metabolism - Fusarium graminearum	0.0837168	15	1.43	I1RCU2	82	K	Citrate synthase OS=Gibberella zeae (strain PH-1 / ATCC MYA-4620 / FGSC 9075 / NRRL 31084) OX=229533 GN=FG01422.1 PE=3 SV=1	FG01422.1	1	7.45092e-09	116.6	GIK(1)ALVWEGSVLDSEEGIR	3	1.1199	1
fgr00630 Glyoxylate and dicarboxylate metabolism - Fusarium graminearum	0.0837168	15	1.43	I1RCU2	113	K	Citrate synthase OS=Gibberella zeae (strain PH-1 / ATCC MYA-4620 / FGSC 9075 / NRRL 31084) OX=229533 GN=FG01422.1 PE=3 SV=1	FG01422.1	1	5.35137e-05	83.823	TIPECQELLPK(1)APGGK	4	1.3565	2
fgr00630 Glyoxylate and dicarboxylate metabolism - Fusarium graminearum	0.0837168	15	1.43	A0A1C3YHG7	252	K	Citrate synthase OS=Gibberella zeae (strain PH-1 / ATCC MYA-4620 / FGSC 9075 / NRRL 31084) OX=229533 GN=FGRAMPH1_01T00477 PE=3 SV=1	FGRAMPH1_01T00477	1	2.93189e-05	96.489	GGK(1)ENENFQDLLR	2	1.8732	1
fgr00630 Glyoxylate and dicarboxylate metabolism - Fusarium graminearum	0.0837168	15	1.43	A0A1C3YHG7	146	K	Citrate synthase OS=Gibberella zeae (strain PH-1 / ATCC MYA-4620 / FGSC 9075 / NRRL 31084) OX=229533 GN=FGRAMPH1_01T00477 PE=3 SV=1	FGRAMPH1_01T00477	1	0.000453239	72.898	ELAEK(1)AQIPEFVSK	3	0.74493	1
fgr00630 Glyoxylate and dicarboxylate metabolism - Fusarium graminearum	0.0837168	15	1.43	A0A1C3YHG7	47	K	Citrate synthase OS=Gibberella zeae (strain PH-1 / ATCC MYA-4620 / FGSC 9075 / NRRL 31084) OX=229533 GN=FGRAMPH1_01T00477 PE=3 SV=1	FGRAMPH1_01T00477	1	0.0457948	58.167	EAIPAK(1)R	2	-1.2992	1
fgr00630 Glyoxylate and dicarboxylate metabolism - Fusarium graminearum	0.0837168	15	1.43	V6RY56	273	K	Glutamine synthetase OS=Gibberella zeae (strain PH-1 / ATCC MYA-4620 / FGSC 9075 / NRRL 31084) OX=229533 GN=FGRAMPH1_01T07679 PE=3 SV=1	FGRAMPH1_01T07679	1	2.86862e-06	106.35	K(1)LEPHHVECIAEYGEDNDLR	3	-0.022641	2
fgr00630 Glyoxylate and dicarboxylate metabolism - Fusarium graminearum	0.0837168	15	1.43	V6RY56	17	K	Glutamine synthetase OS=Gibberella zeae (strain PH-1 / ATCC MYA-4620 / FGSC 9075 / NRRL 31084) OX=229533 GN=FGRAMPH1_01T07679 PE=3 SV=1	FGRAMPH1_01T07679	1	0.0114611	80.165	YLK(1)LDQK	2	-0.17798	1
fgr00630 Glyoxylate and dicarboxylate metabolism - Fusarium graminearum	0.0837168	15	1.43	V6RY56	325	K	Glutamine synthetase OS=Gibberella zeae (strain PH-1 / ATCC MYA-4620 / FGSC 9075 / NRRL 31084) OX=229533 GN=FGRAMPH1_01T07679 PE=3 SV=1	FGRAMPH1_01T07679	1	2.71575e-07	153.08	ETAAK(1)GYGYFEDR	2	0.19357	2
fgr00630 Glyoxylate and dicarboxylate metabolism - Fusarium graminearum	0.0837168	15	1.43	I1RUQ3	145	K	Aconitate hydratase, mitochondrial OS=Gibberella zeae (strain PH-1 / ATCC MYA-4620 / FGSC 9075 / NRRL 31084) OX=229533 GN=FG07953.1 PE=3 SV=1	FG07953.1	1	5.90025e-08	109.42	VANPTTVHCDHLIEAQVGGAK(1)DLAR	4	-0.083357	1
fgr00630 Glyoxylate and dicarboxylate metabolism - Fusarium graminearum	0.0837168	15	1.43	I1RUQ3	320	K	Aconitate hydratase, mitochondrial OS=Gibberella zeae (strain PH-1 / ATCC MYA-4620 / FGSC 9075 / NRRL 31084) OX=229533 GN=FG07953.1 PE=3 SV=1	FG07953.1	1	0.0207888	63.734	RK(1)EIGDFAR	3	-0.25998	2
fgr00630 Glyoxylate and dicarboxylate metabolism - Fusarium graminearum	0.0837168	15	1.43	I1RUQ3	416	K	Aconitate hydratase, mitochondrial OS=Gibberella zeae (strain PH-1 / ATCC MYA-4620 / FGSC 9075 / NRRL 31084) OX=229533 GN=FG07953.1 PE=3 SV=1	FG07953.1	1	0.00189438	75.416	DALNHGVK(1)AK	3	0.48927	1
fgr00630 Glyoxylate and dicarboxylate metabolism - Fusarium graminearum	0.0837168	15	1.43	I1RUQ3	418	K	Aconitate hydratase, mitochondrial OS=Gibberella zeae (strain PH-1 / ATCC MYA-4620 / FGSC 9075 / NRRL 31084) OX=229533 GN=FG07953.1 PE=3 SV=1	FG07953.1	1	0.000367773	72.797	AK(1)SAFTVTPGSEQIR	3	1.3674	1
fgr00630 Glyoxylate and dicarboxylate metabolism - Fusarium graminearum	0.0837168	15	1.43	I1RUQ3	318	K	Aconitate hydratase, mitochondrial OS=Gibberella zeae (strain PH-1 / ATCC MYA-4620 / FGSC 9075 / NRRL 31084) OX=229533 GN=FG07953.1 PE=3 SV=1	FG07953.1	1	0.00207213	81.525	MYDYLAATK(1)R	2	-0.60965	1
fgr00630 Glyoxylate and dicarboxylate metabolism - Fusarium graminearum	0.0837168	15	1.43	I1RUQ3	54	K	Aconitate hydratase, mitochondrial OS=Gibberella zeae (strain PH-1 / ATCC MYA-4620 / FGSC 9075 / NRRL 31084) OX=229533 GN=FG07953.1 PE=3 SV=1	FG07953.1	1	0.000406216	101.35	K(1)MSENLDIVR	2	-1.1309	1
fgr00630 Glyoxylate and dicarboxylate metabolism - Fusarium graminearum	0.0837168	15	1.43	I1RQE8	412	K	Serine hydroxymethyltransferase OS=Gibberella zeae (strain PH-1 / ATCC MYA-4620 / FGSC 9075 / NRRL 31084) OX=229533 GN=FG06290.1 PE=3 SV=1	FG06290.1	1	0.00684748	68.626	GFGEK(1)EFER	2	-1.4406	1
fgr00350 Tyrosine metabolism - Fusarium graminearum	0.700149	11	0.9	A0A0E0RTH0	70	K	Amine oxidase OS=Gibberella zeae (strain PH-1 / ATCC MYA-4620 / FGSC 9075 / NRRL 31084) OX=229533 GN=FG02271.1 PE=3 SV=1	FG02271.1	1	0.00309891	96.143	K(1)AEYAAYK	2	0.48802	1
fgr00350 Tyrosine metabolism - Fusarium graminearum	0.700149	11	0.9	I1RZA7	437	K	Aspartate aminotransferase OS=Gibberella zeae (strain PH-1 / ATCC MYA-4620 / FGSC 9075 / NRRL 31084) OX=229533 GN=FG09739.1 PE=4 SV=1	FG09739.1	1	0.0283062	45.183	EEFHVYMTK(1)NGR	3	0.0587	1
fgr00350 Tyrosine metabolism - Fusarium graminearum	0.700149	11	0.9	A0A1C3YLW6	142	K	Tyrosinase OS=Fusarium culmorum OX=5516 GN=FCULG_00010226 PE=4 SV=1	FGRAMPH1_01T26885	1	0.00325319	73.887	LAALYPSK(1)YR	2	1.246	1
fgr00350 Tyrosine metabolism - Fusarium graminearum	0.700149	11	0.9	A0A1C3YLW6	207	K	Tyrosinase OS=Fusarium culmorum OX=5516 GN=FCULG_00010226 PE=4 SV=1	FGRAMPH1_01T26885	1	2.80941e-06	99.813	DALSGK(1)YGDWDDEDRTR	3	-0.70417	1
fgr00350 Tyrosine metabolism - Fusarium graminearum	0.700149	11	0.9	A0A1C3YLW6	153	K	Tyrosinase OS=Fusarium culmorum OX=5516 GN=FCULG_00010226 PE=4 SV=1	FGRAMPH1_01T26885	1	0.000198242	89.43	AQYVDAANK(1)LR	2	0.35606	1
fgr00350 Tyrosine metabolism - Fusarium graminearum	0.700149	11	0.9	A0A1C3YK58	192	K	Aspartate aminotransferase OS=Gibberella zeae (strain PH-1 / ATCC MYA-4620 / FGSC 9075 / NRRL 31084) OX=229533 GN=FGRAMPH1_01T20357 PE=4 SV=1	FGRAMPH1_01T20357	1	0.00113302	90.614	QISDVVK(1)EK	3	0.35583	2
fgr00350 Tyrosine metabolism - Fusarium graminearum	0.700149	11	0.9	I1RVR7	119	K	Homogentisate 1,2-dioxygenase OS=Gibberella zeae OX=5518 GN=FGRA07_04847 PE=4 SV=1	FG08358.1	1	9.25956e-14	146.78	WDPFDHNEAK(1)DQDFVTGLR	3	-2.155	1
fgr00350 Tyrosine metabolism - Fusarium graminearum	0.700149	11	0.9	I1RVR7	9	K	Homogentisate 1,2-dioxygenase OS=Gibberella zeae OX=5518 GN=FGRA07_04847 PE=4 SV=1	FG08358.1	1	0.00412238	62.005	PITTFDLK(1)EK	3	0.81018	1
fgr00350 Tyrosine metabolism - Fusarium graminearum	0.700149	11	0.9	I1RVR7	199	K	Homogentisate 1,2-dioxygenase OS=Gibberella zeae OX=5518 GN=FGRA07_04847 PE=4 SV=1	FG08358.1	1	0.00253159	60.901	GVK(1)YQVHLPSGPAR	3	0.2721	1
fgr00350 Tyrosine metabolism - Fusarium graminearum	0.700149	11	0.9	A0A1C3YJL9	398	K	Amine oxidase OS=Gibberella zeae (strain PH-1 / ATCC MYA-4620 / FGSC 9075 / NRRL 31084) OX=229533 GN=FGRAMPH1_01T08473 PE=3 SV=1	FGRAMPH1_01T08473	1	0.00470196	94.114	LYDVK(1)YK	3	-0.43292	2
fgr00350 Tyrosine metabolism - Fusarium graminearum	0.700149	11	0.9	A0A1C3YJL9	104	K	Amine oxidase OS=Gibberella zeae (strain PH-1 / ATCC MYA-4620 / FGSC 9075 / NRRL 31084) OX=229533 GN=FGRAMPH1_01T08473 PE=3 SV=1	FGRAMPH1_01T08473	1	3.22777e-07	159.99	K(1)ETADVLAFLHR	2	0.66132	4
fgr00350 Tyrosine metabolism - Fusarium graminearum	0.700149	11	0.9	A0A1C3YJL9	155	K	Amine oxidase OS=Gibberella zeae (strain PH-1 / ATCC MYA-4620 / FGSC 9075 / NRRL 31084) OX=229533 GN=FGRAMPH1_01T08473 PE=3 SV=1	FGRAMPH1_01T08473	1	4.34581e-14	201.04	SDTLPFLSDK(1)AGSPTR	3	0.63061	2
fgr00350 Tyrosine metabolism - Fusarium graminearum	0.700149	11	0.9	A0A1C3YJL9	605	K	Amine oxidase OS=Gibberella zeae (strain PH-1 / ATCC MYA-4620 / FGSC 9075 / NRRL 31084) OX=229533 GN=FGRAMPH1_01T08473 PE=3 SV=1	FGRAMPH1_01T08473	1	9.27601e-10	181.26	AVK(1)SFIDNEDDAK	2	0.51105	3
fgr00350 Tyrosine metabolism - Fusarium graminearum	0.700149	11	0.9	A0A1C3YJL9	770	K	Amine oxidase OS=Gibberella zeae (strain PH-1 / ATCC MYA-4620 / FGSC 9075 / NRRL 31084) OX=229533 GN=FGRAMPH1_01T08473 PE=3 SV=1	FGRAMPH1_01T08473	0.991179	0.000187217	83.692	K(0.991)DGK(0.009)PEIVTYGAK	3	-0.15896	3
fgr00350 Tyrosine metabolism - Fusarium graminearum	0.700149	11	0.9	A0A1C3YJL9	480	K	Amine oxidase OS=Gibberella zeae (strain PH-1 / ATCC MYA-4620 / FGSC 9075 / NRRL 31084) OX=229533 GN=FGRAMPH1_01T08473 PE=3 SV=1	FGRAMPH1_01T08473	1	8.72717e-07	104.95	DALCMFEIDK(1)GFPIQR	3	0.053512	1
fgr00350 Tyrosine metabolism - Fusarium graminearum	0.700149	11	0.9	A0A1C3YJL9	79	K	Amine oxidase OS=Gibberella zeae (strain PH-1 / ATCC MYA-4620 / FGSC 9075 / NRRL 31084) OX=229533 GN=FGRAMPH1_01T08473 PE=3 SV=1	FGRAMPH1_01T08473	1	1.25226e-09	126.63	K(1)EDSCSSVQPSASAPHK	3	-0.34903	2
fgr00350 Tyrosine metabolism - Fusarium graminearum	0.700149	11	0.9	A0A1C3YJL9	363	K	Amine oxidase OS=Gibberella zeae (strain PH-1 / ATCC MYA-4620 / FGSC 9075 / NRRL 31084) OX=229533 GN=FGRAMPH1_01T08473 PE=3 SV=1	FGRAMPH1_01T08473	1	6.9612e-05	82.56	HGDDLPLDDEAPPANVQSGK(1)SR	3	0.14669	1
fgr00350 Tyrosine metabolism - Fusarium graminearum	0.700149	11	0.9	A0A1C3YJL9	174	K	Amine oxidase OS=Gibberella zeae (strain PH-1 / ATCC MYA-4620 / FGSC 9075 / NRRL 31084) OX=229533 GN=FGRAMPH1_01T08473 PE=3 SV=1	FGRAMPH1_01T08473	1	0.000335813	71.929	YALAAVMFGVPEK(1)AYLQEFK	3	-1.8258	1
fgr00350 Tyrosine metabolism - Fusarium graminearum	0.700149	11	0.9	A0A1C3YJL9	576	K	Amine oxidase OS=Gibberella zeae (strain PH-1 / ATCC MYA-4620 / FGSC 9075 / NRRL 31084) OX=229533 GN=FGRAMPH1_01T08473 PE=3 SV=1	FGRAMPH1_01T08473	1	6.96939e-08	110.92	ADFDILGEK(1)NSLQK	3	-0.62661	1
fgr00350 Tyrosine metabolism - Fusarium graminearum	0.700149	11	0.9	A0A1C3YJL9	301	K	Amine oxidase OS=Gibberella zeae (strain PH-1 / ATCC MYA-4620 / FGSC 9075 / NRRL 31084) OX=229533 GN=FGRAMPH1_01T08473 PE=3 SV=1	FGRAMPH1_01T08473	1	0.00011641	81.157	DPSQWK(1)VTGWVYGNEFYK	3	-1.6888	1
fgr00350 Tyrosine metabolism - Fusarium graminearum	0.700149	11	0.9	A0A1C3YJL9	592	K	Amine oxidase OS=Gibberella zeae (strain PH-1 / ATCC MYA-4620 / FGSC 9075 / NRRL 31084) OX=229533 GN=FGRAMPH1_01T08473 PE=3 SV=1	FGRAMPH1_01T08473	1	0.00163399	103.88	YK(1)WSDQTR	2	-0.74075	1
fgr00350 Tyrosine metabolism - Fusarium graminearum	0.700149	11	0.9	A0A1C3YJL9	203	K	Amine oxidase OS=Gibberella zeae (strain PH-1 / ATCC MYA-4620 / FGSC 9075 / NRRL 31084) OX=229533 GN=FGRAMPH1_01T08473 PE=3 SV=1	FGRAMPH1_01T08473	0.77769	1.56567e-09	130.89	K(0.778)GDGK(0.222)IAVVNPDAEDYGNFNLK	3	-0.27805	1
fgr00350 Tyrosine metabolism - Fusarium graminearum	0.700149	11	0.9	A0A1C3YJL9	590	K	Amine oxidase OS=Gibberella zeae (strain PH-1 / ATCC MYA-4620 / FGSC 9075 / NRRL 31084) OX=229533 GN=FGRAMPH1_01T08473 PE=3 SV=1	FGRAMPH1_01T08473	1	2.52947e-08	119.39	IDIKPSTEK(1)YK	3	-0.15565	1
fgr00350 Tyrosine metabolism - Fusarium graminearum	0.700149	11	0.9	A0A1C3YJL9	103	K	Amine oxidase OS=Gibberella zeae (strain PH-1 / ATCC MYA-4620 / FGSC 9075 / NRRL 31084) OX=229533 GN=FGRAMPH1_01T08473 PE=3 SV=1	FGRAMPH1_01T08473	1	0.00057214	131.82	NFWGSLTK(1)K	2	0.46572	2
fgr00350 Tyrosine metabolism - Fusarium graminearum	0.700149	11	0.9	A0A1C3YJL9	602	K	Amine oxidase OS=Gibberella zeae (strain PH-1 / ATCC MYA-4620 / FGSC 9075 / NRRL 31084) OX=229533 GN=FGRAMPH1_01T08473 PE=3 SV=1	FGRAMPH1_01T08473	1	0.0399593	51.066	NTMK(1)AVK	2	-0.69187	1
fgr00350 Tyrosine metabolism - Fusarium graminearum	0.700149	11	0.9	A0A1C3YJL9	634	K	Amine oxidase OS=Gibberella zeae (strain PH-1 / ATCC MYA-4620 / FGSC 9075 / NRRL 31084) OX=229533 GN=FGRAMPH1_01T08473 PE=3 SV=1	FGRAMPH1_01T08473	1	2.22464e-10	185.95	DEK(1)NPYGESPGYR	2	1.1243	2
fgr00350 Tyrosine metabolism - Fusarium graminearum	0.700149	11	0.9	A0A1C3YJM7	578	K	Amine oxidase OS=Gibberella zeae (strain PH-1 / ATCC MYA-4620 / FGSC 9075 / NRRL 31084) OX=229533 GN=FGRAMPH1_01T08679 PE=3 SV=1	FGRAMPH1_01T08679	1	3.69395e-06	98.582	SYIASEDEGK(1)ITWAK	3	-0.84942	1
fgr00350 Tyrosine metabolism - Fusarium graminearum	0.700149	11	0.9	A0A1C3YJM7	535	K	Amine oxidase OS=Gibberella zeae (strain PH-1 / ATCC MYA-4620 / FGSC 9075 / NRRL 31084) OX=229533 GN=FGRAMPH1_01T08679 PE=3 SV=1	FGRAMPH1_01T08679	1	0.000929425	115.7	LDLDIK(1)GR	2	0.019676	1
fgr00350 Tyrosine metabolism - Fusarium graminearum	0.700149	11	0.9	A0A1C3YJM7	53	K	Amine oxidase OS=Gibberella zeae (strain PH-1 / ATCC MYA-4620 / FGSC 9075 / NRRL 31084) OX=229533 GN=FGRAMPH1_01T08679 PE=3 SV=1	FGRAMPH1_01T08679	1	0.000454006	105.2	EVGVK(1)APWK	3	-0.67559	2
fgr00350 Tyrosine metabolism - Fusarium graminearum	0.700149	11	0.9	A0A1C3YJM7	583	K	Amine oxidase OS=Gibberella zeae (strain PH-1 / ATCC MYA-4620 / FGSC 9075 / NRRL 31084) OX=229533 GN=FGRAMPH1_01T08679 PE=3 SV=1	FGRAMPH1_01T08679	1	4.78787e-07	107.82	ITWAK(1)NGAAAYAVVNK	3	-0.039317	1
fgr00350 Tyrosine metabolism - Fusarium graminearum	0.700149	11	0.9	A0A1C3YJM7	48	K	Amine oxidase OS=Gibberella zeae (strain PH-1 / ATCC MYA-4620 / FGSC 9075 / NRRL 31084) OX=229533 GN=FGRAMPH1_01T08679 PE=3 SV=1	FGRAMPH1_01T08679	1	0.000514994	67.326	VETSQCDSNK(1)EVGVK	3	-0.072634	1
fgr00350 Tyrosine metabolism - Fusarium graminearum	0.700149	11	0.9	I1S3X8	60	K	Tyrosinase OS=Fusarium sporotrichioides OX=5514 GN=FSPOR_8745 PE=4 SV=1	FG11528.1	1	0.000536141	97.299	K(1)CTIFNAAVR	2	0.21195	1
fgr00350 Tyrosine metabolism - Fusarium graminearum	0.700149	11	0.9	I1S269	84	K	Alcohol dehydrogenase 1 OS=Gibberella zeae OX=5518 GN=FGRA07_07856 PE=3 SV=1	FG10855.1	1	0.00202142	94.309	GELVK(1)DVK	3	-0.072017	3
fgr00350 Tyrosine metabolism - Fusarium graminearum	0.700149	11	0.9	I1S269	339	K	Alcohol dehydrogenase 1 OS=Gibberella zeae OX=5518 GN=FGRA07_07856 PE=3 SV=1	FG10855.1	1	0.0229791	50.034	LMK(1)AGQVAGR	2	-0.73816	1
fgr00350 Tyrosine metabolism - Fusarium graminearum	0.700149	11	0.9	I1S269	91	K	Alcohol dehydrogenase 1 OS=Gibberella zeae OX=5518 GN=FGRA07_07856 PE=3 SV=1	FG10855.1	1	0.00319945	90.15	IGEK(1)VGIK	3	-0.73923	3
fgr00350 Tyrosine metabolism - Fusarium graminearum	0.700149	11	0.9	I1S269	167	K	Alcohol dehydrogenase 1 OS=Gibberella zeae OX=5518 GN=FGRA07_07856 PE=3 SV=1	FG10855.1	1	0.00311333	90.906	GIK(1)ESGVK	2	-1.549	1
fgr00350 Tyrosine metabolism - Fusarium graminearum	0.700149	11	0.9	I1S269	336	K	Alcohol dehydrogenase 1 OS=Gibberella zeae OX=5518 GN=FGRA07_07856 PE=3 SV=1	FG10855.1	1	8.18066e-10	146.2	TVGLSELNEVFK(1)LMK	2	-1.6989	2
fgr00350 Tyrosine metabolism - Fusarium graminearum	0.700149	11	0.9	I1S269	87	K	Alcohol dehydrogenase 1 OS=Gibberella zeae OX=5518 GN=FGRA07_07856 PE=3 SV=1	FG10855.1	1	0.00914562	82.287	DVK(1)IGEK	3	0.2848	2
fgr00350 Tyrosine metabolism - Fusarium graminearum	0.700149	11	0.9	I1S269	324	K	Alcohol dehydrogenase 1 OS=Gibberella zeae OX=5518 GN=FGRA07_07856 PE=3 SV=1	FG10855.1	1	1.43141e-13	184	VPFK(1)TVGLSELNEVFK	3	1.0791	1
fgr00350 Tyrosine metabolism - Fusarium graminearum	0.700149	11	0.9	I1S269	320	K	Alcohol dehydrogenase 1 OS=Gibberella zeae OX=5518 GN=FGRA07_07856 PE=3 SV=1	FG10855.1	1	0.00149061	105.14	GLIK(1)VPFK	3	-1.0449	2
fgr00350 Tyrosine metabolism - Fusarium graminearum	0.700149	11	0.9	I1S269	256	K	Alcohol dehydrogenase 1 OS=Gibberella zeae OX=5518 GN=FGRA07_07856 PE=3 SV=1	FG10855.1	1	3.1995e-05	62.706	ATTNDGLGPHAALLVAAAEK(1)PFQQATQYIR	4	1.8086	1
fgr00350 Tyrosine metabolism - Fusarium graminearum	0.700149	11	0.9	I1S269	229	K	Alcohol dehydrogenase 1 OS=Gibberella zeae OX=5518 GN=FGRA07_07856 PE=3 SV=1	FG10855.1	1	0.00065257	100.93	TK(1)NIVADVK	2	0.80142	1
fgr00350 Tyrosine metabolism - Fusarium graminearum	0.700149	11	0.9	I1S269	297	K	Alcohol dehydrogenase 1 OS=Gibberella zeae OX=5518 GN=FGRA07_07856 PE=3 SV=1	FG10855.1	1	6.49191e-10	190.78	MIQIK(1)GSYVGNR	2	-0.46266	5
fgr00350 Tyrosine metabolism - Fusarium graminearum	0.700149	11	0.9	A0A0E0RTW2	185	K	Amine oxidase OS=Gibberella zeae (strain PH-1 / ATCC MYA-4620 / FGSC 9075 / NRRL 31084) OX=229533 GN=FGRAMPH1_01T05765 PE=3 SV=1	FGRAMPH1_01T05765	1	0.0014853	66.004	K(1)TIIHIDIPSVR	3	0.85002	1
fgr00350 Tyrosine metabolism - Fusarium graminearum	0.700149	11	0.9	I1RJ03	332	K	Tyrosinase ustQ OS=Fusarium culmorum OX=5516 GN=FCULG_00006304 PE=4 SV=1	FG03801.1	1	0.00452938	80.455	VK(1)DVMHIR	3	-1.1707	1
fgr00350 Tyrosine metabolism - Fusarium graminearum	0.700149	11	0.9	I1RJ03	230	K	Tyrosinase ustQ OS=Fusarium culmorum OX=5516 GN=FCULG_00006304 PE=4 SV=1	FG03801.1	1	0.00400838	77.674	QK(1)DFGFFDR	2	-0.46355	1
fgr00350 Tyrosine metabolism - Fusarium graminearum	0.700149	11	0.9	I1RJ03	224	K	Tyrosinase ustQ OS=Fusarium culmorum OX=5516 GN=FCULG_00006304 PE=4 SV=1	FG03801.1	1	0.00116585	63.16	DMSGPDAIK(1)DGMR	2	-2.7906	1
fgr04120 Ubiquitin mediated proteolysis - Fusarium graminearum	0.996996	5	0.41	I1S0N8	51	K	E3 ubiquitin-protein ligase OS=Gibberella zeae (strain PH-1 / ATCC MYA-4620 / FGSC 9075 / NRRL 31084) OX=229533 GN=FG10272.1 PE=4 SV=1	FG10272.1	1	0.0383545	60.682	TTTVSK(1)R	2	-0.062553	1
fgr04120 Ubiquitin mediated proteolysis - Fusarium graminearum	0.996996	5	0.41	I1S0N8	731	K	E3 ubiquitin-protein ligase OS=Gibberella zeae (strain PH-1 / ATCC MYA-4620 / FGSC 9075 / NRRL 31084) OX=229533 GN=FG10272.1 PE=4 SV=1	FG10272.1	1	0.00222514	83.358	SWDGEQK(1)SR	2	-2.4554	1
fgr04120 Ubiquitin mediated proteolysis - Fusarium graminearum	0.996996	5	0.41	V6RGI1	136	K	S-phase kinase-associated protein 1 OS=Fusarium langsethiae OX=179993 GN=FLAG1_07380 PE=3 SV=1	FG06922.1	1	0.0401437	45.368	GK(1)APEEIRK	3	0.15368	2
fgr04120 Ubiquitin mediated proteolysis - Fusarium graminearum	0.996996	5	0.41	V6RGI1	62	K	S-phase kinase-associated protein 1 OS=Fusarium langsethiae OX=179993 GN=FLAG1_07380 PE=3 SV=1	FG06922.1	1	0.000266216	96.342	K(1)VIEWCDHHR	4	-1.0017	1
fgr04120 Ubiquitin mediated proteolysis - Fusarium graminearum	0.996996	5	0.41	I1RG57	437	K	Pre-mRNA-processing factor 19 OS=Fusarium culmorum OX=5516 GN=FCULG_00011593 PE=4 SV=1	FG02706.1	1	0.0428785	59.153	K(1)WTEPVK	2	-0.69894	1
fgr04120 Ubiquitin mediated proteolysis - Fusarium graminearum	0.996996	5	0.41	I1RG57	390	K	Pre-mRNA-processing factor 19 OS=Fusarium culmorum OX=5516 GN=FCULG_00011593 PE=4 SV=1	FG02706.1	1	0.00115724	94.767	K(1)EGDAAVAK	2	0.10935	1
fgr04120 Ubiquitin mediated proteolysis - Fusarium graminearum	0.996996	5	0.41	I1S2E9	27	K	Ubiquitin-40S ribosomal protein S27a OS=Fusarium oxysporum f. sp. cubense tropical race 4 54006 OX=1089451 GN=FOIG_07602 PE=4 SV=1	FG10941.1	1	4.92172e-44	288.21	TITLEVESSDTIDNVK(1)SK	2	0.42269	15
fgr04120 Ubiquitin mediated proteolysis - Fusarium graminearum	0.996996	5	0.41	I1S2E9	6	K	Ubiquitin-40S ribosomal protein S27a OS=Fusarium oxysporum f. sp. cubense tropical race 4 54006 OX=1089451 GN=FOIG_07602 PE=4 SV=1	FG10941.1	1	4.83513e-07	168.02	MQIFVK(1)TLTGK	2	-0.41194	6
fgr04120 Ubiquitin mediated proteolysis - Fusarium graminearum	0.996996	5	0.41	I1S2E9	11	K	Ubiquitin-40S ribosomal protein S27a OS=Fusarium oxysporum f. sp. cubense tropical race 4 54006 OX=1089451 GN=FOIG_07602 PE=4 SV=1	FG10941.1	1	1.50236e-23	185.09	TLTGK(1)TITLEVESSDTIDNVK	4	0.32178	2
fgr04120 Ubiquitin mediated proteolysis - Fusarium graminearum	0.996996	5	0.41	I1S2E9	33	K	Ubiquitin-40S ribosomal protein S27a OS=Fusarium oxysporum f. sp. cubense tropical race 4 54006 OX=1089451 GN=FOIG_07602 PE=4 SV=1	FG10941.1	1	1.38047e-14	207.64	IQDK(1)EGIPPDQQR	2	-0.025952	28
fgr04120 Ubiquitin mediated proteolysis - Fusarium graminearum	0.996996	5	0.41	I1S2E9	90	K	Ubiquitin-40S ribosomal protein S27a OS=Fusarium oxysporum f. sp. cubense tropical race 4 54006 OX=1089451 GN=FOIG_07602 PE=4 SV=1	FG10941.1	1	0.00128651	84.568	VYTTPK(1)K	2	-0.32525	1
fgr04120 Ubiquitin mediated proteolysis - Fusarium graminearum	0.996996	5	0.41	I1S2E9	63	K	Ubiquitin-40S ribosomal protein S27a OS=Fusarium oxysporum f. sp. cubense tropical race 4 54006 OX=1089451 GN=FOIG_07602 PE=4 SV=1	FG10941.1	1	3.11184e-14	153.72	TLSDYNIQK(1)ESTLHLVLR	3	0.19244	1
fgr04120 Ubiquitin mediated proteolysis - Fusarium graminearum	0.996996	5	0.41	I1S2E9	108	K	Ubiquitin-40S ribosomal protein S27a OS=Fusarium oxysporum f. sp. cubense tropical race 4 54006 OX=1089451 GN=FOIG_07602 PE=4 SV=1	FG10941.1	1	7.37467e-05	99.283	YYK(1)VDSDGK	2	0.81216	4
fgr04120 Ubiquitin mediated proteolysis - Fusarium graminearum	0.996996	5	0.41	I1S2E9	114	K	Ubiquitin-40S ribosomal protein S27a OS=Fusarium oxysporum f. sp. cubense tropical race 4 54006 OX=1089451 GN=FOIG_07602 PE=4 SV=1	FG10941.1	1	0.000953657	94.465	VDSDGK(1)IER	2	-0.16846	2
fgr04120 Ubiquitin mediated proteolysis - Fusarium graminearum	0.996996	5	0.41	I1S2E9	48	K	Ubiquitin-40S ribosomal protein S27a OS=Fusarium oxysporum f. sp. cubense tropical race 4 54006 OX=1089451 GN=FOIG_07602 PE=4 SV=1	FG10941.1	1	6.49191e-10	190.78	LIFAGK(1)QLEDGR	3	0.27828	8
fgr04120 Ubiquitin mediated proteolysis - Fusarium graminearum	0.996996	5	0.41	I1S2E9	29	K	Ubiquitin-40S ribosomal protein S27a OS=Fusarium oxysporum f. sp. cubense tropical race 4 54006 OX=1089451 GN=FOIG_07602 PE=4 SV=1	FG10941.1	0.976562	1.51629e-05	88.385	SK(0.977)IQDK(0.023)EGIPPDQQR	3	1.0835	2
fgr04120 Ubiquitin mediated proteolysis - Fusarium graminearum	0.996996	5	0.41	A0A098D5E5	20	K	Ubiquitin (Fragment) OS=Metarhizium majus (strain ARSEF 297) OX=1276143 GN=MAJ_02913 PE=4 SV=1	FG01956.1	1	4.92172e-44	288.21	TITLEVESSDTIDNVK(1)SK	2	0.42269	15
fgr04120 Ubiquitin mediated proteolysis - Fusarium graminearum	0.996996	5	0.41	A0A098D5E5	107	K	Ubiquitin (Fragment) OS=Metarhizium majus (strain ARSEF 297) OX=1276143 GN=MAJ_02913 PE=4 SV=1	FG01956.1	1	0.00207708	69.65	K(1)CGHTNQLRPK	4	-0.54137	1
fgr00970 Aminoacyl-tRNA biosynthesis - Fusarium graminearum	0.201632	11	1.31	I1RWE8	470	K	Methionyl-tRNA synthetase OS=Gibberella zeae OX=5518 GN=FGRA07_04587 PE=3 SV=1	FG08614.1	1	0.00083671	80.69	YTDERLEEHK(1)K	4	0.65565	1
fgr00970 Aminoacyl-tRNA biosynthesis - Fusarium graminearum	0.201632	11	1.31	I1RWE8	488	K	Methionyl-tRNA synthetase OS=Gibberella zeae OX=5518 GN=FGRA07_04587 PE=3 SV=1	FG08614.1	1	7.47185e-05	89.805	TFIAQFDAIK(1)LR	3	0.32073	1
fgr00970 Aminoacyl-tRNA biosynthesis - Fusarium graminearum	0.201632	11	1.31	I1RWE8	230	K	Methionyl-tRNA synthetase OS=Gibberella zeae OX=5518 GN=FGRA07_04587 PE=3 SV=1	FG08614.1	1	0.0133568	51.643	LDAVK(1)DLLVPWFHK	3	-0.16888	1
fgr00970 Aminoacyl-tRNA biosynthesis - Fusarium graminearum	0.201632	11	1.31	V6R057	269	K	Glutaminyl-tRNA synthetase OS=Gibberella zeae OX=5518 GN=FGRA07_08224 PE=3 SV=1	FG02555.1	1	0.0271365	56.122	NQK(1)VHHR	3	0.79884	1
fgr00970 Aminoacyl-tRNA biosynthesis - Fusarium graminearum	0.201632	11	1.31	V6R057	179	K	Glutaminyl-tRNA synthetase OS=Gibberella zeae OX=5518 GN=FGRA07_08224 PE=3 SV=1	FG02555.1	1	0.000208087	134.98	LFDLAK(1)ELIK	3	-0.6887	3
fgr00970 Aminoacyl-tRNA biosynthesis - Fusarium graminearum	0.201632	11	1.31	V6R057	129	K	Glutaminyl-tRNA synthetase OS=Gibberella zeae OX=5518 GN=FGRA07_08224 PE=3 SV=1	FG02555.1	1	0.0237422	49.715	YHGGK(1)TILR	3	1.0925	1
fgr00970 Aminoacyl-tRNA biosynthesis - Fusarium graminearum	0.201632	11	1.31	I1RCD8	109	K	Threonyl-tRNA synthetase OS=Gibberella zeae OX=5518 GN=FGRA07_04087 PE=3 SV=1	FG01248.1	1	0.000308781	117.25	NISK(1)SLFER	2	0.64459	1
fgr00970 Aminoacyl-tRNA biosynthesis - Fusarium graminearum	0.201632	11	1.31	I1RCD8	64	K	Threonyl-tRNA synthetase OS=Gibberella zeae OX=5518 GN=FGRA07_04087 PE=3 SV=1	FG01248.1	1	0.00867159	77.662	LDIFDK(1)IK	2	0.74306	1
fgr00970 Aminoacyl-tRNA biosynthesis - Fusarium graminearum	0.201632	11	1.31	I1RCD8	89	K	Threonyl-tRNA synthetase OS=Gibberella zeae OX=5518 GN=FGRA07_04087 PE=3 SV=1	FG01248.1	1	0.000610348	71.879	EDIVISLPNGK(1)EEK	3	1.2054	1
fgr00970 Aminoacyl-tRNA biosynthesis - Fusarium graminearum	0.201632	11	1.31	I1RBI1	622	K	Alanine--tRNA ligase OS=Gibberella zeae (strain PH-1 / ATCC MYA-4620 / FGSC 9075 / NRRL 31084) OX=229533 GN=FG00906.1 PE=3 SV=1	FG00906.1	1	5.11749e-06	96.143	EVLGDEVNQK(1)GSLVDSDK	3	0.48821	1
fgr00970 Aminoacyl-tRNA biosynthesis - Fusarium graminearum	0.201632	11	1.31	A0A1C3YK68	667	K	Isoleucyl-tRNA synthetase OS=Gibberella zeae OX=5518 GN=FGRA07_07991 PE=3 SV=1	FGRAMPH1_01T20299	1	0.0132618	78.113	FK(1)ESGVK	2	-0.51201	1
fgr00970 Aminoacyl-tRNA biosynthesis - Fusarium graminearum	0.201632	11	1.31	A0A1C3YK68	697	K	Isoleucyl-tRNA synthetase OS=Gibberella zeae OX=5518 GN=FGRA07_07991 PE=3 SV=1	FGRAMPH1_01T20299	1	0.00116403	74.962	FFEGQVALLK(1)K	3	-0.58974	1
fgr00970 Aminoacyl-tRNA biosynthesis - Fusarium graminearum	0.201632	11	1.31	A0A1C3YK68	452	K	Isoleucyl-tRNA synthetase OS=Gibberella zeae OX=5518 GN=FGRA07_07991 PE=3 SV=1	FGRAMPH1_01T20299	1	1.01576e-08	115.8	IPDIIPDMLK(1)NIEETR	3	-0.28847	1
fgr00970 Aminoacyl-tRNA biosynthesis - Fusarium graminearum	0.201632	11	1.31	A0A1C3YK68	528	K	Isoleucyl-tRNA synthetase OS=Gibberella zeae OX=5518 GN=FGRA07_07991 PE=3 SV=1	FGRAMPH1_01T20299	1	0.00116724	74.611	DK(1)VDHITIPSK	4	0.15034	2
fgr00970 Aminoacyl-tRNA biosynthesis - Fusarium graminearum	0.201632	11	1.31	A0A1C3YK68	540	K	Isoleucyl-tRNA synthetase OS=Gibberella zeae OX=5518 GN=FGRA07_07991 PE=3 SV=1	FGRAMPH1_01T20299	1	0.0221498	67.981	MGK(1)GQLK	2	-0.38625	1
fgr00970 Aminoacyl-tRNA biosynthesis - Fusarium graminearum	0.201632	11	1.31	A0A1C3YK68	465	K	Isoleucyl-tRNA synthetase OS=Gibberella zeae OX=5518 GN=FGRA07_07991 PE=3 SV=1	FGRAMPH1_01T20299	1	0.000757864	89.698	WVPSFVK(1)EK	3	-1.1247	1
fgr00970 Aminoacyl-tRNA biosynthesis - Fusarium graminearum	0.201632	11	1.31	A0A1C3YK68	698	K	Isoleucyl-tRNA synthetase OS=Gibberella zeae OX=5518 GN=FGRA07_07991 PE=3 SV=1	FGRAMPH1_01T20299	1	0.0205607	49.298	K(1)VENVDFVWDPK	3	0.63082	1
fgr00970 Aminoacyl-tRNA biosynthesis - Fusarium graminearum	0.201632	11	1.31	A0A098DY09	731	K	Cysteinyl-tRNA synthetase OS=Gibberella zeae OX=5518 GN=FGRA07_06250 PE=3 SV=1	FG05963.1	1	0.000917336	123.86	EK(1)ADQEAR	2	0.020944	1
fgr00970 Aminoacyl-tRNA biosynthesis - Fusarium graminearum	0.201632	11	1.31	I1S0B7	377	K	Tryptophanyl-tRNA synthetase OS=Gibberella zeae OX=5518 GN=FGRA07_06652 PE=3 SV=1	FG10139.1	1	4.76236e-06	130.01	SGSLLTGELK(1)K	2	-0.297	2
fgr00970 Aminoacyl-tRNA biosynthesis - Fusarium graminearum	0.201632	11	1.31	I1RRV4	817	K	Valyl-tRNA synthetase OS=Gibberella zeae OX=5518 GN=FGRA07_05440 PE=3 SV=1	FG06850.1	1	0.0121654	54.259	WILHK(1)MNSAAK	3	-0.92322	1
fgr00970 Aminoacyl-tRNA biosynthesis - Fusarium graminearum	0.201632	11	1.31	I1RRV4	867	K	Valyl-tRNA synthetase OS=Gibberella zeae OX=5518 GN=FGRA07_05440 PE=3 SV=1	FG06850.1	1	0.0344001	45.68	DGTEK(1)ER	2	-0.72856	1
fgr00970 Aminoacyl-tRNA biosynthesis - Fusarium graminearum	0.201632	11	1.31	I1RRV4	540	K	Valyl-tRNA synthetase OS=Gibberella zeae OX=5518 GN=FGRA07_05440 PE=3 SV=1	FG06850.1	1	0.0171971	53.136	IRPESAEK(1)SYYR	3	-0.0073488	1
fgr00970 Aminoacyl-tRNA biosynthesis - Fusarium graminearum	0.201632	11	1.31	A0A1C3YKS6	312	K	Histidyl-tRNA synthetase OS=Gibberella zeae OX=5518 GN=FGRA07_05412 PE=3 SV=1	FGRAMPH1_01T23401	1	0.00569138	88.819	GK(1)QDLLK	3	-1.2501	2
fgr00970 Aminoacyl-tRNA biosynthesis - Fusarium graminearum	0.201632	11	1.31	A0A1C3YKS6	287	K	Histidyl-tRNA synthetase OS=Gibberella zeae OX=5518 GN=FGRA07_05412 PE=3 SV=1	FGRAMPH1_01T23401	1	0.00362069	103.55	K(1)EMTEEK	2	0.57171	2
fgr00970 Aminoacyl-tRNA biosynthesis - Fusarium graminearum	0.201632	11	1.31	A0A1C3YKS6	293	K	Histidyl-tRNA synthetase OS=Gibberella zeae OX=5518 GN=FGRA07_05412 PE=3 SV=1	FGRAMPH1_01T23401	1	1.62179e-10	149.95	KEMTEEK(1)GLDGEVADR	3	-0.17604	2
fgr00970 Aminoacyl-tRNA biosynthesis - Fusarium graminearum	0.201632	11	1.31	A0A1C3YKY0	209	K	Arginyl-tRNA synthetase OS=Gibberella zeae OX=5518 GN=FGRA07_05720 PE=3 SV=1	FGRAMPH1_01T22627	1	0.0129649	56.424	SPYNGLRDPSDPNSGK(1)K	3	1.2963	1
fgr00970 Aminoacyl-tRNA biosynthesis - Fusarium graminearum	0.201632	11	1.31	I1RX22	522	K	Asparaginyl-tRNA synthetase OS=Gibberella zeae OX=5518 GN=FGRA07_09027 PE=4 SV=1	FG08865.1	1	0.000441532	68.41	K(1)YGSTPHGGYGLGAER	3	-0.94348	1
fgr04113 Meiosis - yeast - Fusarium graminearum	0.995784	7	0.48	I1RNF9	35	K	Guanine nucleotide-binding protein subunit alpha OS=Fusarium oxysporum FOSC 3-a OX=909455 GN=FOYG_11238 PE=4 SV=1	FG05535.1	1	0.000551572	75.911	NEIK(1)MLLLGAGESGK	3	2.4427	1
fgr04113 Meiosis - yeast - Fusarium graminearum	0.995784	7	0.48	I1RNF9	46	K	Guanine nucleotide-binding protein subunit alpha OS=Fusarium oxysporum FOSC 3-a OX=909455 GN=FOYG_11238 PE=4 SV=1	FG05535.1	1	3.34053e-06	88.561	MLLLGAGESGK(1)STILK	3	0.62627	1
fgr04113 Meiosis - yeast - Fusarium graminearum	0.995784	7	0.48	I1RNF9	24	K	Guanine nucleotide-binding protein subunit alpha OS=Fusarium oxysporum FOSC 3-a OX=909455 GN=FOYG_11238 PE=4 SV=1	FG05535.1	1	0.000202431	122.55	NEEIENQLK(1)R	3	0.18097	2
fgr04113 Meiosis - yeast - Fusarium graminearum	0.995784	7	0.48	I1RNF9	51	K	Guanine nucleotide-binding protein subunit alpha OS=Fusarium oxysporum FOSC 3-a OX=909455 GN=FOYG_11238 PE=4 SV=1	FG05535.1	1	0.000914443	125.82	STILK(1)QMK	3	-0.31302	3
fgr04113 Meiosis - yeast - Fusarium graminearum	0.995784	7	0.48	A0A098DVZ3	216	K	Structural maintenance of chromosomes protein OS=Gibberella zeae (strain PH-1 / ATCC MYA-4620 / FGSC 9075 / NRRL 31084) OX=229533 GN=FGRAMPH1_01T23103 PE=3 SV=1	FGRAMPH1_01T23103	1	0.00742282	63.076	GFQDK(1)DRER	3	1.0326	1
fgr04113 Meiosis - yeast - Fusarium graminearum	0.995784	7	0.48	A0A098DVZ3	490	K	Structural maintenance of chromosomes protein OS=Gibberella zeae (strain PH-1 / ATCC MYA-4620 / FGSC 9075 / NRRL 31084) OX=229533 GN=FGRAMPH1_01T23103 PE=3 SV=1	FGRAMPH1_01T23103	1	0.0162391	64.82	QEK(1)EAAER	2	0.26715	1
fgr04113 Meiosis - yeast - Fusarium graminearum	0.995784	7	0.48	I1RE46	642	K	DNA helicase OS=Gibberella zeae (strain PH-1 / ATCC MYA-4620 / FGSC 9075 / NRRL 31084) OX=229533 GN=FGRAMPH1_01T04637 PE=3 SV=1	FGRAMPH1_01T04637	1	0.00196088	80.755	LATAHAK(1)SR	3	0.27113	1
fgr04113 Meiosis - yeast - Fusarium graminearum	0.995784	7	0.48	V6R7A6	22	K	Mfs sp sugar:h+ symporter OS=Fusarium langsethiae OX=179993 GN=FLAG1_07869 PE=3 SV=1	FG02978.1	1	0.00745009	68.371	K(1)TPDTDGR	2	-0.35845	1
fgr04113 Meiosis - yeast - Fusarium graminearum	0.995784	7	0.48	V6R7A6	237	K	Mfs sp sugar:h+ symporter OS=Fusarium langsethiae OX=179993 GN=FLAG1_07869 PE=3 SV=1	FG02978.1	1	0.0114144	80.219	GK(1)EEEAR	2	-0.2711	2
fgr04113 Meiosis - yeast - Fusarium graminearum	0.995784	7	0.48	A0A1C3YL99	141	K	Serine/threonine-protein phosphatase OS=Gibberella zeae (strain PH-1 / ATCC MYA-4620 / FGSC 9075 / NRRL 31084) OX=229533 GN=FGRAMPH1_01T24303 PE=3 SV=1	FGRAMPH1_01T24303	1	0.000155755	109.16	IYGFYDECK(1)R	2	-0.85543	1
fgr04113 Meiosis - yeast - Fusarium graminearum	0.995784	7	0.48	I1RN65	258	K	Protein phosphatase 2 OS=Fusarium langsethiae OX=179993 GN=FLAG1_02186 PE=4 SV=1	FG05430.1	1	0.000269552	109.16	NLIEDK(1)SWR	2	0.30401	1
fgr04113 Meiosis - yeast - Fusarium graminearum	0.995784	7	0.48	I1RZD9	155	K	Ras-like protein OS=Fusarium oxysporum f. sp. vasinfectum 25433 OX=1089449 GN=FOTG_07837 PE=4 SV=1	FG09778.1	1	0.000837652	96.957	FIETSAK(1)SR	2	-0.91311	1
fgr00515 Mannose type O-glycan biosynthesis - Fusarium graminearum	0.113579	2	3.18	I1RD46	478	K	Dolichyl-phosphate-mannose-protein mannosyltransferase 2 OS=Gibberella zeae OX=5518 GN=FGRA07_04363 PE=4 SV=1	FG01535.1	1	8.80185e-05	96.009	LK(1)HEVLGCYLR	3	0.24741	1
fgr00515 Mannose type O-glycan biosynthesis - Fusarium graminearum	0.113579	2	3.18	I1RX83	497	K	Dolichyl-phosphate-mannose-protein mannosyltransferase OS=Fusarium langsethiae OX=179993 GN=FLAG1_08334 PE=4 SV=1	FG08935.1	1	0.0114988	64.757	GAVAK(1)ER	2	0.098592	1
fgr00072 Synthesis and degradation of ketone bodies - Fusarium graminearum	0.757183	1	0.79	I1RY81	369	K	Acetyl-CoA acetyltransferase IB OS=Gibberella zeae OX=5518 GN=FGRA07_09291 PE=3 SV=1	FG09321.1	1	2.20136e-06	134.98	IVTTLTSVLK(1)ER	3	-0.18547	1
fgr04145 Phagosome - Fusarium graminearum	0.114941	11	1.46	I1RCK9	243	K	V-type proton ATPase subunit C OS=Gibberella zeae (strain PH-1 / ATCC MYA-4620 / FGSC 9075 / NRRL 31084) OX=229533 GN=FGRAMPH1_01T03281 PE=3 SV=1	FGRAMPH1_01T03281	1	0.00867935	58.592	HSAEFLAK(1)CR	3	1.1644	1
fgr04145 Phagosome - Fusarium graminearum	0.114941	11	1.46	I1RCK9	329	K	V-type proton ATPase subunit C OS=Gibberella zeae (strain PH-1 / ATCC MYA-4620 / FGSC 9075 / NRRL 31084) OX=229533 GN=FGRAMPH1_01T03281 PE=3 SV=1	FGRAMPH1_01T03281	1	0.00719508	67.414	TTSK(1)LAPK	2	0.5314	1
fgr04145 Phagosome - Fusarium graminearum	0.114941	11	1.46	I1RCK9	255	K	V-type proton ATPase subunit C OS=Gibberella zeae (strain PH-1 / ATCC MYA-4620 / FGSC 9075 / NRRL 31084) OX=229533 GN=FGRAMPH1_01T03281 PE=3 SV=1	FGRAMPH1_01T03281	1	0.000397922	106.4	QFK(1)YVEGGR	2	-0.20238	1
fgr04145 Phagosome - Fusarium graminearum	0.114941	11	1.46	I1RCK9	325	K	V-type proton ATPase subunit C OS=Gibberella zeae (strain PH-1 / ATCC MYA-4620 / FGSC 9075 / NRRL 31084) OX=229533 GN=FGRAMPH1_01T03281 PE=3 SV=1	FGRAMPH1_01T03281	1	4.25775e-08	109.79	YGLPLDYVTALVK(1)TTSK	3	0.85836	1
fgr04145 Phagosome - Fusarium graminearum	0.114941	11	1.46	I1RCK9	235	K	V-type proton ATPase subunit C OS=Gibberella zeae (strain PH-1 / ATCC MYA-4620 / FGSC 9075 / NRRL 31084) OX=229533 GN=FGRAMPH1_01T03281 PE=3 SV=1	FGRAMPH1_01T03281	1	0.00548065	67.334	K(1)HSAEFLAK	3	-0.25257	1
fgr04145 Phagosome - Fusarium graminearum	0.114941	11	1.46	I1RBA6	126	K	V-type proton ATPase subunit a OS=Gibberella zeae (strain PH-1 / ATCC MYA-4620 / FGSC 9075 / NRRL 31084) OX=229533 GN=FG00818.1 PE=3 SV=1	FG00818.1	1	3.27174e-08	176.23	VSALNESYETLK(1)K	2	0.44629	2
fgr04145 Phagosome - Fusarium graminearum	0.114941	11	1.46	I1RBA6	110	K	V-type proton ATPase subunit a OS=Gibberella zeae (strain PH-1 / ATCC MYA-4620 / FGSC 9075 / NRRL 31084) OX=229533 GN=FG00818.1 PE=3 SV=1	FG00818.1	1	0.0542583	51.059	SQK(1)LEQR	2	-0.65771	1
fgr04145 Phagosome - Fusarium graminearum	0.114941	11	1.46	I1RWC9	104	K	V-type proton ATPase subunit E OS=Fusarium culmorum OX=5516 GN=FCULG_00002306 PE=3 SV=1	FG08593.1	1	0.013246	80.438	K(1)LAEGAK	2	-0.22293	3
fgr04145 Phagosome - Fusarium graminearum	0.114941	11	1.46	I1RWC9	149	K	V-type proton ATPase subunit E OS=Fusarium culmorum OX=5516 GN=FCULG_00002306 PE=3 SV=1	FG08593.1	1	0.00617615	83.869	K(1)AIEEAAK	2	-0.21663	1
fgr04145 Phagosome - Fusarium graminearum	0.114941	11	1.46	I1RWC9	156	K	V-type proton ATPase subunit E OS=Fusarium culmorum OX=5516 GN=FCULG_00002306 PE=3 SV=1	FG08593.1	0.988976	0.000400972	84.169	AIEEAAK(0.989)DFK(0.011)K	3	-0.34879	1
fgr04145 Phagosome - Fusarium graminearum	0.114941	11	1.46	I1RWC9	141	K	V-type proton ATPase subunit E OS=Fusarium culmorum OX=5516 GN=FCULG_00002306 PE=3 SV=1	FG08593.1	0.874325	0.0309724	54.539	K(0.874)K(0.126)DYDVVK	3	0.77527	3
fgr04145 Phagosome - Fusarium graminearum	0.114941	11	1.46	I1RWC9	148	K	V-type proton ATPase subunit E OS=Fusarium culmorum OX=5516 GN=FCULG_00002306 PE=3 SV=1	FG08593.1	1	0.000611004	93.374	DYDVVK(1)K	2	0.48532	2
fgr04145 Phagosome - Fusarium graminearum	0.114941	11	1.46	I1RWC9	114	K	V-type proton ATPase subunit E OS=Fusarium culmorum OX=5516 GN=FCULG_00002306 PE=3 SV=1	FG08593.1	0.99815	0.00662055	84.498	DK(0.002)AK(0.998)YQK	3	-0.36042	1
fgr04145 Phagosome - Fusarium graminearum	0.114941	11	1.46	I1RWC9	110	K	V-type proton ATPase subunit E OS=Fusarium culmorum OX=5516 GN=FCULG_00002306 PE=3 SV=1	FG08593.1	1	0.000381697	105.46	LAEGAK(1)DK	2	-0.42916	4
fgr04145 Phagosome - Fusarium graminearum	0.114941	11	1.46	A0A098DLF1	35	K	Vacuolar ATP synthase subunit D OS=Gibberella zeae OX=5518 GN=FGRA07_03318 PE=4 SV=1	FG04285.1	1	4.17952e-06	111.27	GAEIGHSLLK(1)R	3	0.52136	1
fgr04145 Phagosome - Fusarium graminearum	0.114941	11	1.46	A0A098DLF1	56	K	Vacuolar ATP synthase subunit D OS=Gibberella zeae OX=5518 GN=FGRA07_03318 PE=4 SV=1	FG04285.1	1	0.00215587	110.38	RIDEAK(1)RK	4	0.058746	4
fgr04145 Phagosome - Fusarium graminearum	0.114941	11	1.46	I1RG12	42	K	V-type proton ATPase subunit G OS=Gibberella zeae (strain PH-1 / ATCC MYA-4620 / FGSC 9075 / NRRL 31084) OX=229533 GN=FG02661.1 PE=3 SV=1	FG02661.1	1	6.70805e-12	133.16	EARDEAK(1)QEIADYK	3	-0.61189	3
fgr04145 Phagosome - Fusarium graminearum	0.114941	11	1.46	I1RG12	49	K	V-type proton ATPase subunit G OS=Gibberella zeae (strain PH-1 / ATCC MYA-4620 / FGSC 9075 / NRRL 31084) OX=229533 GN=FG02661.1 PE=3 SV=1	FG02661.1	1	0.000871508	96.229	QEIADYK(1)AK	3	0.49587	2
fgr04145 Phagosome - Fusarium graminearum	0.114941	11	1.46	I1RS90	772	K	Vacuolar ATP synthase catalytic subunit A OS=Gibberella zeae OX=5518 GN=FGRA07_05286 PE=3 SV=1	FGRAMPH1_01T23721	1	1.23716e-08	111.78	QLK(1)FEVPTDGQEVITK	3	0.30163	1
fgr04145 Phagosome - Fusarium graminearum	0.114941	11	1.46	I1RS90	756	K	Vacuolar ATP synthase catalytic subunit A OS=Gibberella zeae OX=5518 GN=FGRA07_05286 PE=3 SV=1	FGRAMPH1_01T23721	1	0.00166204	69.352	VIAQGQSWAK(1)VR	2	-2.9205	1
fgr04145 Phagosome - Fusarium graminearum	0.114941	11	1.46	I1RS90	326	K	Vacuolar ATP synthase catalytic subunit A OS=Gibberella zeae OX=5518 GN=FGRA07_05286 PE=3 SV=1	FGRAMPH1_01T23721	1	0.0064645	66.486	K(1)WEFTPSVK	3	0.042506	2
fgr04145 Phagosome - Fusarium graminearum	0.114941	11	1.46	I1RS90	414	K	Vacuolar ATP synthase catalytic subunit A OS=Gibberella zeae OX=5518 GN=FGRA07_05286 PE=3 SV=1	FGRAMPH1_01T23721	1	4.46709e-05	80.245	K(1)SADQPFIVGQR	3	3.2858	1
fgr04145 Phagosome - Fusarium graminearum	0.114941	11	1.46	I1RS90	785	K	Vacuolar ATP synthase catalytic subunit A OS=Gibberella zeae OX=5518 GN=FGRA07_05286 PE=3 SV=1	FGRAMPH1_01T23721	1	0.0120489	54.276	FEVPTDGQEVITK(1)R	3	-0.6819	1
fgr04145 Phagosome - Fusarium graminearum	0.114941	11	1.46	Q5I2J3	112	K	Tubulin alpha chain OS=Gibberella zeae (strain PH-1 / ATCC MYA-4620 / FGSC 9075 / NRRL 31084) OX=229533 GN=TUB1 PE=3 SV=2	TUB1	1	2.84338e-06	93.424	GHYTVGK(1)ELIDGVLDK	3	-1.4181	1
fgr04145 Phagosome - Fusarium graminearum	0.114941	11	1.46	Q5I2J3	401	K	Tubulin alpha chain OS=Gibberella zeae (strain PH-1 / ATCC MYA-4620 / FGSC 9075 / NRRL 31084) OX=229533 GN=TUB1 PE=3 SV=2	TUB1	1	0.0355261	49.715	FDLMHSK(1)R	3	-0.25035	2
fgr04145 Phagosome - Fusarium graminearum	0.114941	11	1.46	Q5I2J3	121	K	Tubulin alpha chain OS=Gibberella zeae (strain PH-1 / ATCC MYA-4620 / FGSC 9075 / NRRL 31084) OX=229533 GN=TUB1 PE=3 SV=2	TUB1	1	1.37874e-09	188.27	ELIDGVLDK(1)IR	3	-1.2524	2
fgr04145 Phagosome - Fusarium graminearum	0.114941	11	1.46	I1RA72	97	K	Tubulin alpha chain OS=Gibberella zeae (strain PH-1 / ATCC MYA-4620 / FGSC 9075 / NRRL 31084) OX=229533 GN=FGRAMPH1_01T01037 PE=3 SV=1	FGRAMPH1_01T01037	1	0.000476191	64.318	NLFHPELLVSGK(1)EDAANNYAR	3	0.62991	1
fgr04145 Phagosome - Fusarium graminearum	0.114941	11	1.46	I1RA72	164	K	Tubulin alpha chain OS=Gibberella zeae (strain PH-1 / ATCC MYA-4620 / FGSC 9075 / NRRL 31084) OX=229533 GN=FGRAMPH1_01T01037 PE=3 SV=1	FGRAMPH1_01T01037	1	0.0302729	52.716	LSTEYGK(1)K	3	1.7286	1
fgr04145 Phagosome - Fusarium graminearum	0.114941	11	1.46	I1RAU9	464	K	V-type proton ATPase subunit B OS=Fusarium culmorum OX=5516 GN=FCULG_00003273 PE=3 SV=1	FG00637.1	1	0.00296924	80.986	IYPK(1)ELLNR	2	0.19588	1
fgr04145 Phagosome - Fusarium graminearum	0.114941	11	1.46	I1RAU9	112	K	V-type proton ATPase subunit B OS=Fusarium culmorum OX=5516 GN=FCULG_00003273 PE=3 SV=1	FG00637.1	1	0.00123419	83.206	AIDK(1)GPK	2	-0.87361	1
fgr04145 Phagosome - Fusarium graminearum	0.114941	11	1.46	I1RAU9	400	K	V-type proton ATPase subunit B OS=Fusarium culmorum OX=5516 GN=FCULG_00003273 PE=3 SV=1	FG00637.1	1	3.92429e-05	85.362	KDHGDVSNQLYAK(1)YAIGR	4	0.73248	1
fgr04145 Phagosome - Fusarium graminearum	0.114941	11	1.46	I1RAU9	388	K	V-type proton ATPase subunit B OS=Fusarium culmorum OX=5516 GN=FCULG_00003273 PE=3 SV=1	FG00637.1	1	1.88073e-05	98.592	K(1)DHGDVSNQLYAK	3	-0.63709	1
fgr04145 Phagosome - Fusarium graminearum	0.114941	11	1.46	A0A1C3YLK5	3197	K	Dynein heavy chain OS=Gibberella zeae OX=5518 GN=FGRA07_07303 PE=4 SV=1	FGRAMPH1_01T26685	1	0.00019247	102.55	HLNVGLEK(1)LR	3	-0.39423	1
fgr04145 Phagosome - Fusarium graminearum	0.114941	11	1.46	V6QUV7	90	K	Calnexin OS=Fusarium sporotrichioides OX=5514 GN=FSPOR_10143 PE=3 SV=1	FG00491.1	1	0.00814483	78.556	YK(1)GIDGDK	2	-0.04318	2
fgr04145 Phagosome - Fusarium graminearum	0.114941	11	1.46	V6QUV7	120	K	Calnexin OS=Fusarium sporotrichioides OX=5514 GN=FSPOR_10143 PE=3 SV=1	FG00491.1	0.999993	0.030059	64.265	KIDNK(1)GK	3	0.46691	2
fgr04145 Phagosome - Fusarium graminearum	0.114941	11	1.46	V6QUV7	185	K	Calnexin OS=Fusarium sporotrichioides OX=5514 GN=FSPOR_10143 PE=3 SV=1	FG00491.1	1	0.0290519	43.77	VHFIFNHK(1)NPK	4	0.30208	1
fgr04145 Phagosome - Fusarium graminearum	0.114941	11	1.46	V6QUV7	446	K	Calnexin OS=Fusarium sporotrichioides OX=5514 GN=FSPOR_10143 PE=3 SV=1	FG00491.1	0.974116	0.000575416	71.781	ALAEADK(0.026)PK(0.974)QDDKPR	4	0.29561	1
fgr04145 Phagosome - Fusarium graminearum	0.114941	11	1.46	V6QUV7	188	K	Calnexin OS=Fusarium sporotrichioides OX=5514 GN=FSPOR_10143 PE=3 SV=1	FG00491.1	1	3.39583e-05	157.03	NPK(1)TGEYEEK	2	0.78071	2
fgr04145 Phagosome - Fusarium graminearum	0.114941	11	1.46	V6QUV7	122	K	Calnexin OS=Fusarium sporotrichioides OX=5514 GN=FSPOR_10143 PE=3 SV=1	FG00491.1	1	0.000136071	96.059	GK(1)TLVVQYEVK	2	0.34149	2
fgr04145 Phagosome - Fusarium graminearum	0.114941	11	1.46	V6QUV7	112	K	Calnexin OS=Fusarium sporotrichioides OX=5514 GN=FSPOR_10143 PE=3 SV=1	FG00491.1	1	0.000781441	66.004	NPAAHHAISAK(1)FPK	4	-0.49978	1
fgr04145 Phagosome - Fusarium graminearum	0.114941	11	1.46	V6QUV7	356	K	Calnexin OS=Fusarium sporotrichioides OX=5514 GN=FSPOR_10143 PE=3 SV=1	FG00491.1	1	4.17794e-06	101.43	GK(1)WTAPYVENPAYK	3	1.1383	1
fgr04145 Phagosome - Fusarium graminearum	0.114941	11	1.46	V6QUV7	354	K	Calnexin OS=Fusarium sporotrichioides OX=5514 GN=FSPOR_10143 PE=3 SV=1	FG00491.1	1	0.00822808	76.221	RNPDYK(1)GK	3	-0.354	2
fgr04145 Phagosome - Fusarium graminearum	0.114941	11	1.46	V6QUV7	177	K	Calnexin OS=Fusarium sporotrichioides OX=5514 GN=FSPOR_10143 PE=3 SV=1	FG00491.1	1	0.0139455	48.467	CGHTNK(1)VHFIFNHK	5	-0.36357	1
fgr04145 Phagosome - Fusarium graminearum	0.114941	11	1.46	V6QUV7	432	K	Calnexin OS=Fusarium sporotrichioides OX=5514 GN=FSPOR_10143 PE=3 SV=1	FG00491.1	1	1.35464e-08	129.77	LAEETFGVK(1)HPVEK	4	-0.59748	2
fgr04145 Phagosome - Fusarium graminearum	0.114941	11	1.46	V6QUV7	65	K	Calnexin OS=Fusarium sporotrichioides OX=5514 GN=FSPOR_10143 PE=3 SV=1	FG00491.1	1	0.0032139	94.85	WQPSHAK(1)K	3	2.0775	4
fgr04145 Phagosome - Fusarium graminearum	0.114941	11	1.46	V6QUV7	171	K	Calnexin OS=Fusarium sporotrichioides OX=5514 GN=FSPOR_10143 PE=3 SV=1	FG00491.1	1	3.88882e-14	141.48	ALHQEEFANTTPYVIMFGPDK(1)CGHTNK	4	-1.1354	2
fgr04145 Phagosome - Fusarium graminearum	0.114941	11	1.46	V6QUV7	96	K	Calnexin OS=Fusarium sporotrichioides OX=5514 GN=FSPOR_10143 PE=3 SV=1	FG00491.1	1	0.000103797	99.5	GIDGDK(1)GLVVK	3	0.23599	4
fgr04145 Phagosome - Fusarium graminearum	0.114941	11	1.46	V6QUV7	195	K	Calnexin OS=Fusarium sporotrichioides OX=5514 GN=FSPOR_10143 PE=3 SV=1	FG00491.1	1	8.13699e-09	119.47	TGEYEEK(1)HLESPPSAK	3	-0.11893	1
fgr00053 Ascorbate and aldarate metabolism - Fusarium graminearum	0.823966	3	0.71	I1RJ17	130	K	Gluconolactonase OS=Fusarium sporotrichioides OX=5514 GN=FSPOR_1222 PE=4 SV=1	FGRAMPH1_01T13775	1	1.23831e-15	151.92	SSIIQK(1)ISLK	2	0.036208	1
fgr00053 Ascorbate and aldarate metabolism - Fusarium graminearum	0.823966	3	0.71	I1RJ17	63	K	Gluconolactonase OS=Fusarium sporotrichioides OX=5514 GN=FSPOR_1222 PE=4 SV=1	FGRAMPH1_01T13775	1	2.21503e-10	142.39	K(1)PFHVYDDEFLDVIGK	4	-0.34378	5
fgr00053 Ascorbate and aldarate metabolism - Fusarium graminearum	0.823966	3	0.71	I1RJ17	280	K	Gluconolactonase OS=Fusarium sporotrichioides OX=5514 GN=FSPOR_1222 PE=4 SV=1	FGRAMPH1_01T13775	1	9.03066e-21	162.44	YNFATGAVTVVADDFTLPNGIGFAPDGK(1)R	3	-0.49393	2
fgr00053 Ascorbate and aldarate metabolism - Fusarium graminearum	0.823966	3	0.71	I1RJ17	134	K	Gluconolactonase OS=Fusarium sporotrichioides OX=5514 GN=FSPOR_1222 PE=4 SV=1	FGRAMPH1_01T13775	1	4.84419e-06	145.99	ISLK(1)EAEALRK	3	0.083962	4
fgr00053 Ascorbate and aldarate metabolism - Fusarium graminearum	0.823966	3	0.71	I1RJ17	146	K	Gluconolactonase OS=Fusarium sporotrichioides OX=5514 GN=FSPOR_1222 PE=4 SV=1	FGRAMPH1_01T13775	1	0.000160153	128.01	GTLGK(1)DEVK	3	0.73455	13
fgr00053 Ascorbate and aldarate metabolism - Fusarium graminearum	0.823966	3	0.71	I1RJ17	356	K	Gluconolactonase OS=Fusarium sporotrichioides OX=5514 GN=FSPOR_1222 PE=4 SV=1	FGRAMPH1_01T13775	1	6.75046e-20	158.58	VYAGCGDGVHVWNPSGK(1)LIGK	3	-0.32564	3
fgr00053 Ascorbate and aldarate metabolism - Fusarium graminearum	0.823966	3	0.71	I1RJ17	319	K	Gluconolactonase OS=Fusarium sporotrichioides OX=5514 GN=FSPOR_1222 PE=4 SV=1	FGRAMPH1_01T13775	1	1.51403e-13	142.43	K(1)TFAYVSSFIPDGVHTDSK	4	-0.4709	2
fgr00053 Ascorbate and aldarate metabolism - Fusarium graminearum	0.823966	3	0.71	I1RJ17	360	K	Gluconolactonase OS=Fusarium sporotrichioides OX=5514 GN=FSPOR_1222 PE=4 SV=1	FGRAMPH1_01T13775	1	1.40082e-15	163.02	LIGK(1)IYTGTTAANFQFAGK	4	-0.71405	2
fgr00053 Ascorbate and aldarate metabolism - Fusarium graminearum	0.823966	3	0.71	I1RJ17	375	K	Gluconolactonase OS=Fusarium sporotrichioides OX=5514 GN=FSPOR_1222 PE=4 SV=1	FGRAMPH1_01T13775	1	4.59977e-44	292.76	IYTGTTAANFQFAGK(1)GR	3	0.32159	6
fgr00053 Ascorbate and aldarate metabolism - Fusarium graminearum	0.823966	3	0.71	I1RJ17	337	K	Gluconolactonase OS=Fusarium sporotrichioides OX=5514 GN=FSPOR_1222 PE=4 SV=1	FGRAMPH1_01T13775	1	2.8216e-09	128.79	TFAYVSSFIPDGVHTDSK(1)GR	3	0.34822	6
fgr00053 Ascorbate and aldarate metabolism - Fusarium graminearum	0.823966	3	0.71	I1RJ17	30	K	Gluconolactonase OS=Fusarium sporotrichioides OX=5514 GN=FSPOR_1222 PE=4 SV=1	FGRAMPH1_01T13775	1	2.62429e-18	203.89	LPSTAQVIDQK(1)SFNVLK	2	0.023147	4
fgr00053 Ascorbate and aldarate metabolism - Fusarium graminearum	0.823966	3	0.71	I1RJ17	150	K	Gluconolactonase OS=Fusarium sporotrichioides OX=5514 GN=FSPOR_1222 PE=4 SV=1	FGRAMPH1_01T13775	1	4.60988e-20	160.57	DEVK(1)VTVVDTANPQVVNPNGGIYYK	3	-0.68703	5
fgr00053 Ascorbate and aldarate metabolism - Fusarium graminearum	0.823966	3	0.71	V6R2Z2	109	K	Aldehyde dehydrogenase OS=Gibberella zeae OX=5518 GN=FGRA07_03814 PE=3 SV=1	FG00979.1	1	2.42423e-13	135.23	NLDLLAAVESLDNGK(1)SITNAR	3	1.2759	1
fgr00053 Ascorbate and aldarate metabolism - Fusarium graminearum	0.823966	3	0.71	V6R2Z2	87	K	Aldehyde dehydrogenase OS=Gibberella zeae OX=5518 GN=FGRA07_03814 PE=3 SV=1	FG00979.1	1	0.00185515	70.889	GNLLLK(1)LADLAEK	3	-0.21821	1
fgr00053 Ascorbate and aldarate metabolism - Fusarium graminearum	0.823966	3	0.71	A0A1C3YIP2	466	K	Aldehyde dehydrogenase OS=Gibberella zeae OX=5518 GN=FGRA07_00552 PE=3 SV=1	FGRAMPH1_01T05485	1	0.00159528	128.86	AHQVAK(1)R	2	0.0027324	2
fgr00561 Glycerolipid metabolism - Fusarium graminearum	0.902697	6	0.68	A0A098DEL8	144	K	D-galacturonate reductase OS=Fusarium culmorum OX=5516 GN=FCULG_00002690 PE=4 SV=1	FG08941.1	1	0.00329903	64.82	VELALDK(1)SLK	3	-0.025504	1
fgr00561 Glycerolipid metabolism - Fusarium graminearum	0.902697	6	0.68	V6R2Z2	109	K	Aldehyde dehydrogenase OS=Gibberella zeae OX=5518 GN=FGRA07_03814 PE=3 SV=1	FG00979.1	1	2.42423e-13	135.23	NLDLLAAVESLDNGK(1)SITNAR	3	1.2759	1
fgr00561 Glycerolipid metabolism - Fusarium graminearum	0.902697	6	0.68	V6R2Z2	87	K	Aldehyde dehydrogenase OS=Gibberella zeae OX=5518 GN=FGRA07_03814 PE=3 SV=1	FG00979.1	1	0.00185515	70.889	GNLLLK(1)LADLAEK	3	-0.21821	1
fgr00561 Glycerolipid metabolism - Fusarium graminearum	0.902697	6	0.68	V6RDP1	105	K	Glycerol kinase OS=Fusarium culmorum OX=5516 GN=FCULG_00005684 PE=3 SV=1	FG03247.1	1	2.6006e-06	94.845	TTGK(1)ALHNAIVWTDTR	3	0.55203	1
fgr00561 Glycerolipid metabolism - Fusarium graminearum	0.902697	6	0.68	A0A1C3YIP2	466	K	Aldehyde dehydrogenase OS=Gibberella zeae OX=5518 GN=FGRA07_00552 PE=3 SV=1	FGRAMPH1_01T05485	1	0.00159528	128.86	AHQVAK(1)R	2	0.0027324	2
fgr00561 Glycerolipid metabolism - Fusarium graminearum	0.902697	6	0.68	I1RAJ0	57	K	Putative triacylglycerol lipase OS=Fusarium culmorum OX=5516 GN=FCULG_00003149 PE=4 SV=1	FG00520.1	1	6.06362e-06	124.21	NNPASK(1)YYDWR	2	-1.3646	1
fgr00561 Glycerolipid metabolism - Fusarium graminearum	0.902697	6	0.68	I1RFN8	452	K	Putative lipase ATG15 OS=Gibberella zeae (strain PH-1 / ATCC MYA-4620 / FGSC 9075 / NRRL 31084) OX=229533 GN=ATG15 PE=3 SV=1	ATG15	1	0.00950948	65.842	K(1)YDGVPECK	2	-0.20282	1
fgr00561 Glycerolipid metabolism - Fusarium graminearum	0.902697	6	0.68	I1RFN8	460	K	Putative lipase ATG15 OS=Gibberella zeae (strain PH-1 / ATCC MYA-4620 / FGSC 9075 / NRRL 31084) OX=229533 GN=ATG15 PE=3 SV=1	ATG15	1	0.0028	73.951	KYDGVPECK(1)R	3	-0.13922	1
fgr00564 Glycerophospholipid metabolism - Fusarium graminearum	0.917552	8	0.69	A0A1C3YJJ7	1013	K	Phosphatidylserine decarboxylase proenzyme 2 OS=Gibberella zeae (strain PH-1 / ATCC MYA-4620 / FGSC 9075 / NRRL 31084) OX=229533 GN=PSD2 PE=3 SV=1	PSD2	1	0.0283196	57.785	NEGDK(1)VQR	2	2.0955	1
fgr00564 Glycerophospholipid metabolism - Fusarium graminearum	0.917552	8	0.69	A0A1C3YJJ7	67	K	Phosphatidylserine decarboxylase proenzyme 2 OS=Gibberella zeae (strain PH-1 / ATCC MYA-4620 / FGSC 9075 / NRRL 31084) OX=229533 GN=PSD2 PE=3 SV=1	PSD2	1	0.0120677	79.474	GK(1)DLAAK	2	-0.7365	1
fgr00564 Glycerophospholipid metabolism - Fusarium graminearum	0.917552	8	0.69	A0A1C3YJJ7	72	K	Phosphatidylserine decarboxylase proenzyme 2 OS=Gibberella zeae (strain PH-1 / ATCC MYA-4620 / FGSC 9075 / NRRL 31084) OX=229533 GN=PSD2 PE=3 SV=1	PSD2	1	0.0551134	50.703	DLAAK(1)DR	2	0.0024992	1
fgr00564 Glycerophospholipid metabolism - Fusarium graminearum	0.917552	8	0.69	A0A1C3YJJ7	827	K	Phosphatidylserine decarboxylase proenzyme 2 OS=Gibberella zeae (strain PH-1 / ATCC MYA-4620 / FGSC 9075 / NRRL 31084) OX=229533 GN=PSD2 PE=3 SV=1	PSD2	0.999987	2.06418e-05	99.069	KFDDPASK(1)DEIEK	3	-1.2816	1
fgr00564 Glycerophospholipid metabolism - Fusarium graminearum	0.917552	8	0.69	A0A1C3YIX3	851	K	Phospholipase OS=Gibberella zeae (strain PH-1 / ATCC MYA-4620 / FGSC 9075 / NRRL 31084) OX=229533 GN=FGRAMPH1_01T06831 PE=3 SV=1	FGRAMPH1_01T06831	1	0.0129009	57.885	RPAAISQK(1)WR	3	0.63825	1
fgr00564 Glycerophospholipid metabolism - Fusarium graminearum	0.917552	8	0.69	A0A0E0S2K0	74	K	cAMP-regulated D2 protein OS=Fusarium culmorum OX=5516 GN=FCULG_00005417 PE=4 SV=1	FG03012.1	1	0.0019322	117.18	LPPDSK(1)R	2	0.41124	3
fgr00564 Glycerophospholipid metabolism - Fusarium graminearum	0.917552	8	0.69	A0A0E0S2K0	359	K	cAMP-regulated D2 protein OS=Fusarium culmorum OX=5516 GN=FCULG_00005417 PE=4 SV=1	FG03012.1	1	0.00831727	78.264	AEAGK(1)IAR	2	-0.4674	1
fgr00564 Glycerophospholipid metabolism - Fusarium graminearum	0.917552	8	0.69	A0A0E0S2K0	303	K	cAMP-regulated D2 protein OS=Fusarium culmorum OX=5516 GN=FCULG_00005417 PE=4 SV=1	FG03012.1	1	2.82288e-20	165.41	HVGCDAPCGDGCEDK(1)DGLAELDCMR	3	-0.16913	4
fgr00564 Glycerophospholipid metabolism - Fusarium graminearum	0.917552	8	0.69	A0A098DXB1	210	K	Phospholipase OS=Gibberella zeae (strain PH-1 / ATCC MYA-4620 / FGSC 9075 / NRRL 31084) OX=229533 GN=FGRAMPH1_01T19677 PE=3 SV=1	FGRAMPH1_01T19677	1	0.0319804	47.228	RPPAK(1)NEQYR	3	-0.23697	1
fgr00564 Glycerophospholipid metabolism - Fusarium graminearum	0.917552	8	0.69	I1S368	281	K	Non-hemolytic phospholipase C OS=Fusarium culmorum OX=5516 GN=FCULG_00011210 PE=4 SV=1	FG11236.1	1	0.032355	56.043	SGSK(1)LNEK	2	-1.8228	1
fgr00564 Glycerophospholipid metabolism - Fusarium graminearum	0.917552	8	0.69	I1S368	430	K	Non-hemolytic phospholipase C OS=Fusarium culmorum OX=5516 GN=FCULG_00011210 PE=4 SV=1	FG11236.1	1	0.0172062	73.616	WQAAK(1)GR	2	0.91755	1
fgr00564 Glycerophospholipid metabolism - Fusarium graminearum	0.917552	8	0.69	I1S368	435	K	Non-hemolytic phospholipase C OS=Fusarium culmorum OX=5516 GN=FCULG_00011210 PE=4 SV=1	FG11236.1	1	0.00492114	60.196	GRDVK(1)SEEVVPWR	3	-0.07696	1
fgr00564 Glycerophospholipid metabolism - Fusarium graminearum	0.917552	8	0.69	A0A0E0SAK0	365	K	Putative choline kinase OS=Fusarium culmorum OX=5516 GN=FCULG_00010207 PE=4 SV=1	FG09539.1	1	0.00122036	93.667	EIDETDGK(1)R	2	1.1612	1
fgr00564 Glycerophospholipid metabolism - Fusarium graminearum	0.917552	8	0.69	A0A0E0S5J3	60	K	Lysophospholipase OS=Gibberella zeae (strain PH-1 / ATCC MYA-4620 / FGSC 9075 / NRRL 31084) OX=229533 GN=FG03875.1 PE=3 SV=1	FG03875.1	1	1.65191e-05	107.12	VVDCPSTRPK(1)VR	3	-2.2416	1
fgr00564 Glycerophospholipid metabolism - Fusarium graminearum	0.917552	8	0.69	A0A0E0S5J3	201	K	Lysophospholipase OS=Gibberella zeae (strain PH-1 / ATCC MYA-4620 / FGSC 9075 / NRRL 31084) OX=229533 GN=FG03875.1 PE=3 SV=1	FG03875.1	1	0.00354172	87.149	SIFK(1)GPER	2	0.63341	1
fgr00564 Glycerophospholipid metabolism - Fusarium graminearum	0.917552	8	0.69	A0A0E0S5J3	106	K	Lysophospholipase OS=Gibberella zeae (strain PH-1 / ATCC MYA-4620 / FGSC 9075 / NRRL 31084) OX=229533 GN=FG03875.1 PE=3 SV=1	FG03875.1	1	0.00241477	106.36	TWIEK(1)NK	2	1.0247	1
fgr00564 Glycerophospholipid metabolism - Fusarium graminearum	0.917552	8	0.69	A0A0E0S5J3	101	K	Lysophospholipase OS=Gibberella zeae (strain PH-1 / ATCC MYA-4620 / FGSC 9075 / NRRL 31084) OX=229533 GN=FG03875.1 PE=3 SV=1	FG03875.1	1	0.00109023	69.03	ISGFDAK(1)TWIEK	3	0.81566	2
fgr00564 Glycerophospholipid metabolism - Fusarium graminearum	0.917552	8	0.69	I1RTI3	152	K	Extracellular protein OS=Fusarium culmorum OX=5516 GN=FCULG_00007811 PE=4 SV=1	FG07491.1	1	0.0485314	49.06	DGK(1)PASAK	2	0.43573	1
fgr00564 Glycerophospholipid metabolism - Fusarium graminearum	0.917552	8	0.69	I1RTI3	387	K	Extracellular protein OS=Fusarium culmorum OX=5516 GN=FCULG_00007811 PE=4 SV=1	FG07491.1	1	2.61582e-40	281.49	IVNNDGDVFK(1)LLDVFR	2	0.18685	4
fgr00564 Glycerophospholipid metabolism - Fusarium graminearum	0.917552	8	0.69	I1RTI3	217	K	Extracellular protein OS=Fusarium culmorum OX=5516 GN=FCULG_00007811 PE=4 SV=1	FG07491.1	1	0.00192142	95.909	EHLQLVK(1)R	3	-0.44101	2
fgr00564 Glycerophospholipid metabolism - Fusarium graminearum	0.917552	8	0.69	I1RTI3	330	K	Extracellular protein OS=Fusarium culmorum OX=5516 GN=FCULG_00007811 PE=4 SV=1	FG07491.1	1	2.07879e-09	119.87	YIAPPLPYLVQPGK(1)DGK	4	-0.38709	3
fgr00564 Glycerophospholipid metabolism - Fusarium graminearum	0.917552	8	0.69	I1RTI3	341	K	Extracellular protein OS=Fusarium culmorum OX=5516 GN=FCULG_00007811 PE=4 SV=1	FG07491.1	1	0.000412302	119.68	IVPSAYAK(1)K	3	-0.30955	3
fgr00564 Glycerophospholipid metabolism - Fusarium graminearum	0.917552	8	0.69	I1RTI3	344	K	Extracellular protein OS=Fusarium culmorum OX=5516 GN=FCULG_00007811 PE=4 SV=1	FG07491.1	0.771994	0.000642278	89.08	K(0.228)AK(0.772)ELGLK	3	0.77253	1
fgr00564 Glycerophospholipid metabolism - Fusarium graminearum	0.917552	8	0.69	I1RTI3	157	K	Extracellular protein OS=Fusarium culmorum OX=5516 GN=FCULG_00007811 PE=4 SV=1	FG07491.1	0.999329	1.91887e-09	124.2	DGK(0.001)PASAK(0.999)CCTSDITLK	3	-0.4696	1
fgr00564 Glycerophospholipid metabolism - Fusarium graminearum	0.917552	8	0.69	I1RTI3	222	K	Extracellular protein OS=Fusarium culmorum OX=5516 GN=FCULG_00007811 PE=4 SV=1	FG07491.1	1	0.0270112	44.863	LGLK(1)HTPELK	3	1.6516	1
fgr00564 Glycerophospholipid metabolism - Fusarium graminearum	0.917552	8	0.69	I1RTI3	333	K	Extracellular protein OS=Fusarium culmorum OX=5516 GN=FCULG_00007811 PE=4 SV=1	FG07491.1	1	4.60927e-05	105.65	DGK(1)IVPSAYAK	2	-0.15867	3
fgr00564 Glycerophospholipid metabolism - Fusarium graminearum	0.917552	8	0.69	I1RTI3	233	K	Extracellular protein OS=Fusarium culmorum OX=5516 GN=FCULG_00007811 PE=4 SV=1	FG07491.1	1	6.23707e-10	143.05	TPEVK(1)MPFQGDYTQK	3	-0.043968	3
fgr00564 Glycerophospholipid metabolism - Fusarium graminearum	0.917552	8	0.69	I1RTI3	36	K	Extracellular protein OS=Fusarium culmorum OX=5516 GN=FCULG_00007811 PE=4 SV=1	FG07491.1	0.996237	3.14382e-08	102.63	TVK(0.004)PIK(0.996)QIELGPR	3	-0.56014	1
fgr00564 Glycerophospholipid metabolism - Fusarium graminearum	0.917552	8	0.69	I1RTI3	210	K	Extracellular protein OS=Fusarium culmorum OX=5516 GN=FCULG_00007811 PE=4 SV=1	FG07491.1	1	5.66865e-14	151.87	TDLYSTCGTVLSHK(1)EHLQLVK	4	-0.10913	1
fgr00564 Glycerophospholipid metabolism - Fusarium graminearum	0.917552	8	0.69	I1RTI3	228	K	Extracellular protein OS=Fusarium culmorum OX=5516 GN=FCULG_00007811 PE=4 SV=1	FG07491.1	1	3.70556e-06	116.55	HTPELK(1)TPEVK	4	0.51641	3
fgr00564 Glycerophospholipid metabolism - Fusarium graminearum	0.917552	8	0.69	I1RTI3	58	K	Extracellular protein OS=Fusarium culmorum OX=5516 GN=FCULG_00007811 PE=4 SV=1	FG07491.1	0.857861	0.000244791	114.86	K(0.858)K(0.142)LQSCSEK	3	-2.3979	1
fgr00564 Glycerophospholipid metabolism - Fusarium graminearum	0.917552	8	0.69	I1RTI3	69	K	Extracellular protein OS=Fusarium culmorum OX=5516 GN=FCULG_00007811 PE=4 SV=1	FG07491.1	1	2.23615e-06	134.56	SQK(1)SSEWSIAHR	3	-0.80511	1
fgr00564 Glycerophospholipid metabolism - Fusarium graminearum	0.917552	8	0.69	I1RTI3	112	K	Extracellular protein OS=Fusarium culmorum OX=5516 GN=FCULG_00007811 PE=4 SV=1	FG07491.1	1	1.24097e-10	154.51	MGAGILECDVAFTK(1)DR	2	-1.289	4
fgr00564 Glycerophospholipid metabolism - Fusarium graminearum	0.917552	8	0.69	I1RTI3	59	K	Extracellular protein OS=Fusarium culmorum OX=5516 GN=FCULG_00007811 PE=4 SV=1	FG07491.1	1	0.0267609	54.722	K(1)LQSCSEK	3	0.74963	1
fgr00564 Glycerophospholipid metabolism - Fusarium graminearum	0.917552	8	0.69	I1RTI3	362	K	Extracellular protein OS=Fusarium culmorum OX=5516 GN=FCULG_00007811 PE=4 SV=1	FG07491.1	1	0.000571854	68.42	SPPLK(1)NAATNGDYYYSTIAK	3	2.9504	2
fgr00564 Glycerophospholipid metabolism - Fusarium graminearum	0.917552	8	0.69	I1RTI3	169	K	Extracellular protein OS=Fusarium culmorum OX=5516 GN=FCULG_00007811 PE=4 SV=1	FG07491.1	1	0.000923529	119.68	EYK(1)TLCAK	3	1.6994	2
fgr00564 Glycerophospholipid metabolism - Fusarium graminearum	0.917552	8	0.69	I1RTI3	66	K	Extracellular protein OS=Fusarium culmorum OX=5516 GN=FCULG_00007811 PE=4 SV=1	FG07491.1	1	0.000143555	105.03	LQSCSEK(1)SQK	2	-0.40624	3
fgr00564 Glycerophospholipid metabolism - Fusarium graminearum	0.917552	8	0.69	I1RTI3	140	K	Extracellular protein OS=Fusarium culmorum OX=5516 GN=FCULG_00007811 PE=4 SV=1	FG07491.1	0.999912	0.0184534	54.784	K(1)CTQPFKPAK	3	-0.76434	2
fgr00909 Sesquiterpenoid and triterpenoid biosynthesis - Fusarium graminearum	0.506985	1	1.59	V6RPN0	315	K	Squalene synthetase OS=Gibberella zeae OX=5518 GN=FGRA07_10886 PE=4 SV=1	FG09381.1	1	0.007582	86.332	NPEVLK(1)R	2	0.54655	1
fgr00909 Sesquiterpenoid and triterpenoid biosynthesis - Fusarium graminearum	0.506985	1	1.59	V6RPN0	381	K	Squalene synthetase OS=Gibberella zeae OX=5518 GN=FGRA07_10886 PE=4 SV=1	FG09381.1	1	0.0252675	43.592	IEQFIETLFPK(1)QDPK	4	0.39989	1
fgr03020 RNA polymerase - Fusarium graminearum	0.996608	1	0.2	I1RG11	262	K	DNA-directed RNA polymerase subunit beta OS=Gibberella zeae (strain PH-1 / ATCC MYA-4620 / FGSC 9075 / NRRL 31084) OX=229533 GN=FG02659.1 PE=3 SV=1	FG02659.1	1	0.0215283	60.717	SALEK(1)GSR	2	-0.3081	1
fgr00051 Fructose and mannose metabolism - Fusarium graminearum	0.262806	10	1.25	V6RLM7	137	K	Triosephosphate isomerase OS=Gibberella zeae (strain PH-1 / ATCC MYA-4620 / FGSC 9075 / NRRL 31084) OX=229533 GN=FG06702.1 PE=3 SV=1	FG06702.1	1	9.71969e-16	176.94	EAGK(1)TIEFVSAQIESLK	3	0.39779	1
fgr00051 Fructose and mannose metabolism - Fusarium graminearum	0.262806	10	1.25	V6RLM7	197	K	Triosephosphate isomerase OS=Gibberella zeae (strain PH-1 / ATCC MYA-4620 / FGSC 9075 / NRRL 31084) OX=229533 GN=FG06702.1 PE=3 SV=1	FG06702.1	1	1.07859e-13	205.31	SISDK(1)VADETR	2	-0.047948	3
fgr00051 Fructose and mannose metabolism - Fusarium graminearum	0.262806	10	1.25	V6RLM7	4	K	Triosephosphate isomerase OS=Gibberella zeae (strain PH-1 / ATCC MYA-4620 / FGSC 9075 / NRRL 31084) OX=229533 GN=FG06702.1 PE=3 SV=1	FG06702.1	1	0.000293664	120.99	K(1)FFVGGNFK	3	-0.72268	4
fgr00051 Fructose and mannose metabolism - Fusarium graminearum	0.262806	10	1.25	V6RLM7	21	K	Triosephosphate isomerase OS=Gibberella zeae (strain PH-1 / ATCC MYA-4620 / FGSC 9075 / NRRL 31084) OX=229533 GN=FG06702.1 PE=3 SV=1	FG06702.1	1	2.28592e-09	118.48	SSIK(1)EIVENLNNADLDK	3	0.31501	1
fgr00051 Fructose and mannose metabolism - Fusarium graminearum	0.262806	10	1.25	V6RLM7	185	K	Triosephosphate isomerase OS=Gibberella zeae (strain PH-1 / ATCC MYA-4620 / FGSC 9075 / NRRL 31084) OX=229533 GN=FG06702.1 PE=3 SV=1	FG06702.1	1	9.2407e-09	128.95	VATTEQAQEVHK(1)AIR	3	-0.4742	1
fgr00051 Fructose and mannose metabolism - Fusarium graminearum	0.262806	10	1.25	V6RLM7	111	K	Triosephosphate isomerase OS=Gibberella zeae (strain PH-1 / ATCC MYA-4620 / FGSC 9075 / NRRL 31084) OX=229533 GN=FG06702.1 PE=3 SV=1	FG06702.1	1	3.31791e-08	115.06	TIIGESDEVISSK(1)TK	3	-0.48836	1
fgr00051 Fructose and mannose metabolism - Fusarium graminearum	0.262806	10	1.25	V6RLM7	17	K	Triosephosphate isomerase OS=Gibberella zeae (strain PH-1 / ATCC MYA-4620 / FGSC 9075 / NRRL 31084) OX=229533 GN=FG06702.1 PE=3 SV=1	FG06702.1	1	0.00158327	87.667	MNGSK(1)SSIK	2	-1.1149	4
fgr00051 Fructose and mannose metabolism - Fusarium graminearum	0.262806	10	1.25	V6RLM7	12	K	Triosephosphate isomerase OS=Gibberella zeae (strain PH-1 / ATCC MYA-4620 / FGSC 9075 / NRRL 31084) OX=229533 GN=FG06702.1 PE=3 SV=1	FG06702.1	1	1.21885e-07	112.02	KFFVGGNFK(1)MNGSK	3	-0.044246	2
fgr00051 Fructose and mannose metabolism - Fusarium graminearum	0.262806	10	1.25	V6RLM7	113	K	Triosephosphate isomerase OS=Gibberella zeae (strain PH-1 / ATCC MYA-4620 / FGSC 9075 / NRRL 31084) OX=229533 GN=FG06702.1 PE=3 SV=1	FG06702.1	1	0.00018929	142.1	TK(1)YATENGLK	3	-0.30662	5
fgr00051 Fructose and mannose metabolism - Fusarium graminearum	0.262806	10	1.25	I1S0B0	134	K	L-rhamnono-gamma-lactonase OS=Fusarium culmorum OX=5516 GN=FCULG_00009572 PE=4 SV=1	FG10131.1	1	0.00986431	56.087	VK(1)EEAGDAWPK	3	-0.02973	1
fgr00051 Fructose and mannose metabolism - Fusarium graminearum	0.262806	10	1.25	I1RYK0	638	K	ATP-dependent 6-phosphofructokinase OS=Gibberella zeae (strain PH-1 / ATCC MYA-4620 / FGSC 9075 / NRRL 31084) OX=229533 GN=FGRAMPH1_01T27043 PE=3 SV=1	FGRAMPH1_01T27043	1	0.0066626	60.102	LILVNEK(1)ASK	3	-0.068897	1
fgr00051 Fructose and mannose metabolism - Fusarium graminearum	0.262806	10	1.25	A0A1C3YN56	156	K	Short-chain dehydrogenase OS=Fusarium sporotrichioides OX=5514 GN=FSPOR_11101 PE=4 SV=1	FGRAMPH1_01T14837	1	6.70217e-06	92.265	VDVSDAQQIQDALK(1)K	3	0.62686	1
fgr00051 Fructose and mannose metabolism - Fusarium graminearum	0.262806	10	1.25	A0A1C3YN56	133	K	Short-chain dehydrogenase OS=Fusarium sporotrichioides OX=5514 GN=FSPOR_11101 PE=4 SV=1	FGRAMPH1_01T14837	1	0.00505165	65.474	SLSEK(1)HGIK	3	2.053	1
fgr00051 Fructose and mannose metabolism - Fusarium graminearum	0.262806	10	1.25	A0A1C3YM97	363	K	Phosphotransferase (Fragment) OS=Fusarium sp. FIESC_12 OX=1755127 GN=FIE12Z_6556 PE=3 SV=1	FGRAMPH1_01T10791	1	0.000558338	102.95	SYTSTGK(1)SR	2	-0.28416	1
fgr00051 Fructose and mannose metabolism - Fusarium graminearum	0.262806	10	1.25	I1RGB2	308	K	Fructose-bisphosphate aldolase OS=Gibberella zeae OX=5518 GN=FGRA07_11717 PE=4 SV=1	FG02770.1	1	0.058125	46.021	DYMVNK(1)R	2	0.6794	1
fgr00051 Fructose and mannose metabolism - Fusarium graminearum	0.262806	10	1.25	I1RGB2	244	K	Fructose-bisphosphate aldolase OS=Gibberella zeae OX=5518 GN=FGRA07_11717 PE=4 SV=1	FG02770.1	1	3.18297e-08	121.24	LHPELLGK(1)HQAHVK	5	0.026303	1
fgr00051 Fructose and mannose metabolism - Fusarium graminearum	0.262806	10	1.25	I1RGB2	250	K	Fructose-bisphosphate aldolase OS=Gibberella zeae OX=5518 GN=FGRA07_11717 PE=4 SV=1	FG02770.1	1	0.000116799	107.06	HQAHVK(1)EALK	4	-0.015755	2
fgr00051 Fructose and mannose metabolism - Fusarium graminearum	0.262806	10	1.25	I1RGB2	114	K	Fructose-bisphosphate aldolase OS=Gibberella zeae OX=5518 GN=FGRA07_11717 PE=4 SV=1	FG02770.1	1	0.00487761	58.123	SLAPTYGIPVVLHTDHCAK(1)K	4	1.8156	1
fgr00051 Fructose and mannose metabolism - Fusarium graminearum	0.262806	10	1.25	I1RGB2	10	K	Fructose-bisphosphate aldolase OS=Gibberella zeae OX=5518 GN=FGRA07_11717 PE=4 SV=1	FG02770.1	1	0.00134878	67.997	K(1)SGVIVGDDVLR	3	-1.1822	2
fgr00051 Fructose and mannose metabolism - Fusarium graminearum	0.262806	10	1.25	I1RGB2	55	K	Fructose-bisphosphate aldolase OS=Gibberella zeae OX=5518 GN=FGRA07_11717 PE=4 SV=1	FG02770.1	1	7.61306e-07	108.71	DAK(1)APVILQFSQGGAAYFAGK	3	1.0111	1
fgr00051 Fructose and mannose metabolism - Fusarium graminearum	0.262806	10	1.25	I1RHQ0	61	K	Mannitol 2-dehydrogenase OS=Fusarium langsethiae OX=179993 GN=FLAG1_09417 PE=4 SV=1	FG03311.1	1	0.00113096	78.516	LLEK(1)HGER	3	0.44188	1
fgr00051 Fructose and mannose metabolism - Fusarium graminearum	0.262806	10	1.25	I1RLM0	61	K	L-xylulose reductase OS=Gibberella zeae OX=5518 GN=FGRA07_09220 PE=2 SV=1	FG04826.1	1	4.33716e-14	211.77	EGADK(1)NVEELVK	3	0.3323	4
fgr00051 Fructose and mannose metabolism - Fusarium graminearum	0.262806	10	1.25	I1RLM0	68	K	L-xylulose reductase OS=Gibberella zeae OX=5518 GN=FGRA07_09220 PE=2 SV=1	FG04826.1	1	2.26899e-19	205.06	NVEELVK(1)EYGVK	2	0.7624	5
fgr00051 Fructose and mannose metabolism - Fusarium graminearum	0.262806	10	1.25	I1RLM0	78	K	L-xylulose reductase OS=Gibberella zeae OX=5518 GN=FGRA07_09220 PE=2 SV=1	FG04826.1	1	1.15306e-12	190.44	AYK(1)LNAADYNDVER	2	-0.70445	13
fgr00051 Fructose and mannose metabolism - Fusarium graminearum	0.262806	10	1.25	I1RLM0	20	K	L-xylulose reductase OS=Gibberella zeae OX=5518 GN=FGRA07_09220 PE=2 SV=1	FG04826.1	1	1.18012e-07	158.31	GK(1)VVVVTGASGPR	3	-0.6284	6
fgr00051 Fructose and mannose metabolism - Fusarium graminearum	0.262806	10	1.25	I1RLM0	18	K	L-xylulose reductase OS=Gibberella zeae OX=5518 GN=FGRA07_09220 PE=2 SV=1	FG04826.1	1	7.24775e-07	110.92	ANHILDLLSLK(1)GK	3	-0.48853	4
fgr00051 Fructose and mannose metabolism - Fusarium graminearum	0.262806	10	1.25	I1RLM0	56	K	L-xylulose reductase OS=Gibberella zeae OX=5518 GN=FGRA07_09220 PE=2 SV=1	FG04826.1	1	4.34371e-08	174.62	K(1)EGADKNVEELVK	2	0.65651	6
fgr00051 Fructose and mannose metabolism - Fusarium graminearum	0.262806	10	1.25	I1RLM0	73	K	L-xylulose reductase OS=Gibberella zeae OX=5518 GN=FGRA07_09220 PE=2 SV=1	FG04826.1	1	0.00425783	96.492	EYGVK(1)AK	3	-0.93152	5
fgr00051 Fructose and mannose metabolism - Fusarium graminearum	0.262806	10	1.25	I1RLM0	96	K	L-xylulose reductase OS=Gibberella zeae OX=5518 GN=FGRA07_09220 PE=2 SV=1	FG04826.1	1	1.7641e-06	153.74	FVGEVVK(1)DFGK	2	0.51546	4
fgr00051 Fructose and mannose metabolism - Fusarium graminearum	0.262806	10	1.25	I1RLM0	235	K	L-xylulose reductase OS=Gibberella zeae OX=5518 GN=FGRA07_09220 PE=2 SV=1	FG04826.1	1	0.00215131	94.85	NGDAK(1)ELK	3	1.9788	12
fgr00051 Fructose and mannose metabolism - Fusarium graminearum	0.262806	10	1.25	I1RSJ2	172	K	Phosphomannomutase OS=Gibberella zeae (strain PH-1 / ATCC MYA-4620 / FGSC 9075 / NRRL 31084) OX=229533 GN=FG07113.1 PE=3 SV=1	FG07113.1	1	0.000935483	111.61	EK(1)FVAVLK	2	-0.25966	1
fgr00051 Fructose and mannose metabolism - Fusarium graminearum	0.262806	10	1.25	A0A1C3YHP2	278	K	Phosphotransferase OS=Gibberella zeae (strain PH-1 / ATCC MYA-4620 / FGSC 9075 / NRRL 31084) OX=229533 GN=FGRAMPH1_01T01281 PE=3 SV=1	FGRAMPH1_01T01281	1	0.000449876	72.568	TPYDVIIDK(1)ESPRPGQQAFEK	4	-0.91711	2
fgr00051 Fructose and mannose metabolism - Fusarium graminearum	0.262806	10	1.25	A0A1C3YHP2	101	K	Phosphotransferase OS=Gibberella zeae (strain PH-1 / ATCC MYA-4620 / FGSC 9075 / NRRL 31084) OX=229533 GN=FGRAMPH1_01T01281 PE=3 SV=1	FGRAMPH1_01T01281	1	6.11103e-06	125.36	SEFDIIQSK(1)YR	3	-0.21318	2
fgr00051 Fructose and mannose metabolism - Fusarium graminearum	0.262806	10	1.25	A0A1C3YHP2	433	K	Phosphotransferase OS=Gibberella zeae (strain PH-1 / ATCC MYA-4620 / FGSC 9075 / NRRL 31084) OX=229533 GN=FGRAMPH1_01T01281 PE=3 SV=1	FGRAMPH1_01T01281	1	0.0137348	53.013	DILDWPEK(1)TNK	3	1.2908	1
fgr00051 Fructose and mannose metabolism - Fusarium graminearum	0.262806	10	1.25	A0A1C3YHP2	417	K	Phosphotransferase OS=Gibberella zeae (strain PH-1 / ATCC MYA-4620 / FGSC 9075 / NRRL 31084) OX=229533 GN=FGRAMPH1_01T01281 PE=3 SV=1	FGRAMPH1_01T01281	1	0.00181527	104.21	YPHFK(1)ER	3	0.26298	2
fgr00790 Folate biosynthesis - Fusarium graminearum	0.823966	3	0.71	A0A1C3YN32	74	K	Alkaline phosphatase OS=Gibberella zeae (strain PH-1 / ATCC MYA-4620 / FGSC 9075 / NRRL 31084) OX=229533 GN=FGRAMPH1_01T14613 PE=3 SV=1	FGRAMPH1_01T14613	1	0.000885605	82.261	HDHNTPATK(1)R	4	-0.31033	2
fgr00790 Folate biosynthesis - Fusarium graminearum	0.823966	3	0.71	A0A1C3YN32	304	K	Alkaline phosphatase OS=Gibberella zeae (strain PH-1 / ATCC MYA-4620 / FGSC 9075 / NRRL 31084) OX=229533 GN=FGRAMPH1_01T14613 PE=3 SV=1	FGRAMPH1_01T14613	1	0.0153903	47.688	NHNDVYPSLSEMAK(1)TALR	3	-1.0687	1
fgr00790 Folate biosynthesis - Fusarium graminearum	0.823966	3	0.71	A0A1C3YN32	361	K	Alkaline phosphatase OS=Gibberella zeae (strain PH-1 / ATCC MYA-4620 / FGSC 9075 / NRRL 31084) OX=229533 GN=FGRAMPH1_01T14613 PE=3 SV=1	FGRAMPH1_01T14613	1	8.11173e-05	119.39	AVLDFIK(1)ESK	3	-1.1306	3
fgr00790 Folate biosynthesis - Fusarium graminearum	0.823966	3	0.71	A0A1C3YN32	143	K	Alkaline phosphatase OS=Gibberella zeae (strain PH-1 / ATCC MYA-4620 / FGSC 9075 / NRRL 31084) OX=229533 GN=FGRAMPH1_01T14613 PE=3 SV=1	FGRAMPH1_01T14613	1	1.51746e-06	101.85	K(1)TYNGAISTLPNHDPCGTVLEAAK	3	-0.1369	1
fgr00790 Folate biosynthesis - Fusarium graminearum	0.823966	3	0.71	A0A1C3YN32	316	K	Alkaline phosphatase OS=Gibberella zeae (strain PH-1 / ATCC MYA-4620 / FGSC 9075 / NRRL 31084) OX=229533 GN=FGRAMPH1_01T14613 PE=3 SV=1	FGRAMPH1_01T14613	1	0.0175423	73.233	ATEK(1)SDK	2	-0.93275	1
fgr00790 Folate biosynthesis - Fusarium graminearum	0.823966	3	0.71	A0A1C3YN32	166	K	Alkaline phosphatase OS=Gibberella zeae (strain PH-1 / ATCC MYA-4620 / FGSC 9075 / NRRL 31084) OX=229533 GN=FGRAMPH1_01T14613 PE=3 SV=1	FGRAMPH1_01T14613	1	1.33007e-09	127.16	TYNGAISTLPNHDPCGTVLEAAK(1)R	3	-0.56953	1
fgr00790 Folate biosynthesis - Fusarium graminearum	0.823966	3	0.71	A0A1C3YN32	319	K	Alkaline phosphatase OS=Gibberella zeae (strain PH-1 / ATCC MYA-4620 / FGSC 9075 / NRRL 31084) OX=229533 GN=FGRAMPH1_01T14613 PE=3 SV=1	FGRAMPH1_01T14613	1	0.0211546	45.614	SDK(1)GFFIMIEGSR	3	-1.5021	1
fgr00790 Folate biosynthesis - Fusarium graminearum	0.823966	3	0.71	A0A1C3YN32	265	K	Alkaline phosphatase OS=Gibberella zeae (strain PH-1 / ATCC MYA-4620 / FGSC 9075 / NRRL 31084) OX=229533 GN=FGRAMPH1_01T14613 PE=3 SV=1	FGRAMPH1_01T14613	1	0.0202388	46.378	AGFDALK(1)GGNNVK	3	0.31481	1
fgr00790 Folate biosynthesis - Fusarium graminearum	0.823966	3	0.71	A0A1C3YN32	514	K	Alkaline phosphatase OS=Gibberella zeae (strain PH-1 / ATCC MYA-4620 / FGSC 9075 / NRRL 31084) OX=229533 GN=FGRAMPH1_01T14613 PE=3 SV=1	FGRAMPH1_01T14613	1	1.83888e-05	96.866	GNVENTDVGK(1)YLR	3	-0.1802	3
fgr00790 Folate biosynthesis - Fusarium graminearum	0.823966	3	0.71	A0A1C3YN32	244	K	Alkaline phosphatase OS=Gibberella zeae (strain PH-1 / ATCC MYA-4620 / FGSC 9075 / NRRL 31084) OX=229533 GN=FGRAMPH1_01T14613 PE=3 SV=1	FGRAMPH1_01T14613	1	0.00461567	60.255	ADDTDVVK(1)IAK	3	0.68291	1
fgr00790 Folate biosynthesis - Fusarium graminearum	0.823966	3	0.71	A0A1C3YN32	351	K	Alkaline phosphatase OS=Gibberella zeae (strain PH-1 / ATCC MYA-4620 / FGSC 9075 / NRRL 31084) OX=229533 GN=FGRAMPH1_01T14613 PE=3 SV=1	FGRAMPH1_01T14613	1	2.28519e-09	117.94	IDHAGHINDPAAQVHEVLEYDK(1)TFR	5	0.3514	2
fgr00790 Folate biosynthesis - Fusarium graminearum	0.823966	3	0.71	I1RP97	169	K	Gtp cyclohydrolase i OS=Fusarium langsethiae OX=179993 GN=FLAG1_01163 PE=3 SV=1	FG05854.1	1	0.00323837	65.278	YAK(1)ALLFLTK	3	-0.91202	1
fgr00790 Folate biosynthesis - Fusarium graminearum	0.823966	3	0.71	I1RPY2	458	K	Alkaline phosphatase d OS=Fusarium langsethiae OX=179993 GN=FLAG1_02120 PE=4 SV=1	FGRAMPH1_01T19515	1	0.0194872	47.712	WK(1)FIASSVPFTK	3	0.059635	1
fgr00620 Pyruvate metabolism - Fusarium graminearum	0.0719293	16	1.44	I1RR68	2197	K	Acetyl-CoA carboxylase OS=Gibberella zeae OX=5518 GN=FGRA07_05716 PE=4 SV=1	FG06580.1	1	0.0125856	61.582	DK(1)YLHLLR	3	-0.42868	1
fgr00620 Pyruvate metabolism - Fusarium graminearum	0.0719293	16	1.44	I1RR68	263	K	Acetyl-CoA carboxylase OS=Gibberella zeae OX=5518 GN=FGRA07_05716 PE=4 SV=1	FG06580.1	1	0.000574209	83.226	ASEGGGGK(1)GIR	2	-0.68422	1
fgr00620 Pyruvate metabolism - Fusarium graminearum	0.0719293	16	1.44	I1RR68	2237	K	Acetyl-CoA carboxylase OS=Gibberella zeae OX=5518 GN=FGRA07_05716 PE=4 SV=1	FG06580.1	1	7.21848e-06	90.453	VDALK(1)SEVLAAEVASVVR	3	1.6718	1
fgr00620 Pyruvate metabolism - Fusarium graminearum	0.0719293	16	1.44	I1RGC3	98	K	Pyruvate dehydrogenase E1 component subunit beta OS=Gibberella zeae (strain PH-1 / ATCC MYA-4620 / FGSC 9075 / NRRL 31084) OX=229533 GN=FGRAMPH1_01T11301 PE=4 SV=1	FGRAMPH1_01T11301	1	0.0475769	49.472	VTK(1)GLLDR	2	-0.040424	1
fgr00620 Pyruvate metabolism - Fusarium graminearum	0.0719293	16	1.44	I1RGC3	215	K	Pyruvate dehydrogenase E1 component subunit beta OS=Gibberella zeae (strain PH-1 / ATCC MYA-4620 / FGSC 9075 / NRRL 31084) OX=229533 GN=FGRAMPH1_01T11301 PE=4 SV=1	FGRAMPH1_01T11301	1	0.0175634	62.573	GLLK(1)AAIR	2	0.001873	1
fgr00620 Pyruvate metabolism - Fusarium graminearum	0.0719293	16	1.44	I1RGC3	286	K	Pyruvate dehydrogenase E1 component subunit beta OS=Gibberella zeae (strain PH-1 / ATCC MYA-4620 / FGSC 9075 / NRRL 31084) OX=229533 GN=FGRAMPH1_01T11301 PE=4 SV=1	FGRAMPH1_01T11301	1	0.00438932	60.901	K(1)YGVEAEVINLR	2	-2.0029	1
fgr00620 Pyruvate metabolism - Fusarium graminearum	0.0719293	16	1.44	I1RGC3	211	K	Pyruvate dehydrogenase E1 component subunit beta OS=Gibberella zeae (strain PH-1 / ATCC MYA-4620 / FGSC 9075 / NRRL 31084) OX=229533 GN=FGRAMPH1_01T11301 PE=4 SV=1	FGRAMPH1_01T11301	1	3.66117e-07	108.97	VVSPWSAEDAK(1)GLLK	3	0.86767	1
fgr00620 Pyruvate metabolism - Fusarium graminearum	0.0719293	16	1.44	I1RA13	271	K	Acetyl-coenzyme A synthetase OS=Gibberella zeae (strain PH-1 / ATCC MYA-4620 / FGSC 9075 / NRRL 31084) OX=229533 GN=FG00330.1 PE=3 SV=1	FG00330.1	1	0.0194153	65.627	K(1)IVDDALK	2	2.0075	1
fgr00620 Pyruvate metabolism - Fusarium graminearum	0.0719293	16	1.44	I1RA13	444	K	Acetyl-coenzyme A synthetase OS=Gibberella zeae (strain PH-1 / ATCC MYA-4620 / FGSC 9075 / NRRL 31084) OX=229533 GN=FG00330.1 PE=3 SV=1	FG00330.1	1	0.00482457	84.699	GK(1)FAHLR	3	-0.29551	1
fgr00620 Pyruvate metabolism - Fusarium graminearum	0.0719293	16	1.44	I1RN88	294	K	Pyruvate dehydrogenase E1 component subunit alpha OS=Gibberella zeae (strain PH-1 / ATCC MYA-4620 / FGSC 9075 / NRRL 31084) OX=229533 GN=FG05454.1 PE=4 SV=1	FG05454.1	1	1.36252e-13	139.08	EYTAADK(1)GPLVLEYVTYR	3	1.5992	1
fgr00620 Pyruvate metabolism - Fusarium graminearum	0.0719293	16	1.44	I1RN88	261	K	Pyruvate dehydrogenase E1 component subunit alpha OS=Gibberella zeae (strain PH-1 / ATCC MYA-4620 / FGSC 9075 / NRRL 31084) OX=229533 GN=FG05454.1 PE=4 SV=1	FG05454.1	1	0.000133287	147.62	SSALTDYYK(1)R	2	0.43707	2
fgr00620 Pyruvate metabolism - Fusarium graminearum	0.0719293	16	1.44	I1RN88	338	K	Pyruvate dehydrogenase E1 component subunit alpha OS=Gibberella zeae (strain PH-1 / ATCC MYA-4620 / FGSC 9075 / NRRL 31084) OX=229533 GN=FG05454.1 PE=4 SV=1	FG05454.1	1	0.000875439	72.705	STNDPIAGLK(1)QK	3	1.0882	1
fgr00620 Pyruvate metabolism - Fusarium graminearum	0.0719293	16	1.44	I1RN88	287	K	Pyruvate dehydrogenase E1 component subunit alpha OS=Gibberella zeae (strain PH-1 / ATCC MYA-4620 / FGSC 9075 / NRRL 31084) OX=229533 GN=FG05454.1 PE=4 SV=1	FG05454.1	1	0.000188061	127.56	YGK(1)EYTAADK	2	0.23099	1
fgr00620 Pyruvate metabolism - Fusarium graminearum	0.0719293	16	1.44	I1RN88	284	K	Pyruvate dehydrogenase E1 component subunit alpha OS=Gibberella zeae (strain PH-1 / ATCC MYA-4620 / FGSC 9075 / NRRL 31084) OX=229533 GN=FG05454.1 PE=4 SV=1	FG05454.1	1	0.00698768	85.265	AAVK(1)YGK	2	1.4681	2
fgr00620 Pyruvate metabolism - Fusarium graminearum	0.0719293	16	1.44	A0A1C3YL54	306	K	Pyruvate kinase OS=Gibberella zeae (strain PH-1 / ATCC MYA-4620 / FGSC 9075 / NRRL 31084) OX=229533 GN=FGRAMPH1_01T25023 PE=3 SV=1	FGRAMPH1_01T25023	1	1.63842e-09	129.05	GDLGIEIPAAEVFAAQK(1)K	3	0.8836	1
fgr00620 Pyruvate metabolism - Fusarium graminearum	0.0719293	16	1.44	A0A1C3YL54	219	K	Pyruvate kinase OS=Gibberella zeae (strain PH-1 / ATCC MYA-4620 / FGSC 9075 / NRRL 31084) OX=229533 GN=FGRAMPH1_01T25023 PE=3 SV=1	FGRAMPH1_01T25023	1	4.92011e-09	122.44	GVNLPNTDVDLPALSEK(1)DK	3	0.67664	1
fgr00620 Pyruvate metabolism - Fusarium graminearum	0.0719293	16	1.44	A0A1C3YL54	258	K	Pyruvate kinase OS=Gibberella zeae (strain PH-1 / ATCC MYA-4620 / FGSC 9075 / NRRL 31084) OX=229533 GN=FGRAMPH1_01T25023 PE=3 SV=1	FGRAMPH1_01T25023	1	0.00942679	66.056	DVLGEQGK(1)R	2	0.22951	2
fgr00620 Pyruvate metabolism - Fusarium graminearum	0.0719293	16	1.44	I1RVI8	494	K	Acetyl-CoA hydrolase OS=Gibberella zeae OX=5518 GN=FGRA07_04941 PE=4 SV=1	FG08266.1	1	0.00611873	83.948	AESEGLK(1)K	2	-0.72158	1
fgr00620 Pyruvate metabolism - Fusarium graminearum	0.0719293	16	1.44	I1RVI8	336	K	Acetyl-CoA hydrolase OS=Gibberella zeae OX=5518 GN=FGRA07_04941 PE=4 SV=1	FG08266.1	1	0.0210176	63.419	FSPDGFK(1)R	2	-1.5665	1
fgr00620 Pyruvate metabolism - Fusarium graminearum	0.0719293	16	1.44	A0A1C3YN04	205	K	Homocitrate synthase OS=Gibberella zeae OX=5518 GN=FGRA07_03031 PE=3 SV=1	FGRAMPH1_01T14207	1	0.0207052	69.628	SQGK(1)EVR	2	0.084615	1
fgr00620 Pyruvate metabolism - Fusarium graminearum	0.0719293	16	1.44	A0A1C3YKW4	189	K	Pyruvate carboxylase OS=Fusarium culmorum OX=5516 GN=FCULG_00008269 PE=4 SV=1	FGRAMPH1_01T23899	1	0.0059203	58.32	DFTDK(1)YGFPIIIK	3	0.64603	1
fgr00620 Pyruvate metabolism - Fusarium graminearum	0.0719293	16	1.44	A0A1C3YKW4	567	K	Pyruvate carboxylase OS=Fusarium culmorum OX=5516 GN=FCULG_00008269 PE=4 SV=1	FGRAMPH1_01T23899	1	0.00951357	82.386	AFAK(1)AIR	2	0.046539	1
fgr00620 Pyruvate metabolism - Fusarium graminearum	0.0719293	16	1.44	A0A1C3YKW4	563	K	Pyruvate carboxylase OS=Fusarium culmorum OX=5516 GN=FCULG_00008269 PE=4 SV=1	FGRAMPH1_01T23899	1	0.00371768	60.157	NIILEQGPK(1)AFAK	3	0.43863	1
fgr00620 Pyruvate metabolism - Fusarium graminearum	0.0719293	16	1.44	A0A1C3YKW4	217	K	Pyruvate carboxylase OS=Fusarium culmorum OX=5516 GN=FCULG_00008269 PE=4 SV=1	FGRAMPH1_01T23899	1	0.00290308	63.662	EQESLK(1)ESFER	2	-1.6612	1
fgr00620 Pyruvate metabolism - Fusarium graminearum	0.0719293	16	1.44	A0A1C3YKW4	680	K	Pyruvate carboxylase OS=Fusarium culmorum OX=5516 GN=FCULG_00008269 PE=4 SV=1	FGRAMPH1_01T23899	1	0.01558	77.533	K(1)NGVDIFR	2	0.40506	1
fgr00620 Pyruvate metabolism - Fusarium graminearum	0.0719293	16	1.44	V6R2Z2	109	K	Aldehyde dehydrogenase OS=Gibberella zeae OX=5518 GN=FGRA07_03814 PE=3 SV=1	FG00979.1	1	2.42423e-13	135.23	NLDLLAAVESLDNGK(1)SITNAR	3	1.2759	1
fgr00620 Pyruvate metabolism - Fusarium graminearum	0.0719293	16	1.44	V6R2Z2	87	K	Aldehyde dehydrogenase OS=Gibberella zeae OX=5518 GN=FGRA07_03814 PE=3 SV=1	FG00979.1	1	0.00185515	70.889	GNLLLK(1)LADLAEK	3	-0.21821	1
fgr00620 Pyruvate metabolism - Fusarium graminearum	0.0719293	16	1.44	A0A1C3YLE2	291	K	Dihydrolipoyl dehydrogenase OS=Gibberella zeae (strain PH-1 / ATCC MYA-4620 / FGSC 9075 / NRRL 31084) OX=229533 GN=FGRAMPH1_01T26147 PE=3 SV=1	FGRAMPH1_01T26147	1	0.000355162	100.38	VVSGDK(1)SGDK	2	-1.6171	1
fgr00620 Pyruvate metabolism - Fusarium graminearum	0.0719293	16	1.44	A0A1C3YLE2	135	K	Dihydrolipoyl dehydrogenase OS=Gibberella zeae (strain PH-1 / ATCC MYA-4620 / FGSC 9075 / NRRL 31084) OX=229533 GN=FGRAMPH1_01T26147 PE=3 SV=1	FGRAMPH1_01T26147	1	6.26255e-06	134.61	AK(1)ETSVSGLTK	2	-0.32022	1
fgr00620 Pyruvate metabolism - Fusarium graminearum	0.0719293	16	1.44	I1RY81	369	K	Acetyl-CoA acetyltransferase IB OS=Gibberella zeae OX=5518 GN=FGRA07_09291 PE=3 SV=1	FG09321.1	1	2.20136e-06	134.98	IVTTLTSVLK(1)ER	3	-0.18547	1
fgr00620 Pyruvate metabolism - Fusarium graminearum	0.0719293	16	1.44	I1RFI4	130	K	Malate dehydrogenase OS=Gibberella zeae (strain PH-1 / ATCC MYA-4620 / FGSC 9075 / NRRL 31084) OX=229533 GN=FG02461.1 PE=3 SV=1	FG02461.1	1	0.000131381	115.57	AAAEAAPK(1)AK	3	0.88969	2
fgr00620 Pyruvate metabolism - Fusarium graminearum	0.0719293	16	1.44	I1RFI4	320	K	Malate dehydrogenase OS=Gibberella zeae (strain PH-1 / ATCC MYA-4620 / FGSC 9075 / NRRL 31084) OX=229533 GN=FG02461.1 PE=3 SV=1	FG02461.1	1	0.000155714	88.596	LVDAALVDLK(1)K	3	-0.58526	1
fgr00620 Pyruvate metabolism - Fusarium graminearum	0.0719293	16	1.44	I1RFI4	83	K	Malate dehydrogenase OS=Gibberella zeae (strain PH-1 / ATCC MYA-4620 / FGSC 9075 / NRRL 31084) OX=229533 GN=FG02461.1 PE=3 SV=1	FG02461.1	1	1.24748e-09	117.83	GYEPNAAGLK(1)EALSGAEVVLIPAGVPR	3	-0.098445	1
fgr00620 Pyruvate metabolism - Fusarium graminearum	0.0719293	16	1.44	I1RFI4	232	K	Malate dehydrogenase OS=Gibberella zeae (strain PH-1 / ATCC MYA-4620 / FGSC 9075 / NRRL 31084) OX=229533 GN=FG02461.1 PE=3 SV=1	FG02461.1	1	0.0316075	43.594	RVQFGGDEVVK(1)AK	3	1.6088	1
fgr00620 Pyruvate metabolism - Fusarium graminearum	0.0719293	16	1.44	I1RFI4	122	K	Malate dehydrogenase OS=Gibberella zeae (strain PH-1 / ATCC MYA-4620 / FGSC 9075 / NRRL 31084) OX=229533 GN=FG02461.1 PE=3 SV=1	FG02461.1	1	0.0145591	51.726	DLAK(1)AAAEAAPK	3	1.3563	1
fgr00620 Pyruvate metabolism - Fusarium graminearum	0.0719293	16	1.44	I1RFI4	263	K	Malate dehydrogenase OS=Gibberella zeae (strain PH-1 / ATCC MYA-4620 / FGSC 9075 / NRRL 31084) OX=229533 GN=FG02461.1 PE=3 SV=1	FG02461.1	1	0.00031166	117.52	AVQGEK(1)GVK	3	2.0642	2
fgr00620 Pyruvate metabolism - Fusarium graminearum	0.0719293	16	1.44	I1S8D2	447	K	D-lactate dehydrogenase 2 OS=Gibberella zeae OX=5518 GN=FGRA07_01962 PE=4 SV=1	FG07283.1	1	0.0452583	50.473	LVEDTK(1)SR	2	0.9782	1
fgr00620 Pyruvate metabolism - Fusarium graminearum	0.0719293	16	1.44	I1RYM5	83	K	Lactoylglutathione lyase OS=Fusarium culmorum OX=5516 GN=FCULG_00010272 PE=4 SV=1	FGRAMPH1_01T26981	0.999273	6.38321e-07	103.85	K(0.001)LEFPDNK(0.999)FDLYFFGYDSPNALSHNK	4	-0.35744	1
fgr00620 Pyruvate metabolism - Fusarium graminearum	0.0719293	16	1.44	I1RYM5	64	K	Lactoylglutathione lyase OS=Fusarium culmorum OX=5516 GN=FCULG_00010272 PE=4 SV=1	FGRAMPH1_01T26981	1	2.77893e-08	118.19	ASTK(1)FYEFLGMSLVK	3	-0.73125	2
fgr00620 Pyruvate metabolism - Fusarium graminearum	0.0719293	16	1.44	I1RYM5	160	K	Lactoylglutathione lyase OS=Fusarium culmorum OX=5516 GN=FCULG_00010272 PE=4 SV=1	FGRAMPH1_01T26981	1	0.000185043	137.89	IEDAGYK(1)FQK	2	-0.36778	4
fgr00620 Pyruvate metabolism - Fusarium graminearum	0.0719293	16	1.44	I1RYM5	199	K	Lactoylglutathione lyase OS=Fusarium culmorum OX=5516 GN=FCULG_00010272 PE=4 SV=1	FGRAMPH1_01T26981	1	2.62263e-10	132.39	ETENVK(1)ETDVSTYTMNHTMLR	3	0.95746	4
fgr00620 Pyruvate metabolism - Fusarium graminearum	0.0719293	16	1.44	I1RYM5	193	K	Lactoylglutathione lyase OS=Fusarium culmorum OX=5516 GN=FCULG_00010272 PE=4 SV=1	FGRAMPH1_01T26981	1	0.000271393	105.65	NDYK(1)ETENVK	2	-0.15533	2
fgr00620 Pyruvate metabolism - Fusarium graminearum	0.0719293	16	1.44	I1RYM5	220	K	Lactoylglutathione lyase OS=Fusarium culmorum OX=5516 GN=FCULG_00010272 PE=4 SV=1	FGRAMPH1_01T26981	1	0.000449374	86.67	DAEK(1)SLK	3	0.71218	3
fgr00620 Pyruvate metabolism - Fusarium graminearum	0.0719293	16	1.44	I1RYM5	60	K	Lactoylglutathione lyase OS=Fusarium culmorum OX=5516 GN=FCULG_00010272 PE=4 SV=1	FGRAMPH1_01T26981	0.999968	0.00292604	79.659	VKDPK(1)ASTK	3	-0.7037	1
fgr00620 Pyruvate metabolism - Fusarium graminearum	0.0719293	16	1.44	I1RYM5	324	K	Lactoylglutathione lyase OS=Fusarium culmorum OX=5516 GN=FCULG_00010272 PE=4 SV=1	FGRAMPH1_01T26981	1	4.88584e-06	114.24	RFEDMDVSWK(1)K	3	-1.864	2
fgr00620 Pyruvate metabolism - Fusarium graminearum	0.0719293	16	1.44	I1RYM5	125	K	Lactoylglutathione lyase OS=Fusarium culmorum OX=5516 GN=FCULG_00010272 PE=4 SV=1	FGRAMPH1_01T26981	1	4.26383e-07	89.659	QGLIELTHNYGTENDPEYK(1)VNNGNQDPHR	4	1.2696	1
fgr00620 Pyruvate metabolism - Fusarium graminearum	0.0719293	16	1.44	I1RYM5	357	K	Lactoylglutathione lyase OS=Fusarium culmorum OX=5516 GN=FCULG_00010272 PE=4 SV=1	FGRAMPH1_01T26981	1	0.00472215	94.006	FSGK(1)ENF	2	-0.16346	1
fgr00620 Pyruvate metabolism - Fusarium graminearum	0.0719293	16	1.44	I1RYM5	76	K	Lactoylglutathione lyase OS=Fusarium culmorum OX=5516 GN=FCULG_00010272 PE=4 SV=1	FGRAMPH1_01T26981	1	0.00975917	78.932	K(1)LEFPDNK	2	0.22076	2
fgr00620 Pyruvate metabolism - Fusarium graminearum	0.0719293	16	1.44	I1RYM5	223	K	Lactoylglutathione lyase OS=Fusarium culmorum OX=5516 GN=FCULG_00010272 PE=4 SV=1	FGRAMPH1_01T26981	1	5.86733e-07	129.17	SLK(1)YYQEVLGMSR	2	0.72508	3
fgr00620 Pyruvate metabolism - Fusarium graminearum	0.0719293	16	1.44	A0A1C3YIP2	466	K	Aldehyde dehydrogenase OS=Gibberella zeae OX=5518 GN=FGRA07_00552 PE=3 SV=1	FGRAMPH1_01T05485	1	0.00159528	128.86	AHQVAK(1)R	2	0.0027324	2
fgr00620 Pyruvate metabolism - Fusarium graminearum	0.0719293	16	1.44	V6RRM0	128	K	Fumarate hydratase OS=Gibberella zeae OX=5518 GN=FGRA07_11306 PE=3 SV=1	FG08712.1	1	1.17182e-08	112.96	YGLDPK(1)IGAAIQQAAK	3	-0.92896	1
fgr00620 Pyruvate metabolism - Fusarium graminearum	0.0719293	16	1.44	V6RRM0	234	K	Fumarate hydratase OS=Gibberella zeae OX=5518 GN=FGRA07_11306 PE=3 SV=1	FG08712.1	1	0.00115081	112.36	K(1)VDEFEAK	2	0.81244	1
fgr00620 Pyruvate metabolism - Fusarium graminearum	0.0719293	16	1.44	V6RRM0	186	K	Fumarate hydratase OS=Gibberella zeae OX=5518 GN=FGRA07_11306 PE=3 SV=1	FG08712.1	1	0.01802	47.971	K(1)PVHPNDHVNR	4	-0.81994	1
fgr00520 Amino sugar and nucleotide sugar metabolism - Fusarium graminearum	0.506477	14	1.03	A0A1C3YID4	276	K	Beta-hexosaminidase OS=Gibberella zeae (strain PH-1 / ATCC MYA-4620 / FGSC 9075 / NRRL 31084) OX=229533 GN=FGRAMPH1_01T03177 PE=3 SV=1	FGRAMPH1_01T03177	1	0.0528704	47.187	LAEK(1)GAYR	2	-0.31938	1
fgr00520 Amino sugar and nucleotide sugar metabolism - Fusarium graminearum	0.506477	14	1.03	A0A1C3YID4	138	K	Beta-hexosaminidase OS=Gibberella zeae (strain PH-1 / ATCC MYA-4620 / FGSC 9075 / NRRL 31084) OX=229533 GN=FGRAMPH1_01T03177 PE=3 SV=1	FGRAMPH1_01T03177	1	0.00359914	100.02	QWVK(1)SLK	3	-0.58241	2
fgr00520 Amino sugar and nucleotide sugar metabolism - Fusarium graminearum	0.506477	14	1.03	A0A1C3YID4	26	K	Beta-hexosaminidase OS=Gibberella zeae (strain PH-1 / ATCC MYA-4620 / FGSC 9075 / NRRL 31084) OX=229533 GN=FGRAMPH1_01T03177 PE=3 SV=1	FGRAMPH1_01T03177	1	0.0308129	64.711	K(1)ISTGDK	2	-0.31225	1
fgr00520 Amino sugar and nucleotide sugar metabolism - Fusarium graminearum	0.506477	14	1.03	A0A1C3YID4	249	K	Beta-hexosaminidase OS=Gibberella zeae (strain PH-1 / ATCC MYA-4620 / FGSC 9075 / NRRL 31084) OX=229533 GN=FGRAMPH1_01T03177 PE=3 SV=1	FGRAMPH1_01T03177	1	8.01128e-08	177.42	TIDAMSWSK(1)LNR	2	-0.058182	3
fgr00520 Amino sugar and nucleotide sugar metabolism - Fusarium graminearum	0.506477	14	1.03	A0A1C3YID4	406	K	Beta-hexosaminidase OS=Gibberella zeae (strain PH-1 / ATCC MYA-4620 / FGSC 9075 / NRRL 31084) OX=229533 GN=FGRAMPH1_01T03177 PE=3 SV=1	FGRAMPH1_01T03177	1	3.74509e-15	158.45	TEVLAPLLQK(1)FVDYTHGK	4	-0.12656	3
fgr00520 Amino sugar and nucleotide sugar metabolism - Fusarium graminearum	0.506477	14	1.03	A0A1C3YID4	281	K	Beta-hexosaminidase OS=Gibberella zeae (strain PH-1 / ATCC MYA-4620 / FGSC 9075 / NRRL 31084) OX=229533 GN=FGRAMPH1_01T03177 PE=3 SV=1	FGRAMPH1_01T03177	1	1.11728e-16	174.2	K(1)GLTYSPEDLAGIYEYGIHR	3	0.40173	1
fgr00520 Amino sugar and nucleotide sugar metabolism - Fusarium graminearum	0.506477	14	1.03	A0A1C3YID4	521	K	Beta-hexosaminidase OS=Gibberella zeae (strain PH-1 / ATCC MYA-4620 / FGSC 9075 / NRRL 31084) OX=229533 GN=FGRAMPH1_01T03177 PE=3 SV=1	FGRAMPH1_01T03177	1	0.000163874	108.9	AGLSEEAAK(1)R	2	0.11907	1
fgr00520 Amino sugar and nucleotide sugar metabolism - Fusarium graminearum	0.506477	14	1.03	A0A1C3YID4	414	K	Beta-hexosaminidase OS=Gibberella zeae (strain PH-1 / ATCC MYA-4620 / FGSC 9075 / NRRL 31084) OX=229533 GN=FGRAMPH1_01T03177 PE=3 SV=1	FGRAMPH1_01T03177	1	0.000103074	121.6	FVDYTHGK(1)VR	2	0.13376	3
fgr00520 Amino sugar and nucleotide sugar metabolism - Fusarium graminearum	0.506477	14	1.03	A0A1C3YID4	177	K	Beta-hexosaminidase OS=Gibberella zeae (strain PH-1 / ATCC MYA-4620 / FGSC 9075 / NRRL 31084) OX=229533 GN=FGRAMPH1_01T03177 PE=3 SV=1	FGRAMPH1_01T03177	1	0.000918089	123.35	GEASIK(1)AK	2	-0.92958	1
fgr00520 Amino sugar and nucleotide sugar metabolism - Fusarium graminearum	0.506477	14	1.03	A0A1C3YID4	133	K	Beta-hexosaminidase OS=Gibberella zeae (strain PH-1 / ATCC MYA-4620 / FGSC 9075 / NRRL 31084) OX=229533 GN=FGRAMPH1_01T03177 PE=3 SV=1	FGRAMPH1_01T03177	1	0.000139293	90.913	ERDSDFEPDLQK(1)K	4	-0.73958	4
fgr00520 Amino sugar and nucleotide sugar metabolism - Fusarium graminearum	0.506477	14	1.03	A0A1C3YID4	96	K	Beta-hexosaminidase OS=Gibberella zeae (strain PH-1 / ATCC MYA-4620 / FGSC 9075 / NRRL 31084) OX=229533 GN=FGRAMPH1_01T03177 PE=3 SV=1	FGRAMPH1_01T03177	1	9.04714e-07	121.39	FTSK(1)QIVQAGVSR	2	-0.0060517	1
fgr00520 Amino sugar and nucleotide sugar metabolism - Fusarium graminearum	0.506477	14	1.03	I1RIF9	185	K	42 kDa endochitinase OS=Gibberella zeae OX=5518 GN=FGRA07_02610 PE=3 SV=1	FG03591.1	1	0.00115122	112.13	K(1)ELDTYSK	2	0.28745	1
fgr00520 Amino sugar and nucleotide sugar metabolism - Fusarium graminearum	0.506477	14	1.03	I1RIF9	414	K	42 kDa endochitinase OS=Gibberella zeae OX=5518 GN=FGRA07_02610 PE=3 SV=1	FG03591.1	1	0.0344198	50.805	YANIAK(1)GLN	2	0.30597	1
fgr00520 Amino sugar and nucleotide sugar metabolism - Fusarium graminearum	0.506477	14	1.03	I1RIF9	390	K	42 kDa endochitinase OS=Gibberella zeae OX=5518 GN=FGRA07_02610 PE=3 SV=1	FG03591.1	1	0.000656884	73.881	TGADSLLGTSAK(1)K	3	0.55413	1
fgr00520 Amino sugar and nucleotide sugar metabolism - Fusarium graminearum	0.506477	14	1.03	I1RIF9	110	K	42 kDa endochitinase OS=Gibberella zeae OX=5518 GN=FGRA07_02610 PE=3 SV=1	FG03591.1	1	0.00693529	89.142	QLFLLK(1)K	2	-2.007	1
fgr00520 Amino sugar and nucleotide sugar metabolism - Fusarium graminearum	0.506477	14	1.03	I1RP86	147	K	Glucose-6-phosphate isomerase OS=Gibberella zeae (strain PH-1 / ATCC MYA-4620 / FGSC 9075 / NRRL 31084) OX=229533 GN=FG05843.1 PE=3 SV=1	FG05843.1	1	0.00358898	62.633	SGEWK(1)GYTGK	3	0.58558	1
fgr00520 Amino sugar and nucleotide sugar metabolism - Fusarium graminearum	0.506477	14	1.03	I1RP86	237	K	Glucose-6-phosphate isomerase OS=Gibberella zeae (strain PH-1 / ATCC MYA-4620 / FGSC 9075 / NRRL 31084) OX=229533 GN=FG05843.1 PE=3 SV=1	FG05843.1	1	0.000202137	105.03	KWFLEK(1)TDNK	3	2.009	3
fgr00520 Amino sugar and nucleotide sugar metabolism - Fusarium graminearum	0.506477	14	1.03	I1RP86	246	K	Glucose-6-phosphate isomerase OS=Gibberella zeae (strain PH-1 / ATCC MYA-4620 / FGSC 9075 / NRRL 31084) OX=229533 GN=FG05843.1 PE=3 SV=1	FG05843.1	1	6.93361e-20	161.53	GEIAK(1)HFVALSTNEEEVTK	3	-0.7433	2
fgr00520 Amino sugar and nucleotide sugar metabolism - Fusarium graminearum	0.506477	14	1.03	I1RP86	27	K	Glucose-6-phosphate isomerase OS=Gibberella zeae (strain PH-1 / ATCC MYA-4620 / FGSC 9075 / NRRL 31084) OX=229533 GN=FG05843.1 PE=3 SV=1	FG05843.1	1	0.00496832	58.817	SFVLK(1)EAFASDPQR	3	0.48244	1
fgr00520 Amino sugar and nucleotide sugar metabolism - Fusarium graminearum	0.506477	14	1.03	I1RP86	241	K	Glucose-6-phosphate isomerase OS=Gibberella zeae (strain PH-1 / ATCC MYA-4620 / FGSC 9075 / NRRL 31084) OX=229533 GN=FG05843.1 PE=3 SV=1	FG05843.1	1	0.000876908	96.113	TDNK(1)GEIAK	2	-0.19573	3
fgr00520 Amino sugar and nucleotide sugar metabolism - Fusarium graminearum	0.506477	14	1.03	I1RP86	310	K	Glucose-6-phosphate isomerase OS=Gibberella zeae (strain PH-1 / ATCC MYA-4620 / FGSC 9075 / NRRL 31084) OX=229533 GN=FG05843.1 PE=3 SV=1	FG05843.1	1	5.63267e-06	106.79	FLSGAHAMDK(1)HFR	4	-0.82684	1
fgr00520 Amino sugar and nucleotide sugar metabolism - Fusarium graminearum	0.506477	14	1.03	I1RP86	463	K	Glucose-6-phosphate isomerase OS=Gibberella zeae (strain PH-1 / ATCC MYA-4620 / FGSC 9075 / NRRL 31084) OX=229533 GN=FG05843.1 PE=3 SV=1	FG05843.1	1	2.64899e-05	93.766	AEGAPEELVPHK(1)R	3	0.98042	2
fgr00520 Amino sugar and nucleotide sugar metabolism - Fusarium graminearum	0.506477	14	1.03	I1RP86	91	K	Glucose-6-phosphate isomerase OS=Gibberella zeae (strain PH-1 / ATCC MYA-4620 / FGSC 9075 / NRRL 31084) OX=229533 GN=FG05843.1 PE=3 SV=1	FG05843.1	1	1.07459e-06	106.42	DAMFAGEK(1)INFTEDR	3	0.79588	3
fgr00520 Amino sugar and nucleotide sugar metabolism - Fusarium graminearum	0.506477	14	1.03	I1RP86	231	K	Glucose-6-phosphate isomerase OS=Gibberella zeae (strain PH-1 / ATCC MYA-4620 / FGSC 9075 / NRRL 31084) OX=229533 GN=FG05843.1 PE=3 SV=1	FG05843.1	1	1.71924e-10	147.1	TFTTAETTTNANTAK(1)K	3	-0.50485	2
fgr00520 Amino sugar and nucleotide sugar metabolism - Fusarium graminearum	0.506477	14	1.03	I1RP86	445	K	Glucose-6-phosphate isomerase OS=Gibberella zeae (strain PH-1 / ATCC MYA-4620 / FGSC 9075 / NRRL 31084) OX=229533 GN=FG05843.1 PE=3 SV=1	FG05843.1	1	1.31759e-20	175.77	MLASNYFAQAEALMVGK(1)TDEQVR	3	-0.77775	2
fgr00520 Amino sugar and nucleotide sugar metabolism - Fusarium graminearum	0.506477	14	1.03	I1RP86	81	K	Glucose-6-phosphate isomerase OS=Gibberella zeae (strain PH-1 / ATCC MYA-4620 / FGSC 9075 / NRRL 31084) OX=229533 GN=FG05843.1 PE=3 SV=1	FG05843.1	1	0.0019721	81.92	LAEQAGVEK(1)K	3	0.62376	2
fgr00520 Amino sugar and nucleotide sugar metabolism - Fusarium graminearum	0.506477	14	1.03	I1RP86	22	K	Glucose-6-phosphate isomerase OS=Gibberella zeae (strain PH-1 / ATCC MYA-4620 / FGSC 9075 / NRRL 31084) OX=229533 GN=FG05843.1 PE=3 SV=1	FG05843.1	1	0.000157143	121.02	DSVGK(1)SFVLK	3	-1.4942	4
fgr00520 Amino sugar and nucleotide sugar metabolism - Fusarium graminearum	0.506477	14	1.03	I1RP86	548	K	Glucose-6-phosphate isomerase OS=Gibberella zeae (strain PH-1 / ATCC MYA-4620 / FGSC 9075 / NRRL 31084) OX=229533 GN=FG05843.1 PE=3 SV=1	FG05843.1	1	8.25706e-21	177.22	ELDEEGNGEGHDASTGGLIGAFK(1)K	3	-0.40557	2
fgr00520 Amino sugar and nucleotide sugar metabolism - Fusarium graminearum	0.506477	14	1.03	I1RP86	260	K	Glucose-6-phosphate isomerase OS=Gibberella zeae (strain PH-1 / ATCC MYA-4620 / FGSC 9075 / NRRL 31084) OX=229533 GN=FG05843.1 PE=3 SV=1	FG05843.1	1	8.56515e-23	216.17	HFVALSTNEEEVTK(1)FGIDSK	3	-0.26189	2
fgr00520 Amino sugar and nucleotide sugar metabolism - Fusarium graminearum	0.506477	14	1.03	A0A1C3YM97	363	K	Phosphotransferase (Fragment) OS=Fusarium sp. FIESC_12 OX=1755127 GN=FIE12Z_6556 PE=3 SV=1	FGRAMPH1_01T10791	1	0.000558338	102.95	SYTSTGK(1)SR	2	-0.28416	1
fgr00520 Amino sugar and nucleotide sugar metabolism - Fusarium graminearum	0.506477	14	1.03	I1RBK1	124	K	NADH-cytochrome b5 reductase OS=Gibberella zeae (strain PH-1 / ATCC MYA-4620 / FGSC 9075 / NRRL 31084) OX=229533 GN=FG00926.1 PE=3 SV=1	FG00926.1	1	0.0131535	70.056	YK(1)GPNDEK	2	0.044103	1
fgr00520 Amino sugar and nucleotide sugar metabolism - Fusarium graminearum	0.506477	14	1.03	A0A098D5S0	124	K	Glucosamine-fructose-6-phosphate aminotransferase OS=Gibberella zeae OX=5518 GN=FGRA07_04034 PE=4 SV=1	FG01199.1	1	2.39109e-06	102.65	GFK(1)FETETDTECIAK	3	0.07729	1
fgr00520 Amino sugar and nucleotide sugar metabolism - Fusarium graminearum	0.506477	14	1.03	A0A098D5S0	328	K	Glucosamine-fructose-6-phosphate aminotransferase OS=Gibberella zeae OX=5518 GN=FGRA07_04034 PE=4 SV=1	FG01199.1	1	0.00249831	78.098	GK(1)FDHFMQK	3	-0.5836	2
fgr00520 Amino sugar and nucleotide sugar metabolism - Fusarium graminearum	0.506477	14	1.03	A0A098D5S0	115	K	Glucosamine-fructose-6-phosphate aminotransferase OS=Gibberella zeae OX=5518 GN=FGRA07_04034 PE=4 SV=1	FG01199.1	1	0.000507204	98.048	ELK(1)TLLQTK	3	0.44867	1
fgr00520 Amino sugar and nucleotide sugar metabolism - Fusarium graminearum	0.506477	14	1.03	A0A098D5S0	609	K	Glucosamine-fructose-6-phosphate aminotransferase OS=Gibberella zeae OX=5518 GN=FGRA07_04034 PE=4 SV=1	FG01199.1	1	0.000658115	81.789	K(1)SLNAYQQVIAR	2	1.5157	1
fgr00520 Amino sugar and nucleotide sugar metabolism - Fusarium graminearum	0.506477	14	1.03	A0A098D5S0	121	K	Glucosamine-fructose-6-phosphate aminotransferase OS=Gibberella zeae OX=5518 GN=FGRA07_04034 PE=4 SV=1	FG01199.1	1	0.000342865	141.88	TLLQTK(1)GFK	3	-0.30927	2
fgr00520 Amino sugar and nucleotide sugar metabolism - Fusarium graminearum	0.506477	14	1.03	A0A1C3YIF8	999	K	Chitin synthase OS=Gibberella zeae OX=5518 GN=FGRA07_00245 PE=4 SV=1	FGRAMPH1_01T04739	1	0.00028584	110.08	NSPGTNIK(1)K	2	0.18638	1
fgr00520 Amino sugar and nucleotide sugar metabolism - Fusarium graminearum	0.506477	14	1.03	I1RF48	819	K	Exo-beta-D-glucosaminidase OS=Fusarium culmorum OX=5516 GN=FCULG_00005111 PE=4 SV=1	FG02314.1	1	0.0233488	59.931	TAGK(1)WNIR	2	1.4012	1
fgr00520 Amino sugar and nucleotide sugar metabolism - Fusarium graminearum	0.506477	14	1.03	I1RF48	716	K	Exo-beta-D-glucosaminidase OS=Fusarium culmorum OX=5516 GN=FCULG_00005111 PE=4 SV=1	FG02314.1	1	0.000142191	117.86	GK(1)EMAQQTMR	2	-0.46895	3
fgr00520 Amino sugar and nucleotide sugar metabolism - Fusarium graminearum	0.506477	14	1.03	I1RF48	560	K	Exo-beta-D-glucosaminidase OS=Fusarium culmorum OX=5516 GN=FCULG_00005111 PE=4 SV=1	FG02314.1	1	0.0141618	54.486	GSLGK(1)FLTNK	3	-0.53291	1
fgr00520 Amino sugar and nucleotide sugar metabolism - Fusarium graminearum	0.506477	14	1.03	I1RF48	773	K	Exo-beta-D-glucosaminidase OS=Fusarium culmorum OX=5516 GN=FCULG_00005111 PE=4 SV=1	FG02314.1	1	0.00259766	72.879	NAYWLSK(1)QK	3	-1.0729	1
fgr00520 Amino sugar and nucleotide sugar metabolism - Fusarium graminearum	0.506477	14	1.03	I1RF48	734	K	Exo-beta-D-glucosaminidase OS=Fusarium culmorum OX=5516 GN=FCULG_00005111 PE=4 SV=1	FG02314.1	1	0.0245431	43.594	SQK(1)VGDISSAIK	3	0.11023	1
fgr00520 Amino sugar and nucleotide sugar metabolism - Fusarium graminearum	0.506477	14	1.03	I1RSJ2	172	K	Phosphomannomutase OS=Gibberella zeae (strain PH-1 / ATCC MYA-4620 / FGSC 9075 / NRRL 31084) OX=229533 GN=FG07113.1 PE=3 SV=1	FG07113.1	1	0.000935483	111.61	EK(1)FVAVLK	2	-0.25966	1
fgr00520 Amino sugar and nucleotide sugar metabolism - Fusarium graminearum	0.506477	14	1.03	I1RTN1	476	K	Putative alpha-L-arabinofuranosidase C OS=Fusarium culmorum OX=5516 GN=FCULG_00007761 PE=4 SV=1	FG07542.1	1	2.87559e-05	89.231	VVNTAEK(1)EEVGIK	3	1.3859	1
fgr00520 Amino sugar and nucleotide sugar metabolism - Fusarium graminearum	0.506477	14	1.03	I1RTN1	496	K	Putative alpha-L-arabinofuranosidase C OS=Fusarium culmorum OX=5516 GN=FCULG_00007761 PE=4 SV=1	FG07542.1	1	0.00277332	68.786	FPK(1)HSFTLLR	3	1.0601	1
fgr00520 Amino sugar and nucleotide sugar metabolism - Fusarium graminearum	0.506477	14	1.03	I1RA62	539	K	Phosphoglucomutase OS=Gibberella zeae OX=5518 GN=FGRA07_06907 PE=3 SV=1	FG00387.1	1	0.000960928	94.309	FATELLK(1)FK	2	-0.1319	1
fgr00520 Amino sugar and nucleotide sugar metabolism - Fusarium graminearum	0.506477	14	1.03	I1RA62	541	K	Phosphoglucomutase OS=Gibberella zeae OX=5518 GN=FGRA07_06907 PE=3 SV=1	FG00387.1	1	0.00212427	101.64	FK(1)EHVGR	3	0.54897	1
fgr00520 Amino sugar and nucleotide sugar metabolism - Fusarium graminearum	0.506477	14	1.03	I1RA62	415	K	Phosphoglucomutase OS=Gibberella zeae OX=5518 GN=FGRA07_06907 PE=3 SV=1	FG00387.1	1	0.0017773	102.62	EFWTK(1)YGR	2	-0.14773	1
fgr00520 Amino sugar and nucleotide sugar metabolism - Fusarium graminearum	0.506477	14	1.03	I1RA62	358	K	Phosphoglucomutase OS=Gibberella zeae OX=5518 GN=FGRA07_06907 PE=3 SV=1	FG00387.1	1	0.000205981	103.55	FFCALFDAK(1)K	3	-0.13756	1
fgr00520 Amino sugar and nucleotide sugar metabolism - Fusarium graminearum	0.506477	14	1.03	I1RA62	410	K	Phosphoglucomutase OS=Gibberella zeae OX=5518 GN=FGRA07_06907 PE=3 SV=1	FG00387.1	1	2.29905e-07	122.7	EIQK(1)EFWTK	2	2.8173	1
fgr00520 Amino sugar and nucleotide sugar metabolism - Fusarium graminearum	0.506477	14	1.03	A0A1C3YHP2	278	K	Phosphotransferase OS=Gibberella zeae (strain PH-1 / ATCC MYA-4620 / FGSC 9075 / NRRL 31084) OX=229533 GN=FGRAMPH1_01T01281 PE=3 SV=1	FGRAMPH1_01T01281	1	0.000449876	72.568	TPYDVIIDK(1)ESPRPGQQAFEK	4	-0.91711	2
fgr00520 Amino sugar and nucleotide sugar metabolism - Fusarium graminearum	0.506477	14	1.03	A0A1C3YHP2	101	K	Phosphotransferase OS=Gibberella zeae (strain PH-1 / ATCC MYA-4620 / FGSC 9075 / NRRL 31084) OX=229533 GN=FGRAMPH1_01T01281 PE=3 SV=1	FGRAMPH1_01T01281	1	6.11103e-06	125.36	SEFDIIQSK(1)YR	3	-0.21318	2
fgr00520 Amino sugar and nucleotide sugar metabolism - Fusarium graminearum	0.506477	14	1.03	A0A1C3YHP2	433	K	Phosphotransferase OS=Gibberella zeae (strain PH-1 / ATCC MYA-4620 / FGSC 9075 / NRRL 31084) OX=229533 GN=FGRAMPH1_01T01281 PE=3 SV=1	FGRAMPH1_01T01281	1	0.0137348	53.013	DILDWPEK(1)TNK	3	1.2908	1
fgr00520 Amino sugar and nucleotide sugar metabolism - Fusarium graminearum	0.506477	14	1.03	A0A1C3YHP2	417	K	Phosphotransferase OS=Gibberella zeae (strain PH-1 / ATCC MYA-4620 / FGSC 9075 / NRRL 31084) OX=229533 GN=FGRAMPH1_01T01281 PE=3 SV=1	FGRAMPH1_01T01281	1	0.00181527	104.21	YPHFK(1)ER	3	0.26298	2
fgr00520 Amino sugar and nucleotide sugar metabolism - Fusarium graminearum	0.506477	14	1.03	I1RNU7	180	K	UDP-glucose 4-epimerase OS=Gibberella zeae OX=5518 GN=FGRA07_09769 PE=3 SV=1	FG05689.1	1	0.00255809	95.775	NNLEK(1)AGK	2	-0.66039	1
fgr00520 Amino sugar and nucleotide sugar metabolism - Fusarium graminearum	0.506477	14	1.03	I1RNU7	186	K	UDP-glucose 4-epimerase OS=Gibberella zeae OX=5518 GN=FGRA07_09769 PE=3 SV=1	FG05689.1	1	2.19887e-06	153.74	EYK(1)QWNGALLR	2	0.95411	1
fgr00520 Amino sugar and nucleotide sugar metabolism - Fusarium graminearum	0.506477	14	1.03	I1RNU7	160	K	UDP-glucose 4-epimerase OS=Gibberella zeae OX=5518 GN=FGRA07_09769 PE=3 SV=1	FG05689.1	1	2.35065e-06	98.573	TK(1)SMIEDVITDFVNAQR	3	-0.71487	1
fgr00520 Amino sugar and nucleotide sugar metabolism - Fusarium graminearum	0.506477	14	1.03	I1RE84	1097	K	Chitin synthase 8 OS=Fusarium culmorum OX=5516 GN=FCULG_00004728 PE=3 SV=1	FG01964.1	1	0.0404425	56.81	YVEK(1)LAR	2	0.82567	1
fgr00520 Amino sugar and nucleotide sugar metabolism - Fusarium graminearum	0.506477	14	1.03	I1RE84	1156	K	Chitin synthase 8 OS=Fusarium culmorum OX=5516 GN=FCULG_00004728 PE=3 SV=1	FG01964.1	1	0.000854051	96.604	SAK(1)GQDVSK	2	-1.1437	1
fgr00520 Amino sugar and nucleotide sugar metabolism - Fusarium graminearum	0.506477	14	1.03	I1RE84	1085	K	Chitin synthase 8 OS=Fusarium culmorum OX=5516 GN=FCULG_00004728 PE=3 SV=1	FG01964.1	1	0.00779074	79.454	HVYLK(1)GR	3	-0.30089	1
fgr00380 Tryptophan metabolism - Fusarium graminearum	0.156434	16	1.29	V6R2Z2	109	K	Aldehyde dehydrogenase OS=Gibberella zeae OX=5518 GN=FGRA07_03814 PE=3 SV=1	FG00979.1	1	2.42423e-13	135.23	NLDLLAAVESLDNGK(1)SITNAR	3	1.2759	1
fgr00380 Tryptophan metabolism - Fusarium graminearum	0.156434	16	1.29	V6R2Z2	87	K	Aldehyde dehydrogenase OS=Gibberella zeae OX=5518 GN=FGRA07_03814 PE=3 SV=1	FG00979.1	1	0.00185515	70.889	GNLLLK(1)LADLAEK	3	-0.21821	1
fgr00380 Tryptophan metabolism - Fusarium graminearum	0.156434	16	1.29	A0A1C3YLE2	291	K	Dihydrolipoyl dehydrogenase OS=Gibberella zeae (strain PH-1 / ATCC MYA-4620 / FGSC 9075 / NRRL 31084) OX=229533 GN=FGRAMPH1_01T26147 PE=3 SV=1	FGRAMPH1_01T26147	1	0.000355162	100.38	VVSGDK(1)SGDK	2	-1.6171	1
fgr00380 Tryptophan metabolism - Fusarium graminearum	0.156434	16	1.29	A0A1C3YLE2	135	K	Dihydrolipoyl dehydrogenase OS=Gibberella zeae (strain PH-1 / ATCC MYA-4620 / FGSC 9075 / NRRL 31084) OX=229533 GN=FGRAMPH1_01T26147 PE=3 SV=1	FGRAMPH1_01T26147	1	6.26255e-06	134.61	AK(1)ETSVSGLTK	2	-0.32022	1
fgr00380 Tryptophan metabolism - Fusarium graminearum	0.156434	16	1.29	I1RJU9	149	K	Kynureninase OS=Gibberella zeae (strain PH-1 / ATCC MYA-4620 / FGSC 9075 / NRRL 31084) OX=229533 GN=FG04131.1 PE=3 SV=1	FG04131.1	1	0.0140513	68.383	HK(1)IILER	3	0.072547	1
fgr00380 Tryptophan metabolism - Fusarium graminearum	0.156434	16	1.29	I1RJU9	34	K	Kynureninase OS=Gibberella zeae (strain PH-1 / ATCC MYA-4620 / FGSC 9075 / NRRL 31084) OX=229533 GN=FG04131.1 PE=3 SV=1	FG04131.1	1	9.05223e-07	122.12	DEFNIPSK(1)ADVAR	2	-0.53513	1
fgr00380 Tryptophan metabolism - Fusarium graminearum	0.156434	16	1.29	I1RDJ7	61	K	Nitrilase OS=Fusarium culmorum OX=5516 GN=FCULG_00004444 PE=4 SV=1	FG01698.1	1	0.00021013	88.163	GSSFGCK(1)IGDR	2	-0.092797	1
fgr00380 Tryptophan metabolism - Fusarium graminearum	0.156434	16	1.29	I1S6H1	427	K	Putative amidase OS=Fusarium culmorum OX=5516 GN=FCULG_00005864 PE=4 SV=1	FG03404.1	1	1.33322e-05	109.15	AWSYTGK(1)EDGR	2	-0.16512	2
fgr00380 Tryptophan metabolism - Fusarium graminearum	0.156434	16	1.29	I1RV18	109	K	Acetamidase OS=Fusarium culmorum OX=5516 GN=FCULG_00012114 PE=4 SV=1	FG08078.1	1	7.72319e-05	151.55	QAEELDK(1)SFK	2	0.15944	2
fgr00380 Tryptophan metabolism - Fusarium graminearum	0.156434	16	1.29	I1RV18	412	K	Acetamidase OS=Fusarium culmorum OX=5516 GN=FCULG_00012114 PE=4 SV=1	FG08078.1	1	7.25108e-10	139.74	EISAAESQQLNVK(1)AR	3	-0.26882	2
fgr00380 Tryptophan metabolism - Fusarium graminearum	0.156434	16	1.29	I1RV18	21	K	Acetamidase OS=Fusarium culmorum OX=5516 GN=FCULG_00012114 PE=4 SV=1	FG08078.1	1	7.23776e-06	87.519	AAQAEVLDAIPTK(1)WK	3	0.64633	1
fgr00380 Tryptophan metabolism - Fusarium graminearum	0.156434	16	1.29	I1RV18	118	K	Acetamidase OS=Fusarium culmorum OX=5516 GN=FCULG_00012114 PE=4 SV=1	FG08078.1	1	3.9324e-05	78.324	LK(1)GPLHGVPVALK	3	-0.22084	1
fgr00380 Tryptophan metabolism - Fusarium graminearum	0.156434	16	1.29	I1RV18	399	K	Acetamidase OS=Fusarium culmorum OX=5516 GN=FCULG_00012114 PE=4 SV=1	FG08078.1	1	2.64182e-09	124.84	VFGSK(1)EISAAESQQLNVK	4	0.49062	2
fgr00380 Tryptophan metabolism - Fusarium graminearum	0.156434	16	1.29	I1RV18	336	K	Acetamidase OS=Fusarium culmorum OX=5516 GN=FCULG_00012114 PE=4 SV=1	FG08078.1	1	0.00286378	98.997	ALEHTK(1)R	2	0.58308	2
fgr00380 Tryptophan metabolism - Fusarium graminearum	0.156434	16	1.29	I1RY81	369	K	Acetyl-CoA acetyltransferase IB OS=Gibberella zeae OX=5518 GN=FGRA07_09291 PE=3 SV=1	FG09321.1	1	2.20136e-06	134.98	IVTTLTSVLK(1)ER	3	-0.18547	1
fgr00380 Tryptophan metabolism - Fusarium graminearum	0.156434	16	1.29	A0A1C3YIP2	466	K	Aldehyde dehydrogenase OS=Gibberella zeae OX=5518 GN=FGRA07_00552 PE=3 SV=1	FGRAMPH1_01T05485	1	0.00159528	128.86	AHQVAK(1)R	2	0.0027324	2
fgr00380 Tryptophan metabolism - Fusarium graminearum	0.156434	16	1.29	I1RJK0	572	K	Putative amidase OS=Fusarium culmorum OX=5516 GN=FCULG_00006550 PE=4 SV=1	FG04022.1	1	5.75919e-05	103.46	RLPK(1)WLGYLER	3	-0.43914	1
fgr00380 Tryptophan metabolism - Fusarium graminearum	0.156434	16	1.29	I1RJK0	310	K	Putative amidase OS=Fusarium culmorum OX=5516 GN=FCULG_00006550 PE=4 SV=1	FG04022.1	1	3.16044e-06	113.4	TPK(1)GGYAQYLSK	2	0.40097	1
fgr00380 Tryptophan metabolism - Fusarium graminearum	0.156434	16	1.29	I1RJK0	134	K	Putative amidase OS=Fusarium culmorum OX=5516 GN=FCULG_00006550 PE=4 SV=1	FG04022.1	1	1.41627e-10	132.84	GPLHGIPFTVK(1)DNIGTK	3	0.32456	2
fgr00380 Tryptophan metabolism - Fusarium graminearum	0.156434	16	1.29	I1RJK0	492	K	Putative amidase OS=Fusarium culmorum OX=5516 GN=FCULG_00006550 PE=4 SV=1	FG04022.1	1	0.000108446	88.092	KGINDALSYK(1)GK	3	-0.42011	2
fgr00380 Tryptophan metabolism - Fusarium graminearum	0.156434	16	1.29	I1RJK0	463	K	Putative amidase OS=Fusarium culmorum OX=5516 GN=FCULG_00006550 PE=4 SV=1	FG04022.1	1	7.79043e-15	156.51	GHPAFASGQDGFLASLETK(1)GER	3	-0.81869	1
fgr00380 Tryptophan metabolism - Fusarium graminearum	0.156434	16	1.29	I1RJK0	165	K	Putative amidase OS=Fusarium culmorum OX=5516 GN=FCULG_00006550 PE=4 SV=1	FG04022.1	1	0.0188744	64.757	DAHVVK(1)K	3	0.57727	2
fgr00380 Tryptophan metabolism - Fusarium graminearum	0.156434	16	1.29	I1RJK0	75	K	Putative amidase OS=Fusarium culmorum OX=5516 GN=FCULG_00006550 PE=4 SV=1	FG04022.1	1	7.87354e-10	132.84	AGK(1)LTSVQLVTCYLIR	3	0.058336	1
fgr00380 Tryptophan metabolism - Fusarium graminearum	0.156434	16	1.29	I1RJK0	429	K	Putative amidase OS=Fusarium culmorum OX=5516 GN=FCULG_00006550 PE=4 SV=1	FG04022.1	1	6.00415e-08	180.09	NLEDIVEFNK(1)K	2	-1.0026	2
fgr00380 Tryptophan metabolism - Fusarium graminearum	0.156434	16	1.29	I1RJK0	441	K	Putative amidase OS=Fusarium culmorum OX=5516 GN=FCULG_00006550 PE=4 SV=1	FG04022.1	1	0.000298952	80.411	YDGTEGGYPYK(1)NGK	2	-0.61882	4
fgr00380 Tryptophan metabolism - Fusarium graminearum	0.156434	16	1.29	I1RJK0	430	K	Putative amidase OS=Fusarium culmorum OX=5516 GN=FCULG_00006550 PE=4 SV=1	FG04022.1	1	0.000227312	84.365	K(1)YDGTEGGYPYK	2	1.5069	2
fgr00380 Tryptophan metabolism - Fusarium graminearum	0.156434	16	1.29	I1RJK0	324	K	Putative amidase OS=Fusarium culmorum OX=5516 GN=FCULG_00006550 PE=4 SV=1	FG04022.1	1	3.18037e-05	101.71	ALK(1)GATFGLPWK	3	0.45398	1
fgr00380 Tryptophan metabolism - Fusarium graminearum	0.156434	16	1.29	I1RJK0	483	K	Putative amidase OS=Fusarium culmorum OX=5516 GN=FCULG_00006550 PE=4 SV=1	FG04022.1	1	0.000180989	118.87	K(1)GINDALSYK	3	-0.54879	2
fgr00380 Tryptophan metabolism - Fusarium graminearum	0.156434	16	1.29	I1RJK0	444	K	Putative amidase OS=Fusarium culmorum OX=5516 GN=FCULG_00006550 PE=4 SV=1	FG04022.1	1	9.78953e-09	114.39	NGK(1)GHPAFASGQDGFLASLETK	4	-0.71339	2
fgr00380 Tryptophan metabolism - Fusarium graminearum	0.156434	16	1.29	I1RJK0	177	K	Putative amidase OS=Fusarium culmorum OX=5516 GN=FCULG_00006550 PE=4 SV=1	FG04022.1	1	2.64699e-07	109.5	DAGAVLFGK(1)AALSEWADMR	3	0.63358	1
fgr00380 Tryptophan metabolism - Fusarium graminearum	0.156434	16	1.29	I1RJK0	140	K	Putative amidase OS=Fusarium culmorum OX=5516 GN=FCULG_00006550 PE=4 SV=1	FG04022.1	1	1.917e-14	152.07	DNIGTK(1)DSLETTAGSWALLGNVVPR	3	-0.74506	1
fgr00380 Tryptophan metabolism - Fusarium graminearum	0.156434	16	1.29	I1RGU6	261	K	Catalase-peroxidase OS=Gibberella zeae (strain PH-1 / ATCC MYA-4620 / FGSC 9075 / NRRL 31084) OX=229533 GN=FG02974.1 PE=3 SV=1	FG02974.1	1	6.20986e-05	83.395	GTTKPGATDSDQTEHK(1)DIHNR	5	0.14754	1
fgr00380 Tryptophan metabolism - Fusarium graminearum	0.156434	16	1.29	I1RGU6	655	K	Catalase-peroxidase OS=Gibberella zeae (strain PH-1 / ATCC MYA-4620 / FGSC 9075 / NRRL 31084) OX=229533 GN=FG02974.1 PE=3 SV=1	FG02974.1	1	0.000266223	98.156	VK(1)LEHMLIDR	3	-0.073723	3
fgr00380 Tryptophan metabolism - Fusarium graminearum	0.156434	16	1.29	I1RGU6	607	K	Catalase-peroxidase OS=Gibberella zeae (strain PH-1 / ATCC MYA-4620 / FGSC 9075 / NRRL 31084) OX=229533 GN=FG02974.1 PE=3 SV=1	FG02974.1	1	0.000174809	77.506	AAK(1)DAGVNVTVPFTPGR	3	2.4345	1
fgr00380 Tryptophan metabolism - Fusarium graminearum	0.156434	16	1.29	I1RGU6	465	K	Catalase-peroxidase OS=Gibberella zeae (strain PH-1 / ATCC MYA-4620 / FGSC 9075 / NRRL 31084) OX=229533 GN=FG02974.1 PE=3 SV=1	FG02974.1	1	0.00830126	70.525	AWFK(1)LTHR	3	-0.68345	1
fgr00380 Tryptophan metabolism - Fusarium graminearum	0.156434	16	1.29	I1RGU6	793	K	Catalase-peroxidase OS=Gibberella zeae (strain PH-1 / ATCC MYA-4620 / FGSC 9075 / NRRL 31084) OX=229533 GN=FG02974.1 PE=3 SV=1	FG02974.1	1	0.00306613	77.744	NGK(1)APNVSPR	2	-0.29433	1
fgr00380 Tryptophan metabolism - Fusarium graminearum	0.156434	16	1.29	I1RGU6	586	K	Catalase-peroxidase OS=Gibberella zeae (strain PH-1 / ATCC MYA-4620 / FGSC 9075 / NRRL 31084) OX=229533 GN=FG02974.1 PE=3 SV=1	FG02974.1	1	0.00558727	50.865	NFNDSQSNGK(1)AISLADVIVLAGSAAVEK	4	2.1936	1
fgr00380 Tryptophan metabolism - Fusarium graminearum	0.156434	16	1.29	I1RGU6	769	K	Catalase-peroxidase OS=Gibberella zeae (strain PH-1 / ATCC MYA-4620 / FGSC 9075 / NRRL 31084) OX=229533 GN=FG02974.1 PE=3 SV=1	FG02974.1	1	1.43816e-06	103.01	ATAETYAEAGGSEK(1)LVR	2	0.24253	2
fgr00380 Tryptophan metabolism - Fusarium graminearum	0.156434	16	1.29	I1RGU6	461	K	Catalase-peroxidase OS=Gibberella zeae (strain PH-1 / ATCC MYA-4620 / FGSC 9075 / NRRL 31084) OX=229533 GN=FG02974.1 PE=3 SV=1	FG02974.1	1	2.46273e-09	125.45	FLENPQEFNDAFAK(1)AWFK	3	-1.1589	1
fgr00380 Tryptophan metabolism - Fusarium graminearum	0.156434	16	1.29	I1RGU6	105	K	Catalase-peroxidase OS=Gibberella zeae (strain PH-1 / ATCC MYA-4620 / FGSC 9075 / NRRL 31084) OX=229533 GN=FG02974.1 PE=3 SV=1	FG02974.1	1	7.81013e-07	132.24	SLDYNALK(1)EDLRK	3	0.44045	3
fgr00380 Tryptophan metabolism - Fusarium graminearum	0.156434	16	1.29	I1RGU6	65	K	Catalase-peroxidase OS=Gibberella zeae (strain PH-1 / ATCC MYA-4620 / FGSC 9075 / NRRL 31084) OX=229533 GN=FG02974.1 PE=3 SV=1	FG02974.1	1	1.71628e-05	87.654	IPNVAGHGVTHQK(1)WWPESLK	4	-0.084032	1
fgr00380 Tryptophan metabolism - Fusarium graminearum	0.156434	16	1.29	I1RGU6	698	K	Catalase-peroxidase OS=Gibberella zeae (strain PH-1 / ATCC MYA-4620 / FGSC 9075 / NRRL 31084) OX=229533 GN=FG02974.1 PE=3 SV=1	FG02974.1	1	9.52542e-06	86.016	ALNANWDGSSHGILTK(1)R	3	-0.50773	1
fgr00380 Tryptophan metabolism - Fusarium graminearum	0.156434	16	1.29	I1RGU6	422	K	Catalase-peroxidase OS=Gibberella zeae (strain PH-1 / ATCC MYA-4620 / FGSC 9075 / NRRL 31084) OX=229533 GN=FG02974.1 PE=3 SV=1	FG02974.1	1	3.15076e-06	101.72	DAEATVPHAYDSSK(1)K	3	0.79863	1
fgr00380 Tryptophan metabolism - Fusarium graminearum	0.156434	16	1.29	I1RE90	1050	K	Bifunctional cytochrome P450/NADPH--P450 reductase OS=Gibberella zeae (strain PH-1 / ATCC MYA-4620 / FGSC 9075 / NRRL 31084) OX=229533 GN=FG01972.1 PE=3 SV=1	FG01972.1	1	0.00335129	88.819	GATEEK(1)AR	2	-1.0764	1
fgr00380 Tryptophan metabolism - Fusarium graminearum	0.156434	16	1.29	I1RE90	1044	K	Bifunctional cytochrome P450/NADPH--P450 reductase OS=Gibberella zeae (strain PH-1 / ATCC MYA-4620 / FGSC 9075 / NRRL 31084) OX=229533 GN=FG01972.1 PE=3 SV=1	FG01972.1	1	2.37267e-06	105.19	SEATQEGK(1)GATEEK	3	-0.30217	2
fgr00380 Tryptophan metabolism - Fusarium graminearum	0.156434	16	1.29	A0A1C3YKR5	138	K	Putative dihydrolipoyllysine-residue succinyltransferase component of 2-oxoglutarate dehydrogenase complex, mitochondrial OS=Fusarium culmorum OX=5516 GN=FCULG_00010917 PE=4 SV=1	FGRAMPH1_01T20865	1	1.28816e-09	181.98	IVTGEDAGSAK(1)K	3	0.015538	3
fgr00380 Tryptophan metabolism - Fusarium graminearum	0.156434	16	1.29	I1RSE0	72	K	3-hydroxyanthranilate 3,4-dioxygenase OS=Gibberella zeae (strain PH-1 / ATCC MYA-4620 / FGSC 9075 / NRRL 31084) OX=229533 GN=FG07058.1 PE=3 SV=1	FG07058.1	1	0.00340252	88.37	VVDEGK(1)FR	2	0.38642	1
fgr00380 Tryptophan metabolism - Fusarium graminearum	0.156434	16	1.29	I1RSE0	111	K	3-hydroxyanthranilate 3,4-dioxygenase OS=Gibberella zeae (strain PH-1 / ATCC MYA-4620 / FGSC 9075 / NRRL 31084) OX=229533 GN=FG07058.1 PE=3 SV=1	FG07058.1	1	0.0319202	54.066	RPK(1)DSLDR	3	0.8365	1
fgr00380 Tryptophan metabolism - Fusarium graminearum	0.156434	16	1.29	A0A098DJU9	559	K	Catalase-peroxidase OS=Gibberella zeae (strain PH-1 / ATCC MYA-4620 / FGSC 9075 / NRRL 31084) OX=229533 GN=FG03850.1 PE=3 SV=1	FG03850.1	1	0.000229293	122.69	SVQK(1)EFNAK	2	-1.6677	2
fgr00380 Tryptophan metabolism - Fusarium graminearum	0.156434	16	1.29	A0A098DJU9	756	K	Catalase-peroxidase OS=Gibberella zeae (strain PH-1 / ATCC MYA-4620 / FGSC 9075 / NRRL 31084) OX=229533 GN=FG03850.1 PE=3 SV=1	FG03850.1	1	6.30839e-06	130.15	FAK(1)DFIAAWTK	2	0.28337	4
fgr00380 Tryptophan metabolism - Fusarium graminearum	0.156434	16	1.29	A0A098DJU9	468	K	Catalase-peroxidase OS=Gibberella zeae (strain PH-1 / ATCC MYA-4620 / FGSC 9075 / NRRL 31084) OX=229533 GN=FG03850.1 PE=3 SV=1	FG03850.1	1	2.87006e-07	167.03	EK(1)FIWQDPLPER	2	-0.42165	1
fgr00380 Tryptophan metabolism - Fusarium graminearum	0.156434	16	1.29	A0A098DJU9	443	K	Catalase-peroxidase OS=Gibberella zeae (strain PH-1 / ATCC MYA-4620 / FGSC 9075 / NRRL 31084) OX=229533 GN=FG03850.1 PE=3 SV=1	FG03850.1	1	0.0082269	55.011	NPEEMNEAFAK(1)AWYK	3	-0.19846	1
fgr00380 Tryptophan metabolism - Fusarium graminearum	0.156434	16	1.29	A0A098DJU9	594	K	Catalase-peroxidase OS=Gibberella zeae (strain PH-1 / ATCC MYA-4620 / FGSC 9075 / NRRL 31084) OX=229533 GN=FG03850.1 PE=3 SV=1	FG03850.1	1	7.33126e-07	107.82	DAGLK(1)DVVVPFTPGR	3	-1.3624	3
fgr00380 Tryptophan metabolism - Fusarium graminearum	0.156434	16	1.29	A0A098DJU9	703	K	Catalase-peroxidase OS=Gibberella zeae (strain PH-1 / ATCC MYA-4620 / FGSC 9075 / NRRL 31084) OX=229533 GN=FG03850.1 PE=3 SV=1	FG03850.1	0.979512	0.0182199	69.198	WSK(0.98)K(0.02)DER	3	0.43154	1
fgr00380 Tryptophan metabolism - Fusarium graminearum	0.156434	16	1.29	A0A098DJU9	682	K	Catalase-peroxidase OS=Gibberella zeae (strain PH-1 / ATCC MYA-4620 / FGSC 9075 / NRRL 31084) OX=229533 GN=FG03850.1 PE=3 SV=1	FG03850.1	1	5.52791e-17	182.22	ALNANFDGSSNGILTEK(1)K	3	0.96135	4
fgr00380 Tryptophan metabolism - Fusarium graminearum	0.156434	16	1.29	A0A098DJU9	166	K	Catalase-peroxidase OS=Gibberella zeae (strain PH-1 / ATCC MYA-4620 / FGSC 9075 / NRRL 31084) OX=229533 GN=FG03850.1 PE=3 SV=1	FG03850.1	1	2.50767e-09	117	FAPLNSWPDNQNLDK(1)AR	3	1.3833	1
fgr00380 Tryptophan metabolism - Fusarium graminearum	0.156434	16	1.29	A0A098DJU9	764	K	Catalase-peroxidase OS=Gibberella zeae (strain PH-1 / ATCC MYA-4620 / FGSC 9075 / NRRL 31084) OX=229533 GN=FG03850.1 PE=3 SV=1	FG03850.1	1	6.17413e-06	97.273	DFIAAWTK(1)VMNLDR	3	-0.92377	2
fgr00380 Tryptophan metabolism - Fusarium graminearum	0.156434	16	1.29	A0A098DJU9	683	K	Catalase-peroxidase OS=Gibberella zeae (strain PH-1 / ATCC MYA-4620 / FGSC 9075 / NRRL 31084) OX=229533 GN=FG03850.1 PE=3 SV=1	FG03850.1	1	6.27238e-09	111.77	K(1)GQLTNDFFVNLLSPAYK	4	-0.55643	2
fgr00380 Tryptophan metabolism - Fusarium graminearum	0.156434	16	1.29	A0A098DJU9	100	K	Catalase-peroxidase OS=Gibberella zeae (strain PH-1 / ATCC MYA-4620 / FGSC 9075 / NRRL 31084) OX=229533 GN=FG03850.1 PE=3 SV=1	FG03850.1	1	0.000336532	113.93	SLDFEALK(1)K	3	-0.26369	3
fgr00380 Tryptophan metabolism - Fusarium graminearum	0.156434	16	1.29	A0A098DJU9	564	K	Catalase-peroxidase OS=Gibberella zeae (strain PH-1 / ATCC MYA-4620 / FGSC 9075 / NRRL 31084) OX=229533 GN=FG03850.1 PE=3 SV=1	FG03850.1	1	0.000459627	107.03	EFNAK(1)SGSK	2	-0.071118	4
fgr00380 Tryptophan metabolism - Fusarium graminearum	0.156434	16	1.29	A0A098DJU9	479	K	Catalase-peroxidase OS=Gibberella zeae (strain PH-1 / ATCC MYA-4620 / FGSC 9075 / NRRL 31084) OX=229533 GN=FG03850.1 PE=3 SV=1	FG03850.1	1	1.55714e-12	185.02	K(1)GDVITDEDISSLK	2	0.43086	2
fgr00380 Tryptophan metabolism - Fusarium graminearum	0.156434	16	1.29	A0A098DJU9	466	K	Catalase-peroxidase OS=Gibberella zeae (strain PH-1 / ATCC MYA-4620 / FGSC 9075 / NRRL 31084) OX=229533 GN=FG03850.1 PE=3 SV=1	FG03850.1	1	0.000501261	94.767	YLGPDVPK(1)EK	2	0.0086459	2
fgr00380 Tryptophan metabolism - Fusarium graminearum	0.156434	16	1.29	A0A098DJU9	512	K	Catalase-peroxidase OS=Gibberella zeae (strain PH-1 / ATCC MYA-4620 / FGSC 9075 / NRRL 31084) OX=229533 GN=FG03850.1 PE=3 SV=1	FG03850.1	1	5.80289e-07	134.18	LVSTAWK(1)SASTFR	3	-0.1125	1
fgr00380 Tryptophan metabolism - Fusarium graminearum	0.156434	16	1.29	A0A098DJU9	589	K	Catalase-peroxidase OS=Gibberella zeae (strain PH-1 / ATCC MYA-4620 / FGSC 9075 / NRRL 31084) OX=229533 GN=FG03850.1 PE=3 SV=1	FG03850.1	1	0.00209735	99.815	AAK(1)DAGLK	2	-0.17129	2
fgr00380 Tryptophan metabolism - Fusarium graminearum	0.156434	16	1.29	A0A098DJU9	751	K	Catalase-peroxidase OS=Gibberella zeae (strain PH-1 / ATCC MYA-4620 / FGSC 9075 / NRRL 31084) OX=229533 GN=FG03850.1 PE=3 SV=1	FG03850.1	1	4.74155e-23	241.27	AISEVYGSADAK(1)EK	4	0.024734	5
fgr00380 Tryptophan metabolism - Fusarium graminearum	0.156434	16	1.29	A0A098DJU9	555	K	Catalase-peroxidase OS=Gibberella zeae (strain PH-1 / ATCC MYA-4620 / FGSC 9075 / NRRL 31084) OX=229533 GN=FG03850.1 PE=3 SV=1	FG03850.1	1	0.000834674	77.062	QVLSALK(1)SVQK	3	0.33753	1
fgr00380 Tryptophan metabolism - Fusarium graminearum	0.156434	16	1.29	A0A098DJU9	316	K	Catalase-peroxidase OS=Gibberella zeae (strain PH-1 / ATCC MYA-4620 / FGSC 9075 / NRRL 31084) OX=229533 GN=FG03850.1 PE=3 SV=1	FG03850.1	1	5.94748e-10	118.42	THGAVPGK(1)NIGPEPEAADLGEMGLGWHNR	4	-0.62057	2
fgr00380 Tryptophan metabolism - Fusarium graminearum	0.156434	16	1.29	A0A098DJU9	447	K	Catalase-peroxidase OS=Gibberella zeae (strain PH-1 / ATCC MYA-4620 / FGSC 9075 / NRRL 31084) OX=229533 GN=FG03850.1 PE=3 SV=1	FG03850.1	1	0.00113894	102.71	AWYK(1)LLHR	2	1.6359	3
fgr00380 Tryptophan metabolism - Fusarium graminearum	0.156434	16	1.29	A0A098DJU9	545	K	Catalase-peroxidase OS=Gibberella zeae (strain PH-1 / ATCC MYA-4620 / FGSC 9075 / NRRL 31084) OX=229533 GN=FG03850.1 PE=3 SV=1	FG03850.1	1	6.86867e-06	91.401	IALEPQVNWASNNPK(1)QLK	3	-0.5428	1
fgr00380 Tryptophan metabolism - Fusarium graminearum	0.156434	16	1.29	A0A098DJU9	774	K	Catalase-peroxidase OS=Gibberella zeae (strain PH-1 / ATCC MYA-4620 / FGSC 9075 / NRRL 31084) OX=229533 GN=FG03850.1 PE=3 SV=1	FG03850.1	1	0.0175423	73.233	FDVK(1)VSK	3	-0.041951	2
fgr00380 Tryptophan metabolism - Fusarium graminearum	0.156434	16	1.29	A0A098DJU9	175	K	Catalase-peroxidase OS=Gibberella zeae (strain PH-1 / ATCC MYA-4620 / FGSC 9075 / NRRL 31084) OX=229533 GN=FG03850.1 PE=3 SV=1	FG03850.1	1	0.0030901	84.244	LIWPIK(1)QK	3	-1.1877	1
fgr00380 Tryptophan metabolism - Fusarium graminearum	0.156434	16	1.29	I1SAJ0	59	K	Amidase signature enzyme OS=Corynespora cassiicola Philippines OX=1448308 GN=BS50DRAFT_520377 PE=4 SV=1	FG11020.1	1	0.000136099	132.44	SIAHNK(1)DTER	2	-0.48417	2
fgr00380 Tryptophan metabolism - Fusarium graminearum	0.156434	16	1.29	I1SAJ0	123	K	Amidase signature enzyme OS=Corynespora cassiicola Philippines OX=1448308 GN=BS50DRAFT_520377 PE=4 SV=1	FG11020.1	1	4.68893e-06	101.05	EQGAVLLGK(1)TNPTEWANYR	3	0.82725	1
fgr00380 Tryptophan metabolism - Fusarium graminearum	0.156434	16	1.29	I1SAJ0	379	K	Amidase signature enzyme OS=Corynespora cassiicola Philippines OX=1448308 GN=BS50DRAFT_520377 PE=4 SV=1	FG11020.1	1	1.5286e-06	107.72	FTLTTPEEQPEK(1)WGVDEWLK	3	-1.1629	1
fgr00380 Tryptophan metabolism - Fusarium graminearum	0.156434	16	1.29	I1SAJ0	292	K	Amidase signature enzyme OS=Corynespora cassiicola Philippines OX=1448308 GN=BS50DRAFT_520377 PE=4 SV=1	FG11020.1	1	2.97577e-10	153.7	HLFPTDK(1)VVTAAFDK	3	0.98378	2
fgr00380 Tryptophan metabolism - Fusarium graminearum	0.156434	16	1.29	I1SAJ0	347	K	Amidase signature enzyme OS=Corynespora cassiicola Philippines OX=1448308 GN=BS50DRAFT_520377 PE=4 SV=1	FG11020.1	1	0.0528874	46.39	K(1)SLSQYEK	3	4.3675	1
fgr00380 Tryptophan metabolism - Fusarium graminearum	0.156434	16	1.29	I1SAJ0	86	K	Amidase signature enzyme OS=Corynespora cassiicola Philippines OX=1448308 GN=BS50DRAFT_520377 PE=4 SV=1	FG11020.1	1	0.00332735	89.029	DVFLTK(1)DR	2	0.81674	1
fgr00380 Tryptophan metabolism - Fusarium graminearum	0.156434	16	1.29	I1SAJ0	279	K	Amidase signature enzyme OS=Corynespora cassiicola Philippines OX=1448308 GN=BS50DRAFT_520377 PE=4 SV=1	FG11020.1	1	0.00460165	74.255	SGLEGK(1)R	2	-0.42153	2
fgr00380 Tryptophan metabolism - Fusarium graminearum	0.156434	16	1.29	I1RUR8	124	K	2-oxoglutarate dehydrogenase e2 component dihydrolipoamide succinyltransferase OS=Fusarium longipes OX=694270 GN=FLONG3_6935 PE=4 SV=1	FGRAMPH1_01T26105	1	1.27283e-07	176.25	IELGGEPSGDK(1)K	3	0.07716	3
fgr00380 Tryptophan metabolism - Fusarium graminearum	0.156434	16	1.29	I1RUR8	134	K	2-oxoglutarate dehydrogenase e2 component dihydrolipoamide succinyltransferase OS=Fusarium longipes OX=694270 GN=FLONG3_6935 PE=4 SV=1	FGRAMPH1_01T26105	0.992768	0.0395781	40.475	K(0.993)SESESK(0.007)PEPK	3	0.29899	1
fgr00380 Tryptophan metabolism - Fusarium graminearum	0.156434	16	1.29	I1RUR8	129	K	2-oxoglutarate dehydrogenase e2 component dihydrolipoamide succinyltransferase OS=Fusarium longipes OX=694270 GN=FLONG3_6935 PE=4 SV=1	FGRAMPH1_01T26105	1	0.00170504	103.26	EAPK(1)EEPK	2	-3.8903	3
fgr00380 Tryptophan metabolism - Fusarium graminearum	0.156434	16	1.29	I1RUR8	58	K	2-oxoglutarate dehydrogenase e2 component dihydrolipoamide succinyltransferase OS=Fusarium longipes OX=694270 GN=FLONG3_6935 PE=4 SV=1	FGRAMPH1_01T26105	1	6.8105e-09	110.74	VPQMAESISEGTLK(1)QFSK	3	0.65025	3
fgr00040 Pentose and glucuronate interconversions - Fusarium graminearum	0.973946	5	0.53	I1RAQ4	87	K	Ribulose-phosphate 3-epimerase OS=Gibberella zeae (strain PH-1 / ATCC MYA-4620 / FGSC 9075 / NRRL 31084) OX=229533 GN=FG00589.1 PE=3 SV=1	FG00589.1	0.999986	0.00510909	87.639	KWVK(1)EFK	3	-0.33265	1
fgr00040 Pentose and glucuronate interconversions - Fusarium graminearum	0.973946	5	0.53	I1RK35	81	K	Aldehyde reductase 1 OS=Gibberella zeae OX=5518 GN=FGRA07_03255 PE=4 SV=1	FG04223.1	1	2.30665e-06	106.55	REDIFITGK(1)LWNNK	3	1.5503	1
fgr00040 Pentose and glucuronate interconversions - Fusarium graminearum	0.973946	5	0.53	I1RK35	63	K	Aldehyde reductase 1 OS=Gibberella zeae OX=5518 GN=FGRA07_03255 PE=4 SV=1	FG04223.1	1	0.00139856	81.625	K(1)ALSEVPGLK	3	1.1831	3
fgr00040 Pentose and glucuronate interconversions - Fusarium graminearum	0.973946	5	0.53	I1RK35	201	K	Aldehyde reductase 1 OS=Gibberella zeae OX=5518 GN=FGRA07_03255 PE=4 SV=1	FG04223.1	1	5.78454e-07	110.91	LPQPELVK(1)YLQEK	3	1.0963	1
fgr00040 Pentose and glucuronate interconversions - Fusarium graminearum	0.973946	5	0.53	I1RK35	72	K	Aldehyde reductase 1 OS=Gibberella zeae OX=5518 GN=FGRA07_03255 PE=4 SV=1	FG04223.1	1	0.000148958	123.86	KALSEVPGLK(1)R	3	0.096707	5
fgr00040 Pentose and glucuronate interconversions - Fusarium graminearum	0.973946	5	0.53	I1RK35	49	K	Aldehyde reductase 1 OS=Gibberella zeae OX=5518 GN=FGRA07_03255 PE=4 SV=1	FG04223.1	1	1.69562e-05	105.83	HLDLAK(1)IYQNQR	3	-0.37877	3
fgr00040 Pentose and glucuronate interconversions - Fusarium graminearum	0.973946	5	0.53	I1RK35	245	K	Aldehyde reductase 1 OS=Gibberella zeae OX=5518 GN=FGRA07_03255 PE=4 SV=1	FG04223.1	1	1.03538e-05	81.477	GK(1)EVTPAQVILAWSTLDNHVVIPK	3	4.4763	1
fgr00040 Pentose and glucuronate interconversions - Fusarium graminearum	0.973946	5	0.53	I1RK35	169	K	Aldehyde reductase 1 OS=Gibberella zeae OX=5518 GN=FGRA07_03255 PE=4 SV=1	FG04223.1	1	1.44755e-13	133.86	SIGVSNFNK(1)EMLEQIIK	3	0.24368	1
fgr00040 Pentose and glucuronate interconversions - Fusarium graminearum	0.973946	5	0.53	I1RK35	62	K	Aldehyde reductase 1 OS=Gibberella zeae OX=5518 GN=FGRA07_03255 PE=4 SV=1	FG04223.1	1	0.0034492	93.649	EVGEGIK(1)K	3	-0.54562	4
fgr00040 Pentose and glucuronate interconversions - Fusarium graminearum	0.973946	5	0.53	I1RD35	159	K	NAD(P)H-dependent D-xylose reductase xyl1 OS=Fusarium culmorum OX=5516 GN=FCULG_00004253 PE=4 SV=1	FG01523.1	1	6.62466e-14	150.69	ATNQETWEGMEDLVEK(1)GLAK	3	-0.25711	1
fgr00040 Pentose and glucuronate interconversions - Fusarium graminearum	0.973946	5	0.53	I1RD35	87	K	NAD(P)H-dependent D-xylose reductase xyl1 OS=Fusarium culmorum OX=5516 GN=FCULG_00004253 PE=4 SV=1	FG01523.1	1	0.000221461	119.27	LWQTYHDK(1)K	2	1.9383	3
fgr00040 Pentose and glucuronate interconversions - Fusarium graminearum	0.973946	5	0.53	I1RD35	88	K	NAD(P)H-dependent D-xylose reductase xyl1 OS=Fusarium culmorum OX=5516 GN=FCULG_00004253 PE=4 SV=1	FG01523.1	1	0.00112536	126.31	K(1)NVEPITR	2	0.53363	1
fgr00040 Pentose and glucuronate interconversions - Fusarium graminearum	0.973946	5	0.53	I1RD35	65	K	NAD(P)H-dependent D-xylose reductase xyl1 OS=Fusarium culmorum OX=5516 GN=FCULG_00004253 PE=4 SV=1	FG01523.1	1	0.00216035	98.044	AIK(1)EGIVK	3	-1.0213	2
fgr00040 Pentose and glucuronate interconversions - Fusarium graminearum	0.973946	5	0.53	I1RD35	54	K	NAD(P)H-dependent D-xylose reductase xyl1 OS=Fusarium culmorum OX=5516 GN=FCULG_00004253 PE=4 SV=1	FG01523.1	1	3.08958e-16	166.21	LLDGACDYGNEK(1)ACGEGVAR	2	0.35236	2
fgr00040 Pentose and glucuronate interconversions - Fusarium graminearum	0.973946	5	0.53	I1RND4	400	K	Putative D-xylulose kinase A OS=Fusarium culmorum OX=5516 GN=FCULG_00000891 PE=4 SV=1	FG05507.1	1	3.73013e-10	136.66	AIENTPALGAAK(1)DDER	2	1.7827	2
fgr00040 Pentose and glucuronate interconversions - Fusarium graminearum	0.973946	5	0.53	V6R454	114	K	Pectate lyase OS=Gibberella zeae OX=5518 GN=FGRA07_02947 PE=3 SV=1	FG03908.1	1	0.00584264	77.923	RQK(1)NVILR	2	-0.16951	1
fgr00190 Oxidative phosphorylation - Fusarium graminearum	6.34562e-10	41	2.47	A0A0E0RX54	106	K	Inorganic pyrophosphatase OS=Gibberella zeae OX=5518 GN=FGRA07_06374 PE=4 SV=1	FG10414.1	1	1.68798e-05	86.548	RDEPLNPIFHDDK(1)K	4	0.32204	1
fgr00190 Oxidative phosphorylation - Fusarium graminearum	6.34562e-10	41	2.47	I1RBA6	126	K	V-type proton ATPase subunit a OS=Gibberella zeae (strain PH-1 / ATCC MYA-4620 / FGSC 9075 / NRRL 31084) OX=229533 GN=FG00818.1 PE=3 SV=1	FG00818.1	1	3.27174e-08	176.23	VSALNESYETLK(1)K	2	0.44629	2
fgr00190 Oxidative phosphorylation - Fusarium graminearum	6.34562e-10	41	2.47	I1RBA6	110	K	V-type proton ATPase subunit a OS=Gibberella zeae (strain PH-1 / ATCC MYA-4620 / FGSC 9075 / NRRL 31084) OX=229533 GN=FG00818.1 PE=3 SV=1	FG00818.1	1	0.0542583	51.059	SQK(1)LEQR	2	-0.65771	1
fgr00190 Oxidative phosphorylation - Fusarium graminearum	6.34562e-10	41	2.47	I1RWC9	104	K	V-type proton ATPase subunit E OS=Fusarium culmorum OX=5516 GN=FCULG_00002306 PE=3 SV=1	FG08593.1	1	0.013246	80.438	K(1)LAEGAK	2	-0.22293	3
fgr00190 Oxidative phosphorylation - Fusarium graminearum	6.34562e-10	41	2.47	I1RWC9	149	K	V-type proton ATPase subunit E OS=Fusarium culmorum OX=5516 GN=FCULG_00002306 PE=3 SV=1	FG08593.1	1	0.00617615	83.869	K(1)AIEEAAK	2	-0.21663	1
fgr00190 Oxidative phosphorylation - Fusarium graminearum	6.34562e-10	41	2.47	I1RWC9	156	K	V-type proton ATPase subunit E OS=Fusarium culmorum OX=5516 GN=FCULG_00002306 PE=3 SV=1	FG08593.1	0.988976	0.000400972	84.169	AIEEAAK(0.989)DFK(0.011)K	3	-0.34879	1
fgr00190 Oxidative phosphorylation - Fusarium graminearum	6.34562e-10	41	2.47	I1RWC9	141	K	V-type proton ATPase subunit E OS=Fusarium culmorum OX=5516 GN=FCULG_00002306 PE=3 SV=1	FG08593.1	0.874325	0.0309724	54.539	K(0.874)K(0.126)DYDVVK	3	0.77527	3
fgr00190 Oxidative phosphorylation - Fusarium graminearum	6.34562e-10	41	2.47	I1RWC9	148	K	V-type proton ATPase subunit E OS=Fusarium culmorum OX=5516 GN=FCULG_00002306 PE=3 SV=1	FG08593.1	1	0.000611004	93.374	DYDVVK(1)K	2	0.48532	2
fgr00190 Oxidative phosphorylation - Fusarium graminearum	6.34562e-10	41	2.47	I1RWC9	114	K	V-type proton ATPase subunit E OS=Fusarium culmorum OX=5516 GN=FCULG_00002306 PE=3 SV=1	FG08593.1	0.99815	0.00662055	84.498	DK(0.002)AK(0.998)YQK	3	-0.36042	1
fgr00190 Oxidative phosphorylation - Fusarium graminearum	6.34562e-10	41	2.47	I1RWC9	110	K	V-type proton ATPase subunit E OS=Fusarium culmorum OX=5516 GN=FCULG_00002306 PE=3 SV=1	FG08593.1	1	0.000381697	105.46	LAEGAK(1)DK	2	-0.42916	4
fgr00190 Oxidative phosphorylation - Fusarium graminearum	6.34562e-10	41	2.47	I1RNM7	271	K	Succinate dehydrogenase [ubiquinone] iron-sulfur subunit, mitochondrial OS=Gibberella zeae (strain PH-1 / ATCC MYA-4620 / FGSC 9075 / NRRL 31084) OX=229533 GN=FG05610.1 PE=3 SV=1	FG05610.1	1	0.0156234	78.77	AIAEIK(1)K	3	-0.28617	3
fgr00190 Oxidative phosphorylation - Fusarium graminearum	6.34562e-10	41	2.47	I1RNM7	60	K	Succinate dehydrogenase [ubiquinone] iron-sulfur subunit, mitochondrial OS=Gibberella zeae (strain PH-1 / ATCC MYA-4620 / FGSC 9075 / NRRL 31084) OX=229533 GN=FG05610.1 PE=3 SV=1	FG05610.1	1	6.275e-06	129.34	WNPDTPSEK(1)PR	2	-0.17946	1
fgr00190 Oxidative phosphorylation - Fusarium graminearum	6.34562e-10	41	2.47	I1RNM7	272	K	Succinate dehydrogenase [ubiquinone] iron-sulfur subunit, mitochondrial OS=Gibberella zeae (strain PH-1 / ATCC MYA-4620 / FGSC 9075 / NRRL 31084) OX=229533 GN=FG05610.1 PE=3 SV=1	FG05610.1	1	0.0265032	68.7	K(1)QMAFGN	2	-0.034513	1
fgr00190 Oxidative phosphorylation - Fusarium graminearum	6.34562e-10	41	2.47	I1RNM7	259	K	Succinate dehydrogenase [ubiquinone] iron-sulfur subunit, mitochondrial OS=Gibberella zeae (strain PH-1 / ATCC MYA-4620 / FGSC 9075 / NRRL 31084) OX=229533 GN=FG05610.1 PE=3 SV=1	FG05610.1	1	0.000229639	105.2	ACPK(1)GLNPGK	2	-0.32408	2
fgr00190 Oxidative phosphorylation - Fusarium graminearum	6.34562e-10	41	2.47	I1RNM7	178	K	Succinate dehydrogenase [ubiquinone] iron-sulfur subunit, mitochondrial OS=Gibberella zeae (strain PH-1 / ATCC MYA-4620 / FGSC 9075 / NRRL 31084) OX=229533 GN=FG05610.1 PE=3 SV=1	FG05610.1	1	0.0304452	58.981	QTK(1)EDRR	3	-0.33932	1
fgr00190 Oxidative phosphorylation - Fusarium graminearum	6.34562e-10	41	2.47	I1RNM7	235	K	Succinate dehydrogenase [ubiquinone] iron-sulfur subunit, mitochondrial OS=Gibberella zeae (strain PH-1 / ATCC MYA-4620 / FGSC 9075 / NRRL 31084) OX=229533 GN=FG05610.1 PE=3 SV=1	FG05610.1	1	0.000359692	87.719	K(1)QNLENSMSLYR	2	0.15457	2
fgr00190 Oxidative phosphorylation - Fusarium graminearum	6.34562e-10	41	2.47	I1RNM7	153	K	Succinate dehydrogenase [ubiquinone] iron-sulfur subunit, mitochondrial OS=Gibberella zeae (strain PH-1 / ATCC MYA-4620 / FGSC 9075 / NRRL 31084) OX=229533 GN=FG05610.1 PE=3 SV=1	FG05610.1	1	4.48038e-10	155.08	DLVPDLTHFYK(1)QYK	3	0.70704	1
fgr00190 Oxidative phosphorylation - Fusarium graminearum	6.34562e-10	41	2.47	I1RWA3	40	K	Nadh-ubiquinone oxidoreductase kDa subunit OS=Fusarium langsethiae OX=179993 GN=FLAG1_01884 PE=4 SV=1	FG08566.1	1	0.00346826	104.21	SYPTMK(1)R	2	-1.1164	1
fgr00190 Oxidative phosphorylation - Fusarium graminearum	6.34562e-10	41	2.47	I1RWA3	9	K	Nadh-ubiquinone oxidoreductase kDa subunit OS=Fusarium langsethiae OX=179993 GN=FLAG1_01884 PE=4 SV=1	FG08566.1	1	2.92789e-06	113.71	YAFTK(1)SLR	2	-0.022263	1
fgr00190 Oxidative phosphorylation - Fusarium graminearum	6.34562e-10	41	2.47	V6R3J1	468	K	ATP synthase subunit beta OS=Gibberella zeae (strain PH-1 / ATCC MYA-4620 / FGSC 9075 / NRRL 31084) OX=229533 GN=FGRAMPH1_01T14983 PE=3 SV=1	FGRAMPH1_01T14983	1	1.53808e-07	173.72	LVDLK(1)ETINSFK	3	0.43271	4
fgr00190 Oxidative phosphorylation - Fusarium graminearum	6.34562e-10	41	2.47	V6R3J1	500	K	ATP synthase subunit beta OS=Gibberella zeae (strain PH-1 / ATCC MYA-4620 / FGSC 9075 / NRRL 31084) OX=229533 GN=FGRAMPH1_01T14983 PE=3 SV=1	FGRAMPH1_01T14983	1	8.06086e-15	153.87	AILSGEGDNLPEGAFYMVGDFASAK(1)AK	3	-0.87446	1
fgr00190 Oxidative phosphorylation - Fusarium graminearum	6.34562e-10	41	2.47	I1RA49	197	K	ATP synthase subunit 4 OS=Gibberella zeae OX=5518 GN=FGRA07_06894 PE=4 SV=1	FG00373.1	1	0.00342449	88.177	YEGQVK(1)QR	2	0.20531	1
fgr00190 Oxidative phosphorylation - Fusarium graminearum	6.34562e-10	41	2.47	I1RA49	119	K	ATP synthase subunit 4 OS=Gibberella zeae OX=5518 GN=FGRA07_06894 PE=4 SV=1	FG00373.1	1	0.00173909	69.721	EWAEAQNNK(1)IK	3	0.49734	1
fgr00190 Oxidative phosphorylation - Fusarium graminearum	6.34562e-10	41	2.47	I1RA49	136	K	ATP synthase subunit 4 OS=Gibberella zeae OX=5518 GN=FGRA07_06894 PE=4 SV=1	FG00373.1	1	0.000211335	134.57	ADHTEAVK(1)GR	2	0.52739	2
fgr00190 Oxidative phosphorylation - Fusarium graminearum	6.34562e-10	41	2.47	I1RA49	160	K	ATP synthase subunit 4 OS=Gibberella zeae OX=5518 GN=FGRA07_06894 PE=4 SV=1	FG00373.1	1	6.37166e-06	131.69	NLFQVSK(1)ETAK	2	0.088537	2
fgr00190 Oxidative phosphorylation - Fusarium graminearum	6.34562e-10	41	2.47	I1S0R8	93	K	Cytochrome b-c1 complex subunit 8 OS=Fusarium culmorum OX=5516 GN=FCULG_00009390 PE=4 SV=1	FG10305.1	1	1.57638e-10	141.71	SEYLNSK(1)AGR	2	0.11446	3
fgr00190 Oxidative phosphorylation - Fusarium graminearum	6.34562e-10	41	2.47	I1RE39	39	K	Nadh dehydrogenase ubiquinone fe-s 5 OS=Fusarium sporotrichioides OX=5514 GN=FSPOR_7999 PE=4 SV=1	FG01912.1	1	0.000227248	74.296	K(1)CGLVLEDYYECLHHK	4	-0.44187	1
fgr00190 Oxidative phosphorylation - Fusarium graminearum	6.34562e-10	41	2.47	I1RA52	367	K	NADH dehydrogenase iron-sulfur protein 2 OS=Gibberella zeae OX=5518 GN=FGRA07_06897 PE=3 SV=1	FG00376.1	1	0.00168036	65.842	VEDYK(1)VSPPPR	3	-0.68801	2
fgr00190 Oxidative phosphorylation - Fusarium graminearum	6.34562e-10	41	2.47	I1RAV5	254	K	Ubiquinol-cytochrome c reductase core subunit 2 OS=Fusarium sporotrichioides OX=5514 GN=FSPOR_3957 PE=4 SV=1	FG00644.1	1	2.48815e-06	142.1	TEATK(1)YFGGEQR	2	-0.14374	1
fgr00190 Oxidative phosphorylation - Fusarium graminearum	6.34562e-10	41	2.47	I1RMQ6	70	K	Cytochrome b-c1 complex subunit Rieske, mitochondrial OS=Gibberella zeae (strain PH-1 / ATCC MYA-4620 / FGSC 9075 / NRRL 31084) OX=229533 GN=FG05251.1 PE=4 SV=1	FG05251.1	1	0.0226415	45.939	YVSTGSEGK(1)NK	3	1.1121	1
fgr00190 Oxidative phosphorylation - Fusarium graminearum	6.34562e-10	41	2.47	I1RMQ6	133	K	Cytochrome b-c1 complex subunit Rieske, mitochondrial OS=Gibberella zeae (strain PH-1 / ATCC MYA-4620 / FGSC 9075 / NRRL 31084) OX=229533 GN=FG05251.1 PE=4 SV=1	FG05251.1	1	0.0211017	69.176	GK(1)PVFIR	2	-0.35161	1
fgr00190 Oxidative phosphorylation - Fusarium graminearum	6.34562e-10	41	2.47	I1RRX5	138	K	ATP synthase subunit gamma OS=Gibberella zeae (strain PH-1 / ATCC MYA-4620 / FGSC 9075 / NRRL 31084) OX=229533 GN=FG06875.1 PE=3 SV=1	FG06875.1	1	0.000104123	93.345	FDLVLVGEK(1)AK	3	-0.37718	1
fgr00190 Oxidative phosphorylation - Fusarium graminearum	6.34562e-10	41	2.47	I1RCU4	426	K	Plasma membrane ATPase OS=Gibberella zeae (strain PH-1 / ATCC MYA-4620 / FGSC 9075 / NRRL 31084) OX=229533 GN=FG01425.1 PE=3 SV=1	FG01425.1	1	4.04108e-08	114.72	GIDAIDK(1)AFLK	2	-1.0838	2
fgr00190 Oxidative phosphorylation - Fusarium graminearum	6.34562e-10	41	2.47	I1RCU4	181	K	Plasma membrane ATPase OS=Gibberella zeae (strain PH-1 / ATCC MYA-4620 / FGSC 9075 / NRRL 31084) OX=229533 GN=FG01425.1 PE=3 SV=1	FG01425.1	1	0.000591229	91.313	TLALK(1)AVVLR	2	-0.43831	1
fgr00190 Oxidative phosphorylation - Fusarium graminearum	6.34562e-10	41	2.47	I1RCU4	476	K	Plasma membrane ATPase OS=Gibberella zeae (strain PH-1 / ATCC MYA-4620 / FGSC 9075 / NRRL 31084) OX=229533 GN=FG01425.1 PE=3 SV=1	FG01425.1	1	0.00114533	73.435	IICVK(1)GAPLFVLK	3	0.70281	1
fgr00190 Oxidative phosphorylation - Fusarium graminearum	6.34562e-10	41	2.47	I1RCU4	446	K	Plasma membrane ATPase OS=Gibberella zeae (strain PH-1 / ATCC MYA-4620 / FGSC 9075 / NRRL 31084) OX=229533 GN=FG01425.1 PE=3 SV=1	FG01425.1	1	3.508e-05	82.529	YK(1)VLDFHPFDPVSK	3	2.0668	1
fgr00190 Oxidative phosphorylation - Fusarium graminearum	6.34562e-10	41	2.47	I1RCU4	458	K	Plasma membrane ATPase OS=Gibberella zeae (strain PH-1 / ATCC MYA-4620 / FGSC 9075 / NRRL 31084) OX=229533 GN=FG01425.1 PE=3 SV=1	FG01425.1	1	0.000958217	67.887	VLDFHPFDPVSK(1)K	4	-0.54699	2
fgr00190 Oxidative phosphorylation - Fusarium graminearum	6.34562e-10	41	2.47	I1RCU4	358	K	Plasma membrane ATPase OS=Gibberella zeae (strain PH-1 / ATCC MYA-4620 / FGSC 9075 / NRRL 31084) OX=229533 GN=FG01425.1 PE=3 SV=1	FG01425.1	1	0.00550627	95.352	K(1)QAIVQK	2	-0.75867	1
fgr00190 Oxidative phosphorylation - Fusarium graminearum	6.34562e-10	41	2.47	I1RCU4	430	K	Plasma membrane ATPase OS=Gibberella zeae (strain PH-1 / ATCC MYA-4620 / FGSC 9075 / NRRL 31084) OX=229533 GN=FG01425.1 PE=3 SV=1	FG01425.1	1	0.00221426	107.43	AFLK(1)ALK	2	-0.024743	1
fgr00190 Oxidative phosphorylation - Fusarium graminearum	6.34562e-10	41	2.47	I1RCU4	439	K	Plasma membrane ATPase OS=Gibberella zeae (strain PH-1 / ATCC MYA-4620 / FGSC 9075 / NRRL 31084) OX=229533 GN=FG01425.1 PE=3 SV=1	FG01425.1	1	0.0112219	80.438	AK(1)GVLSK	3	-0.21823	2
fgr00190 Oxidative phosphorylation - Fusarium graminearum	6.34562e-10	41	2.47	I1RCU4	419	K	Plasma membrane ATPase OS=Gibberella zeae (strain PH-1 / ATCC MYA-4620 / FGSC 9075 / NRRL 31084) OX=229533 GN=FG01425.1 PE=3 SV=1	FG01425.1	1	0.00722991	82.417	K(1)GIDAIDK	3	1.1196	2
fgr00190 Oxidative phosphorylation - Fusarium graminearum	6.34562e-10	41	2.47	I1RCU4	459	K	Plasma membrane ATPase OS=Gibberella zeae (strain PH-1 / ATCC MYA-4620 / FGSC 9075 / NRRL 31084) OX=229533 GN=FG01425.1 PE=3 SV=1	FG01425.1	1	6.00546e-07	146.59	K(1)VQAVVESPQGER	2	0.87479	2
fgr00190 Oxidative phosphorylation - Fusarium graminearum	6.34562e-10	41	2.47	I1RCU4	433	K	Plasma membrane ATPase OS=Gibberella zeae (strain PH-1 / ATCC MYA-4620 / FGSC 9075 / NRRL 31084) OX=229533 GN=FG01425.1 PE=3 SV=1	FG01425.1	1	0.0150848	76.035	ALK(1)FYPR	2	0.16239	1
fgr00190 Oxidative phosphorylation - Fusarium graminearum	6.34562e-10	41	2.47	I1RCU4	444	K	Plasma membrane ATPase OS=Gibberella zeae (strain PH-1 / ATCC MYA-4620 / FGSC 9075 / NRRL 31084) OX=229533 GN=FG01425.1 PE=3 SV=1	FG01425.1	1	0.000981555	120.46	GVLSK(1)YK	3	-1.2244	2
fgr00190 Oxidative phosphorylation - Fusarium graminearum	6.34562e-10	41	2.47	I1RAU9	464	K	V-type proton ATPase subunit B OS=Fusarium culmorum OX=5516 GN=FCULG_00003273 PE=3 SV=1	FG00637.1	1	0.00296924	80.986	IYPK(1)ELLNR	2	0.19588	1
fgr00190 Oxidative phosphorylation - Fusarium graminearum	6.34562e-10	41	2.47	I1RAU9	112	K	V-type proton ATPase subunit B OS=Fusarium culmorum OX=5516 GN=FCULG_00003273 PE=3 SV=1	FG00637.1	1	0.00123419	83.206	AIDK(1)GPK	2	-0.87361	1
fgr00190 Oxidative phosphorylation - Fusarium graminearum	6.34562e-10	41	2.47	I1RAU9	400	K	V-type proton ATPase subunit B OS=Fusarium culmorum OX=5516 GN=FCULG_00003273 PE=3 SV=1	FG00637.1	1	3.92429e-05	85.362	KDHGDVSNQLYAK(1)YAIGR	4	0.73248	1
fgr00190 Oxidative phosphorylation - Fusarium graminearum	6.34562e-10	41	2.47	I1RAU9	388	K	V-type proton ATPase subunit B OS=Fusarium culmorum OX=5516 GN=FCULG_00003273 PE=3 SV=1	FG00637.1	1	1.88073e-05	98.592	K(1)DHGDVSNQLYAK	3	-0.63709	1
fgr00190 Oxidative phosphorylation - Fusarium graminearum	6.34562e-10	41	2.47	A0A1C3YLB4	193	K	NADH-ubiquinone oxidoreductase 23 kDa subunit, mitochondrial OS=Gibberella zeae OX=5518 GN=FGRA07_10784 PE=3 SV=1	FGRAMPH1_01T25859	1	0.00920297	59.908	EELLYNK(1)EK	3	-0.65625	1
fgr00190 Oxidative phosphorylation - Fusarium graminearum	6.34562e-10	41	2.47	I1RAA2	80	K	F0 subunit e OS=Fusarium langsethiae OX=179993 GN=FLAG1_04552 PE=4 SV=1	FG00429.1	1	0.000729335	99.283	FDLEK(1)LLLK	2	0.19056	1
fgr00190 Oxidative phosphorylation - Fusarium graminearum	6.34562e-10	41	2.47	I1RAA2	43	K	F0 subunit e OS=Fusarium langsethiae OX=179993 GN=FLAG1_04552 PE=4 SV=1	FG00429.1	1	0.0218939	44.543	AEHAQHEYEK(1)K	4	-0.00080699	1
fgr00190 Oxidative phosphorylation - Fusarium graminearum	6.34562e-10	41	2.47	I1S8F8	180	K	Succinate dehydrogenase [ubiquinone] flavoprotein subunit, mitochondrial OS=Gibberella zeae (strain PH-1 / ATCC MYA-4620 / FGSC 9075 / NRRL 31084) OX=229533 GN=FGRAMPH1_01T24629 PE=3 SV=1	FGRAMPH1_01T24629	1	3.74641e-06	145.31	AFGGQSK(1)EYGK	2	0.97495	1
fgr00190 Oxidative phosphorylation - Fusarium graminearum	6.34562e-10	41	2.47	I1S8F8	169	K	Succinate dehydrogenase [ubiquinone] flavoprotein subunit, mitochondrial OS=Gibberella zeae (strain PH-1 / ATCC MYA-4620 / FGSC 9075 / NRRL 31084) OX=229533 GN=FGRAMPH1_01T24629 PE=3 SV=1	FGRAMPH1_01T24629	1	0.000449501	130.41	TEDGK(1)IYQR	2	-0.32248	2
fgr00190 Oxidative phosphorylation - Fusarium graminearum	6.34562e-10	41	2.47	I1S8F8	509	K	Succinate dehydrogenase [ubiquinone] flavoprotein subunit, mitochondrial OS=Gibberella zeae (strain PH-1 / ATCC MYA-4620 / FGSC 9075 / NRRL 31084) OX=229533 GN=FGRAMPH1_01T24629 PE=3 SV=1	FGRAMPH1_01T24629	1	3.5572e-06	133.15	TADGPK(1)STAEIR	2	-0.45718	2
fgr00190 Oxidative phosphorylation - Fusarium graminearum	6.34562e-10	41	2.47	I1S8F8	429	K	Succinate dehydrogenase [ubiquinone] flavoprotein subunit, mitochondrial OS=Gibberella zeae (strain PH-1 / ATCC MYA-4620 / FGSC 9075 / NRRL 31084) OX=229533 GN=FGRAMPH1_01T24629 PE=3 SV=1	FGRAMPH1_01T24629	1	0.000485744	68.413	YTGEVLTVDEK(1)GEDK	3	-2.5188	1
fgr00190 Oxidative phosphorylation - Fusarium graminearum	6.34562e-10	41	2.47	I1S8F8	622	K	Succinate dehydrogenase [ubiquinone] flavoprotein subunit, mitochondrial OS=Gibberella zeae (strain PH-1 / ATCC MYA-4620 / FGSC 9075 / NRRL 31084) OX=229533 GN=FGRAMPH1_01T24629 PE=3 SV=1	FGRAMPH1_01T24629	1	0.00112025	73.273	QPHGK(1)VDLSYR	3	0.49693	1
fgr00190 Oxidative phosphorylation - Fusarium graminearum	6.34562e-10	41	2.47	I1S8F8	184	K	Succinate dehydrogenase [ubiquinone] flavoprotein subunit, mitochondrial OS=Gibberella zeae (strain PH-1 / ATCC MYA-4620 / FGSC 9075 / NRRL 31084) OX=229533 GN=FGRAMPH1_01T24629 PE=3 SV=1	FGRAMPH1_01T24629	1	3.30825e-05	157.14	EYGK(1)GGQAYR	2	0.39075	1
fgr00190 Oxidative phosphorylation - Fusarium graminearum	6.34562e-10	41	2.47	I1RFJ5	53	K	F-type h+-transporting atpase subunit f OS=Fusarium langsethiae OX=179993 GN=FLAG1_04384 PE=4 SV=1	FGRAMPH1_01T05937	1	0.00690473	85.359	AK(1)GLLGR	2	-0.45515	1
fgr00190 Oxidative phosphorylation - Fusarium graminearum	6.34562e-10	41	2.47	I1RFJ5	51	K	F-type h+-transporting atpase subunit f OS=Fusarium langsethiae OX=179993 GN=FLAG1_04384 PE=4 SV=1	FGRAMPH1_01T05937	1	0.000417694	105.98	GAAPEVK(1)AK	2	0.082501	1
fgr00190 Oxidative phosphorylation - Fusarium graminearum	6.34562e-10	41	2.47	I1RFJ5	62	K	F-type h+-transporting atpase subunit f OS=Fusarium langsethiae OX=179993 GN=FLAG1_04384 PE=4 SV=1	FGRAMPH1_01T05937	1	0.0278714	51.346	YQAK(1)HFGK	3	1.0907	1
fgr00190 Oxidative phosphorylation - Fusarium graminearum	6.34562e-10	41	2.47	I1RFJ5	41	K	F-type h+-transporting atpase subunit f OS=Fusarium langsethiae OX=179993 GN=FLAG1_04384 PE=4 SV=1	FGRAMPH1_01T05937	1	0.000130672	130.66	VVSFYEK(1)LPR	2	0.67143	2
fgr00190 Oxidative phosphorylation - Fusarium graminearum	6.34562e-10	41	2.47	A0A1C3YHL8	44	K	Mitochondrial atp synthase epsilon chain protein OS=Fusarium langsethiae OX=179993 GN=FLAG1_00932 PE=4 SV=1	FGRAMPH1_01T00823	0.999904	0.0351366	56.721	SLK(1)DDKR	3	-0.12048	1
fgr00190 Oxidative phosphorylation - Fusarium graminearum	6.34562e-10	41	2.47	A0A1C3YHL8	47	K	Mitochondrial atp synthase epsilon chain protein OS=Fusarium langsethiae OX=179993 GN=FLAG1_00932 PE=4 SV=1	FGRAMPH1_01T00823	0.999991	0.00665996	90.709	SLKDDK(1)R	2	0.22885	1
fgr00190 Oxidative phosphorylation - Fusarium graminearum	6.34562e-10	41	2.47	I1RXE6	158	K	Succinate dehydrogenase cytochrome B subunit, mitochondrial OS=Fusarium culmorum OX=5516 GN=FCULG_00012015 PE=4 SV=1	FG09012.1	1	0.00408673	60.255	HLLYDAGK(1)GFAK	3	0.71803	1
fgr00190 Oxidative phosphorylation - Fusarium graminearum	6.34562e-10	41	2.47	A0A1C3YKH2	46	K	Cytochrome c oxidase subunit OS=Gibberella zeae (strain PH-1 / ATCC MYA-4620 / FGSC 9075 / NRRL 31084) OX=229533 GN=FGRAMPH1_01T19907 PE=3 SV=1	FGRAMPH1_01T19907	1	1.20522e-05	101.53	CIIAK(1)GEDFAPCR	2	-0.71075	2
fgr00190 Oxidative phosphorylation - Fusarium graminearum	6.34562e-10	41	2.47	I1RY21	60	K	NADH dehydrogenase [ubiquinone] flavoprotein 1, mitochondrial OS=Gibberella zeae (strain PH-1 / ATCC MYA-4620 / FGSC 9075 / NRRL 31084) OX=229533 GN=FG09250.1 PE=3 SV=1	FG09250.1	1	0.00958551	78.77	K(1)MGDWHK	3	1.0822	1
fgr00190 Oxidative phosphorylation - Fusarium graminearum	6.34562e-10	41	2.47	I1RY21	56	K	NADH dehydrogenase [ubiquinone] flavoprotein 1, mitochondrial OS=Gibberella zeae (strain PH-1 / ATCC MYA-4620 / FGSC 9075 / NRRL 31084) OX=229533 GN=FG09250.1 PE=3 SV=1	FG09250.1	1	0.000255803	112.3	YPVDLK(1)SAR	2	0.5752	2
fgr00190 Oxidative phosphorylation - Fusarium graminearum	6.34562e-10	41	2.47	I1RY21	83	K	NADH dehydrogenase [ubiquinone] flavoprotein 1, mitochondrial OS=Gibberella zeae (strain PH-1 / ATCC MYA-4620 / FGSC 9075 / NRRL 31084) OX=229533 GN=FG09250.1 PE=3 SV=1	FG09250.1	1	5.81243e-06	91.969	GHDWIISEVK(1)ASGLR	3	-0.4452	1
fgr00190 Oxidative phosphorylation - Fusarium graminearum	6.34562e-10	41	2.47	I1RY21	307	K	NADH dehydrogenase [ubiquinone] flavoprotein 1, mitochondrial OS=Gibberella zeae (strain PH-1 / ATCC MYA-4620 / FGSC 9075 / NRRL 31084) OX=229533 GN=FG09250.1 PE=3 SV=1	FG09250.1	1	0.0016318	66.486	ELIDK(1)HCGGVR	3	0.65343	1
fgr00190 Oxidative phosphorylation - Fusarium graminearum	6.34562e-10	41	2.47	I1RY21	406	K	NADH dehydrogenase [ubiquinone] flavoprotein 1, mitochondrial OS=Gibberella zeae (strain PH-1 / ATCC MYA-4620 / FGSC 9075 / NRRL 31084) OX=229533 GN=FG09250.1 PE=3 SV=1	FG09250.1	1	0.00139881	104.01	RFEK(1)GQAR	2	-0.13963	3
fgr00190 Oxidative phosphorylation - Fusarium graminearum	6.34562e-10	41	2.47	A0A0E0RPV7	97	K	Ubiquinol-cytochrome c reductase subunit 9 OS=Gibberella zeae OX=5518 GN=FGRA07_04030 PE=4 SV=1	FG01195.1	1	3.14701e-06	116.03	HK(1)FIEGGDEDEE	2	0.22358	5
fgr00190 Oxidative phosphorylation - Fusarium graminearum	6.34562e-10	41	2.47	A0A098D8J9	531	K	External alternative NAD(P)H-ubiquinone oxidoreductase B1, mitochondrial OS=Fusarium culmorum OX=5516 GN=FCULG_00011339 PE=4 SV=1	FG02477.1	1	0.0100607	78.516	GVADDVK(1)K	2	-0.18181	1
fgr00190 Oxidative phosphorylation - Fusarium graminearum	6.34562e-10	41	2.47	I1RG12	42	K	V-type proton ATPase subunit G OS=Gibberella zeae (strain PH-1 / ATCC MYA-4620 / FGSC 9075 / NRRL 31084) OX=229533 GN=FG02661.1 PE=3 SV=1	FG02661.1	1	6.70805e-12	133.16	EARDEAK(1)QEIADYK	3	-0.61189	3
fgr00190 Oxidative phosphorylation - Fusarium graminearum	6.34562e-10	41	2.47	I1RG12	49	K	V-type proton ATPase subunit G OS=Gibberella zeae (strain PH-1 / ATCC MYA-4620 / FGSC 9075 / NRRL 31084) OX=229533 GN=FG02661.1 PE=3 SV=1	FG02661.1	1	0.000871508	96.229	QEIADYK(1)AK	3	0.49587	2
fgr00190 Oxidative phosphorylation - Fusarium graminearum	6.34562e-10	41	2.47	I1S8S9	321	K	Protein-lysine N-methyltransferase EFM5 OS=Gibberella zeae OX=5518 GN=EFM5 PE=3 SV=1	FG07957.1	1	0.000108658	77.185	EFLDQVIDPK(1)AK	3	-0.22028	1
fgr00190 Oxidative phosphorylation - Fusarium graminearum	6.34562e-10	41	2.47	I1RX39	40	K	Cytochrome c oxidase subunit 6a OS=Fusarium longipes OX=694270 GN=FLONG3_9860 PE=3 SV=1	FG08888.1	1	2.43275e-08	121.99	QHIK(1)EHAAGTTELWK	4	1.4298	1
fgr00190 Oxidative phosphorylation - Fusarium graminearum	6.34562e-10	41	2.47	I1RX39	51	K	Cytochrome c oxidase subunit 6a OS=Fusarium longipes OX=694270 GN=FLONG3_9860 PE=3 SV=1	FG08888.1	1	9.24114e-06	108.35	EHAAGTTELWK(1)K	3	0.030417	1
fgr00190 Oxidative phosphorylation - Fusarium graminearum	6.34562e-10	41	2.47	I1RAM9	309	K	Cytochrome c1 OS=Gibberella zeae OX=5518 GN=FGRA07_07072 PE=4 SV=1	FG00561.1	1	0.000733961	74.611	K(1)IAYDPPK	3	-0.12009	3
fgr00190 Oxidative phosphorylation - Fusarium graminearum	6.34562e-10	41	2.47	I1RAM9	316	K	Cytochrome c1 OS=Gibberella zeae OX=5518 GN=FGRA07_07072 PE=4 SV=1	FG00561.1	1	0.00313522	66.056	IAYDPPK(1)EVK	3	0.16409	1
fgr00190 Oxidative phosphorylation - Fusarium graminearum	6.34562e-10	41	2.47	A0A1C3YI53	166	K	Inorganic pyrophosphatase OS=Gibberella zeae OX=5518 GN=FGRA07_07009 PE=4 SV=1	FGRAMPH1_01T01267	1	0.00280361	76.073	WTNAK(1)LEISK	2	1.5451	1
fgr00190 Oxidative phosphorylation - Fusarium graminearum	6.34562e-10	41	2.47	A0A1C3YI53	171	K	Inorganic pyrophosphatase OS=Gibberella zeae OX=5518 GN=FGRA07_07009 PE=4 SV=1	FGRAMPH1_01T01267	1	0.000466386	76.073	LEISK(1)EELLNPIK	3	-0.72728	1
fgr00190 Oxidative phosphorylation - Fusarium graminearum	6.34562e-10	41	2.47	A0A1C3YI53	343	K	Inorganic pyrophosphatase OS=Gibberella zeae OX=5518 GN=FGRA07_07009 PE=4 SV=1	FGRAMPH1_01T01267	1	4.35496e-09	112.88	LVTGK(1)TPAGGVSTTNVTVQHSPTR	3	0.22343	1
fgr00190 Oxidative phosphorylation - Fusarium graminearum	6.34562e-10	41	2.47	I1RKB7	74	K	Cytochrome c oxidase polypeptide V OS=Gibberella zeae OX=5518 GN=FGRA07_03347 PE=4 SV=1	FG04315.1	1	4.82826e-08	117.08	MQSNWTELTLQEK(1)K	3	-0.39233	1
fgr00190 Oxidative phosphorylation - Fusarium graminearum	6.34562e-10	41	2.47	I1RYT8	118	K	NADH-ubiquinone oxidoreductase OS=Gibberella zeae (strain PH-1 / ATCC MYA-4620 / FGSC 9075 / NRRL 31084) OX=229533 GN=FG09547.1 PE=3 SV=1	FG09547.1	1	3.63416e-07	108.63	PAEWK(1)LNK	3	-0.19747	3
fgr00190 Oxidative phosphorylation - Fusarium graminearum	6.34562e-10	41	2.47	I1RYT8	71	K	NADH-ubiquinone oxidoreductase OS=Gibberella zeae (strain PH-1 / ATCC MYA-4620 / FGSC 9075 / NRRL 31084) OX=229533 GN=FG09547.1 PE=3 SV=1	FG09547.1	1	1.25144e-08	117.3	NENPGRGEFECLK(1)EGR	3	-0.00048019	5
fgr00190 Oxidative phosphorylation - Fusarium graminearum	6.34562e-10	41	2.47	I1RYT8	97	K	NADH-ubiquinone oxidoreductase OS=Gibberella zeae (strain PH-1 / ATCC MYA-4620 / FGSC 9075 / NRRL 31084) OX=229533 GN=FG09547.1 PE=3 SV=1	FG09547.1	1	3.25314e-06	112.13	K(1)HWECLDDRNHQLWQCR	5	0.092803	4
fgr00190 Oxidative phosphorylation - Fusarium graminearum	6.34562e-10	41	2.47	I1RYT8	58	K	NADH-ubiquinone oxidoreductase OS=Gibberella zeae (strain PH-1 / ATCC MYA-4620 / FGSC 9075 / NRRL 31084) OX=229533 GN=FG09547.1 PE=3 SV=1	FG09547.1	1	2.29781e-11	169.94	DYNDDYMQCK(1)NENPGR	3	-0.22928	5
fgr00190 Oxidative phosphorylation - Fusarium graminearum	6.34562e-10	41	2.47	I1RYT8	121	K	NADH-ubiquinone oxidoreductase OS=Gibberella zeae (strain PH-1 / ATCC MYA-4620 / FGSC 9075 / NRRL 31084) OX=229533 GN=FG09547.1 PE=3 SV=1	FG09547.1	1	0.000351198	93.096	LNK(1)CVFDNMK	3	-1.9955	1
fgr00190 Oxidative phosphorylation - Fusarium graminearum	6.34562e-10	41	2.47	I1S5X9	60	K	NADH dehydrogenase [ubiquinone] 1 beta subcomplex subunit 7 OS=Fusarium culmorum OX=5516 GN=FCULG_00007040 PE=4 SV=1	FGRAMPH1_01T15373	1	2.25963e-06	130.56	HSYEK(1)CQYVEFK	4	-0.58671	3
fgr00190 Oxidative phosphorylation - Fusarium graminearum	6.34562e-10	41	2.47	I1S5X9	50	K	NADH dehydrogenase [ubiquinone] 1 beta subcomplex subunit 7 OS=Fusarium culmorum OX=5516 GN=FCULG_00007040 PE=4 SV=1	FGRAMPH1_01T15373	1	7.75375e-07	137.93	DTWYAPWK(1)CSDER	3	0.75893	2
fgr00190 Oxidative phosphorylation - Fusarium graminearum	6.34562e-10	41	2.47	I1S5X9	67	K	NADH dehydrogenase [ubiquinone] 1 beta subcomplex subunit 7 OS=Fusarium culmorum OX=5516 GN=FCULG_00007040 PE=4 SV=1	FGRAMPH1_01T15373	1	0.00119993	109.66	CQYVEFK(1)K	2	-0.67359	1
fgr00190 Oxidative phosphorylation - Fusarium graminearum	6.34562e-10	41	2.47	I1S5X9	39	K	NADH dehydrogenase [ubiquinone] 1 beta subcomplex subunit 7 OS=Fusarium culmorum OX=5516 GN=FCULG_00007040 PE=4 SV=1	FGRAMPH1_01T15373	1	0.0160992	49.298	DSCAHLLIPLNK(1)CR	3	1.1191	1
fgr00190 Oxidative phosphorylation - Fusarium graminearum	6.34562e-10	41	2.47	I1S5X9	21	K	NADH dehydrogenase [ubiquinone] 1 beta subcomplex subunit 7 OS=Fusarium culmorum OX=5516 GN=FCULG_00007040 PE=4 SV=1	FGRAMPH1_01T15373	1	0.000555972	103.01	DAK(1)LPLAYR	3	-0.89422	3
fgr00190 Oxidative phosphorylation - Fusarium graminearum	6.34562e-10	41	2.47	I1S5X9	72	K	NADH dehydrogenase [ubiquinone] 1 beta subcomplex subunit 7 OS=Fusarium culmorum OX=5516 GN=FCULG_00007040 PE=4 SV=1	FGRAMPH1_01T15373	1	0.0260894	54.722	VAK(1)MDELR	2	-0.062236	1
fgr00190 Oxidative phosphorylation - Fusarium graminearum	6.34562e-10	41	2.47	I1S5X9	80	K	NADH dehydrogenase [ubiquinone] 1 beta subcomplex subunit 7 OS=Fusarium culmorum OX=5516 GN=FCULG_00007040 PE=4 SV=1	FGRAMPH1_01T15373	1	0.031632	60.478	ESK(1)GGAR	2	-0.35407	1
fgr00190 Oxidative phosphorylation - Fusarium graminearum	6.34562e-10	41	2.47	I1S0Q7	55	K	Cytochrome b-c1 complex subunit 7 OS=Gibberella zeae (strain PH-1 / ATCC MYA-4620 / FGSC 9075 / NRRL 31084) OX=229533 GN=FG10293.1 PE=3 SV=1	FG10293.1	1	7.60206e-06	92.439	YDDLLEEENETAQAALK(1)R	3	-0.95473	1
fgr00190 Oxidative phosphorylation - Fusarium graminearum	6.34562e-10	41	2.47	A0A1C3YI20	238	K	ATP synthase subunit alpha OS=Gibberella zeae (strain PH-1 / ATCC MYA-4620 / FGSC 9075 / NRRL 31084) OX=229533 GN=FGRAMPH1_01T02695 PE=3 SV=1	FGRAMPH1_01T02695	1	0.000371363	108.47	WNDGNDEK(1)K	2	-1.0239	2
fgr00190 Oxidative phosphorylation - Fusarium graminearum	6.34562e-10	41	2.47	A0A1C3YI20	217	K	ATP synthase subunit alpha OS=Gibberella zeae (strain PH-1 / ATCC MYA-4620 / FGSC 9075 / NRRL 31084) OX=229533 GN=FGRAMPH1_01T02695 PE=3 SV=1	FGRAMPH1_01T02695	1	3.09839e-06	91.932	QTGK(1)TAVGLDTILNQK	3	2.4357	1
fgr00190 Oxidative phosphorylation - Fusarium graminearum	6.34562e-10	41	2.47	A0A1C3YI20	229	K	ATP synthase subunit alpha OS=Gibberella zeae (strain PH-1 / ATCC MYA-4620 / FGSC 9075 / NRRL 31084) OX=229533 GN=FGRAMPH1_01T02695 PE=3 SV=1	FGRAMPH1_01T02695	1	3.34847e-10	181.67	TAVGLDTILNQK(1)R	2	-0.87637	2
fgr00190 Oxidative phosphorylation - Fusarium graminearum	6.34562e-10	41	2.47	A0A1C3YI20	125	K	ATP synthase subunit alpha OS=Gibberella zeae (strain PH-1 / ATCC MYA-4620 / FGSC 9075 / NRRL 31084) OX=229533 GN=FGRAMPH1_01T02695 PE=3 SV=1	FGRAMPH1_01T02695	1	0.00110043	91.313	LVK(1)EGETVK	2	0.92555	1
fgr00190 Oxidative phosphorylation - Fusarium graminearum	6.34562e-10	41	2.47	A0A1C3YI20	160	K	ATP synthase subunit alpha OS=Gibberella zeae (strain PH-1 / ATCC MYA-4620 / FGSC 9075 / NRRL 31084) OX=229533 GN=FGRAMPH1_01T02695 PE=3 SV=1	FGRAMPH1_01T02695	1	2.62437e-06	102.89	VVDALGNPIDGK(1)GPINTK	3	-0.34281	1
fgr00190 Oxidative phosphorylation - Fusarium graminearum	6.34562e-10	41	2.47	I1RMK7	472	K	Nadh-ubiquinone oxidoreductase 78 kDa subunit, mitochondrial OS=Fusarium sporotrichioides OX=5514 GN=FSPOR_9579 PE=3 SV=1	FG05198.1	1	0.000292658	75.589	TALSGPFGETLK(1)NAK	3	-0.77651	1
fgr00190 Oxidative phosphorylation - Fusarium graminearum	6.34562e-10	41	2.47	I1RMK7	161	K	Nadh-ubiquinone oxidoreductase 78 kDa subunit, mitochondrial OS=Fusarium sporotrichioides OX=5514 GN=FSPOR_9579 PE=3 SV=1	FG05198.1	1	0.00764356	75.213	FHEVGGK(1)R	3	0.0022803	1
fgr00190 Oxidative phosphorylation - Fusarium graminearum	6.34562e-10	41	2.47	I1RMK7	302	K	Nadh-ubiquinone oxidoreductase 78 kDa subunit, mitochondrial OS=Fusarium sporotrichioides OX=5514 GN=FSPOR_9579 PE=3 SV=1	FG05198.1	1	0.0473307	42.243	FACDGLK(1)TQR	2	-0.20641	1
fgr00190 Oxidative phosphorylation - Fusarium graminearum	6.34562e-10	41	2.47	I1RMK7	293	K	Nadh-ubiquinone oxidoreductase 78 kDa subunit, mitochondrial OS=Fusarium sporotrichioides OX=5514 GN=FSPOR_9579 PE=3 SV=1	FG05198.1	1	3.6454e-17	212.32	LNDDVNEEWIDDK(1)TR	2	-1.147	3
fgr00190 Oxidative phosphorylation - Fusarium graminearum	6.34562e-10	41	2.47	I1RMK7	167	K	Nadh-ubiquinone oxidoreductase 78 kDa subunit, mitochondrial OS=Fusarium sporotrichioides OX=5514 GN=FSPOR_9579 PE=3 SV=1	FG05198.1	1	6.11379e-06	109.44	AVEDK(1)NIGPLIK	2	-0.52944	2
fgr00190 Oxidative phosphorylation - Fusarium graminearum	6.34562e-10	41	2.47	I1RMK7	113	K	Nadh-ubiquinone oxidoreductase 78 kDa subunit, mitochondrial OS=Fusarium sporotrichioides OX=5514 GN=FSPOR_9579 PE=3 SV=1	FG05198.1	1	0.00786966	59.198	TNSPLTHK(1)AR	3	2.1262	1
fgr00190 Oxidative phosphorylation - Fusarium graminearum	6.34562e-10	41	2.47	I1RMK7	504	K	Nadh-ubiquinone oxidoreductase 78 kDa subunit, mitochondrial OS=Fusarium sporotrichioides OX=5514 GN=FSPOR_9579 PE=3 SV=1	FG05198.1	1	5.91336e-09	113.77	AYYETIGTFVDK(1)HASNFR	3	0.20676	1
fgr00190 Oxidative phosphorylation - Fusarium graminearum	6.34562e-10	41	2.47	I1RCK9	243	K	V-type proton ATPase subunit C OS=Gibberella zeae (strain PH-1 / ATCC MYA-4620 / FGSC 9075 / NRRL 31084) OX=229533 GN=FGRAMPH1_01T03281 PE=3 SV=1	FGRAMPH1_01T03281	1	0.00867935	58.592	HSAEFLAK(1)CR	3	1.1644	1
fgr00190 Oxidative phosphorylation - Fusarium graminearum	6.34562e-10	41	2.47	I1RCK9	329	K	V-type proton ATPase subunit C OS=Gibberella zeae (strain PH-1 / ATCC MYA-4620 / FGSC 9075 / NRRL 31084) OX=229533 GN=FGRAMPH1_01T03281 PE=3 SV=1	FGRAMPH1_01T03281	1	0.00719508	67.414	TTSK(1)LAPK	2	0.5314	1
fgr00190 Oxidative phosphorylation - Fusarium graminearum	6.34562e-10	41	2.47	I1RCK9	255	K	V-type proton ATPase subunit C OS=Gibberella zeae (strain PH-1 / ATCC MYA-4620 / FGSC 9075 / NRRL 31084) OX=229533 GN=FGRAMPH1_01T03281 PE=3 SV=1	FGRAMPH1_01T03281	1	0.000397922	106.4	QFK(1)YVEGGR	2	-0.20238	1
fgr00190 Oxidative phosphorylation - Fusarium graminearum	6.34562e-10	41	2.47	I1RCK9	325	K	V-type proton ATPase subunit C OS=Gibberella zeae (strain PH-1 / ATCC MYA-4620 / FGSC 9075 / NRRL 31084) OX=229533 GN=FGRAMPH1_01T03281 PE=3 SV=1	FGRAMPH1_01T03281	1	4.25775e-08	109.79	YGLPLDYVTALVK(1)TTSK	3	0.85836	1
fgr00190 Oxidative phosphorylation - Fusarium graminearum	6.34562e-10	41	2.47	I1RCK9	235	K	V-type proton ATPase subunit C OS=Gibberella zeae (strain PH-1 / ATCC MYA-4620 / FGSC 9075 / NRRL 31084) OX=229533 GN=FGRAMPH1_01T03281 PE=3 SV=1	FGRAMPH1_01T03281	1	0.00548065	67.334	K(1)HSAEFLAK	3	-0.25257	1
fgr00190 Oxidative phosphorylation - Fusarium graminearum	6.34562e-10	41	2.47	A0A1C3YM60	42	K	ATP synthase subunit d, mitochondrial OS=Fusarium venenatum OX=56646 PE=3 SV=1	FGRAMPH1_01T10261	1	4.03399e-09	122.14	K(1)VQQLQEQPTTVDFSQYR	3	-0.41673	1
fgr00190 Oxidative phosphorylation - Fusarium graminearum	6.34562e-10	41	2.47	A0A1C3YM60	73	K	ATP synthase subunit d, mitochondrial OS=Fusarium venenatum OX=56646 PE=3 SV=1	FGRAMPH1_01T10261	1	0.000151369	97.463	NQAIIDEIEK(1)R	2	2.1706	1
fgr00190 Oxidative phosphorylation - Fusarium graminearum	6.34562e-10	41	2.47	I1RAW3	99	K	F-type h+-transporting atpase subunit g OS=Fusarium langsethiae OX=179993 GN=FLAG1_01771 PE=4 SV=1	FG00656.1	1	7.91047e-09	131.66	VGLELGK(1)FVFHNQK	3	0.73819	1
fgr00190 Oxidative phosphorylation - Fusarium graminearum	6.34562e-10	41	2.47	I1RAW3	174	K	F-type h+-transporting atpase subunit g OS=Fusarium langsethiae OX=179993 GN=FLAG1_01771 PE=4 SV=1	FG00656.1	1	0.0135881	77.741	FK(1)LVGYR	2	-0.49046	1
fgr00190 Oxidative phosphorylation - Fusarium graminearum	6.34562e-10	41	2.47	I1RAW3	34	K	F-type h+-transporting atpase subunit g OS=Fusarium langsethiae OX=179993 GN=FLAG1_01771 PE=4 SV=1	FG00656.1	1	5.51582e-06	110.9	AAENAK(1)QAATR	2	-0.35027	1
fgr00190 Oxidative phosphorylation - Fusarium graminearum	6.34562e-10	41	2.47	I1RAW3	75	K	F-type h+-transporting atpase subunit g OS=Fusarium langsethiae OX=179993 GN=FLAG1_01771 PE=4 SV=1	FG00656.1	1	0.000149065	105.13	TGK(1)IIGFVER	3	1.7424	1
fgr00190 Oxidative phosphorylation - Fusarium graminearum	6.34562e-10	41	2.47	A0A098DLF1	35	K	Vacuolar ATP synthase subunit D OS=Gibberella zeae OX=5518 GN=FGRA07_03318 PE=4 SV=1	FG04285.1	1	4.17952e-06	111.27	GAEIGHSLLK(1)R	3	0.52136	1
fgr00190 Oxidative phosphorylation - Fusarium graminearum	6.34562e-10	41	2.47	A0A098DLF1	56	K	Vacuolar ATP synthase subunit D OS=Gibberella zeae OX=5518 GN=FGRA07_03318 PE=4 SV=1	FG04285.1	1	0.00215587	110.38	RIDEAK(1)RK	4	0.058746	4
fgr00190 Oxidative phosphorylation - Fusarium graminearum	6.34562e-10	41	2.47	I1RS90	772	K	Vacuolar ATP synthase catalytic subunit A OS=Gibberella zeae OX=5518 GN=FGRA07_05286 PE=3 SV=1	FGRAMPH1_01T23721	1	1.23716e-08	111.78	QLK(1)FEVPTDGQEVITK	3	0.30163	1
fgr00190 Oxidative phosphorylation - Fusarium graminearum	6.34562e-10	41	2.47	I1RS90	756	K	Vacuolar ATP synthase catalytic subunit A OS=Gibberella zeae OX=5518 GN=FGRA07_05286 PE=3 SV=1	FGRAMPH1_01T23721	1	0.00166204	69.352	VIAQGQSWAK(1)VR	2	-2.9205	1
fgr00190 Oxidative phosphorylation - Fusarium graminearum	6.34562e-10	41	2.47	I1RS90	326	K	Vacuolar ATP synthase catalytic subunit A OS=Gibberella zeae OX=5518 GN=FGRA07_05286 PE=3 SV=1	FGRAMPH1_01T23721	1	0.0064645	66.486	K(1)WEFTPSVK	3	0.042506	2
fgr00190 Oxidative phosphorylation - Fusarium graminearum	6.34562e-10	41	2.47	I1RS90	414	K	Vacuolar ATP synthase catalytic subunit A OS=Gibberella zeae OX=5518 GN=FGRA07_05286 PE=3 SV=1	FGRAMPH1_01T23721	1	4.46709e-05	80.245	K(1)SADQPFIVGQR	3	3.2858	1
fgr00190 Oxidative phosphorylation - Fusarium graminearum	6.34562e-10	41	2.47	I1RS90	785	K	Vacuolar ATP synthase catalytic subunit A OS=Gibberella zeae OX=5518 GN=FGRA07_05286 PE=3 SV=1	FGRAMPH1_01T23721	1	0.0120489	54.276	FEVPTDGQEVITK(1)R	3	-0.6819	1
fgr00650 Butanoate metabolism - Fusarium graminearum	0.849921	4	0.71	I1RNH4	431	K	4-aminobutyrate aminotransferase OS=Gibberella zeae OX=5518 GN=FGRA07_01702 PE=3 SV=1	FG05554.1	1	0.000183367	119.27	K(1)YPGQIENLR	2	0.56393	1
fgr00650 Butanoate metabolism - Fusarium graminearum	0.849921	4	0.71	I1RY81	369	K	Acetyl-CoA acetyltransferase IB OS=Gibberella zeae OX=5518 GN=FGRA07_09291 PE=3 SV=1	FG09321.1	1	2.20136e-06	134.98	IVTTLTSVLK(1)ER	3	-0.18547	1
fgr00650 Butanoate metabolism - Fusarium graminearum	0.849921	4	0.71	I1RD80	404	K	Glutamate decarboxylase OS=Gibberella zeae (strain PH-1 / ATCC MYA-4620 / FGSC 9075 / NRRL 31084) OX=229533 GN=FG01572.1 PE=3 SV=1	FG01572.1	1	0.051944	40.103	LGK(1)HGYR	3	-0.085842	1
fgr00650 Butanoate metabolism - Fusarium graminearum	0.849921	4	0.71	I1RJC5	359	K	Succinate-semialdehyde dehydrogenase OS=Fusarium sporotrichioides OX=5514 GN=FSPOR_1340 PE=4 SV=1	FG03936.1	1	0.000918306	123.21	DAVSK(1)GAR	2	-1.4874	1
fgr00650 Butanoate metabolism - Fusarium graminearum	0.849921	4	0.71	I1RJC5	313	K	Succinate-semialdehyde dehydrogenase OS=Fusarium sporotrichioides OX=5514 GN=FSPOR_1340 PE=4 SV=1	FG03936.1	1	1.4611e-09	136.24	FLVQSAVYDK(1)FLQR	3	0.79334	1
fgr00650 Butanoate metabolism - Fusarium graminearum	0.849921	4	0.71	I1RJC5	290	K	Succinate-semialdehyde dehydrogenase OS=Fusarium sporotrichioides OX=5514 GN=FSPOR_1340 PE=4 SV=1	FG03936.1	1	0.00255347	95.815	ELVGLK(1)WR	2	0.29064	1
fgr00430 Taurine and hypotaurine metabolism - Fusarium graminearum	0.4156	3	1.3	I1S273	512	K	Gamma-glutamyltransferase OS=Fusarium culmorum OX=5516 GN=FCULG_00010819 PE=4 SV=1	FG10859.1	1	0.0008041	79.036	K(1)FSSYDVPSLK	3	-0.47526	1
fgr00430 Taurine and hypotaurine metabolism - Fusarium graminearum	0.4156	3	1.3	I1S273	90	K	Gamma-glutamyltransferase OS=Fusarium culmorum OX=5516 GN=FCULG_00010819 PE=4 SV=1	FG10859.1	1	3.16119e-06	113.43	DK(1)DGQYEAIDFR	2	-2.365	1
fgr00430 Taurine and hypotaurine metabolism - Fusarium graminearum	0.4156	3	1.3	I1S273	522	K	Gamma-glutamyltransferase OS=Fusarium culmorum OX=5516 GN=FCULG_00010819 PE=4 SV=1	FG10859.1	1	3.16643e-06	113.69	KFSSYDVPSLK(1)ER	3	0.84102	2
fgr00430 Taurine and hypotaurine metabolism - Fusarium graminearum	0.4156	3	1.3	I1S273	511	K	Gamma-glutamyltransferase OS=Fusarium culmorum OX=5516 GN=FCULG_00010819 PE=4 SV=1	FG10859.1	1	5.51235e-06	91.812	VHNQLMPNTLLVEK(1)K	3	-0.43326	3
fgr00430 Taurine and hypotaurine metabolism - Fusarium graminearum	0.4156	3	1.3	I1S273	140	K	Gamma-glutamyltransferase OS=Fusarium culmorum OX=5516 GN=FCULG_00010819 PE=4 SV=1	FG10859.1	1	0.0253462	55.531	GFEYAHK(1)K	3	0.58303	1
fgr00430 Taurine and hypotaurine metabolism - Fusarium graminearum	0.4156	3	1.3	A0A098DS79	170	K	Gamma-glutamyltransferase OS=Fusarium langsethiae OX=179993 GN=FLAG1_05016 PE=4 SV=1	FG09141.1	1	1.73019e-13	133.96	YGSLPWSQLVQPAIK(1)VAR	3	0.95006	1
fgr00430 Taurine and hypotaurine metabolism - Fusarium graminearum	0.4156	3	1.3	A0A098DS79	457	K	Gamma-glutamyltransferase OS=Fusarium langsethiae OX=179993 GN=FLAG1_05016 PE=4 SV=1	FG09141.1	1	6.10549e-15	157.14	PGK(1)RPLSSISTTIVEDADGK	3	-0.37466	1
fgr00430 Taurine and hypotaurine metabolism - Fusarium graminearum	0.4156	3	1.3	A0A098DS79	221	K	Gamma-glutamyltransferase OS=Fusarium langsethiae OX=179993 GN=FLAG1_05016 PE=4 SV=1	FG09141.1	1	0.0472708	53.968	FGEK(1)LTR	2	-0.0087449	1
fgr00430 Taurine and hypotaurine metabolism - Fusarium graminearum	0.4156	3	1.3	A0A098DS79	474	K	Gamma-glutamyltransferase OS=Fusarium langsethiae OX=179993 GN=FLAG1_05016 PE=4 SV=1	FG09141.1	1	1.99786e-35	211.14	RPLSSISTTIVEDADGK(1)VSLVTGSAGGSR	4	1.7354	3
fgr00430 Taurine and hypotaurine metabolism - Fusarium graminearum	0.4156	3	1.3	A0A098DS79	217	K	Gamma-glutamyltransferase OS=Fusarium langsethiae OX=179993 GN=FLAG1_05016 PE=4 SV=1	FG09141.1	1	0.00331425	101.54	LVK(1)FGEK	3	-0.27246	2
fgr00430 Taurine and hypotaurine metabolism - Fusarium graminearum	0.4156	3	1.3	A0A098DS79	259	K	Gamma-glutamyltransferase OS=Fusarium langsethiae OX=179993 GN=FLAG1_05016 PE=4 SV=1	FG09141.1	1	0.00122392	73.927	EK(1)GIMTMDDLK	3	1.3208	7
fgr00430 Taurine and hypotaurine metabolism - Fusarium graminearum	0.4156	3	1.3	A0A098DS79	376	K	Gamma-glutamyltransferase OS=Fusarium langsethiae OX=179993 GN=FLAG1_05016 PE=4 SV=1	FG09141.1	1	0.00017323	124.42	ALALK(1)DYDPK	2	0.86973	3
fgr00430 Taurine and hypotaurine metabolism - Fusarium graminearum	0.4156	3	1.3	A0A098DS79	138	K	Gamma-glutamyltransferase OS=Fusarium langsethiae OX=179993 GN=FLAG1_05016 PE=4 SV=1	FG09141.1	1	1.35298e-05	89.831	NNVNESISGGK(1)ASGVPGELR	3	-0.2038	1
fgr00430 Taurine and hypotaurine metabolism - Fusarium graminearum	0.4156	3	1.3	I1RD80	404	K	Glutamate decarboxylase OS=Gibberella zeae (strain PH-1 / ATCC MYA-4620 / FGSC 9075 / NRRL 31084) OX=229533 GN=FG01572.1 PE=3 SV=1	FG01572.1	1	0.051944	40.103	LGK(1)HGYR	3	-0.085842	1
fgr03022 Basal transcription factors - Fusarium graminearum	0.999498	1	0.15	I1RMV1	65	K	Transcription initiation factor IIA subunit 2 OS=Gibberella zeae (strain PH-1 / ATCC MYA-4620 / FGSC 9075 / NRRL 31084) OX=229533 GN=FG05301.1 PE=3 SV=1	FG05301.1	1	0.00727508	60.196	LQFK(1)GSLDTYR	2	0.55333	1
fgr00562 Inositol phosphate metabolism - Fusarium graminearum	0.811294	5	0.77	V6RLM7	137	K	Triosephosphate isomerase OS=Gibberella zeae (strain PH-1 / ATCC MYA-4620 / FGSC 9075 / NRRL 31084) OX=229533 GN=FG06702.1 PE=3 SV=1	FG06702.1	1	9.71969e-16	176.94	EAGK(1)TIEFVSAQIESLK	3	0.39779	1
fgr00562 Inositol phosphate metabolism - Fusarium graminearum	0.811294	5	0.77	V6RLM7	197	K	Triosephosphate isomerase OS=Gibberella zeae (strain PH-1 / ATCC MYA-4620 / FGSC 9075 / NRRL 31084) OX=229533 GN=FG06702.1 PE=3 SV=1	FG06702.1	1	1.07859e-13	205.31	SISDK(1)VADETR	2	-0.047948	3
fgr00562 Inositol phosphate metabolism - Fusarium graminearum	0.811294	5	0.77	V6RLM7	4	K	Triosephosphate isomerase OS=Gibberella zeae (strain PH-1 / ATCC MYA-4620 / FGSC 9075 / NRRL 31084) OX=229533 GN=FG06702.1 PE=3 SV=1	FG06702.1	1	0.000293664	120.99	K(1)FFVGGNFK	3	-0.72268	4
fgr00562 Inositol phosphate metabolism - Fusarium graminearum	0.811294	5	0.77	V6RLM7	21	K	Triosephosphate isomerase OS=Gibberella zeae (strain PH-1 / ATCC MYA-4620 / FGSC 9075 / NRRL 31084) OX=229533 GN=FG06702.1 PE=3 SV=1	FG06702.1	1	2.28592e-09	118.48	SSIK(1)EIVENLNNADLDK	3	0.31501	1
fgr00562 Inositol phosphate metabolism - Fusarium graminearum	0.811294	5	0.77	V6RLM7	185	K	Triosephosphate isomerase OS=Gibberella zeae (strain PH-1 / ATCC MYA-4620 / FGSC 9075 / NRRL 31084) OX=229533 GN=FG06702.1 PE=3 SV=1	FG06702.1	1	9.2407e-09	128.95	VATTEQAQEVHK(1)AIR	3	-0.4742	1
fgr00562 Inositol phosphate metabolism - Fusarium graminearum	0.811294	5	0.77	V6RLM7	111	K	Triosephosphate isomerase OS=Gibberella zeae (strain PH-1 / ATCC MYA-4620 / FGSC 9075 / NRRL 31084) OX=229533 GN=FG06702.1 PE=3 SV=1	FG06702.1	1	3.31791e-08	115.06	TIIGESDEVISSK(1)TK	3	-0.48836	1
fgr00562 Inositol phosphate metabolism - Fusarium graminearum	0.811294	5	0.77	V6RLM7	17	K	Triosephosphate isomerase OS=Gibberella zeae (strain PH-1 / ATCC MYA-4620 / FGSC 9075 / NRRL 31084) OX=229533 GN=FG06702.1 PE=3 SV=1	FG06702.1	1	0.00158327	87.667	MNGSK(1)SSIK	2	-1.1149	4
fgr00562 Inositol phosphate metabolism - Fusarium graminearum	0.811294	5	0.77	V6RLM7	12	K	Triosephosphate isomerase OS=Gibberella zeae (strain PH-1 / ATCC MYA-4620 / FGSC 9075 / NRRL 31084) OX=229533 GN=FG06702.1 PE=3 SV=1	FG06702.1	1	1.21885e-07	112.02	KFFVGGNFK(1)MNGSK	3	-0.044246	2
fgr00562 Inositol phosphate metabolism - Fusarium graminearum	0.811294	5	0.77	V6RLM7	113	K	Triosephosphate isomerase OS=Gibberella zeae (strain PH-1 / ATCC MYA-4620 / FGSC 9075 / NRRL 31084) OX=229533 GN=FG06702.1 PE=3 SV=1	FG06702.1	1	0.00018929	142.1	TK(1)YATENGLK	3	-0.30662	5
fgr00562 Inositol phosphate metabolism - Fusarium graminearum	0.811294	5	0.77	I1RNR9	333	K	1-phosphatidylinositol phosphodiesterase OS=Fusarium culmorum OX=5516 GN=FCULG_00001051 PE=4 SV=1	FG05655.1	1	0.00235216	101.46	K(1)FIEAILR	2	-0.72527	1
fgr00562 Inositol phosphate metabolism - Fusarium graminearum	0.811294	5	0.77	I1RNR9	167	K	1-phosphatidylinositol phosphodiesterase OS=Fusarium culmorum OX=5516 GN=FCULG_00001051 PE=4 SV=1	FG05655.1	1	0.0199182	70.525	LK(1)QEGGR	2	0.72173	1
fgr00562 Inositol phosphate metabolism - Fusarium graminearum	0.811294	5	0.77	A0A1C3YK76	216	K	Inositol-1-monophosphatase OS=Gibberella zeae (strain PH-1 / ATCC MYA-4620 / FGSC 9075 / NRRL 31084) OX=229533 GN=FGRAMPH1_01T18549 PE=3 SV=1	FGRAMPH1_01T18549	1	0.00150774	68.132	GGK(1)GGMVHGVR	3	-0.29509	1
fgr00562 Inositol phosphate metabolism - Fusarium graminearum	0.811294	5	0.77	I1RDV8	360	K	Methylmalonate-semialdehyde dehydrogenase OS=Gibberella zeae OX=5518 GN=FGRA07_00104 PE=4 SV=1	FG01826.1	1	3.23909e-09	129.88	DRCEALITSAEK(1)EGAK	3	1.3243	1
fgr00562 Inositol phosphate metabolism - Fusarium graminearum	0.811294	5	0.77	I1RDV8	120	K	Methylmalonate-semialdehyde dehydrogenase OS=Gibberella zeae OX=5518 GN=FGRA07_00104 PE=4 SV=1	FG01826.1	1	4.21744e-06	143.31	TFADAK(1)GDVLR	2	0.32023	3
fgr00562 Inositol phosphate metabolism - Fusarium graminearum	0.811294	5	0.77	I1RDV8	40	K	Methylmalonate-semialdehyde dehydrogenase OS=Gibberella zeae OX=5518 GN=FGRA07_00104 PE=4 SV=1	FG01826.1	1	1.96675e-06	104.68	TTK(1)WIDVHDPATNNIITR	3	-1.4809	1
fgr00562 Inositol phosphate metabolism - Fusarium graminearum	0.811294	5	0.77	I1RDV8	72	K	Methylmalonate-semialdehyde dehydrogenase OS=Gibberella zeae OX=5518 GN=FGRA07_00104 PE=4 SV=1	FG01826.1	1	0.0245193	46.73	SAK(1)AAFPGWK	3	0.14336	1
fgr00562 Inositol phosphate metabolism - Fusarium graminearum	0.811294	5	0.77	I1RDV8	325	K	Methylmalonate-semialdehyde dehydrogenase OS=Gibberella zeae OX=5518 GN=FGRA07_00104 PE=4 SV=1	FG01826.1	1	0.000646251	71.879	AK(1)NHVAGSGFDSK	3	0.5433	1
fgr00562 Inositol phosphate metabolism - Fusarium graminearum	0.811294	5	0.77	I1S368	281	K	Non-hemolytic phospholipase C OS=Fusarium culmorum OX=5516 GN=FCULG_00011210 PE=4 SV=1	FG11236.1	1	0.032355	56.043	SGSK(1)LNEK	2	-1.8228	1
fgr00562 Inositol phosphate metabolism - Fusarium graminearum	0.811294	5	0.77	I1S368	430	K	Non-hemolytic phospholipase C OS=Fusarium culmorum OX=5516 GN=FCULG_00011210 PE=4 SV=1	FG11236.1	1	0.0172062	73.616	WQAAK(1)GR	2	0.91755	1
fgr00562 Inositol phosphate metabolism - Fusarium graminearum	0.811294	5	0.77	I1S368	435	K	Non-hemolytic phospholipase C OS=Fusarium culmorum OX=5516 GN=FCULG_00011210 PE=4 SV=1	FG11236.1	1	0.00492114	60.196	GRDVK(1)SEEVVPWR	3	-0.07696	1
fgr00061 Fatty acid biosynthesis - Fusarium graminearum	0.709389	4	0.87	I1RW82	221	K	Long-chain-fatty-acid-CoA ligase 1 OS=Fusarium culmorum OX=5516 GN=FCULG_00002252 PE=4 SV=1	FG08543.1	1	6.26255e-06	134.61	TIFSK(1)GGELEK	2	-0.94931	2
fgr00061 Fatty acid biosynthesis - Fusarium graminearum	0.709389	4	0.87	I1RW82	227	K	Long-chain-fatty-acid-CoA ligase 1 OS=Fusarium culmorum OX=5516 GN=FCULG_00002252 PE=4 SV=1	FG08543.1	1	0.00573562	82.645	GGELEK(1)FK	2	1.0699	1
fgr00061 Fatty acid biosynthesis - Fusarium graminearum	0.709389	4	0.87	I1RW82	236	K	Long-chain-fatty-acid-CoA ligase 1 OS=Fusarium culmorum OX=5516 GN=FCULG_00002252 PE=4 SV=1	FG08543.1	1	4.09026e-05	84.946	ADHPDLK(1)VITLEELR	3	0.23063	1
fgr00061 Fatty acid biosynthesis - Fusarium graminearum	0.709389	4	0.87	I1RXU3	14	K	Nodulation protein G OS=Fusarium culmorum OX=5516 GN=FCULG_00010620 PE=3 SV=1	FG09169.1	1	0.0095171	55.806	QVDNEVK(1)GR	2	-1.7632	1
fgr00061 Fatty acid biosynthesis - Fusarium graminearum	0.709389	4	0.87	I1RR68	2197	K	Acetyl-CoA carboxylase OS=Gibberella zeae OX=5518 GN=FGRA07_05716 PE=4 SV=1	FG06580.1	1	0.0125856	61.582	DK(1)YLHLLR	3	-0.42868	1
fgr00061 Fatty acid biosynthesis - Fusarium graminearum	0.709389	4	0.87	I1RR68	263	K	Acetyl-CoA carboxylase OS=Gibberella zeae OX=5518 GN=FGRA07_05716 PE=4 SV=1	FG06580.1	1	0.000574209	83.226	ASEGGGGK(1)GIR	2	-0.68422	1
fgr00061 Fatty acid biosynthesis - Fusarium graminearum	0.709389	4	0.87	I1RR68	2237	K	Acetyl-CoA carboxylase OS=Gibberella zeae OX=5518 GN=FGRA07_05716 PE=4 SV=1	FG06580.1	1	7.21848e-06	90.453	VDALK(1)SEVLAAEVASVVR	3	1.6718	1
fgr00061 Fatty acid biosynthesis - Fusarium graminearum	0.709389	4	0.87	I1RMW9	900	K	Fatty acid synthase subunit beta dehydratase OS=Gibberella zeae OX=5518 GN=FGRA07_01469 PE=3 SV=1	FG05322.1	1	0.0120677	79.474	NK(1)DYYIK	2	0.52609	1
fgr00061 Fatty acid biosynthesis - Fusarium graminearum	0.709389	4	0.87	I1RMW9	1966	K	Fatty acid synthase subunit beta dehydratase OS=Gibberella zeae OX=5518 GN=FGRA07_01469 PE=3 SV=1	FG05322.1	1	4.10852e-09	124.46	IDIEEVKDNIEEVK(1)GHLR	4	-0.34392	1
fgr00061 Fatty acid biosynthesis - Fusarium graminearum	0.709389	4	0.87	I1RMW9	946	K	Fatty acid synthase subunit beta dehydratase OS=Gibberella zeae OX=5518 GN=FGRA07_01469 PE=3 SV=1	FG05322.1	1	6.3719e-05	92.856	LVELLYVK(1)HQSR	3	-0.25136	1
fgr03008 Ribosome biogenesis in eukaryotes - Fusarium graminearum	0.982563	8	0.57	I1RC00	132	K	GTP-binding nuclear protein OS=Gibberella zeae (strain PH-1 / ATCC MYA-4620 / FGSC 9075 / NRRL 31084) OX=229533 GN=FG01099.1 PE=3 SV=1	FG01099.1	1	0.00819056	70.816	AK(1)TITFHR	3	-1.2022	1
fgr03008 Ribosome biogenesis in eukaryotes - Fusarium graminearum	0.982563	8	0.57	I1RSS4	131	K	Centromere/microtubule-binding protein cbf5 OS=Fusarium culmorum OX=5516 GN=FCULG_00008132 PE=4 SV=1	FG07206.1	1	5.82095e-08	121.72	SQQGAGK(1)EYVAVIR	3	-0.60731	2
fgr03008 Ribosome biogenesis in eukaryotes - Fusarium graminearum	0.982563	8	0.57	A0A0E0S0W9	163	K	CK1/CK1/CK1-D protein kinase OS=Gibberella zeae OX=5518 GN=FGRA07_11324 PE=3 SV=1	FG08731.1	1	3.53498e-05	105.46	YRDPK(1)THFHIPYR	5	-0.019911	2
fgr03008 Ribosome biogenesis in eukaryotes - Fusarium graminearum	0.982563	8	0.57	A0A0E0S0W9	46	K	CK1/CK1/CK1-D protein kinase OS=Gibberella zeae OX=5518 GN=FGRA07_11324 PE=3 SV=1	FG08731.1	1	0.00744545	84.743	LESVK(1)AK	2	-0.35902	1
fgr03008 Ribosome biogenesis in eukaryotes - Fusarium graminearum	0.982563	8	0.57	A0A0E0S0W9	266	K	CK1/CK1/CK1-D protein kinase OS=Gibberella zeae OX=5518 GN=FGRA07_11324 PE=3 SV=1	FG08731.1	1	2.68375e-06	149.83	FDDK(1)PDYSYLR	2	-0.26852	1
fgr03008 Ribosome biogenesis in eukaryotes - Fusarium graminearum	0.982563	8	0.57	A0A0E0S0W9	48	K	CK1/CK1/CK1-D protein kinase OS=Gibberella zeae OX=5518 GN=FGRA07_11324 PE=3 SV=1	FG08731.1	1	3.61743e-06	113.22	AK(1)HPQLEYEAR	3	0.18019	1
fgr03008 Ribosome biogenesis in eukaryotes - Fusarium graminearum	0.982563	8	0.57	I1RAY2	120	K	Casein kinase II subunit alpha OS=Fusarium culmorum OX=5516 GN=FCULG_00003314 PE=3 SV=1	FG00677.1	1	2.95046e-06	138.55	SLYPK(1)FNDIDVR	3	-1.1692	2
fgr03008 Ribosome biogenesis in eukaryotes - Fusarium graminearum	0.982563	8	0.57	I1RAY2	222	K	Casein kinase II subunit alpha OS=Fusarium culmorum OX=5516 GN=FCULG_00003314 PE=3 SV=1	FG00677.1	1	4.60325e-11	163.56	K(1)EPFFHGNSNSDQLVK	3	-0.84014	1
fgr03008 Ribosome biogenesis in eukaryotes - Fusarium graminearum	0.982563	8	0.57	I1S021	338	K	U3 small nucleolar ribonucleoprotein protein MPP10 OS=Gibberella zeae (strain PH-1 / ATCC MYA-4620 / FGSC 9075 / NRRL 31084) OX=229533 GN=FG10033.1 PE=3 SV=1	FG10033.1	1	0.0391678	49.59	NQGGK(1)PR	2	1.2441	1
fgr03008 Ribosome biogenesis in eukaryotes - Fusarium graminearum	0.982563	8	0.57	I1RPU0	7	K	U3 small nucleolar RNA-associated protein 6 OS=Fusarium culmorum OX=5516 GN=FCULG_00001498 PE=4 SV=1	FG06070.1	1	0.0175578	62.582	AGVAEK(1)AR	2	1.2929	1
fgr03008 Ribosome biogenesis in eukaryotes - Fusarium graminearum	0.982563	8	0.57	I1RA63	190	K	Oligoribonuclease, mitochondrial OS=Fusarium culmorum OX=5516 GN=FCULG_00003008 PE=4 SV=1	FG00388.1	1	1.99345e-13	183.17	ARDDILESIEEAK(1)YYR	3	-0.11757	1
fgr03008 Ribosome biogenesis in eukaryotes - Fusarium graminearum	0.982563	8	0.57	I1RA63	154	K	Oligoribonuclease, mitochondrial OS=Fusarium culmorum OX=5516 GN=FCULG_00003008 PE=4 SV=1	FG00388.1	1	5.42581e-10	193.15	ILDVSSIK(1)EAAR	2	0.25236	1
fgr03008 Ribosome biogenesis in eukaryotes - Fusarium graminearum	0.982563	8	0.57	I1S2A8	559	K	Exportin-1 OS=Gibberella zeae OX=5518 GN=FGRA07_07817 PE=4 SV=1	FG10894.1	1	0.0101335	75.311	AHWK(1)FLK	3	-1.0584	1
fgr03008 Ribosome biogenesis in eukaryotes - Fusarium graminearum	0.982563	8	0.57	I1S2A8	530	K	Exportin-1 OS=Gibberella zeae OX=5518 GN=FGRA07_07817 PE=4 SV=1	FG10894.1	1	0.0122279	55.353	DLLGLTEMK(1)R	3	-1.6419	1
fgr00791 Atrazine degradation - Fusarium graminearum	0.692493	1	0.95	I1RB35	6	K	Urease OS=Gibberella zeae (strain PH-1 / ATCC MYA-4620 / FGSC 9075 / NRRL 31084) OX=229533 GN=FG00740.1 PE=3 SV=1	FG00740.1	1	0.0061036	60.064	MHLVPK(1)EIDK	3	0.095851	2
fgr00791 Atrazine degradation - Fusarium graminearum	0.692493	1	0.95	I1RB35	312	K	Urease OS=Gibberella zeae (strain PH-1 / ATCC MYA-4620 / FGSC 9075 / NRRL 31084) OX=229533 GN=FG00740.1 PE=3 SV=1	FG00740.1	1	8.33544e-09	112.74	VERDETIYGDECK(1)FGGGK	3	-1.0132	1
fgr00791 Atrazine degradation - Fusarium graminearum	0.692493	1	0.95	I1RB35	791	K	Urease OS=Gibberella zeae (strain PH-1 / ATCC MYA-4620 / FGSC 9075 / NRRL 31084) OX=229533 GN=FG00740.1 PE=3 SV=1	FG00740.1	1	0.0416606	45.598	SIGK(1)SDMK	2	-0.99217	1
fgr00791 Atrazine degradation - Fusarium graminearum	0.692493	1	0.95	I1RB35	148	K	Urease OS=Gibberella zeae (strain PH-1 / ATCC MYA-4620 / FGSC 9075 / NRRL 31084) OX=229533 GN=FG00740.1 PE=3 SV=1	FG00740.1	1	0.0441395	54.539	K(1)ITLNEGR	2	-0.95689	1
fgr00791 Atrazine degradation - Fusarium graminearum	0.692493	1	0.95	I1RB35	651	K	Urease OS=Gibberella zeae (strain PH-1 / ATCC MYA-4620 / FGSC 9075 / NRRL 31084) OX=229533 GN=FG00740.1 PE=3 SV=1	FG00740.1	1	0.0175358	54.066	TWNTAHK(1)NK	3	0.48102	1
fgr00791 Atrazine degradation - Fusarium graminearum	0.692493	1	0.95	I1RB35	223	K	Urease OS=Gibberella zeae (strain PH-1 / ATCC MYA-4620 / FGSC 9075 / NRRL 31084) OX=229533 GN=FG00740.1 PE=3 SV=1	FG00740.1	1	7.20567e-06	119.03	TVTLVEIGGK(1)R	3	0.04475	2
fgr04933 AGE-RAGE signaling pathway in diabetic complications - Fusarium graminearum	0.963449	1	0.34	I1RZD9	155	K	Ras-like protein OS=Fusarium oxysporum f. sp. vasinfectum 25433 OX=1089449 GN=FOTG_07837 PE=4 SV=1	FG09778.1	1	0.000837652	96.957	FIETSAK(1)SR	2	-0.91311	1
fgr00270 Cysteine and methionine metabolism - Fusarium graminearum	0.39139	13	1.11	I1RTG4	53	K	D-3-phosphoglycerate dehydrogenase OS=Gibberella zeae (strain PH-1 / ATCC MYA-4620 / FGSC 9075 / NRRL 31084) OX=229533 GN=FG07468.1 PE=3 SV=1	FG07468.1	1	0.0195781	70.912	GAPK(1)NLK	2	-0.19661	1
fgr00270 Cysteine and methionine metabolism - Fusarium graminearum	0.39139	13	1.11	I1RTG4	101	K	D-3-phosphoglycerate dehydrogenase OS=Gibberella zeae (strain PH-1 / ATCC MYA-4620 / FGSC 9075 / NRRL 31084) OX=229533 GN=FG07468.1 PE=3 SV=1	FG07468.1	1	0.0242525	43.03	TSLPEDQLIEK(1)IR	3	3.2811	1
fgr00270 Cysteine and methionine metabolism - Fusarium graminearum	0.39139	13	1.11	I1RZA7	437	K	Aspartate aminotransferase OS=Gibberella zeae (strain PH-1 / ATCC MYA-4620 / FGSC 9075 / NRRL 31084) OX=229533 GN=FG09739.1 PE=4 SV=1	FG09739.1	1	0.0283062	45.183	EEFHVYMTK(1)NGR	3	0.0587	1
fgr00270 Cysteine and methionine metabolism - Fusarium graminearum	0.39139	13	1.11	A0A1C3YK58	192	K	Aspartate aminotransferase OS=Gibberella zeae (strain PH-1 / ATCC MYA-4620 / FGSC 9075 / NRRL 31084) OX=229533 GN=FGRAMPH1_01T20357 PE=4 SV=1	FGRAMPH1_01T20357	1	0.00113302	90.614	QISDVVK(1)EK	3	0.35583	2
fgr00270 Cysteine and methionine metabolism - Fusarium graminearum	0.39139	13	1.11	A0A0E0SID1	21	K	Adenosylhomocysteinase OS=Gibberella zeae (strain PH-1 / ATCC MYA-4620 / FGSC 9075 / NRRL 31084) OX=229533 GN=FG05615.1 PE=3 SV=1	FG05615.1	1	1.4105e-05	94.325	K(1)EIELAENEMPGLMQTR	3	0.20651	2
fgr00270 Cysteine and methionine metabolism - Fusarium graminearum	0.39139	13	1.11	A0A0E0SID1	39	K	Adenosylhomocysteinase OS=Gibberella zeae (strain PH-1 / ATCC MYA-4620 / FGSC 9075 / NRRL 31084) OX=229533 GN=FG05615.1 PE=3 SV=1	FG05615.1	1	9.04827e-07	134.04	AK(1)YAADQPLAGAR	3	1.1851	5
fgr00270 Cysteine and methionine metabolism - Fusarium graminearum	0.39139	13	1.11	A0A0E0SID1	207	K	Adenosylhomocysteinase OS=Gibberella zeae (strain PH-1 / ATCC MYA-4620 / FGSC 9075 / NRRL 31084) OX=229533 GN=FG05615.1 PE=3 SV=1	FG05615.1	1	0.000331621	117.31	FDNLYGCRESLVDGIK(1)R	3	0.12365	4
fgr00270 Cysteine and methionine metabolism - Fusarium graminearum	0.39139	13	1.11	A0A0E0SID1	7	K	Adenosylhomocysteinase OS=Gibberella zeae (strain PH-1 / ATCC MYA-4620 / FGSC 9075 / NRRL 31084) OX=229533 GN=FG05615.1 PE=3 SV=1	FG05615.1	1	0.0270336	75.213	SAPAHK(1)FK	2	-0.50739	2
fgr00270 Cysteine and methionine metabolism - Fusarium graminearum	0.39139	13	1.11	A0A0E0SID1	267	K	Adenosylhomocysteinase OS=Gibberella zeae (strain PH-1 / ATCC MYA-4620 / FGSC 9075 / NRRL 31084) OX=229533 GN=FG05615.1 PE=3 SV=1	FG05615.1	1	3.47797e-07	94.594	VIVTEIDPINALQAAMAGYQVTTMEK(1)AAK	4	-0.44326	1
fgr00270 Cysteine and methionine metabolism - Fusarium graminearum	0.39139	13	1.11	A0A0E0SID1	9	K	Adenosylhomocysteinase OS=Gibberella zeae (strain PH-1 / ATCC MYA-4620 / FGSC 9075 / NRRL 31084) OX=229533 GN=FG05615.1 PE=3 SV=1	FG05615.1	1	5.91612e-07	143.46	FK(1)VADLSLAAFGR	2	0.43263	3
fgr00270 Cysteine and methionine metabolism - Fusarium graminearum	0.39139	13	1.11	A0A0E0SID1	386	K	Adenosylhomocysteinase OS=Gibberella zeae (strain PH-1 / ATCC MYA-4620 / FGSC 9075 / NRRL 31084) OX=229533 GN=FG05615.1 PE=3 SV=1	FG05615.1	1	6.92121e-07	162.22	AFAEK(1)YVEFAK	3	0.055233	2
fgr00270 Cysteine and methionine metabolism - Fusarium graminearum	0.39139	13	1.11	A0A0E0SID1	381	K	Adenosylhomocysteinase OS=Gibberella zeae (strain PH-1 / ATCC MYA-4620 / FGSC 9075 / NRRL 31084) OX=229533 GN=FG05615.1 PE=3 SV=1	FG05615.1	1	0.000171031	110.08	AADK(1)AFAEK	2	0.69936	5
fgr00270 Cysteine and methionine metabolism - Fusarium graminearum	0.39139	13	1.11	A0A0E0SID1	316	K	Adenosylhomocysteinase OS=Gibberella zeae (strain PH-1 / ATCC MYA-4620 / FGSC 9075 / NRRL 31084) OX=229533 GN=FG05615.1 PE=3 SV=1	FG05615.1	1	1.92556e-10	162.26	K(1)NATSVQNIKPQVDR	3	-0.39868	5
fgr00270 Cysteine and methionine metabolism - Fusarium graminearum	0.39139	13	1.11	A0A0E0SID1	191	K	Adenosylhomocysteinase OS=Gibberella zeae (strain PH-1 / ATCC MYA-4620 / FGSC 9075 / NRRL 31084) OX=229533 GN=FG05615.1 PE=3 SV=1	FG05615.1	1	0.000140124	133.76	SK(1)FDNLYGCRESLVDGIK	3	0.33061	4
fgr00270 Cysteine and methionine metabolism - Fusarium graminearum	0.39139	13	1.11	A0A0E0SID1	392	K	Adenosylhomocysteinase OS=Gibberella zeae (strain PH-1 / ATCC MYA-4620 / FGSC 9075 / NRRL 31084) OX=229533 GN=FG05615.1 PE=3 SV=1	FG05615.1	1	0.000729335	99.283	YVEFAK(1)TDK	2	0.15183	2
fgr00270 Cysteine and methionine metabolism - Fusarium graminearum	0.39139	13	1.11	A0A0E0SID1	395	K	Adenosylhomocysteinase OS=Gibberella zeae (strain PH-1 / ATCC MYA-4620 / FGSC 9075 / NRRL 31084) OX=229533 GN=FG05615.1 PE=3 SV=1	FG05615.1	1	5.80364e-07	115.12	TDK(1)LDVGVYVLPK	3	-0.67466	1
fgr00270 Cysteine and methionine metabolism - Fusarium graminearum	0.39139	13	1.11	A0A0E0SID1	229	K	Adenosylhomocysteinase OS=Gibberella zeae (strain PH-1 / ATCC MYA-4620 / FGSC 9075 / NRRL 31084) OX=229533 GN=FG05615.1 PE=3 SV=1	FG05615.1	1	4.2608e-06	90.729	VAVVAGFGDVGK(1)GCAMALHGMGAR	4	-1.0064	4
fgr00270 Cysteine and methionine metabolism - Fusarium graminearum	0.39139	13	1.11	A0A0E0SID1	325	K	Adenosylhomocysteinase OS=Gibberella zeae (strain PH-1 / ATCC MYA-4620 / FGSC 9075 / NRRL 31084) OX=229533 GN=FG05615.1 PE=3 SV=1	FG05615.1	1	7.44798e-08	118.2	NATSVQNIK(1)PQVDR	2	0.41784	1
fgr00270 Cysteine and methionine metabolism - Fusarium graminearum	0.39139	13	1.11	A0A0E0SID1	270	K	Adenosylhomocysteinase OS=Gibberella zeae (strain PH-1 / ATCC MYA-4620 / FGSC 9075 / NRRL 31084) OX=229533 GN=FG05615.1 PE=3 SV=1	FG05615.1	1	4.88415e-13	191.52	AAK(1)FGQIFVTTTGCR	2	0.72614	1
fgr00270 Cysteine and methionine metabolism - Fusarium graminearum	0.39139	13	1.11	I1RFI4	130	K	Malate dehydrogenase OS=Gibberella zeae (strain PH-1 / ATCC MYA-4620 / FGSC 9075 / NRRL 31084) OX=229533 GN=FG02461.1 PE=3 SV=1	FG02461.1	1	0.000131381	115.57	AAAEAAPK(1)AK	3	0.88969	2
fgr00270 Cysteine and methionine metabolism - Fusarium graminearum	0.39139	13	1.11	I1RFI4	320	K	Malate dehydrogenase OS=Gibberella zeae (strain PH-1 / ATCC MYA-4620 / FGSC 9075 / NRRL 31084) OX=229533 GN=FG02461.1 PE=3 SV=1	FG02461.1	1	0.000155714	88.596	LVDAALVDLK(1)K	3	-0.58526	1
fgr00270 Cysteine and methionine metabolism - Fusarium graminearum	0.39139	13	1.11	I1RFI4	83	K	Malate dehydrogenase OS=Gibberella zeae (strain PH-1 / ATCC MYA-4620 / FGSC 9075 / NRRL 31084) OX=229533 GN=FG02461.1 PE=3 SV=1	FG02461.1	1	1.24748e-09	117.83	GYEPNAAGLK(1)EALSGAEVVLIPAGVPR	3	-0.098445	1
fgr00270 Cysteine and methionine metabolism - Fusarium graminearum	0.39139	13	1.11	I1RFI4	232	K	Malate dehydrogenase OS=Gibberella zeae (strain PH-1 / ATCC MYA-4620 / FGSC 9075 / NRRL 31084) OX=229533 GN=FG02461.1 PE=3 SV=1	FG02461.1	1	0.0316075	43.594	RVQFGGDEVVK(1)AK	3	1.6088	1
fgr00270 Cysteine and methionine metabolism - Fusarium graminearum	0.39139	13	1.11	I1RFI4	122	K	Malate dehydrogenase OS=Gibberella zeae (strain PH-1 / ATCC MYA-4620 / FGSC 9075 / NRRL 31084) OX=229533 GN=FG02461.1 PE=3 SV=1	FG02461.1	1	0.0145591	51.726	DLAK(1)AAAEAAPK	3	1.3563	1
fgr00270 Cysteine and methionine metabolism - Fusarium graminearum	0.39139	13	1.11	I1RFI4	263	K	Malate dehydrogenase OS=Gibberella zeae (strain PH-1 / ATCC MYA-4620 / FGSC 9075 / NRRL 31084) OX=229533 GN=FG02461.1 PE=3 SV=1	FG02461.1	1	0.00031166	117.52	AVQGEK(1)GVK	3	2.0642	2
fgr00270 Cysteine and methionine metabolism - Fusarium graminearum	0.39139	13	1.11	I1RW06	296	K	S-methyl-5'-thioadenosine phosphorylase OS=Gibberella zeae (strain PH-1 / ATCC MYA-4620 / FGSC 9075 / NRRL 31084) OX=229533 GN=FG08458.1 PE=3 SV=1	FG08458.1	1	0.00109308	77.894	K(1)VEYLFPGFWEE	2	-0.25522	1
fgr00270 Cysteine and methionine metabolism - Fusarium graminearum	0.39139	13	1.11	I1RW06	248	K	S-methyl-5'-thioadenosine phosphorylase OS=Gibberella zeae (strain PH-1 / ATCC MYA-4620 / FGSC 9075 / NRRL 31084) OX=229533 GN=FG08458.1 PE=3 SV=1	FG08458.1	1	0.00204326	108.15	ANNENAK(1)R	2	-0.13301	4
fgr00270 Cysteine and methionine metabolism - Fusarium graminearum	0.39139	13	1.11	I1RW06	295	K	S-methyl-5'-thioadenosine phosphorylase OS=Gibberella zeae (strain PH-1 / ATCC MYA-4620 / FGSC 9075 / NRRL 31084) OX=229533 GN=FG08458.1 PE=3 SV=1	FG08458.1	1	0.0376787	60.91	NPEAMK(1)K	2	-0.04953	1
fgr00270 Cysteine and methionine metabolism - Fusarium graminearum	0.39139	13	1.11	I1RMM8	332	K	Phosphoserine aminotransferase OS=Gibberella zeae OX=5518 GN=FGRA07_01369 PE=3 SV=1	FG05221.1	1	2.10371e-07	109.13	K(1)ADAIYSALEAHPDVYR	3	-1.5942	1
fgr00270 Cysteine and methionine metabolism - Fusarium graminearum	0.39139	13	1.11	I1RMM8	146	K	Phosphoserine aminotransferase OS=Gibberella zeae OX=5518 GN=FGRA07_01369 PE=3 SV=1	FG05221.1	1	0.0077094	86.095	ASEEAK(1)R	2	-0.45443	1
fgr00270 Cysteine and methionine metabolism - Fusarium graminearum	0.39139	13	1.11	I1RMM8	331	K	Phosphoserine aminotransferase OS=Gibberella zeae OX=5518 GN=FGRA07_01369 PE=3 SV=1	FG05221.1	1	4.90205e-05	106.32	VEGQEAVSAK(1)K	2	1.5614	1
fgr00270 Cysteine and methionine metabolism - Fusarium graminearum	0.39139	13	1.11	I1RD21	124	K	Putative 3-mercaptopyruvate sulfurtransferase OS=Fusarium culmorum OX=5516 GN=FCULG_00004236 PE=4 SV=1	FG01508.1	1	7.77727e-05	103.83	K(1)EDTVVVYDSK	2	-0.39841	1
fgr00270 Cysteine and methionine metabolism - Fusarium graminearum	0.39139	13	1.11	I1RD21	265	K	Putative 3-mercaptopyruvate sulfurtransferase OS=Fusarium culmorum OX=5516 GN=FCULG_00004236 PE=4 SV=1	FG01508.1	0.990829	0.0272967	44.425	AFLPK(0.991)DELK(0.009)K	3	-0.1813	1
fgr00270 Cysteine and methionine metabolism - Fusarium graminearum	0.39139	13	1.11	I1RD21	95	K	Putative 3-mercaptopyruvate sulfurtransferase OS=Fusarium culmorum OX=5516 GN=FCULG_00004236 PE=4 SV=1	FG01508.1	1	0.00212781	73.655	FFDLDK(1)HIDR	3	1.9789	1
fgr00270 Cysteine and methionine metabolism - Fusarium graminearum	0.39139	13	1.11	A0A1C3YJ36	137	K	Spermidine synthase OS=Fusarium culmorum OX=5516 GN=FCULG_00009445 PE=3 SV=1	FGRAMPH1_01T07645	1	0.00420967	81.296	VLVHEK(1)SK	3	-0.027402	1
fgr00270 Cysteine and methionine metabolism - Fusarium graminearum	0.39139	13	1.11	A0A1C3YJ36	367	K	Spermidine synthase OS=Fusarium culmorum OX=5516 GN=FCULG_00009445 PE=3 SV=1	FGRAMPH1_01T07645	1	0.0160404	65.157	EEEDEK(1)LR	2	0.91661	1
fgr00270 Cysteine and methionine metabolism - Fusarium graminearum	0.39139	13	1.11	A0A1C3YJ36	384	K	Spermidine synthase OS=Fusarium culmorum OX=5516 GN=FCULG_00009445 PE=3 SV=1	FGRAMPH1_01T07645	1	0.00184749	63.624	ASFVLPK(1)FAAK	3	-0.53189	1
fgr00270 Cysteine and methionine metabolism - Fusarium graminearum	0.39139	13	1.11	A0A1C3YJ36	131	K	Spermidine synthase OS=Fusarium culmorum OX=5516 GN=FCULG_00009445 PE=3 SV=1	FGRAMPH1_01T07645	1	0.00342835	73.499	VEK(1)VLVHEK	3	2.2724	1
fgr00270 Cysteine and methionine metabolism - Fusarium graminearum	0.39139	13	1.11	A0A1C3YJ36	353	K	Spermidine synthase OS=Fusarium culmorum OX=5516 GN=FCULG_00009445 PE=3 SV=1	FGRAMPH1_01T07645	1	0.0268178	58.433	ADVK(1)NPIR	2	-1.7021	1
fgr00270 Cysteine and methionine metabolism - Fusarium graminearum	0.39139	13	1.11	A0A1C3YJ36	188	K	Spermidine synthase OS=Fusarium culmorum OX=5516 GN=FCULG_00009445 PE=3 SV=1	FGRAMPH1_01T07645	1	3.58604e-06	103.76	K(1)VLVIGGGDGGVLR	3	0.015507	1
fgr00270 Cysteine and methionine metabolism - Fusarium graminearum	0.39139	13	1.11	I1S241	428	K	5-methyltetrahydropteroyltriglutamate-homocysteine methyltransferase OS=Gibberella zeae OX=5518 GN=FGRA07_07887 PE=3 SV=1	FG10825.1	1	0.00601018	93.162	ISQQQK(1)K	2	-0.67652	1
fgr00270 Cysteine and methionine metabolism - Fusarium graminearum	0.39139	13	1.11	I1S241	385	K	5-methyltetrahydropteroyltriglutamate-homocysteine methyltransferase OS=Gibberella zeae OX=5518 GN=FGRA07_07887 PE=3 SV=1	FG10825.1	1	4.80199e-06	140.82	EQLEANAK(1)SIK	2	-0.51707	3
fgr00270 Cysteine and methionine metabolism - Fusarium graminearum	0.39139	13	1.11	I1S241	402	K	5-methyltetrahydropteroyltriglutamate-homocysteine methyltransferase OS=Gibberella zeae OX=5518 GN=FGRA07_07887 PE=3 SV=1	FG10825.1	1	0.00412971	77.288	TNDPQVK(1)DR	2	-0.59456	1
fgr00270 Cysteine and methionine metabolism - Fusarium graminearum	0.39139	13	1.11	I1S241	682	K	5-methyltetrahydropteroyltriglutamate-homocysteine methyltransferase OS=Gibberella zeae OX=5518 GN=FGRA07_07887 PE=3 SV=1	FG10825.1	1	0.035626	58.815	SDAK(1)LLR	2	0.49123	1
fgr00270 Cysteine and methionine metabolism - Fusarium graminearum	0.39139	13	1.11	I1S241	715	K	5-methyltetrahydropteroyltriglutamate-homocysteine methyltransferase OS=Gibberella zeae OX=5518 GN=FGRA07_07887 PE=3 SV=1	FG10825.1	1	0.00012507	114.24	VPSEQEIK(1)DR	2	0.015223	2
fgr00270 Cysteine and methionine metabolism - Fusarium graminearum	0.39139	13	1.11	I1S241	416	K	5-methyltetrahydropteroyltriglutamate-homocysteine methyltransferase OS=Gibberella zeae OX=5518 GN=FGRA07_07887 PE=3 SV=1	FG10825.1	1	0.00421038	100.98	K(1)SEFTTR	2	-0.12011	2
fgr00270 Cysteine and methionine metabolism - Fusarium graminearum	0.39139	13	1.11	I1S241	141	K	5-methyltetrahydropteroyltriglutamate-homocysteine methyltransferase OS=Gibberella zeae OX=5518 GN=FGRA07_07887 PE=3 SV=1	FG10825.1	1	0.000416685	83.087	LAESPK(1)AVADFK	2	-0.92873	2
fgr00270 Cysteine and methionine metabolism - Fusarium graminearum	0.39139	13	1.11	I1S241	147	K	5-methyltetrahydropteroyltriglutamate-homocysteine methyltransferase OS=Gibberella zeae OX=5518 GN=FGRA07_07887 PE=3 SV=1	FG10825.1	1	0.000235401	110.39	AVADFK(1)EAK	3	-0.53785	2
fgr00270 Cysteine and methionine metabolism - Fusarium graminearum	0.39139	13	1.11	I1S241	747	K	5-methyltetrahydropteroyltriglutamate-homocysteine methyltransferase OS=Gibberella zeae OX=5518 GN=FGRA07_07887 PE=3 SV=1	FG10825.1	1	5.84278e-08	114.7	ETK(1)EALTNMVNAAK	3	0.6405	3
fgr00270 Cysteine and methionine metabolism - Fusarium graminearum	0.39139	13	1.11	I1S241	238	K	5-methyltetrahydropteroyltriglutamate-homocysteine methyltransferase OS=Gibberella zeae OX=5518 GN=FGRA07_07887 PE=3 SV=1	FG10825.1	1	0.0044231	61.78	FASLGDK(1)IPK	3	-0.55633	1
fgr00270 Cysteine and methionine metabolism - Fusarium graminearum	0.39139	13	1.11	I1S241	40	K	5-methyltetrahydropteroyltriglutamate-homocysteine methyltransferase OS=Gibberella zeae OX=5518 GN=FGRA07_07887 PE=3 SV=1	FG10825.1	1	4.9534e-05	98.811	ISQSDLLAEAK(1)R	2	0.78838	2
fgr00270 Cysteine and methionine metabolism - Fusarium graminearum	0.39139	13	1.11	I1S241	758	K	5-methyltetrahydropteroyltriglutamate-homocysteine methyltransferase OS=Gibberella zeae OX=5518 GN=FGRA07_07887 PE=3 SV=1	FG10825.1	1	0.000439913	71.976	EALTNMVNAAK(1)YFR	3	-1.9328	1
fgr00270 Cysteine and methionine metabolism - Fusarium graminearum	0.39139	13	1.11	I1S241	20	K	5-methyltetrahydropteroyltriglutamate-homocysteine methyltransferase OS=Gibberella zeae OX=5518 GN=FGRA07_07887 PE=3 SV=1	FG10825.1	1	0.000175127	117.86	K(1)ATEAYWGGK	2	0.6375	1
fgr00270 Cysteine and methionine metabolism - Fusarium graminearum	0.39139	13	1.11	I1S241	367	K	5-methyltetrahydropteroyltriglutamate-homocysteine methyltransferase OS=Gibberella zeae OX=5518 GN=FGRA07_07887 PE=3 SV=1	FG10825.1	1	5.71649e-06	99.092	ASEIALIAK(1)AVTEGPATVR	3	1.3056	1
fgr00270 Cysteine and methionine metabolism - Fusarium graminearum	0.39139	13	1.11	I1S241	103	K	5-methyltetrahydropteroyltriglutamate-homocysteine methyltransferase OS=Gibberella zeae OX=5518 GN=FGRA07_07887 PE=3 SV=1	FG10825.1	1	1.16904e-08	113.01	GHQK(1)EGVDVPSLEMVK	3	1.6958	2
fgr00270 Cysteine and methionine metabolism - Fusarium graminearum	0.39139	13	1.11	I1S241	317	K	5-methyltetrahydropteroyltriglutamate-homocysteine methyltransferase OS=Gibberella zeae OX=5518 GN=FGRA07_07887 PE=3 SV=1	FG10825.1	1	1.37852e-09	123.95	AIEIVETAVQK(1)LGK	3	-0.69165	1
fgr00270 Cysteine and methionine metabolism - Fusarium graminearum	0.39139	13	1.11	I1S241	411	K	5-methyltetrahydropteroyltriglutamate-homocysteine methyltransferase OS=Gibberella zeae OX=5518 GN=FGRA07_07887 PE=3 SV=1	FG10825.1	1	0.00948509	76.282	VTQK(1)DYER	2	0.69911	1
fgr00270 Cysteine and methionine metabolism - Fusarium graminearum	0.39139	13	1.11	I1S241	177	K	5-methyltetrahydropteroyltriglutamate-homocysteine methyltransferase OS=Gibberella zeae OX=5518 GN=FGRA07_07887 PE=3 SV=1	FG10825.1	1	4.01255e-06	100.77	ADRDQK(1)VDPIDLLEK	3	0.96883	1
fgr00270 Cysteine and methionine metabolism - Fusarium graminearum	0.39139	13	1.11	I1S241	150	K	5-methyltetrahydropteroyltriglutamate-homocysteine methyltransferase OS=Gibberella zeae OX=5518 GN=FGRA07_07887 PE=3 SV=1	FG10825.1	1	0.000578964	91.784	EAK(1)DAGISTR	2	0.24628	1
fgr00270 Cysteine and methionine metabolism - Fusarium graminearum	0.39139	13	1.11	I1S241	343	K	5-methyltetrahydropteroyltriglutamate-homocysteine methyltransferase OS=Gibberella zeae OX=5518 GN=FGRA07_07887 PE=3 SV=1	FG10825.1	1	0.000566613	63.321	K(1)LDTEIADWFSFATEK	3	-0.1202	1
fgr00270 Cysteine and methionine metabolism - Fusarium graminearum	0.39139	13	1.11	I1RA94	271	K	S-adenosylmethionine synthase OS=Gibberella zeae (strain PH-1 / ATCC MYA-4620 / FGSC 9075 / NRRL 31084) OX=229533 GN=FG00421.1 PE=3 SV=1	FG00421.1	1	1.07432e-13	147	K(1)IIVDTYGGWGAHGGGAFSGK	4	1.4224	2
fgr00270 Cysteine and methionine metabolism - Fusarium graminearum	0.39139	13	1.11	I1RA94	309	K	S-adenosylmethionine synthase OS=Gibberella zeae (strain PH-1 / ATCC MYA-4620 / FGSC 9075 / NRRL 31084) OX=229533 GN=FG00421.1 PE=3 SV=1	FG00421.1	1	5.88493e-07	133.05	WIAK(1)SLVAAGLCR	3	-0.59881	1
fgr00270 Cysteine and methionine metabolism - Fusarium graminearum	0.39139	13	1.11	I1RA94	291	K	S-adenosylmethionine synthase OS=Gibberella zeae (strain PH-1 / ATCC MYA-4620 / FGSC 9075 / NRRL 31084) OX=229533 GN=FG00421.1 PE=3 SV=1	FG00421.1	1	1.20196e-13	134.4	KIIVDTYGGWGAHGGGAFSGK(1)DFSK	4	-0.55132	2
fgr00270 Cysteine and methionine metabolism - Fusarium graminearum	0.39139	13	1.11	I1RA94	94	K	S-adenosylmethionine synthase OS=Gibberella zeae (strain PH-1 / ATCC MYA-4620 / FGSC 9075 / NRRL 31084) OX=229533 GN=FG00421.1 PE=3 SV=1	FG00421.1	1	0.000527465	74.649	DAIK(1)DIGYDDSAK	3	-0.29878	2
fgr00270 Cysteine and methionine metabolism - Fusarium graminearum	0.39139	13	1.11	I1RA94	295	K	S-adenosylmethionine synthase OS=Gibberella zeae (strain PH-1 / ATCC MYA-4620 / FGSC 9075 / NRRL 31084) OX=229533 GN=FG00421.1 PE=3 SV=1	FG00421.1	1	0.0166056	74.301	DFSK(1)VDR	2	1.2196	1
fgr00270 Cysteine and methionine metabolism - Fusarium graminearum	0.39139	13	1.11	I1RA94	103	K	S-adenosylmethionine synthase OS=Gibberella zeae (strain PH-1 / ATCC MYA-4620 / FGSC 9075 / NRRL 31084) OX=229533 GN=FG00421.1 PE=3 SV=1	FG00421.1	1	0.00221982	61.167	DIGYDDSAK(1)GFDYK	3	0.49414	1
fgr00270 Cysteine and methionine metabolism - Fusarium graminearum	0.39139	13	1.11	I1RA94	87	K	S-adenosylmethionine synthase OS=Gibberella zeae (strain PH-1 / ATCC MYA-4620 / FGSC 9075 / NRRL 31084) OX=229533 GN=FG00421.1 PE=3 SV=1	FG00421.1	1	0.0212694	60.828	LDYQK(1)VVR	2	0.60875	1
fgr00270 Cysteine and methionine metabolism - Fusarium graminearum	0.39139	13	1.11	I1RA94	357	K	S-adenosylmethionine synthase OS=Gibberella zeae (strain PH-1 / ATCC MYA-4620 / FGSC 9075 / NRRL 31084) OX=229533 GN=FG00421.1 PE=3 SV=1	FG00421.1	1	0.00222343	66.953	K(1)NFDLRPGVIVR	3	0.25921	3
fgr00270 Cysteine and methionine metabolism - Fusarium graminearum	0.39139	13	1.11	I1RA94	195	K	S-adenosylmethionine synthase OS=Gibberella zeae (strain PH-1 / ATCC MYA-4620 / FGSC 9075 / NRRL 31084) OX=229533 GN=FG00421.1 PE=3 SV=1	FG00421.1	1	0.000494426	68.168	TQVTIEYK(1)HDNGAVVPQR	3	2.0575	1
fgr00270 Cysteine and methionine metabolism - Fusarium graminearum	0.39139	13	1.11	I1RFV9	159	K	1,2-dihydroxy-3-keto-5-methylthiopentene dioxygenase OS=Gibberella zeae (strain PH-1 / ATCC MYA-4620 / FGSC 9075 / NRRL 31084) OX=229533 GN=FG02600.1 PE=3 SV=1	FG02600.1	1	8.75697e-05	116.52	GPDVDK(1)NEHR	3	1.0104	1
fgr00270 Cysteine and methionine metabolism - Fusarium graminearum	0.39139	13	1.11	I1RKZ7	286	K	Branched-chain-amino-acid aminotransferase OS=Gibberella zeae (strain PH-1 / ATCC MYA-4620 / FGSC 9075 / NRRL 31084) OX=229533 GN=FG04570.1 PE=3 SV=1	FG04570.1	1	0.00159449	70.089	K(1)EIITAPLDDK	3	0.42411	1
fgr00603 Glycosphingolipid biosynthesis - globo and isoglobo series - Fusarium graminearum	0.757183	1	0.79	A0A1C3YID4	276	K	Beta-hexosaminidase OS=Gibberella zeae (strain PH-1 / ATCC MYA-4620 / FGSC 9075 / NRRL 31084) OX=229533 GN=FGRAMPH1_01T03177 PE=3 SV=1	FGRAMPH1_01T03177	1	0.0528704	47.187	LAEK(1)GAYR	2	-0.31938	1
fgr00603 Glycosphingolipid biosynthesis - globo and isoglobo series - Fusarium graminearum	0.757183	1	0.79	A0A1C3YID4	138	K	Beta-hexosaminidase OS=Gibberella zeae (strain PH-1 / ATCC MYA-4620 / FGSC 9075 / NRRL 31084) OX=229533 GN=FGRAMPH1_01T03177 PE=3 SV=1	FGRAMPH1_01T03177	1	0.00359914	100.02	QWVK(1)SLK	3	-0.58241	2
fgr00603 Glycosphingolipid biosynthesis - globo and isoglobo series - Fusarium graminearum	0.757183	1	0.79	A0A1C3YID4	26	K	Beta-hexosaminidase OS=Gibberella zeae (strain PH-1 / ATCC MYA-4620 / FGSC 9075 / NRRL 31084) OX=229533 GN=FGRAMPH1_01T03177 PE=3 SV=1	FGRAMPH1_01T03177	1	0.0308129	64.711	K(1)ISTGDK	2	-0.31225	1
fgr00603 Glycosphingolipid biosynthesis - globo and isoglobo series - Fusarium graminearum	0.757183	1	0.79	A0A1C3YID4	249	K	Beta-hexosaminidase OS=Gibberella zeae (strain PH-1 / ATCC MYA-4620 / FGSC 9075 / NRRL 31084) OX=229533 GN=FGRAMPH1_01T03177 PE=3 SV=1	FGRAMPH1_01T03177	1	8.01128e-08	177.42	TIDAMSWSK(1)LNR	2	-0.058182	3
fgr00603 Glycosphingolipid biosynthesis - globo and isoglobo series - Fusarium graminearum	0.757183	1	0.79	A0A1C3YID4	406	K	Beta-hexosaminidase OS=Gibberella zeae (strain PH-1 / ATCC MYA-4620 / FGSC 9075 / NRRL 31084) OX=229533 GN=FGRAMPH1_01T03177 PE=3 SV=1	FGRAMPH1_01T03177	1	3.74509e-15	158.45	TEVLAPLLQK(1)FVDYTHGK	4	-0.12656	3
fgr00603 Glycosphingolipid biosynthesis - globo and isoglobo series - Fusarium graminearum	0.757183	1	0.79	A0A1C3YID4	281	K	Beta-hexosaminidase OS=Gibberella zeae (strain PH-1 / ATCC MYA-4620 / FGSC 9075 / NRRL 31084) OX=229533 GN=FGRAMPH1_01T03177 PE=3 SV=1	FGRAMPH1_01T03177	1	1.11728e-16	174.2	K(1)GLTYSPEDLAGIYEYGIHR	3	0.40173	1
fgr00603 Glycosphingolipid biosynthesis - globo and isoglobo series - Fusarium graminearum	0.757183	1	0.79	A0A1C3YID4	521	K	Beta-hexosaminidase OS=Gibberella zeae (strain PH-1 / ATCC MYA-4620 / FGSC 9075 / NRRL 31084) OX=229533 GN=FGRAMPH1_01T03177 PE=3 SV=1	FGRAMPH1_01T03177	1	0.000163874	108.9	AGLSEEAAK(1)R	2	0.11907	1
fgr00603 Glycosphingolipid biosynthesis - globo and isoglobo series - Fusarium graminearum	0.757183	1	0.79	A0A1C3YID4	414	K	Beta-hexosaminidase OS=Gibberella zeae (strain PH-1 / ATCC MYA-4620 / FGSC 9075 / NRRL 31084) OX=229533 GN=FGRAMPH1_01T03177 PE=3 SV=1	FGRAMPH1_01T03177	1	0.000103074	121.6	FVDYTHGK(1)VR	2	0.13376	3
fgr00603 Glycosphingolipid biosynthesis - globo and isoglobo series - Fusarium graminearum	0.757183	1	0.79	A0A1C3YID4	177	K	Beta-hexosaminidase OS=Gibberella zeae (strain PH-1 / ATCC MYA-4620 / FGSC 9075 / NRRL 31084) OX=229533 GN=FGRAMPH1_01T03177 PE=3 SV=1	FGRAMPH1_01T03177	1	0.000918089	123.35	GEASIK(1)AK	2	-0.92958	1
fgr00603 Glycosphingolipid biosynthesis - globo and isoglobo series - Fusarium graminearum	0.757183	1	0.79	A0A1C3YID4	133	K	Beta-hexosaminidase OS=Gibberella zeae (strain PH-1 / ATCC MYA-4620 / FGSC 9075 / NRRL 31084) OX=229533 GN=FGRAMPH1_01T03177 PE=3 SV=1	FGRAMPH1_01T03177	1	0.000139293	90.913	ERDSDFEPDLQK(1)K	4	-0.73958	4
fgr00603 Glycosphingolipid biosynthesis - globo and isoglobo series - Fusarium graminearum	0.757183	1	0.79	A0A1C3YID4	96	K	Beta-hexosaminidase OS=Gibberella zeae (strain PH-1 / ATCC MYA-4620 / FGSC 9075 / NRRL 31084) OX=229533 GN=FGRAMPH1_01T03177 PE=3 SV=1	FGRAMPH1_01T03177	1	9.04714e-07	121.39	FTSK(1)QIVQAGVSR	2	-0.0060517	1
fgr03010 Ribosome - Fusarium graminearum	2.50542e-16	62	2.64	I1RA70	71	K	40S ribosomal protein S15 OS=Fusarium oxysporum f. sp. vasinfectum 25433 OX=1089449 GN=FOTG_06139 PE=3 SV=1	FG00395.1	1	1.60469e-06	106.38	AK(1)QEAQPNEKPDLVK	3	-0.43478	1
fgr03010 Ribosome - Fusarium graminearum	2.50542e-16	62	2.64	V6QW22	8	K	60S ribosomal protein L36 OS=Gibberella zeae (strain PH-1 / ATCC MYA-4620 / FGSC 9075 / NRRL 31084) OX=229533 GN=FG01238.1 PE=3 SV=1	FG01238.1	1	0.0229132	42.242	AADTPAK(1)SGLAVGLNK	3	-0.44662	1
fgr03010 Ribosome - Fusarium graminearum	2.50542e-16	62	2.64	V6QW22	34	K	60S ribosomal protein L36 OS=Gibberella zeae (strain PH-1 / ATCC MYA-4620 / FGSC 9075 / NRRL 31084) OX=229533 GN=FG01238.1 PE=3 SV=1	FG01238.1	1	0.0229657	58.815	TK(1)GHLSK	3	0.40353	1
fgr03010 Ribosome - Fusarium graminearum	2.50542e-16	62	2.64	V6QW22	90	K	60S ribosomal protein L36 OS=Gibberella zeae (strain PH-1 / ATCC MYA-4620 / FGSC 9075 / NRRL 31084) OX=229533 GN=FG01238.1 PE=3 SV=1	FG01238.1	1	0.00118817	107.79	AK(1)VDELQR	2	-0.66897	2
fgr03010 Ribosome - Fusarium graminearum	2.50542e-16	62	2.64	V6QW22	49	K	60S ribosomal protein L36 OS=Gibberella zeae (strain PH-1 / ATCC MYA-4620 / FGSC 9075 / NRRL 31084) OX=229533 GN=FG01238.1 PE=3 SV=1	FG01238.1	1	0.000759716	63.682	EVVK(1)EVAGLAPYER	3	-0.45388	1
fgr03010 Ribosome - Fusarium graminearum	2.50542e-16	62	2.64	I1RBY4	88	K	60s ribosomal protein l11 OS=Fusarium langsethiae OX=179993 GN=FLAG1_08273 PE=3 SV=1	FG01081.1	1	0.0143916	76.825	VK(1)EYELR	2	0.03986	1
fgr03010 Ribosome - Fusarium graminearum	2.50542e-16	62	2.64	I1RBY4	148	K	60s ribosomal protein l11 OS=Fusarium langsethiae OX=179993 GN=FLAG1_08273 PE=3 SV=1	FG01081.1	1	0.00911952	68.371	SK(1)IGASHR	3	-0.017723	1
fgr03010 Ribosome - Fusarium graminearum	2.50542e-16	62	2.64	I1RQE7	154	K	60S ribosomal protein L3 OS=Fusarium culmorum OX=5516 GN=FCULG_00001739 PE=3 SV=1	FGRAMPH1_01T19953	1	0.00282425	107.01	K(1)YCTVVR	2	0.14259	1
fgr03010 Ribosome - Fusarium graminearum	2.50542e-16	62	2.64	I1RQE7	136	K	60S ribosomal protein L3 OS=Fusarium culmorum OX=5516 GN=FCULG_00001739 PE=3 SV=1	FGRAMPH1_01T19953	1	7.20837e-07	152.32	K(1)HSENNGASITR	3	0.86343	4
fgr03010 Ribosome - Fusarium graminearum	2.50542e-16	62	2.64	I1RQE7	120	K	60S ribosomal protein L3 OS=Fusarium culmorum OX=5516 GN=FCULG_00001739 PE=3 SV=1	FGRAMPH1_01T19953	1	0.00147245	121.29	FYK(1)NWYK	2	-1.1692	1
fgr03010 Ribosome - Fusarium graminearum	2.50542e-16	62	2.64	I1RQE7	132	K	60S ribosomal protein L3 OS=Fusarium culmorum OX=5516 GN=FCULG_00001739 PE=3 SV=1	FGRAMPH1_01T19953	1	0.0028706	103.83	AFTK(1)YAK	2	0.35751	3
fgr03010 Ribosome - Fusarium graminearum	2.50542e-16	62	2.64	I1RQE7	115	K	60S ribosomal protein L3 OS=Fusarium culmorum OX=5516 GN=FCULG_00001739 PE=3 SV=1	FGRAMPH1_01T19953	1	2.95166e-11	169.98	SLTTVWAEHLSDEIK(1)R	3	-0.62351	2
fgr03010 Ribosome - Fusarium graminearum	2.50542e-16	62	2.64	I1RQE7	341	K	60S ribosomal protein L3 OS=Fusarium culmorum OX=5516 GN=FCULG_00001739 PE=3 SV=1	FGRAMPH1_01T19953	1	0.0313299	50.194	K(1)TMFPQTSR	2	-0.66479	1
fgr03010 Ribosome - Fusarium graminearum	2.50542e-16	62	2.64	I1RQE7	176	K	60S ribosomal protein L3 OS=Fusarium culmorum OX=5516 GN=FCULG_00001739 PE=3 SV=1	FGRAMPH1_01T19953	1	3.68933e-06	91.401	K(1)AHLMEIQVNGGSIADK	3	0.54825	1
fgr03010 Ribosome - Fusarium graminearum	2.50542e-16	62	2.64	I1RSQ7	119	K	60S ribosomal protein L4-A OS=Gibberella zeae OX=5518 GN=FGRA07_01868 PE=4 SV=1	FG07186.1	1	0.0267361	68.485	VAVGQK(1)R	2	0.30552	1
fgr03010 Ribosome - Fusarium graminearum	2.50542e-16	62	2.64	I1RSQ7	113	K	60S ribosomal protein L4-A OS=Gibberella zeae OX=5518 GN=FGRA07_01868 PE=4 SV=1	FG07186.1	1	0.000400652	90.15	WHIK(1)VAVGQK	3	0.64072	1
fgr03010 Ribosome - Fusarium graminearum	2.50542e-16	62	2.64	I1RW99	42	K	50s ribosomal protein l14e OS=Fusarium langsethiae OX=179993 GN=FLAG1_01888 PE=4 SV=1	FG08561.1	1	0.0394885	48.286	VVVINGDHPFAGHLATIVEIIDHK(1)R	5	-1.8065	1
fgr03010 Ribosome - Fusarium graminearum	2.50542e-16	62	2.64	I1RW99	92	K	50s ribosomal protein l14e OS=Fusarium langsethiae OX=179993 GN=FLAG1_01888 PE=4 SV=1	FG08561.1	1	2.93773e-06	146.79	KLWEK(1)SEIDSK	3	0.62013	1
fgr03010 Ribosome - Fusarium graminearum	2.50542e-16	62	2.64	I1RW99	98	K	50s ribosomal protein l14e OS=Fusarium langsethiae OX=179993 GN=FLAG1_01888 PE=4 SV=1	FG08561.1	1	5.7193e-08	115.12	SEIDSK(1)WEQTNWAK	3	0.73105	2
fgr03010 Ribosome - Fusarium graminearum	2.50542e-16	62	2.64	I1RW99	115	K	50s ribosomal protein l14e OS=Fusarium langsethiae OX=179993 GN=FLAG1_01888 PE=4 SV=1	FG08561.1	1	0.00880983	80.24	K(1)ALTDFER	2	0.42501	1
fgr03010 Ribosome - Fusarium graminearum	2.50542e-16	62	2.64	I1RW99	107	K	50s ribosomal protein l14e OS=Fusarium langsethiae OX=179993 GN=FLAG1_01888 PE=4 SV=1	FG08561.1	1	0.00743105	83.429	K(1)RDQMER	3	0.24758	1
fgr03010 Ribosome - Fusarium graminearum	2.50542e-16	62	2.64	A0A1C3YHX8	120	K	40S ribosomal protein S11 OS=Gibberella zeae OX=5518 GN=FGRA07_00813 PE=3 SV=1	FGRAMPH1_01T01691	1	0.0010359	74.392	EYLHFIQK(1)YSR	3	1.2089	1
fgr03010 Ribosome - Fusarium graminearum	2.50542e-16	62	2.64	I1RAU7	149	K	40S ribosomal protein S6 OS=Gibberella zeae (strain PH-1 / ATCC MYA-4620 / FGSC 9075 / NRRL 31084) OX=229533 GN=FGRAMPH1_01T01603 PE=3 SV=1	FGRAMPH1_01T01603	0.99478	0.0171971	53.136	K(0.005)FFGLTK(0.995)DDDVR	3	1.2334	1
fgr03010 Ribosome - Fusarium graminearum	2.50542e-16	62	2.64	I1RAU7	169	K	40S ribosomal protein S6 OS=Gibberella zeae (strain PH-1 / ATCC MYA-4620 / FGSC 9075 / NRRL 31084) OX=229533 GN=FGRAMPH1_01T01603 PE=3 SV=1	FGRAMPH1_01T01603	1	0.0187509	57.885	GEGK(1)SPYTK	2	-0.22238	1
fgr03010 Ribosome - Fusarium graminearum	2.50542e-16	62	2.64	I1RAU7	143	K	40S ribosomal protein S6 OS=Gibberella zeae (strain PH-1 / ATCC MYA-4620 / FGSC 9075 / NRRL 31084) OX=229533 GN=FGRAMPH1_01T01603 PE=3 SV=1	FGRAMPH1_01T01603	1	0.0162946	78.149	K(1)FFGLTK	2	0.55894	1
fgr03010 Ribosome - Fusarium graminearum	2.50542e-16	62	2.64	I1RAU7	223	K	40S ribosomal protein S6 OS=Gibberella zeae (strain PH-1 / ATCC MYA-4620 / FGSC 9075 / NRRL 31084) OX=229533 GN=FGRAMPH1_01T01603 PE=3 SV=1	FGRAMPH1_01T01603	1	0.0131535	70.056	IAEAK(1)VNK	2	0.59775	1
fgr03010 Ribosome - Fusarium graminearum	2.50542e-16	62	2.64	I1REK8	119	K	60s ribosomal protein l16 OS=Fusarium langsethiae OX=179993 GN=FLAG1_07154 PE=3 SV=1	FG02099.1	1	0.00814413	69.375	K(1)VVVPQALR	2	1.7527	1
fgr03010 Ribosome - Fusarium graminearum	2.50542e-16	62	2.64	I1REK8	116	K	60s ribosomal protein l16 OS=Fusarium langsethiae OX=179993 GN=FLAG1_07154 PE=3 SV=1	FG02099.1	1	0.0157905	50.088	VFEGVPPPYDK(1)TK	3	0.55763	2
fgr03010 Ribosome - Fusarium graminearum	2.50542e-16	62	2.64	I1REK8	93	K	60s ribosomal protein l16 OS=Fusarium langsethiae OX=179993 GN=FLAG1_07154 PE=3 SV=1	FG02099.1	1	0.0236906	48.091	GMIPHK(1)TAR	3	1.1024	1
fgr03010 Ribosome - Fusarium graminearum	2.50542e-16	62	2.64	I1REK8	184	K	60s ribosomal protein l16 OS=Fusarium langsethiae OX=179993 GN=FLAG1_07154 PE=3 SV=1	FG02099.1	1	0.0179096	56.547	QLADAK(1)K	3	0.20609	1
fgr03010 Ribosome - Fusarium graminearum	2.50542e-16	62	2.64	I1REK8	150	K	60s ribosomal protein l16 OS=Fusarium langsethiae OX=179993 GN=FLAG1_07154 PE=3 SV=1	FG02099.1	1	0.00377784	59.634	LSHEVGWK(1)YQDVVAR	3	0.62831	2
fgr03010 Ribosome - Fusarium graminearum	2.50542e-16	62	2.64	V6RIV9	107	K	50s ribosomal protein l21e OS=Fusarium langsethiae OX=179993 GN=FLAG1_00019 PE=4 SV=1	FG08895.1	1	0.0572189	41.429	SREDFLK(1)R	3	0.48467	1
fgr03010 Ribosome - Fusarium graminearum	2.50542e-16	62	2.64	I1RD17	98	K	60S ribosomal protein L31-B OS=Fusarium culmorum OX=5516 GN=FCULG_00004241 PE=4 SV=1	FG01504.1	1	0.0379719	40.727	NDEEGAK(1)EK	3	3.7386	1
fgr03010 Ribosome - Fusarium graminearum	2.50542e-16	62	2.64	I1S0F6	97	K	60S ribosomal protein L44 OS=Fusarium oxysporum f. sp. raphani 54005 OX=1089458 GN=FOQG_06881 PE=3 SV=1	FGRAMPH1_01T07471	1	0.0009307	88.495	HFELGGDK(1)K	3	0.25784	1
fgr03010 Ribosome - Fusarium graminearum	2.50542e-16	62	2.64	I1S0F6	80	K	60S ribosomal protein L44 OS=Fusarium oxysporum f. sp. raphani 54005 OX=1089458 GN=FOQG_06881 PE=3 SV=1	FGRAMPH1_01T07471	1	0.00108288	77.662	TK(1)LQLALK	2	-0.10482	1
fgr03010 Ribosome - Fusarium graminearum	2.50542e-16	62	2.64	I1S0F6	13	K	60S ribosomal protein L44 OS=Fusarium oxysporum f. sp. raphani 54005 OX=1089458 GN=FOQG_06881 PE=3 SV=1	FGRAMPH1_01T07471	0.944248	0.00377055	68.49	NTYCK(0.944)GK(0.056)ECR	3	1.0175	1
fgr03010 Ribosome - Fusarium graminearum	2.50542e-16	62	2.64	I1S0F6	76	K	60S ribosomal protein L44 OS=Fusarium oxysporum f. sp. raphani 54005 OX=1089458 GN=FOQG_06881 PE=3 SV=1	FGRAMPH1_01T07471	1	0.00470196	94.114	LECVK(1)CK	2	-1.0235	1
fgr03010 Ribosome - Fusarium graminearum	2.50542e-16	62	2.64	I1S0F6	29	K	60S ribosomal protein L44 OS=Fusarium oxysporum f. sp. raphani 54005 OX=1089458 GN=FOQG_06881 PE=3 SV=1	FGRAMPH1_01T07471	1	0.00352928	87.258	VTQYK(1)AGK	2	2.1193	1
fgr03010 Ribosome - Fusarium graminearum	2.50542e-16	62	2.64	I1S2E9	27	K	Ubiquitin-40S ribosomal protein S27a OS=Fusarium oxysporum f. sp. cubense tropical race 4 54006 OX=1089451 GN=FOIG_07602 PE=4 SV=1	FG10941.1	1	4.92172e-44	288.21	TITLEVESSDTIDNVK(1)SK	2	0.42269	15
fgr03010 Ribosome - Fusarium graminearum	2.50542e-16	62	2.64	I1S2E9	6	K	Ubiquitin-40S ribosomal protein S27a OS=Fusarium oxysporum f. sp. cubense tropical race 4 54006 OX=1089451 GN=FOIG_07602 PE=4 SV=1	FG10941.1	1	4.83513e-07	168.02	MQIFVK(1)TLTGK	2	-0.41194	6
fgr03010 Ribosome - Fusarium graminearum	2.50542e-16	62	2.64	I1S2E9	11	K	Ubiquitin-40S ribosomal protein S27a OS=Fusarium oxysporum f. sp. cubense tropical race 4 54006 OX=1089451 GN=FOIG_07602 PE=4 SV=1	FG10941.1	1	1.50236e-23	185.09	TLTGK(1)TITLEVESSDTIDNVK	4	0.32178	2
fgr03010 Ribosome - Fusarium graminearum	2.50542e-16	62	2.64	I1S2E9	33	K	Ubiquitin-40S ribosomal protein S27a OS=Fusarium oxysporum f. sp. cubense tropical race 4 54006 OX=1089451 GN=FOIG_07602 PE=4 SV=1	FG10941.1	1	1.38047e-14	207.64	IQDK(1)EGIPPDQQR	2	-0.025952	28
fgr03010 Ribosome - Fusarium graminearum	2.50542e-16	62	2.64	I1S2E9	90	K	Ubiquitin-40S ribosomal protein S27a OS=Fusarium oxysporum f. sp. cubense tropical race 4 54006 OX=1089451 GN=FOIG_07602 PE=4 SV=1	FG10941.1	1	0.00128651	84.568	VYTTPK(1)K	2	-0.32525	1
fgr03010 Ribosome - Fusarium graminearum	2.50542e-16	62	2.64	I1S2E9	63	K	Ubiquitin-40S ribosomal protein S27a OS=Fusarium oxysporum f. sp. cubense tropical race 4 54006 OX=1089451 GN=FOIG_07602 PE=4 SV=1	FG10941.1	1	3.11184e-14	153.72	TLSDYNIQK(1)ESTLHLVLR	3	0.19244	1
fgr03010 Ribosome - Fusarium graminearum	2.50542e-16	62	2.64	I1S2E9	108	K	Ubiquitin-40S ribosomal protein S27a OS=Fusarium oxysporum f. sp. cubense tropical race 4 54006 OX=1089451 GN=FOIG_07602 PE=4 SV=1	FG10941.1	1	7.37467e-05	99.283	YYK(1)VDSDGK	2	0.81216	4
fgr03010 Ribosome - Fusarium graminearum	2.50542e-16	62	2.64	I1S2E9	114	K	Ubiquitin-40S ribosomal protein S27a OS=Fusarium oxysporum f. sp. cubense tropical race 4 54006 OX=1089451 GN=FOIG_07602 PE=4 SV=1	FG10941.1	1	0.000953657	94.465	VDSDGK(1)IER	2	-0.16846	2
fgr03010 Ribosome - Fusarium graminearum	2.50542e-16	62	2.64	I1S2E9	48	K	Ubiquitin-40S ribosomal protein S27a OS=Fusarium oxysporum f. sp. cubense tropical race 4 54006 OX=1089451 GN=FOIG_07602 PE=4 SV=1	FG10941.1	1	6.49191e-10	190.78	LIFAGK(1)QLEDGR	3	0.27828	8
fgr03010 Ribosome - Fusarium graminearum	2.50542e-16	62	2.64	I1S2E9	29	K	Ubiquitin-40S ribosomal protein S27a OS=Fusarium oxysporum f. sp. cubense tropical race 4 54006 OX=1089451 GN=FOIG_07602 PE=4 SV=1	FG10941.1	0.976562	1.51629e-05	88.385	SK(0.977)IQDK(0.023)EGIPPDQQR	3	1.0835	2
fgr03010 Ribosome - Fusarium graminearum	2.50542e-16	62	2.64	A0A098DB19	28	K	60S ribosomal protein L18-B OS=Fusarium culmorum OX=5516 GN=FCULG_00009858 PE=4 SV=1	FG09866.1	1	5.86719e-06	86.488	RLFTSK(1)INRPPVSLSR	4	0.21153	2
fgr03010 Ribosome - Fusarium graminearum	2.50542e-16	62	2.64	A0A098DB19	139	K	60S ribosomal protein L18-B OS=Fusarium culmorum OX=5516 GN=FCULG_00009858 PE=4 SV=1	FG09866.1	1	0.00490788	74.173	KPHVESK(1)GR	4	0.65318	1
fgr03010 Ribosome - Fusarium graminearum	2.50542e-16	62	2.64	A0A098DB19	45	K	60S ribosomal protein L18-B OS=Fusarium culmorum OX=5516 GN=FCULG_00009858 PE=4 SV=1	FG09866.1	1	3.29172e-06	147.24	IVANINK(1)EGEK	2	1.6468	1
fgr03010 Ribosome - Fusarium graminearum	2.50542e-16	62	2.64	I1RFU8	69	K	40s ribosomal protein s19 OS=Fusarium langsethiae OX=179993 GN=FLAG1_05266 PE=4 SV=1	FG02588.1	1	0.00198072	115.49	K(1)TVGVGR	2	0.69537	1
fgr03010 Ribosome - Fusarium graminearum	2.50542e-16	62	2.64	I1RFU8	14	K	40s ribosomal protein s19 OS=Fusarium langsethiae OX=179993 GN=FLAG1_05266 PE=4 SV=1	FG02588.1	1	3.69746e-06	88.427	DVDAQK(1)FITAYSAFLK	3	-2.9708	1
fgr03010 Ribosome - Fusarium graminearum	2.50542e-16	62	2.64	I1RRY9	25	K	40s ribosomal protein s18 OS=Fusarium langsethiae OX=179993 GN=FLAG1_00546 PE=3 SV=1	FG06893.1	1	2.52935e-06	150.49	LLNTNVDGK(1)QK	2	0.09988	1
fgr03010 Ribosome - Fusarium graminearum	2.50542e-16	62	2.64	I1RRY9	56	K	40s ribosomal protein s18 OS=Fusarium langsethiae OX=179993 GN=FLAG1_00546 PE=3 SV=1	FG06893.1	0.998868	0.026314	52.6	K(0.001)ADVDLNK(0.999)R	3	0.99209	1
fgr03010 Ribosome - Fusarium graminearum	2.50542e-16	62	2.64	I1RRY9	49	K	40s ribosomal protein s18 OS=Fusarium langsethiae OX=179993 GN=FLAG1_00546 PE=3 SV=1	FG06893.1	0.999998	0.00754287	62.633	K(1)ADVDLNKR	3	0.48427	1
fgr03010 Ribosome - Fusarium graminearum	2.50542e-16	62	2.64	I1RW25	149	K	60S ribosomal protein L8 OS=Gibberella zeae OX=5518 GN=FGRA07_04727 PE=4 SV=1	FG08478.1	1	0.000552932	67.997	YGLNHVVGLIENK(1)K	4	-0.30293	1
fgr03010 Ribosome - Fusarium graminearum	2.50542e-16	62	2.64	I1RW25	120	K	60S ribosomal protein L8 OS=Gibberella zeae OX=5518 GN=FGRA07_04727 PE=4 SV=1	FG08478.1	1	3.20339e-06	136.6	LLQEATAVK(1)EGK	3	0.19394	2
fgr03010 Ribosome - Fusarium graminearum	2.50542e-16	62	2.64	I1RW25	228	K	60S ribosomal protein L8 OS=Gibberella zeae OX=5518 GN=FGRA07_04727 PE=4 SV=1	FG08478.1	1	0.000171827	92.247	DGYLEK(1)HDQAR	2	1.903	2
fgr03010 Ribosome - Fusarium graminearum	2.50542e-16	62	2.64	I1RW25	211	K	60S ribosomal protein L8 OS=Gibberella zeae OX=5518 GN=FGRA07_04727 PE=4 SV=1	FG08478.1	1	0.000558427	98.156	SEDK(1)TELSK	3	0.77493	2
fgr03010 Ribosome - Fusarium graminearum	2.50542e-16	62	2.64	I1RW25	99	K	60S ribosomal protein L8 OS=Gibberella zeae OX=5518 GN=FGRA07_04727 PE=4 SV=1	FG08478.1	1	0.00281173	73.885	LLNK(1)YRPETK	3	-0.40133	1
fgr03010 Ribosome - Fusarium graminearum	2.50542e-16	62	2.64	I1RW25	46	K	60S ribosomal protein L8 OS=Gibberella zeae OX=5518 GN=FGRA07_04727 PE=4 SV=1	FG08478.1	1	4.13693e-06	123.28	NYGIGQDIQPK(1)R	3	-0.55756	2
fgr03010 Ribosome - Fusarium graminearum	2.50542e-16	62	2.64	I1RW25	175	K	60S ribosomal protein L8 OS=Gibberella zeae OX=5518 GN=FGRA07_04727 PE=4 SV=1	FG08478.1	1	0.00187151	77.662	K(1)MGIPYAIVK	3	-0.9439	1
fgr03010 Ribosome - Fusarium graminearum	2.50542e-16	62	2.64	I1RW25	196	K	60S ribosomal protein L8 OS=Gibberella zeae OX=5518 GN=FGRA07_04727 PE=4 SV=1	FG08478.1	1	8.50203e-05	90.412	K(1)TAAVLAITEVR	3	-0.3364	1
fgr03010 Ribosome - Fusarium graminearum	2.50542e-16	62	2.64	I1RW25	105	K	60S ribosomal protein L8 OS=Gibberella zeae OX=5518 GN=FGRA07_04727 PE=4 SV=1	FG08478.1	1	0.00494851	72.2	YRPETK(1)AEK	3	-0.42525	1
fgr03010 Ribosome - Fusarium graminearum	2.50542e-16	62	2.64	I1RW25	195	K	60S ribosomal protein L8 OS=Gibberella zeae OX=5518 GN=FGRA07_04727 PE=4 SV=1	FG08478.1	1	0.00643694	77.923	LGTVVHK(1)K	3	-0.27899	1
fgr03010 Ribosome - Fusarium graminearum	2.50542e-16	62	2.64	I1RW25	222	K	60S ribosomal protein L8 OS=Gibberella zeae OX=5518 GN=FGRA07_04727 PE=4 SV=1	FG08478.1	1	1.99827e-06	110.38	LISAVK(1)DGYLEK	3	1.0088	1
fgr03010 Ribosome - Fusarium graminearum	2.50542e-16	62	2.64	I1RW25	54	K	60S ribosomal protein L8 OS=Gibberella zeae OX=5518 GN=FGRA07_04727 PE=4 SV=1	FG08478.1	1	0.00826652	64.103	MVK(1)WPEYVR	2	-0.65955	1
fgr03010 Ribosome - Fusarium graminearum	2.50542e-16	62	2.64	I1RZW8	81	K	50s ribosomal protein l22e OS=Fusarium langsethiae OX=179993 GN=FLAG1_09581 PE=4 SV=1	FG09974.1	1	0.00755238	69.812	YLK(1)YLTK	2	0.25874	1
fgr03010 Ribosome - Fusarium graminearum	2.50542e-16	62	2.64	I1RFL4	109	K	50s ribosomal protein l23ae OS=Fusarium langsethiae OX=179993 GN=FLAG1_04403 PE=3 SV=1	FG02493.1	1	0.000777214	101.39	K(1)LYDIDCLK	3	-0.73096	2
fgr03010 Ribosome - Fusarium graminearum	2.50542e-16	62	2.64	I1S0L4	158	K	60S ribosomal protein L10-A OS=Fusarium oxysporum f. sp. cubense (strain race 1) OX=1229664 GN=FOC1_g10011004 PE=4 SV=1	FG10246.1	1	0.00298269	92.051	SQYK(1)FPGR	2	0.62714	1
fgr03010 Ribosome - Fusarium graminearum	2.50542e-16	62	2.64	I1S0L4	30	K	60S ribosomal protein L10-A OS=Fusarium oxysporum f. sp. cubense (strain race 1) OX=1229664 GN=FOC1_g10011004 PE=4 SV=1	FG10246.1	1	0.0484462	49.097	GVPDPK(1)IR	2	-0.27104	1
fgr03010 Ribosome - Fusarium graminearum	2.50542e-16	62	2.64	I1S0L4	19	K	60S ribosomal protein L10-A OS=Fusarium oxysporum f. sp. cubense (strain race 1) OX=1229664 GN=FOC1_g10011004 PE=4 SV=1	FG10246.1	0.999998	0.00590284	80.787	NKPYPK(1)SR	3	0.92528	1
fgr03010 Ribosome - Fusarium graminearum	2.50542e-16	62	2.64	I1S0L4	82	K	60S ribosomal protein L10-A OS=Fusarium oxysporum f. sp. cubense (strain race 1) OX=1229664 GN=FOC1_g10011004 PE=4 SV=1	FG10246.1	1	0.000103049	141.08	NTGK(1)EGFHLR	3	0.091243	1
fgr03010 Ribosome - Fusarium graminearum	2.50542e-16	62	2.64	I1S0L4	184	K	60S ribosomal protein L10-A OS=Fusarium oxysporum f. sp. cubense (strain race 1) OX=1229664 GN=FOC1_g10011004 PE=4 SV=1	FG10246.1	1	0.00279114	101.43	REEYLDK(1)K	3	1.1216	2
fgr03010 Ribosome - Fusarium graminearum	2.50542e-16	62	2.64	I1RT03	92	K	40S ribosomal protein S22 OS=Gibberella zeae OX=5518 GN=FGRA07_01972 PE=3 SV=1	FG07291.1	1	0.00033573	85.676	WVVK(1)LLPAR	2	1.093	1
fgr03010 Ribosome - Fusarium graminearum	2.50542e-16	62	2.64	I1RT03	88	K	40S ribosomal protein S22 OS=Gibberella zeae OX=5518 GN=FGRA07_01972 PE=3 SV=1	FG07291.1	1	0.000214774	134.13	LAELEK(1)WVVK	3	0.46162	2
fgr03010 Ribosome - Fusarium graminearum	2.50542e-16	62	2.64	I1RTH6	152	K	40S ribosomal protein S1 OS=Gibberella zeae (strain PH-1 / ATCC MYA-4620 / FGSC 9075 / NRRL 31084) OX=229533 GN=FG07480.1 PE=3 SV=1	FG07480.1	1	4.64814e-05	106.54	K(1)TTYAASSQIR	2	-0.73812	1
fgr03010 Ribosome - Fusarium graminearum	2.50542e-16	62	2.64	I1RTH6	27	K	40S ribosomal protein S1 OS=Gibberella zeae (strain PH-1 / ATCC MYA-4620 / FGSC 9075 / NRRL 31084) OX=229533 GN=FG07480.1 PE=3 SV=1	FG07480.1	1	0.00608487	92.838	K(1)DWYSIK	2	0.34704	1
fgr03010 Ribosome - Fusarium graminearum	2.50542e-16	62	2.64	I1RTH6	62	K	40S ribosomal protein S1 OS=Gibberella zeae (strain PH-1 / ATCC MYA-4620 / FGSC 9075 / NRRL 31084) OX=229533 GN=FG07480.1 PE=3 SV=1	FG07480.1	1	0.00565264	72.434	NANDALK(1)GR	2	-2.1831	2
fgr03010 Ribosome - Fusarium graminearum	2.50542e-16	62	2.64	V6RTJ8	59	K	40S ribosomal protein S0 OS=Gibberella zeae (strain PH-1 / ATCC MYA-4620 / FGSC 9075 / NRRL 31084) OX=229533 GN=FG10905.1 PE=3 SV=1	FG10905.1	1	0.015122	57.792	TWEK(1)IVLAAR	2	-1.3391	1
fgr03010 Ribosome - Fusarium graminearum	2.50542e-16	62	2.64	I1RN67	200	K	40S ribosomal protein S3 OS=Gibberella zeae OX=5518 GN=FGRA07_01583 PE=3 SV=1	FG05433.1	1	3.46164e-05	100.93	GSDPEGK(1)AGPQK	3	0.7718	1
fgr03010 Ribosome - Fusarium graminearum	2.50542e-16	62	2.64	I1RN67	144	K	40S ribosomal protein S3 OS=Gibberella zeae OX=5518 GN=FGRA07_01583 PE=3 SV=1	FG05433.1	1	0.00144952	75.739	GCEVVVSGK(1)LR	2	-0.26172	1
fgr03010 Ribosome - Fusarium graminearum	2.50542e-16	62	2.64	I1S0X6	54	K	60S acidic ribosomal protein P1 OS=Fusarium culmorum OX=5516 GN=FCULG_00009322 PE=3 SV=1	FG10368.1	1	0.00319945	90.15	ALEGK(1)DVK	3	-0.32963	2
fgr03010 Ribosome - Fusarium graminearum	2.50542e-16	62	2.64	I1RPM4	92	K	60s ribosomal protein l27-a OS=Fusarium langsethiae OX=179993 GN=FLAG1_01615 PE=4 SV=1	FG05999.1	1	2.92343e-06	102.08	YTLELEGLK(1)GAVSNDTFK	3	0.54791	1
fgr03010 Ribosome - Fusarium graminearum	2.50542e-16	62	2.64	I1RPM4	125	K	60s ribosomal protein l27-a OS=Fusarium langsethiae OX=179993 GN=FLAG1_01615 PE=4 SV=1	FG05999.1	1	0.0226033	67.464	YTSGK(1)NR	2	-0.13692	1
fgr03010 Ribosome - Fusarium graminearum	2.50542e-16	62	2.64	I1RPM4	101	K	60s ribosomal protein l27-a OS=Fusarium langsethiae OX=179993 GN=FLAG1_01615 PE=4 SV=1	FG05999.1	1	2.80528e-10	167.69	GAVSNDTFK(1)EVSQR	2	0.84088	2
fgr03010 Ribosome - Fusarium graminearum	2.50542e-16	62	2.64	I1RJV4	6	K	60S ribosomal protein L32 OS=Fusarium culmorum OX=5516 GN=FCULG_00006687 PE=4 SV=1	FG04137.1	1	0.0440881	49.358	K(1)HVPIVK	3	-0.0023551	1
fgr03010 Ribosome - Fusarium graminearum	2.50542e-16	62	2.64	I1RJV4	114	K	60S ribosomal protein L32 OS=Fusarium culmorum OX=5516 GN=FCULG_00006687 PE=4 SV=1	FG04137.1	1	0.0139901	77.282	AK(1)QLGVK	2	0.48352	1
fgr03010 Ribosome - Fusarium graminearum	2.50542e-16	62	2.64	I1RJV4	12	K	60S ribosomal protein L32 OS=Fusarium culmorum OX=5516 GN=FCULG_00006687 PE=4 SV=1	FG04137.1	1	0.0157755	69.432	HVPIVK(1)K	3	-0.0023551	1
fgr03010 Ribosome - Fusarium graminearum	2.50542e-16	62	2.64	I1RWJ8	52	K	Ribosomal protein L37 OS=Gibberella zeae (strain PH-1 / ATCC MYA-4620 / FGSC 9075 / NRRL 31084) OX=229533 GN=FGRAMPH1_01T10527 PE=3 SV=1	FGRAMPH1_01T10527	1	0.00249341	96.342	YNWSEK(1)AK	2	-2.1693	1
fgr03010 Ribosome - Fusarium graminearum	2.50542e-16	62	2.64	I1RWJ8	84	K	Ribosomal protein L37 OS=Gibberella zeae (strain PH-1 / ATCC MYA-4620 / FGSC 9075 / NRRL 31084) OX=229533 GN=FGRAMPH1_01T10527 PE=3 SV=1	FGRAMPH1_01T10527	1	7.57317e-05	99.669	NGFQTGTPK(1)GAR	2	-0.80347	1
fgr03010 Ribosome - Fusarium graminearum	2.50542e-16	62	2.64	I1RWJ8	46	K	Ribosomal protein L37 OS=Gibberella zeae (strain PH-1 / ATCC MYA-4620 / FGSC 9075 / NRRL 31084) OX=229533 GN=FGRAMPH1_01T10527 PE=3 SV=1	FGRAMPH1_01T10527	1	0.00173314	124.08	K(1)YNWSEK	3	-1.0776	2
fgr03010 Ribosome - Fusarium graminearum	2.50542e-16	62	2.64	I1RWJ8	57	K	Ribosomal protein L37 OS=Gibberella zeae (strain PH-1 / ATCC MYA-4620 / FGSC 9075 / NRRL 31084) OX=229533 GN=FGRAMPH1_01T10527 PE=3 SV=1	FGRAMPH1_01T10527	1	0.0163337	78.113	K(1)TVGTGR	2	0.56913	1
fgr03010 Ribosome - Fusarium graminearum	2.50542e-16	62	2.64	I1RWJ8	75	K	Ribosomal protein L37 OS=Gibberella zeae (strain PH-1 / ATCC MYA-4620 / FGSC 9075 / NRRL 31084) OX=229533 GN=FGRAMPH1_01T10527 PE=3 SV=1	FGRAMPH1_01T10527	1	7.86027e-06	130.1	FK(1)NGFQTGTPK	3	-0.65375	2
fgr03010 Ribosome - Fusarium graminearum	2.50542e-16	62	2.64	I1RWJ8	10	K	Ribosomal protein L37 OS=Gibberella zeae (strain PH-1 / ATCC MYA-4620 / FGSC 9075 / NRRL 31084) OX=229533 GN=FGRAMPH1_01T10527 PE=3 SV=1	FGRAMPH1_01T10527	1	0.00966695	79.059	GTSSFGK(1)R	2	-0.22926	1
fgr03010 Ribosome - Fusarium graminearum	2.50542e-16	62	2.64	I1RZZ9	40	K	60S ribosomal protein L5 OS=Fusarium culmorum OX=5516 GN=FCULG_00009702 PE=3 SV=1	FGRAMPH1_01T07071	1	9.16757e-05	161.79	LITQAK(1)NK	2	-0.09937	2
fgr03010 Ribosome - Fusarium graminearum	2.50542e-16	62	2.64	I1RZZ9	7	K	60S ribosomal protein L5 OS=Fusarium culmorum OX=5516 GN=FCULG_00009702 PE=3 SV=1	FGRAMPH1_01T07071	1	0.000184248	119.05	LVK(1)NSAYYSR	2	-0.7065	1
fgr03010 Ribosome - Fusarium graminearum	2.50542e-16	62	2.64	I1RZZ9	26	K	60S ribosomal protein L5 OS=Fusarium culmorum OX=5516 GN=FCULG_00009702 PE=3 SV=1	FGRAMPH1_01T07071	1	1.67579e-12	215.5	RQQGK(1)TDYYAR	3	0.26917	3
fgr03010 Ribosome - Fusarium graminearum	2.50542e-16	62	2.64	I1RZZ9	266	K	60S ribosomal protein L5 OS=Fusarium culmorum OX=5516 GN=FCULG_00009702 PE=3 SV=1	FGRAMPH1_01T07071	0.959083	0.0408529	53.968	K(0.041)TK(0.959)EEWK	3	-0.37424	1
fgr03010 Ribosome - Fusarium graminearum	2.50542e-16	62	2.64	I1RZZ9	153	K	60S ribosomal protein L5 OS=Fusarium culmorum OX=5516 GN=FCULG_00009702 PE=3 SV=1	FGRAMPH1_01T07071	1	0.00700404	72.325	VFLDVGLK(1)R	2	1.8765	1
fgr03010 Ribosome - Fusarium graminearum	2.50542e-16	62	2.64	I1RZZ9	47	K	60S ribosomal protein L5 OS=Fusarium culmorum OX=5516 GN=FCULG_00009702 PE=3 SV=1	FGRAMPH1_01T07071	1	0.0420961	56.122	YNAPK(1)YR	2	0.60988	2
fgr03010 Ribosome - Fusarium graminearum	2.50542e-16	62	2.64	I1RZZ9	42	K	60S ribosomal protein L5 OS=Fusarium culmorum OX=5516 GN=FCULG_00009702 PE=3 SV=1	FGRAMPH1_01T07071	1	0.00516684	91.626	NK(1)YNAPK	3	0.7409	2
fgr03010 Ribosome - Fusarium graminearum	2.50542e-16	62	2.64	I1RZZ9	256	K	60S ribosomal protein L5 OS=Fusarium culmorum OX=5516 GN=FCULG_00009702 PE=3 SV=1	FGRAMPH1_01T07071	1	0.017216	68.657	K(1)VESDAPK	2	-0.79414	1
fgr03010 Ribosome - Fusarium graminearum	2.50542e-16	62	2.64	A0A1C3YIP5	170	K	Probable 60s ribosomal protein L7 subunit OS=Claviceps purpurea (strain 20.1) OX=1111077 GN=CPUR_03583 PE=4 SV=1	FGRAMPH1_01T06103	1	0.00259518	105.39	GYGK(1)VNK	2	-1.3742	2
fgr03010 Ribosome - Fusarium graminearum	2.50542e-16	62	2.64	A0A1C3YIP5	116	K	Probable 60s ribosomal protein L7 subunit OS=Claviceps purpurea (strain 20.1) OX=1111077 GN=CPUR_03583 PE=4 SV=1	FGRAMPH1_01T06103	1	0.00198173	115.46	K(1)ILQLLR	2	-1.5966	1
fgr03010 Ribosome - Fusarium graminearum	2.50542e-16	62	2.64	A0A1C3YIP5	61	K	Probable 60s ribosomal protein L7 subunit OS=Claviceps purpurea (strain 20.1) OX=1111077 GN=CPUR_03583 PE=4 SV=1	FGRAMPH1_01T06103	1	0.0486368	41.188	RQVIFK(1)R	3	1.5692	1
fgr03010 Ribosome - Fusarium graminearum	2.50542e-16	62	2.64	A0A1C3YIP5	160	K	Probable 60s ribosomal protein L7 subunit OS=Claviceps purpurea (strain 20.1) OX=1111077 GN=CPUR_03583 PE=4 SV=1	FGRAMPH1_01T06103	1	0.00148382	105.2	TVK(1)ELVYK	2	-0.36757	1
fgr03010 Ribosome - Fusarium graminearum	2.50542e-16	62	2.64	A0A1C3YIP5	65	K	Probable 60s ribosomal protein L7 subunit OS=Claviceps purpurea (strain 20.1) OX=1111077 GN=CPUR_03583 PE=4 SV=1	FGRAMPH1_01T06103	1	0.000165318	106.67	RAEK(1)YVQEYR	2	2.3974	2
fgr03010 Ribosome - Fusarium graminearum	2.50542e-16	62	2.64	A0A1C3YIP5	47	K	Probable 60s ribosomal protein L7 subunit OS=Claviceps purpurea (strain 20.1) OX=1111077 GN=CPUR_03583 PE=4 SV=1	FGRAMPH1_01T06103	1	0.00385833	102.51	SDAVEK(1)K	2	0.57396	1
fgr03010 Ribosome - Fusarium graminearum	2.50542e-16	62	2.64	A0A1C3YKV3	50	K	60S ribosomal protein L2 OS=Gibberella zeae OX=5518 GN=FGRA07_05359 PE=4 SV=1	FGRAMPH1_01T23525	1	0.000221077	105.52	GAPLAK(1)VVFR	2	0.42184	1
fgr03010 Ribosome - Fusarium graminearum	2.50542e-16	62	2.64	A0A1C3YKV3	146	K	60S ribosomal protein L2 OS=Gibberella zeae OX=5518 GN=FGRA07_05359 PE=4 SV=1	FGRAMPH1_01T23525	1	0.00428716	82.75	K(1)VVHSGSR	3	0.24333	1
fgr03010 Ribosome - Fusarium graminearum	2.50542e-16	62	2.64	I1RSQ3	27	K	40s ribosomal protein s29 (Fragment) OS=Tolypocladium paradoxum OX=94208 GN=TPAR_02775 PE=4 SV=1	FGRAMPH1_01T24165	1	0.00105644	114.19	HK(1)AGLIR	3	-0.10993	1
fgr03010 Ribosome - Fusarium graminearum	2.50542e-16	62	2.64	I1RSQ3	33	K	40s ribosomal protein s29 (Fragment) OS=Tolypocladium paradoxum OX=94208 GN=TPAR_02775 PE=4 SV=1	FGRAMPH1_01T24165	1	0.0011485	113.62	K(1)YDLNLCR	2	-0.44728	1
fgr03010 Ribosome - Fusarium graminearum	2.50542e-16	62	2.64	I1RSQ3	16	K	40s ribosomal protein s29 (Fragment) OS=Tolypocladium paradoxum OX=94208 GN=TPAR_02775 PE=4 SV=1	FGRAMPH1_01T24165	1	0.00541307	90.308	NYGK(1)GSR	2	0.20484	1
fgr03010 Ribosome - Fusarium graminearum	2.50542e-16	62	2.64	I1RSQ3	54	K	40s ribosomal protein s29 (Fragment) OS=Tolypocladium paradoxum OX=94208 GN=TPAR_02775 PE=4 SV=1	FGRAMPH1_01T24165	1	0.0192993	61.679	DIGFNK(1)YR	2	-2.4298	1
fgr03010 Ribosome - Fusarium graminearum	2.50542e-16	62	2.64	I1RSQ3	48	K	40s ribosomal protein s29 (Fragment) OS=Tolypocladium paradoxum OX=94208 GN=TPAR_02775 PE=4 SV=1	FGRAMPH1_01T24165	1	0.00403374	85.533	AK(1)DIGFNK	2	1.0283	1
fgr03010 Ribosome - Fusarium graminearum	2.50542e-16	62	2.64	I1RT04	33	K	40S ribosomal protein S12 OS=Gibberella zeae (strain PH-1 / ATCC MYA-4620 / FGSC 9075 / NRRL 31084) OX=229533 GN=FG07292.1 PE=3 SV=1	FG07292.1	1	0.000264574	78.326	GQMSILDALK(1)GVLK	2	0.56294	2
fgr03010 Ribosome - Fusarium graminearum	2.50542e-16	62	2.64	I1RRT8	63	K	60S acidic ribosomal protein P0 OS=Gibberella zeae (strain PH-1 / ATCC MYA-4620 / FGSC 9075 / NRRL 31084) OX=229533 GN=FG06827.1 PE=3 SV=1	FG06827.1	1	0.00164701	61.657	ALK(1)TFVADSPEYER	3	1.7618	1
fgr03010 Ribosome - Fusarium graminearum	2.50542e-16	62	2.64	I1RJW6	70	K	60s ribosomal protein l34 OS=Fusarium langsethiae OX=179993 GN=FLAG1_07063 PE=4 SV=1	FG04149.1	0.976763	0.0367493	44.564	EYSQISK(0.023)PK(0.977)K	3	-0.11626	1
fgr03010 Ribosome - Fusarium graminearum	2.50542e-16	62	2.64	I1RQC9	10	K	30S ribosomal protein S10e OS=Fusarium oxysporum f. sp. vasinfectum 25433 OX=1089449 GN=FOTG_07592 PE=4 SV=1	FG06270.1	1	0.0289121	53.493	K(1)IHEYLFR	3	0.28956	2
fgr03010 Ribosome - Fusarium graminearum	2.50542e-16	62	2.64	I1RWK3	61	K	60s ribosomal protein l24 OS=Fusarium langsethiae OX=179993 GN=FLAG1_05313 PE=4 SV=1	FG08676.1	1	0.000777214	101.39	K(1)GISEEVAK	2	-1.088	1
fgr03010 Ribosome - Fusarium graminearum	2.50542e-16	62	2.64	I1RWK3	110	K	60s ribosomal protein l24 OS=Fusarium langsethiae OX=179993 GN=FLAG1_05313 PE=4 SV=1	FG08676.1	1	0.0147578	67.334	AQAIK(1)ESK	2	2.8852	1
fgr03010 Ribosome - Fusarium graminearum	2.50542e-16	62	2.64	I1RUG3	92	K	60s ribosomal protein l27a OS=Fusarium langsethiae OX=179993 GN=FLAG1_06348 PE=3 SV=1	FG07856.1	1	0.00268153	94.692	DAYVK(1)GEK	3	0.094311	2
fgr03010 Ribosome - Fusarium graminearum	2.50542e-16	62	2.64	I1RUG3	55	K	60s ribosomal protein l27a OS=Fusarium langsethiae OX=179993 GN=FLAG1_06348 PE=3 SV=1	FG07856.1	1	0.0150988	51.286	YHPGYFGK(1)VGMR	3	0.45765	1
fgr03010 Ribosome - Fusarium graminearum	2.50542e-16	62	2.64	A0A098D5E5	20	K	Ubiquitin (Fragment) OS=Metarhizium majus (strain ARSEF 297) OX=1276143 GN=MAJ_02913 PE=4 SV=1	FG01956.1	1	4.92172e-44	288.21	TITLEVESSDTIDNVK(1)SK	2	0.42269	15
fgr03010 Ribosome - Fusarium graminearum	2.50542e-16	62	2.64	A0A098D5E5	107	K	Ubiquitin (Fragment) OS=Metarhizium majus (strain ARSEF 297) OX=1276143 GN=MAJ_02913 PE=4 SV=1	FG01956.1	1	0.00207708	69.65	K(1)CGHTNQLRPK	4	-0.54137	1
fgr03010 Ribosome - Fusarium graminearum	2.50542e-16	62	2.64	I1RR73	109	K	40S ribosomal protein S7 OS=Gibberella zeae (strain PH-1 / ATCC MYA-4620 / FGSC 9075 / NRRL 31084) OX=229533 GN=FG06587.1 PE=3 SV=1	FG06587.1	1	0.00494708	88.643	ILPRPK(1)R	3	-0.42286	1
fgr03010 Ribosome - Fusarium graminearum	2.50542e-16	62	2.64	I1RR73	61	K	40S ribosomal protein S7 OS=Gibberella zeae (strain PH-1 / ATCC MYA-4620 / FGSC 9075 / NRRL 31084) OX=229533 GN=FG06587.1 PE=3 SV=1	FG06587.1	1	0.000386198	117.7	EIEVGHGK(1)K	2	1.0525	3
fgr03010 Ribosome - Fusarium graminearum	2.50542e-16	62	2.64	I1RD22	123	K	40S ribosomal protein S2 OS=Gibberella zeae OX=5518 GN=FGRA07_04340 PE=3 SV=1	FG01509.1	1	0.000406451	98.407	TSK(1)EVATAIR	2	-1.4079	1
fgr03010 Ribosome - Fusarium graminearum	2.50542e-16	62	2.64	I1RD22	189	K	40S ribosomal protein S2 OS=Gibberella zeae OX=5518 GN=FGRA07_04340 PE=3 SV=1	FG01509.1	1	6.62002e-08	101.71	GTGLVASPAVK(1)R	2	1.0051	1
fgr03010 Ribosome - Fusarium graminearum	2.50542e-16	62	2.64	I1RD22	165	K	40S ribosomal protein S2 OS=Gibberella zeae OX=5518 GN=FGRA07_04340 PE=3 SV=1	FG01509.1	1	6.07062e-06	124.38	ESGK(1)CGSVTVR	2	-0.082899	1
fgr03010 Ribosome - Fusarium graminearum	2.50542e-16	62	2.64	I1S0L3	32	K	60S ribosomal protein L30 OS=Fusarium oxysporum f. sp. vasinfectum 25433 OX=1089449 GN=FOTG_03163 PE=3 SV=1	FGRAMPH1_01T07633	1	0.000155026	120.57	VTLGYK(1)STLK	2	0.74185	1
fgr03010 Ribosome - Fusarium graminearum	2.50542e-16	62	2.64	I1S0L3	36	K	60S ribosomal protein L30 OS=Fusarium oxysporum f. sp. vasinfectum 25433 OX=1089449 GN=FOTG_03163 PE=3 SV=1	FGRAMPH1_01T07633	1	0.00438421	95.815	STLK(1)SLR	2	0.33761	1
fgr03010 Ribosome - Fusarium graminearum	2.50542e-16	62	2.64	I1S0L3	26	K	60S ribosomal protein L30 OS=Fusarium oxysporum f. sp. vasinfectum 25433 OX=1089449 GN=FOTG_03163 PE=3 SV=1	FGRAMPH1_01T07633	1	0.00110043	91.313	SGK(1)VTLGYK	2	0.33933	1
fgr03010 Ribosome - Fusarium graminearum	2.50542e-16	62	2.64	I1S0L3	23	K	60S ribosomal protein L30 OS=Fusarium oxysporum f. sp. vasinfectum 25433 OX=1089449 GN=FOTG_03163 PE=3 SV=1	FGRAMPH1_01T07633	1	0.000768171	89.355	LALVMK(1)SGK	3	-0.18767	2
fgr03010 Ribosome - Fusarium graminearum	2.50542e-16	62	2.64	I1S0L3	9	K	60S ribosomal protein L30 OS=Fusarium oxysporum f. sp. vasinfectum 25433 OX=1089449 GN=FOTG_03163 PE=3 SV=1	FGRAMPH1_01T07633	1	0.000304906	111.52	K(1)DANSINSK	2	-3.5747	1
fgr03010 Ribosome - Fusarium graminearum	2.50542e-16	62	2.64	I1RE01	52	K	60S ribosomal protein L17 OS=Fusarium culmorum OX=5516 GN=FCULG_00004626 PE=3 SV=1	FGRAMPH1_01T04531	1	0.000589501	77.597	AVTFLENVK(1)EHK	3	0.37486	1
fgr03010 Ribosome - Fusarium graminearum	2.50542e-16	62	2.64	I1RE01	105	K	60S ribosomal protein L17 OS=Fusarium culmorum OX=5516 GN=FCULG_00004626 PE=3 SV=1	FGRAMPH1_01T04531	1	0.00615948	57.41	NAEANADAK(1)GLDTGALVVK	3	-0.36197	1
fgr03010 Ribosome - Fusarium graminearum	2.50542e-16	62	2.64	I1RE01	55	K	60S ribosomal protein L17 OS=Fusarium culmorum OX=5516 GN=FCULG_00004626 PE=3 SV=1	FGRAMPH1_01T04531	1	0.00475064	66.962	EHK(1)EAVPMR	3	-0.467	2
fgr03010 Ribosome - Fusarium graminearum	2.50542e-16	62	2.64	I1RCG4	86	K	60S ribosomal protein L33-A OS=Fusarium culmorum OX=5516 GN=FCULG_00003985 PE=3 SV=1	FG01278.1	1	0.00160146	81.918	AK(1)FTSPLPTK	2	-0.79476	1
fgr03010 Ribosome - Fusarium graminearum	2.50542e-16	62	2.64	A0A1C3YKC0	52	K	40S ribosomal protein S26 OS=Gibberella zeae (strain PH-1 / ATCC MYA-4620 / FGSC 9075 / NRRL 31084) OX=229533 GN=FGRAMPH1_01T20855 PE=3 SV=1	FGRAMPH1_01T20855	1	0.0140424	68.398	GHVK(1)PIR	3	-0.70051	1
fgr03010 Ribosome - Fusarium graminearum	2.50542e-16	62	2.64	I1RNC1	27	K	40S ribosomal protein S20 OS=Fusarium oxysporum f. sp. cubense (strain race 1) OX=1229664 GN=FOC1_g10008671 PE=3 SV=1	FG05493.1	1	0.0076656	86.136	K(1)VQSLEK	2	0.099911	1
fgr03010 Ribosome - Fusarium graminearum	2.50542e-16	62	2.64	I1RPP4	37	K	40S ribosomal protein S25 OS=Fusarium culmorum OX=5516 GN=FCULG_00001445 PE=4 SV=1	FG06020.1	1	0.00126807	87.713	LYK(1)DVQSYR	2	0.76997	1
fgr03010 Ribosome - Fusarium graminearum	2.50542e-16	62	2.64	I1RPP4	20	K	40S ribosomal protein S25 OS=Fusarium culmorum OX=5516 GN=FCULG_00001445 PE=4 SV=1	FG06020.1	1	0.0163993	50.897	DK(1)AQHAVVLDK	3	-0.50692	1
fgr03010 Ribosome - Fusarium graminearum	2.50542e-16	62	2.64	A0A1C3YKM9	80	K	40S ribosomal protein S23 OS=Fusarium kuroshium OX=2010991 GN=CDV36_009225 PE=4 SV=1	FGRAMPH1_01T20325	1	7.65351e-05	89.301	GIVLEK(1)VGVEAK	3	2.1006	1
fgr03010 Ribosome - Fusarium graminearum	2.50542e-16	62	2.64	A0A1C3YKM9	54	K	40S ribosomal protein S23 OS=Fusarium kuroshium OX=2010991 GN=CDV36_009225 PE=4 SV=1	FGRAMPH1_01T20325	1	0.00318898	95.502	WADLAYK(1)K	2	1.3102	2
fgr03010 Ribosome - Fusarium graminearum	2.50542e-16	62	2.64	A0A1C3YIS7	66	K	60S ribosomal protein L20 OS=Gibberella zeae (strain PH-1 / ATCC MYA-4620 / FGSC 9075 / NRRL 31084) OX=229533 GN=FGRAMPH1_01T03709 PE=3 SV=1	FGRAMPH1_01T03709	1	0.00448821	60	SGTHNMYK(1)EYR	3	0.37478	1
fgr03010 Ribosome - Fusarium graminearum	2.50542e-16	62	2.64	A0A1C3YIS7	41	K	60S ribosomal protein L20 OS=Gibberella zeae (strain PH-1 / ATCC MYA-4620 / FGSC 9075 / NRRL 31084) OX=229533 GN=FGRAMPH1_01T03709 PE=3 SV=1	FGRAMPH1_01T03709	1	0.00550193	66.692	VLHEK(1)HPLK	4	0.065741	1
fgr03010 Ribosome - Fusarium graminearum	2.50542e-16	62	2.64	I1RAU5	54	K	40S ribosomal protein S8 OS=Gibberella zeae (strain PH-1 / ATCC MYA-4620 / FGSC 9075 / NRRL 31084) OX=229533 GN=FG00631.1 PE=3 SV=1	FG00631.1	1	0.0073156	80.294	GGNHK(1)YR	3	-0.59517	2
fgr03010 Ribosome - Fusarium graminearum	2.50542e-16	62	2.64	I1S5B0	123	K	60S ribosomal protein L12 OS=Fusarium culmorum OX=5516 GN=FCULG_00004674 PE=3 SV=1	FGRAMPH1_01T04629	1	0.00018644	90.689	SFAK(1)DLSGTVK	2	-0.30211	2
fgr03010 Ribosome - Fusarium graminearum	2.50542e-16	62	2.64	I1RNQ5	32	K	40S ribosomal protein S17 OS=Gibberella zeae OX=5518 GN=FGRA07_09718 PE=3 SV=1	FG05640.1	1	0.00604436	65.842	LTLDFETNK(1)R	2	1.3767	1
fgr03010 Ribosome - Fusarium graminearum	2.50542e-16	62	2.64	I1RJV3	128	K	40S ribosomal protein S16 OS=Gibberella zeae OX=5518 GN=FGRA07_03172 PE=3 SV=1	FG04136.1	1	0.00221913	102.41	K(1)FGGPGAR	2	-1.3187	1
fgr03010 Ribosome - Fusarium graminearum	2.50542e-16	62	2.64	I1RVQ0	81	K	60S ribosomal protein L13 OS=Gibberella zeae (strain PH-1 / ATCC MYA-4620 / FGSC 9075 / NRRL 31084) OX=229533 GN=FG08335.1 PE=3 SV=1	FG08335.1	1	0.017001	48.527	GFTLAELK(1)EAGIPK	3	1.4276	1
fgr03010 Ribosome - Fusarium graminearum	2.50542e-16	62	2.64	I1RVQ0	53	K	60S ribosomal protein L13 OS=Gibberella zeae (strain PH-1 / ATCC MYA-4620 / FGSC 9075 / NRRL 31084) OX=229533 GN=FG08335.1 PE=3 SV=1	FG08335.1	1	0.0288112	48.998	PVDK(1)LRPVVR	3	-0.026759	1
fgr03010 Ribosome - Fusarium graminearum	2.50542e-16	62	2.64	I1RVQ0	31	K	60S ribosomal protein L13 OS=Gibberella zeae (strain PH-1 / ATCC MYA-4620 / FGSC 9075 / NRRL 31084) OX=229533 GN=FG08335.1 PE=3 SV=1	FG08335.1	1	0.00341076	76.064	THFDQPGK(1)K	3	0.46358	1
fgr03010 Ribosome - Fusarium graminearum	2.50542e-16	62	2.64	I1RWN6	53	K	40S ribosomal protein S4 OS=Gibberella zeae (strain PH-1 / ATCC MYA-4620 / FGSC 9075 / NRRL 31084) OX=229533 GN=FG08714.1 PE=3 SV=1	FG08714.1	1	0.0017896	102.51	LK(1)YALNYR	2	0.20482	1
fgr03010 Ribosome - Fusarium graminearum	2.50542e-16	62	2.64	I1RWN6	106	K	40S ribosomal protein S4 OS=Gibberella zeae (strain PH-1 / ATCC MYA-4620 / FGSC 9075 / NRRL 31084) OX=229533 GN=FG08714.1 PE=3 SV=1	FG08714.1	1	0.00285597	93.162	LVYDTK(1)GR	2	0.81474	1
fgr03010 Ribosome - Fusarium graminearum	2.50542e-16	62	2.64	I1RWN6	71	K	40S ribosomal protein S4 OS=Gibberella zeae (strain PH-1 / ATCC MYA-4620 / FGSC 9075 / NRRL 31084) OX=229533 GN=FG08714.1 PE=3 SV=1	FG08714.1	1	0.00972417	76.035	LVK(1)VDGK	3	-0.080054	1
fgr03010 Ribosome - Fusarium graminearum	2.50542e-16	62	2.64	I1RWN6	62	K	40S ribosomal protein S4 OS=Gibberella zeae (strain PH-1 / ATCC MYA-4620 / FGSC 9075 / NRRL 31084) OX=229533 GN=FG08714.1 PE=3 SV=1	FG08714.1	1	0.000170965	113.18	EVK(1)AILMQR	2	0.51459	2
fgr03010 Ribosome - Fusarium graminearum	2.50542e-16	62	2.64	I1RWN6	211	K	40S ribosomal protein S4 OS=Gibberella zeae (strain PH-1 / ATCC MYA-4620 / FGSC 9075 / NRRL 31084) OX=229533 GN=FG08714.1 PE=3 SV=1	FG08714.1	1	6.43609e-20	162.39	HDGGFNIVHVK(1)DAIDNSFATR	4	0.65588	2
fgr03010 Ribosome - Fusarium graminearum	2.50542e-16	62	2.64	I1RBS6	37	K	60S ribosomal protein L6 OS=Gibberella zeae (strain PH-1 / ATCC MYA-4620 / FGSC 9075 / NRRL 31084) OX=229533 GN=FG01016.1 PE=3 SV=1	FG01016.1	1	6.22369e-08	167.32	WYPAGDDAENK(1)K	2	-1.8118	3
fgr03010 Ribosome - Fusarium graminearum	2.50542e-16	62	2.64	I1RBS6	26	K	60S ribosomal protein L6 OS=Gibberella zeae (strain PH-1 / ATCC MYA-4620 / FGSC 9075 / NRRL 31084) OX=229533 GN=FG01016.1 PE=3 SV=1	FG01016.1	1	1.3237e-05	103.14	K(1)WYPAGDDAENKK	3	0.28678	1
fgr03010 Ribosome - Fusarium graminearum	2.50542e-16	62	2.64	I1RBC9	56	K	Ribosomal protein L15 OS=Gibberella zeae (strain PH-1 / ATCC MYA-4620 / FGSC 9075 / NRRL 31084) OX=229533 GN=FG00845.1 PE=3 SV=1	FG00845.1	1	0.000400371	125.82	AK(1)QGYVIYR	2	-1.0685	1
fgr03010 Ribosome - Fusarium graminearum	2.50542e-16	62	2.64	I1RBC9	169	K	Ribosomal protein L15 OS=Gibberella zeae (strain PH-1 / ATCC MYA-4620 / FGSC 9075 / NRRL 31084) OX=229533 GN=FG00845.1 PE=3 SV=1	FG00845.1	1	0.00369951	91.867	GLTATGK(1)K	2	0.90663	1
fgr03010 Ribosome - Fusarium graminearum	2.50542e-16	62	2.64	I1RBC9	157	K	Ribosomal protein L15 OS=Gibberella zeae (strain PH-1 / ATCC MYA-4620 / FGSC 9075 / NRRL 31084) OX=229533 GN=FG00845.1 PE=3 SV=1	FG00845.1	1	0.00146167	65.842	INWIVNPVHK(1)HR	4	-0.41626	1
fgr03010 Ribosome - Fusarium graminearum	2.50542e-16	62	2.64	I1RBC9	12	K	Ribosomal protein L15 OS=Gibberella zeae (strain PH-1 / ATCC MYA-4620 / FGSC 9075 / NRRL 31084) OX=229533 GN=FG00845.1 PE=3 SV=1	FG00845.1	1	0.00226685	102.07	YVEELQK(1)K	3	2.0163	2
fgr03010 Ribosome - Fusarium graminearum	2.50542e-16	62	2.64	I1RBC9	14	K	Ribosomal protein L15 OS=Gibberella zeae (strain PH-1 / ATCC MYA-4620 / FGSC 9075 / NRRL 31084) OX=229533 GN=FG00845.1 PE=3 SV=1	FG00845.1	1	1.6008e-07	177.83	K(1)QSDVVAFLLR	3	-0.98839	3
fgr03010 Ribosome - Fusarium graminearum	2.50542e-16	62	2.64	I1RBC9	176	K	Ribosomal protein L15 OS=Gibberella zeae (strain PH-1 / ATCC MYA-4620 / FGSC 9075 / NRRL 31084) OX=229533 GN=FG00845.1 PE=3 SV=1	FG00845.1	1	0.0160754	64.803	GLNK(1)GHR	3	0.11697	1
fgr03010 Ribosome - Fusarium graminearum	2.50542e-16	62	2.64	I1RBC9	5	K	Ribosomal protein L15 OS=Gibberella zeae (strain PH-1 / ATCC MYA-4620 / FGSC 9075 / NRRL 31084) OX=229533 GN=FG00845.1 PE=3 SV=1	FG00845.1	1	6.82248e-05	99.283	GALK(1)YVEELQK	3	0.9167	1
fgr03010 Ribosome - Fusarium graminearum	2.50542e-16	62	2.64	I1RN18	38	K	60S ribosomal protein L29 OS=Gibberella zeae (strain PH-1 / ATCC MYA-4620 / FGSC 9075 / NRRL 31084) OX=229533 GN=FG05378.1 PE=3 SV=1	FG05378.1	1	0.054646	50.898	GTDPK(1)FR	2	0.98721	1
fgr03010 Ribosome - Fusarium graminearum	2.50542e-16	62	2.64	V6RMW6	112	K	40S ribosomal protein S13-1 OS=Gibberella zeae OX=5518 GN=FGRA07_05242 PE=3 SV=1	FG07048.1	0.999956	0.023864	71.425	DKDSK(1)FR	2	0.12614	1
fgr03010 Ribosome - Fusarium graminearum	2.50542e-16	62	2.64	V6RMW6	130	K	40S ribosomal protein S13-1 OS=Gibberella zeae OX=5518 GN=FGRA07_05242 PE=3 SV=1	FG07048.1	1	0.000209245	82.069	YYK(1)TVGVLPPTWK	3	0.90488	1
fgr03010 Ribosome - Fusarium graminearum	2.50542e-16	62	2.64	V6RMW6	93	K	40S ribosomal protein S13-1 OS=Gibberella zeae OX=5518 GN=FGRA07_05242 PE=3 SV=1	FG07048.1	1	1.02307e-05	86.367	SSGLAPELPEDLYMLIK(1)K	4	-0.9217	3
fgr03010 Ribosome - Fusarium graminearum	2.50542e-16	62	2.64	I1RBT1	101	K	60s ribosomal protein l35 OS=Fusarium langsethiae OX=179993 GN=FLAG1_00441 PE=3 SV=1	FGRAMPH1_01T02561	1	0.000255647	153.24	LSPDEK(1)SR	2	0.17622	1
fgr03010 Ribosome - Fusarium graminearum	2.50542e-16	62	2.64	I1RBT1	65	K	60s ribosomal protein l35 OS=Fusarium langsethiae OX=179993 GN=FLAG1_00441 PE=3 SV=1	FGRAMPH1_01T02561	1	8.51211e-05	147.74	VLTVINAK(1)QR	3	-0.31065	2
fgr03010 Ribosome - Fusarium graminearum	2.50542e-16	62	2.64	I1RBT1	78	K	60s ribosomal protein l35 OS=Fusarium langsethiae OX=179993 GN=FLAG1_00441 PE=3 SV=1	FGRAMPH1_01T02561	1	0.0569761	50.04	K(1)YAPLDLR	2	0.49845	1
fgr03010 Ribosome - Fusarium graminearum	2.50542e-16	62	2.64	I1RX46	152	K	40s ribosomal protein s9 OS=Fusarium langsethiae OX=179993 GN=FLAG1_00018 PE=4 SV=1	FG08896.1	1	9.72085e-09	117.6	LDSQK(1)HIDFALTSPFGGGRPGR	4	0.44092	1
fgr03010 Ribosome - Fusarium graminearum	2.50542e-16	62	2.64	I1RX46	63	K	40s ribosomal protein s9 OS=Fusarium langsethiae OX=179993 GN=FLAG1_00018 PE=4 SV=1	FG08896.1	1	6.35647e-06	131.32	QLLTLDEK(1)DPK	2	0.1921	4
fgr03010 Ribosome - Fusarium graminearum	2.50542e-16	62	2.64	I1RX46	90	K	40s ribosomal protein s9 OS=Fusarium langsethiae OX=179993 GN=FLAG1_00018 PE=4 SV=1	FG08896.1	1	0.000202267	130.56	MK(1)LDYVLALK	2	-0.65188	3
fgr03010 Ribosome - Fusarium graminearum	2.50542e-16	62	2.64	I1RX46	49	K	40s ribosomal protein s9 OS=Fusarium langsethiae OX=179993 GN=FLAG1_00018 PE=4 SV=1	FG08896.1	1	0.00108437	91.658	VGLTLSK(1)IR	2	0.40036	1
fgr03010 Ribosome - Fusarium graminearum	2.50542e-16	62	2.64	I1RX46	118	K	40s ribosomal protein s9 OS=Fusarium langsethiae OX=179993 GN=FLAG1_00018 PE=4 SV=1	FG08896.1	1	4.11555e-06	112.36	LGLAK(1)SIHHAR	4	0.070585	1
fgr03010 Ribosome - Fusarium graminearum	2.50542e-16	62	2.64	I1RX46	66	K	40s ribosomal protein s9 OS=Fusarium langsethiae OX=179993 GN=FLAG1_00018 PE=4 SV=1	FG08896.1	0.999588	0.00068319	78.964	QLLTLDEKDPK(1)R	3	0.19295	1
fgr03010 Ribosome - Fusarium graminearum	2.50542e-16	62	2.64	I1RX46	113	K	40s ribosomal protein s9 OS=Fusarium langsethiae OX=179993 GN=FLAG1_00018 PE=4 SV=1	FG08896.1	1	0.00131343	64.104	RLQTCVWK(1)LGLAK	3	0.54618	1
fgr03010 Ribosome - Fusarium graminearum	2.50542e-16	62	2.64	I1RS18	130	K	Ribosomal protein OS=Gibberella zeae (strain PH-1 / ATCC MYA-4620 / FGSC 9075 / NRRL 31084) OX=229533 GN=FG06924.1 PE=3 SV=1	FG06924.1	1	5.67498e-06	114.76	LLGPGLSK(1)AGK	3	0.5712	2
fgr03010 Ribosome - Fusarium graminearum	2.50542e-16	62	2.64	I1RS18	106	K	Ribosomal protein OS=Gibberella zeae (strain PH-1 / ATCC MYA-4620 / FGSC 9075 / NRRL 31084) OX=229533 GN=FG06924.1 PE=3 SV=1	FG06924.1	1	6.81123e-07	116.63	K(1)YDAFVASEALIK	3	-0.22045	1
fgr00513 Various types of N-glycan biosynthesis - Fusarium graminearum	0.972445	3	0.46	A0A1C3YID4	276	K	Beta-hexosaminidase OS=Gibberella zeae (strain PH-1 / ATCC MYA-4620 / FGSC 9075 / NRRL 31084) OX=229533 GN=FGRAMPH1_01T03177 PE=3 SV=1	FGRAMPH1_01T03177	1	0.0528704	47.187	LAEK(1)GAYR	2	-0.31938	1
fgr00513 Various types of N-glycan biosynthesis - Fusarium graminearum	0.972445	3	0.46	A0A1C3YID4	138	K	Beta-hexosaminidase OS=Gibberella zeae (strain PH-1 / ATCC MYA-4620 / FGSC 9075 / NRRL 31084) OX=229533 GN=FGRAMPH1_01T03177 PE=3 SV=1	FGRAMPH1_01T03177	1	0.00359914	100.02	QWVK(1)SLK	3	-0.58241	2
fgr00513 Various types of N-glycan biosynthesis - Fusarium graminearum	0.972445	3	0.46	A0A1C3YID4	26	K	Beta-hexosaminidase OS=Gibberella zeae (strain PH-1 / ATCC MYA-4620 / FGSC 9075 / NRRL 31084) OX=229533 GN=FGRAMPH1_01T03177 PE=3 SV=1	FGRAMPH1_01T03177	1	0.0308129	64.711	K(1)ISTGDK	2	-0.31225	1
fgr00513 Various types of N-glycan biosynthesis - Fusarium graminearum	0.972445	3	0.46	A0A1C3YID4	249	K	Beta-hexosaminidase OS=Gibberella zeae (strain PH-1 / ATCC MYA-4620 / FGSC 9075 / NRRL 31084) OX=229533 GN=FGRAMPH1_01T03177 PE=3 SV=1	FGRAMPH1_01T03177	1	8.01128e-08	177.42	TIDAMSWSK(1)LNR	2	-0.058182	3
fgr00513 Various types of N-glycan biosynthesis - Fusarium graminearum	0.972445	3	0.46	A0A1C3YID4	406	K	Beta-hexosaminidase OS=Gibberella zeae (strain PH-1 / ATCC MYA-4620 / FGSC 9075 / NRRL 31084) OX=229533 GN=FGRAMPH1_01T03177 PE=3 SV=1	FGRAMPH1_01T03177	1	3.74509e-15	158.45	TEVLAPLLQK(1)FVDYTHGK	4	-0.12656	3
fgr00513 Various types of N-glycan biosynthesis - Fusarium graminearum	0.972445	3	0.46	A0A1C3YID4	281	K	Beta-hexosaminidase OS=Gibberella zeae (strain PH-1 / ATCC MYA-4620 / FGSC 9075 / NRRL 31084) OX=229533 GN=FGRAMPH1_01T03177 PE=3 SV=1	FGRAMPH1_01T03177	1	1.11728e-16	174.2	K(1)GLTYSPEDLAGIYEYGIHR	3	0.40173	1
fgr00513 Various types of N-glycan biosynthesis - Fusarium graminearum	0.972445	3	0.46	A0A1C3YID4	521	K	Beta-hexosaminidase OS=Gibberella zeae (strain PH-1 / ATCC MYA-4620 / FGSC 9075 / NRRL 31084) OX=229533 GN=FGRAMPH1_01T03177 PE=3 SV=1	FGRAMPH1_01T03177	1	0.000163874	108.9	AGLSEEAAK(1)R	2	0.11907	1
fgr00513 Various types of N-glycan biosynthesis - Fusarium graminearum	0.972445	3	0.46	A0A1C3YID4	414	K	Beta-hexosaminidase OS=Gibberella zeae (strain PH-1 / ATCC MYA-4620 / FGSC 9075 / NRRL 31084) OX=229533 GN=FGRAMPH1_01T03177 PE=3 SV=1	FGRAMPH1_01T03177	1	0.000103074	121.6	FVDYTHGK(1)VR	2	0.13376	3
fgr00513 Various types of N-glycan biosynthesis - Fusarium graminearum	0.972445	3	0.46	A0A1C3YID4	177	K	Beta-hexosaminidase OS=Gibberella zeae (strain PH-1 / ATCC MYA-4620 / FGSC 9075 / NRRL 31084) OX=229533 GN=FGRAMPH1_01T03177 PE=3 SV=1	FGRAMPH1_01T03177	1	0.000918089	123.35	GEASIK(1)AK	2	-0.92958	1
fgr00513 Various types of N-glycan biosynthesis - Fusarium graminearum	0.972445	3	0.46	A0A1C3YID4	133	K	Beta-hexosaminidase OS=Gibberella zeae (strain PH-1 / ATCC MYA-4620 / FGSC 9075 / NRRL 31084) OX=229533 GN=FGRAMPH1_01T03177 PE=3 SV=1	FGRAMPH1_01T03177	1	0.000139293	90.913	ERDSDFEPDLQK(1)K	4	-0.73958	4
fgr00513 Various types of N-glycan biosynthesis - Fusarium graminearum	0.972445	3	0.46	A0A1C3YID4	96	K	Beta-hexosaminidase OS=Gibberella zeae (strain PH-1 / ATCC MYA-4620 / FGSC 9075 / NRRL 31084) OX=229533 GN=FGRAMPH1_01T03177 PE=3 SV=1	FGRAMPH1_01T03177	1	9.04714e-07	121.39	FTSK(1)QIVQAGVSR	2	-0.0060517	1
fgr00513 Various types of N-glycan biosynthesis - Fusarium graminearum	0.972445	3	0.46	I1RAH0	363	K	Dolichyl-diphosphooligosaccharide--protein glycosyltransferase subunit 1 OS=Gibberella zeae (strain PH-1 / ATCC MYA-4620 / FGSC 9075 / NRRL 31084) OX=229533 GN=FG00499.1 PE=3 SV=1	FG00499.1	1	0.00651951	63.966	K(1)TATGGYVLR	2	0.00019933	1
fgr00513 Various types of N-glycan biosynthesis - Fusarium graminearum	0.972445	3	0.46	V6QU20	137	K	alpha-1,2-Mannosidase OS=Gibberella zeae (strain PH-1 / ATCC MYA-4620 / FGSC 9075 / NRRL 31084) OX=229533 GN=FG00612.1 PE=3 SV=1	FG00612.1	1	0.0196647	63.565	K(1)VDWDHR	3	0.39622	1
fgr00513 Various types of N-glycan biosynthesis - Fusarium graminearum	0.972445	3	0.46	V6QU20	408	K	alpha-1,2-Mannosidase OS=Gibberella zeae (strain PH-1 / ATCC MYA-4620 / FGSC 9075 / NRRL 31084) OX=229533 GN=FG00612.1 PE=3 SV=1	FG00612.1	1	0.0104622	60.102	K(1)HLVTYTSK	3	0.15473	1
fgr00565 Ether lipid metabolism - Fusarium graminearum	0.151453	5	1.7	A0A1C3YIX3	851	K	Phospholipase OS=Gibberella zeae (strain PH-1 / ATCC MYA-4620 / FGSC 9075 / NRRL 31084) OX=229533 GN=FGRAMPH1_01T06831 PE=3 SV=1	FGRAMPH1_01T06831	1	0.0129009	57.885	RPAAISQK(1)WR	3	0.63825	1
fgr00565 Ether lipid metabolism - Fusarium graminearum	0.151453	5	1.7	I1RPG8	236	K	Putative phospholipase OS=Gibberella zeae (strain PH-1 / ATCC MYA-4620 / FGSC 9075 / NRRL 31084) OX=229533 GN=FG05937.1 PE=3 SV=1	FG05937.1	1	0.0232422	50.034	GNK(1)LTNLNR	2	1.0262	1
fgr00565 Ether lipid metabolism - Fusarium graminearum	0.151453	5	1.7	I1R9P1	468	K	Putative phospholipase OS=Gibberella zeae (strain PH-1 / ATCC MYA-4620 / FGSC 9075 / NRRL 31084) OX=229533 GN=FG00194.1 PE=3 SV=1	FG00194.1	1	0.00476915	85.807	K(1)ALGEYVK	2	0.54151	1
fgr00565 Ether lipid metabolism - Fusarium graminearum	0.151453	5	1.7	A0A098DXB1	210	K	Phospholipase OS=Gibberella zeae (strain PH-1 / ATCC MYA-4620 / FGSC 9075 / NRRL 31084) OX=229533 GN=FGRAMPH1_01T19677 PE=3 SV=1	FGRAMPH1_01T19677	1	0.0319804	47.228	RPPAK(1)NEQYR	3	-0.23697	1
fgr00565 Ether lipid metabolism - Fusarium graminearum	0.151453	5	1.7	I1S368	281	K	Non-hemolytic phospholipase C OS=Fusarium culmorum OX=5516 GN=FCULG_00011210 PE=4 SV=1	FG11236.1	1	0.032355	56.043	SGSK(1)LNEK	2	-1.8228	1
fgr00565 Ether lipid metabolism - Fusarium graminearum	0.151453	5	1.7	I1S368	430	K	Non-hemolytic phospholipase C OS=Fusarium culmorum OX=5516 GN=FCULG_00011210 PE=4 SV=1	FG11236.1	1	0.0172062	73.616	WQAAK(1)GR	2	0.91755	1
fgr00565 Ether lipid metabolism - Fusarium graminearum	0.151453	5	1.7	I1S368	435	K	Non-hemolytic phospholipase C OS=Fusarium culmorum OX=5516 GN=FCULG_00011210 PE=4 SV=1	FG11236.1	1	0.00492114	60.196	GRDVK(1)SEEVVPWR	3	-0.07696	1
fgr03015 mRNA surveillance pathway - Fusarium graminearum	0.904655	7	0.69	Q4IR09	617	K	mRNA 3'-end-processing protein RNA14 OS=Gibberella zeae (strain PH-1 / ATCC MYA-4620 / FGSC 9075 / NRRL 31084) OX=229533 GN=RNA14 PE=3 SV=1	RNA14	1	0.00843387	58.723	IQGK(1)GSQAEGGLR	2	-2.3783	1
fgr03015 mRNA surveillance pathway - Fusarium graminearum	0.904655	7	0.69	I1S471	79	K	Mago nashi protein OS=Fusarium langsethiae OX=179993 GN=FLAG1_06824 PE=4 SV=1	FGRAMPH1_01T06675	0.999212	0.000614484	69.431	TSEITK(0.999)EDDSK(0.001)WPQK	3	-1.4025	1
fgr03015 mRNA surveillance pathway - Fusarium graminearum	0.904655	7	0.69	A0A098DE95	318	K	Polyadenylate-binding protein OS=Gibberella zeae (strain PH-1 / ATCC MYA-4620 / FGSC 9075 / NRRL 31084) OX=229533 GN=FGRAMPH1_01T09919 PE=3 SV=1	FGRAMPH1_01T09919	1	0.0345594	50.108	K(1)HEREEELR	4	0.074371	1
fgr03015 mRNA surveillance pathway - Fusarium graminearum	0.904655	7	0.69	A0A1C3YL99	141	K	Serine/threonine-protein phosphatase OS=Gibberella zeae (strain PH-1 / ATCC MYA-4620 / FGSC 9075 / NRRL 31084) OX=229533 GN=FGRAMPH1_01T24303 PE=3 SV=1	FGRAMPH1_01T24303	1	0.000155755	109.16	IYGFYDECK(1)R	2	-0.85543	1
fgr03015 mRNA surveillance pathway - Fusarium graminearum	0.904655	7	0.69	I1RN65	258	K	Protein phosphatase 2 OS=Fusarium langsethiae OX=179993 GN=FLAG1_02186 PE=4 SV=1	FG05430.1	1	0.000269552	109.16	NLIEDK(1)SWR	2	0.30401	1
fgr03015 mRNA surveillance pathway - Fusarium graminearum	0.904655	7	0.69	A0A098DDK7	434	K	ATP-dependent rna helicase sub2 OS=Fusarium longipes OX=694270 GN=FLONG3_10515 PE=4 SV=1	FGRAMPH1_01T10513	1	0.00121056	88.948	ATELDK(1)LLR	2	1.1663	1
fgr03015 mRNA surveillance pathway - Fusarium graminearum	0.904655	7	0.69	I1RS03	114	K	Pre-mRNA cleavage factor Im 25 kDa subunit 2 OS=Fusarium culmorum OX=5516 GN=FCULG_00008457 PE=4 SV=1	FG06907.1	1	1.5242e-13	144.27	LPGDYLRPEDDEIQGFK(1)SR	3	-0.53802	1
fgr00020 Citrate cycle (TCA cycle) - Fusarium graminearum	7.13051e-07	20	2.89	I1RNM7	271	K	Succinate dehydrogenase [ubiquinone] iron-sulfur subunit, mitochondrial OS=Gibberella zeae (strain PH-1 / ATCC MYA-4620 / FGSC 9075 / NRRL 31084) OX=229533 GN=FG05610.1 PE=3 SV=1	FG05610.1	1	0.0156234	78.77	AIAEIK(1)K	3	-0.28617	3
fgr00020 Citrate cycle (TCA cycle) - Fusarium graminearum	7.13051e-07	20	2.89	I1RNM7	60	K	Succinate dehydrogenase [ubiquinone] iron-sulfur subunit, mitochondrial OS=Gibberella zeae (strain PH-1 / ATCC MYA-4620 / FGSC 9075 / NRRL 31084) OX=229533 GN=FG05610.1 PE=3 SV=1	FG05610.1	1	6.275e-06	129.34	WNPDTPSEK(1)PR	2	-0.17946	1
fgr00020 Citrate cycle (TCA cycle) - Fusarium graminearum	7.13051e-07	20	2.89	I1RNM7	272	K	Succinate dehydrogenase [ubiquinone] iron-sulfur subunit, mitochondrial OS=Gibberella zeae (strain PH-1 / ATCC MYA-4620 / FGSC 9075 / NRRL 31084) OX=229533 GN=FG05610.1 PE=3 SV=1	FG05610.1	1	0.0265032	68.7	K(1)QMAFGN	2	-0.034513	1
fgr00020 Citrate cycle (TCA cycle) - Fusarium graminearum	7.13051e-07	20	2.89	I1RNM7	259	K	Succinate dehydrogenase [ubiquinone] iron-sulfur subunit, mitochondrial OS=Gibberella zeae (strain PH-1 / ATCC MYA-4620 / FGSC 9075 / NRRL 31084) OX=229533 GN=FG05610.1 PE=3 SV=1	FG05610.1	1	0.000229639	105.2	ACPK(1)GLNPGK	2	-0.32408	2
fgr00020 Citrate cycle (TCA cycle) - Fusarium graminearum	7.13051e-07	20	2.89	I1RNM7	178	K	Succinate dehydrogenase [ubiquinone] iron-sulfur subunit, mitochondrial OS=Gibberella zeae (strain PH-1 / ATCC MYA-4620 / FGSC 9075 / NRRL 31084) OX=229533 GN=FG05610.1 PE=3 SV=1	FG05610.1	1	0.0304452	58.981	QTK(1)EDRR	3	-0.33932	1
fgr00020 Citrate cycle (TCA cycle) - Fusarium graminearum	7.13051e-07	20	2.89	I1RNM7	235	K	Succinate dehydrogenase [ubiquinone] iron-sulfur subunit, mitochondrial OS=Gibberella zeae (strain PH-1 / ATCC MYA-4620 / FGSC 9075 / NRRL 31084) OX=229533 GN=FG05610.1 PE=3 SV=1	FG05610.1	1	0.000359692	87.719	K(1)QNLENSMSLYR	2	0.15457	2
fgr00020 Citrate cycle (TCA cycle) - Fusarium graminearum	7.13051e-07	20	2.89	I1RNM7	153	K	Succinate dehydrogenase [ubiquinone] iron-sulfur subunit, mitochondrial OS=Gibberella zeae (strain PH-1 / ATCC MYA-4620 / FGSC 9075 / NRRL 31084) OX=229533 GN=FG05610.1 PE=3 SV=1	FG05610.1	1	4.48038e-10	155.08	DLVPDLTHFYK(1)QYK	3	0.70704	1
fgr00020 Citrate cycle (TCA cycle) - Fusarium graminearum	7.13051e-07	20	2.89	I1RGC3	98	K	Pyruvate dehydrogenase E1 component subunit beta OS=Gibberella zeae (strain PH-1 / ATCC MYA-4620 / FGSC 9075 / NRRL 31084) OX=229533 GN=FGRAMPH1_01T11301 PE=4 SV=1	FGRAMPH1_01T11301	1	0.0475769	49.472	VTK(1)GLLDR	2	-0.040424	1
fgr00020 Citrate cycle (TCA cycle) - Fusarium graminearum	7.13051e-07	20	2.89	I1RGC3	215	K	Pyruvate dehydrogenase E1 component subunit beta OS=Gibberella zeae (strain PH-1 / ATCC MYA-4620 / FGSC 9075 / NRRL 31084) OX=229533 GN=FGRAMPH1_01T11301 PE=4 SV=1	FGRAMPH1_01T11301	1	0.0175634	62.573	GLLK(1)AAIR	2	0.001873	1
fgr00020 Citrate cycle (TCA cycle) - Fusarium graminearum	7.13051e-07	20	2.89	I1RGC3	286	K	Pyruvate dehydrogenase E1 component subunit beta OS=Gibberella zeae (strain PH-1 / ATCC MYA-4620 / FGSC 9075 / NRRL 31084) OX=229533 GN=FGRAMPH1_01T11301 PE=4 SV=1	FGRAMPH1_01T11301	1	0.00438932	60.901	K(1)YGVEAEVINLR	2	-2.0029	1
fgr00020 Citrate cycle (TCA cycle) - Fusarium graminearum	7.13051e-07	20	2.89	I1RGC3	211	K	Pyruvate dehydrogenase E1 component subunit beta OS=Gibberella zeae (strain PH-1 / ATCC MYA-4620 / FGSC 9075 / NRRL 31084) OX=229533 GN=FGRAMPH1_01T11301 PE=4 SV=1	FGRAMPH1_01T11301	1	3.66117e-07	108.97	VVSPWSAEDAK(1)GLLK	3	0.86767	1
fgr00020 Citrate cycle (TCA cycle) - Fusarium graminearum	7.13051e-07	20	2.89	I1RPR1	87	K	Putative ATP-citrate synthase subunit 2 OS=Fusarium culmorum OX=5516 GN=FCULG_00001463 PE=4 SV=1	FG06039.1	1	0.000417094	89.171	GK(1)SGLLALNK	2	-0.031705	2
fgr00020 Citrate cycle (TCA cycle) - Fusarium graminearum	7.13051e-07	20	2.89	I1RPR1	101	K	Putative ATP-citrate synthase subunit 2 OS=Fusarium culmorum OX=5516 GN=FCULG_00001463 PE=4 SV=1	FG06039.1	1	0.000126764	87.863	SWPEAK(1)AWVAER	2	-0.90685	2
fgr00020 Citrate cycle (TCA cycle) - Fusarium graminearum	7.13051e-07	20	2.89	I1RPR1	326	K	Putative ATP-citrate synthase subunit 2 OS=Fusarium culmorum OX=5516 GN=FCULG_00001463 PE=4 SV=1	FG06039.1	1	0.00567425	72.365	LTVLNAK(1)GR	2	0.7908	1
fgr00020 Citrate cycle (TCA cycle) - Fusarium graminearum	7.13051e-07	20	2.89	I1RCU2	237	K	Citrate synthase OS=Gibberella zeae (strain PH-1 / ATCC MYA-4620 / FGSC 9075 / NRRL 31084) OX=229533 GN=FG01422.1 PE=3 SV=1	FG01422.1	1	0.00652055	75.213	VAAIQK(1)DK	3	1.5441	1
fgr00020 Citrate cycle (TCA cycle) - Fusarium graminearum	7.13051e-07	20	2.89	I1RCU2	50	K	Citrate synthase OS=Gibberella zeae (strain PH-1 / ATCC MYA-4620 / FGSC 9075 / NRRL 31084) OX=229533 GN=FG01422.1 PE=3 SV=1	FG01422.1	1	2.71266e-07	153.09	FAELLPEK(1)IEQVK	2	-0.063781	2
fgr00020 Citrate cycle (TCA cycle) - Fusarium graminearum	7.13051e-07	20	2.89	I1RCU2	64	K	Citrate synthase OS=Gibberella zeae (strain PH-1 / ATCC MYA-4620 / FGSC 9075 / NRRL 31084) OX=229533 GN=FG01422.1 PE=3 SV=1	FG01422.1	0.941785	0.0363251	46.844	K(0.058)EHGSK(0.942)VVDK	4	-0.42789	1
fgr00020 Citrate cycle (TCA cycle) - Fusarium graminearum	7.13051e-07	20	2.89	I1RCU2	228	K	Citrate synthase OS=Gibberella zeae (strain PH-1 / ATCC MYA-4620 / FGSC 9075 / NRRL 31084) OX=229533 GN=FG01422.1 PE=3 SV=1	FG01422.1	1	8.46441e-05	150.61	IYQNVFK(1)GGK	2	-0.45454	1
fgr00020 Citrate cycle (TCA cycle) - Fusarium graminearum	7.13051e-07	20	2.89	I1RCU2	68	K	Citrate synthase OS=Gibberella zeae (strain PH-1 / ATCC MYA-4620 / FGSC 9075 / NRRL 31084) OX=229533 GN=FG01422.1 PE=3 SV=1	FG01422.1	1	4.75272e-10	153.41	VVDK(1)VTLDQVYGGAR	2	0.46302	5
fgr00020 Citrate cycle (TCA cycle) - Fusarium graminearum	7.13051e-07	20	2.89	I1RCU2	193	K	Citrate synthase OS=Gibberella zeae (strain PH-1 / ATCC MYA-4620 / FGSC 9075 / NRRL 31084) OX=229533 GN=FG01422.1 PE=3 SV=1	FG01422.1	1	0.0011759	107.9	AYAK(1)GINK	3	-0.38656	3
fgr00020 Citrate cycle (TCA cycle) - Fusarium graminearum	7.13051e-07	20	2.89	I1RCU2	231	K	Citrate synthase OS=Gibberella zeae (strain PH-1 / ATCC MYA-4620 / FGSC 9075 / NRRL 31084) OX=229533 GN=FG01422.1 PE=3 SV=1	FG01422.1	1	0.000374045	123.35	GGK(1)VAAIQK	3	-0.32738	3
fgr00020 Citrate cycle (TCA cycle) - Fusarium graminearum	7.13051e-07	20	2.89	I1RCU2	55	K	Citrate synthase OS=Gibberella zeae (strain PH-1 / ATCC MYA-4620 / FGSC 9075 / NRRL 31084) OX=229533 GN=FG01422.1 PE=3 SV=1	FG01422.1	1	0.0013237	106.6	IEQVK(1)ALR	3	0.28674	3
fgr00020 Citrate cycle (TCA cycle) - Fusarium graminearum	7.13051e-07	20	2.89	I1RCU2	82	K	Citrate synthase OS=Gibberella zeae (strain PH-1 / ATCC MYA-4620 / FGSC 9075 / NRRL 31084) OX=229533 GN=FG01422.1 PE=3 SV=1	FG01422.1	1	7.45092e-09	116.6	GIK(1)ALVWEGSVLDSEEGIR	3	1.1199	1
fgr00020 Citrate cycle (TCA cycle) - Fusarium graminearum	7.13051e-07	20	2.89	I1RCU2	113	K	Citrate synthase OS=Gibberella zeae (strain PH-1 / ATCC MYA-4620 / FGSC 9075 / NRRL 31084) OX=229533 GN=FG01422.1 PE=3 SV=1	FG01422.1	1	5.35137e-05	83.823	TIPECQELLPK(1)APGGK	4	1.3565	2
fgr00020 Citrate cycle (TCA cycle) - Fusarium graminearum	7.13051e-07	20	2.89	I1RN88	294	K	Pyruvate dehydrogenase E1 component subunit alpha OS=Gibberella zeae (strain PH-1 / ATCC MYA-4620 / FGSC 9075 / NRRL 31084) OX=229533 GN=FG05454.1 PE=4 SV=1	FG05454.1	1	1.36252e-13	139.08	EYTAADK(1)GPLVLEYVTYR	3	1.5992	1
fgr00020 Citrate cycle (TCA cycle) - Fusarium graminearum	7.13051e-07	20	2.89	I1RN88	261	K	Pyruvate dehydrogenase E1 component subunit alpha OS=Gibberella zeae (strain PH-1 / ATCC MYA-4620 / FGSC 9075 / NRRL 31084) OX=229533 GN=FG05454.1 PE=4 SV=1	FG05454.1	1	0.000133287	147.62	SSALTDYYK(1)R	2	0.43707	2
fgr00020 Citrate cycle (TCA cycle) - Fusarium graminearum	7.13051e-07	20	2.89	I1RN88	338	K	Pyruvate dehydrogenase E1 component subunit alpha OS=Gibberella zeae (strain PH-1 / ATCC MYA-4620 / FGSC 9075 / NRRL 31084) OX=229533 GN=FG05454.1 PE=4 SV=1	FG05454.1	1	0.000875439	72.705	STNDPIAGLK(1)QK	3	1.0882	1
fgr00020 Citrate cycle (TCA cycle) - Fusarium graminearum	7.13051e-07	20	2.89	I1RN88	287	K	Pyruvate dehydrogenase E1 component subunit alpha OS=Gibberella zeae (strain PH-1 / ATCC MYA-4620 / FGSC 9075 / NRRL 31084) OX=229533 GN=FG05454.1 PE=4 SV=1	FG05454.1	1	0.000188061	127.56	YGK(1)EYTAADK	2	0.23099	1
fgr00020 Citrate cycle (TCA cycle) - Fusarium graminearum	7.13051e-07	20	2.89	I1RN88	284	K	Pyruvate dehydrogenase E1 component subunit alpha OS=Gibberella zeae (strain PH-1 / ATCC MYA-4620 / FGSC 9075 / NRRL 31084) OX=229533 GN=FG05454.1 PE=4 SV=1	FG05454.1	1	0.00698768	85.265	AAVK(1)YGK	2	1.4681	2
fgr00020 Citrate cycle (TCA cycle) - Fusarium graminearum	7.13051e-07	20	2.89	A0A1C3YHG7	252	K	Citrate synthase OS=Gibberella zeae (strain PH-1 / ATCC MYA-4620 / FGSC 9075 / NRRL 31084) OX=229533 GN=FGRAMPH1_01T00477 PE=3 SV=1	FGRAMPH1_01T00477	1	2.93189e-05	96.489	GGK(1)ENENFQDLLR	2	1.8732	1
fgr00020 Citrate cycle (TCA cycle) - Fusarium graminearum	7.13051e-07	20	2.89	A0A1C3YHG7	146	K	Citrate synthase OS=Gibberella zeae (strain PH-1 / ATCC MYA-4620 / FGSC 9075 / NRRL 31084) OX=229533 GN=FGRAMPH1_01T00477 PE=3 SV=1	FGRAMPH1_01T00477	1	0.000453239	72.898	ELAEK(1)AQIPEFVSK	3	0.74493	1
fgr00020 Citrate cycle (TCA cycle) - Fusarium graminearum	7.13051e-07	20	2.89	A0A1C3YHG7	47	K	Citrate synthase OS=Gibberella zeae (strain PH-1 / ATCC MYA-4620 / FGSC 9075 / NRRL 31084) OX=229533 GN=FGRAMPH1_01T00477 PE=3 SV=1	FGRAMPH1_01T00477	1	0.0457948	58.167	EAIPAK(1)R	2	-1.2992	1
fgr00020 Citrate cycle (TCA cycle) - Fusarium graminearum	7.13051e-07	20	2.89	I1RUR8	124	K	2-oxoglutarate dehydrogenase e2 component dihydrolipoamide succinyltransferase OS=Fusarium longipes OX=694270 GN=FLONG3_6935 PE=4 SV=1	FGRAMPH1_01T26105	1	1.27283e-07	176.25	IELGGEPSGDK(1)K	3	0.07716	3
fgr00020 Citrate cycle (TCA cycle) - Fusarium graminearum	7.13051e-07	20	2.89	I1RUR8	134	K	2-oxoglutarate dehydrogenase e2 component dihydrolipoamide succinyltransferase OS=Fusarium longipes OX=694270 GN=FLONG3_6935 PE=4 SV=1	FGRAMPH1_01T26105	0.992768	0.0395781	40.475	K(0.993)SESESK(0.007)PEPK	3	0.29899	1
fgr00020 Citrate cycle (TCA cycle) - Fusarium graminearum	7.13051e-07	20	2.89	I1RUR8	129	K	2-oxoglutarate dehydrogenase e2 component dihydrolipoamide succinyltransferase OS=Fusarium longipes OX=694270 GN=FLONG3_6935 PE=4 SV=1	FGRAMPH1_01T26105	1	0.00170504	103.26	EAPK(1)EEPK	2	-3.8903	3
fgr00020 Citrate cycle (TCA cycle) - Fusarium graminearum	7.13051e-07	20	2.89	I1RUR8	58	K	2-oxoglutarate dehydrogenase e2 component dihydrolipoamide succinyltransferase OS=Fusarium longipes OX=694270 GN=FLONG3_6935 PE=4 SV=1	FGRAMPH1_01T26105	1	6.8105e-09	110.74	VPQMAESISEGTLK(1)QFSK	3	0.65025	3
fgr00020 Citrate cycle (TCA cycle) - Fusarium graminearum	7.13051e-07	20	2.89	I1RUQ3	145	K	Aconitate hydratase, mitochondrial OS=Gibberella zeae (strain PH-1 / ATCC MYA-4620 / FGSC 9075 / NRRL 31084) OX=229533 GN=FG07953.1 PE=3 SV=1	FG07953.1	1	5.90025e-08	109.42	VANPTTVHCDHLIEAQVGGAK(1)DLAR	4	-0.083357	1
fgr00020 Citrate cycle (TCA cycle) - Fusarium graminearum	7.13051e-07	20	2.89	I1RUQ3	320	K	Aconitate hydratase, mitochondrial OS=Gibberella zeae (strain PH-1 / ATCC MYA-4620 / FGSC 9075 / NRRL 31084) OX=229533 GN=FG07953.1 PE=3 SV=1	FG07953.1	1	0.0207888	63.734	RK(1)EIGDFAR	3	-0.25998	2
fgr00020 Citrate cycle (TCA cycle) - Fusarium graminearum	7.13051e-07	20	2.89	I1RUQ3	416	K	Aconitate hydratase, mitochondrial OS=Gibberella zeae (strain PH-1 / ATCC MYA-4620 / FGSC 9075 / NRRL 31084) OX=229533 GN=FG07953.1 PE=3 SV=1	FG07953.1	1	0.00189438	75.416	DALNHGVK(1)AK	3	0.48927	1
fgr00020 Citrate cycle (TCA cycle) - Fusarium graminearum	7.13051e-07	20	2.89	I1RUQ3	418	K	Aconitate hydratase, mitochondrial OS=Gibberella zeae (strain PH-1 / ATCC MYA-4620 / FGSC 9075 / NRRL 31084) OX=229533 GN=FG07953.1 PE=3 SV=1	FG07953.1	1	0.000367773	72.797	AK(1)SAFTVTPGSEQIR	3	1.3674	1
fgr00020 Citrate cycle (TCA cycle) - Fusarium graminearum	7.13051e-07	20	2.89	I1RUQ3	318	K	Aconitate hydratase, mitochondrial OS=Gibberella zeae (strain PH-1 / ATCC MYA-4620 / FGSC 9075 / NRRL 31084) OX=229533 GN=FG07953.1 PE=3 SV=1	FG07953.1	1	0.00207213	81.525	MYDYLAATK(1)R	2	-0.60965	1
fgr00020 Citrate cycle (TCA cycle) - Fusarium graminearum	7.13051e-07	20	2.89	I1RUQ3	54	K	Aconitate hydratase, mitochondrial OS=Gibberella zeae (strain PH-1 / ATCC MYA-4620 / FGSC 9075 / NRRL 31084) OX=229533 GN=FG07953.1 PE=3 SV=1	FG07953.1	1	0.000406216	101.35	K(1)MSENLDIVR	2	-1.1309	1
fgr00020 Citrate cycle (TCA cycle) - Fusarium graminearum	7.13051e-07	20	2.89	A0A1C3YKW4	189	K	Pyruvate carboxylase OS=Fusarium culmorum OX=5516 GN=FCULG_00008269 PE=4 SV=1	FGRAMPH1_01T23899	1	0.0059203	58.32	DFTDK(1)YGFPIIIK	3	0.64603	1
fgr00020 Citrate cycle (TCA cycle) - Fusarium graminearum	7.13051e-07	20	2.89	A0A1C3YKW4	567	K	Pyruvate carboxylase OS=Fusarium culmorum OX=5516 GN=FCULG_00008269 PE=4 SV=1	FGRAMPH1_01T23899	1	0.00951357	82.386	AFAK(1)AIR	2	0.046539	1
fgr00020 Citrate cycle (TCA cycle) - Fusarium graminearum	7.13051e-07	20	2.89	A0A1C3YKW4	563	K	Pyruvate carboxylase OS=Fusarium culmorum OX=5516 GN=FCULG_00008269 PE=4 SV=1	FGRAMPH1_01T23899	1	0.00371768	60.157	NIILEQGPK(1)AFAK	3	0.43863	1
fgr00020 Citrate cycle (TCA cycle) - Fusarium graminearum	7.13051e-07	20	2.89	A0A1C3YKW4	217	K	Pyruvate carboxylase OS=Fusarium culmorum OX=5516 GN=FCULG_00008269 PE=4 SV=1	FGRAMPH1_01T23899	1	0.00290308	63.662	EQESLK(1)ESFER	2	-1.6612	1
fgr00020 Citrate cycle (TCA cycle) - Fusarium graminearum	7.13051e-07	20	2.89	A0A1C3YKW4	680	K	Pyruvate carboxylase OS=Fusarium culmorum OX=5516 GN=FCULG_00008269 PE=4 SV=1	FGRAMPH1_01T23899	1	0.01558	77.533	K(1)NGVDIFR	2	0.40506	1
fgr00020 Citrate cycle (TCA cycle) - Fusarium graminearum	7.13051e-07	20	2.89	A0A1C3YLE2	291	K	Dihydrolipoyl dehydrogenase OS=Gibberella zeae (strain PH-1 / ATCC MYA-4620 / FGSC 9075 / NRRL 31084) OX=229533 GN=FGRAMPH1_01T26147 PE=3 SV=1	FGRAMPH1_01T26147	1	0.000355162	100.38	VVSGDK(1)SGDK	2	-1.6171	1
fgr00020 Citrate cycle (TCA cycle) - Fusarium graminearum	7.13051e-07	20	2.89	A0A1C3YLE2	135	K	Dihydrolipoyl dehydrogenase OS=Gibberella zeae (strain PH-1 / ATCC MYA-4620 / FGSC 9075 / NRRL 31084) OX=229533 GN=FGRAMPH1_01T26147 PE=3 SV=1	FGRAMPH1_01T26147	1	6.26255e-06	134.61	AK(1)ETSVSGLTK	2	-0.32022	1
fgr00020 Citrate cycle (TCA cycle) - Fusarium graminearum	7.13051e-07	20	2.89	I1S0V7	276	K	Isocitrate dehydrogenase [NADP] OS=Gibberella zeae (strain PH-1 / ATCC MYA-4620 / FGSC 9075 / NRRL 31084) OX=229533 GN=FG10347.1 PE=3 SV=1	FG10347.1	1	0.000422105	73.834	FK(1)DIFQEIYETTYK	3	-0.74324	1
fgr00020 Citrate cycle (TCA cycle) - Fusarium graminearum	7.13051e-07	20	2.89	I1S0V7	195	K	Isocitrate dehydrogenase [NADP] OS=Gibberella zeae (strain PH-1 / ATCC MYA-4620 / FGSC 9075 / NRRL 31084) OX=229533 GN=FG10347.1 PE=3 SV=1	FG10347.1	1	0.00156405	67.385	AK(1)DAVLPGPGK	3	0.92579	1
fgr00020 Citrate cycle (TCA cycle) - Fusarium graminearum	7.13051e-07	20	2.89	I1S8F8	180	K	Succinate dehydrogenase [ubiquinone] flavoprotein subunit, mitochondrial OS=Gibberella zeae (strain PH-1 / ATCC MYA-4620 / FGSC 9075 / NRRL 31084) OX=229533 GN=FGRAMPH1_01T24629 PE=3 SV=1	FGRAMPH1_01T24629	1	3.74641e-06	145.31	AFGGQSK(1)EYGK	2	0.97495	1
fgr00020 Citrate cycle (TCA cycle) - Fusarium graminearum	7.13051e-07	20	2.89	I1S8F8	169	K	Succinate dehydrogenase [ubiquinone] flavoprotein subunit, mitochondrial OS=Gibberella zeae (strain PH-1 / ATCC MYA-4620 / FGSC 9075 / NRRL 31084) OX=229533 GN=FGRAMPH1_01T24629 PE=3 SV=1	FGRAMPH1_01T24629	1	0.000449501	130.41	TEDGK(1)IYQR	2	-0.32248	2
fgr00020 Citrate cycle (TCA cycle) - Fusarium graminearum	7.13051e-07	20	2.89	I1S8F8	509	K	Succinate dehydrogenase [ubiquinone] flavoprotein subunit, mitochondrial OS=Gibberella zeae (strain PH-1 / ATCC MYA-4620 / FGSC 9075 / NRRL 31084) OX=229533 GN=FGRAMPH1_01T24629 PE=3 SV=1	FGRAMPH1_01T24629	1	3.5572e-06	133.15	TADGPK(1)STAEIR	2	-0.45718	2
fgr00020 Citrate cycle (TCA cycle) - Fusarium graminearum	7.13051e-07	20	2.89	I1S8F8	429	K	Succinate dehydrogenase [ubiquinone] flavoprotein subunit, mitochondrial OS=Gibberella zeae (strain PH-1 / ATCC MYA-4620 / FGSC 9075 / NRRL 31084) OX=229533 GN=FGRAMPH1_01T24629 PE=3 SV=1	FGRAMPH1_01T24629	1	0.000485744	68.413	YTGEVLTVDEK(1)GEDK	3	-2.5188	1
fgr00020 Citrate cycle (TCA cycle) - Fusarium graminearum	7.13051e-07	20	2.89	I1S8F8	622	K	Succinate dehydrogenase [ubiquinone] flavoprotein subunit, mitochondrial OS=Gibberella zeae (strain PH-1 / ATCC MYA-4620 / FGSC 9075 / NRRL 31084) OX=229533 GN=FGRAMPH1_01T24629 PE=3 SV=1	FGRAMPH1_01T24629	1	0.00112025	73.273	QPHGK(1)VDLSYR	3	0.49693	1
fgr00020 Citrate cycle (TCA cycle) - Fusarium graminearum	7.13051e-07	20	2.89	I1S8F8	184	K	Succinate dehydrogenase [ubiquinone] flavoprotein subunit, mitochondrial OS=Gibberella zeae (strain PH-1 / ATCC MYA-4620 / FGSC 9075 / NRRL 31084) OX=229533 GN=FGRAMPH1_01T24629 PE=3 SV=1	FGRAMPH1_01T24629	1	3.30825e-05	157.14	EYGK(1)GGQAYR	2	0.39075	1
fgr00020 Citrate cycle (TCA cycle) - Fusarium graminearum	7.13051e-07	20	2.89	I1RFI4	130	K	Malate dehydrogenase OS=Gibberella zeae (strain PH-1 / ATCC MYA-4620 / FGSC 9075 / NRRL 31084) OX=229533 GN=FG02461.1 PE=3 SV=1	FG02461.1	1	0.000131381	115.57	AAAEAAPK(1)AK	3	0.88969	2
fgr00020 Citrate cycle (TCA cycle) - Fusarium graminearum	7.13051e-07	20	2.89	I1RFI4	320	K	Malate dehydrogenase OS=Gibberella zeae (strain PH-1 / ATCC MYA-4620 / FGSC 9075 / NRRL 31084) OX=229533 GN=FG02461.1 PE=3 SV=1	FG02461.1	1	0.000155714	88.596	LVDAALVDLK(1)K	3	-0.58526	1
fgr00020 Citrate cycle (TCA cycle) - Fusarium graminearum	7.13051e-07	20	2.89	I1RFI4	83	K	Malate dehydrogenase OS=Gibberella zeae (strain PH-1 / ATCC MYA-4620 / FGSC 9075 / NRRL 31084) OX=229533 GN=FG02461.1 PE=3 SV=1	FG02461.1	1	1.24748e-09	117.83	GYEPNAAGLK(1)EALSGAEVVLIPAGVPR	3	-0.098445	1
fgr00020 Citrate cycle (TCA cycle) - Fusarium graminearum	7.13051e-07	20	2.89	I1RFI4	232	K	Malate dehydrogenase OS=Gibberella zeae (strain PH-1 / ATCC MYA-4620 / FGSC 9075 / NRRL 31084) OX=229533 GN=FG02461.1 PE=3 SV=1	FG02461.1	1	0.0316075	43.594	RVQFGGDEVVK(1)AK	3	1.6088	1
fgr00020 Citrate cycle (TCA cycle) - Fusarium graminearum	7.13051e-07	20	2.89	I1RFI4	122	K	Malate dehydrogenase OS=Gibberella zeae (strain PH-1 / ATCC MYA-4620 / FGSC 9075 / NRRL 31084) OX=229533 GN=FG02461.1 PE=3 SV=1	FG02461.1	1	0.0145591	51.726	DLAK(1)AAAEAAPK	3	1.3563	1
fgr00020 Citrate cycle (TCA cycle) - Fusarium graminearum	7.13051e-07	20	2.89	I1RFI4	263	K	Malate dehydrogenase OS=Gibberella zeae (strain PH-1 / ATCC MYA-4620 / FGSC 9075 / NRRL 31084) OX=229533 GN=FG02461.1 PE=3 SV=1	FG02461.1	1	0.00031166	117.52	AVQGEK(1)GVK	3	2.0642	2
fgr00020 Citrate cycle (TCA cycle) - Fusarium graminearum	7.13051e-07	20	2.89	A0A098E0Z2	532	K	ATP-citrate synthase subunit 1 OS=Gibberella zeae OX=5518 GN=FGRA07_06175 PE=3 SV=1	FGRAMPH1_01T19345	1	2.54579e-10	135.09	VELVK(1)EYVLNNFPSHK	4	0.11726	2
fgr00020 Citrate cycle (TCA cycle) - Fusarium graminearum	7.13051e-07	20	2.89	A0A098E0Z2	618	K	ATP-citrate synthase subunit 1 OS=Gibberella zeae OX=5518 GN=FGRA07_06175 PE=3 SV=1	FGRAMPH1_01T19345	1	6.86365e-07	126.5	SIGLIAHFLDQK(1)R	3	-0.94963	1
fgr00020 Citrate cycle (TCA cycle) - Fusarium graminearum	7.13051e-07	20	2.89	A0A098E0Z2	558	K	ATP-citrate synthase subunit 1 OS=Gibberella zeae OX=5518 GN=FGRA07_06175 PE=3 SV=1	FGRAMPH1_01T19345	1	0.000369192	71.354	LLDYALAVETVTTSK(1)K	3	-0.28057	1
fgr00020 Citrate cycle (TCA cycle) - Fusarium graminearum	7.13051e-07	20	2.89	A0A098E0Z2	493	K	ATP-citrate synthase subunit 1 OS=Gibberella zeae OX=5518 GN=FGRA07_06175 PE=3 SV=1	FGRAMPH1_01T19345	1	0.000906262	95.483	AFDK(1)GLSPR	2	-0.01526	3
fgr00020 Citrate cycle (TCA cycle) - Fusarium graminearum	7.13051e-07	20	2.89	I1RNY6	310	K	Isocitrate dehydrogenase [NAD] subunit, mitochondrial OS=Gibberella zeae (strain PH-1 / ATCC MYA-4620 / FGSC 9075 / NRRL 31084) OX=229533 GN=FG05733.1 PE=3 SV=1	FG05733.1	1	0.0183525	53.493	HVGLDIK(1)GK	3	-0.43929	1
fgr00020 Citrate cycle (TCA cycle) - Fusarium graminearum	7.13051e-07	20	2.89	A0A1C3YKR5	138	K	Putative dihydrolipoyllysine-residue succinyltransferase component of 2-oxoglutarate dehydrogenase complex, mitochondrial OS=Fusarium culmorum OX=5516 GN=FCULG_00010917 PE=4 SV=1	FGRAMPH1_01T20865	1	1.28816e-09	181.98	IVTGEDAGSAK(1)K	3	0.015538	3
fgr00020 Citrate cycle (TCA cycle) - Fusarium graminearum	7.13051e-07	20	2.89	I1RKB2	273	K	2-oxoglutarate dehydrogenase E1 component OS=Gibberella zeae OX=5518 GN=FGRA07_03341 PE=4 SV=1	FG04309.1	1	0.0165393	77.923	YSVDEK(1)R	2	-0.59321	1
fgr00020 Citrate cycle (TCA cycle) - Fusarium graminearum	7.13051e-07	20	2.89	I1RXE6	158	K	Succinate dehydrogenase cytochrome B subunit, mitochondrial OS=Fusarium culmorum OX=5516 GN=FCULG_00012015 PE=4 SV=1	FG09012.1	1	0.00408673	60.255	HLLYDAGK(1)GFAK	3	0.71803	1
fgr00020 Citrate cycle (TCA cycle) - Fusarium graminearum	7.13051e-07	20	2.89	V6RRM0	128	K	Fumarate hydratase OS=Gibberella zeae OX=5518 GN=FGRA07_11306 PE=3 SV=1	FG08712.1	1	1.17182e-08	112.96	YGLDPK(1)IGAAIQQAAK	3	-0.92896	1
fgr00020 Citrate cycle (TCA cycle) - Fusarium graminearum	7.13051e-07	20	2.89	V6RRM0	234	K	Fumarate hydratase OS=Gibberella zeae OX=5518 GN=FGRA07_11306 PE=3 SV=1	FG08712.1	1	0.00115081	112.36	K(1)VDEFEAK	2	0.81244	1
fgr00020 Citrate cycle (TCA cycle) - Fusarium graminearum	7.13051e-07	20	2.89	V6RRM0	186	K	Fumarate hydratase OS=Gibberella zeae OX=5518 GN=FGRA07_11306 PE=3 SV=1	FG08712.1	1	0.01802	47.971	K(1)PVHPNDHVNR	4	-0.81994	1
fgr00020 Citrate cycle (TCA cycle) - Fusarium graminearum	7.13051e-07	20	2.89	I1RYW9	40	K	Isocitrate dehydrogenase [NAD] subunit, mitochondrial OS=Gibberella zeae (strain PH-1 / ATCC MYA-4620 / FGSC 9075 / NRRL 31084) OX=229533 GN=FG09580.1 PE=3 SV=1	FG09580.1	1	0.00115101	119.75	VAK(1)YNGTK	2	-0.81269	1
fgr00020 Citrate cycle (TCA cycle) - Fusarium graminearum	7.13051e-07	20	2.89	I1RYW9	95	K	Isocitrate dehydrogenase [NAD] subunit, mitochondrial OS=Gibberella zeae (strain PH-1 / ATCC MYA-4620 / FGSC 9075 / NRRL 31084) OX=229533 GN=FG09580.1 PE=3 SV=1	FG09580.1	1	0.000290486	75.67	DGK(1)TAIPDAAIDNIK	3	0.13704	1
fgr00020 Citrate cycle (TCA cycle) - Fusarium graminearum	7.13051e-07	20	2.89	I1RYW9	218	K	Isocitrate dehydrogenase [NAD] subunit, mitochondrial OS=Gibberella zeae (strain PH-1 / ATCC MYA-4620 / FGSC 9075 / NRRL 31084) OX=229533 GN=FG09580.1 PE=3 SV=1	FG09580.1	1	0.000687224	92.051	VVHK(1)ATIMK	3	0.47126	1
fgr00770 Pantothenate and CoA biosynthesis - Fusarium graminearum	0.65958	6	0.92	V6R2Z2	109	K	Aldehyde dehydrogenase OS=Gibberella zeae OX=5518 GN=FGRA07_03814 PE=3 SV=1	FG00979.1	1	2.42423e-13	135.23	NLDLLAAVESLDNGK(1)SITNAR	3	1.2759	1
fgr00770 Pantothenate and CoA biosynthesis - Fusarium graminearum	0.65958	6	0.92	V6R2Z2	87	K	Aldehyde dehydrogenase OS=Gibberella zeae OX=5518 GN=FGRA07_03814 PE=3 SV=1	FG00979.1	1	0.00185515	70.889	GNLLLK(1)LADLAEK	3	-0.21821	1
fgr00770 Pantothenate and CoA biosynthesis - Fusarium graminearum	0.65958	6	0.92	I1S099	382	K	Ketol-acid reductoisomerase, mitochondrial OS=Gibberella zeae (strain PH-1 / ATCC MYA-4620 / FGSC 9075 / NRRL 31084) OX=229533 GN=FG10118.1 PE=3 SV=1	FG10118.1	1	0.0391417	42.348	YEAEMK(1)EIR	2	-1.3549	1
fgr00770 Pantothenate and CoA biosynthesis - Fusarium graminearum	0.65958	6	0.92	A0A1C3YIP2	466	K	Aldehyde dehydrogenase OS=Gibberella zeae OX=5518 GN=FGRA07_00552 PE=3 SV=1	FGRAMPH1_01T05485	1	0.00159528	128.86	AHQVAK(1)R	2	0.0027324	2
fgr00770 Pantothenate and CoA biosynthesis - Fusarium graminearum	0.65958	6	0.92	A0A098D8K2	465	K	Dihydroxy-acid dehydratase OS=Gibberella zeae OX=5518 GN=FGRA07_00339 PE=3 SV=1	FG02056.1	0.958301	0.019717	48.115	K(0.042)GEK(0.958)TVVIIR	3	1.0739	1
fgr00770 Pantothenate and CoA biosynthesis - Fusarium graminearum	0.65958	6	0.92	A0A098D8K2	364	K	Dihydroxy-acid dehydratase OS=Gibberella zeae OX=5518 GN=FGRA07_00339 PE=3 SV=1	FG02056.1	1	0.00454598	61.235	IGGTPALLK(1)FLLK	3	0.67387	1
fgr00770 Pantothenate and CoA biosynthesis - Fusarium graminearum	0.65958	6	0.92	I1RKZ7	286	K	Branched-chain-amino-acid aminotransferase OS=Gibberella zeae (strain PH-1 / ATCC MYA-4620 / FGSC 9075 / NRRL 31084) OX=229533 GN=FG04570.1 PE=3 SV=1	FG04570.1	1	0.00159449	70.089	K(1)EIITAPLDDK	3	0.42411	1
fgr00770 Pantothenate and CoA biosynthesis - Fusarium graminearum	0.65958	6	0.92	I1RG66	438	K	Dihydroxy-acid dehydratase OS=Fusarium sporotrichioides OX=5514 GN=FSPOR_9775 PE=4 SV=1	FG02717.1	1	0.000678588	76.073	ITGK(1)EGLSFTGK	3	0.68847	1
fgr04141 Protein processing in endoplasmic reticulum - Fusarium graminearum	0.0394199	24	1.41	I1RV63	207	K	Glucosidase 2 subunit beta OS=Fusarium culmorum OX=5516 GN=FCULG_00012157 PE=4 SV=1	FG08126.1	1	2.52531e-06	102.52	EIAALEAK(1)K	2	-0.7939	2
fgr04141 Protein processing in endoplasmic reticulum - Fusarium graminearum	0.0394199	24	1.41	I1RV63	156	K	Glucosidase 2 subunit beta OS=Fusarium culmorum OX=5516 GN=FCULG_00012157 PE=4 SV=1	FG08126.1	1	0.0449791	46.033	CAEIGK(1)EYR	2	-2.3598	1
fgr04141 Protein processing in endoplasmic reticulum - Fusarium graminearum	0.0394199	24	1.41	I1RV63	214	K	Glucosidase 2 subunit beta OS=Fusarium culmorum OX=5516 GN=FCULG_00012157 PE=4 SV=1	FG08126.1	0.999987	0.0187717	57.532	KEDLAQK(1)HR	4	-0.31525	1
fgr04141 Protein processing in endoplasmic reticulum - Fusarium graminearum	0.0394199	24	1.41	I1RV63	279	K	Glucosidase 2 subunit beta OS=Fusarium culmorum OX=5516 GN=FCULG_00012157 PE=4 SV=1	FG08126.1	1	0.000263045	83.182	VGELEELLTK(1)FK	3	-0.17998	1
fgr04141 Protein processing in endoplasmic reticulum - Fusarium graminearum	0.0394199	24	1.41	I1RAH0	363	K	Dolichyl-diphosphooligosaccharide--protein glycosyltransferase subunit 1 OS=Gibberella zeae (strain PH-1 / ATCC MYA-4620 / FGSC 9075 / NRRL 31084) OX=229533 GN=FG00499.1 PE=3 SV=1	FG00499.1	1	0.00651951	63.966	K(1)TATGGYVLR	2	0.00019933	1
fgr04141 Protein processing in endoplasmic reticulum - Fusarium graminearum	0.0394199	24	1.41	I1REC7	553	K	Heat shock protein 90 OS=Gibberella zeae OX=5518 GN=FGRA07_00298 PE=3 SV=1	FG02014.1	1	0.000707478	99.752	NVLGDK(1)VEK	2	-2.3495	1
fgr04141 Protein processing in endoplasmic reticulum - Fusarium graminearum	0.0394199	24	1.41	I1REC7	403	K	Heat shock protein 90 OS=Gibberella zeae OX=5518 GN=FGRA07_00298 PE=3 SV=1	FG02014.1	1	1.925e-09	120.9	SLELFQEIAEDK(1)EQFDK	4	0.3876	2
fgr04141 Protein processing in endoplasmic reticulum - Fusarium graminearum	0.0394199	24	1.41	I1REC7	391	K	Heat shock protein 90 OS=Gibberella zeae OX=5518 GN=FGRA07_00298 PE=3 SV=1	FG02014.1	1	2.02321e-17	187.86	K(1)SLELFQEIAEDKEQFDK	4	0.33204	2
fgr04141 Protein processing in endoplasmic reticulum - Fusarium graminearum	0.0394199	24	1.41	I1REC7	69	K	Heat shock protein 90 OS=Gibberella zeae OX=5518 GN=FGRA07_00298 PE=3 SV=1	FG02014.1	1	0.00177956	76.282	IDIIPDK(1)ANK	3	0.64156	1
fgr04141 Protein processing in endoplasmic reticulum - Fusarium graminearum	0.0394199	24	1.41	I1REC7	327	K	Heat shock protein 90 OS=Gibberella zeae OX=5518 GN=FGRA07_00298 PE=3 SV=1	FG02014.1	1	0.00111282	77.124	RAPFDLFETK(1)K	3	-1.4916	1
fgr04141 Protein processing in endoplasmic reticulum - Fusarium graminearum	0.0394199	24	1.41	I1REC7	379	K	Heat shock protein 90 OS=Gibberella zeae OX=5518 GN=FGRA07_00298 PE=3 SV=1	FG02014.1	1	0.000966303	82.417	ETLQQNK(1)IMK	3	-3.0625	1
fgr04141 Protein processing in endoplasmic reticulum - Fusarium graminearum	0.0394199	24	1.41	I1REC7	620	K	Heat shock protein 90 OS=Gibberella zeae OX=5518 GN=FGRA07_00298 PE=3 SV=1	FG02014.1	1	2.33826e-05	166.11	K(1)VENDGENDR	2	-0.1743	1
fgr04141 Protein processing in endoplasmic reticulum - Fusarium graminearum	0.0394199	24	1.41	I1REC7	415	K	Heat shock protein 90 OS=Gibberella zeae OX=5518 GN=FGRA07_00298 PE=3 SV=1	FG02014.1	1	0.000167873	104.01	FYSAFSK(1)NLK	3	-0.51425	1
fgr04141 Protein processing in endoplasmic reticulum - Fusarium graminearum	0.0394199	24	1.41	I1RNF4	113	K	Cell division cycle protein 48 OS=Gibberella zeae OX=5518 GN=FGRA07_01678 PE=3 SV=1	FG05530.1	1	0.000314387	73.279	VK(1)HGDMITIHPCPDIK	4	-0.23886	1
fgr04141 Protein processing in endoplasmic reticulum - Fusarium graminearum	0.0394199	24	1.41	I1RLU2	495	K	Endoplasmic oxidoreductin-1 OS=Gibberella zeae OX=5518 GN=FGRA07_01057 PE=4 SV=1	FG04911.1	1	0.000153523	141.89	EFDEATEK(1)GR	2	-0.073623	1
fgr04141 Protein processing in endoplasmic reticulum - Fusarium graminearum	0.0394199	24	1.41	I1RLU2	317	K	Endoplasmic oxidoreductin-1 OS=Gibberella zeae OX=5518 GN=FGRA07_01057 PE=4 SV=1	FG04911.1	1	0.0376621	49.325	LHK(1)FPDR	3	0.031233	1
fgr04141 Protein processing in endoplasmic reticulum - Fusarium graminearum	0.0394199	24	1.41	I1RLU2	484	K	Endoplasmic oxidoreductin-1 OS=Gibberella zeae OX=5518 GN=FGRA07_01057 PE=4 SV=1	FG04911.1	1	0.00229931	98.044	VENEK(1)VAK	2	0.086825	1
fgr04141 Protein processing in endoplasmic reticulum - Fusarium graminearum	0.0394199	24	1.41	I1RFP5	382	K	Lectin family integral membrane OS=Fusarium langsethiae OX=179993 GN=FLAG1_03057 PE=4 SV=1	FG02529.1	1	0.0331523	62.546	K(1)LQSTER	2	0.15599	1
fgr04141 Protein processing in endoplasmic reticulum - Fusarium graminearum	0.0394199	24	1.41	I1RPK1	917	K	Glucosidase 2 subunit alpha OS=Fusarium culmorum OX=5516 GN=FCULG_00001396 PE=3 SV=1	FG05973.1	1	1.91272e-09	140.49	TWDQK(1)EAQIESEGR	2	-0.74012	1
fgr04141 Protein processing in endoplasmic reticulum - Fusarium graminearum	0.0394199	24	1.41	I1RPK1	58	K	Glucosidase 2 subunit alpha OS=Fusarium culmorum OX=5516 GN=FCULG_00001396 PE=3 SV=1	FG05973.1	1	0.00045346	72.891	AYADDAVAK(1)GSSWK	3	0.092644	1
fgr04141 Protein processing in endoplasmic reticulum - Fusarium graminearum	0.0394199	24	1.41	I1RPK1	793	K	Glucosidase 2 subunit alpha OS=Fusarium culmorum OX=5516 GN=FCULG_00001396 PE=3 SV=1	FG05973.1	1	3.91762e-06	109.83	GK(1)YLTVSAPLEK	2	-0.43054	2
fgr04141 Protein processing in endoplasmic reticulum - Fusarium graminearum	0.0394199	24	1.41	I1RPK1	38	K	Glucosidase 2 subunit alpha OS=Fusarium culmorum OX=5516 GN=FCULG_00001396 PE=3 SV=1	FG05973.1	1	0.000806757	100.88	K(1)CNQSGFCK	2	0.44231	1
fgr04141 Protein processing in endoplasmic reticulum - Fusarium graminearum	0.0394199	24	1.41	I1RPK1	173	K	Glucosidase 2 subunit alpha OS=Fusarium culmorum OX=5516 GN=FCULG_00001396 PE=3 SV=1	FG05973.1	1	1.20222e-06	151.99	YGPDAK(1)QEAVIK	2	0.40806	1
fgr04141 Protein processing in endoplasmic reticulum - Fusarium graminearum	0.0394199	24	1.41	I1RPK1	46	K	Glucosidase 2 subunit alpha OS=Fusarium culmorum OX=5516 GN=FCULG_00001396 PE=3 SV=1	FG05973.1	1	0.0250337	57.174	CNQSGFCK(1)R	2	0.59822	1
fgr04141 Protein processing in endoplasmic reticulum - Fusarium graminearum	0.0394199	24	1.41	I1RPK1	867	K	Glucosidase 2 subunit alpha OS=Fusarium culmorum OX=5516 GN=FCULG_00001396 PE=3 SV=1	FG05973.1	1	4.08127e-05	84.653	K(1)FTLGGNTLTSLDAEGR	3	-1.6869	1
fgr04141 Protein processing in endoplasmic reticulum - Fusarium graminearum	0.0394199	24	1.41	I1RPK1	117	K	Glucosidase 2 subunit alpha OS=Fusarium culmorum OX=5516 GN=FCULG_00001396 PE=3 SV=1	FG05973.1	1	0.0002673	108.3	VTMDEEK(1)RR	3	0.34519	4
fgr04141 Protein processing in endoplasmic reticulum - Fusarium graminearum	0.0394199	24	1.41	I1RPK1	196	K	Glucosidase 2 subunit alpha OS=Fusarium culmorum OX=5516 GN=FCULG_00001396 PE=3 SV=1	FG05973.1	1	0.00142508	69.229	DGNSHVK(1)FNDR	3	1.6022	2
fgr04141 Protein processing in endoplasmic reticulum - Fusarium graminearum	0.0394199	24	1.41	I1RPK1	105	K	Glucosidase 2 subunit alpha OS=Fusarium culmorum OX=5516 GN=FCULG_00001396 PE=3 SV=1	FG05973.1	1	1.76656e-05	86.413	LPLTISFLK(1)SGAAR	2	-1.1628	1
fgr04141 Protein processing in endoplasmic reticulum - Fusarium graminearum	0.0394199	24	1.41	I1S4Z7	278	K	Protein disulfide-isomerase OS=Gibberella zeae (strain PH-1 / ATCC MYA-4620 / FGSC 9075 / NRRL 31084) OX=229533 GN=FG01246.1 PE=3 SV=1	FG01246.1	1	0.000135502	88.155	GK(1)INFATIDAK	3	0.83258	1
fgr04141 Protein processing in endoplasmic reticulum - Fusarium graminearum	0.0394199	24	1.41	I1S4Z7	144	K	Protein disulfide-isomerase OS=Gibberella zeae (strain PH-1 / ATCC MYA-4620 / FGSC 9075 / NRRL 31084) OX=229533 GN=FG01246.1 PE=3 SV=1	FG01246.1	1	0.0170831	50.354	DTLEEFK(1)TADK	3	-2.1126	1
fgr04141 Protein processing in endoplasmic reticulum - Fusarium graminearum	0.0394199	24	1.41	I1S4Z7	208	K	Protein disulfide-isomerase OS=Gibberella zeae (strain PH-1 / ATCC MYA-4620 / FGSC 9075 / NRRL 31084) OX=229533 GN=FG01246.1 PE=3 SV=1	FG01246.1	1	0.0308129	64.711	K(1)NTFTEK	2	-0.99036	1
fgr04141 Protein processing in endoplasmic reticulum - Fusarium graminearum	0.0394199	24	1.41	I1S4Z7	323	K	Protein disulfide-isomerase OS=Gibberella zeae (strain PH-1 / ATCC MYA-4620 / FGSC 9075 / NRRL 31084) OX=229533 GN=FG01246.1 PE=3 SV=1	FG01246.1	1	2.94292e-11	168.05	FPFDQEK(1)EITHDNIAK	4	0.076964	4
fgr04141 Protein processing in endoplasmic reticulum - Fusarium graminearum	0.0394199	24	1.41	I1S4Z7	316	K	Protein disulfide-isomerase OS=Gibberella zeae (strain PH-1 / ATCC MYA-4620 / FGSC 9075 / NRRL 31084) OX=229533 GN=FG01246.1 PE=3 SV=1	FG01246.1	1	5.66782e-05	154.15	NQK(1)FPFDQEK	2	-0.32411	3
fgr04141 Protein processing in endoplasmic reticulum - Fusarium graminearum	0.0394199	24	1.41	I1RSW4	170	K	L-type lectin-like protein domain-containing protein OS=Fusarium culmorum OX=5516 GN=FCULG_00008081 PE=4 SV=1	FG07250.1	1	7.26677e-06	87.429	SNDGK(1)HTELAGCSAR	3	-0.64322	1
fgr04141 Protein processing in endoplasmic reticulum - Fusarium graminearum	0.0394199	24	1.41	I1RSW4	165	K	L-type lectin-like protein domain-containing protein OS=Fusarium culmorum OX=5516 GN=FCULG_00008081 PE=4 SV=1	FG07250.1	1	0.0115226	51.286	TSYDK(1)SNDGK	2	-2.1886	1
fgr04141 Protein processing in endoplasmic reticulum - Fusarium graminearum	0.0394199	24	1.41	I1RSW4	199	K	L-type lectin-like protein domain-containing protein OS=Fusarium culmorum OX=5516 GN=FCULG_00008081 PE=4 SV=1	FG07250.1	1	0.00105193	81.771	LTYFQDK(1)QLK	3	0.91463	1
fgr04141 Protein processing in endoplasmic reticulum - Fusarium graminearum	0.0394199	24	1.41	I1S235	683	K	Hypoxia up-regulated 1 OS=Fusarium sporotrichioides OX=5514 GN=FSPOR_441 PE=3 SV=1	FG10819.1	1	0.00374543	78.513	SFAASDK(1)AR	2	1.3414	1
fgr04141 Protein processing in endoplasmic reticulum - Fusarium graminearum	0.0394199	24	1.41	I1S235	256	K	Hypoxia up-regulated 1 OS=Fusarium sporotrichioides OX=5514 GN=FSPOR_441 PE=3 SV=1	FG10819.1	1	0.0152805	51.064	ATVMK(1)FQGR	2	3.7569	1
fgr04141 Protein processing in endoplasmic reticulum - Fusarium graminearum	0.0394199	24	1.41	I1S235	301	K	Hypoxia up-regulated 1 OS=Fusarium sporotrichioides OX=5514 GN=FSPOR_441 PE=3 SV=1	FG10819.1	1	0.000460707	68.243	TLGGDALNYLIVDDMVK(1)K	3	2.2995	1
fgr04141 Protein processing in endoplasmic reticulum - Fusarium graminearum	0.0394199	24	1.41	I1RYL5	391	K	Glucose-regulated protein OS=Gibberella zeae OX=5518 GN=FGRA07_07169 PE=3 SV=1	FG09471.1	1	1.45641e-05	107.09	VQQLIEDFFNK(1)K	3	-0.18638	1
fgr04141 Protein processing in endoplasmic reticulum - Fusarium graminearum	0.0394199	24	1.41	I1RYL5	594	K	Glucose-regulated protein OS=Gibberella zeae OX=5518 GN=FGRA07_07169 PE=3 SV=1	FG09471.1	1	5.58353e-14	144.26	NQVNDEEGLGGK(1)IDEEDKETLLDAVK	4	0.5543	1
fgr04141 Protein processing in endoplasmic reticulum - Fusarium graminearum	0.0394199	24	1.41	I1RYL5	600	K	Glucose-regulated protein OS=Gibberella zeae OX=5518 GN=FGRA07_07169 PE=3 SV=1	FG09471.1	1	7.58773e-14	139.47	IDEEDK(1)ETLLDAVK	3	0.0108	2
fgr04141 Protein processing in endoplasmic reticulum - Fusarium graminearum	0.0394199	24	1.41	I1RYL5	347	K	Glucose-regulated protein OS=Gibberella zeae OX=5518 GN=FGRA07_07169 PE=3 SV=1	FG09471.1	0.986587	0.000895839	73.927	K(0.987)TMK(0.013)PVEQVLK	3	0.051157	1
fgr04141 Protein processing in endoplasmic reticulum - Fusarium graminearum	0.0394199	24	1.41	I1RYL5	346	K	Glucose-regulated protein OS=Gibberella zeae OX=5518 GN=FGRA07_07169 PE=3 SV=1	FG09471.1	1	0.000640616	74.611	FEELNIDLFK(1)K	3	1.3211	1
fgr04141 Protein processing in endoplasmic reticulum - Fusarium graminearum	0.0394199	24	1.41	I1RYL5	363	K	Glucose-regulated protein OS=Gibberella zeae OX=5518 GN=FGRA07_07169 PE=3 SV=1	FG09471.1	1	1.72744e-09	133.9	K(1)SEIDDIVLVGGSTR	3	0.099809	5
fgr04141 Protein processing in endoplasmic reticulum - Fusarium graminearum	0.0394199	24	1.41	I1RYL5	525	K	Glucose-regulated protein OS=Gibberella zeae OX=5518 GN=FGRA07_07169 PE=3 SV=1	FG09471.1	1	0.000489387	86.014	VSAHDK(1)GTGK	2	1.8237	2
fgr04141 Protein processing in endoplasmic reticulum - Fusarium graminearum	0.0394199	24	1.41	I1RYL5	290	K	Glucose-regulated protein OS=Gibberella zeae OX=5518 GN=FGRA07_07169 PE=3 SV=1	FG09471.1	1	0.0354608	43.897	NNVDITK(1)DLK	3	0.55058	1
fgr04141 Protein processing in endoplasmic reticulum - Fusarium graminearum	0.0394199	24	1.41	I1RYL5	562	K	Glucose-regulated protein OS=Gibberella zeae OX=5518 GN=FGRA07_07169 PE=3 SV=1	FG09471.1	1	0.00531831	73.499	YAEEDK(1)ATR	2	0.041972	1
fgr04141 Protein processing in endoplasmic reticulum - Fusarium graminearum	0.0394199	24	1.41	I1RYL5	630	K	Glucose-regulated protein OS=Gibberella zeae OX=5518 GN=FGRA07_07169 PE=3 SV=1	FG09471.1	1	2.31874e-21	180.26	ETNEWLDEHGADATAEDFEEQK(1)EK	3	-0.29376	1
fgr04141 Protein processing in endoplasmic reticulum - Fusarium graminearum	0.0394199	24	1.41	I1RYL5	283	K	Glucose-regulated protein OS=Gibberella zeae OX=5518 GN=FGRA07_07169 PE=3 SV=1	FG09471.1	1	0.00558123	59.038	QYNQK(1)NNVDITK	3	0.096387	2
fgr04141 Protein processing in endoplasmic reticulum - Fusarium graminearum	0.0394199	24	1.41	I1RYL5	556	K	Glucose-regulated protein OS=Gibberella zeae OX=5518 GN=FGRA07_07169 PE=3 SV=1	FG09471.1	1	0.000643691	71.879	MVAEAEK(1)YAEEDK	3	-0.87851	2
fgr04141 Protein processing in endoplasmic reticulum - Fusarium graminearum	0.0394199	24	1.41	I1RYL5	483	K	Glucose-regulated protein OS=Gibberella zeae OX=5518 GN=FGRA07_07169 PE=3 SV=1	FG09471.1	1	7.55351e-06	124.12	SLTK(1)DNNILGK	2	-0.61305	2
fgr04141 Protein processing in endoplasmic reticulum - Fusarium graminearum	0.0394199	24	1.41	I1RYL5	529	K	Glucose-regulated protein OS=Gibberella zeae OX=5518 GN=FGRA07_07169 PE=3 SV=1	FG09471.1	1	8.53706e-09	132.84	GTGK(1)QESITITNDK	2	1.4252	5
fgr04141 Protein processing in endoplasmic reticulum - Fusarium graminearum	0.0394199	24	1.41	I1RYL5	539	K	Glucose-regulated protein OS=Gibberella zeae OX=5518 GN=FGRA07_07169 PE=3 SV=1	FG09471.1	1	1.19634e-09	183.89	QESITITNDK(1)GR	2	0.43358	4
fgr04141 Protein processing in endoplasmic reticulum - Fusarium graminearum	0.0394199	24	1.41	I1RYL5	490	K	Glucose-regulated protein OS=Gibberella zeae OX=5518 GN=FGRA07_07169 PE=3 SV=1	FG09471.1	1	1.31688e-07	109.72	DNNILGK(1)FELTGIPPAPR	3	1.649	4
fgr04141 Protein processing in endoplasmic reticulum - Fusarium graminearum	0.0394199	24	1.41	I1RMM6	313	K	Putative mannosyl-oligosaccharide glucosidase OS=Fusarium culmorum OX=5516 GN=FCULG_00000570 PE=4 SV=1	FG05218.1	1	0.0141357	52.495	K(1)TSEIFNER	2	-3.0868	1
fgr04141 Protein processing in endoplasmic reticulum - Fusarium graminearum	0.0394199	24	1.41	V6QUV7	90	K	Calnexin OS=Fusarium sporotrichioides OX=5514 GN=FSPOR_10143 PE=3 SV=1	FG00491.1	1	0.00814483	78.556	YK(1)GIDGDK	2	-0.04318	2
fgr04141 Protein processing in endoplasmic reticulum - Fusarium graminearum	0.0394199	24	1.41	V6QUV7	120	K	Calnexin OS=Fusarium sporotrichioides OX=5514 GN=FSPOR_10143 PE=3 SV=1	FG00491.1	0.999993	0.030059	64.265	KIDNK(1)GK	3	0.46691	2
fgr04141 Protein processing in endoplasmic reticulum - Fusarium graminearum	0.0394199	24	1.41	V6QUV7	185	K	Calnexin OS=Fusarium sporotrichioides OX=5514 GN=FSPOR_10143 PE=3 SV=1	FG00491.1	1	0.0290519	43.77	VHFIFNHK(1)NPK	4	0.30208	1
fgr04141 Protein processing in endoplasmic reticulum - Fusarium graminearum	0.0394199	24	1.41	V6QUV7	446	K	Calnexin OS=Fusarium sporotrichioides OX=5514 GN=FSPOR_10143 PE=3 SV=1	FG00491.1	0.974116	0.000575416	71.781	ALAEADK(0.026)PK(0.974)QDDKPR	4	0.29561	1
fgr04141 Protein processing in endoplasmic reticulum - Fusarium graminearum	0.0394199	24	1.41	V6QUV7	188	K	Calnexin OS=Fusarium sporotrichioides OX=5514 GN=FSPOR_10143 PE=3 SV=1	FG00491.1	1	3.39583e-05	157.03	NPK(1)TGEYEEK	2	0.78071	2
fgr04141 Protein processing in endoplasmic reticulum - Fusarium graminearum	0.0394199	24	1.41	V6QUV7	122	K	Calnexin OS=Fusarium sporotrichioides OX=5514 GN=FSPOR_10143 PE=3 SV=1	FG00491.1	1	0.000136071	96.059	GK(1)TLVVQYEVK	2	0.34149	2
fgr04141 Protein processing in endoplasmic reticulum - Fusarium graminearum	0.0394199	24	1.41	V6QUV7	112	K	Calnexin OS=Fusarium sporotrichioides OX=5514 GN=FSPOR_10143 PE=3 SV=1	FG00491.1	1	0.000781441	66.004	NPAAHHAISAK(1)FPK	4	-0.49978	1
fgr04141 Protein processing in endoplasmic reticulum - Fusarium graminearum	0.0394199	24	1.41	V6QUV7	356	K	Calnexin OS=Fusarium sporotrichioides OX=5514 GN=FSPOR_10143 PE=3 SV=1	FG00491.1	1	4.17794e-06	101.43	GK(1)WTAPYVENPAYK	3	1.1383	1
fgr04141 Protein processing in endoplasmic reticulum - Fusarium graminearum	0.0394199	24	1.41	V6QUV7	354	K	Calnexin OS=Fusarium sporotrichioides OX=5514 GN=FSPOR_10143 PE=3 SV=1	FG00491.1	1	0.00822808	76.221	RNPDYK(1)GK	3	-0.354	2
fgr04141 Protein processing in endoplasmic reticulum - Fusarium graminearum	0.0394199	24	1.41	V6QUV7	177	K	Calnexin OS=Fusarium sporotrichioides OX=5514 GN=FSPOR_10143 PE=3 SV=1	FG00491.1	1	0.0139455	48.467	CGHTNK(1)VHFIFNHK	5	-0.36357	1
fgr04141 Protein processing in endoplasmic reticulum - Fusarium graminearum	0.0394199	24	1.41	V6QUV7	432	K	Calnexin OS=Fusarium sporotrichioides OX=5514 GN=FSPOR_10143 PE=3 SV=1	FG00491.1	1	1.35464e-08	129.77	LAEETFGVK(1)HPVEK	4	-0.59748	2
fgr04141 Protein processing in endoplasmic reticulum - Fusarium graminearum	0.0394199	24	1.41	V6QUV7	65	K	Calnexin OS=Fusarium sporotrichioides OX=5514 GN=FSPOR_10143 PE=3 SV=1	FG00491.1	1	0.0032139	94.85	WQPSHAK(1)K	3	2.0775	4
fgr04141 Protein processing in endoplasmic reticulum - Fusarium graminearum	0.0394199	24	1.41	V6QUV7	171	K	Calnexin OS=Fusarium sporotrichioides OX=5514 GN=FSPOR_10143 PE=3 SV=1	FG00491.1	1	3.88882e-14	141.48	ALHQEEFANTTPYVIMFGPDK(1)CGHTNK	4	-1.1354	2
fgr04141 Protein processing in endoplasmic reticulum - Fusarium graminearum	0.0394199	24	1.41	V6QUV7	96	K	Calnexin OS=Fusarium sporotrichioides OX=5514 GN=FSPOR_10143 PE=3 SV=1	FG00491.1	1	0.000103797	99.5	GIDGDK(1)GLVVK	3	0.23599	4
fgr04141 Protein processing in endoplasmic reticulum - Fusarium graminearum	0.0394199	24	1.41	V6QUV7	195	K	Calnexin OS=Fusarium sporotrichioides OX=5514 GN=FSPOR_10143 PE=3 SV=1	FG00491.1	1	8.13699e-09	119.47	TGEYEEK(1)HLESPPSAK	3	-0.11893	1
fgr04141 Protein processing in endoplasmic reticulum - Fusarium graminearum	0.0394199	24	1.41	I1RBC4	124	K	Heat shock protein 70 OS=Gibberella zeae OX=5518 GN=FGRA07_00984 PE=3 SV=1	FG00838.1	1	1.09574e-10	151.22	TFTPEEISAMILTK(1)MR	2	0.30792	3
fgr04141 Protein processing in endoplasmic reticulum - Fusarium graminearum	0.0394199	24	1.41	I1RBC4	538	K	Heat shock protein 70 OS=Gibberella zeae OX=5518 GN=FGRA07_00984 PE=3 SV=1	FG00838.1	1	4.60177e-23	237.05	VAAK(1)NGLESYAYSLR	2	0.87007	9
fgr04141 Protein processing in endoplasmic reticulum - Fusarium graminearum	0.0394199	24	1.41	I1RBC4	523	K	Heat shock protein 70 OS=Gibberella zeae OX=5518 GN=FGRA07_00984 PE=3 SV=1	FG00838.1	0.999745	1.84391e-13	135.09	MLNDAEK(1)YKEEDEAEGKR	4	-0.83102	8
fgr04141 Protein processing in endoplasmic reticulum - Fusarium graminearum	0.0394199	24	1.41	I1RBC4	511	K	Heat shock protein 70 OS=Gibberella zeae OX=5518 GN=FGRA07_00984 PE=3 SV=1	FG00838.1	1	0.000937297	110.38	LSK(1)EEIER	2	-0.43429	1
fgr04141 Protein processing in endoplasmic reticulum - Fusarium graminearum	0.0394199	24	1.41	I1RBC4	560	K	Heat shock protein 70 OS=Gibberella zeae OX=5518 GN=FGRA07_00984 PE=3 SV=1	FG00838.1	0.999987	1.02042e-15	171.47	VEEK(1)IEASDKETLTAEIDK	3	-0.1221	2
fgr04141 Protein processing in endoplasmic reticulum - Fusarium graminearum	0.0394199	24	1.41	I1RBC4	244	K	Heat shock protein 70 OS=Gibberella zeae OX=5518 GN=FGRA07_00984 PE=3 SV=1	FG00838.1	1	9.41272e-07	160.22	LVNHFVNEFK(1)R	2	0.37675	5
fgr04141 Protein processing in endoplasmic reticulum - Fusarium graminearum	0.0394199	24	1.41	I1RBC4	506	K	Heat shock protein 70 OS=Gibberella zeae OX=5518 GN=FGRA07_00984 PE=3 SV=1	FG00838.1	1	0.000161678	153.97	IVITNDK(1)GR	2	0.47445	3
fgr04141 Protein processing in endoplasmic reticulum - Fusarium graminearum	0.0394199	24	1.41	I1RBC4	566	K	Heat shock protein 70 OS=Gibberella zeae OX=5518 GN=FGRA07_00984 PE=3 SV=1	FG00838.1	1	7.53138e-25	252.47	IEASDK(1)ETLTAEIDK	3	2.1102	6
fgr04141 Protein processing in endoplasmic reticulum - Fusarium graminearum	0.0394199	24	1.41	I1RBC4	525	K	Heat shock protein 70 OS=Gibberella zeae OX=5518 GN=FGRA07_00984 PE=3 SV=1	FG00838.1	1	7.15317e-06	125.82	YK(1)EEDEAEGK(1)R	2	-0.18701	15
fgr04141 Protein processing in endoplasmic reticulum - Fusarium graminearum	0.0394199	24	1.41	I1RBC4	355	K	Heat shock protein 70 OS=Gibberella zeae OX=5518 GN=FGRA07_00984 PE=3 SV=1	FG00838.1	1	0.000862914	70.889	LITDYFNGK(1)EPNK	3	-0.23855	1
fgr04141 Protein processing in endoplasmic reticulum - Fusarium graminearum	0.0394199	24	1.41	I1RBC4	110	K	Heat shock protein 70 OS=Gibberella zeae OX=5518 GN=FGRA07_00984 PE=3 SV=1	FG00838.1	1	6.98157e-10	143.97	K(1)TFTPEEISAMILTK	3	0.24412	1
fgr04141 Protein processing in endoplasmic reticulum - Fusarium graminearum	0.0394199	24	1.41	I1RBC4	533	K	Heat shock protein 70 OS=Gibberella zeae OX=5518 GN=FGRA07_00984 PE=3 SV=1	FG00838.1	1	3.70845e-07	173.19	YK(1)EEDEAEGK(1)R	2	-0.18701	5
fgr04141 Protein processing in endoplasmic reticulum - Fusarium graminearum	0.0394199	24	1.41	I1RBC4	75	K	Heat shock protein 70 OS=Gibberella zeae OX=5518 GN=FGRA07_00984 PE=3 SV=1	FG00838.1	1	0.00633244	58.098	K(1)FADAEVQADMK	3	-0.17108	1
fgr04141 Protein processing in endoplasmic reticulum - Fusarium graminearum	0.0394199	24	1.41	I1RBC4	323	K	Heat shock protein 70 OS=Gibberella zeae OX=5518 GN=FGRA07_00984 PE=3 SV=1	FG00838.1	1	0.000367388	107.06	VLTDAK(1)IDK	2	-0.41802	4
fgr04141 Protein processing in endoplasmic reticulum - Fusarium graminearum	0.0394199	24	1.41	I1RBC4	249	K	Heat shock protein 70 OS=Gibberella zeae OX=5518 GN=FGRA07_00984 PE=3 SV=1	FG00838.1	1	0.000316161	101.38	K(1)DLSTNVR	2	1.2248	3
fgr04141 Protein processing in endoplasmic reticulum - Fusarium graminearum	0.0394199	24	1.41	I1RBC4	601	K	Heat shock protein 70 OS=Gibberella zeae OX=5518 GN=FGRA07_00984 PE=3 SV=1	FG00838.1	1	2.79747e-07	109.5	ELEGK(1)ANPIMMK	3	-0.15077	3
fgr04141 Protein processing in endoplasmic reticulum - Fusarium graminearum	0.0394199	24	1.41	I1RBC4	596	K	Heat shock protein 70 OS=Gibberella zeae OX=5518 GN=FGRA07_00984 PE=3 SV=1	FG00838.1	1	1.82875e-08	175.88	EEYEEHQK(1)ELEGK	3	-0.10833	3
fgr04141 Protein processing in endoplasmic reticulum - Fusarium graminearum	0.0394199	24	1.41	I1RBC4	450	K	Heat shock protein 70 OS=Gibberella zeae OX=5518 GN=FGRA07_00984 PE=3 SV=1	FG00838.1	1	0.0243275	51.436	TK(1)DNNLMGK	2	-1.3759	1
fgr04141 Protein processing in endoplasmic reticulum - Fusarium graminearum	0.0394199	24	1.41	I1RBC4	556	K	Heat shock protein 70 OS=Gibberella zeae OX=5518 GN=FGRA07_00984 PE=3 SV=1	FG00838.1	1	6.36059e-10	197.38	NTLSDPK(1)VEEK	3	0.94251	6
fgr04141 Protein processing in endoplasmic reticulum - Fusarium graminearum	0.0394199	24	1.41	I1RBC4	499	K	Heat shock protein 70 OS=Gibberella zeae OX=5518 GN=FGRA07_00984 PE=3 SV=1	FG00838.1	1	0.00535303	61.11	SNK(1)IVITNDK	2	2.6554	1
fgr04141 Protein processing in endoplasmic reticulum - Fusarium graminearum	0.0394199	24	1.41	I1RBC4	496	K	Heat shock protein 70 OS=Gibberella zeae OX=5518 GN=FGRA07_00984 PE=3 SV=1	FG00838.1	1	0.00609282	86.67	GTGK(1)SNK	2	-0.22804	1
fgr04141 Protein processing in endoplasmic reticulum - Fusarium graminearum	0.0394199	24	1.41	V6RGI1	136	K	S-phase kinase-associated protein 1 OS=Fusarium langsethiae OX=179993 GN=FLAG1_07380 PE=3 SV=1	FG06922.1	1	0.0401437	45.368	GK(1)APEEIRK	3	0.15368	2
fgr04141 Protein processing in endoplasmic reticulum - Fusarium graminearum	0.0394199	24	1.41	V6RGI1	62	K	S-phase kinase-associated protein 1 OS=Fusarium langsethiae OX=179993 GN=FLAG1_07380 PE=3 SV=1	FG06922.1	1	0.000266216	96.342	K(1)VIEWCDHHR	4	-1.0017	1
fgr04141 Protein processing in endoplasmic reticulum - Fusarium graminearum	0.0394199	24	1.41	I1RAM2	286	K	Heat shock protein 16 OS=Fusarium langsethiae OX=179993 GN=FLAG1_00369 PE=3 SV=1	FG00554.1	1	0.0438783	58.815	K(1)VGMFER	2	0.55233	1
fgr04141 Protein processing in endoplasmic reticulum - Fusarium graminearum	0.0394199	24	1.41	A0A1C3YHS3	74	K	Heat shock protein SSB1 OS=Gibberella zeae OX=5518 GN=FGRA07_03759 PE=3 SV=1	FGRAMPH1_01T02317	1	0.0121392	75.652	NTVFDAK(1)R	2	-1.3453	1
fgr04141 Protein processing in endoplasmic reticulum - Fusarium graminearum	0.0394199	24	1.41	A0A1C3YHS3	87	K	Heat shock protein SSB1 OS=Gibberella zeae OX=5518 GN=FGRA07_03759 PE=3 SV=1	FGRAMPH1_01T02317	1	0.0381579	46.406	RFDDPTVK(1)K	3	0.62457	1
fgr04141 Protein processing in endoplasmic reticulum - Fusarium graminearum	0.0394199	24	1.41	A0A1C3YHS3	498	K	Heat shock protein SSB1 OS=Gibberella zeae OX=5518 GN=FGRA07_03759 PE=3 SV=1	FGRAMPH1_01T02317	1	0.000156359	120.86	VTATEK(1)TSGR	2	0.34651	1
fgr04141 Protein processing in endoplasmic reticulum - Fusarium graminearum	0.0394199	24	1.41	A0A1C3YHS3	255	K	Heat shock protein SSB1 OS=Gibberella zeae OX=5518 GN=FGRA07_03759 PE=3 SV=1	FGRAMPH1_01T02317	1	0.0335635	58.246	K(1)DLSGDAR	2	0.19535	1
fgr04141 Protein processing in endoplasmic reticulum - Fusarium graminearum	0.0394199	24	1.41	A0A1C3YHS3	429	K	Heat shock protein SSB1 OS=Gibberella zeae OX=5518 GN=FGRA07_03759 PE=3 SV=1	FGRAMPH1_01T02317	1	0.032542	54.419	GTTCPTLK(1)K	2	-0.9214	1
fgr04141 Protein processing in endoplasmic reticulum - Fusarium graminearum	0.0394199	24	1.41	I1RQ81	137	K	Eukaryotic translation initiation factor 2 subunit alpha OS=Gibberella zeae OX=5518 GN=FGRA07_05991 PE=4 SV=1	FG06220.1	1	0.00156126	79.659	K(1)FGHALDAFK	3	0.61562	1
fgr04141 Protein processing in endoplasmic reticulum - Fusarium graminearum	0.0394199	24	1.41	I1RYB8	194	K	Disulfide-isomerase OS=Fusarium sporotrichioides OX=5514 GN=FSPOR_6290 PE=4 SV=1	FG09362.1	1	0.0027252	94.309	DK(1)EAGAVK	2	3.5197	1
fgr04141 Protein processing in endoplasmic reticulum - Fusarium graminearum	0.0394199	24	1.41	I1RBH5	147	K	Endoplasmic reticulum transmembrane protein OS=Fusarium langsethiae OX=179993 GN=FLAG1_01325 PE=4 SV=1	FG00898.1	1	0.0208348	49.489	SYEGTK(1)DNTK	3	0.69919	1
fgr04141 Protein processing in endoplasmic reticulum - Fusarium graminearum	0.0394199	24	1.41	I1RRT6	219	K	DNAj like subfamily a member 2 OS=Fusarium sporotrichioides OX=5514 GN=FSPOR_9531 PE=3 SV=1	FG06825.1	1	0.00492361	63.32	K(1)VLHVHVDK	4	-0.88014	1
fgr04141 Protein processing in endoplasmic reticulum - Fusarium graminearum	0.0394199	24	1.41	I1RRT6	227	K	DNAj like subfamily a member 2 OS=Fusarium sporotrichioides OX=5514 GN=FSPOR_9531 PE=3 SV=1	FG06825.1	1	0.000528893	82.008	VLHVHVDK(1)GVR	4	1.0038	1
fgr04141 Protein processing in endoplasmic reticulum - Fusarium graminearum	0.0394199	24	1.41	I1RSQ2	365	K	Protein disulfide-isomerase erp38 OS=Gibberella zeae OX=5518 GN=FGRA07_01863 PE=3 SV=1	FGRAMPH1_01T24163	1	0.000155843	107.09	ADEK(1)VEQVK	2	-0.89992	4
fgr04141 Protein processing in endoplasmic reticulum - Fusarium graminearum	0.0394199	24	1.41	I1RSQ2	370	K	Protein disulfide-isomerase erp38 OS=Gibberella zeae OX=5518 GN=FGRA07_01863 PE=3 SV=1	FGRAMPH1_01T24163	1	0.00478896	93.649	VEQVK(1)EK	2	-0.20295	1
fgr04141 Protein processing in endoplasmic reticulum - Fusarium graminearum	0.0394199	24	1.41	I1RSQ2	291	K	Protein disulfide-isomerase erp38 OS=Gibberella zeae OX=5518 GN=FGRA07_01863 PE=3 SV=1	FGRAMPH1_01T24163	1	3.07271e-10	134.25	ITGGATIAEIAAEVK(1)K	4	-2.0412	3
fgr04141 Protein processing in endoplasmic reticulum - Fusarium graminearum	0.0394199	24	1.41	I1RSQ2	303	K	Protein disulfide-isomerase erp38 OS=Gibberella zeae OX=5518 GN=FGRA07_01863 PE=3 SV=1	FGRAMPH1_01T24163	1	0.000481491	65.924	EVEGLTDAAQK(1)TYAEYYVR	3	-0.64721	1
fgr04141 Protein processing in endoplasmic reticulum - Fusarium graminearum	0.0394199	24	1.41	I1RSQ2	377	K	Protein disulfide-isomerase erp38 OS=Gibberella zeae OX=5518 GN=FGRA07_01863 PE=3 SV=1	FGRAMPH1_01T24163	0.998602	0.0391723	49.934	EK(0.001)VEEVK(0.999)DEL	2	-0.38832	1
fgr04141 Protein processing in endoplasmic reticulum - Fusarium graminearum	0.0394199	24	1.41	I1RSQ2	292	K	Protein disulfide-isomerase erp38 OS=Gibberella zeae OX=5518 GN=FGRA07_01863 PE=3 SV=1	FGRAMPH1_01T24163	1	2.91226e-06	143.05	K(1)EVEGLTDAAQK	2	-0.33991	3
fgr04141 Protein processing in endoplasmic reticulum - Fusarium graminearum	0.0394199	24	1.41	I1RSQ2	372	K	Protein disulfide-isomerase erp38 OS=Gibberella zeae OX=5518 GN=FGRA07_01863 PE=3 SV=1	FGRAMPH1_01T24163	0.999999	0.00292019	78.324	EK(1)VEEVKDEL	2	-1.6191	1
fgr04141 Protein processing in endoplasmic reticulum - Fusarium graminearum	0.0394199	24	1.41	I1RSQ2	325	K	Protein disulfide-isomerase erp38 OS=Gibberella zeae OX=5518 GN=FGRA07_01863 PE=3 SV=1	FGRAMPH1_01T24163	1	7.73532e-06	99.747	LSSNNDWVSK(1)ELGR	2	0.96777	1
fgr04141 Protein processing in endoplasmic reticulum - Fusarium graminearum	0.0394199	24	1.41	I1RSQ2	113	K	Protein disulfide-isomerase erp38 OS=Gibberella zeae OX=5518 GN=FGRA07_01863 PE=3 SV=1	FGRAMPH1_01T24163	0.999427	0.0176795	53.448	SAK(0.001)PEEYK(0.999)SGR	3	0.090254	1
fgr04141 Protein processing in endoplasmic reticulum - Fusarium graminearum	0.0394199	24	1.41	V6QU20	137	K	alpha-1,2-Mannosidase OS=Gibberella zeae (strain PH-1 / ATCC MYA-4620 / FGSC 9075 / NRRL 31084) OX=229533 GN=FG00612.1 PE=3 SV=1	FG00612.1	1	0.0196647	63.565	K(1)VDWDHR	3	0.39622	1
fgr04141 Protein processing in endoplasmic reticulum - Fusarium graminearum	0.0394199	24	1.41	V6QU20	408	K	alpha-1,2-Mannosidase OS=Gibberella zeae (strain PH-1 / ATCC MYA-4620 / FGSC 9075 / NRRL 31084) OX=229533 GN=FG00612.1 PE=3 SV=1	FG00612.1	1	0.0104622	60.102	K(1)HLVTYTSK	3	0.15473	1
fgr04141 Protein processing in endoplasmic reticulum - Fusarium graminearum	0.0394199	24	1.41	I1RJT9	309	K	DnaJ protein xdj1 OS=Fusarium culmorum OX=5516 GN=FCULG_00006667 PE=3 SV=1	FG04121.1	1	0.00493393	66.056	TVFK(1)HLDGR	3	0.38324	1
fgr00740 Riboflavin metabolism - Fusarium graminearum	0.706919	2	0.87	A0A1C3YI72	131	K	Riboflavin synthase OS=Fusarium culmorum OX=5516 GN=FCULG_00003825 PE=4 SV=1	FGRAMPH1_01T02813	1	2.81112e-09	114.96	ITNLGDLK(1)ENSNVNLER	3	-0.24329	1
fgr00740 Riboflavin metabolism - Fusarium graminearum	0.706919	2	0.87	A0A1C3YI72	230	K	Riboflavin synthase OS=Fusarium culmorum OX=5516 GN=FCULG_00003825 PE=4 SV=1	FGRAMPH1_01T02813	1	0.0269225	68.312	VVVAQK(1)K	2	0.68721	1
fgr00740 Riboflavin metabolism - Fusarium graminearum	0.706919	2	0.87	I1RHV1	308	K	3-phytase B OS=Fusarium culmorum OX=5516 GN=FCULG_00005817 PE=3 SV=1	FG03366.1	1	0.000101672	81.526	VASK(1)MMVPFLDALVQR	3	-0.23731	2
fgr00740 Riboflavin metabolism - Fusarium graminearum	0.706919	2	0.87	I1RHV1	237	K	3-phytase B OS=Fusarium culmorum OX=5516 GN=FCULG_00005817 PE=3 SV=1	FG03366.1	1	0.00511078	97.071	WLPAFK(1)K	2	2.9199	1
fgr00740 Riboflavin metabolism - Fusarium graminearum	0.706919	2	0.87	I1RHV1	231	K	3-phytase B OS=Fusarium culmorum OX=5516 GN=FCULG_00005817 PE=3 SV=1	FG03366.1	1	0.00209735	99.815	SK(1)WLPAFK	2	0.091564	1
fgr00740 Riboflavin metabolism - Fusarium graminearum	0.706919	2	0.87	I1RHV1	401	K	3-phytase B OS=Fusarium culmorum OX=5516 GN=FCULG_00005817 PE=3 SV=1	FG03366.1	1	0.0253025	69.812	LTCATK(1)K	2	0.62776	1
fgr00740 Riboflavin metabolism - Fusarium graminearum	0.706919	2	0.87	I1RHV1	402	K	3-phytase B OS=Fusarium culmorum OX=5516 GN=FCULG_00005817 PE=3 SV=1	FG03366.1	1	0.0534187	47.916	K(1)GRPGQK	3	-0.009348	1
fgr00740 Riboflavin metabolism - Fusarium graminearum	0.706919	2	0.87	I1RHV1	304	K	3-phytase B OS=Fusarium culmorum OX=5516 GN=FCULG_00005817 PE=3 SV=1	FG03366.1	1	4.20593e-08	125.22	YYYGVGPATK(1)VASK	2	-1.3361	2
fgr00740 Riboflavin metabolism - Fusarium graminearum	0.706919	2	0.87	I1RHV1	436	K	3-phytase B OS=Fusarium culmorum OX=5516 GN=FCULG_00005817 PE=3 SV=1	FG03366.1	1	0.000960928	94.309	SCALAK(1)YAK	2	-0.20661	2
fgr00740 Riboflavin metabolism - Fusarium graminearum	0.706919	2	0.87	I1RHV1	335	K	3-phytase B OS=Fusarium culmorum OX=5516 GN=FCULG_00005817 PE=3 SV=1	FG03366.1	1	2.72662e-15	162.29	FVAGPDATGTNFEGK(1)QFK	3	0.068111	2
fgr00640 Propanoate metabolism - Fusarium graminearum	0.250559	8	1.31	I1RNH4	431	K	4-aminobutyrate aminotransferase OS=Gibberella zeae OX=5518 GN=FGRA07_01702 PE=3 SV=1	FG05554.1	1	0.000183367	119.27	K(1)YPGQIENLR	2	0.56393	1
fgr00640 Propanoate metabolism - Fusarium graminearum	0.250559	8	1.31	I1RX10	373	K	2-methylcitrate dehydratase OS=Gibberella zeae OX=5518 GN=FGRA07_09013 PE=4 SV=1	FG08851.1	1	0.000211364	134.56	SQGK(1)SAADIK	2	0.52496	2
fgr00640 Propanoate metabolism - Fusarium graminearum	0.250559	8	1.31	I1RX10	379	K	2-methylcitrate dehydratase OS=Gibberella zeae OX=5518 GN=FGRA07_09013 PE=4 SV=1	FG08851.1	1	2.78224e-06	149.41	SAADIK(1)SITCR	2	-0.078078	1
fgr00640 Propanoate metabolism - Fusarium graminearum	0.250559	8	1.31	I1RX10	369	K	2-methylcitrate dehydratase OS=Gibberella zeae OX=5518 GN=FGRA07_09013 PE=4 SV=1	FG08851.1	1	0.00769248	54.539	IHHLLK(1)SQGK	3	0.98708	1
fgr00640 Propanoate metabolism - Fusarium graminearum	0.250559	8	1.31	I1RX10	463	K	2-methylcitrate dehydratase OS=Gibberella zeae OX=5518 GN=FGRA07_09013 PE=4 SV=1	FG08851.1	1	0.0257211	52.786	DYHDPK(1)LR	3	1.3642	1
fgr00640 Propanoate metabolism - Fusarium graminearum	0.250559	8	1.31	A0A1C3YLE2	291	K	Dihydrolipoyl dehydrogenase OS=Gibberella zeae (strain PH-1 / ATCC MYA-4620 / FGSC 9075 / NRRL 31084) OX=229533 GN=FGRAMPH1_01T26147 PE=3 SV=1	FGRAMPH1_01T26147	1	0.000355162	100.38	VVSGDK(1)SGDK	2	-1.6171	1
fgr00640 Propanoate metabolism - Fusarium graminearum	0.250559	8	1.31	A0A1C3YLE2	135	K	Dihydrolipoyl dehydrogenase OS=Gibberella zeae (strain PH-1 / ATCC MYA-4620 / FGSC 9075 / NRRL 31084) OX=229533 GN=FGRAMPH1_01T26147 PE=3 SV=1	FGRAMPH1_01T26147	1	6.26255e-06	134.61	AK(1)ETSVSGLTK	2	-0.32022	1
fgr00640 Propanoate metabolism - Fusarium graminearum	0.250559	8	1.31	I1RSA5	490	K	3-hydroxyisobutyryl-CoA hydrolase, mitochondrial OS=Gibberella zeae (strain PH-1 / ATCC MYA-4620 / FGSC 9075 / NRRL 31084) OX=229533 GN=FG07019.1 PE=3 SV=1	FG07019.1	1	0.0327914	62.88	TVVNDK(1)R	2	0.40864	1
fgr00640 Propanoate metabolism - Fusarium graminearum	0.250559	8	1.31	I1RDV8	360	K	Methylmalonate-semialdehyde dehydrogenase OS=Gibberella zeae OX=5518 GN=FGRA07_00104 PE=4 SV=1	FG01826.1	1	3.23909e-09	129.88	DRCEALITSAEK(1)EGAK	3	1.3243	1
fgr00640 Propanoate metabolism - Fusarium graminearum	0.250559	8	1.31	I1RDV8	120	K	Methylmalonate-semialdehyde dehydrogenase OS=Gibberella zeae OX=5518 GN=FGRA07_00104 PE=4 SV=1	FG01826.1	1	4.21744e-06	143.31	TFADAK(1)GDVLR	2	0.32023	3
fgr00640 Propanoate metabolism - Fusarium graminearum	0.250559	8	1.31	I1RDV8	40	K	Methylmalonate-semialdehyde dehydrogenase OS=Gibberella zeae OX=5518 GN=FGRA07_00104 PE=4 SV=1	FG01826.1	1	1.96675e-06	104.68	TTK(1)WIDVHDPATNNIITR	3	-1.4809	1
fgr00640 Propanoate metabolism - Fusarium graminearum	0.250559	8	1.31	I1RDV8	72	K	Methylmalonate-semialdehyde dehydrogenase OS=Gibberella zeae OX=5518 GN=FGRA07_00104 PE=4 SV=1	FG01826.1	1	0.0245193	46.73	SAK(1)AAFPGWK	3	0.14336	1
fgr00640 Propanoate metabolism - Fusarium graminearum	0.250559	8	1.31	I1RDV8	325	K	Methylmalonate-semialdehyde dehydrogenase OS=Gibberella zeae OX=5518 GN=FGRA07_00104 PE=4 SV=1	FG01826.1	1	0.000646251	71.879	AK(1)NHVAGSGFDSK	3	0.5433	1
fgr00640 Propanoate metabolism - Fusarium graminearum	0.250559	8	1.31	I1RR68	2197	K	Acetyl-CoA carboxylase OS=Gibberella zeae OX=5518 GN=FGRA07_05716 PE=4 SV=1	FG06580.1	1	0.0125856	61.582	DK(1)YLHLLR	3	-0.42868	1
fgr00640 Propanoate metabolism - Fusarium graminearum	0.250559	8	1.31	I1RR68	263	K	Acetyl-CoA carboxylase OS=Gibberella zeae OX=5518 GN=FGRA07_05716 PE=4 SV=1	FG06580.1	1	0.000574209	83.226	ASEGGGGK(1)GIR	2	-0.68422	1
fgr00640 Propanoate metabolism - Fusarium graminearum	0.250559	8	1.31	I1RR68	2237	K	Acetyl-CoA carboxylase OS=Gibberella zeae OX=5518 GN=FGRA07_05716 PE=4 SV=1	FG06580.1	1	7.21848e-06	90.453	VDALK(1)SEVLAAEVASVVR	3	1.6718	1
fgr00640 Propanoate metabolism - Fusarium graminearum	0.250559	8	1.31	I1RY81	369	K	Acetyl-CoA acetyltransferase IB OS=Gibberella zeae OX=5518 GN=FGRA07_09291 PE=3 SV=1	FG09321.1	1	2.20136e-06	134.98	IVTTLTSVLK(1)ER	3	-0.18547	1
fgr00640 Propanoate metabolism - Fusarium graminearum	0.250559	8	1.31	I1RA13	271	K	Acetyl-coenzyme A synthetase OS=Gibberella zeae (strain PH-1 / ATCC MYA-4620 / FGSC 9075 / NRRL 31084) OX=229533 GN=FG00330.1 PE=3 SV=1	FG00330.1	1	0.0194153	65.627	K(1)IVDDALK	2	2.0075	1
fgr00640 Propanoate metabolism - Fusarium graminearum	0.250559	8	1.31	I1RA13	444	K	Acetyl-coenzyme A synthetase OS=Gibberella zeae (strain PH-1 / ATCC MYA-4620 / FGSC 9075 / NRRL 31084) OX=229533 GN=FG00330.1 PE=3 SV=1	FG00330.1	1	0.00482457	84.699	GK(1)FAHLR	3	-0.29551	1
fgr04011 MAPK signaling pathway - yeast - Fusarium graminearum	0.930597	10	0.7	I1RJS2	35	K	Guanine nucleotide-binding protein subunit beta OS=Fusarium culmorum OX=5516 GN=FCULG_00006649 PE=4 SV=1	FGRAMPH1_01T14499	0.773598	0.0169692	53.869	K(0.774)K(0.226)DDLADTTLR	3	0.48614	1
fgr04011 MAPK signaling pathway - yeast - Fusarium graminearum	0.930597	10	0.7	I1RJS2	68	K	Guanine nucleotide-binding protein subunit beta OS=Fusarium culmorum OX=5516 GN=FCULG_00006649 PE=4 SV=1	FGRAMPH1_01T14499	1	0.00663177	74.92	TLK(1)GHLAK	3	-0.18253	1
fgr04011 MAPK signaling pathway - yeast - Fusarium graminearum	0.930597	10	0.7	I1RWM0	49	K	Transcription factor of morphogenesis MCM1 (Fragment) OS=Fusarium culmorum OX=5516 GN=FCULG_00002420 PE=4 SV=1	FG08696.1	1	2.28726e-15	169.49	QRPSAGDDDDDDDEK(1)GSR	3	0.14904	1
fgr04011 MAPK signaling pathway - yeast - Fusarium graminearum	0.930597	10	0.7	I1S050	166	K	Casein kinase I 1 OS=Fusarium culmorum OX=5516 GN=FCULG_00009642 PE=3 SV=1	FG10066.1	1	0.030087	54.982	QYRDPK(1)TK	3	0.82367	1
fgr04011 MAPK signaling pathway - yeast - Fusarium graminearum	0.930597	10	0.7	I1S050	126	K	Casein kinase I 1 OS=Fusarium culmorum OX=5516 GN=FCULG_00009642 PE=3 SV=1	FG10066.1	1	2.12968e-06	120.53	VQTIHEK(1)NLIYR	3	0.28799	1
fgr04011 MAPK signaling pathway - yeast - Fusarium graminearum	0.930597	10	0.7	A0A1C3YJA8	328	K	Glucose repression regulatory protein TUP1 OS=Gibberella zeae OX=5518 GN=FGRA07_08173 PE=4 SV=1	FGRAMPH1_01T06001	1	7.4491e-06	94.617	FSHDGK(1)YVATGCNR	3	-0.39674	1
fgr04011 MAPK signaling pathway - yeast - Fusarium graminearum	0.930597	10	0.7	I1RCD4	124	K	Tyrosine 3-monooxygenase tryptophan 5-monooxygenase activation protein OS=Fusarium langsethiae OX=179993 GN=FLAG1_06576 PE=3 SV=1	FG01241.1	1	5.75901e-06	110.61	VFYHK(1)MK	2	-2.0453	4
fgr04011 MAPK signaling pathway - yeast - Fusarium graminearum	0.930597	10	0.7	I1RCD4	84	K	Tyrosine 3-monooxygenase tryptophan 5-monooxygenase activation protein OS=Fusarium langsethiae OX=179993 GN=FLAG1_06576 PE=3 SV=1	FG01241.1	1	0.000174042	113.62	HVSTIK(1)DYR	3	0.64698	1
fgr04011 MAPK signaling pathway - yeast - Fusarium graminearum	0.930597	10	0.7	I1RCD4	33	K	Tyrosine 3-monooxygenase tryptophan 5-monooxygenase activation protein OS=Fusarium langsethiae OX=179993 GN=FLAG1_06576 PE=3 SV=1	FG01241.1	1	1.48489e-12	181.51	EVAK(1)LGGELTVDER	2	1.0469	2
fgr04011 MAPK signaling pathway - yeast - Fusarium graminearum	0.930597	10	0.7	I1RCD4	51	K	Tyrosine 3-monooxygenase tryptophan 5-monooxygenase activation protein OS=Fusarium langsethiae OX=179993 GN=FLAG1_06576 PE=3 SV=1	FG01241.1	1	3.89438e-10	156.17	NLLSVAYK(1)NVVGTR	3	0.57649	1
fgr04011 MAPK signaling pathway - yeast - Fusarium graminearum	0.930597	10	0.7	I1RCD4	78	K	Tyrosine 3-monooxygenase tryptophan 5-monooxygenase activation protein OS=Fusarium langsethiae OX=179993 GN=FLAG1_06576 PE=3 SV=1	FG01241.1	1	0.0105344	57.203	GSDK(1)HVSTIK	3	-0.28411	1
fgr04011 MAPK signaling pathway - yeast - Fusarium graminearum	0.930597	10	0.7	I1RCD4	143	K	Tyrosine 3-monooxygenase tryptophan 5-monooxygenase activation protein OS=Fusarium langsethiae OX=179993 GN=FLAG1_06576 PE=3 SV=1	FG01241.1	1	2.32662e-05	105.03	K(1)GAATAAHDAYK	3	0.54717	1
fgr04011 MAPK signaling pathway - yeast - Fusarium graminearum	0.930597	10	0.7	I1RCD4	8	K	Tyrosine 3-monooxygenase tryptophan 5-monooxygenase activation protein OS=Fusarium langsethiae OX=179993 GN=FLAG1_06576 PE=3 SV=1	FG01241.1	1	0.00251609	96.143	ESK(1)TFLAR	2	0.05573	2
fgr04011 MAPK signaling pathway - yeast - Fusarium graminearum	0.930597	10	0.7	I1RCD4	141	K	Tyrosine 3-monooxygenase tryptophan 5-monooxygenase activation protein OS=Fusarium langsethiae OX=179993 GN=FLAG1_06576 PE=3 SV=1	FG01241.1	1	4.22829e-06	119.74	YLAEFASGEK(1)R	2	-0.10061	2
fgr04011 MAPK signaling pathway - yeast - Fusarium graminearum	0.930597	10	0.7	I1RCD4	89	K	Tyrosine 3-monooxygenase tryptophan 5-monooxygenase activation protein OS=Fusarium langsethiae OX=179993 GN=FLAG1_06576 PE=3 SV=1	FG01241.1	1	0.000154752	113.22	NK(1)IETELEK	3	-0.39498	2
fgr04011 MAPK signaling pathway - yeast - Fusarium graminearum	0.930597	10	0.7	I1RCD4	29	K	Tyrosine 3-monooxygenase tryptophan 5-monooxygenase activation protein OS=Fusarium langsethiae OX=179993 GN=FLAG1_06576 PE=3 SV=1	FG01241.1	1	1.02326e-05	102.87	YDEMVTYMK(1)EVAK	3	0.54629	5
fgr04011 MAPK signaling pathway - yeast - Fusarium graminearum	0.930597	10	0.7	I1RCD4	126	K	Tyrosine 3-monooxygenase tryptophan 5-monooxygenase activation protein OS=Fusarium langsethiae OX=179993 GN=FLAG1_06576 PE=3 SV=1	FG01241.1	1	0.0010668	113.5	MK(1)GDYHR	3	-0.29614	4
fgr04011 MAPK signaling pathway - yeast - Fusarium graminearum	0.930597	10	0.7	I1S0N8	51	K	E3 ubiquitin-protein ligase OS=Gibberella zeae (strain PH-1 / ATCC MYA-4620 / FGSC 9075 / NRRL 31084) OX=229533 GN=FG10272.1 PE=4 SV=1	FG10272.1	1	0.0383545	60.682	TTTVSK(1)R	2	-0.062553	1
fgr04011 MAPK signaling pathway - yeast - Fusarium graminearum	0.930597	10	0.7	I1S0N8	731	K	E3 ubiquitin-protein ligase OS=Gibberella zeae (strain PH-1 / ATCC MYA-4620 / FGSC 9075 / NRRL 31084) OX=229533 GN=FG10272.1 PE=4 SV=1	FG10272.1	1	0.00222514	83.358	SWDGEQK(1)SR	2	-2.4554	1
fgr04011 MAPK signaling pathway - yeast - Fusarium graminearum	0.930597	10	0.7	V6REE9	87	K	Tyrosine 3-monooxygenase tryptophan 5-monooxygenase activation protein OS=Fusarium langsethiae OX=179993 GN=FLAG1_00598 PE=3 SV=1	FG06847.1	1	2.35331e-06	101.39	QK(1)IEAELAK	2	1.7395	2
fgr04011 MAPK signaling pathway - yeast - Fusarium graminearum	0.930597	10	0.7	V6REE9	11	K	Tyrosine 3-monooxygenase tryptophan 5-monooxygenase activation protein OS=Fusarium langsethiae OX=179993 GN=FLAG1_00598 PE=3 SV=1	FG06847.1	1	1.66381e-13	135.57	GHEDAVYLAK(1)LAEQAER	3	-0.7777	1
fgr04011 MAPK signaling pathway - yeast - Fusarium graminearum	0.930597	10	0.7	V6REE9	49	K	Tyrosine 3-monooxygenase tryptophan 5-monooxygenase activation protein OS=Fusarium langsethiae OX=179993 GN=FLAG1_00598 PE=3 SV=1	FG06847.1	1	4.03087e-09	132.97	NLLSVAYK(1)NVIGAR	3	0.11277	1
fgr04011 MAPK signaling pathway - yeast - Fusarium graminearum	0.930597	10	0.7	I1S0S6	53	K	Mitogen-activated protein kinase OS=Gibberella zeae (strain PH-1 / ATCC MYA-4620 / FGSC 9075 / NRRL 31084) OX=229533 GN=FG10313.1 PE=3 SV=1	FG10313.1	1	0.000504471	91.549	K(1)VTNVFSK	2	-0.45508	1
fgr04011 MAPK signaling pathway - yeast - Fusarium graminearum	0.930597	10	0.7	I1S0S6	72	K	Mitogen-activated protein kinase OS=Gibberella zeae (strain PH-1 / ATCC MYA-4620 / FGSC 9075 / NRRL 31084) OX=229533 GN=FG10313.1 PE=3 SV=1	FG10313.1	1	0.000258092	125.82	EIK(1)LLQHFR	3	-0.41223	1
fgr04011 MAPK signaling pathway - yeast - Fusarium graminearum	0.930597	10	0.7	I1RKG1	128	K	Multistep phosphorelay regulator 1 OS=Fusarium culmorum OX=5516 GN=FCULG_00006929 PE=4 SV=1	FG04363.1	1	2.44807e-13	199.13	AVK(1)EDYATVEALLR	3	-0.59855	1
fgr04011 MAPK signaling pathway - yeast - Fusarium graminearum	0.930597	10	0.7	I1RKG1	145	K	Multistep phosphorelay regulator 1 OS=Fusarium culmorum OX=5516 GN=FCULG_00006929 PE=4 SV=1	FG04363.1	1	0.0108307	83.206	QYYEQK(1)E	2	-0.76174	1
fgr04011 MAPK signaling pathway - yeast - Fusarium graminearum	0.930597	10	0.7	I1RKG1	88	K	Multistep phosphorelay regulator 1 OS=Fusarium culmorum OX=5516 GN=FCULG_00006929 PE=4 SV=1	FG04363.1	1	1.62221e-06	141.89	GSSATLGLIK(1)IR	2	0.29947	2
fgr04011 MAPK signaling pathway - yeast - Fusarium graminearum	0.930597	10	0.7	I1RKG1	101	K	Multistep phosphorelay regulator 1 OS=Fusarium culmorum OX=5516 GN=FCULG_00006929 PE=4 SV=1	FG04363.1	1	0.00518319	58.123	YGK(1)NENLDGSSLPDDEK	3	0.44993	1
fgr04011 MAPK signaling pathway - yeast - Fusarium graminearum	0.930597	10	0.7	I1RKG1	125	K	Multistep phosphorelay regulator 1 OS=Fusarium culmorum OX=5516 GN=FCULG_00006929 PE=4 SV=1	FG04363.1	1	0.000190218	128.01	LIGDYFK(1)AVK	3	-0.7089	2
fgr04011 MAPK signaling pathway - yeast - Fusarium graminearum	0.930597	10	0.7	I1RKG1	115	K	Multistep phosphorelay regulator 1 OS=Fusarium culmorum OX=5516 GN=FCULG_00006929 PE=4 SV=1	FG04363.1	1	0.00015649	78.441	NENLDGSSLPDDEK(1)CLK	3	-0.81201	1
fgr04011 MAPK signaling pathway - yeast - Fusarium graminearum	0.930597	10	0.7	V6R476	137	K	GTP-binding protein rhoA OS=Fusarium culmorum OX=5516 GN=FCULG_00006966 PE=4 SV=1	FG04400.1	1	7.95921e-10	146.67	TSQK(1)PVSPEEGEEIRK	3	-0.11218	4
fgr04011 MAPK signaling pathway - yeast - Fusarium graminearum	0.930597	10	0.7	V6R476	155	K	GTP-binding protein rhoA OS=Fusarium culmorum OX=5516 GN=FCULG_00006966 PE=4 SV=1	FG04400.1	1	5.21798e-05	101.2	ISAYK(1)YLECSAK	3	-0.096075	2
fgr04011 MAPK signaling pathway - yeast - Fusarium graminearum	0.930597	10	0.7	V6R476	7	K	GTP-binding protein rhoA OS=Fusarium culmorum OX=5516 GN=FCULG_00006966 PE=4 SV=1	FG04400.1	1	0.000163427	86.803	K(1)LVIVGDGACGK	2	1.35	2
fgr04011 MAPK signaling pathway - yeast - Fusarium graminearum	0.930597	10	0.7	V6R476	133	K	GTP-binding protein rhoA OS=Fusarium culmorum OX=5516 GN=FCULG_00006966 PE=4 SV=1	FG04400.1	0.999999	3.75951e-11	168.68	K(1)TSQKPVSPEEGEEIR	3	0.18465	2
fgr04011 MAPK signaling pathway - yeast - Fusarium graminearum	0.930597	10	0.7	V6R476	126	K	GTP-binding protein rhoA OS=Fusarium culmorum OX=5516 GN=FCULG_00006966 PE=4 SV=1	FG04400.1	1	5.17583e-06	122.39	YDQK(1)IIEELRK	3	0.32415	5
fgr04011 MAPK signaling pathway - yeast - Fusarium graminearum	0.930597	10	0.7	V6R476	150	K	GTP-binding protein rhoA OS=Fusarium culmorum OX=5516 GN=FCULG_00006966 PE=4 SV=1	FG04400.1	0.788569	0.016689	60.828	K(0.211)K(0.789)ISAYK	3	-0.34043	1
fgr04070 Phosphatidylinositol signaling system - Fusarium graminearum	0.974708	2	0.4	I1RE19	22	K	EF-hand OS=Aureobasidium namibiae CBS 147.97 OX=1043004 GN=M436DRAFT_82463 PE=4 SV=1	FGRAMPH1_01T04571	1	2.64719e-09	116.06	EAFSLFDK(1)DGDGQITTK	3	0.17536	1
fgr04070 Phosphatidylinositol signaling system - Fusarium graminearum	0.974708	2	0.4	I1RE19	78	K	EF-hand OS=Aureobasidium namibiae CBS 147.97 OX=1043004 GN=M436DRAFT_82463 PE=4 SV=1	FGRAMPH1_01T04571	1	1.01341e-13	206.74	MK(1)DTDSEEEIREAFK	3	1.295	10
fgr04070 Phosphatidylinositol signaling system - Fusarium graminearum	0.974708	2	0.4	A0A1C3YK76	216	K	Inositol-1-monophosphatase OS=Gibberella zeae (strain PH-1 / ATCC MYA-4620 / FGSC 9075 / NRRL 31084) OX=229533 GN=FGRAMPH1_01T18549 PE=3 SV=1	FGRAMPH1_01T18549	1	0.00150774	68.132	GGK(1)GGMVHGVR	3	-0.29509	1
fgr00030 Pentose phosphate pathway - Fusarium graminearum	0.00217011	13	2.21	I1RAQ4	87	K	Ribulose-phosphate 3-epimerase OS=Gibberella zeae (strain PH-1 / ATCC MYA-4620 / FGSC 9075 / NRRL 31084) OX=229533 GN=FG00589.1 PE=3 SV=1	FG00589.1	0.999986	0.00510909	87.639	KWVK(1)EFK	3	-0.33265	1
fgr00030 Pentose phosphate pathway - Fusarium graminearum	0.00217011	13	2.21	I1RYK0	638	K	ATP-dependent 6-phosphofructokinase OS=Gibberella zeae (strain PH-1 / ATCC MYA-4620 / FGSC 9075 / NRRL 31084) OX=229533 GN=FGRAMPH1_01T27043 PE=3 SV=1	FGRAMPH1_01T27043	1	0.0066626	60.102	LILVNEK(1)ASK	3	-0.068897	1
fgr00030 Pentose phosphate pathway - Fusarium graminearum	0.00217011	13	2.21	I1RQI4	64	K	Xylulose-5-phosphate phosphoketolase OS=Gibberella zeae OX=5518 GN=FGRA07_05885 PE=3 SV=1	FG06328.1	1	0.005082	84.244	AEHLK(1)LR	3	-0.0049483	1
fgr00030 Pentose phosphate pathway - Fusarium graminearum	0.00217011	13	2.21	I1RQI4	303	K	Xylulose-5-phosphate phosphoketolase OS=Gibberella zeae OX=5518 GN=FGRA07_05885 PE=3 SV=1	FG06328.1	1	0.000578073	102.53	SPK(1)GWTAPR	2	0.26836	1
fgr00030 Pentose phosphate pathway - Fusarium graminearum	0.00217011	13	2.21	A0A098DDY0	131	K	Transaldolase OS=Gibberella zeae (strain PH-1 / ATCC MYA-4620 / FGSC 9075 / NRRL 31084) OX=229533 GN=FG08723.1 PE=4 SV=1	FG08723.1	1	8.94928e-07	154.36	LIDVAIDYAK(1)QK	2	0.13811	5
fgr00030 Pentose phosphate pathway - Fusarium graminearum	0.00217011	13	2.21	A0A098DDY0	385	K	Transaldolase OS=Gibberella zeae (strain PH-1 / ATCC MYA-4620 / FGSC 9075 / NRRL 31084) OX=229533 GN=FG08723.1 PE=4 SV=1	FG08723.1	1	4.91166e-09	180.48	FAADAVTLK(1)GILK	3	0.019843	3
fgr00030 Pentose phosphate pathway - Fusarium graminearum	0.00217011	13	2.21	A0A098DDY0	347	K	Transaldolase OS=Gibberella zeae (strain PH-1 / ATCC MYA-4620 / FGSC 9075 / NRRL 31084) OX=229533 GN=FG08723.1 PE=4 SV=1	FG08723.1	1	4.52079e-06	145.83	K(1)SYIKDEALFR	2	-0.23773	2
fgr00030 Pentose phosphate pathway - Fusarium graminearum	0.00217011	13	2.21	A0A098DDY0	346	K	Transaldolase OS=Gibberella zeae (strain PH-1 / ATCC MYA-4620 / FGSC 9075 / NRRL 31084) OX=229533 GN=FG08723.1 PE=4 SV=1	FG08723.1	1	1.79889e-20	170.11	LDASQASSLDIEK(1)K	3	-0.28809	3
fgr00030 Pentose phosphate pathway - Fusarium graminearum	0.00217011	13	2.21	A0A098DDY0	121	K	Transaldolase OS=Gibberella zeae (strain PH-1 / ATCC MYA-4620 / FGSC 9075 / NRRL 31084) OX=229533 GN=FG08723.1 PE=4 SV=1	FG08723.1	1	0.000283999	75.911	EEYAK(1)LIDVAIDYAK	3	-0.25273	1
fgr00030 Pentose phosphate pathway - Fusarium graminearum	0.00217011	13	2.21	A0A098DDY0	158	K	Transaldolase OS=Gibberella zeae (strain PH-1 / ATCC MYA-4620 / FGSC 9075 / NRRL 31084) OX=229533 GN=FG08723.1 PE=4 SV=1	FG08723.1	1	0.00845845	59.908	EILK(1)IIPGK	3	-2.0121	1
fgr00030 Pentose phosphate pathway - Fusarium graminearum	0.00217011	13	2.21	A0A098DDY0	212	K	Transaldolase OS=Gibberella zeae (strain PH-1 / ATCC MYA-4620 / FGSC 9075 / NRRL 31084) OX=229533 GN=FG08723.1 PE=4 SV=1	FG08723.1	1	1.64218e-13	189.52	IAATWEGIK(1)AAEILQR	2	-0.66169	3
fgr00030 Pentose phosphate pathway - Fusarium graminearum	0.00217011	13	2.21	A0A098DDY0	154	K	Transaldolase OS=Gibberella zeae (strain PH-1 / ATCC MYA-4620 / FGSC 9075 / NRRL 31084) OX=229533 GN=FG08723.1 PE=4 SV=1	FG08723.1	1	1.49705e-12	145.31	LLVEFGK(1)EILK	3	-0.020412	3
fgr00030 Pentose phosphate pathway - Fusarium graminearum	0.00217011	13	2.21	A0A098DDY0	376	K	Transaldolase OS=Gibberella zeae (strain PH-1 / ATCC MYA-4620 / FGSC 9075 / NRRL 31084) OX=229533 GN=FG08723.1 PE=4 SV=1	FG08723.1	1	2.39864e-06	105.14	EGISK(1)FAADAVTLK	3	-0.44597	1
fgr00030 Pentose phosphate pathway - Fusarium graminearum	0.00217011	13	2.21	A0A098DDY0	351	K	Transaldolase OS=Gibberella zeae (strain PH-1 / ATCC MYA-4620 / FGSC 9075 / NRRL 31084) OX=229533 GN=FG08723.1 PE=4 SV=1	FG08723.1	1	0.000108417	107.55	SYIK(1)DEALFR	3	-0.21837	1
fgr00030 Pentose phosphate pathway - Fusarium graminearum	0.00217011	13	2.21	A0A098DDY0	133	K	Transaldolase OS=Gibberella zeae (strain PH-1 / ATCC MYA-4620 / FGSC 9075 / NRRL 31084) OX=229533 GN=FG08723.1 PE=4 SV=1	FG08723.1	1	1.03602e-23	237.73	QK(1)GGSVDQQVDDALDR	3	0.086216	9
fgr00030 Pentose phosphate pathway - Fusarium graminearum	0.00217011	13	2.21	A0A098DDY0	197	K	Transaldolase OS=Gibberella zeae (strain PH-1 / ATCC MYA-4620 / FGSC 9075 / NRRL 31084) OX=229533 GN=FG08723.1 PE=4 SV=1	FG08723.1	1	3.66316e-15	167.28	ALHLIELYGEQGISK(1)DR	2	0.02142	5
fgr00030 Pentose phosphate pathway - Fusarium graminearum	0.00217011	13	2.21	A0A098DDY0	333	K	Transaldolase OS=Gibberella zeae (strain PH-1 / ATCC MYA-4620 / FGSC 9075 / NRRL 31084) OX=229533 GN=FG08723.1 PE=4 SV=1	FG08723.1	1	3.41016e-17	221.78	K(1)LDASQASSLDIEK	3	-0.58014	6
fgr00030 Pentose phosphate pathway - Fusarium graminearum	0.00217011	13	2.21	A0A098DDY0	286	K	Transaldolase OS=Gibberella zeae (strain PH-1 / ATCC MYA-4620 / FGSC 9075 / NRRL 31084) OX=229533 GN=FG08723.1 PE=4 SV=1	FG08723.1	1	1.11188e-05	90.376	K(1)FGYNTIVMGASFR	3	-0.32328	2
fgr00030 Pentose phosphate pathway - Fusarium graminearum	0.00217011	13	2.21	A0A098DDY0	369	K	Transaldolase OS=Gibberella zeae (strain PH-1 / ATCC MYA-4620 / FGSC 9075 / NRRL 31084) OX=229533 GN=FG08723.1 PE=4 SV=1	FG08723.1	1	2.16546e-30	261.61	FDFNEDQMAVEK(1)LR	2	-0.44439	4
fgr00030 Pentose phosphate pathway - Fusarium graminearum	0.00217011	13	2.21	A0A098DDY0	259	K	Transaldolase OS=Gibberella zeae (strain PH-1 / ATCC MYA-4620 / FGSC 9075 / NRRL 31084) OX=229533 GN=FG08723.1 PE=4 SV=1	FG08723.1	1	1.45952e-05	169.65	ILDWFK(1)ASTK	3	-0.39981	6
fgr00030 Pentose phosphate pathway - Fusarium graminearum	0.00217011	13	2.21	A0A098DDY0	268	K	Transaldolase OS=Gibberella zeae (strain PH-1 / ATCC MYA-4620 / FGSC 9075 / NRRL 31084) OX=229533 GN=FG08723.1 PE=4 SV=1	FG08723.1	1	1.42805e-09	146.3	EYTK(1)EEDPGVLSVK	2	1.0547	5
fgr00030 Pentose phosphate pathway - Fusarium graminearum	0.00217011	13	2.21	A0A098DDY0	163	K	Transaldolase OS=Gibberella zeae (strain PH-1 / ATCC MYA-4620 / FGSC 9075 / NRRL 31084) OX=229533 GN=FG08723.1 PE=4 SV=1	FG08723.1	1	7.43664e-08	166.86	IIPGK(1)VSTEVDAR	2	0.059685	5
fgr00030 Pentose phosphate pathway - Fusarium graminearum	0.00217011	13	2.21	A0A098DDY0	278	K	Transaldolase OS=Gibberella zeae (strain PH-1 / ATCC MYA-4620 / FGSC 9075 / NRRL 31084) OX=229533 GN=FG08723.1 PE=4 SV=1	FG08723.1	1	7.41347e-14	145.86	EEDPGVLSVK(1)QIFNYYK	3	-0.060652	2
fgr00030 Pentose phosphate pathway - Fusarium graminearum	0.00217011	13	2.21	A0A098DDY0	285	K	Transaldolase OS=Gibberella zeae (strain PH-1 / ATCC MYA-4620 / FGSC 9075 / NRRL 31084) OX=229533 GN=FG08723.1 PE=4 SV=1	FG08723.1	1	0.00112778	124.98	QIFNYYK(1)K	3	0.13799	4
fgr00030 Pentose phosphate pathway - Fusarium graminearum	0.00217011	13	2.21	I1RP86	147	K	Glucose-6-phosphate isomerase OS=Gibberella zeae (strain PH-1 / ATCC MYA-4620 / FGSC 9075 / NRRL 31084) OX=229533 GN=FG05843.1 PE=3 SV=1	FG05843.1	1	0.00358898	62.633	SGEWK(1)GYTGK	3	0.58558	1
fgr00030 Pentose phosphate pathway - Fusarium graminearum	0.00217011	13	2.21	I1RP86	237	K	Glucose-6-phosphate isomerase OS=Gibberella zeae (strain PH-1 / ATCC MYA-4620 / FGSC 9075 / NRRL 31084) OX=229533 GN=FG05843.1 PE=3 SV=1	FG05843.1	1	0.000202137	105.03	KWFLEK(1)TDNK	3	2.009	3
fgr00030 Pentose phosphate pathway - Fusarium graminearum	0.00217011	13	2.21	I1RP86	246	K	Glucose-6-phosphate isomerase OS=Gibberella zeae (strain PH-1 / ATCC MYA-4620 / FGSC 9075 / NRRL 31084) OX=229533 GN=FG05843.1 PE=3 SV=1	FG05843.1	1	6.93361e-20	161.53	GEIAK(1)HFVALSTNEEEVTK	3	-0.7433	2
fgr00030 Pentose phosphate pathway - Fusarium graminearum	0.00217011	13	2.21	I1RP86	27	K	Glucose-6-phosphate isomerase OS=Gibberella zeae (strain PH-1 / ATCC MYA-4620 / FGSC 9075 / NRRL 31084) OX=229533 GN=FG05843.1 PE=3 SV=1	FG05843.1	1	0.00496832	58.817	SFVLK(1)EAFASDPQR	3	0.48244	1
fgr00030 Pentose phosphate pathway - Fusarium graminearum	0.00217011	13	2.21	I1RP86	241	K	Glucose-6-phosphate isomerase OS=Gibberella zeae (strain PH-1 / ATCC MYA-4620 / FGSC 9075 / NRRL 31084) OX=229533 GN=FG05843.1 PE=3 SV=1	FG05843.1	1	0.000876908	96.113	TDNK(1)GEIAK	2	-0.19573	3
fgr00030 Pentose phosphate pathway - Fusarium graminearum	0.00217011	13	2.21	I1RP86	310	K	Glucose-6-phosphate isomerase OS=Gibberella zeae (strain PH-1 / ATCC MYA-4620 / FGSC 9075 / NRRL 31084) OX=229533 GN=FG05843.1 PE=3 SV=1	FG05843.1	1	5.63267e-06	106.79	FLSGAHAMDK(1)HFR	4	-0.82684	1
fgr00030 Pentose phosphate pathway - Fusarium graminearum	0.00217011	13	2.21	I1RP86	463	K	Glucose-6-phosphate isomerase OS=Gibberella zeae (strain PH-1 / ATCC MYA-4620 / FGSC 9075 / NRRL 31084) OX=229533 GN=FG05843.1 PE=3 SV=1	FG05843.1	1	2.64899e-05	93.766	AEGAPEELVPHK(1)R	3	0.98042	2
fgr00030 Pentose phosphate pathway - Fusarium graminearum	0.00217011	13	2.21	I1RP86	91	K	Glucose-6-phosphate isomerase OS=Gibberella zeae (strain PH-1 / ATCC MYA-4620 / FGSC 9075 / NRRL 31084) OX=229533 GN=FG05843.1 PE=3 SV=1	FG05843.1	1	1.07459e-06	106.42	DAMFAGEK(1)INFTEDR	3	0.79588	3
fgr00030 Pentose phosphate pathway - Fusarium graminearum	0.00217011	13	2.21	I1RP86	231	K	Glucose-6-phosphate isomerase OS=Gibberella zeae (strain PH-1 / ATCC MYA-4620 / FGSC 9075 / NRRL 31084) OX=229533 GN=FG05843.1 PE=3 SV=1	FG05843.1	1	1.71924e-10	147.1	TFTTAETTTNANTAK(1)K	3	-0.50485	2
fgr00030 Pentose phosphate pathway - Fusarium graminearum	0.00217011	13	2.21	I1RP86	445	K	Glucose-6-phosphate isomerase OS=Gibberella zeae (strain PH-1 / ATCC MYA-4620 / FGSC 9075 / NRRL 31084) OX=229533 GN=FG05843.1 PE=3 SV=1	FG05843.1	1	1.31759e-20	175.77	MLASNYFAQAEALMVGK(1)TDEQVR	3	-0.77775	2
fgr00030 Pentose phosphate pathway - Fusarium graminearum	0.00217011	13	2.21	I1RP86	81	K	Glucose-6-phosphate isomerase OS=Gibberella zeae (strain PH-1 / ATCC MYA-4620 / FGSC 9075 / NRRL 31084) OX=229533 GN=FG05843.1 PE=3 SV=1	FG05843.1	1	0.0019721	81.92	LAEQAGVEK(1)K	3	0.62376	2
fgr00030 Pentose phosphate pathway - Fusarium graminearum	0.00217011	13	2.21	I1RP86	22	K	Glucose-6-phosphate isomerase OS=Gibberella zeae (strain PH-1 / ATCC MYA-4620 / FGSC 9075 / NRRL 31084) OX=229533 GN=FG05843.1 PE=3 SV=1	FG05843.1	1	0.000157143	121.02	DSVGK(1)SFVLK	3	-1.4942	4
fgr00030 Pentose phosphate pathway - Fusarium graminearum	0.00217011	13	2.21	I1RP86	548	K	Glucose-6-phosphate isomerase OS=Gibberella zeae (strain PH-1 / ATCC MYA-4620 / FGSC 9075 / NRRL 31084) OX=229533 GN=FG05843.1 PE=3 SV=1	FG05843.1	1	8.25706e-21	177.22	ELDEEGNGEGHDASTGGLIGAFK(1)K	3	-0.40557	2
fgr00030 Pentose phosphate pathway - Fusarium graminearum	0.00217011	13	2.21	I1RP86	260	K	Glucose-6-phosphate isomerase OS=Gibberella zeae (strain PH-1 / ATCC MYA-4620 / FGSC 9075 / NRRL 31084) OX=229533 GN=FG05843.1 PE=3 SV=1	FG05843.1	1	8.56515e-23	216.17	HFVALSTNEEEVTK(1)FGIDSK	3	-0.26189	2
fgr00030 Pentose phosphate pathway - Fusarium graminearum	0.00217011	13	2.21	A0A0E0RU55	67	K	Ribose-5-phosphate isomerase OS=Fusarium culmorum OX=5516 GN=FCULG_00011342 PE=4 SV=1	FG02480.1	1	0.000119582	80.102	GMTFIPTGSQSK(1)GLIR	2	1.8123	2
fgr00030 Pentose phosphate pathway - Fusarium graminearum	0.00217011	13	2.21	A0A0E0RU55	173	K	Ribose-5-phosphate isomerase OS=Fusarium culmorum OX=5516 GN=FCULG_00011342 PE=4 SV=1	FG02480.1	1	0.0260402	48.028	AMGSPK(1)PAIR	2	0.68147	1
fgr00030 Pentose phosphate pathway - Fusarium graminearum	0.00217011	13	2.21	A0A0E0RU55	214	K	Ribose-5-phosphate isomerase OS=Fusarium culmorum OX=5516 GN=FCULG_00011342 PE=4 SV=1	FG02480.1	1	1.33788e-05	176.6	DINSENK(1)GR	2	-0.20678	4
fgr00030 Pentose phosphate pathway - Fusarium graminearum	0.00217011	13	2.21	A0A0E0RU55	13	K	Ribose-5-phosphate isomerase OS=Fusarium culmorum OX=5516 GN=FCULG_00011342 PE=4 SV=1	FG02480.1	1	4.10885e-09	110.32	K(1)LAAYQAVNDHLDASYK	3	-0.25229	2
fgr00030 Pentose phosphate pathway - Fusarium graminearum	0.00217011	13	2.21	A0A0E0RU55	129	K	Ribose-5-phosphate isomerase OS=Fusarium culmorum OX=5516 GN=FCULG_00011342 PE=4 SV=1	FG02480.1	1	0.00484182	77.662	K(1)FIAVADYR	3	-0.69726	2
fgr00030 Pentose phosphate pathway - Fusarium graminearum	0.00217011	13	2.21	A0A0E0RU55	55	K	Ribose-5-phosphate isomerase OS=Fusarium culmorum OX=5516 GN=FCULG_00011342 PE=4 SV=1	FG02480.1	1	5.91224e-06	92.39	GPEFYK(1)GMTFIPTGSQSK	3	0.29386	1
fgr00030 Pentose phosphate pathway - Fusarium graminearum	0.00217011	13	2.21	A0A0E0RU55	121	K	Ribose-5-phosphate isomerase OS=Fusarium culmorum OX=5516 GN=FCULG_00011342 PE=4 SV=1	FG02480.1	1	1.8372e-05	85.493	GGGACLFQEK(1)LVAIAAK	3	0.30856	1
fgr00030 Pentose phosphate pathway - Fusarium graminearum	0.00217011	13	2.21	I1RGB2	308	K	Fructose-bisphosphate aldolase OS=Gibberella zeae OX=5518 GN=FGRA07_11717 PE=4 SV=1	FG02770.1	1	0.058125	46.021	DYMVNK(1)R	2	0.6794	1
fgr00030 Pentose phosphate pathway - Fusarium graminearum	0.00217011	13	2.21	I1RGB2	244	K	Fructose-bisphosphate aldolase OS=Gibberella zeae OX=5518 GN=FGRA07_11717 PE=4 SV=1	FG02770.1	1	3.18297e-08	121.24	LHPELLGK(1)HQAHVK	5	0.026303	1
fgr00030 Pentose phosphate pathway - Fusarium graminearum	0.00217011	13	2.21	I1RGB2	250	K	Fructose-bisphosphate aldolase OS=Gibberella zeae OX=5518 GN=FGRA07_11717 PE=4 SV=1	FG02770.1	1	0.000116799	107.06	HQAHVK(1)EALK	4	-0.015755	2
fgr00030 Pentose phosphate pathway - Fusarium graminearum	0.00217011	13	2.21	I1RGB2	114	K	Fructose-bisphosphate aldolase OS=Gibberella zeae OX=5518 GN=FGRA07_11717 PE=4 SV=1	FG02770.1	1	0.00487761	58.123	SLAPTYGIPVVLHTDHCAK(1)K	4	1.8156	1
fgr00030 Pentose phosphate pathway - Fusarium graminearum	0.00217011	13	2.21	I1RGB2	10	K	Fructose-bisphosphate aldolase OS=Gibberella zeae OX=5518 GN=FGRA07_11717 PE=4 SV=1	FG02770.1	1	0.00134878	67.997	K(1)SGVIVGDDVLR	3	-1.1822	2
fgr00030 Pentose phosphate pathway - Fusarium graminearum	0.00217011	13	2.21	I1RGB2	55	K	Fructose-bisphosphate aldolase OS=Gibberella zeae OX=5518 GN=FGRA07_11717 PE=4 SV=1	FG02770.1	1	7.61306e-07	108.71	DAK(1)APVILQFSQGGAAYFAGK	3	1.0111	1
fgr00030 Pentose phosphate pathway - Fusarium graminearum	0.00217011	13	2.21	I1RCG5	327	K	Glucose-6-phosphate 1-dehydrogenase OS=Gibberella zeae (strain PH-1 / ATCC MYA-4620 / FGSC 9075 / NRRL 31084) OX=229533 GN=FG01279.1 PE=3 SV=1	FG01279.1	1	0.00108945	91.549	AGK(1)ALNEQK	2	0.44901	1
fgr00030 Pentose phosphate pathway - Fusarium graminearum	0.00217011	13	2.21	I1RCG5	333	K	Glucose-6-phosphate 1-dehydrogenase OS=Gibberella zeae (strain PH-1 / ATCC MYA-4620 / FGSC 9075 / NRRL 31084) OX=229533 GN=FG01279.1 PE=3 SV=1	FG01279.1	1	4.21547e-05	155.99	ALNEQK(1)TEIR	2	1.263	1
fgr00030 Pentose phosphate pathway - Fusarium graminearum	0.00217011	13	2.21	I1RJ17	130	K	Gluconolactonase OS=Fusarium sporotrichioides OX=5514 GN=FSPOR_1222 PE=4 SV=1	FGRAMPH1_01T13775	1	1.23831e-15	151.92	SSIIQK(1)ISLK	2	0.036208	1
fgr00030 Pentose phosphate pathway - Fusarium graminearum	0.00217011	13	2.21	I1RJ17	63	K	Gluconolactonase OS=Fusarium sporotrichioides OX=5514 GN=FSPOR_1222 PE=4 SV=1	FGRAMPH1_01T13775	1	2.21503e-10	142.39	K(1)PFHVYDDEFLDVIGK	4	-0.34378	5
fgr00030 Pentose phosphate pathway - Fusarium graminearum	0.00217011	13	2.21	I1RJ17	280	K	Gluconolactonase OS=Fusarium sporotrichioides OX=5514 GN=FSPOR_1222 PE=4 SV=1	FGRAMPH1_01T13775	1	9.03066e-21	162.44	YNFATGAVTVVADDFTLPNGIGFAPDGK(1)R	3	-0.49393	2
fgr00030 Pentose phosphate pathway - Fusarium graminearum	0.00217011	13	2.21	I1RJ17	134	K	Gluconolactonase OS=Fusarium sporotrichioides OX=5514 GN=FSPOR_1222 PE=4 SV=1	FGRAMPH1_01T13775	1	4.84419e-06	145.99	ISLK(1)EAEALRK	3	0.083962	4
fgr00030 Pentose phosphate pathway - Fusarium graminearum	0.00217011	13	2.21	I1RJ17	146	K	Gluconolactonase OS=Fusarium sporotrichioides OX=5514 GN=FSPOR_1222 PE=4 SV=1	FGRAMPH1_01T13775	1	0.000160153	128.01	GTLGK(1)DEVK	3	0.73455	13
fgr00030 Pentose phosphate pathway - Fusarium graminearum	0.00217011	13	2.21	I1RJ17	356	K	Gluconolactonase OS=Fusarium sporotrichioides OX=5514 GN=FSPOR_1222 PE=4 SV=1	FGRAMPH1_01T13775	1	6.75046e-20	158.58	VYAGCGDGVHVWNPSGK(1)LIGK	3	-0.32564	3
fgr00030 Pentose phosphate pathway - Fusarium graminearum	0.00217011	13	2.21	I1RJ17	319	K	Gluconolactonase OS=Fusarium sporotrichioides OX=5514 GN=FSPOR_1222 PE=4 SV=1	FGRAMPH1_01T13775	1	1.51403e-13	142.43	K(1)TFAYVSSFIPDGVHTDSK	4	-0.4709	2
fgr00030 Pentose phosphate pathway - Fusarium graminearum	0.00217011	13	2.21	I1RJ17	360	K	Gluconolactonase OS=Fusarium sporotrichioides OX=5514 GN=FSPOR_1222 PE=4 SV=1	FGRAMPH1_01T13775	1	1.40082e-15	163.02	LIGK(1)IYTGTTAANFQFAGK	4	-0.71405	2
fgr00030 Pentose phosphate pathway - Fusarium graminearum	0.00217011	13	2.21	I1RJ17	375	K	Gluconolactonase OS=Fusarium sporotrichioides OX=5514 GN=FSPOR_1222 PE=4 SV=1	FGRAMPH1_01T13775	1	4.59977e-44	292.76	IYTGTTAANFQFAGK(1)GR	3	0.32159	6
fgr00030 Pentose phosphate pathway - Fusarium graminearum	0.00217011	13	2.21	I1RJ17	337	K	Gluconolactonase OS=Fusarium sporotrichioides OX=5514 GN=FSPOR_1222 PE=4 SV=1	FGRAMPH1_01T13775	1	2.8216e-09	128.79	TFAYVSSFIPDGVHTDSK(1)GR	3	0.34822	6
fgr00030 Pentose phosphate pathway - Fusarium graminearum	0.00217011	13	2.21	I1RJ17	30	K	Gluconolactonase OS=Fusarium sporotrichioides OX=5514 GN=FSPOR_1222 PE=4 SV=1	FGRAMPH1_01T13775	1	2.62429e-18	203.89	LPSTAQVIDQK(1)SFNVLK	2	0.023147	4
fgr00030 Pentose phosphate pathway - Fusarium graminearum	0.00217011	13	2.21	I1RJ17	150	K	Gluconolactonase OS=Fusarium sporotrichioides OX=5514 GN=FSPOR_1222 PE=4 SV=1	FGRAMPH1_01T13775	1	4.60988e-20	160.57	DEVK(1)VTVVDTANPQVVNPNGGIYYK	3	-0.68703	5
fgr00030 Pentose phosphate pathway - Fusarium graminearum	0.00217011	13	2.21	I1RSB7	213	K	6-phosphogluconolactonase OS=Gibberella zeae (strain PH-1 / ATCC MYA-4620 / FGSC 9075 / NRRL 31084) OX=229533 GN=FG07031.1 PE=3 SV=1	FG07031.1	1	0.03359	41.164	VAFVATGGGK(1)K	3	-2.4515	1
fgr00030 Pentose phosphate pathway - Fusarium graminearum	0.00217011	13	2.21	I1RC11	403	K	6-phosphogluconate dehydrogenase, decarboxylating OS=Gibberella zeae (strain PH-1 / ATCC MYA-4620 / FGSC 9075 / NRRL 31084) OX=229533 GN=FGRAMPH1_01T02771 PE=3 SV=1	FGRAMPH1_01T02771	1	8.51211e-05	115.71	AIHK(1)AQPGWR	3	0.57039	1
fgr00030 Pentose phosphate pathway - Fusarium graminearum	0.00217011	13	2.21	I1RC11	50	K	6-phosphogluconate dehydrogenase, decarboxylating OS=Gibberella zeae (strain PH-1 / ATCC MYA-4620 / FGSC 9075 / NRRL 31084) OX=229533 GN=FGRAMPH1_01T02771 PE=3 SV=1	FGRAMPH1_01T02771	1	0.0039865	77.744	FLENEAK(1)GK	3	0.64541	2
fgr00030 Pentose phosphate pathway - Fusarium graminearum	0.00217011	13	2.21	I1RC11	304	K	6-phosphogluconate dehydrogenase, decarboxylating OS=Gibberella zeae (strain PH-1 / ATCC MYA-4620 / FGSC 9075 / NRRL 31084) OX=229533 GN=FGRAMPH1_01T02771 PE=3 SV=1	FGRAMPH1_01T02771	1	0.00870592	56.493	ATASTK(1)LEFVSR	3	-1.8057	1
fgr00030 Pentose phosphate pathway - Fusarium graminearum	0.00217011	13	2.21	I1RC11	165	K	6-phosphogluconate dehydrogenase, decarboxylating OS=Gibberella zeae (strain PH-1 / ATCC MYA-4620 / FGSC 9075 / NRRL 31084) OX=229533 GN=FGRAMPH1_01T02771 PE=3 SV=1	FGRAMPH1_01T02771	1	1.4325e-14	144.44	DILQSISAK(1)SDGDACCEWVGDEGAGHYVK	4	-0.36322	2
fgr00030 Pentose phosphate pathway - Fusarium graminearum	0.00217011	13	2.21	I1RC11	295	K	6-phosphogluconate dehydrogenase, decarboxylating OS=Gibberella zeae (strain PH-1 / ATCC MYA-4620 / FGSC 9075 / NRRL 31084) OX=229533 GN=FGRAMPH1_01T02771 PE=3 SV=1	FGRAMPH1_01T02771	1	0.0265891	54.343	CLSAIK(1)DER	2	-1.9518	1
fgr00030 Pentose phosphate pathway - Fusarium graminearum	0.00217011	13	2.21	I1RC11	121	K	6-phosphogluconate dehydrogenase, decarboxylating OS=Gibberella zeae (strain PH-1 / ATCC MYA-4620 / FGSC 9075 / NRRL 31084) OX=229533 GN=FGRAMPH1_01T02771 PE=3 SV=1	FGRAMPH1_01T02771	1	0.00161856	104.01	YLAEK(1)SIR	2	1.116	1
fgr00030 Pentose phosphate pathway - Fusarium graminearum	0.00217011	13	2.21	I1RC11	258	K	6-phosphogluconate dehydrogenase, decarboxylating OS=Gibberella zeae (strain PH-1 / ATCC MYA-4620 / FGSC 9075 / NRRL 31084) OX=229533 GN=FGRAMPH1_01T02771 PE=3 SV=1	FGRAMPH1_01T02771	1	0.000898503	83.206	ILDK(1)AGQK	3	-0.3748	1
fgr00030 Pentose phosphate pathway - Fusarium graminearum	0.00217011	13	2.21	I1RC11	52	K	6-phosphogluconate dehydrogenase, decarboxylating OS=Gibberella zeae (strain PH-1 / ATCC MYA-4620 / FGSC 9075 / NRRL 31084) OX=229533 GN=FGRAMPH1_01T02771 PE=3 SV=1	FGRAMPH1_01T02771	1	1.11185e-10	151.04	GK(1)SIVGAHSVEEFVSK	3	-0.86589	1
fgr00030 Pentose phosphate pathway - Fusarium graminearum	0.00217011	13	2.21	I1RC11	215	K	6-phosphogluconate dehydrogenase, decarboxylating OS=Gibberella zeae (strain PH-1 / ATCC MYA-4620 / FGSC 9075 / NRRL 31084) OX=229533 GN=FGRAMPH1_01T02771 PE=3 SV=1	FGRAMPH1_01T02771	1	2.993e-06	101.9	GLGLSSK(1)EIGDVFAEWNK	3	0.16329	1
fgr00030 Pentose phosphate pathway - Fusarium graminearum	0.00217011	13	2.21	I1RC11	399	K	6-phosphogluconate dehydrogenase, decarboxylating OS=Gibberella zeae (strain PH-1 / ATCC MYA-4620 / FGSC 9075 / NRRL 31084) OX=229533 GN=FGRAMPH1_01T02771 PE=3 SV=1	FGRAMPH1_01T02771	1	1.13161e-16	172.83	SQPDLQNLLFDDFFNK(1)AIHK	3	-0.068399	1
fgr00030 Pentose phosphate pathway - Fusarium graminearum	0.00217011	13	2.21	I1RC11	318	K	6-phosphogluconate dehydrogenase, decarboxylating OS=Gibberella zeae (strain PH-1 / ATCC MYA-4620 / FGSC 9075 / NRRL 31084) OX=229533 GN=FGRAMPH1_01T02771 PE=3 SV=1	FGRAMPH1_01T02771	0.999992	0.00523248	71.153	TTKFEGDK(1)K	3	-0.78072	1
fgr00030 Pentose phosphate pathway - Fusarium graminearum	0.00217011	13	2.21	I1RA62	539	K	Phosphoglucomutase OS=Gibberella zeae OX=5518 GN=FGRA07_06907 PE=3 SV=1	FG00387.1	1	0.000960928	94.309	FATELLK(1)FK	2	-0.1319	1
fgr00030 Pentose phosphate pathway - Fusarium graminearum	0.00217011	13	2.21	I1RA62	541	K	Phosphoglucomutase OS=Gibberella zeae OX=5518 GN=FGRA07_06907 PE=3 SV=1	FG00387.1	1	0.00212427	101.64	FK(1)EHVGR	3	0.54897	1
fgr00030 Pentose phosphate pathway - Fusarium graminearum	0.00217011	13	2.21	I1RA62	415	K	Phosphoglucomutase OS=Gibberella zeae OX=5518 GN=FGRA07_06907 PE=3 SV=1	FG00387.1	1	0.0017773	102.62	EFWTK(1)YGR	2	-0.14773	1
fgr00030 Pentose phosphate pathway - Fusarium graminearum	0.00217011	13	2.21	I1RA62	358	K	Phosphoglucomutase OS=Gibberella zeae OX=5518 GN=FGRA07_06907 PE=3 SV=1	FG00387.1	1	0.000205981	103.55	FFCALFDAK(1)K	3	-0.13756	1
fgr00030 Pentose phosphate pathway - Fusarium graminearum	0.00217011	13	2.21	I1RA62	410	K	Phosphoglucomutase OS=Gibberella zeae OX=5518 GN=FGRA07_06907 PE=3 SV=1	FG00387.1	1	2.29905e-07	122.7	EIQK(1)EFWTK	2	2.8173	1
fgr00030 Pentose phosphate pathway - Fusarium graminearum	0.00217011	13	2.21	A0A1C3YJ56	274	K	Transketolase OS=Gibberella zeae (strain PH-1 / ATCC MYA-4620 / FGSC 9075 / NRRL 31084) OX=229533 GN=FGRAMPH1_01T07031 PE=3 SV=1	FGRAMPH1_01T07031	1	0.00395307	85.67	ADDIK(1)QLK	2	0.43945	1
fgr00030 Pentose phosphate pathway - Fusarium graminearum	0.00217011	13	2.21	A0A1C3YJ56	392	K	Transketolase OS=Gibberella zeae (strain PH-1 / ATCC MYA-4620 / FGSC 9075 / NRRL 31084) OX=229533 GN=FGRAMPH1_01T07031 PE=3 SV=1	FGRAMPH1_01T07031	1	5.51477e-07	113.22	WK(1)EAVDFQPK	2	2.686	2
fgr00030 Pentose phosphate pathway - Fusarium graminearum	0.00217011	13	2.21	A0A1C3YJ56	360	K	Transketolase OS=Gibberella zeae (strain PH-1 / ATCC MYA-4620 / FGSC 9075 / NRRL 31084) OX=229533 GN=FGRAMPH1_01T07031 PE=3 SV=1	FGRAMPH1_01T07031	1	0.000309261	111.86	K(1)LSETVLAK	3	-2.1757	2
fgr00030 Pentose phosphate pathway - Fusarium graminearum	0.00217011	13	2.21	A0A1C3YJ56	320	K	Transketolase OS=Gibberella zeae (strain PH-1 / ATCC MYA-4620 / FGSC 9075 / NRRL 31084) OX=229533 GN=FGRAMPH1_01T07031 PE=3 SV=1	FGRAMPH1_01T07031	1	0.00387827	98.523	YK(1)EQYPK	3	0.14105	2
fgr00030 Pentose phosphate pathway - Fusarium graminearum	0.00217011	13	2.21	A0A1C3YJ56	400	K	Transketolase OS=Gibberella zeae (strain PH-1 / ATCC MYA-4620 / FGSC 9075 / NRRL 31084) OX=229533 GN=FGRAMPH1_01T07031 PE=3 SV=1	FGRAMPH1_01T07031	1	0.0201681	44.788	EAVDFQPK(1)STGLGDYSGR	3	-2.785	1
fgr00030 Pentose phosphate pathway - Fusarium graminearum	0.00217011	13	2.21	A0A1C3YJ56	325	K	Transketolase OS=Gibberella zeae (strain PH-1 / ATCC MYA-4620 / FGSC 9075 / NRRL 31084) OX=229533 GN=FGRAMPH1_01T07031 PE=3 SV=1	FGRAMPH1_01T07031	0.995309	0.00060759	74.271	YK(0.005)EQYPK(0.995)EHADLVR	4	-0.54842	1
fgr03420 Nucleotide excision repair - Fusarium graminearum	0.999125	2	0.24	I1RBW1	13	K	Proliferating cell nuclear antigen OS=Gibberella zeae (strain PH-1 / ATCC MYA-4620 / FGSC 9075 / NRRL 31084) OX=229533 GN=FG01052.1 PE=3 SV=1	FG01052.1	1	0.000358226	115.57	LDQASLFK(1)K	3	-0.30837	2
fgr03420 Nucleotide excision repair - Fusarium graminearum	0.999125	2	0.24	I1RMS2	202	K	DNA repair protein rhp42 OS=Fusarium culmorum OX=5516 GN=FCULG_00000622 PE=4 SV=1	FG05269.1	1	0.00851348	80.165	RNSGLEK(1)K	3	0.50975	1
fgr04111 Cell cycle - yeast - Fusarium graminearum	0.999586	7	0.4	I1S2F2	498	K	Structural maintenance of chromosomes protein OS=Gibberella zeae (strain PH-1 / ATCC MYA-4620 / FGSC 9075 / NRRL 31084) OX=229533 GN=FG10944.1 PE=3 SV=1	FG10944.1	1	0.0185055	53.168	TLK(1)EEYDVGSK(1)EFEIK	3	-2.7936	1
fgr04111 Cell cycle - yeast - Fusarium graminearum	0.999586	7	0.4	I1S2F2	490	K	Structural maintenance of chromosomes protein OS=Gibberella zeae (strain PH-1 / ATCC MYA-4620 / FGSC 9075 / NRRL 31084) OX=229533 GN=FG10944.1 PE=3 SV=1	FG10944.1	1	0.0185055	53.168	TLK(1)EEYDVGSK(1)EFEIK	3	-2.7936	1
fgr04111 Cell cycle - yeast - Fusarium graminearum	0.999586	7	0.4	A0A098DVZ3	216	K	Structural maintenance of chromosomes protein OS=Gibberella zeae (strain PH-1 / ATCC MYA-4620 / FGSC 9075 / NRRL 31084) OX=229533 GN=FGRAMPH1_01T23103 PE=3 SV=1	FGRAMPH1_01T23103	1	0.00742282	63.076	GFQDK(1)DRER	3	1.0326	1
fgr04111 Cell cycle - yeast - Fusarium graminearum	0.999586	7	0.4	A0A098DVZ3	490	K	Structural maintenance of chromosomes protein OS=Gibberella zeae (strain PH-1 / ATCC MYA-4620 / FGSC 9075 / NRRL 31084) OX=229533 GN=FGRAMPH1_01T23103 PE=3 SV=1	FGRAMPH1_01T23103	1	0.0162391	64.82	QEK(1)EAAER	2	0.26715	1
fgr04111 Cell cycle - yeast - Fusarium graminearum	0.999586	7	0.4	I1RE46	642	K	DNA helicase OS=Gibberella zeae (strain PH-1 / ATCC MYA-4620 / FGSC 9075 / NRRL 31084) OX=229533 GN=FGRAMPH1_01T04637 PE=3 SV=1	FGRAMPH1_01T04637	1	0.00196088	80.755	LATAHAK(1)SR	3	0.27113	1
fgr04111 Cell cycle - yeast - Fusarium graminearum	0.999586	7	0.4	V6RGI1	136	K	S-phase kinase-associated protein 1 OS=Fusarium langsethiae OX=179993 GN=FLAG1_07380 PE=3 SV=1	FG06922.1	1	0.0401437	45.368	GK(1)APEEIRK	3	0.15368	2
fgr04111 Cell cycle - yeast - Fusarium graminearum	0.999586	7	0.4	V6RGI1	62	K	S-phase kinase-associated protein 1 OS=Fusarium langsethiae OX=179993 GN=FLAG1_07380 PE=3 SV=1	FG06922.1	1	0.000266216	96.342	K(1)VIEWCDHHR	4	-1.0017	1
fgr04111 Cell cycle - yeast - Fusarium graminearum	0.999586	7	0.4	I1RWM0	49	K	Transcription factor of morphogenesis MCM1 (Fragment) OS=Fusarium culmorum OX=5516 GN=FCULG_00002420 PE=4 SV=1	FG08696.1	1	2.28726e-15	169.49	QRPSAGDDDDDDDEK(1)GSR	3	0.14904	1
fgr04111 Cell cycle - yeast - Fusarium graminearum	0.999586	7	0.4	A0A1C3YJA8	328	K	Glucose repression regulatory protein TUP1 OS=Gibberella zeae OX=5518 GN=FGRA07_08173 PE=4 SV=1	FGRAMPH1_01T06001	1	7.4491e-06	94.617	FSHDGK(1)YVATGCNR	3	-0.39674	1
fgr04111 Cell cycle - yeast - Fusarium graminearum	0.999586	7	0.4	I1RN65	258	K	Protein phosphatase 2 OS=Fusarium langsethiae OX=179993 GN=FLAG1_02186 PE=4 SV=1	FG05430.1	1	0.000269552	109.16	NLIEDK(1)SWR	2	0.30401	1
fgr00240 Pyrimidine metabolism - Fusarium graminearum	0.0643232	10	1.64	I1RJX2	176	K	Putative uracil phosphoribosyltransferase urg2 OS=Fusarium culmorum OX=5516 GN=FCULG_00006705 PE=4 SV=1	FG04155.1	1	1.20933e-19	153.41	ILVLSVIGAK(1)EGVQR	2	-0.17591	2
fgr00240 Pyrimidine metabolism - Fusarium graminearum	0.0643232	10	1.64	I1RTU1	225	K	Acid phosphatase OS=Fusarium culmorum OX=5516 GN=FCULG_00007688 PE=4 SV=1	FG07608.1	1	8.44297e-05	62.213	NGPLLPIGYGVNVNLPVLTEK(1)DHDPEFVQTR	4	0.20679	2
fgr00240 Pyrimidine metabolism - Fusarium graminearum	0.0643232	10	1.64	I1RTU1	318	K	Acid phosphatase OS=Fusarium culmorum OX=5516 GN=FCULG_00007688 PE=4 SV=1	FG07608.1	1	0.0011167	131.06	VASFIGK(1)K	3	-0.75473	4
fgr00240 Pyrimidine metabolism - Fusarium graminearum	0.0643232	10	1.64	I1RTU1	250	K	Acid phosphatase OS=Fusarium culmorum OX=5516 GN=FCULG_00007688 PE=4 SV=1	FG07608.1	1	8.62179e-09	120.9	FTGNAHVNEAVLDPK(1)K	4	0.0091478	4
fgr00240 Pyrimidine metabolism - Fusarium graminearum	0.0643232	10	1.64	I1RTU1	44	K	Acid phosphatase OS=Fusarium culmorum OX=5516 GN=FCULG_00007688 PE=4 SV=1	FG07608.1	1	1.3506e-08	131.4	EK(1)GHNVWLVAPATK	3	-0.51781	7
fgr00240 Pyrimidine metabolism - Fusarium graminearum	0.0643232	10	1.64	I1RZ52	250	K	Dihydroorotate oxidase OS=Fusarium langsethiae OX=179993 GN=FLAG1_06685 PE=4 SV=1	FG09678.1	1	0.00440542	64.918	NK(1)ETDERDEK	3	0.43768	1
fgr00240 Pyrimidine metabolism - Fusarium graminearum	0.0643232	10	1.64	A0A1C3YNB3	73	K	NADP-dependent 3-hydroxy acid dehydrogenase OS=Fusarium culmorum OX=5516 GN=FCULG_00006817 PE=3 SV=1	FGRAMPH1_01T14861	1	0.00765931	81.95	TAPK(1)NDLR	2	-0.037106	2
fgr00240 Pyrimidine metabolism - Fusarium graminearum	0.0643232	10	1.64	I1RCB4	536	K	Carbamoyl-phosphate synthase arginine-specific large chain OS=Gibberella zeae OX=5518 GN=FGRA07_04053 PE=4 SV=1	FG01217.1	1	0.0256002	52.867	IDK(1)WFLHK	3	-1.8226	1
fgr00240 Pyrimidine metabolism - Fusarium graminearum	0.0643232	10	1.64	I1RYW6	339	K	Homodimeric type OS=Fusarium sporotrichioides OX=5514 GN=FSPOR_868 PE=3 SV=1	FG09577.1	1	1.78372e-06	147.52	SADGK(1)SEVGISR	2	-0.77101	1
fgr00240 Pyrimidine metabolism - Fusarium graminearum	0.0643232	10	1.64	A0A1C3YJL7	320	K	Ribonucleoside-diphosphate reductase OS=Gibberella zeae (strain PH-1 / ATCC MYA-4620 / FGSC 9075 / NRRL 31084) OX=229533 GN=FGRAMPH1_01T17277 PE=3 SV=1	FGRAMPH1_01T17277	1	0.0172671	63.076	NHGK(1)EEVR	2	-1.1896	2
fgr00240 Pyrimidine metabolism - Fusarium graminearum	0.0643232	10	1.64	A0A1C3YHK0	40	K	Cytidine deaminase OS=Gibberella zeae (strain PH-1 / ATCC MYA-4620 / FGSC 9075 / NRRL 31084) OX=229533 GN=FGRAMPH1_01T01071 PE=3 SV=1	FGRAMPH1_01T01071	1	1.23453e-08	119.8	ATAAK(1)ATAYCPYSQFR	2	0.39722	2
fgr00240 Pyrimidine metabolism - Fusarium graminearum	0.0643232	10	1.64	A0A1C3YHK0	14	K	Cytidine deaminase OS=Gibberella zeae (strain PH-1 / ATCC MYA-4620 / FGSC 9075 / NRRL 31084) OX=229533 GN=FGRAMPH1_01T01071 PE=3 SV=1	FGRAMPH1_01T01071	1	5.68961e-06	115.12	GDTAK(1)TAEVCK	2	0.18223	3
fgr00240 Pyrimidine metabolism - Fusarium graminearum	0.0643232	10	1.64	I1RQ30	221	K	Orotate phosphoribosyltransferase OS=Gibberella zeae OX=5518 GN=FGRA07_06048 PE=3 SV=1	FG06164.1	1	0.000193928	107.97	NFASEEDIK(1)R	2	-0.5621	1
fgr00240 Pyrimidine metabolism - Fusarium graminearum	0.0643232	10	1.64	I1RQ30	151	K	Orotate phosphoribosyltransferase OS=Gibberella zeae OX=5518 GN=FGRA07_06048 PE=3 SV=1	FG06164.1	1	0.0141191	64.654	REAIDK(1)IR	3	-0.93472	1
fgr00240 Pyrimidine metabolism - Fusarium graminearum	0.0643232	10	1.64	I1RPK0	123	K	Nucleoside diphosphate kinase OS=Gibberella zeae (strain PH-1 / ATCC MYA-4620 / FGSC 9075 / NRRL 31084) OX=229533 GN=FG05972.1 PE=3 SV=1	FG05972.1	1	0.000124044	90.05	LAAIK(1)LMTPGK	3	-0.77238	1
fgr00240 Pyrimidine metabolism - Fusarium graminearum	0.0643232	10	1.64	I1RPK0	118	K	Nucleoside diphosphate kinase OS=Gibberella zeae (strain PH-1 / ATCC MYA-4620 / FGSC 9075 / NRRL 31084) OX=229533 GN=FG05972.1 PE=3 SV=1	FG05972.1	1	0.00163916	103.83	GFK(1)LAAIK	3	-0.79289	3
[truncated: 1,347 more rows]
