# Supplementary material for: Quantitative multiplexed proteomics analysis reveals reshaping of the lysine 2-hydroxyisobutyrylome in Fusarium graminearum by tebuconazole
Source: BMC Genomics. 2022 Feb 18;23:145. doi: 10.1186/s12864-022-08372-4 (PMC8855566; doi:10.1186/s12864-022-08372-4)
Supplement: Supplementary file 6 — Additional file 6: Table S6. The identified tebuconazole-affected Khib sites in F. graminearum. [file 12864_2022_8372_MOESM6_ESM.xlsx]

## Sheet: TECvsTEC_CK
Table S6. The identified tebuconazole-affected Khib sites in F. graminearum.
Protein accession	Position	TEC/TEC_CK Ratio	Regulated Type	Amino acid	Protein description	Gene name	Localization probability	PEP	Score	Modified sequence	Charge	Mass error [ppm]	MS/MS Count	TEC	TEC_CK	Subcellular localization	Biological Process	Cellular Component	Molecular Function	KEGG KO No.	KEGG Gene	KEGG pathway	IPR ID	Domain description
A0A098D367	279	1.396	Up	K	Galactinol--sucrose galactosyltransferase 6 OS=Fusarium sporotrichioides OX=5514 GN=FSPOR_5295 PE=4 SV=1	FG00862.1	1	2.2824e-06	132.32	SESDGK(1)IQVHAR	2	0.61192	3	1.305	0.935	cytoplasm			GO:0003824 catalytic activity;				IPR013785; IPR017853;	Aldolase-type TIM barrel; Glycoside hydrolase superfamily;
A0A098D367	868	1.747	Up	K	Galactinol--sucrose galactosyltransferase 6 OS=Fusarium sporotrichioides OX=5514 GN=FSPOR_5295 PE=4 SV=1	FG00862.1	1	0.00120424	67.08	HVLEIDIGK(1)AWK	3	0.1996	1	1.459	0.835	cytoplasm			GO:0003824 catalytic activity;				IPR013785; IPR017853;	Aldolase-type TIM barrel; Glycoside hydrolase superfamily;
A0A098D367	481	1.388	Up	K	Galactinol--sucrose galactosyltransferase 6 OS=Fusarium sporotrichioides OX=5514 GN=FSPOR_5295 PE=4 SV=1	FG00862.1	1	5.46382e-06	95.205	NLPLGGK(1)MTVIAQEDVSR	3	0.0086257	1	1.399	1.008	cytoplasm			GO:0003824 catalytic activity;				IPR013785; IPR017853;	Aldolase-type TIM barrel; Glycoside hydrolase superfamily;
A0A098D367	686	1.332	Up	K	Galactinol--sucrose galactosyltransferase 6 OS=Fusarium sporotrichioides OX=5514 GN=FSPOR_5295 PE=4 SV=1	FG00862.1	1	0.000452033	68.168	TVDPYIGYDDDLLLK(1)VGGHHR	4	0.3688	1	1.228	0.922	cytoplasm			GO:0003824 catalytic activity;				IPR013785; IPR017853;	Aldolase-type TIM barrel; Glycoside hydrolase superfamily;
A0A098D367	415	1.39	Up	K	Galactinol--sucrose galactosyltransferase 6 OS=Fusarium sporotrichioides OX=5514 GN=FSPOR_5295 PE=4 SV=1	FG00862.1	1	4.17517e-05	85.271	DFEAEPK(1)AFPQGLK	3	-0.511	1	1.261	0.907	cytoplasm			GO:0003824 catalytic activity;				IPR013785; IPR017853;	Aldolase-type TIM barrel; Glycoside hydrolase superfamily;
A0A098D367	422	1.361	Up	K	Galactinol--sucrose galactosyltransferase 6 OS=Fusarium sporotrichioides OX=5514 GN=FSPOR_5295 PE=4 SV=1	FG00862.1	1	0.000256648	78.809	AFPQGLK(1)ATVSHIR	3	2.0687	1	1.225	0.9	cytoplasm			GO:0003824 catalytic activity;				IPR013785; IPR017853;	Aldolase-type TIM barrel; Glycoside hydrolase superfamily;
A0A098D5S0	124	0.666	Down	K	Glucosamine-fructose-6-phosphate aminotransferase OS=Gibberella zeae OX=5518 GN=FGRA07_04034 PE=4 SV=1	FG01199.1	1	2.39109e-06	102.65	GFK(1)FETETDTECIAK	3	0.07729	1	0.794	1.193	plasma membrane	GO:1901135 carbohydrate derivative metabolic process; GO:0009058 biosynthetic process; GO:0008152 metabolic process; GO:1901137 carbohydrate derivative biosynthetic process; GO:1901576 organic substance biosynthetic process; GO:0071704 organic substance metabolic process;		GO:0016769 transferase activity, transferring nitrogenous groups; GO:0097367 carbohydrate derivative binding; GO:0070548 L-glutamine aminotransferase activity; GO:0003824 catalytic activity; GO:0005488 binding; GO:0008483 transaminase activity; GO:0016740 transferase activity; GO:0004360 glutamine-fructose-6-phosphate transaminase (isomerizing) activity;	K00820	glmS, GFPT; glucosamine---fructose-6-phosphate aminotransferase (isomerizing) [EC:2.6.1.16]	fgr00250 Alanine, aspartate and glutamate metabolism - Fusarium graminearum; fgr00520 Amino sugar and nucleotide sugar metabolism - Fusarium graminearum; fgr01100 Metabolic pathways - Fusarium graminearum; fgr01130 Biosynthesis of antibiotics - Fusarium graminearum;	IPR001347; IPR029055; IPR017932;	Sugar isomerase (SIS); Nucleophile aminohydrolases, N-terminal; Glutamine amidotransferase type 2 domain;
A0A098D7C9	73	2.455	Up	K	Duf1348 domain containing protein OS=Fusarium longipes OX=694270 GN=FLONG3_6600 PE=4 SV=1	FGRAMPH1_01T05083	1	0.0110917	73.616	EHDYK(1)LR	3	0.18315	1	1.721	0.701	nucleus				K09958	K09958; uncharacterized protein		IPR032710;	NTF2-like domain;
A0A098D7T0	274	1.616	Up	K	YALI0E26917p OS=Yarrowia lipolytica (strain CLIB 122 / E 150) OX=284591 GN=YALI0_E26917g PE=4 SV=1	FGRAMPH1_01T06459	1	0.00149277	65.895	K(1)AGDEAEGHSPK	3	-0.18483	1	1.438	0.89	extracellular		GO:0031224 intrinsic component of membrane; GO:0016020 membrane; GO:0016021 integral component of membrane; GO:0044425 membrane part;
A0A098D7T0	183	1.496	Up	K	YALI0E26917p OS=Yarrowia lipolytica (strain CLIB 122 / E 150) OX=284591 GN=YALI0_E26917g PE=4 SV=1	FGRAMPH1_01T06459	1	0.000135016	96.171	WAQGK(1)YVQAVR	2	-0.14412	1	1.4	0.936	extracellular		GO:0031224 intrinsic component of membrane; GO:0016020 membrane; GO:0016021 integral component of membrane; GO:0044425 membrane part;
A0A098D873	750	1.336	Up	K	Heat shock 70kDa protein 4 OS=Gibberella zeae OX=5518 GN=FGRA07_00232 PE=3 SV=1	FG01950.1	1	0.00291818	106.6	K(1)AQDAEK	2	-0.41547	1	1.217	0.911	cytoplasm			GO:0005524 ATP binding; GO:1901265 nucleoside phosphate binding; GO:0001882 nucleoside binding; GO:0043167 ion binding; GO:0000166 nucleotide binding; GO:0097159 organic cyclic compound binding; GO:1901363 heterocyclic compound binding; GO:0032549 ribonucleoside binding; GO:0097367 carbohydrate derivative binding; GO:0032553 ribonucleotide binding; GO:0005488 binding; GO:0032550 purine ribonucleo…	K09489	HSPA4; heat shock 70kDa protein 4		IPR029048; IPR029047;	Heat shock protein 70kD, C-terminal domain; Heat shock protein 70kD, peptide-binding domain;
A0A098D8R7	149	1.677	Up	K	Putative Xaa-Pro aminopeptidase OS=Fusarium culmorum OX=5516 GN=FCULG_00011396 PE=3 SV=1	FG02530.1	1	0.0130306	74.424	K(1)YDVDDVR	2	-0.61605	2	1.449	0.864	cytoplasm,nucleus	GO:0006508 proteolysis; GO:0008152 metabolic process; GO:0043170 macromolecule metabolic process; GO:0019538 protein metabolic process; GO:0044238 primary metabolic process; GO:0071704 organic substance metabolic process;		GO:0008233 peptidase activity; GO:0008238 exopeptidase activity; GO:0046914 transition metal ion binding; GO:0003824 catalytic activity; GO:0005488 binding; GO:0043167 ion binding; GO:0043169 cation binding; GO:0046872 metal ion binding; GO:0070011 peptidase activity, acting on L-amino acid peptides; GO:0004177 aminopeptidase activity; GO:0016787 hydrolase activity; GO:0030145 manganese ion bindi…	K14213	PEPD; Xaa-Pro dipeptidase [EC:3.4.13.9]		IPR007865; IPR029149; IPR000994; IPR028980;	Aminopeptidase P, N-terminal; Creatinase/Aminopeptidase P/Spt16, N-terminal; Peptidase M24; Creatinase/Aminopeptidase P, N-terminal;
A0A098D8R7	163	1.554	Up	K	Putative Xaa-Pro aminopeptidase OS=Fusarium culmorum OX=5516 GN=FCULG_00011396 PE=3 SV=1	FG02530.1	1	1.37174e-06	105.53	YTAQLQK(1)FLHSQLRPER	4	-0.27498	1	1.38	0.888	cytoplasm,nucleus	GO:0006508 proteolysis; GO:0008152 metabolic process; GO:0043170 macromolecule metabolic process; GO:0019538 protein metabolic process; GO:0044238 primary metabolic process; GO:0071704 organic substance metabolic process;		GO:0008233 peptidase activity; GO:0008238 exopeptidase activity; GO:0046914 transition metal ion binding; GO:0003824 catalytic activity; GO:0005488 binding; GO:0043167 ion binding; GO:0043169 cation binding; GO:0046872 metal ion binding; GO:0070011 peptidase activity, acting on L-amino acid peptides; GO:0004177 aminopeptidase activity; GO:0016787 hydrolase activity; GO:0030145 manganese ion bindi…	K14213	PEPD; Xaa-Pro dipeptidase [EC:3.4.13.9]		IPR007865; IPR029149; IPR000994; IPR028980;	Aminopeptidase P, N-terminal; Creatinase/Aminopeptidase P/Spt16, N-terminal; Peptidase M24; Creatinase/Aminopeptidase P, N-terminal;
A0A098D8R7	185	2.292	Up	K	Putative Xaa-Pro aminopeptidase OS=Fusarium culmorum OX=5516 GN=FCULG_00011396 PE=3 SV=1	FG02530.1	1	0.000195495	75.877	TLYVIHTDQAPK(1)LHDRPR	5	-0.039506	1	1.85	0.807	cytoplasm,nucleus	GO:0006508 proteolysis; GO:0008152 metabolic process; GO:0043170 macromolecule metabolic process; GO:0019538 protein metabolic process; GO:0044238 primary metabolic process; GO:0071704 organic substance metabolic process;		GO:0008233 peptidase activity; GO:0008238 exopeptidase activity; GO:0046914 transition metal ion binding; GO:0003824 catalytic activity; GO:0005488 binding; GO:0043167 ion binding; GO:0043169 cation binding; GO:0046872 metal ion binding; GO:0070011 peptidase activity, acting on L-amino acid peptides; GO:0004177 aminopeptidase activity; GO:0016787 hydrolase activity; GO:0030145 manganese ion bindi…	K14213	PEPD; Xaa-Pro dipeptidase [EC:3.4.13.9]		IPR007865; IPR029149; IPR000994; IPR028980;	Aminopeptidase P, N-terminal; Creatinase/Aminopeptidase P/Spt16, N-terminal; Peptidase M24; Creatinase/Aminopeptidase P, N-terminal;
A0A098D8R7	58	1.345	Up	K	Putative Xaa-Pro aminopeptidase OS=Fusarium culmorum OX=5516 GN=FCULG_00011396 PE=3 SV=1	FG02530.1	1	0.00238685	86.095	YPAK(1)LHAR	3	-0.59214	1	1.38	1.026	cytoplasm,nucleus	GO:0006508 proteolysis; GO:0008152 metabolic process; GO:0043170 macromolecule metabolic process; GO:0019538 protein metabolic process; GO:0044238 primary metabolic process; GO:0071704 organic substance metabolic process;		GO:0008233 peptidase activity; GO:0008238 exopeptidase activity; GO:0046914 transition metal ion binding; GO:0003824 catalytic activity; GO:0005488 binding; GO:0043167 ion binding; GO:0043169 cation binding; GO:0046872 metal ion binding; GO:0070011 peptidase activity, acting on L-amino acid peptides; GO:0004177 aminopeptidase activity; GO:0016787 hydrolase activity; GO:0030145 manganese ion bindi…	K14213	PEPD; Xaa-Pro dipeptidase [EC:3.4.13.9]		IPR007865; IPR029149; IPR000994; IPR028980;	Aminopeptidase P, N-terminal; Creatinase/Aminopeptidase P/Spt16, N-terminal; Peptidase M24; Creatinase/Aminopeptidase P, N-terminal;
A0A098D8Z6	577	1.302	Up	K	Xaa-pro aminopeptidase OS=Fusarium langsethiae OX=179993 GN=FLAG1_05250 PE=3 SV=1	FG02603.1	1	0.00119433	72.29	IENMVLVK(1)EVK	3	-0.73256	1	1.164	0.894	mitochondria	GO:0006508 proteolysis; GO:0008152 metabolic process; GO:0043170 macromolecule metabolic process; GO:0019538 protein metabolic process; GO:0044238 primary metabolic process; GO:0071704 organic substance metabolic process;		GO:0008233 peptidase activity; GO:0008238 exopeptidase activity; GO:0003824 catalytic activity; GO:0005488 binding; GO:0070006 metalloaminopeptidase activity; GO:0008235 metalloexopeptidase activity; GO:0043167 ion binding; GO:0070011 peptidase activity, acting on L-amino acid peptides; GO:0043169 cation binding; GO:0046872 metal ion binding; GO:0004177 aminopeptidase activity; GO:0008237 metallo…	K01262	pepP; Xaa-Pro aminopeptidase [EC:3.4.11.9]		IPR000994; IPR029149; IPR033740; IPR028980; IPR000587; IPR032416;	Peptidase M24; Creatinase/Aminopeptidase P/Spt16, N-terminal; Aminopeptidase P; Creatinase/Aminopeptidase P, N-terminal; Creatinase, N-terminal; Peptidase M24, C-terminal domain;
A0A098D8Z6	442	1.321	Up	K	Xaa-pro aminopeptidase OS=Fusarium langsethiae OX=179993 GN=FLAG1_05250 PE=3 SV=1	FG02603.1	1	2.92625e-09	128.01	GNCATIDPK(1)AIYLCDSGAQYR	3	-0.40181	1	1.264	0.957	mitochondria	GO:0006508 proteolysis; GO:0008152 metabolic process; GO:0043170 macromolecule metabolic process; GO:0019538 protein metabolic process; GO:0044238 primary metabolic process; GO:0071704 organic substance metabolic process;		GO:0008233 peptidase activity; GO:0008238 exopeptidase activity; GO:0003824 catalytic activity; GO:0005488 binding; GO:0070006 metalloaminopeptidase activity; GO:0008235 metalloexopeptidase activity; GO:0043167 ion binding; GO:0070011 peptidase activity, acting on L-amino acid peptides; GO:0043169 cation binding; GO:0046872 metal ion binding; GO:0004177 aminopeptidase activity; GO:0008237 metallo…	K01262	pepP; Xaa-Pro aminopeptidase [EC:3.4.11.9]		IPR000994; IPR029149; IPR033740; IPR028980; IPR000587; IPR032416;	Peptidase M24; Creatinase/Aminopeptidase P/Spt16, N-terminal; Aminopeptidase P; Creatinase/Aminopeptidase P, N-terminal; Creatinase, N-terminal; Peptidase M24, C-terminal domain;
A0A098D8Z6	313	1.344	Up	K	Xaa-pro aminopeptidase OS=Fusarium langsethiae OX=179993 GN=FLAG1_05250 PE=3 SV=1	FG02603.1	1	0.0135957	77.732	TDDK(1)APK	2	0.14073	3	1.324	0.985	mitochondria	GO:0006508 proteolysis; GO:0008152 metabolic process; GO:0043170 macromolecule metabolic process; GO:0019538 protein metabolic process; GO:0044238 primary metabolic process; GO:0071704 organic substance metabolic process;		GO:0008233 peptidase activity; GO:0008238 exopeptidase activity; GO:0003824 catalytic activity; GO:0005488 binding; GO:0070006 metalloaminopeptidase activity; GO:0008235 metalloexopeptidase activity; GO:0043167 ion binding; GO:0070011 peptidase activity, acting on L-amino acid peptides; GO:0043169 cation binding; GO:0046872 metal ion binding; GO:0004177 aminopeptidase activity; GO:0008237 metallo…	K01262	pepP; Xaa-Pro aminopeptidase [EC:3.4.11.9]		IPR000994; IPR029149; IPR033740; IPR028980; IPR000587; IPR032416;	Peptidase M24; Creatinase/Aminopeptidase P/Spt16, N-terminal; Aminopeptidase P; Creatinase/Aminopeptidase P, N-terminal; Creatinase, N-terminal; Peptidase M24, C-terminal domain;
A0A098DDY0	212	1.402	Up	K	Transaldolase OS=Gibberella zeae (strain PH-1 / ATCC MYA-4620 / FGSC 9075 / NRRL 31084) OX=229533 GN=FG08723.1 PE=4 SV=1	FG08723.1	1	1.64218e-13	189.52	IAATWEGIK(1)AAEILQR	2	-0.66169	3	1.217	0.868	cytoplasm	GO:0006739 NADP metabolic process; GO:0019362 pyridine nucleotide metabolic process; GO:0006725 cellular aromatic compound metabolic process; GO:0046496 nicotinamide nucleotide metabolic process; GO:0009117 nucleotide metabolic process; GO:0044699 single-organism process; GO:0072524 pyridine-containing compound metabolic process; GO:0044237 cellular metabolic process; GO:0006796 phosphate-contain…	GO:0044424 intracellular part; GO:0005623 cell; GO:0044464 cell part; GO:0005622 intracellular; GO:0005737 cytoplasm;	GO:0004801 sedoheptulose-7-phosphate:D-glyceraldehyde-3-phosphate glyceronetransferase activity; GO:0003824 catalytic activity; GO:0016740 transferase activity; GO:0016744 transferase activity, transferring aldehyde or ketonic groups;	K00616	E2.2.1.2, talA, talB; transaldolase [EC:2.2.1.2]	fgr00030 Pentose phosphate pathway - Fusarium graminearum; fgr01100 Metabolic pathways - Fusarium graminearum; fgr01110 Biosynthesis of secondary metabolites - Fusarium graminearum; fgr01130 Biosynthesis of antibiotics - Fusarium graminearum; fgr01200 Carbon metabolism - Fusarium graminearum; fgr01230 Biosynthesis of amino acids - Fusarium graminearum;	IPR013785;	Aldolase-type TIM barrel;
A0A098DDY0	133	1.318	Up	K	Transaldolase OS=Gibberella zeae (strain PH-1 / ATCC MYA-4620 / FGSC 9075 / NRRL 31084) OX=229533 GN=FG08723.1 PE=4 SV=1	FG08723.1	1	1.03602e-23	237.73	QK(1)GGSVDQQVDDALDR	3	0.086216	9	1.333	1.011	cytoplasm	GO:0006739 NADP metabolic process; GO:0019362 pyridine nucleotide metabolic process; GO:0006725 cellular aromatic compound metabolic process; GO:0046496 nicotinamide nucleotide metabolic process; GO:0009117 nucleotide metabolic process; GO:0044699 single-organism process; GO:0072524 pyridine-containing compound metabolic process; GO:0044237 cellular metabolic process; GO:0006796 phosphate-contain…	GO:0044424 intracellular part; GO:0005623 cell; GO:0044464 cell part; GO:0005622 intracellular; GO:0005737 cytoplasm;	GO:0004801 sedoheptulose-7-phosphate:D-glyceraldehyde-3-phosphate glyceronetransferase activity; GO:0003824 catalytic activity; GO:0016740 transferase activity; GO:0016744 transferase activity, transferring aldehyde or ketonic groups;	K00616	E2.2.1.2, talA, talB; transaldolase [EC:2.2.1.2]	fgr00030 Pentose phosphate pathway - Fusarium graminearum; fgr01100 Metabolic pathways - Fusarium graminearum; fgr01110 Biosynthesis of secondary metabolites - Fusarium graminearum; fgr01130 Biosynthesis of antibiotics - Fusarium graminearum; fgr01200 Carbon metabolism - Fusarium graminearum; fgr01230 Biosynthesis of amino acids - Fusarium graminearum;	IPR013785;	Aldolase-type TIM barrel;
A0A098DDY0	259	3.33	Up	K	Transaldolase OS=Gibberella zeae (strain PH-1 / ATCC MYA-4620 / FGSC 9075 / NRRL 31084) OX=229533 GN=FG08723.1 PE=4 SV=1	FG08723.1	1	1.45952e-05	169.65	ILDWFK(1)ASTK	3	-0.39981	6	1.675	0.503	cytoplasm	GO:0006739 NADP metabolic process; GO:0019362 pyridine nucleotide metabolic process; GO:0006725 cellular aromatic compound metabolic process; GO:0046496 nicotinamide nucleotide metabolic process; GO:0009117 nucleotide metabolic process; GO:0044699 single-organism process; GO:0072524 pyridine-containing compound metabolic process; GO:0044237 cellular metabolic process; GO:0006796 phosphate-contain…	GO:0044424 intracellular part; GO:0005623 cell; GO:0044464 cell part; GO:0005622 intracellular; GO:0005737 cytoplasm;	GO:0004801 sedoheptulose-7-phosphate:D-glyceraldehyde-3-phosphate glyceronetransferase activity; GO:0003824 catalytic activity; GO:0016740 transferase activity; GO:0016744 transferase activity, transferring aldehyde or ketonic groups;	K00616	E2.2.1.2, talA, talB; transaldolase [EC:2.2.1.2]	fgr00030 Pentose phosphate pathway - Fusarium graminearum; fgr01100 Metabolic pathways - Fusarium graminearum; fgr01110 Biosynthesis of secondary metabolites - Fusarium graminearum; fgr01130 Biosynthesis of antibiotics - Fusarium graminearum; fgr01200 Carbon metabolism - Fusarium graminearum; fgr01230 Biosynthesis of amino acids - Fusarium graminearum;	IPR013785;	Aldolase-type TIM barrel;
A0A098DDY0	268	1.604	Up	K	Transaldolase OS=Gibberella zeae (strain PH-1 / ATCC MYA-4620 / FGSC 9075 / NRRL 31084) OX=229533 GN=FG08723.1 PE=4 SV=1	FG08723.1	1	1.42805e-09	146.3	EYTK(1)EEDPGVLSVK	2	1.0547	5	1.307	0.815	cytoplasm	GO:0006739 NADP metabolic process; GO:0019362 pyridine nucleotide metabolic process; GO:0006725 cellular aromatic compound metabolic process; GO:0046496 nicotinamide nucleotide metabolic process; GO:0009117 nucleotide metabolic process; GO:0044699 single-organism process; GO:0072524 pyridine-containing compound metabolic process; GO:0044237 cellular metabolic process; GO:0006796 phosphate-contain…	GO:0044424 intracellular part; GO:0005623 cell; GO:0044464 cell part; GO:0005622 intracellular; GO:0005737 cytoplasm;	GO:0004801 sedoheptulose-7-phosphate:D-glyceraldehyde-3-phosphate glyceronetransferase activity; GO:0003824 catalytic activity; GO:0016740 transferase activity; GO:0016744 transferase activity, transferring aldehyde or ketonic groups;	K00616	E2.2.1.2, talA, talB; transaldolase [EC:2.2.1.2]	fgr00030 Pentose phosphate pathway - Fusarium graminearum; fgr01100 Metabolic pathways - Fusarium graminearum; fgr01110 Biosynthesis of secondary metabolites - Fusarium graminearum; fgr01130 Biosynthesis of antibiotics - Fusarium graminearum; fgr01200 Carbon metabolism - Fusarium graminearum; fgr01230 Biosynthesis of amino acids - Fusarium graminearum;	IPR013785;	Aldolase-type TIM barrel;
A0A098DDY0	278	1.46	Up	K	Transaldolase OS=Gibberella zeae (strain PH-1 / ATCC MYA-4620 / FGSC 9075 / NRRL 31084) OX=229533 GN=FG08723.1 PE=4 SV=1	FG08723.1	1	7.41347e-14	145.86	EEDPGVLSVK(1)QIFNYYK	3	-0.060652	2	1.263	0.865	cytoplasm	GO:0006739 NADP metabolic process; GO:0019362 pyridine nucleotide metabolic process; GO:0006725 cellular aromatic compound metabolic process; GO:0046496 nicotinamide nucleotide metabolic process; GO:0009117 nucleotide metabolic process; GO:0044699 single-organism process; GO:0072524 pyridine-containing compound metabolic process; GO:0044237 cellular metabolic process; GO:0006796 phosphate-contain…	GO:0044424 intracellular part; GO:0005623 cell; GO:0044464 cell part; GO:0005622 intracellular; GO:0005737 cytoplasm;	GO:0004801 sedoheptulose-7-phosphate:D-glyceraldehyde-3-phosphate glyceronetransferase activity; GO:0003824 catalytic activity; GO:0016740 transferase activity; GO:0016744 transferase activity, transferring aldehyde or ketonic groups;	K00616	E2.2.1.2, talA, talB; transaldolase [EC:2.2.1.2]	fgr00030 Pentose phosphate pathway - Fusarium graminearum; fgr01100 Metabolic pathways - Fusarium graminearum; fgr01110 Biosynthesis of secondary metabolites - Fusarium graminearum; fgr01130 Biosynthesis of antibiotics - Fusarium graminearum; fgr01200 Carbon metabolism - Fusarium graminearum; fgr01230 Biosynthesis of amino acids - Fusarium graminearum;	IPR013785;	Aldolase-type TIM barrel;
A0A098DE41	28	1.681	Up	K	Carboxymethylenebutenolidase OS=Gibberella zeae OX=5518 GN=FGRA07_08938 PE=4 SV=1	FG08780.1	1	0.000319771	118.28	GYEAK(1)GTYK	3	-1.4163	2	1.484	0.883	cytoplasm			GO:0016787 hydrolase activity; GO:0003824 catalytic activity;				IPR029058; IPR002925;	Alpha/Beta hydrolase fold; Dienelactone hydrolase;
A0A098DE41	253	1.311	Up	K	Carboxymethylenebutenolidase OS=Gibberella zeae OX=5518 GN=FGRA07_08938 PE=4 SV=1	FG08780.1	1	0.00185441	80.688	TVVEFFGK(1)NF	2	0.43947	2	0.986	0.752	cytoplasm			GO:0016787 hydrolase activity; GO:0003824 catalytic activity;				IPR029058; IPR002925;	Alpha/Beta hydrolase fold; Dienelactone hydrolase;
A0A098DE41	48	1.33	Up	K	Carboxymethylenebutenolidase OS=Gibberella zeae OX=5518 GN=FGRA07_08938 PE=4 SV=1	FG08780.1	1	0.000161289	96.604	TYVTGPVDAK(1)K	2	-0.40938	2	1.307	0.983	cytoplasm			GO:0016787 hydrolase activity; GO:0003824 catalytic activity;				IPR029058; IPR002925;	Alpha/Beta hydrolase fold; Dienelactone hydrolase;
A0A098DE41	81	1.35	Up	K	Carboxymethylenebutenolidase OS=Gibberella zeae OX=5518 GN=FGRA07_08938 PE=4 SV=1	FG08780.1	1	0.000576829	89.266	YK(1)VFIPDWFK	2	-0.67936	2	1.268	0.939	cytoplasm			GO:0016787 hydrolase activity; GO:0003824 catalytic activity;				IPR029058; IPR002925;	Alpha/Beta hydrolase fold; Dienelactone hydrolase;
A0A098DE41	133	1.446	Up	K	Carboxymethylenebutenolidase OS=Gibberella zeae OX=5518 GN=FGRA07_08938 PE=4 SV=1	FG08780.1	1	6.43205e-06	133.16	AVK(1)EQDSSIEK	2	-0.25879	1	1.239	0.857	cytoplasm			GO:0016787 hydrolase activity; GO:0003824 catalytic activity;				IPR029058; IPR002925;	Alpha/Beta hydrolase fold; Dienelactone hydrolase;
A0A098DE95	318	0.655	Down	K	Polyadenylate-binding protein OS=Gibberella zeae (strain PH-1 / ATCC MYA-4620 / FGSC 9075 / NRRL 31084) OX=229533 GN=FGRAMPH1_01T09919 PE=3 SV=1	FGRAMPH1_01T09919	1	0.0345594	50.108	K(1)HEREEELR	4	0.074371	1	1.083	1.654	cytoplasm		GO:0044424 intracellular part; GO:0005623 cell; GO:0044464 cell part; GO:0005622 intracellular; GO:0005737 cytoplasm;	GO:0097159 organic cyclic compound binding; GO:1901363 heterocyclic compound binding; GO:0003723 RNA binding; GO:1901265 nucleoside phosphate binding; GO:0005488 binding; GO:0003676 nucleic acid binding; GO:0000166 nucleotide binding; GO:0036094 small molecule binding;	K13126	PABPC; polyadenylate-binding protein	fgr03013 RNA transport - Fusarium graminearum; fgr03015 mRNA surveillance pathway - Fusarium graminearum; fgr03018 RNA degradation - Fusarium graminearum;	IPR002004; IPR000504; IPR012677; IPR003954;	Polyadenylate-binding protein/Hyperplastic disc protein; RNA recognition motif domain; Nucleotide-binding alpha-beta plait domain; RNA recognition motif domain, eukaryote;
A0A098DFW4	524	1.657	Up	K	Putative cytoskeleton assembly control sla2 OS=Fusarium sporotrichioides OX=5514 GN=FSPOR_7281 PE=4 SV=1	FGRAMPH1_01T11109	1	6.07442e-06	124.47	ASGSSK(1)DEVEK	2	0.15729	1	1.496	0.903	nucleus	GO:0006810 transport; GO:0006897 endocytosis; GO:0051179 localization; GO:0051234 establishment of localization; GO:0016192 vesicle-mediated transport;		GO:0030276 clathrin binding; GO:0008092 cytoskeletal protein binding; GO:0005488 binding; GO:0005543 phospholipid binding; GO:0043167 ion binding; GO:0003779 actin binding; GO:0008289 lipid binding; GO:0005515 protein binding; GO:0043168 anion binding;	K20040	HIP1R, SLA2; huntingtin-interacting protein 1-related protein		IPR002558; IPR013809; IPR011417; IPR008942;	I/LWEQ domain; ENTH domain; AP180 N-terminal homology (ANTH) domain; ENTH/VHS;
A0A098DFW4	470	2.314	Up	K	Putative cytoskeleton assembly control sla2 OS=Fusarium sporotrichioides OX=5514 GN=FSPOR_7281 PE=4 SV=1	FGRAMPH1_01T11109	1	0.00137525	72.2	HEHLDLLQK(1)FK	3	0.68404	2	1.474	0.637	nucleus	GO:0006810 transport; GO:0006897 endocytosis; GO:0051179 localization; GO:0051234 establishment of localization; GO:0016192 vesicle-mediated transport;		GO:0030276 clathrin binding; GO:0008092 cytoskeletal protein binding; GO:0005488 binding; GO:0005543 phospholipid binding; GO:0043167 ion binding; GO:0003779 actin binding; GO:0008289 lipid binding; GO:0005515 protein binding; GO:0043168 anion binding;	K20040	HIP1R, SLA2; huntingtin-interacting protein 1-related protein		IPR002558; IPR013809; IPR011417; IPR008942;	I/LWEQ domain; ENTH domain; AP180 N-terminal homology (ANTH) domain; ENTH/VHS;
A0A098DGQ1	180	1.451	Up	K	Superoxide dismutase [Cu-Zn] OS=Gibberella zeae (strain PH-1 / ATCC MYA-4620 / FGSC 9075 / NRRL 31084) OX=229533 GN=FGRAMPH1_01T10657 PE=3 SV=1	FGRAMPH1_01T10657	1	4.37931e-18	195.77	GSVTDSLIK(1)LIGPHSVIGR	4	-1.2148	4	1.233	0.85	cytoplasm,nucleus	GO:0006801 superoxide metabolic process; GO:0033554 cellular response to stress; GO:0051716 cellular response to stimulus; GO:0000303 response to superoxide; GO:0034614 cellular response to reactive oxygen species; GO:0006950 response to stress; GO:0071451 cellular response to superoxide; GO:0071450 cellular response to oxygen radical; GO:0055114 oxidation-reduction process; GO:0009636 response t…		GO:0004784 superoxide dismutase activity; GO:0003824 catalytic activity; GO:0016721 oxidoreductase activity, acting on superoxide radicals as acceptor; GO:0005488 binding; GO:0043167 ion binding; GO:0016209 antioxidant activity; GO:0043169 cation binding; GO:0046872 metal ion binding; GO:0016491 oxidoreductase activity;	K04565	SOD1; superoxide dismutase, Cu-Zn family [EC:1.15.1.1]	fgr04146 Peroxisome - Fusarium graminearum;	IPR001424;	Superoxide dismutase, copper/zinc binding domain;
A0A098DGQ1	144	1.664	Up	K	Superoxide dismutase [Cu-Zn] OS=Gibberella zeae (strain PH-1 / ATCC MYA-4620 / FGSC 9075 / NRRL 31084) OX=229533 GN=FGRAMPH1_01T10657 PE=3 SV=1	FGRAMPH1_01T10657	1	1.64153e-06	80.721	GFHIHTFGDNTNGCTSAGPHFNPHNK(1)THGAPSDETR	5	-0.3403	1	1.356	0.815	cytoplasm,nucleus	GO:0006801 superoxide metabolic process; GO:0033554 cellular response to stress; GO:0051716 cellular response to stimulus; GO:0000303 response to superoxide; GO:0034614 cellular response to reactive oxygen species; GO:0006950 response to stress; GO:0071451 cellular response to superoxide; GO:0071450 cellular response to oxygen radical; GO:0055114 oxidation-reduction process; GO:0009636 response t…		GO:0004784 superoxide dismutase activity; GO:0003824 catalytic activity; GO:0016721 oxidoreductase activity, acting on superoxide radicals as acceptor; GO:0005488 binding; GO:0043167 ion binding; GO:0016209 antioxidant activity; GO:0043169 cation binding; GO:0046872 metal ion binding; GO:0016491 oxidoreductase activity;	K04565	SOD1; superoxide dismutase, Cu-Zn family [EC:1.15.1.1]	fgr04146 Peroxisome - Fusarium graminearum;	IPR001424;	Superoxide dismutase, copper/zinc binding domain;
A0A098DJ03	135	1.497	Up	K	Peroxiredoxin 1 OS=Gibberella zeae OX=5518 GN=FGRA07_08569 PE=4 SV=1	FG03180.1	1	3.14242e-06	112.5	GLFIIDPK(1)GVLR	3	-0.45491	2	1.256	0.839	cytoplasm	GO:0050794 regulation of cellular process; GO:0065008 regulation of biological quality; GO:0055114 oxidation-reduction process; GO:0045454 cell redox homeostasis; GO:0009636 response to toxic substance; GO:0044763 single-organism cellular process; GO:0019725 cellular homeostasis; GO:0044699 single-organism process; GO:0050896 response to stimulus; GO:0042592 homeostatic process; GO:0008152 metabo…	GO:0005623 cell;	GO:0016209 antioxidant activity; GO:0003824 catalytic activity; GO:0051920 peroxiredoxin activity; GO:0016491 oxidoreductase activity; GO:0016684 oxidoreductase activity, acting on peroxide as acceptor;	K03386	PRDX2_4, ahpC; peroxiredoxin (alkyl hydroperoxide reductase subunit C) [EC:1.11.1.15]		IPR019479; IPR000866; IPR012336; IPR013766;	Peroxiredoxin, C-terminal; Alkyl hydroperoxide reductase subunit C/ Thiol specific antioxidant; Thioredoxin-like fold; Thioredoxin domain;
A0A098DJU9	594	1.479	Up	K	Catalase-peroxidase OS=Gibberella zeae (strain PH-1 / ATCC MYA-4620 / FGSC 9075 / NRRL 31084) OX=229533 GN=FG03850.1 PE=3 SV=1	FG03850.1	1	7.33126e-07	107.82	DAGLK(1)DVVVPFTPGR	3	-1.3624	3	1.287	0.87	extracellular	GO:0006950 response to stress; GO:0055114 oxidation-reduction process; GO:0009636 response to toxic substance; GO:0044699 single-organism process; GO:0050896 response to stimulus; GO:0044237 cellular metabolic process; GO:0008152 metabolic process; GO:0042221 response to chemical; GO:1990748 cellular detoxification; GO:0042743 hydrogen peroxide metabolic process; GO:0072593 reactive oxygen specie…	GO:0005576 extracellular region;	GO:0097159 organic cyclic compound binding; GO:1901363 heterocyclic compound binding; GO:0020037 heme binding; GO:0003824 catalytic activity; GO:0005488 binding; GO:0043167 ion binding; GO:0016209 antioxidant activity; GO:0043169 cation binding; GO:0046872 metal ion binding; GO:0004096 catalase activity; GO:0004601 peroxidase activity; GO:0046906 tetrapyrrole binding; GO:0016491 oxidoreductase ac…	K03782	katG; catalase-peroxidase [EC:1.11.1.21]	fgr00360 Phenylalanine metabolism - Fusarium graminearum; fgr00380 Tryptophan metabolism - Fusarium graminearum; fgr01100 Metabolic pathways - Fusarium graminearum; fgr01110 Biosynthesis of secondary metabolites - Fusarium graminearum;	IPR002016;	Haem peroxidase, plant/fungal/bacterial;
A0A098DJU9	166	1.472	Up	K	Catalase-peroxidase OS=Gibberella zeae (strain PH-1 / ATCC MYA-4620 / FGSC 9075 / NRRL 31084) OX=229533 GN=FG03850.1 PE=3 SV=1	FG03850.1	1	2.50767e-09	117	FAPLNSWPDNQNLDK(1)AR	3	1.3833	1	1.337	0.908	extracellular	GO:0006950 response to stress; GO:0055114 oxidation-reduction process; GO:0009636 response to toxic substance; GO:0044699 single-organism process; GO:0050896 response to stimulus; GO:0044237 cellular metabolic process; GO:0008152 metabolic process; GO:0042221 response to chemical; GO:1990748 cellular detoxification; GO:0042743 hydrogen peroxide metabolic process; GO:0072593 reactive oxygen specie…	GO:0005576 extracellular region;	GO:0097159 organic cyclic compound binding; GO:1901363 heterocyclic compound binding; GO:0020037 heme binding; GO:0003824 catalytic activity; GO:0005488 binding; GO:0043167 ion binding; GO:0016209 antioxidant activity; GO:0043169 cation binding; GO:0046872 metal ion binding; GO:0004096 catalase activity; GO:0004601 peroxidase activity; GO:0046906 tetrapyrrole binding; GO:0016491 oxidoreductase ac…	K03782	katG; catalase-peroxidase [EC:1.11.1.21]	fgr00360 Phenylalanine metabolism - Fusarium graminearum; fgr00380 Tryptophan metabolism - Fusarium graminearum; fgr01100 Metabolic pathways - Fusarium graminearum; fgr01110 Biosynthesis of secondary metabolites - Fusarium graminearum;	IPR002016;	Haem peroxidase, plant/fungal/bacterial;
A0A098DJU9	764	1.46	Up	K	Catalase-peroxidase OS=Gibberella zeae (strain PH-1 / ATCC MYA-4620 / FGSC 9075 / NRRL 31084) OX=229533 GN=FG03850.1 PE=3 SV=1	FG03850.1	1	6.17413e-06	97.273	DFIAAWTK(1)VMNLDR	3	-0.92377	2	1.402	0.96	extracellular	GO:0006950 response to stress; GO:0055114 oxidation-reduction process; GO:0009636 response to toxic substance; GO:0044699 single-organism process; GO:0050896 response to stimulus; GO:0044237 cellular metabolic process; GO:0008152 metabolic process; GO:0042221 response to chemical; GO:1990748 cellular detoxification; GO:0042743 hydrogen peroxide metabolic process; GO:0072593 reactive oxygen specie…	GO:0005576 extracellular region;	GO:0097159 organic cyclic compound binding; GO:1901363 heterocyclic compound binding; GO:0020037 heme binding; GO:0003824 catalytic activity; GO:0005488 binding; GO:0043167 ion binding; GO:0016209 antioxidant activity; GO:0043169 cation binding; GO:0046872 metal ion binding; GO:0004096 catalase activity; GO:0004601 peroxidase activity; GO:0046906 tetrapyrrole binding; GO:0016491 oxidoreductase ac…	K03782	katG; catalase-peroxidase [EC:1.11.1.21]	fgr00360 Phenylalanine metabolism - Fusarium graminearum; fgr00380 Tryptophan metabolism - Fusarium graminearum; fgr01100 Metabolic pathways - Fusarium graminearum; fgr01110 Biosynthesis of secondary metabolites - Fusarium graminearum;	IPR002016;	Haem peroxidase, plant/fungal/bacterial;
A0A098DJU9	683	1.522	Up	K	Catalase-peroxidase OS=Gibberella zeae (strain PH-1 / ATCC MYA-4620 / FGSC 9075 / NRRL 31084) OX=229533 GN=FG03850.1 PE=3 SV=1	FG03850.1	1	6.27238e-09	111.77	K(1)GQLTNDFFVNLLSPAYK	4	-0.55643	2	1.304	0.857	extracellular	GO:0006950 response to stress; GO:0055114 oxidation-reduction process; GO:0009636 response to toxic substance; GO:0044699 single-organism process; GO:0050896 response to stimulus; GO:0044237 cellular metabolic process; GO:0008152 metabolic process; GO:0042221 response to chemical; GO:1990748 cellular detoxification; GO:0042743 hydrogen peroxide metabolic process; GO:0072593 reactive oxygen specie…	GO:0005576 extracellular region;	GO:0097159 organic cyclic compound binding; GO:1901363 heterocyclic compound binding; GO:0020037 heme binding; GO:0003824 catalytic activity; GO:0005488 binding; GO:0043167 ion binding; GO:0016209 antioxidant activity; GO:0043169 cation binding; GO:0046872 metal ion binding; GO:0004096 catalase activity; GO:0004601 peroxidase activity; GO:0046906 tetrapyrrole binding; GO:0016491 oxidoreductase ac…	K03782	katG; catalase-peroxidase [EC:1.11.1.21]	fgr00360 Phenylalanine metabolism - Fusarium graminearum; fgr00380 Tryptophan metabolism - Fusarium graminearum; fgr01100 Metabolic pathways - Fusarium graminearum; fgr01110 Biosynthesis of secondary metabolites - Fusarium graminearum;	IPR002016;	Haem peroxidase, plant/fungal/bacterial;
A0A098DJU9	564	1.419	Up	K	Catalase-peroxidase OS=Gibberella zeae (strain PH-1 / ATCC MYA-4620 / FGSC 9075 / NRRL 31084) OX=229533 GN=FG03850.1 PE=3 SV=1	FG03850.1	1	0.000459627	107.03	EFNAK(1)SGSK	2	-0.071118	4	1.266	0.892	extracellular	GO:0006950 response to stress; GO:0055114 oxidation-reduction process; GO:0009636 response to toxic substance; GO:0044699 single-organism process; GO:0050896 response to stimulus; GO:0044237 cellular metabolic process; GO:0008152 metabolic process; GO:0042221 response to chemical; GO:1990748 cellular detoxification; GO:0042743 hydrogen peroxide metabolic process; GO:0072593 reactive oxygen specie…	GO:0005576 extracellular region;	GO:0097159 organic cyclic compound binding; GO:1901363 heterocyclic compound binding; GO:0020037 heme binding; GO:0003824 catalytic activity; GO:0005488 binding; GO:0043167 ion binding; GO:0016209 antioxidant activity; GO:0043169 cation binding; GO:0046872 metal ion binding; GO:0004096 catalase activity; GO:0004601 peroxidase activity; GO:0046906 tetrapyrrole binding; GO:0016491 oxidoreductase ac…	K03782	katG; catalase-peroxidase [EC:1.11.1.21]	fgr00360 Phenylalanine metabolism - Fusarium graminearum; fgr00380 Tryptophan metabolism - Fusarium graminearum; fgr01100 Metabolic pathways - Fusarium graminearum; fgr01110 Biosynthesis of secondary metabolites - Fusarium graminearum;	IPR002016;	Haem peroxidase, plant/fungal/bacterial;
A0A098DJU9	512	1.322	Up	K	Catalase-peroxidase OS=Gibberella zeae (strain PH-1 / ATCC MYA-4620 / FGSC 9075 / NRRL 31084) OX=229533 GN=FG03850.1 PE=3 SV=1	FG03850.1	1	5.80289e-07	134.18	LVSTAWK(1)SASTFR	3	-0.1125	1	1.297	0.981	extracellular	GO:0006950 response to stress; GO:0055114 oxidation-reduction process; GO:0009636 response to toxic substance; GO:0044699 single-organism process; GO:0050896 response to stimulus; GO:0044237 cellular metabolic process; GO:0008152 metabolic process; GO:0042221 response to chemical; GO:1990748 cellular detoxification; GO:0042743 hydrogen peroxide metabolic process; GO:0072593 reactive oxygen specie…	GO:0005576 extracellular region;	GO:0097159 organic cyclic compound binding; GO:1901363 heterocyclic compound binding; GO:0020037 heme binding; GO:0003824 catalytic activity; GO:0005488 binding; GO:0043167 ion binding; GO:0016209 antioxidant activity; GO:0043169 cation binding; GO:0046872 metal ion binding; GO:0004096 catalase activity; GO:0004601 peroxidase activity; GO:0046906 tetrapyrrole binding; GO:0016491 oxidoreductase ac…	K03782	katG; catalase-peroxidase [EC:1.11.1.21]	fgr00360 Phenylalanine metabolism - Fusarium graminearum; fgr00380 Tryptophan metabolism - Fusarium graminearum; fgr01100 Metabolic pathways - Fusarium graminearum; fgr01110 Biosynthesis of secondary metabolites - Fusarium graminearum;	IPR002016;	Haem peroxidase, plant/fungal/bacterial;
A0A098DJU9	555	1.429	Up	K	Catalase-peroxidase OS=Gibberella zeae (strain PH-1 / ATCC MYA-4620 / FGSC 9075 / NRRL 31084) OX=229533 GN=FG03850.1 PE=3 SV=1	FG03850.1	1	0.000834674	77.062	QVLSALK(1)SVQK	3	0.33753	1	1.24	0.868	extracellular	GO:0006950 response to stress; GO:0055114 oxidation-reduction process; GO:0009636 response to toxic substance; GO:0044699 single-organism process; GO:0050896 response to stimulus; GO:0044237 cellular metabolic process; GO:0008152 metabolic process; GO:0042221 response to chemical; GO:1990748 cellular detoxification; GO:0042743 hydrogen peroxide metabolic process; GO:0072593 reactive oxygen specie…	GO:0005576 extracellular region;	GO:0097159 organic cyclic compound binding; GO:1901363 heterocyclic compound binding; GO:0020037 heme binding; GO:0003824 catalytic activity; GO:0005488 binding; GO:0043167 ion binding; GO:0016209 antioxidant activity; GO:0043169 cation binding; GO:0046872 metal ion binding; GO:0004096 catalase activity; GO:0004601 peroxidase activity; GO:0046906 tetrapyrrole binding; GO:0016491 oxidoreductase ac…	K03782	katG; catalase-peroxidase [EC:1.11.1.21]	fgr00360 Phenylalanine metabolism - Fusarium graminearum; fgr00380 Tryptophan metabolism - Fusarium graminearum; fgr01100 Metabolic pathways - Fusarium graminearum; fgr01110 Biosynthesis of secondary metabolites - Fusarium graminearum;	IPR002016;	Haem peroxidase, plant/fungal/bacterial;
A0A098DJU9	316	1.564	Up	K	Catalase-peroxidase OS=Gibberella zeae (strain PH-1 / ATCC MYA-4620 / FGSC 9075 / NRRL 31084) OX=229533 GN=FG03850.1 PE=3 SV=1	FG03850.1	1	5.94748e-10	118.42	THGAVPGK(1)NIGPEPEAADLGEMGLGWHNR	4	-0.62057	2	1.395	0.892	extracellular	GO:0006950 response to stress; GO:0055114 oxidation-reduction process; GO:0009636 response to toxic substance; GO:0044699 single-organism process; GO:0050896 response to stimulus; GO:0044237 cellular metabolic process; GO:0008152 metabolic process; GO:0042221 response to chemical; GO:1990748 cellular detoxification; GO:0042743 hydrogen peroxide metabolic process; GO:0072593 reactive oxygen specie…	GO:0005576 extracellular region;	GO:0097159 organic cyclic compound binding; GO:1901363 heterocyclic compound binding; GO:0020037 heme binding; GO:0003824 catalytic activity; GO:0005488 binding; GO:0043167 ion binding; GO:0016209 antioxidant activity; GO:0043169 cation binding; GO:0046872 metal ion binding; GO:0004096 catalase activity; GO:0004601 peroxidase activity; GO:0046906 tetrapyrrole binding; GO:0016491 oxidoreductase ac…	K03782	katG; catalase-peroxidase [EC:1.11.1.21]	fgr00360 Phenylalanine metabolism - Fusarium graminearum; fgr00380 Tryptophan metabolism - Fusarium graminearum; fgr01100 Metabolic pathways - Fusarium graminearum; fgr01110 Biosynthesis of secondary metabolites - Fusarium graminearum;	IPR002016;	Haem peroxidase, plant/fungal/bacterial;
A0A098DJU9	447	1.477	Up	K	Catalase-peroxidase OS=Gibberella zeae (strain PH-1 / ATCC MYA-4620 / FGSC 9075 / NRRL 31084) OX=229533 GN=FG03850.1 PE=3 SV=1	FG03850.1	1	0.00113894	102.71	AWYK(1)LLHR	2	1.6359	3	1.357	0.919	extracellular	GO:0006950 response to stress; GO:0055114 oxidation-reduction process; GO:0009636 response to toxic substance; GO:0044699 single-organism process; GO:0050896 response to stimulus; GO:0044237 cellular metabolic process; GO:0008152 metabolic process; GO:0042221 response to chemical; GO:1990748 cellular detoxification; GO:0042743 hydrogen peroxide metabolic process; GO:0072593 reactive oxygen specie…	GO:0005576 extracellular region;	GO:0097159 organic cyclic compound binding; GO:1901363 heterocyclic compound binding; GO:0020037 heme binding; GO:0003824 catalytic activity; GO:0005488 binding; GO:0043167 ion binding; GO:0016209 antioxidant activity; GO:0043169 cation binding; GO:0046872 metal ion binding; GO:0004096 catalase activity; GO:0004601 peroxidase activity; GO:0046906 tetrapyrrole binding; GO:0016491 oxidoreductase ac…	K03782	katG; catalase-peroxidase [EC:1.11.1.21]	fgr00360 Phenylalanine metabolism - Fusarium graminearum; fgr00380 Tryptophan metabolism - Fusarium graminearum; fgr01100 Metabolic pathways - Fusarium graminearum; fgr01110 Biosynthesis of secondary metabolites - Fusarium graminearum;	IPR002016;	Haem peroxidase, plant/fungal/bacterial;
A0A098DJU9	545	1.312	Up	K	Catalase-peroxidase OS=Gibberella zeae (strain PH-1 / ATCC MYA-4620 / FGSC 9075 / NRRL 31084) OX=229533 GN=FG03850.1 PE=3 SV=1	FG03850.1	1	6.86867e-06	91.401	IALEPQVNWASNNPK(1)QLK	3	-0.5428	1	1.26	0.96	extracellular	GO:0006950 response to stress; GO:0055114 oxidation-reduction process; GO:0009636 response to toxic substance; GO:0044699 single-organism process; GO:0050896 response to stimulus; GO:0044237 cellular metabolic process; GO:0008152 metabolic process; GO:0042221 response to chemical; GO:1990748 cellular detoxification; GO:0042743 hydrogen peroxide metabolic process; GO:0072593 reactive oxygen specie…	GO:0005576 extracellular region;	GO:0097159 organic cyclic compound binding; GO:1901363 heterocyclic compound binding; GO:0020037 heme binding; GO:0003824 catalytic activity; GO:0005488 binding; GO:0043167 ion binding; GO:0016209 antioxidant activity; GO:0043169 cation binding; GO:0046872 metal ion binding; GO:0004096 catalase activity; GO:0004601 peroxidase activity; GO:0046906 tetrapyrrole binding; GO:0016491 oxidoreductase ac…	K03782	katG; catalase-peroxidase [EC:1.11.1.21]	fgr00360 Phenylalanine metabolism - Fusarium graminearum; fgr00380 Tryptophan metabolism - Fusarium graminearum; fgr01100 Metabolic pathways - Fusarium graminearum; fgr01110 Biosynthesis of secondary metabolites - Fusarium graminearum;	IPR002016;	Haem peroxidase, plant/fungal/bacterial;
A0A098DJU9	175	1.509	Up	K	Catalase-peroxidase OS=Gibberella zeae (strain PH-1 / ATCC MYA-4620 / FGSC 9075 / NRRL 31084) OX=229533 GN=FG03850.1 PE=3 SV=1	FG03850.1	1	0.0030901	84.244	LIWPIK(1)QK	3	-1.1877	1	1.201	0.796	extracellular	GO:0006950 response to stress; GO:0055114 oxidation-reduction process; GO:0009636 response to toxic substance; GO:0044699 single-organism process; GO:0050896 response to stimulus; GO:0044237 cellular metabolic process; GO:0008152 metabolic process; GO:0042221 response to chemical; GO:1990748 cellular detoxification; GO:0042743 hydrogen peroxide metabolic process; GO:0072593 reactive oxygen specie…	GO:0005576 extracellular region;	GO:0097159 organic cyclic compound binding; GO:1901363 heterocyclic compound binding; GO:0020037 heme binding; GO:0003824 catalytic activity; GO:0005488 binding; GO:0043167 ion binding; GO:0016209 antioxidant activity; GO:0043169 cation binding; GO:0046872 metal ion binding; GO:0004096 catalase activity; GO:0004601 peroxidase activity; GO:0046906 tetrapyrrole binding; GO:0016491 oxidoreductase ac…	K03782	katG; catalase-peroxidase [EC:1.11.1.21]	fgr00360 Phenylalanine metabolism - Fusarium graminearum; fgr00380 Tryptophan metabolism - Fusarium graminearum; fgr01100 Metabolic pathways - Fusarium graminearum; fgr01110 Biosynthesis of secondary metabolites - Fusarium graminearum;	IPR002016;	Haem peroxidase, plant/fungal/bacterial;
A0A098DKT1	241	1.504	Up	K	Carboxylic ester hydrolase OS=Gibberella zeae (strain PH-1 / ATCC MYA-4620 / FGSC 9075 / NRRL 31084) OX=229533 GN=FG03687.1 PE=3 SV=1	FG03687.1	1	2.79155e-06	139.77	ENAGNLAFK(1)DQR	3	-1.8877	8	1.39	0.924	extracellular			GO:0016787 hydrolase activity; GO:0003824 catalytic activity;				IPR029058; IPR002018;	Alpha/Beta hydrolase fold; Carboxylesterase, type B;
A0A098DKT1	455	1.345	Up	K	Carboxylic ester hydrolase OS=Gibberella zeae (strain PH-1 / ATCC MYA-4620 / FGSC 9075 / NRRL 31084) OX=229533 GN=FG03687.1 PE=3 SV=1	FG03687.1	1	1.12206e-06	108.75	GIPASFVGRPQNEYGLQWK(1)R	3	-0.37874	4	1.264	0.94	extracellular			GO:0016787 hydrolase activity; GO:0003824 catalytic activity;				IPR029058; IPR002018;	Alpha/Beta hydrolase fold; Carboxylesterase, type B;
A0A098DKT1	119	1.445	Up	K	Carboxylic ester hydrolase OS=Gibberella zeae (strain PH-1 / ATCC MYA-4620 / FGSC 9075 / NRRL 31084) OX=229533 GN=FG03687.1 PE=3 SV=1	FG03687.1	1	7.68952e-06	94.639	FSSPK(1)ALDEAWTGHR	2	-0.3481	4	1.277	0.884	extracellular			GO:0016787 hydrolase activity; GO:0003824 catalytic activity;				IPR029058; IPR002018;	Alpha/Beta hydrolase fold; Carboxylesterase, type B;
A0A098DKT1	528	1.418	Up	K	Carboxylic ester hydrolase OS=Gibberella zeae (strain PH-1 / ATCC MYA-4620 / FGSC 9075 / NRRL 31084) OX=229533 GN=FG03687.1 PE=3 SV=1	FG03687.1	1	8.09457e-07	100.62	GVGYTANPFEGK(1)PETFVQLADLMSK	4	0.73863	3	1.248	0.88	extracellular			GO:0016787 hydrolase activity; GO:0003824 catalytic activity;				IPR029058; IPR002018;	Alpha/Beta hydrolase fold; Carboxylesterase, type B;
A0A098DKT1	380	1.376	Up	K	Carboxylic ester hydrolase OS=Gibberella zeae (strain PH-1 / ATCC MYA-4620 / FGSC 9075 / NRRL 31084) OX=229533 GN=FG03687.1 PE=3 SV=1	FG03687.1	1	3.86012e-14	151.06	SGK(1)FAHVPLLMGNNFDEGTAYGK	3	-0.12152	4	1.258	0.914	extracellular			GO:0016787 hydrolase activity; GO:0003824 catalytic activity;				IPR029058; IPR002018;	Alpha/Beta hydrolase fold; Carboxylesterase, type B;
A0A098DLF1	56	1.58	Up	K	Vacuolar ATP synthase subunit D OS=Gibberella zeae OX=5518 GN=FGRA07_03318 PE=4 SV=1	FG04285.1	1	0.00215587	110.38	RIDEAK(1)RK	4	0.058746	4	1.281	0.811	cytoplasm	GO:0006810 transport; GO:0055085 transmembrane transport; GO:0051179 localization; GO:0051234 establishment of localization;		GO:0022804 active transmembrane transporter activity; GO:0015399 primary active transmembrane transporter activity; GO:0016817 hydrolase activity, acting on acid anhydrides; GO:0016787 hydrolase activity; GO:0017111 nucleoside-triphosphatase activity; GO:0016887 ATPase activity; GO:0015405 P-P-bond-hydrolysis-driven transmembrane transporter activity; GO:0016462 pyrophosphatase activity; GO:00426…	K02149	ATPeV1D, ATP6M; V-type H+-transporting ATPase subunit D	fgr00190 Oxidative phosphorylation - Fusarium graminearum; fgr01100 Metabolic pathways - Fusarium graminearum; fgr04145 Phagosome - Fusarium graminearum;
A0A098DLU6	54	0.757	Down	K	Virulence protein OS=Fusarium culmorum OX=5516 GN=FCULG_00007014 PE=4 SV=1	FG04445.1	1	0.000156624	87.942	FGTHK(1)INLHQR	4	0.83229	1	0.929	1.227	cytoskeleton							IPR029068; IPR004360;	Glyoxalase/Bleomycin resistance protein/Dihydroxybiphenyl dioxygenase; Glyoxalase/fosfomycin resistance/dioxygenase domain;
A0A098DMA2	232	0.739	Down	K	Superoxide dismutase 1 copper chaperone OS=Fusarium culmorum OX=5516 GN=FCULG_00006670 PE=4 SV=1	FG04124.1	1	2.20777e-05	99.927	GDLGLVEVGK(1)DGR	3	-0.87597	2	0.837	1.133	cytoplasm	GO:0006801 superoxide metabolic process; GO:0030001 metal ion transport; GO:0055114 oxidation-reduction process; GO:0044699 single-organism process; GO:0044237 cellular metabolic process; GO:0043085 positive regulation of catalytic activity; GO:0051234 establishment of localization; GO:0006810 transport; GO:0008152 metabolic process; GO:0072593 reactive oxygen species metabolic process; GO:000681…		GO:0016532 superoxide dismutase copper chaperone activity; GO:0030234 enzyme regulator activity; GO:0046914 transition metal ion binding; GO:0005488 binding; GO:0043167 ion binding; GO:0043169 cation binding; GO:0046872 metal ion binding; GO:0016530 metallochaperone activity; GO:0005507 copper ion binding; GO:0098772 molecular function regulator; GO:0016531 copper chaperone activity; GO:0008047 e…	K04569	CCS; copper chaperone for superoxide dismutase		IPR006121; IPR001424;	Heavy metal-associated domain, HMA; Superoxide dismutase, copper/zinc binding domain;
A0A098DMQ4	250	1.383	Up	K	Adenosine kinase OS=Fusarium culmorum OX=5516 GN=FCULG_00008428 PE=4 SV=1	FG06932.1	1	1.43619e-06	152.38	HLANLPK(1)ENSQR	2	0.71914	6	1.301	0.941	cytoplasm	GO:0009116 nucleoside metabolic process; GO:0042278 purine nucleoside metabolic process; GO:0009167 purine ribonucleoside monophosphate metabolic process; GO:0009117 nucleotide metabolic process; GO:0044699 single-organism process; GO:0046129 purine ribonucleoside biosynthetic process; GO:0009163 nucleoside biosynthetic process; GO:0009058 biosynthetic process; GO:0043174 nucleoside salvage; GO:0…		GO:0016301 kinase activity; GO:0019206 nucleoside kinase activity; GO:0016773 phosphotransferase activity, alcohol group as acceptor; GO:0003824 catalytic activity; GO:0019205 nucleobase-containing compound kinase activity; GO:0016740 transferase activity; GO:0004001 adenosine kinase activity; GO:0016772 transferase activity, transferring phosphorus-containing groups;	K00856	E2.7.1.20, ADK; adenosine kinase [EC:2.7.1.20]	fgr00230 Purine metabolism - Fusarium graminearum; fgr01100 Metabolic pathways - Fusarium graminearum;	IPR011611; IPR029056;	Carbohydrate kinase PfkB; Ribokinase-like;
A0A098DMQ4	239	1.336	Up	K	Adenosine kinase OS=Fusarium culmorum OX=5516 GN=FCULG_00008428 PE=4 SV=1	FG06932.1	1	0.0149209	76.221	EPK(1)DVAK	2	0.43116	1	1.212	0.907	cytoplasm	GO:0009116 nucleoside metabolic process; GO:0042278 purine nucleoside metabolic process; GO:0009167 purine ribonucleoside monophosphate metabolic process; GO:0009117 nucleotide metabolic process; GO:0044699 single-organism process; GO:0046129 purine ribonucleoside biosynthetic process; GO:0009163 nucleoside biosynthetic process; GO:0009058 biosynthetic process; GO:0043174 nucleoside salvage; GO:0…		GO:0016301 kinase activity; GO:0019206 nucleoside kinase activity; GO:0016773 phosphotransferase activity, alcohol group as acceptor; GO:0003824 catalytic activity; GO:0019205 nucleobase-containing compound kinase activity; GO:0016740 transferase activity; GO:0004001 adenosine kinase activity; GO:0016772 transferase activity, transferring phosphorus-containing groups;	K00856	E2.7.1.20, ADK; adenosine kinase [EC:2.7.1.20]	fgr00230 Purine metabolism - Fusarium graminearum; fgr01100 Metabolic pathways - Fusarium graminearum;	IPR011611; IPR029056;	Carbohydrate kinase PfkB; Ribokinase-like;
A0A098DMQ4	102	1.331	Up	K	Adenosine kinase OS=Fusarium culmorum OX=5516 GN=FCULG_00008428 PE=4 SV=1	FG06932.1	1	5.59879e-06	92.636	YSAILHDAVK(1)AAGLR	2	1.4907	3	1.239	0.931	cytoplasm	GO:0009116 nucleoside metabolic process; GO:0042278 purine nucleoside metabolic process; GO:0009167 purine ribonucleoside monophosphate metabolic process; GO:0009117 nucleotide metabolic process; GO:0044699 single-organism process; GO:0046129 purine ribonucleoside biosynthetic process; GO:0009163 nucleoside biosynthetic process; GO:0009058 biosynthetic process; GO:0043174 nucleoside salvage; GO:0…		GO:0016301 kinase activity; GO:0019206 nucleoside kinase activity; GO:0016773 phosphotransferase activity, alcohol group as acceptor; GO:0003824 catalytic activity; GO:0019205 nucleobase-containing compound kinase activity; GO:0016740 transferase activity; GO:0004001 adenosine kinase activity; GO:0016772 transferase activity, transferring phosphorus-containing groups;	K00856	E2.7.1.20, ADK; adenosine kinase [EC:2.7.1.20]	fgr00230 Purine metabolism - Fusarium graminearum; fgr01100 Metabolic pathways - Fusarium graminearum;	IPR011611; IPR029056;	Carbohydrate kinase PfkB; Ribokinase-like;
A0A098DMQ4	236	1.541	Up	K	Adenosine kinase OS=Fusarium culmorum OX=5516 GN=FCULG_00008428 PE=4 SV=1	FG06932.1	1	1.41002e-09	102.8	EVVDASAPFWDYIIGNETEAAAYAESHDLPSK(1)EPK	4	-0.38731	1	1.23	0.798	cytoplasm	GO:0009116 nucleoside metabolic process; GO:0042278 purine nucleoside metabolic process; GO:0009167 purine ribonucleoside monophosphate metabolic process; GO:0009117 nucleotide metabolic process; GO:0044699 single-organism process; GO:0046129 purine ribonucleoside biosynthetic process; GO:0009163 nucleoside biosynthetic process; GO:0009058 biosynthetic process; GO:0043174 nucleoside salvage; GO:0…		GO:0016301 kinase activity; GO:0019206 nucleoside kinase activity; GO:0016773 phosphotransferase activity, alcohol group as acceptor; GO:0003824 catalytic activity; GO:0019205 nucleobase-containing compound kinase activity; GO:0016740 transferase activity; GO:0004001 adenosine kinase activity; GO:0016772 transferase activity, transferring phosphorus-containing groups;	K00856	E2.7.1.20, ADK; adenosine kinase [EC:2.7.1.20]	fgr00230 Purine metabolism - Fusarium graminearum; fgr01100 Metabolic pathways - Fusarium graminearum;	IPR011611; IPR029056;	Carbohydrate kinase PfkB; Ribokinase-like;
A0A098DMQ4	341	1.493	Up	K	Adenosine kinase OS=Fusarium culmorum OX=5516 GN=FCULG_00008428 PE=4 SV=1	FG06932.1	1	0.0207383	44.641	LSIQELGPSYPFPK(1)QTYQAA	3	0.078999	1	1.444	0.967	cytoplasm	GO:0009116 nucleoside metabolic process; GO:0042278 purine nucleoside metabolic process; GO:0009167 purine ribonucleoside monophosphate metabolic process; GO:0009117 nucleotide metabolic process; GO:0044699 single-organism process; GO:0046129 purine ribonucleoside biosynthetic process; GO:0009163 nucleoside biosynthetic process; GO:0009058 biosynthetic process; GO:0043174 nucleoside salvage; GO:0…		GO:0016301 kinase activity; GO:0019206 nucleoside kinase activity; GO:0016773 phosphotransferase activity, alcohol group as acceptor; GO:0003824 catalytic activity; GO:0019205 nucleobase-containing compound kinase activity; GO:0016740 transferase activity; GO:0004001 adenosine kinase activity; GO:0016772 transferase activity, transferring phosphorus-containing groups;	K00856	E2.7.1.20, ADK; adenosine kinase [EC:2.7.1.20]	fgr00230 Purine metabolism - Fusarium graminearum; fgr01100 Metabolic pathways - Fusarium graminearum;	IPR011611; IPR029056;	Carbohydrate kinase PfkB; Ribokinase-like;
A0A098DMQ4	148	1.477	Up	K	Adenosine kinase OS=Fusarium culmorum OX=5516 GN=FCULG_00008428 PE=4 SV=1	FG06932.1	0.814982	3.14816e-09	123.65	SLCTDLGAANHYDLDHLK(0.815)K(0.185)PEIWK	4	-1.0853	3	1.289	0.873	cytoplasm	GO:0009116 nucleoside metabolic process; GO:0042278 purine nucleoside metabolic process; GO:0009167 purine ribonucleoside monophosphate metabolic process; GO:0009117 nucleotide metabolic process; GO:0044699 single-organism process; GO:0046129 purine ribonucleoside biosynthetic process; GO:0009163 nucleoside biosynthetic process; GO:0009058 biosynthetic process; GO:0043174 nucleoside salvage; GO:0…		GO:0016301 kinase activity; GO:0019206 nucleoside kinase activity; GO:0016773 phosphotransferase activity, alcohol group as acceptor; GO:0003824 catalytic activity; GO:0019205 nucleobase-containing compound kinase activity; GO:0016740 transferase activity; GO:0004001 adenosine kinase activity; GO:0016772 transferase activity, transferring phosphorus-containing groups;	K00856	E2.7.1.20, ADK; adenosine kinase [EC:2.7.1.20]	fgr00230 Purine metabolism - Fusarium graminearum; fgr01100 Metabolic pathways - Fusarium graminearum;	IPR011611; IPR029056;	Carbohydrate kinase PfkB; Ribokinase-like;
A0A098DMQ4	290	1.468	Up	K	Adenosine kinase OS=Fusarium culmorum OX=5516 GN=FCULG_00008428 PE=4 SV=1	FG06932.1	1	5.3566e-12	119.42	EFPVHAIETEK(1)INDTNGAGDAFAGGLLAGILQGK	4	-1.203	1	1.311	0.893	cytoplasm	GO:0009116 nucleoside metabolic process; GO:0042278 purine nucleoside metabolic process; GO:0009167 purine ribonucleoside monophosphate metabolic process; GO:0009117 nucleotide metabolic process; GO:0044699 single-organism process; GO:0046129 purine ribonucleoside biosynthetic process; GO:0009163 nucleoside biosynthetic process; GO:0009058 biosynthetic process; GO:0043174 nucleoside salvage; GO:0…		GO:0016301 kinase activity; GO:0019206 nucleoside kinase activity; GO:0016773 phosphotransferase activity, alcohol group as acceptor; GO:0003824 catalytic activity; GO:0019205 nucleobase-containing compound kinase activity; GO:0016740 transferase activity; GO:0004001 adenosine kinase activity; GO:0016772 transferase activity, transferring phosphorus-containing groups;	K00856	E2.7.1.20, ADK; adenosine kinase [EC:2.7.1.20]	fgr00230 Purine metabolism - Fusarium graminearum; fgr01100 Metabolic pathways - Fusarium graminearum;	IPR011611; IPR029056;	Carbohydrate kinase PfkB; Ribokinase-like;
A0A098DNE7	671	1.552	Up	K	Polarized growth protein rax2 OS=Fusarium culmorum OX=5516 GN=FCULG_00008292 PE=4 SV=1	FG07053.1	1	0.00280892	60.307	EDK(1)WSPLGAGVDGPVK	3	1.1761	1	1.33	0.857	extracellular		GO:0031224 intrinsic component of membrane; GO:0016020 membrane; GO:0016021 integral component of membrane; GO:0044425 membrane part;					IPR011043; IPR015915;	Galactose oxidase/kelch, beta-propeller; Kelch-type beta propeller;
A0A098DQC7	404	1.415	Up	K	Alpha 1,2-mannosyltransferase OS=Gibberella zeae OX=5518 GN=FGRA07_07356 PE=4 SV=1	FGRAMPH1_01T26567	1	0.000219339	69.47	K(1)EQIHFFEDIAYYHVPFTHCPTDEQR	5	0.53698	1	1.207	0.853	extracellular	GO:0097502 mannosylation; GO:0006486 protein glycosylation; GO:0043413 macromolecule glycosylation; GO:0009101 glycoprotein biosynthetic process; GO:0044267 cellular protein metabolic process; GO:0044763 single-organism cellular process; GO:0009100 glycoprotein metabolic process; GO:0044699 single-organism process; GO:0009058 biosynthetic process; GO:0044238 primary metabolic process; GO:0044237 …	GO:0031224 intrinsic component of membrane; GO:0016020 membrane; GO:0016021 integral component of membrane; GO:0044425 membrane part;	GO:0016757 transferase activity, transferring glycosyl groups; GO:0000030 mannosyltransferase activity; GO:0016758 transferase activity, transferring hexosyl groups; GO:0003824 catalytic activity; GO:0016740 transferase activity;	K10967	KTR1_3; alpha 1,2-mannosyltransferase [EC:2.4.1.-]	fgr00514 Other types of O-glycan biosynthesis - Fusarium graminearum;	IPR029044;	Nucleotide-diphospho-sugar transferases;
A0A098DQM6	295	1.391	Up	K	Putative Xaa-Pro aminopeptidase OS=Fusarium culmorum OX=5516 GN=FCULG_00008910 PE=3 SV=1	FG06496.1	1	3.851e-06	111.72	K(1)MSYDPIAAAGR	2	-0.15678	2	1.303	0.937	mitochondria	GO:0006508 proteolysis; GO:0008152 metabolic process; GO:0043170 macromolecule metabolic process; GO:0019538 protein metabolic process; GO:0044238 primary metabolic process; GO:0071704 organic substance metabolic process;		GO:0008233 peptidase activity; GO:0008238 exopeptidase activity; GO:0046914 transition metal ion binding; GO:0003824 catalytic activity; GO:0005488 binding; GO:0043167 ion binding; GO:0043169 cation binding; GO:0046872 metal ion binding; GO:0070011 peptidase activity, acting on L-amino acid peptides; GO:0004177 aminopeptidase activity; GO:0016787 hydrolase activity; GO:0030145 manganese ion bindi…	K14213	PEPD; Xaa-Pro dipeptidase [EC:3.4.13.9]		IPR007865; IPR029149; IPR000994; IPR028980;	Aminopeptidase P, N-terminal; Creatinase/Aminopeptidase P/Spt16, N-terminal; Peptidase M24; Creatinase/Aminopeptidase P, N-terminal;
A0A098DQM6	99	1.332	Up	K	Putative Xaa-Pro aminopeptidase OS=Fusarium culmorum OX=5516 GN=FCULG_00008910 PE=3 SV=1	FG06496.1	1	2.61807e-15	162.37	K(1)DVPDANGIIYLESQLTR	3	0.73531	2	1.26	0.946	mitochondria	GO:0006508 proteolysis; GO:0008152 metabolic process; GO:0043170 macromolecule metabolic process; GO:0019538 protein metabolic process; GO:0044238 primary metabolic process; GO:0071704 organic substance metabolic process;		GO:0008233 peptidase activity; GO:0008238 exopeptidase activity; GO:0046914 transition metal ion binding; GO:0003824 catalytic activity; GO:0005488 binding; GO:0043167 ion binding; GO:0043169 cation binding; GO:0046872 metal ion binding; GO:0070011 peptidase activity, acting on L-amino acid peptides; GO:0004177 aminopeptidase activity; GO:0016787 hydrolase activity; GO:0030145 manganese ion bindi…	K14213	PEPD; Xaa-Pro dipeptidase [EC:3.4.13.9]		IPR007865; IPR029149; IPR000994; IPR028980;	Aminopeptidase P, N-terminal; Creatinase/Aminopeptidase P/Spt16, N-terminal; Peptidase M24; Creatinase/Aminopeptidase P, N-terminal;
A0A098DQM6	364	1.322	Up	K	Putative Xaa-Pro aminopeptidase OS=Fusarium culmorum OX=5516 GN=FCULG_00008910 PE=3 SV=1	FG06496.1	1	1.52743e-05	107.79	HIYETVLK(1)MQK	4	-0.54056	3	1.22	0.923	mitochondria	GO:0006508 proteolysis; GO:0008152 metabolic process; GO:0043170 macromolecule metabolic process; GO:0019538 protein metabolic process; GO:0044238 primary metabolic process; GO:0071704 organic substance metabolic process;		GO:0008233 peptidase activity; GO:0008238 exopeptidase activity; GO:0046914 transition metal ion binding; GO:0003824 catalytic activity; GO:0005488 binding; GO:0043167 ion binding; GO:0043169 cation binding; GO:0046872 metal ion binding; GO:0070011 peptidase activity, acting on L-amino acid peptides; GO:0004177 aminopeptidase activity; GO:0016787 hydrolase activity; GO:0030145 manganese ion bindi…	K14213	PEPD; Xaa-Pro dipeptidase [EC:3.4.13.9]		IPR007865; IPR029149; IPR000994; IPR028980;	Aminopeptidase P, N-terminal; Creatinase/Aminopeptidase P/Spt16, N-terminal; Peptidase M24; Creatinase/Aminopeptidase P, N-terminal;
A0A098DQR8	143	0.656	Down	K	UPF0047 protein C4A8.02c OS=Fusarium culmorum OX=5516 GN=FCULG_00008456 PE=4 SV=1	FG06908.1	1	0.000528719	70.628	IAPAEGPK(1)GEALYR	3	0.54984	1	0.992	1.512	extracellular		GO:0031224 intrinsic component of membrane; GO:0016020 membrane; GO:0016021 integral component of membrane; GO:0044425 membrane part;
A0A098DR13	518	1.362	Up	K	Alpha-1,4 glucan phosphorylase OS=Gibberella zeae (strain PH-1 / ATCC MYA-4620 / FGSC 9075 / NRRL 31084) OX=229533 GN=FG09613.1 PE=3 SV=1	FG09613.1	1	2.98507e-08	117	TTIFK(1)DFVEIYGPDK	3	-0.054083	1	1.204	0.884	cytoplasm	GO:0008152 metabolic process; GO:0005975 carbohydrate metabolic process; GO:0044238 primary metabolic process; GO:0071704 organic substance metabolic process;		GO:0097159 organic cyclic compound binding; GO:1901363 heterocyclic compound binding; GO:0016758 transferase activity, transferring hexosyl groups; GO:0003824 catalytic activity; GO:0005488 binding; GO:0004645 phosphorylase activity; GO:0043167 ion binding; GO:0016757 transferase activity, transferring glycosyl groups; GO:0043168 anion binding; GO:0048037 cofactor binding; GO:0016740 transferase …	K00688	PYG, glgP; glycogen phosphorylase [EC:2.4.1.1]	fgr00500 Starch and sucrose metabolism - Fusarium graminearum; fgr01100 Metabolic pathways - Fusarium graminearum; fgr01110 Biosynthesis of secondary metabolites - Fusarium graminearum;
A0A098DR13	619	0.732	Down	K	Alpha-1,4 glucan phosphorylase OS=Gibberella zeae (strain PH-1 / ATCC MYA-4620 / FGSC 9075 / NRRL 31084) OX=229533 GN=FG09613.1 PE=3 SV=1	FG09613.1	1	0.000173798	80.316	SLVGVTVNPSALFDVQVK(1)R	3	2.4994	1	0.938	1.281	cytoplasm	GO:0008152 metabolic process; GO:0005975 carbohydrate metabolic process; GO:0044238 primary metabolic process; GO:0071704 organic substance metabolic process;		GO:0097159 organic cyclic compound binding; GO:1901363 heterocyclic compound binding; GO:0016758 transferase activity, transferring hexosyl groups; GO:0003824 catalytic activity; GO:0005488 binding; GO:0004645 phosphorylase activity; GO:0043167 ion binding; GO:0016757 transferase activity, transferring glycosyl groups; GO:0043168 anion binding; GO:0048037 cofactor binding; GO:0016740 transferase …	K00688	PYG, glgP; glycogen phosphorylase [EC:2.4.1.1]	fgr00500 Starch and sucrose metabolism - Fusarium graminearum; fgr01100 Metabolic pathways - Fusarium graminearum; fgr01110 Biosynthesis of secondary metabolites - Fusarium graminearum;
A0A098DR13	76	0.699	Down	K	Alpha-1,4 glucan phosphorylase OS=Gibberella zeae (strain PH-1 / ATCC MYA-4620 / FGSC 9075 / NRRL 31084) OX=229533 GN=FG09613.1 PE=3 SV=1	FG09613.1	1	8.65801e-06	98.508	GFTGK(1)DGFEQEVVR	2	3.0579	2	0.997	1.427	cytoplasm	GO:0008152 metabolic process; GO:0005975 carbohydrate metabolic process; GO:0044238 primary metabolic process; GO:0071704 organic substance metabolic process;		GO:0097159 organic cyclic compound binding; GO:1901363 heterocyclic compound binding; GO:0016758 transferase activity, transferring hexosyl groups; GO:0003824 catalytic activity; GO:0005488 binding; GO:0004645 phosphorylase activity; GO:0043167 ion binding; GO:0016757 transferase activity, transferring glycosyl groups; GO:0043168 anion binding; GO:0048037 cofactor binding; GO:0016740 transferase …	K00688	PYG, glgP; glycogen phosphorylase [EC:2.4.1.1]	fgr00500 Starch and sucrose metabolism - Fusarium graminearum; fgr01100 Metabolic pathways - Fusarium graminearum; fgr01110 Biosynthesis of secondary metabolites - Fusarium graminearum;
A0A098DR13	157	0.766	Down	K	Alpha-1,4 glucan phosphorylase OS=Gibberella zeae (strain PH-1 / ATCC MYA-4620 / FGSC 9075 / NRRL 31084) OX=229533 GN=FG09613.1 PE=3 SV=1	FG09613.1	1	7.86956e-09	119.96	ALDNAMLNVGQK(1)DIAK	3	0.28409	2	1.023	1.336	cytoplasm	GO:0008152 metabolic process; GO:0005975 carbohydrate metabolic process; GO:0044238 primary metabolic process; GO:0071704 organic substance metabolic process;		GO:0097159 organic cyclic compound binding; GO:1901363 heterocyclic compound binding; GO:0016758 transferase activity, transferring hexosyl groups; GO:0003824 catalytic activity; GO:0005488 binding; GO:0004645 phosphorylase activity; GO:0043167 ion binding; GO:0016757 transferase activity, transferring glycosyl groups; GO:0043168 anion binding; GO:0048037 cofactor binding; GO:0016740 transferase …	K00688	PYG, glgP; glycogen phosphorylase [EC:2.4.1.1]	fgr00500 Starch and sucrose metabolism - Fusarium graminearum; fgr01100 Metabolic pathways - Fusarium graminearum; fgr01110 Biosynthesis of secondary metabolites - Fusarium graminearum;
A0A098DRI1	426	0.568	Down	K	Guanine nucleotide exchange factor-like protein OS=Purpureocillium lilacinum OX=33203 GN=VFPFJ_05815 PE=4 SV=1	FG06652.1	1	0.00874773	77.533	YVTAVK(1)SR	2	0.5998	1	1.496	2.635	cytoplasm
A0A098DRL8	205	2.394	Up	K	Gamma interferon inducible lysosomal thiol reductase OS=Fusarium sporotrichioides OX=5514 GN=FSPOR_7633 PE=4 SV=1	FG09809.1	1	1.93901e-05	101.2	TADAGVTK(1)SATIR	2	0.1237	1	1.326	0.554	cytoskeleton		GO:0031224 intrinsic component of membrane; GO:0016020 membrane; GO:0016021 integral component of membrane; GO:0044425 membrane part;
A0A098DRL8	139	1.337	Up	K	Gamma interferon inducible lysosomal thiol reductase OS=Fusarium sporotrichioides OX=5514 GN=FSPOR_7633 PE=4 SV=1	FG09809.1	1	0.00921632	53.768	ELYPDPK(1)INLGFIMCLSR	3	-0.25682	1	1.304	0.975	cytoskeleton		GO:0031224 intrinsic component of membrane; GO:0016020 membrane; GO:0016021 integral component of membrane; GO:0044425 membrane part;
A0A098DS79	170	1.813	Up	K	Gamma-glutamyltransferase OS=Fusarium langsethiae OX=179993 GN=FLAG1_05016 PE=4 SV=1	FG09141.1	1	1.73019e-13	133.96	YGSLPWSQLVQPAIK(1)VAR	3	0.95006	1	1.336	0.737	extracellular	GO:0006790 sulfur compound metabolic process; GO:0006518 peptide metabolic process; GO:0006807 nitrogen compound metabolic process; GO:0043603 cellular amide metabolic process; GO:0044238 primary metabolic process; GO:0044237 cellular metabolic process; GO:0071704 organic substance metabolic process; GO:1901575 organic substance catabolic process; GO:0008152 metabolic process; GO:1901565 organoni…		GO:0070011 peptidase activity, acting on L-amino acid peptides; GO:0016787 hydrolase activity; GO:0008233 peptidase activity; GO:0008238 exopeptidase activity; GO:0036374 glutathione hydrolase activity; GO:0003824 catalytic activity; GO:0008242 omega peptidase activity;	K00681	ggt; gamma-glutamyltranspeptidase / glutathione hydrolase [EC:2.3.2.2 3.4.19.13]	fgr00430 Taurine and hypotaurine metabolism - Fusarium graminearum; fgr00460 Cyanoamino acid metabolism - Fusarium graminearum; fgr00480 Glutathione metabolism - Fusarium graminearum; fgr01100 Metabolic pathways - Fusarium graminearum;	IPR029055;	Nucleophile aminohydrolases, N-terminal;
A0A098DS79	474	1.492	Up	K	Gamma-glutamyltransferase OS=Fusarium langsethiae OX=179993 GN=FLAG1_05016 PE=4 SV=1	FG09141.1	1	1.99786e-35	211.14	RPLSSISTTIVEDADGK(1)VSLVTGSAGGSR	4	1.7354	3	1.386	0.929	extracellular	GO:0006790 sulfur compound metabolic process; GO:0006518 peptide metabolic process; GO:0006807 nitrogen compound metabolic process; GO:0043603 cellular amide metabolic process; GO:0044238 primary metabolic process; GO:0044237 cellular metabolic process; GO:0071704 organic substance metabolic process; GO:1901575 organic substance catabolic process; GO:0008152 metabolic process; GO:1901565 organoni…		GO:0070011 peptidase activity, acting on L-amino acid peptides; GO:0016787 hydrolase activity; GO:0008233 peptidase activity; GO:0008238 exopeptidase activity; GO:0036374 glutathione hydrolase activity; GO:0003824 catalytic activity; GO:0008242 omega peptidase activity;	K00681	ggt; gamma-glutamyltranspeptidase / glutathione hydrolase [EC:2.3.2.2 3.4.19.13]	fgr00430 Taurine and hypotaurine metabolism - Fusarium graminearum; fgr00460 Cyanoamino acid metabolism - Fusarium graminearum; fgr00480 Glutathione metabolism - Fusarium graminearum; fgr01100 Metabolic pathways - Fusarium graminearum;	IPR029055;	Nucleophile aminohydrolases, N-terminal;
A0A098DS79	376	1.411	Up	K	Gamma-glutamyltransferase OS=Fusarium langsethiae OX=179993 GN=FLAG1_05016 PE=4 SV=1	FG09141.1	1	0.00017323	124.42	ALALK(1)DYDPK	2	0.86973	3	1.359	0.963	extracellular	GO:0006790 sulfur compound metabolic process; GO:0006518 peptide metabolic process; GO:0006807 nitrogen compound metabolic process; GO:0043603 cellular amide metabolic process; GO:0044238 primary metabolic process; GO:0044237 cellular metabolic process; GO:0071704 organic substance metabolic process; GO:1901575 organic substance catabolic process; GO:0008152 metabolic process; GO:1901565 organoni…		GO:0070011 peptidase activity, acting on L-amino acid peptides; GO:0016787 hydrolase activity; GO:0008233 peptidase activity; GO:0008238 exopeptidase activity; GO:0036374 glutathione hydrolase activity; GO:0003824 catalytic activity; GO:0008242 omega peptidase activity;	K00681	ggt; gamma-glutamyltranspeptidase / glutathione hydrolase [EC:2.3.2.2 3.4.19.13]	fgr00430 Taurine and hypotaurine metabolism - Fusarium graminearum; fgr00460 Cyanoamino acid metabolism - Fusarium graminearum; fgr00480 Glutathione metabolism - Fusarium graminearum; fgr01100 Metabolic pathways - Fusarium graminearum;	IPR029055;	Nucleophile aminohydrolases, N-terminal;
A0A098DS79	259	1.423	Up	K	Gamma-glutamyltransferase OS=Fusarium langsethiae OX=179993 GN=FLAG1_05016 PE=4 SV=1	FG09141.1	1	0.00122392	73.927	EK(1)GIMTMDDLK	3	1.3208	7	1.275	0.896	extracellular	GO:0006790 sulfur compound metabolic process; GO:0006518 peptide metabolic process; GO:0006807 nitrogen compound metabolic process; GO:0043603 cellular amide metabolic process; GO:0044238 primary metabolic process; GO:0044237 cellular metabolic process; GO:0071704 organic substance metabolic process; GO:1901575 organic substance catabolic process; GO:0008152 metabolic process; GO:1901565 organoni…		GO:0070011 peptidase activity, acting on L-amino acid peptides; GO:0016787 hydrolase activity; GO:0008233 peptidase activity; GO:0008238 exopeptidase activity; GO:0036374 glutathione hydrolase activity; GO:0003824 catalytic activity; GO:0008242 omega peptidase activity;	K00681	ggt; gamma-glutamyltranspeptidase / glutathione hydrolase [EC:2.3.2.2 3.4.19.13]	fgr00430 Taurine and hypotaurine metabolism - Fusarium graminearum; fgr00460 Cyanoamino acid metabolism - Fusarium graminearum; fgr00480 Glutathione metabolism - Fusarium graminearum; fgr01100 Metabolic pathways - Fusarium graminearum;	IPR029055;	Nucleophile aminohydrolases, N-terminal;
A0A098DS79	138	1.871	Up	K	Gamma-glutamyltransferase OS=Fusarium langsethiae OX=179993 GN=FLAG1_05016 PE=4 SV=1	FG09141.1	1	1.35298e-05	89.831	NNVNESISGGK(1)ASGVPGELR	3	-0.2038	1	1.641	0.877	extracellular	GO:0006790 sulfur compound metabolic process; GO:0006518 peptide metabolic process; GO:0006807 nitrogen compound metabolic process; GO:0043603 cellular amide metabolic process; GO:0044238 primary metabolic process; GO:0044237 cellular metabolic process; GO:0071704 organic substance metabolic process; GO:1901575 organic substance catabolic process; GO:0008152 metabolic process; GO:1901565 organoni…		GO:0070011 peptidase activity, acting on L-amino acid peptides; GO:0016787 hydrolase activity; GO:0008233 peptidase activity; GO:0008238 exopeptidase activity; GO:0036374 glutathione hydrolase activity; GO:0003824 catalytic activity; GO:0008242 omega peptidase activity;	K00681	ggt; gamma-glutamyltranspeptidase / glutathione hydrolase [EC:2.3.2.2 3.4.19.13]	fgr00430 Taurine and hypotaurine metabolism - Fusarium graminearum; fgr00460 Cyanoamino acid metabolism - Fusarium graminearum; fgr00480 Glutathione metabolism - Fusarium graminearum; fgr01100 Metabolic pathways - Fusarium graminearum;	IPR029055;	Nucleophile aminohydrolases, N-terminal;
A0A098DT74	258	0.702	Down	K	Proteasome endopeptidase complex OS=Gibberella zeae (strain PH-1 / ATCC MYA-4620 / FGSC 9075 / NRRL 31084) OX=229533 GN=FG07282.1 PE=3 SV=1	FG07282.1	1	0.000999899	109.44	NYK(1)EDMNR	2	0.60675	3	1.347	1.919	cytoplasm	GO:0043632 modification-dependent macromolecule catabolic process; GO:0051603 proteolysis involved in cellular protein catabolic process; GO:0044265 cellular macromolecule catabolic process; GO:0044257 cellular protein catabolic process; GO:0019941 modification-dependent protein catabolic process; GO:0044267 cellular protein metabolic process; GO:0006511 ubiquitin-dependent protein catabolic proc…	GO:0043229 intracellular organelle; GO:0019773 proteasome core complex, alpha-subunit complex; GO:0000502 proteasome complex; GO:0005737 cytoplasm; GO:0032991 macromolecular complex; GO:0044424 intracellular part; GO:0005623 cell; GO:1905369 endopeptidase complex; GO:0043231 intracellular membrane-bounded organelle; GO:0043226 organelle; GO:0005634 nucleus; GO:1902494 catalytic complex; GO:000562…	GO:0004175 endopeptidase activity; GO:0004298 threonine-type endopeptidase activity; GO:0008233 peptidase activity; GO:0070003 threonine-type peptidase activity; GO:0003824 catalytic activity; GO:0070011 peptidase activity, acting on L-amino acid peptides; GO:0016787 hydrolase activity;	K02731	PSMA7; 20S proteasome subunit alpha 4 [EC:3.4.25.1]	fgr03050 Proteasome - Fusarium graminearum;	IPR000426; IPR029055;	Proteasome alpha-subunit, N-terminal domain; Nucleophile aminohydrolases, N-terminal;
A0A098DTU2	57	1.428	Up	K	Calcium-binding ncs-1 OS=Fusarium longipes OX=694270 GN=FLONG3_9345 PE=4 SV=1	FG09591.1	1	3.78055e-10	132.51	SGTIDFK(1)EFICALSVTSR	3	0.30321	1	1.164	0.815	cytoplasm			GO:0043169 cation binding; GO:0046872 metal ion binding; GO:0005509 calcium ion binding; GO:0005488 binding; GO:0043167 ion binding;	K19932	NCS1; neuronal calcium sensor 1		IPR011992; IPR002048;	EF-hand domain pair; EF-hand domain;
A0A098DVZ4	265	1.368	Up	K	Glyceraldehyde-3-phosphate dehydrogenase OS=Gibberella zeae (strain PH-1 / ATCC MYA-4620 / FGSC 9075 / NRRL 31084) OX=229533 GN=FGRAMPH1_01T19883 PE=3 SV=1	FGRAMPH1_01T19883	1	1.44447e-25	204.18	VINDK(1)FGIVEGLMTTVHSYTATQK	3	2.3883	9	1.196	0.874	cytoplasm	GO:0006757 ATP generation from ADP; GO:0009116 nucleoside metabolic process; GO:0042278 purine nucleoside metabolic process; GO:0006165 nucleoside diphosphate phosphorylation; GO:0046031 ADP metabolic process; GO:0019362 pyridine nucleotide metabolic process; GO:0006096 glycolytic process; GO:0009167 purine ribonucleoside monophosphate metabolic process; GO:0009117 nucleotide metabolic process; G…		GO:1901265 nucleoside phosphate binding; GO:0016903 oxidoreductase activity, acting on the aldehyde or oxo group of donors; GO:0000166 nucleotide binding; GO:0048037 cofactor binding; GO:0016491 oxidoreductase activity; GO:1901363 heterocyclic compound binding; GO:0097159 organic cyclic compound binding; GO:0016620 oxidoreductase activity, acting on the aldehyde or oxo group of donors, NAD or NAD…	K00134	GAPDH, gapA; glyceraldehyde 3-phosphate dehydrogenase [EC:1.2.1.12]	fgr00010 Glycolysis / Gluconeogenesis - Fusarium graminearum; fgr01100 Metabolic pathways - Fusarium graminearum; fgr01110 Biosynthesis of secondary metabolites - Fusarium graminearum; fgr01130 Biosynthesis of antibiotics - Fusarium graminearum; fgr01200 Carbon metabolism - Fusarium graminearum; fgr01230 Biosynthesis of amino acids - Fusarium graminearum;	IPR020829; IPR016040; IPR020828;	Glyceraldehyde 3-phosphate dehydrogenase, catalytic domain; NAD(P)-binding domain; Glyceraldehyde 3-phosphate dehydrogenase, NAD(P) binding domain;
A0A098DVZ4	216	0.71	Down	K	Glyceraldehyde-3-phosphate dehydrogenase OS=Gibberella zeae (strain PH-1 / ATCC MYA-4620 / FGSC 9075 / NRRL 31084) OX=229533 GN=FGRAMPH1_01T19883 PE=3 SV=1	FGRAMPH1_01T19883	1	8.63768e-09	110.98	K(1)VIISAPSADAPMYVVGVNENK	4	0.67733	3	0.849	1.195	cytoplasm	GO:0006757 ATP generation from ADP; GO:0009116 nucleoside metabolic process; GO:0042278 purine nucleoside metabolic process; GO:0006165 nucleoside diphosphate phosphorylation; GO:0046031 ADP metabolic process; GO:0019362 pyridine nucleotide metabolic process; GO:0006096 glycolytic process; GO:0009167 purine ribonucleoside monophosphate metabolic process; GO:0009117 nucleotide metabolic process; G…		GO:1901265 nucleoside phosphate binding; GO:0016903 oxidoreductase activity, acting on the aldehyde or oxo group of donors; GO:0000166 nucleotide binding; GO:0048037 cofactor binding; GO:0016491 oxidoreductase activity; GO:1901363 heterocyclic compound binding; GO:0097159 organic cyclic compound binding; GO:0016620 oxidoreductase activity, acting on the aldehyde or oxo group of donors, NAD or NAD…	K00134	GAPDH, gapA; glyceraldehyde 3-phosphate dehydrogenase [EC:1.2.1.12]	fgr00010 Glycolysis / Gluconeogenesis - Fusarium graminearum; fgr01100 Metabolic pathways - Fusarium graminearum; fgr01110 Biosynthesis of secondary metabolites - Fusarium graminearum; fgr01130 Biosynthesis of antibiotics - Fusarium graminearum; fgr01200 Carbon metabolism - Fusarium graminearum; fgr01230 Biosynthesis of amino acids - Fusarium graminearum;	IPR020829; IPR016040; IPR020828;	Glyceraldehyde 3-phosphate dehydrogenase, catalytic domain; NAD(P)-binding domain; Glyceraldehyde 3-phosphate dehydrogenase, NAD(P) binding domain;
A0A098DWQ5	276	1.756	Up	K	Related to kinetoplast-associated protein KAP OS=Fusarium oxysporum OX=5507 GN=FRV6_08117 PE=4 SV=1	FG07430.1	1	0.0298995	52.49	EK(1)YEAEMK	2	-0.0088333	1	1.136	0.647	nucleus
A0A098DWQ5	143	1.348	Up	K	Related to kinetoplast-associated protein KAP OS=Fusarium oxysporum OX=5507 GN=FRV6_08117 PE=4 SV=1	FG07430.1	1	0.00192627	84.31	QK(1)EAEAQIR	2	0.47913	1	1.318	0.978	nucleus
A0A098DWQ5	172	0.758	Down	K	Related to kinetoplast-associated protein KAP OS=Fusarium oxysporum OX=5507 GN=FRV6_08117 PE=4 SV=1	FG07430.1	1	0.00119993	109.66	LAQEEAK(1)K	2	0.090604	1	0.917	1.209	nucleus
A0A098DWQ5	375	0.624	Down	K	Related to kinetoplast-associated protein KAP OS=Fusarium oxysporum OX=5507 GN=FRV6_08117 PE=4 SV=1	FG07430.1	1	1.32818e-09	135.47	ALQEEAAAK(1)AAAAQK	2	-0.083681	2	0.873	1.399	nucleus
A0A098DWQ5	247	2.281	Up	K	Related to kinetoplast-associated protein KAP OS=Fusarium oxysporum OX=5507 GN=FRV6_08117 PE=4 SV=1	FG07430.1	1	0.0178829	76.679	K(1)FEAAAK	2	1.1654	1	1.284	0.563	nucleus
A0A098DY09	731	1.45	Up	K	Cysteinyl-tRNA synthetase OS=Gibberella zeae OX=5518 GN=FGRA07_06250 PE=3 SV=1	FG05963.1	1	0.000917336	123.86	EK(1)ADQEAR	2	0.020944	1	1.364	0.941	cytoplasm	GO:0006518 peptide metabolic process; GO:0006725 cellular aromatic compound metabolic process; GO:0044267 cellular protein metabolic process; GO:0044699 single-organism process; GO:0009058 biosynthetic process; GO:0006423 cysteinyl-tRNA aminoacylation; GO:1901566 organonitrogen compound biosynthetic process; GO:0043039 tRNA aminoacylation; GO:0044237 cellular metabolic process; GO:0071704 organic…	GO:0044424 intracellular part; GO:0005623 cell; GO:0044464 cell part; GO:0005622 intracellular; GO:0005737 cytoplasm;	GO:0016876 ligase activity, forming aminoacyl-tRNA and related compounds; GO:0005524 ATP binding; GO:1901265 nucleoside phosphate binding; GO:0016875 ligase activity, forming carbon-oxygen bonds; GO:0001882 nucleoside binding; GO:0043167 ion binding; GO:0016874 ligase activity; GO:0000166 nucleotide binding; GO:0097159 organic cyclic compound binding; GO:1901363 heterocyclic compound binding; GO:…	K01883	CARS, cysS; cysteinyl-tRNA synthetase [EC:6.1.1.16]	fgr00970 Aminoacyl-tRNA biosynthesis - Fusarium graminearum;	IPR014729; IPR032678; IPR015273; IPR009080;	Rossmann-like alpha/beta/alpha sandwich fold; tRNA synthetases class I, catalytic domain; Cysteinyl-tRNA synthetase, class Ia, DALR; Aminoacyl-tRNA synthetase, class Ia, anticodon-binding;
A0A098DYQ0	205	1.468	Up	K	Related to cocaine esterase OS=Fusarium oxysporum OX=5507 GN=FRV6_10567 PE=4 SV=1	FG04958.1	1	0.000868176	62.278	RLESGGFYAK(1)EWHENQR	4	0.55346	1	1.254	0.854	cytoskeleton	GO:0006508 proteolysis; GO:0008152 metabolic process; GO:0043170 macromolecule metabolic process; GO:0019538 protein metabolic process; GO:0044238 primary metabolic process; GO:0071704 organic substance metabolic process;		GO:0008233 peptidase activity; GO:0008238 exopeptidase activity; GO:0003824 catalytic activity; GO:0008239 dipeptidyl-peptidase activity; GO:0070011 peptidase activity, acting on L-amino acid peptides; GO:0016787 hydrolase activity; GO:0004177 aminopeptidase activity;				IPR013736; IPR029058; IPR000383; IPR008979;	Xaa-Pro dipeptidyl-peptidase, C-terminal; Alpha/Beta hydrolase fold; Xaa-Pro dipeptidyl-peptidase-like domain; Galactose-binding domain-like;
A0A098E2E9	656	1.657	Up	K	Dipeptidyl peptidase 3 OS=Clohesyomyces aquaticus OX=1231657 GN=BCR34DRAFT_496304 PE=3 SV=1	FGRAMPH1_01T21041	1	0.0451471	43.297	AAVEATK(1)GPR	2	0.47019	1	1.312	0.792	cytoplasm				K01277	DPP3; dipeptidyl-peptidase III [EC:3.4.14.4]
A0A098E2E9	559	1.458	Up	K	Dipeptidyl peptidase 3 OS=Clohesyomyces aquaticus OX=1231657 GN=BCR34DRAFT_496304 PE=3 SV=1	FGRAMPH1_01T21041	1	0.028638	46.796	K(1)WGQVHDQAR	3	1.2657	1	1.322	0.907	cytoplasm				K01277	DPP3; dipeptidyl-peptidase III [EC:3.4.14.4]
A0A098E2E9	233	1.369	Up	K	Dipeptidyl peptidase 3 OS=Clohesyomyces aquaticus OX=1231657 GN=BCR34DRAFT_496304 PE=3 SV=1	FGRAMPH1_01T21041	1	0.000239096	79.337	VIVK(1)YGDHSDDLSR	3	0.55421	1	1.221	0.892	cytoplasm				K01277	DPP3; dipeptidyl-peptidase III [EC:3.4.14.4]
A0A098E2E9	250	1.497	Up	K	Dipeptidyl peptidase 3 OS=Clohesyomyces aquaticus OX=1231657 GN=BCR34DRAFT_496304 PE=3 SV=1	FGRAMPH1_01T21041	1	0.000240062	109.79	ICDSLAK(1)AK	2	0.36354	1	1.299	0.868	cytoplasm				K01277	DPP3; dipeptidyl-peptidase III [EC:3.4.14.4]
A0A098E4T8	238	0.681	Down	K	2,3-bisphosphoglycerate-independent phosphoglycerate mutase OS=Gibberella zeae OX=5518 GN=FGRA07_06162 PE=3 SV=1	FG06055.1	1	0.0155835	42.73	YEQGGDMNK(1)DEFLTPIIVGGDDRR	3	0.52824	1	1.056	1.55	cytoplasm	GO:0046365 monosaccharide catabolic process; GO:0044724 single-organism carbohydrate catabolic process; GO:0044712 single-organism catabolic process; GO:0044281 small molecule metabolic process; GO:0044699 single-organism process; GO:0044282 small molecule catabolic process; GO:0044238 primary metabolic process; GO:0005975 carbohydrate metabolic process; GO:0071704 organic substance metabolic pro…	GO:0044424 intracellular part; GO:0005623 cell; GO:0044464 cell part; GO:0005622 intracellular; GO:0005737 cytoplasm;	GO:0016853 isomerase activity; GO:0046914 transition metal ion binding; GO:0003824 catalytic activity; GO:0005488 binding; GO:0016868 intramolecular transferase activity, phosphotransferases; GO:0043167 ion binding; GO:0043169 cation binding; GO:0046872 metal ion binding; GO:0004619 phosphoglycerate mutase activity; GO:0016866 intramolecular transferase activity; GO:0030145 manganese ion binding;	K15633	gpmI; 2,3-bisphosphoglycerate-independent phosphoglycerate mutase [EC:5.4.2.12]	fgr00010 Glycolysis / Gluconeogenesis - Fusarium graminearum; fgr00260 Glycine, serine and threonine metabolism - Fusarium graminearum; fgr00680 Methane metabolism - Fusarium graminearum; fgr01100 Metabolic pathways - Fusarium graminearum; fgr01110 Biosynthesis of secondary metabolites - Fusarium graminearum; fgr01130 Biosynthesis of antibiotics - Fusarium graminearum; fgr01200 Carbon metabolism …	IPR017849; IPR006124; IPR011258; IPR017850;	Alkaline phosphatase-like, alpha/beta/alpha; Metalloenzyme; BPG-independent PGAM, N-terminal; Alkaline-phosphatase-like, core domain;
A0A098E4T8	227	0.752	Down	K	2,3-bisphosphoglycerate-independent phosphoglycerate mutase OS=Gibberella zeae OX=5518 GN=FGRA07_06162 PE=3 SV=1	FG06055.1	1	2.21063e-16	164.53	GLILGEGEASEDPVATVK(1)AR	3	0.68847	1	1.033	1.374	cytoplasm	GO:0046365 monosaccharide catabolic process; GO:0044724 single-organism carbohydrate catabolic process; GO:0044712 single-organism catabolic process; GO:0044281 small molecule metabolic process; GO:0044699 single-organism process; GO:0044282 small molecule catabolic process; GO:0044238 primary metabolic process; GO:0005975 carbohydrate metabolic process; GO:0071704 organic substance metabolic pro…	GO:0044424 intracellular part; GO:0005623 cell; GO:0044464 cell part; GO:0005622 intracellular; GO:0005737 cytoplasm;	GO:0016853 isomerase activity; GO:0046914 transition metal ion binding; GO:0003824 catalytic activity; GO:0005488 binding; GO:0016868 intramolecular transferase activity, phosphotransferases; GO:0043167 ion binding; GO:0043169 cation binding; GO:0046872 metal ion binding; GO:0004619 phosphoglycerate mutase activity; GO:0016866 intramolecular transferase activity; GO:0030145 manganese ion binding;	K15633	gpmI; 2,3-bisphosphoglycerate-independent phosphoglycerate mutase [EC:5.4.2.12]	fgr00010 Glycolysis / Gluconeogenesis - Fusarium graminearum; fgr00260 Glycine, serine and threonine metabolism - Fusarium graminearum; fgr00680 Methane metabolism - Fusarium graminearum; fgr01100 Metabolic pathways - Fusarium graminearum; fgr01110 Biosynthesis of secondary metabolites - Fusarium graminearum; fgr01130 Biosynthesis of antibiotics - Fusarium graminearum; fgr01200 Carbon metabolism …	IPR017849; IPR006124; IPR011258; IPR017850;	Alkaline phosphatase-like, alpha/beta/alpha; Metalloenzyme; BPG-independent PGAM, N-terminal; Alkaline-phosphatase-like, core domain;
A0A098E4T8	143	1.445	Up	K	2,3-bisphosphoglycerate-independent phosphoglycerate mutase OS=Gibberella zeae OX=5518 GN=FGRA07_06162 PE=3 SV=1	FG06055.1	1	0.000578413	102.52	AAK(1)EYGVPK	3	0.84448	3	1.347	0.932	cytoplasm	GO:0046365 monosaccharide catabolic process; GO:0044724 single-organism carbohydrate catabolic process; GO:0044712 single-organism catabolic process; GO:0044281 small molecule metabolic process; GO:0044699 single-organism process; GO:0044282 small molecule catabolic process; GO:0044238 primary metabolic process; GO:0005975 carbohydrate metabolic process; GO:0071704 organic substance metabolic pro…	GO:0044424 intracellular part; GO:0005623 cell; GO:0044464 cell part; GO:0005622 intracellular; GO:0005737 cytoplasm;	GO:0016853 isomerase activity; GO:0046914 transition metal ion binding; GO:0003824 catalytic activity; GO:0005488 binding; GO:0016868 intramolecular transferase activity, phosphotransferases; GO:0043167 ion binding; GO:0043169 cation binding; GO:0046872 metal ion binding; GO:0004619 phosphoglycerate mutase activity; GO:0016866 intramolecular transferase activity; GO:0030145 manganese ion binding;	K15633	gpmI; 2,3-bisphosphoglycerate-independent phosphoglycerate mutase [EC:5.4.2.12]	fgr00010 Glycolysis / Gluconeogenesis - Fusarium graminearum; fgr00260 Glycine, serine and threonine metabolism - Fusarium graminearum; fgr00680 Methane metabolism - Fusarium graminearum; fgr01100 Metabolic pathways - Fusarium graminearum; fgr01110 Biosynthesis of secondary metabolites - Fusarium graminearum; fgr01130 Biosynthesis of antibiotics - Fusarium graminearum; fgr01200 Carbon metabolism …	IPR017849; IPR006124; IPR011258; IPR017850;	Alkaline phosphatase-like, alpha/beta/alpha; Metalloenzyme; BPG-independent PGAM, N-terminal; Alkaline-phosphatase-like, core domain;
A0A098E4T8	178	0.67	Down	K	2,3-bisphosphoglycerate-independent phosphoglycerate mutase OS=Gibberella zeae OX=5518 GN=FGRA07_06162 PE=3 SV=1	FG06055.1	1	7.91552e-06	83.467	SGAGYMQELVDNIK(1)EIGVGEIGTVVGR	3	-0.8936	1	1.112	1.66	cytoplasm	GO:0046365 monosaccharide catabolic process; GO:0044724 single-organism carbohydrate catabolic process; GO:0044712 single-organism catabolic process; GO:0044281 small molecule metabolic process; GO:0044699 single-organism process; GO:0044282 small molecule catabolic process; GO:0044238 primary metabolic process; GO:0005975 carbohydrate metabolic process; GO:0071704 organic substance metabolic pro…	GO:0044424 intracellular part; GO:0005623 cell; GO:0044464 cell part; GO:0005622 intracellular; GO:0005737 cytoplasm;	GO:0016853 isomerase activity; GO:0046914 transition metal ion binding; GO:0003824 catalytic activity; GO:0005488 binding; GO:0016868 intramolecular transferase activity, phosphotransferases; GO:0043167 ion binding; GO:0043169 cation binding; GO:0046872 metal ion binding; GO:0004619 phosphoglycerate mutase activity; GO:0016866 intramolecular transferase activity; GO:0030145 manganese ion binding;	K15633	gpmI; 2,3-bisphosphoglycerate-independent phosphoglycerate mutase [EC:5.4.2.12]	fgr00010 Glycolysis / Gluconeogenesis - Fusarium graminearum; fgr00260 Glycine, serine and threonine metabolism - Fusarium graminearum; fgr00680 Methane metabolism - Fusarium graminearum; fgr01100 Metabolic pathways - Fusarium graminearum; fgr01110 Biosynthesis of secondary metabolites - Fusarium graminearum; fgr01130 Biosynthesis of antibiotics - Fusarium graminearum; fgr01200 Carbon metabolism …	IPR017849; IPR006124; IPR011258; IPR017850;	Alkaline phosphatase-like, alpha/beta/alpha; Metalloenzyme; BPG-independent PGAM, N-terminal; Alkaline-phosphatase-like, core domain;
A0A098E587	98	1.72	Up	K	Succinyl-:3-ketoacid-coenzyme a mitochondrial OS=Fusarium longipes OX=694270 GN=FLONG3_3018 PE=4 SV=1	FGRAMPH1_01T21369	1	0.000373098	99.688	GAVVK(1)DISAE	2	0.54339	1	1.421	0.826	cytoskeleton		GO:0031224 intrinsic component of membrane; GO:0016020 membrane; GO:0016021 integral component of membrane; GO:0044425 membrane part;		K11578	ZW10, DSL1; protein transport protein DSL1/ZW10
A0A098E587	34	1.463	Up	K	Succinyl-:3-ketoacid-coenzyme a mitochondrial OS=Fusarium longipes OX=694270 GN=FLONG3_3018 PE=4 SV=1	FGRAMPH1_01T21369	1	1.40837e-06	106.75	K(1)EITYAFDTVDDWQASLK	4	-0.0020387	2	1.32	0.902	cytoskeleton		GO:0031224 intrinsic component of membrane; GO:0016020 membrane; GO:0016021 integral component of membrane; GO:0044425 membrane part;		K11578	ZW10, DSL1; protein transport protein DSL1/ZW10
A0A098E587	88	1.455	Up	K	Succinyl-:3-ketoacid-coenzyme a mitochondrial OS=Fusarium longipes OX=694270 GN=FLONG3_3018 PE=4 SV=1	FGRAMPH1_01T21369	1	0.0047367	57.798	TMPPTYYPPPMTQQAIDK(1)LK	3	0.33828	1	1.305	0.897	cytoskeleton		GO:0031224 intrinsic component of membrane; GO:0016020 membrane; GO:0016021 integral component of membrane; GO:0044425 membrane part;		K11578	ZW10, DSL1; protein transport protein DSL1/ZW10
A0A0E0RRY2	92	1.424	Up	K	Peptide hydrolase OS=Gibberella zeae (strain PH-1 / ATCC MYA-4620 / FGSC 9075 / NRRL 31084) OX=229533 GN=FG01818.1 PE=3 SV=1	FG01818.1	1	1.39893e-06	144.55	ALLPK(1)LSQANLR	3	0.40711	2	1.192	0.837	extracellular	GO:0006508 proteolysis; GO:0008152 metabolic process; GO:0043170 macromolecule metabolic process; GO:0019538 protein metabolic process; GO:0044238 primary metabolic process; GO:0071704 organic substance metabolic process;		GO:0008233 peptidase activity; GO:0003824 catalytic activity; GO:0005488 binding; GO:0043167 ion binding; GO:0043169 cation binding; GO:0046872 metal ion binding; GO:0016787 hydrolase activity;	K05994	E3.4.11.10; bacterial leucyl aminopeptidase [EC:3.4.11.10]		IPR007484;	Peptidase M28;
A0A0E0RU55	67	1.786	Up	K	Ribose-5-phosphate isomerase OS=Fusarium culmorum OX=5516 GN=FCULG_00011342 PE=4 SV=1	FG02480.1	1	0.000119582	80.102	GMTFIPTGSQSK(1)GLIR	2	1.8123	2	1.434	0.803	cytoplasm	GO:0006739 NADP metabolic process; GO:0019362 pyridine nucleotide metabolic process; GO:0006725 cellular aromatic compound metabolic process; GO:0046496 nicotinamide nucleotide metabolic process; GO:0009117 nucleotide metabolic process; GO:0044699 single-organism process; GO:0072524 pyridine-containing compound metabolic process; GO:0044237 cellular metabolic process; GO:0006796 phosphate-contain…		GO:0016853 isomerase activity; GO:0016860 intramolecular oxidoreductase activity; GO:0004751 ribose-5-phosphate isomerase activity; GO:0003824 catalytic activity; GO:0016861 intramolecular oxidoreductase activity, interconverting aldoses and ketoses;	K01807	rpiA; ribose 5-phosphate isomerase A [EC:5.3.1.6]	fgr00030 Pentose phosphate pathway - Fusarium graminearum; fgr01100 Metabolic pathways - Fusarium graminearum; fgr01110 Biosynthesis of secondary metabolites - Fusarium graminearum; fgr01130 Biosynthesis of antibiotics - Fusarium graminearum; fgr01200 Carbon metabolism - Fusarium graminearum; fgr01230 Biosynthesis of amino acids - Fusarium graminearum;
A0A0E0RU55	129	1.405	Up	K	Ribose-5-phosphate isomerase OS=Fusarium culmorum OX=5516 GN=FCULG_00011342 PE=4 SV=1	FG02480.1	1	0.00484182	77.662	K(1)FIAVADYR	3	-0.69726	2	1.35	0.961	cytoplasm	GO:0006739 NADP metabolic process; GO:0019362 pyridine nucleotide metabolic process; GO:0006725 cellular aromatic compound metabolic process; GO:0046496 nicotinamide nucleotide metabolic process; GO:0009117 nucleotide metabolic process; GO:0044699 single-organism process; GO:0072524 pyridine-containing compound metabolic process; GO:0044237 cellular metabolic process; GO:0006796 phosphate-contain…		GO:0016853 isomerase activity; GO:0016860 intramolecular oxidoreductase activity; GO:0004751 ribose-5-phosphate isomerase activity; GO:0003824 catalytic activity; GO:0016861 intramolecular oxidoreductase activity, interconverting aldoses and ketoses;	K01807	rpiA; ribose 5-phosphate isomerase A [EC:5.3.1.6]	fgr00030 Pentose phosphate pathway - Fusarium graminearum; fgr01100 Metabolic pathways - Fusarium graminearum; fgr01110 Biosynthesis of secondary metabolites - Fusarium graminearum; fgr01130 Biosynthesis of antibiotics - Fusarium graminearum; fgr01200 Carbon metabolism - Fusarium graminearum; fgr01230 Biosynthesis of amino acids - Fusarium graminearum;
A0A0E0RU55	121	1.364	Up	K	Ribose-5-phosphate isomerase OS=Fusarium culmorum OX=5516 GN=FCULG_00011342 PE=4 SV=1	FG02480.1	1	1.8372e-05	85.493	GGGACLFQEK(1)LVAIAAK	3	0.30856	1	1.234	0.905	cytoplasm	GO:0006739 NADP metabolic process; GO:0019362 pyridine nucleotide metabolic process; GO:0006725 cellular aromatic compound metabolic process; GO:0046496 nicotinamide nucleotide metabolic process; GO:0009117 nucleotide metabolic process; GO:0044699 single-organism process; GO:0072524 pyridine-containing compound metabolic process; GO:0044237 cellular metabolic process; GO:0006796 phosphate-contain…		GO:0016853 isomerase activity; GO:0016860 intramolecular oxidoreductase activity; GO:0004751 ribose-5-phosphate isomerase activity; GO:0003824 catalytic activity; GO:0016861 intramolecular oxidoreductase activity, interconverting aldoses and ketoses;	K01807	rpiA; ribose 5-phosphate isomerase A [EC:5.3.1.6]	fgr00030 Pentose phosphate pathway - Fusarium graminearum; fgr01100 Metabolic pathways - Fusarium graminearum; fgr01110 Biosynthesis of secondary metabolites - Fusarium graminearum; fgr01130 Biosynthesis of antibiotics - Fusarium graminearum; fgr01200 Carbon metabolism - Fusarium graminearum; fgr01230 Biosynthesis of amino acids - Fusarium graminearum;
A0A0E0RU55	55	1.339	Up	K	Ribose-5-phosphate isomerase OS=Fusarium culmorum OX=5516 GN=FCULG_00011342 PE=4 SV=1	FG02480.1	1	5.91224e-06	92.39	GPEFYK(1)GMTFIPTGSQSK	3	0.29386	1	1.204	0.899	cytoplasm	GO:0006739 NADP metabolic process; GO:0019362 pyridine nucleotide metabolic process; GO:0006725 cellular aromatic compound metabolic process; GO:0046496 nicotinamide nucleotide metabolic process; GO:0009117 nucleotide metabolic process; GO:0044699 single-organism process; GO:0072524 pyridine-containing compound metabolic process; GO:0044237 cellular metabolic process; GO:0006796 phosphate-contain…		GO:0016853 isomerase activity; GO:0016860 intramolecular oxidoreductase activity; GO:0004751 ribose-5-phosphate isomerase activity; GO:0003824 catalytic activity; GO:0016861 intramolecular oxidoreductase activity, interconverting aldoses and ketoses;	K01807	rpiA; ribose 5-phosphate isomerase A [EC:5.3.1.6]	fgr00030 Pentose phosphate pathway - Fusarium graminearum; fgr01100 Metabolic pathways - Fusarium graminearum; fgr01110 Biosynthesis of secondary metabolites - Fusarium graminearum; fgr01130 Biosynthesis of antibiotics - Fusarium graminearum; fgr01200 Carbon metabolism - Fusarium graminearum; fgr01230 Biosynthesis of amino acids - Fusarium graminearum;
A0A0E0RV94	2778	1.306	Up	K	Ribosomal protein L19 OS=Gibberella zeae (strain PH-1 / ATCC MYA-4620 / FGSC 9075 / NRRL 31084) OX=229533 GN=FG09874.1 PE=3 SV=1	FG09874.1	1	0.00128563	120.65	RLLVK(1)YR	3	-0.61155	1	1.337	1.024	cytoplasm	GO:0006518 peptide metabolic process; GO:0010608 posttranscriptional regulation of gene expression; GO:0009058 biosynthetic process; GO:0044237 cellular metabolic process; GO:0008152 metabolic process; GO:0009893 positive regulation of metabolic process; GO:0044093 positive regulation of molecular function; GO:0010562 positive regulation of phosphorus metabolic process; GO:0042327 positive regula…	GO:0005840 ribosome; GO:0043229 intracellular organelle; GO:0043232 intracellular non-membrane-bounded organelle; GO:0022625 cytosolic large ribosomal subunit; GO:0044446 intracellular organelle part; GO:0005737 cytoplasm; GO:0032991 macromolecular complex; GO:0044424 intracellular part; GO:0005829 cytosol; GO:0005623 cell; GO:0044422 organelle part; GO:0043228 non-membrane-bounded organelle; GO:…	GO:0043022 ribosome binding; GO:0030234 enzyme regulator activity; GO:0005488 binding; GO:0019901 protein kinase binding; GO:0044877 macromolecular complex binding; GO:0005515 protein binding; GO:0019887 protein kinase regulator activity; GO:0019207 kinase regulator activity; GO:0098772 molecular function regulator; GO:0019900 kinase binding; GO:0003735 structural constituent of ribosome; GO:0005…				IPR000196; IPR034085; IPR033935; IPR022716; IPR015972; IPR011989; IPR015974; IPR016024;	Ribosomal protein L19/L19e; TOG domain; Ribosomal protein L19, eukaryotic; Gcn1, N-terminal; Ribosomal protein L19/L19e, domain 1; Armadillo-like helical; Ribosomal protein L19/L19e, domain 3; Armadillo-type fold;
A0A0E0RV94	2784	1.368	Up	K	Ribosomal protein L19 OS=Gibberella zeae (strain PH-1 / ATCC MYA-4620 / FGSC 9075 / NRRL 31084) OX=229533 GN=FG09874.1 PE=3 SV=1	FG09874.1	1	0.0178099	72.928	ASGK(1)IDK	2	-0.44974	1	1.335	0.976	cytoplasm	GO:0006518 peptide metabolic process; GO:0010608 posttranscriptional regulation of gene expression; GO:0009058 biosynthetic process; GO:0044237 cellular metabolic process; GO:0008152 metabolic process; GO:0009893 positive regulation of metabolic process; GO:0044093 positive regulation of molecular function; GO:0010562 positive regulation of phosphorus metabolic process; GO:0042327 positive regula…	GO:0005840 ribosome; GO:0043229 intracellular organelle; GO:0043232 intracellular non-membrane-bounded organelle; GO:0022625 cytosolic large ribosomal subunit; GO:0044446 intracellular organelle part; GO:0005737 cytoplasm; GO:0032991 macromolecular complex; GO:0044424 intracellular part; GO:0005829 cytosol; GO:0005623 cell; GO:0044422 organelle part; GO:0043228 non-membrane-bounded organelle; GO:…	GO:0043022 ribosome binding; GO:0030234 enzyme regulator activity; GO:0005488 binding; GO:0019901 protein kinase binding; GO:0044877 macromolecular complex binding; GO:0005515 protein binding; GO:0019887 protein kinase regulator activity; GO:0019207 kinase regulator activity; GO:0098772 molecular function regulator; GO:0019900 kinase binding; GO:0003735 structural constituent of ribosome; GO:0005…				IPR000196; IPR034085; IPR033935; IPR022716; IPR015972; IPR011989; IPR015974; IPR016024;	Ribosomal protein L19/L19e; TOG domain; Ribosomal protein L19, eukaryotic; Gcn1, N-terminal; Ribosomal protein L19/L19e, domain 1; Armadillo-like helical; Ribosomal protein L19/L19e, domain 3; Armadillo-type fold;
A0A0E0S218	121	1.519	Up	K	Putative Rieske 2Fe-2S iron-sulfur protein YhfW (Fragment) OS=Fusarium culmorum OX=5516 GN=FCULG_00005258 PE=4 SV=1	FG02859.1	1	0.000338649	93.843	LVK(1)EHESFGK	3	0.87698	1	1.385	0.912	cytoplasm							IPR000782;	FAS1 domain;
A0A0E0S5J3	60	0.604	Down	K	Lysophospholipase OS=Gibberella zeae (strain PH-1 / ATCC MYA-4620 / FGSC 9075 / NRRL 31084) OX=229533 GN=FG03875.1 PE=3 SV=1	FG03875.1	1	1.65191e-05	107.12	VVDCPSTRPK(1)VR	3	-2.2416	1	0.895	1.482	extracellular	GO:0016042 lipid catabolic process; GO:0046434 organophosphate catabolic process; GO:0044712 single-organism catabolic process; GO:0044763 single-organism cellular process; GO:0044699 single-organism process; GO:0044255 cellular lipid metabolic process; GO:0044238 primary metabolic process; GO:0044237 cellular metabolic process; GO:0006796 phosphate-containing compound metabolic process; GO:00717…		GO:0004622 lysophospholipase activity; GO:0004620 phospholipase activity; GO:0016787 hydrolase activity; GO:0052689 carboxylic ester hydrolase activity; GO:0016298 lipase activity; GO:0003824 catalytic activity; GO:0016788 hydrolase activity, acting on ester bonds;	K13333	PLB; lysophospholipase [EC:3.1.1.5]	fgr00564 Glycerophospholipid metabolism - Fusarium graminearum;	IPR016035; IPR002642;	Acyl transferase/acyl hydrolase/lysophospholipase; Lysophospholipase, catalytic domain;
A0A0E0S5J3	101	1.375	Up	K	Lysophospholipase OS=Gibberella zeae (strain PH-1 / ATCC MYA-4620 / FGSC 9075 / NRRL 31084) OX=229533 GN=FG03875.1 PE=3 SV=1	FG03875.1	1	0.00109023	69.03	ISGFDAK(1)TWIEK	3	0.81566	2	1.101	0.801	extracellular	GO:0016042 lipid catabolic process; GO:0046434 organophosphate catabolic process; GO:0044712 single-organism catabolic process; GO:0044763 single-organism cellular process; GO:0044699 single-organism process; GO:0044255 cellular lipid metabolic process; GO:0044238 primary metabolic process; GO:0044237 cellular metabolic process; GO:0006796 phosphate-containing compound metabolic process; GO:00717…		GO:0004622 lysophospholipase activity; GO:0004620 phospholipase activity; GO:0016787 hydrolase activity; GO:0052689 carboxylic ester hydrolase activity; GO:0016298 lipase activity; GO:0003824 catalytic activity; GO:0016788 hydrolase activity, acting on ester bonds;	K13333	PLB; lysophospholipase [EC:3.1.1.5]	fgr00564 Glycerophospholipid metabolism - Fusarium graminearum;	IPR016035; IPR002642;	Acyl transferase/acyl hydrolase/lysophospholipase; Lysophospholipase, catalytic domain;
A0A0E0S9Q2	849	0.765	Down	K	Putative transmembrane OS=Fusarium sporotrichioides OX=5514 GN=FSPOR_8511 PE=4 SV=1	FG06885.1	1	0.00144698	98.523	LHGK(1)GIAK	3	1.1611	1	1.222	1.597	cytoplasm		GO:0031224 intrinsic component of membrane; GO:0016020 membrane; GO:0016021 integral component of membrane; GO:0044425 membrane part;					IPR000008;	C2 domain;
A0A0E0SAC4	500	0.727	Down	K	26S proteasome regulatory subunit RPN2 OS=Gibberella zeae (strain PH-1 / ATCC MYA-4620 / FGSC 9075 / NRRL 31084) OX=229533 GN=FG07499.1 PE=3 SV=1	FG07499.1	1	0.00743063	71.221	K(1)LLEPYLPR	2	-0.73688	1	0.864	1.188	cytoplasm	GO:0050789 regulation of biological process; GO:0080090 regulation of primary metabolic process; GO:0050790 regulation of catalytic activity; GO:0060255 regulation of macromolecule metabolic process; GO:0051246 regulation of protein metabolic process; GO:0009894 regulation of catabolic process; GO:0065009 regulation of molecular function; GO:0019222 regulation of metabolic process; GO:0042176 reg…	GO:1902494 catalytic complex; GO:0000502 proteasome complex; GO:0044464 cell part; GO:0005622 intracellular; GO:0032991 macromolecular complex; GO:0044424 intracellular part; GO:1905368 peptidase complex; GO:0005623 cell; GO:0043234 protein complex; GO:1905369 endopeptidase complex;	GO:0030234 enzyme regulator activity; GO:0098772 molecular function regulator;	K03032	PSMD1, RPN2; 26S proteasome regulatory subunit N2	fgr03050 Proteasome - Fusarium graminearum;	IPR011989; IPR016024;	Armadillo-like helical; Armadillo-type fold;
A0A0E0SBC4	125	1.439	Up	K	Chorismate mutase OS=Gibberella zeae (strain PH-1 / ATCC MYA-4620 / FGSC 9075 / NRRL 31084) OX=229533 GN=FG09602.1 PE=4 SV=1	FG09602.1	1	0.00225906	96.342	IK(1)AFYTEK	3	0.92155	2	1.413	0.982	cytoplasm,nucleus	GO:0043648 dicarboxylic acid metabolic process; GO:0016053 organic acid biosynthetic process; GO:0006725 cellular aromatic compound metabolic process; GO:0044699 single-organism process; GO:0009058 biosynthetic process; GO:1901566 organonitrogen compound biosynthetic process; GO:0044237 cellular metabolic process; GO:0071704 organic substance metabolic process; GO:0008152 metabolic process; GO:00…		GO:0004106 chorismate mutase activity; GO:0016853 isomerase activity; GO:0003824 catalytic activity; GO:0016866 intramolecular transferase activity;	K01850	E5.4.99.5; chorismate mutase [EC:5.4.99.5]	fgr00400 Phenylalanine, tyrosine and tryptophan biosynthesis - Fusarium graminearum; fgr01100 Metabolic pathways - Fusarium graminearum; fgr01110 Biosynthesis of secondary metabolites - Fusarium graminearum; fgr01130 Biosynthesis of antibiotics - Fusarium graminearum; fgr01230 Biosynthesis of amino acids - Fusarium graminearum;	IPR020822;	Chorismate mutase, type II;
A0A0E0SBV6	304	1.563	Up	K	Putative thioredoxin reductase OS=Fusarium culmorum OX=5516 GN=FCULG_00007746 PE=4 SV=1	FGRAMPH1_01T25089	1	4.27962e-08	118.31	SDVGEK(1)AGVTLYGGR	3	0.079004	2	1.211	0.775	extracellular	GO:0044699 single-organism process; GO:0008152 metabolic process; GO:0055114 oxidation-reduction process; GO:0044710 single-organism metabolic process;		GO:0003824 catalytic activity; GO:0016491 oxidoreductase activity;				IPR023753;	FAD/NAD(P)-binding domain;
A0A0E0SC40	140	1.586	Up	K	Mitochondrial nuclease OS=Fusarium culmorum OX=5516 GN=FCULG_00008699 PE=4 SV=1	FG06686.1	1	1.37219e-09	141.65	K(1)HSNFVEDESVPQK	3	-0.38528	1	1.405	0.886	mitochondria			GO:0097159 organic cyclic compound binding; GO:1901363 heterocyclic compound binding; GO:0003824 catalytic activity; GO:0005488 binding; GO:0003676 nucleic acid binding; GO:0043167 ion binding; GO:0043169 cation binding; GO:0046872 metal ion binding; GO:0016787 hydrolase activity;	K01173	ENDOG; endonuclease G, mitochondrial		IPR020821; IPR001604;	Extracellular Endonuclease, subunit A; DNA/RNA non-specific endonuclease;
A0A0E0SFP4	252	1.486	Up	K	Dipeptidase OS=Gibberella zeae (strain PH-1 / ATCC MYA-4620 / FGSC 9075 / NRRL 31084) OX=229533 GN=FG07437.1 PE=3 SV=1	FG07437.1	1	1.97334e-21	180.66	YATLTHNCHNK(1)FADAAVLENPTR	4	-1.1854	2	1.376	0.926	mitochondria	GO:0006508 proteolysis; GO:0008152 metabolic process; GO:0043170 macromolecule metabolic process; GO:0019538 protein metabolic process; GO:0044238 primary metabolic process; GO:0071704 organic substance metabolic process;		GO:0008238 exopeptidase activity; GO:0008233 peptidase activity; GO:0003824 catalytic activity; GO:0005488 binding; GO:0043167 ion binding; GO:0043169 cation binding; GO:0046872 metal ion binding; GO:0070011 peptidase activity, acting on L-amino acid peptides; GO:0008237 metallopeptidase activity; GO:0016787 hydrolase activity; GO:0016805 dipeptidase activity;	K01273	DPEP; membrane dipeptidase [EC:3.4.13.19]		IPR032466;	Metal-dependent hydrolase;
A0A0E0SFP4	234	1.331	Up	K	Dipeptidase OS=Gibberella zeae (strain PH-1 / ATCC MYA-4620 / FGSC 9075 / NRRL 31084) OX=229533 GN=FG07437.1 PE=3 SV=1	FG07437.1	1	0.00252271	100.25	K(1)FYELGVR	2	1.8224	1	1.291	0.97	mitochondria	GO:0006508 proteolysis; GO:0008152 metabolic process; GO:0043170 macromolecule metabolic process; GO:0019538 protein metabolic process; GO:0044238 primary metabolic process; GO:0071704 organic substance metabolic process;		GO:0008238 exopeptidase activity; GO:0008233 peptidase activity; GO:0003824 catalytic activity; GO:0005488 binding; GO:0043167 ion binding; GO:0043169 cation binding; GO:0046872 metal ion binding; GO:0070011 peptidase activity, acting on L-amino acid peptides; GO:0008237 metallopeptidase activity; GO:0016787 hydrolase activity; GO:0016805 dipeptidase activity;	K01273	DPEP; membrane dipeptidase [EC:3.4.13.19]		IPR032466;	Metal-dependent hydrolase;
A0A0E0SFP4	463	1.392	Up	K	Dipeptidase OS=Gibberella zeae (strain PH-1 / ATCC MYA-4620 / FGSC 9075 / NRRL 31084) OX=229533 GN=FG07437.1 PE=3 SV=1	FG07437.1	1	2.61734e-05	85.493	LQAK(1)GELPLEDDLPK	4	-0.86909	2	1.314	0.944	mitochondria	GO:0006508 proteolysis; GO:0008152 metabolic process; GO:0043170 macromolecule metabolic process; GO:0019538 protein metabolic process; GO:0044238 primary metabolic process; GO:0071704 organic substance metabolic process;		GO:0008238 exopeptidase activity; GO:0008233 peptidase activity; GO:0003824 catalytic activity; GO:0005488 binding; GO:0043167 ion binding; GO:0043169 cation binding; GO:0046872 metal ion binding; GO:0070011 peptidase activity, acting on L-amino acid peptides; GO:0008237 metallopeptidase activity; GO:0016787 hydrolase activity; GO:0016805 dipeptidase activity;	K01273	DPEP; membrane dipeptidase [EC:3.4.13.19]		IPR032466;	Metal-dependent hydrolase;
A0A0E0SFP4	420	2.17	Up	K	Dipeptidase OS=Gibberella zeae (strain PH-1 / ATCC MYA-4620 / FGSC 9075 / NRRL 31084) OX=229533 GN=FG07437.1 PE=3 SV=1	FG07437.1	1	3.56785e-10	131.4	GLEDVTK(1)YPDLIAELLR	3	0.35909	1	1.625	0.749	mitochondria	GO:0006508 proteolysis; GO:0008152 metabolic process; GO:0043170 macromolecule metabolic process; GO:0019538 protein metabolic process; GO:0044238 primary metabolic process; GO:0071704 organic substance metabolic process;		GO:0008238 exopeptidase activity; GO:0008233 peptidase activity; GO:0003824 catalytic activity; GO:0005488 binding; GO:0043167 ion binding; GO:0043169 cation binding; GO:0046872 metal ion binding; GO:0070011 peptidase activity, acting on L-amino acid peptides; GO:0008237 metallopeptidase activity; GO:0016787 hydrolase activity; GO:0016805 dipeptidase activity;	K01273	DPEP; membrane dipeptidase [EC:3.4.13.19]		IPR032466;	Metal-dependent hydrolase;
A0A0E0SFP4	451	1.32	Up	K	Dipeptidase OS=Gibberella zeae (strain PH-1 / ATCC MYA-4620 / FGSC 9075 / NRRL 31084) OX=229533 GN=FG07437.1 PE=3 SV=1	FG07437.1	1	0.0322132	47.429	VWK(1)DVDTVAAR	2	0.46538	1	1.249	0.946	mitochondria	GO:0006508 proteolysis; GO:0008152 metabolic process; GO:0043170 macromolecule metabolic process; GO:0019538 protein metabolic process; GO:0044238 primary metabolic process; GO:0071704 organic substance metabolic process;		GO:0008238 exopeptidase activity; GO:0008233 peptidase activity; GO:0003824 catalytic activity; GO:0005488 binding; GO:0043167 ion binding; GO:0043169 cation binding; GO:0046872 metal ion binding; GO:0070011 peptidase activity, acting on L-amino acid peptides; GO:0008237 metallopeptidase activity; GO:0016787 hydrolase activity; GO:0016805 dipeptidase activity;	K01273	DPEP; membrane dipeptidase [EC:3.4.13.19]		IPR032466;	Metal-dependent hydrolase;
A0A0E0SFP4	265	1.358	Up	K	Dipeptidase OS=Gibberella zeae (strain PH-1 / ATCC MYA-4620 / FGSC 9075 / NRRL 31084) OX=229533 GN=FG07437.1 PE=3 SV=1	FG07437.1	1	2.58216e-09	138.28	K(1)AEPLWGGVSPLGR	2	0.49072	2	1.282	0.944	mitochondria	GO:0006508 proteolysis; GO:0008152 metabolic process; GO:0043170 macromolecule metabolic process; GO:0019538 protein metabolic process; GO:0044238 primary metabolic process; GO:0071704 organic substance metabolic process;		GO:0008238 exopeptidase activity; GO:0008233 peptidase activity; GO:0003824 catalytic activity; GO:0005488 binding; GO:0043167 ion binding; GO:0043169 cation binding; GO:0046872 metal ion binding; GO:0070011 peptidase activity, acting on L-amino acid peptides; GO:0008237 metallopeptidase activity; GO:0016787 hydrolase activity; GO:0016805 dipeptidase activity;	K01273	DPEP; membrane dipeptidase [EC:3.4.13.19]		IPR032466;	Metal-dependent hydrolase;
A0A0E0SFP4	474	1.676	Up	K	Dipeptidase OS=Gibberella zeae (strain PH-1 / ATCC MYA-4620 / FGSC 9075 / NRRL 31084) OX=229533 GN=FG07437.1 PE=3 SV=1	FG07437.1	1	0.000676401	71.176	GELPLEDDLPK(1)MK	3	1.1267	2	1.448	0.864	mitochondria	GO:0006508 proteolysis; GO:0008152 metabolic process; GO:0043170 macromolecule metabolic process; GO:0019538 protein metabolic process; GO:0044238 primary metabolic process; GO:0071704 organic substance metabolic process;		GO:0008238 exopeptidase activity; GO:0008233 peptidase activity; GO:0003824 catalytic activity; GO:0005488 binding; GO:0043167 ion binding; GO:0043169 cation binding; GO:0046872 metal ion binding; GO:0070011 peptidase activity, acting on L-amino acid peptides; GO:0008237 metallopeptidase activity; GO:0016787 hydrolase activity; GO:0016805 dipeptidase activity;	K01273	DPEP; membrane dipeptidase [EC:3.4.13.19]		IPR032466;	Metal-dependent hydrolase;
A0A0E0SFP4	344	1.472	Up	K	Dipeptidase OS=Gibberella zeae (strain PH-1 / ATCC MYA-4620 / FGSC 9075 / NRRL 31084) OX=229533 GN=FG07437.1 PE=3 SV=1	FG07437.1	1	8.38165e-05	115.29	DNVLQLVK(1)ER	2	0.55	2	1.379	0.937	mitochondria	GO:0006508 proteolysis; GO:0008152 metabolic process; GO:0043170 macromolecule metabolic process; GO:0019538 protein metabolic process; GO:0044238 primary metabolic process; GO:0071704 organic substance metabolic process;		GO:0008238 exopeptidase activity; GO:0008233 peptidase activity; GO:0003824 catalytic activity; GO:0005488 binding; GO:0043167 ion binding; GO:0043169 cation binding; GO:0046872 metal ion binding; GO:0070011 peptidase activity, acting on L-amino acid peptides; GO:0008237 metallopeptidase activity; GO:0016787 hydrolase activity; GO:0016805 dipeptidase activity;	K01273	DPEP; membrane dipeptidase [EC:3.4.13.19]		IPR032466;	Metal-dependent hydrolase;
A0A0E0SID1	386	1.425	Up	K	Adenosylhomocysteinase OS=Gibberella zeae (strain PH-1 / ATCC MYA-4620 / FGSC 9075 / NRRL 31084) OX=229533 GN=FG05615.1 PE=3 SV=1	FG05615.1	1	6.92121e-07	162.22	AFAEK(1)YVEFAK	3	0.055233	2	1.291	0.906	cytoplasm	GO:0008152 metabolic process; GO:0006730 one-carbon metabolic process; GO:0044710 single-organism metabolic process; GO:0044281 small molecule metabolic process; GO:0044763 single-organism cellular process; GO:0044699 single-organism process; GO:0009987 cellular process; GO:0044237 cellular metabolic process;		GO:0004013 adenosylhomocysteinase activity; GO:0016787 hydrolase activity; GO:0016801 hydrolase activity, acting on ether bonds; GO:0003824 catalytic activity; GO:0016802 trialkylsulfonium hydrolase activity;	K01251	E3.3.1.1, ahcY; adenosylhomocysteinase [EC:3.3.1.1]	fgr00270 Cysteine and methionine metabolism - Fusarium graminearum; fgr01100 Metabolic pathways - Fusarium graminearum;	IPR016040; IPR015878;	NAD(P)-binding domain; S-adenosyl-L-homocysteine hydrolase, NAD binding domain;
A0A0E0SID1	392	1.5	Up	K	Adenosylhomocysteinase OS=Gibberella zeae (strain PH-1 / ATCC MYA-4620 / FGSC 9075 / NRRL 31084) OX=229533 GN=FG05615.1 PE=3 SV=1	FG05615.1	1	0.000729335	99.283	YVEFAK(1)TDK	2	0.15183	2	1.245	0.83	cytoplasm	GO:0008152 metabolic process; GO:0006730 one-carbon metabolic process; GO:0044710 single-organism metabolic process; GO:0044281 small molecule metabolic process; GO:0044763 single-organism cellular process; GO:0044699 single-organism process; GO:0009987 cellular process; GO:0044237 cellular metabolic process;		GO:0004013 adenosylhomocysteinase activity; GO:0016787 hydrolase activity; GO:0016801 hydrolase activity, acting on ether bonds; GO:0003824 catalytic activity; GO:0016802 trialkylsulfonium hydrolase activity;	K01251	E3.3.1.1, ahcY; adenosylhomocysteinase [EC:3.3.1.1]	fgr00270 Cysteine and methionine metabolism - Fusarium graminearum; fgr01100 Metabolic pathways - Fusarium graminearum;	IPR016040; IPR015878;	NAD(P)-binding domain; S-adenosyl-L-homocysteine hydrolase, NAD binding domain;
A0A0E0SID1	395	1.975	Up	K	Adenosylhomocysteinase OS=Gibberella zeae (strain PH-1 / ATCC MYA-4620 / FGSC 9075 / NRRL 31084) OX=229533 GN=FG05615.1 PE=3 SV=1	FG05615.1	1	5.80364e-07	115.12	TDK(1)LDVGVYVLPK	3	-0.67466	1	1.359	0.688	cytoplasm	GO:0008152 metabolic process; GO:0006730 one-carbon metabolic process; GO:0044710 single-organism metabolic process; GO:0044281 small molecule metabolic process; GO:0044763 single-organism cellular process; GO:0044699 single-organism process; GO:0009987 cellular process; GO:0044237 cellular metabolic process;		GO:0004013 adenosylhomocysteinase activity; GO:0016787 hydrolase activity; GO:0016801 hydrolase activity, acting on ether bonds; GO:0003824 catalytic activity; GO:0016802 trialkylsulfonium hydrolase activity;	K01251	E3.3.1.1, ahcY; adenosylhomocysteinase [EC:3.3.1.1]	fgr00270 Cysteine and methionine metabolism - Fusarium graminearum; fgr01100 Metabolic pathways - Fusarium graminearum;	IPR016040; IPR015878;	NAD(P)-binding domain; S-adenosyl-L-homocysteine hydrolase, NAD binding domain;
A0A0E0SID1	229	0.631	Down	K	Adenosylhomocysteinase OS=Gibberella zeae (strain PH-1 / ATCC MYA-4620 / FGSC 9075 / NRRL 31084) OX=229533 GN=FG05615.1 PE=3 SV=1	FG05615.1	1	4.2608e-06	90.729	VAVVAGFGDVGK(1)GCAMALHGMGAR	4	-1.0064	4	1.106	1.752	cytoplasm	GO:0008152 metabolic process; GO:0006730 one-carbon metabolic process; GO:0044710 single-organism metabolic process; GO:0044281 small molecule metabolic process; GO:0044763 single-organism cellular process; GO:0044699 single-organism process; GO:0009987 cellular process; GO:0044237 cellular metabolic process;		GO:0004013 adenosylhomocysteinase activity; GO:0016787 hydrolase activity; GO:0016801 hydrolase activity, acting on ether bonds; GO:0003824 catalytic activity; GO:0016802 trialkylsulfonium hydrolase activity;	K01251	E3.3.1.1, ahcY; adenosylhomocysteinase [EC:3.3.1.1]	fgr00270 Cysteine and methionine metabolism - Fusarium graminearum; fgr01100 Metabolic pathways - Fusarium graminearum;	IPR016040; IPR015878;	NAD(P)-binding domain; S-adenosyl-L-homocysteine hydrolase, NAD binding domain;
A0A0E0SJJ3	892	1.302	Up	K	WSC domain-containing protein OS=Fusarium culmorum OX=5516 GN=FCULG_00011065 PE=4 SV=1	FG11097.1	1	5.9441e-08	112.08	LGDWPK(1)LPGFTPPGV	2	0.51614	2	1.298	0.997	extracellular							IPR015916; IPR011043; IPR013783; IPR009880; IPR014756; IPR002889; IPR015202;	Galactose oxidase, beta-propeller; Galactose oxidase/kelch, beta-propeller; Immunoglobulin-like fold; Glyoxal oxidase, N-terminal; Immunoglobulin E-set; Carbohydrate-binding WSC; Domain of unknown function DUF1929;
A0A0E0SK74	479	2.061	Up	K	Hsp98-like protein OS=Gibberella zeae OX=5518 GN=FGRA07_01627 PE=3 SV=1	FGRAMPH1_01T18017	1	0.000937297	110.38	EK(1)YQAEIK	2	2.0469	1	1.379	0.669	cytoplasm	GO:0008152 metabolic process; GO:0019538 protein metabolic process; GO:0043170 macromolecule metabolic process; GO:0044238 primary metabolic process; GO:0071704 organic substance metabolic process;		GO:0005524 ATP binding; GO:1901265 nucleoside phosphate binding; GO:0001882 nucleoside binding; GO:0043167 ion binding; GO:0000166 nucleotide binding; GO:0097159 organic cyclic compound binding; GO:1901363 heterocyclic compound binding; GO:0032549 ribonucleoside binding; GO:0097367 carbohydrate derivative binding; GO:0032553 ribonucleotide binding; GO:0005488 binding; GO:0032550 purine ribonucleo…	K03695	clpB; ATP-dependent Clp protease ATP-binding subunit ClpB		IPR019489; IPR003959; IPR003593; IPR027417; IPR004176;	Clp ATPase, C-terminal; ATPase, AAA-type, core; AAA+ ATPase domain; P-loop containing nucleoside triphosphate hydrolase; Clp, N-terminal;
A0A0E0SK74	343	0.659	Down	K	Hsp98-like protein OS=Gibberella zeae OX=5518 GN=FGRA07_01627 PE=3 SV=1	FGRAMPH1_01T18017	1	0.00461762	67.252	YVEK(1)DAAFER	2	1.3595	1	0.805	1.222	cytoplasm	GO:0008152 metabolic process; GO:0019538 protein metabolic process; GO:0043170 macromolecule metabolic process; GO:0044238 primary metabolic process; GO:0071704 organic substance metabolic process;		GO:0005524 ATP binding; GO:1901265 nucleoside phosphate binding; GO:0001882 nucleoside binding; GO:0043167 ion binding; GO:0000166 nucleotide binding; GO:0097159 organic cyclic compound binding; GO:1901363 heterocyclic compound binding; GO:0032549 ribonucleoside binding; GO:0097367 carbohydrate derivative binding; GO:0032553 ribonucleotide binding; GO:0005488 binding; GO:0032550 purine ribonucleo…	K03695	clpB; ATP-dependent Clp protease ATP-binding subunit ClpB		IPR019489; IPR003959; IPR003593; IPR027417; IPR004176;	Clp ATPase, C-terminal; ATPase, AAA-type, core; AAA+ ATPase domain; P-loop containing nucleoside triphosphate hydrolase; Clp, N-terminal;
A0A0E0SKE0	612	0.682	Down	K	Trehalose 6-phosphate synthase OS=Fusarium langsethiae OX=179993 GN=FLAG1_05806 PE=4 SV=1	FG05697.1	1	0.000284973	79.639	QALEMGQDEK(1)DQR	3	0.10997	1	0.792	1.161	nucleus	GO:0016051 carbohydrate biosynthetic process; GO:0044711 single-organism biosynthetic process; GO:0044763 single-organism cellular process; GO:0044699 single-organism process; GO:0009058 biosynthetic process; GO:0005984 disaccharide metabolic process; GO:0005975 carbohydrate metabolic process; GO:0009312 oligosaccharide biosynthetic process; GO:0044238 primary metabolic process; GO:0044237 cellul…		GO:0003824 catalytic activity;	K22337	fgr00500 Starch and sucrose metabolism - Fusarium graminearum; fgr01100 Metabolic pathways - Fusarium graminearum;		IPR001830; IPR023214;	Glycosyl transferase, family 20; HAD-like domain;
A0A0E0SKE0	449	0.608	Down	K	Trehalose 6-phosphate synthase OS=Fusarium langsethiae OX=179993 GN=FLAG1_05806 PE=4 SV=1	FG05697.1	1	0.000935852	122.18	DK(1)LDHVR	3	0.20292	1	0.823	1.354	nucleus	GO:0016051 carbohydrate biosynthetic process; GO:0044711 single-organism biosynthetic process; GO:0044763 single-organism cellular process; GO:0044699 single-organism process; GO:0009058 biosynthetic process; GO:0005984 disaccharide metabolic process; GO:0005975 carbohydrate metabolic process; GO:0009312 oligosaccharide biosynthetic process; GO:0044238 primary metabolic process; GO:0044237 cellul…		GO:0003824 catalytic activity;	K22337	fgr00500 Starch and sucrose metabolism - Fusarium graminearum; fgr01100 Metabolic pathways - Fusarium graminearum;		IPR001830; IPR023214;	Glycosyl transferase, family 20; HAD-like domain;
A0A0E0SQ30	177	1.4	Up	K	Aminoglycoside phosphotransferase OS=Fusarium sporotrichioides OX=5514 GN=FSPOR_6445 PE=4 SV=1	FGRAMPH1_01T17691	1	0.0242129	40.751	K(1)LMIETLHDHQVR	4	0.35176	1	1.357	0.969	nucleus							IPR002575; IPR011009;	Aminoglycoside phosphotransferase; Protein kinase-like domain;
A0A1C3YHG7	146	0.74	Down	K	Citrate synthase OS=Gibberella zeae (strain PH-1 / ATCC MYA-4620 / FGSC 9075 / NRRL 31084) OX=229533 GN=FGRAMPH1_01T00477 PE=3 SV=1	FGRAMPH1_01T00477	1	0.000453239	72.898	ELAEK(1)AQIPEFVSK	3	0.74493	1	0.933	1.26	mitochondria	GO:0072350 tricarboxylic acid metabolic process; GO:0055114 oxidation-reduction process; GO:0044281 small molecule metabolic process; GO:0044763 single-organism cellular process; GO:0006099 tricarboxylic acid cycle; GO:0044699 single-organism process; GO:0044238 primary metabolic process; GO:0045333 cellular respiration; GO:0044237 cellular metabolic process; GO:0071704 organic substance metaboli…		GO:0016746 transferase activity, transferring acyl groups; GO:0046912 transferase activity, transferring acyl groups, acyl groups converted into alkyl on transfer; GO:0003824 catalytic activity; GO:0016740 transferase activity;	K01647	CS, gltA; citrate synthase [EC:2.3.3.1]	fgr00020 Citrate cycle (TCA cycle) - Fusarium graminearum; fgr00630 Glyoxylate and dicarboxylate metabolism - Fusarium graminearum; fgr01100 Metabolic pathways - Fusarium graminearum; fgr01110 Biosynthesis of secondary metabolites - Fusarium graminearum; fgr01130 Biosynthesis of antibiotics - Fusarium graminearum; fgr01200 Carbon metabolism - Fusarium graminearum; fgr01210 2-Oxocarboxylic acid me…	IPR016142;	Citrate synthase-like, large alpha subdomain;
A0A1C3YHG7	47	1.343	Up	K	Citrate synthase OS=Gibberella zeae (strain PH-1 / ATCC MYA-4620 / FGSC 9075 / NRRL 31084) OX=229533 GN=FGRAMPH1_01T00477 PE=3 SV=1	FGRAMPH1_01T00477	1	0.0457948	58.167	EAIPAK(1)R	2	-1.2992	1	1.381	1.028	mitochondria	GO:0072350 tricarboxylic acid metabolic process; GO:0055114 oxidation-reduction process; GO:0044281 small molecule metabolic process; GO:0044763 single-organism cellular process; GO:0006099 tricarboxylic acid cycle; GO:0044699 single-organism process; GO:0044238 primary metabolic process; GO:0045333 cellular respiration; GO:0044237 cellular metabolic process; GO:0071704 organic substance metaboli…		GO:0016746 transferase activity, transferring acyl groups; GO:0046912 transferase activity, transferring acyl groups, acyl groups converted into alkyl on transfer; GO:0003824 catalytic activity; GO:0016740 transferase activity;	K01647	CS, gltA; citrate synthase [EC:2.3.3.1]	fgr00020 Citrate cycle (TCA cycle) - Fusarium graminearum; fgr00630 Glyoxylate and dicarboxylate metabolism - Fusarium graminearum; fgr01100 Metabolic pathways - Fusarium graminearum; fgr01110 Biosynthesis of secondary metabolites - Fusarium graminearum; fgr01130 Biosynthesis of antibiotics - Fusarium graminearum; fgr01200 Carbon metabolism - Fusarium graminearum; fgr01210 2-Oxocarboxylic acid me…	IPR016142;	Citrate synthase-like, large alpha subdomain;
A0A1C3YHK0	40	1.439	Up	K	Cytidine deaminase OS=Gibberella zeae (strain PH-1 / ATCC MYA-4620 / FGSC 9075 / NRRL 31084) OX=229533 GN=FGRAMPH1_01T01071 PE=3 SV=1	FGRAMPH1_01T01071	1	1.23453e-08	119.8	ATAAK(1)ATAYCPYSQFR	2	0.39722	2	1.245	0.865	cytoplasm,nucleus	GO:0009116 nucleoside metabolic process; GO:0046135 pyrimidine nucleoside catabolic process; GO:0006725 cellular aromatic compound metabolic process; GO:0044699 single-organism process; GO:0044237 cellular metabolic process; GO:0071704 organic substance metabolic process; GO:0044270 cellular nitrogen compound catabolic process; GO:0042454 ribonucleoside catabolic process; GO:0008152 metabolic pro…		GO:0016814 hydrolase activity, acting on carbon-nitrogen (but not peptide) bonds, in cyclic amidines; GO:0004126 cytidine deaminase activity; GO:0046914 transition metal ion binding; GO:0003824 catalytic activity; GO:0005488 binding; GO:0043167 ion binding; GO:0043169 cation binding; GO:0019239 deaminase activity; GO:0046872 metal ion binding; GO:0016787 hydrolase activity; GO:0008270 zinc ion bi…	K01489	cdd, CDA; cytidine deaminase [EC:3.5.4.5]	fgr00240 Pyrimidine metabolism - Fusarium graminearum; fgr01100 Metabolic pathways - Fusarium graminearum;	IPR016193; IPR002125;	Cytidine deaminase-like; Cytidine and deoxycytidylate deaminases, zinc-binding;
A0A1C3YHP2	417	1.462	Up	K	Phosphotransferase OS=Gibberella zeae (strain PH-1 / ATCC MYA-4620 / FGSC 9075 / NRRL 31084) OX=229533 GN=FGRAMPH1_01T01281 PE=3 SV=1	FGRAMPH1_01T01281	1	0.00181527	104.21	YPHFK(1)ER	3	0.26298	2	1.228	0.84	cytoplasm	GO:0006757 ATP generation from ADP; GO:0065008 regulation of biological quality; GO:0009116 nucleoside metabolic process; GO:0042278 purine nucleoside metabolic process; GO:0006165 nucleoside diphosphate phosphorylation; GO:0046031 ADP metabolic process; GO:0019362 pyridine nucleotide metabolic process; GO:0006096 glycolytic process; GO:0009167 purine ribonucleoside monophosphate metabolic proces…	GO:0005623 cell;	GO:0005524 ATP binding; GO:1901265 nucleoside phosphate binding; GO:0016773 phosphotransferase activity, alcohol group as acceptor; GO:0005536 glucose binding; GO:0001882 nucleoside binding; GO:0043167 ion binding; GO:0048029 monosaccharide binding; GO:0000166 nucleotide binding; GO:0097159 organic cyclic compound binding; GO:1901363 heterocyclic compound binding; GO:0032549 ribonucleoside bindin…	K00844	HK; hexokinase [EC:2.7.1.1]	fgr00010 Glycolysis / Gluconeogenesis - Fusarium graminearum; fgr00051 Fructose and mannose metabolism - Fusarium graminearum; fgr00052 Galactose metabolism - Fusarium graminearum; fgr00500 Starch and sucrose metabolism - Fusarium graminearum; fgr00520 Amino sugar and nucleotide sugar metabolism - Fusarium graminearum; fgr01100 Metabolic pathways - Fusarium graminearum; fgr01110 Biosynthesis of s…	IPR022672; IPR022673;	Hexokinase, N-terminal; Hexokinase, C-terminal;
A0A1C3YHS3	255	0.724	Down	K	Heat shock protein SSB1 OS=Gibberella zeae OX=5518 GN=FGRA07_03759 PE=3 SV=1	FGRAMPH1_01T02317	1	0.0335635	58.246	K(1)DLSGDAR	2	0.19535	1	1.028	1.42	cytoplasm			GO:0005524 ATP binding; GO:1901265 nucleoside phosphate binding; GO:0001882 nucleoside binding; GO:0043167 ion binding; GO:0000166 nucleotide binding; GO:0097159 organic cyclic compound binding; GO:1901363 heterocyclic compound binding; GO:0032549 ribonucleoside binding; GO:0097367 carbohydrate derivative binding; GO:0032553 ribonucleotide binding; GO:0005488 binding; GO:0032550 purine ribonucleo…	K03283	HSPA1s; heat shock 70kDa protein 1/2/6/8	fgr03040 Spliceosome - Fusarium graminearum; fgr04141 Protein processing in endoplasmic reticulum - Fusarium graminearum; fgr04144 Endocytosis - Fusarium graminearum;	IPR029048; IPR029047;	Heat shock protein 70kD, C-terminal domain; Heat shock protein 70kD, peptide-binding domain;
A0A1C3YHU9	266	1.768	Up	K	Vacuolar transporter chaperone 4 OS=Gibberella zeae OX=5518 GN=FGRA07_07014 PE=4 SV=1	FGRAMPH1_01T01285	1	0.00128091	92.611	K(1)TEGAEALR	2	0.68662	1	0.905	0.512	cytoplasm		GO:0031224 intrinsic component of membrane; GO:0016020 membrane; GO:0016021 integral component of membrane; GO:0044425 membrane part;					IPR018966; IPR004331; IPR003807;	VTC domain; SPX domain; Domain of unknown function DUF202;
A0A1C3YHX2	350	1.381	Up	K	Putative glutamate carboxypeptidase OS=Fusarium culmorum OX=5516 GN=FCULG_00003598 PE=4 SV=1	FGRAMPH1_01T02333	1	0.000623731	71.558	ALNGHGPK(1)SSDFNK	3	3.0174	1	1.411	1.022	plasma membrane		GO:0031224 intrinsic component of membrane; GO:0016020 membrane; GO:0016021 integral component of membrane; GO:0044425 membrane part;		K01301	NAALAD; N-acetylated-alpha-linked acidic dipeptidase [EC:3.4.17.21]		IPR003137; IPR007484; IPR007365;	PA domain; Peptidase M28; Transferrin receptor-like, dimerisation domain;
A0A1C3YHX2	231	1.386	Up	K	Putative glutamate carboxypeptidase OS=Fusarium culmorum OX=5516 GN=FCULG_00003598 PE=4 SV=1	FGRAMPH1_01T02333	1	0.0104688	81.297	GK(1)IAIAR	2	-0.1055	1	1.166	0.841	plasma membrane		GO:0031224 intrinsic component of membrane; GO:0016020 membrane; GO:0016021 integral component of membrane; GO:0044425 membrane part;		K01301	NAALAD; N-acetylated-alpha-linked acidic dipeptidase [EC:3.4.17.21]		IPR003137; IPR007484; IPR007365;	PA domain; Peptidase M28; Transferrin receptor-like, dimerisation domain;
A0A1C3YI19	740	1.579	Up	K	Putative glucosidase i OS=Fusarium sporotrichioides OX=5514 GN=FSPOR_6757 PE=4 SV=1	FGRAMPH1_01T00801	1	0.0131375	69.998	SLSK(1)FHK	3	-0.10744	1	1.454	0.921	nucleus	GO:0044723 single-organism carbohydrate metabolic process; GO:0008152 metabolic process; GO:0044710 single-organism metabolic process; GO:0044699 single-organism process; GO:0009311 oligosaccharide metabolic process; GO:0044238 primary metabolic process; GO:0005975 carbohydrate metabolic process; GO:0071704 organic substance metabolic process;		GO:0004573 mannosyl-oligosaccharide glucosidase activity; GO:0015926 glucosidase activity; GO:0004553 hydrolase activity, hydrolyzing O-glycosyl compounds; GO:0016787 hydrolase activity; GO:0003824 catalytic activity; GO:0016798 hydrolase activity, acting on glycosyl bonds;				IPR031335; IPR008928;	Glycosyl hydrolase family 63, C-terminal; Six-hairpin glycosidase-like;
A0A1C3YI19	351	1.683	Up	K	Putative glucosidase i OS=Fusarium sporotrichioides OX=5514 GN=FSPOR_6757 PE=4 SV=1	FGRAMPH1_01T00801	1	0.000730379	91.245	K(1)DEADEFYYR	2	-0.53605	1	0.998	0.593	nucleus	GO:0044723 single-organism carbohydrate metabolic process; GO:0008152 metabolic process; GO:0044710 single-organism metabolic process; GO:0044699 single-organism process; GO:0009311 oligosaccharide metabolic process; GO:0044238 primary metabolic process; GO:0005975 carbohydrate metabolic process; GO:0071704 organic substance metabolic process;		GO:0004573 mannosyl-oligosaccharide glucosidase activity; GO:0015926 glucosidase activity; GO:0004553 hydrolase activity, hydrolyzing O-glycosyl compounds; GO:0016787 hydrolase activity; GO:0003824 catalytic activity; GO:0016798 hydrolase activity, acting on glycosyl bonds;				IPR031335; IPR008928;	Glycosyl hydrolase family 63, C-terminal; Six-hairpin glycosidase-like;
A0A1C3YI20	238	0.718	Down	K	ATP synthase subunit alpha OS=Gibberella zeae (strain PH-1 / ATCC MYA-4620 / FGSC 9075 / NRRL 31084) OX=229533 GN=FGRAMPH1_01T02695 PE=3 SV=1	FGRAMPH1_01T02695	1	0.000371363	108.47	WNDGNDEK(1)K	2	-1.0239	2	0.955	1.331	mitochondria	GO:0009116 nucleoside metabolic process; GO:0042278 purine nucleoside metabolic process; GO:0009167 purine ribonucleoside monophosphate metabolic process; GO:0090662 ATP hydrolysis coupled transmembrane transport; GO:0009117 nucleotide metabolic process; GO:0044699 single-organism process; GO:0009058 biosynthetic process; GO:0009163 nucleoside biosynthetic process; GO:0046129 purine ribonucleosid…	GO:0045261 proton-transporting ATP synthase complex, catalytic core F(1); GO:0016020 membrane; GO:0098796 membrane protein complex; GO:0044425 membrane part; GO:0044464 cell part; GO:0005622 intracellular; GO:0016469 proton-transporting two-sector ATPase complex; GO:0032991 macromolecular complex; GO:0033178 proton-transporting two-sector ATPase complex, catalytic domain; GO:0044424 intracellular…	GO:0042625 ATPase coupled ion transmembrane transporter activity; GO:1901265 nucleoside phosphate binding; GO:0015399 primary active transmembrane transporter activity; GO:0022892 substrate-specific transporter activity; GO:0016817 hydrolase activity, acting on acid anhydrides; GO:0044769 ATPase activity, coupled to transmembrane movement of ions, rotational mechanism; GO:0015077 monovalent inorg…	K02132	ATPeF1A, ATP5A1, ATP1; F-type H+-transporting ATPase subunit alpha	fgr00190 Oxidative phosphorylation - Fusarium graminearum; fgr01100 Metabolic pathways - Fusarium graminearum;	IPR000793; IPR004100; IPR000194; IPR027417; IPR023366; IPR033732;	ATP synthase, alpha subunit, C-terminal; ATPase, F1/V1/A1 complex, alpha/beta subunit, N-terminal domain; ATPase, F1/V1/A1 complex, alpha/beta subunit, nucleotide-binding domain; P-loop containing nucleoside triphosphate hydrolase; ATP synthase subunit alpha-like domain; ATP synthase, F1 complex, alpha subunit nucleotide-binding domain;
A0A1C3YI20	125	0.648	Down	K	ATP synthase subunit alpha OS=Gibberella zeae (strain PH-1 / ATCC MYA-4620 / FGSC 9075 / NRRL 31084) OX=229533 GN=FGRAMPH1_01T02695 PE=3 SV=1	FGRAMPH1_01T02695	1	0.00110043	91.313	LVK(1)EGETVK	2	0.92555	1	0.869	1.341	mitochondria	GO:0009116 nucleoside metabolic process; GO:0042278 purine nucleoside metabolic process; GO:0009167 purine ribonucleoside monophosphate metabolic process; GO:0090662 ATP hydrolysis coupled transmembrane transport; GO:0009117 nucleotide metabolic process; GO:0044699 single-organism process; GO:0009058 biosynthetic process; GO:0009163 nucleoside biosynthetic process; GO:0046129 purine ribonucleosid…	GO:0045261 proton-transporting ATP synthase complex, catalytic core F(1); GO:0016020 membrane; GO:0098796 membrane protein complex; GO:0044425 membrane part; GO:0044464 cell part; GO:0005622 intracellular; GO:0016469 proton-transporting two-sector ATPase complex; GO:0032991 macromolecular complex; GO:0033178 proton-transporting two-sector ATPase complex, catalytic domain; GO:0044424 intracellular…	GO:0042625 ATPase coupled ion transmembrane transporter activity; GO:1901265 nucleoside phosphate binding; GO:0015399 primary active transmembrane transporter activity; GO:0022892 substrate-specific transporter activity; GO:0016817 hydrolase activity, acting on acid anhydrides; GO:0044769 ATPase activity, coupled to transmembrane movement of ions, rotational mechanism; GO:0015077 monovalent inorg…	K02132	ATPeF1A, ATP5A1, ATP1; F-type H+-transporting ATPase subunit alpha	fgr00190 Oxidative phosphorylation - Fusarium graminearum; fgr01100 Metabolic pathways - Fusarium graminearum;	IPR000793; IPR004100; IPR000194; IPR027417; IPR023366; IPR033732;	ATP synthase, alpha subunit, C-terminal; ATPase, F1/V1/A1 complex, alpha/beta subunit, N-terminal domain; ATPase, F1/V1/A1 complex, alpha/beta subunit, nucleotide-binding domain; P-loop containing nucleoside triphosphate hydrolase; ATP synthase subunit alpha-like domain; ATP synthase, F1 complex, alpha subunit nucleotide-binding domain;
A0A1C3YI20	229	0.753	Down	K	ATP synthase subunit alpha OS=Gibberella zeae (strain PH-1 / ATCC MYA-4620 / FGSC 9075 / NRRL 31084) OX=229533 GN=FGRAMPH1_01T02695 PE=3 SV=1	FGRAMPH1_01T02695	1	3.34847e-10	181.67	TAVGLDTILNQK(1)R	2	-0.87637	2	0.958	1.273	mitochondria	GO:0009116 nucleoside metabolic process; GO:0042278 purine nucleoside metabolic process; GO:0009167 purine ribonucleoside monophosphate metabolic process; GO:0090662 ATP hydrolysis coupled transmembrane transport; GO:0009117 nucleotide metabolic process; GO:0044699 single-organism process; GO:0009058 biosynthetic process; GO:0009163 nucleoside biosynthetic process; GO:0046129 purine ribonucleosid…	GO:0045261 proton-transporting ATP synthase complex, catalytic core F(1); GO:0016020 membrane; GO:0098796 membrane protein complex; GO:0044425 membrane part; GO:0044464 cell part; GO:0005622 intracellular; GO:0016469 proton-transporting two-sector ATPase complex; GO:0032991 macromolecular complex; GO:0033178 proton-transporting two-sector ATPase complex, catalytic domain; GO:0044424 intracellular…	GO:0042625 ATPase coupled ion transmembrane transporter activity; GO:1901265 nucleoside phosphate binding; GO:0015399 primary active transmembrane transporter activity; GO:0022892 substrate-specific transporter activity; GO:0016817 hydrolase activity, acting on acid anhydrides; GO:0044769 ATPase activity, coupled to transmembrane movement of ions, rotational mechanism; GO:0015077 monovalent inorg…	K02132	ATPeF1A, ATP5A1, ATP1; F-type H+-transporting ATPase subunit alpha	fgr00190 Oxidative phosphorylation - Fusarium graminearum; fgr01100 Metabolic pathways - Fusarium graminearum;	IPR000793; IPR004100; IPR000194; IPR027417; IPR023366; IPR033732;	ATP synthase, alpha subunit, C-terminal; ATPase, F1/V1/A1 complex, alpha/beta subunit, N-terminal domain; ATPase, F1/V1/A1 complex, alpha/beta subunit, nucleotide-binding domain; P-loop containing nucleoside triphosphate hydrolase; ATP synthase subunit alpha-like domain; ATP synthase, F1 complex, alpha subunit nucleotide-binding domain;
A0A1C3YI20	160	0.698	Down	K	ATP synthase subunit alpha OS=Gibberella zeae (strain PH-1 / ATCC MYA-4620 / FGSC 9075 / NRRL 31084) OX=229533 GN=FGRAMPH1_01T02695 PE=3 SV=1	FGRAMPH1_01T02695	1	2.62437e-06	102.89	VVDALGNPIDGK(1)GPINTK	3	-0.34281	1	0.886	1.269	mitochondria	GO:0009116 nucleoside metabolic process; GO:0042278 purine nucleoside metabolic process; GO:0009167 purine ribonucleoside monophosphate metabolic process; GO:0090662 ATP hydrolysis coupled transmembrane transport; GO:0009117 nucleotide metabolic process; GO:0044699 single-organism process; GO:0009058 biosynthetic process; GO:0009163 nucleoside biosynthetic process; GO:0046129 purine ribonucleosid…	GO:0045261 proton-transporting ATP synthase complex, catalytic core F(1); GO:0016020 membrane; GO:0098796 membrane protein complex; GO:0044425 membrane part; GO:0044464 cell part; GO:0005622 intracellular; GO:0016469 proton-transporting two-sector ATPase complex; GO:0032991 macromolecular complex; GO:0033178 proton-transporting two-sector ATPase complex, catalytic domain; GO:0044424 intracellular…	GO:0042625 ATPase coupled ion transmembrane transporter activity; GO:1901265 nucleoside phosphate binding; GO:0015399 primary active transmembrane transporter activity; GO:0022892 substrate-specific transporter activity; GO:0016817 hydrolase activity, acting on acid anhydrides; GO:0044769 ATPase activity, coupled to transmembrane movement of ions, rotational mechanism; GO:0015077 monovalent inorg…	K02132	ATPeF1A, ATP5A1, ATP1; F-type H+-transporting ATPase subunit alpha	fgr00190 Oxidative phosphorylation - Fusarium graminearum; fgr01100 Metabolic pathways - Fusarium graminearum;	IPR000793; IPR004100; IPR000194; IPR027417; IPR023366; IPR033732;	ATP synthase, alpha subunit, C-terminal; ATPase, F1/V1/A1 complex, alpha/beta subunit, N-terminal domain; ATPase, F1/V1/A1 complex, alpha/beta subunit, nucleotide-binding domain; P-loop containing nucleoside triphosphate hydrolase; ATP synthase subunit alpha-like domain; ATP synthase, F1 complex, alpha subunit nucleotide-binding domain;
A0A1C3YI43	128	2.731	Up	K	Endopolyphosphatase OS=Gibberella zeae (strain PH-1 / ATCC MYA-4620 / FGSC 9075 / NRRL 31084) OX=229533 GN=FGRAMPH1_01T02855 PE=4 SV=1	FGRAMPH1_01T02855	1	0.0389323	46.001	HDSDEK(1)RPR	3	0.11508	1	1.753	0.642	mitochondria		GO:0043229 intracellular organelle; GO:0016020 membrane; GO:0098588 bounding membrane of organelle; GO:0031090 organelle membrane; GO:0005737 cytoplasm; GO:0044446 intracellular organelle part; GO:0031224 intrinsic component of membrane; GO:0044424 intracellular part; GO:0005623 cell; GO:0016021 integral component of membrane; GO:0044422 organelle part; GO:0043226 organelle; GO:0043231 intracellu…	GO:0016817 hydrolase activity, acting on acid anhydrides; GO:0000298 endopolyphosphatase activity; GO:0016787 hydrolase activity; GO:0016462 pyrophosphatase activity; GO:0016818 hydrolase activity, acting on acid anhydrides, in phosphorus-containing anhydrides; GO:0003824 catalytic activity;	K06018	PPN1; endopolyphosphatase [EC:3.6.1.10]		IPR029052;	Metallo-dependent phosphatase-like;
A0A1C3YI53	343	0.595	Down	K	Inorganic pyrophosphatase OS=Gibberella zeae OX=5518 GN=FGRA07_07009 PE=4 SV=1	FGRAMPH1_01T01267	1	4.35496e-09	112.88	LVTGK(1)TPAGGVSTTNVTVQHSPTR	3	0.22343	1	1.25	2.101	mitochondria	GO:0008152 metabolic process; GO:0044237 cellular metabolic process; GO:0006793 phosphorus metabolic process; GO:0009987 cellular process; GO:0006796 phosphate-containing compound metabolic process;	GO:0044424 intracellular part; GO:0005623 cell; GO:0044464 cell part; GO:0005622 intracellular; GO:0005737 cytoplasm;	GO:0000287 magnesium ion binding; GO:0004427 inorganic diphosphatase activity; GO:0016462 pyrophosphatase activity; GO:0003824 catalytic activity; GO:0005488 binding; GO:0043167 ion binding; GO:0046872 metal ion binding; GO:0043169 cation binding; GO:0016817 hydrolase activity, acting on acid anhydrides; GO:0016787 hydrolase activity; GO:0016818 hydrolase activity, acting on acid anhydrides, in p…	K01507	ppa; inorganic pyrophosphatase [EC:3.6.1.1]	fgr00190 Oxidative phosphorylation - Fusarium graminearum;
A0A1C3YI72	131	0.758	Down	K	Riboflavin synthase OS=Fusarium culmorum OX=5516 GN=FCULG_00003825 PE=4 SV=1	FGRAMPH1_01T02813	1	2.81112e-09	114.96	ITNLGDLK(1)ENSNVNLER	3	-0.24329	1	0.835	1.101	cytoplasm	GO:0044699 single-organism process; GO:0008152 metabolic process; GO:0055114 oxidation-reduction process; GO:0044710 single-organism metabolic process;		GO:0003824 catalytic activity; GO:0016491 oxidoreductase activity;	K00793	ribE, RIB5; riboflavin synthase [EC:2.5.1.9]	fgr00740 Riboflavin metabolism - Fusarium graminearum; fgr01100 Metabolic pathways - Fusarium graminearum; fgr01110 Biosynthesis of secondary metabolites - Fusarium graminearum;	IPR026017; IPR017938; IPR023366;	Lumazine-binding domain; Riboflavin synthase-like beta-barrel; ATP synthase subunit alpha-like domain;
A0A1C3YI88	824	0.638	Down	K	Xanthine dehydrogenase OS=Gibberella zeae OX=5518 GN=FGRA07_04388 PE=4 SV=1	FGRAMPH1_01T03805	1	0.00251065	66.663	LGGGFGGK(1)ESR	2	-0.58168	1	0.833	1.306	cytoplasm	GO:0044699 single-organism process; GO:0008152 metabolic process; GO:0055114 oxidation-reduction process; GO:0044710 single-organism metabolic process;		GO:0051537 2 iron, 2 sulfur cluster binding; GO:0016725 oxidoreductase activity, acting on CH or CH2 groups; GO:1901265 nucleoside phosphate binding; GO:0005506 iron ion binding; GO:0016726 oxidoreductase activity, acting on CH or CH2 groups, NAD or NADP as acceptor; GO:0050660 flavin adenine dinucleotide binding; GO:0004854 xanthine dehydrogenase activity; GO:0043167 ion binding; GO:0000166 nucl…	K00106	XDH; xanthine dehydrogenase/oxidase [EC:1.17.1.4 1.17.3.2]	fgr00230 Purine metabolism - Fusarium graminearum; fgr00232 Caffeine metabolism - Fusarium graminearum; fgr01100 Metabolic pathways - Fusarium graminearum; fgr01110 Biosynthesis of secondary metabolites - Fusarium graminearum; fgr04146 Peroxisome - Fusarium graminearum;	IPR001041; IPR002346; IPR014307; IPR012675; IPR016167; IPR002888; IPR016166; IPR005107; IPR016169; IPR000674; IPR008274;	2Fe-2S ferredoxin-type iron-sulfur binding domain; Molybdopterin dehydrogenase, FAD-binding; Xanthine dehydrogenase, small subunit; Beta-grasp domain; FAD-binding, type 2, subdomain 1; [2Fe-2S]-binding; FAD-binding, type 2; CO dehydrogenase flavoprotein, C-terminal; CO dehydrogenase flavoprotein-like, FAD-binding, subdomain 2; Aldehyde oxidase/xanthine dehydrogenase, a/b hammerhead; Aldehyde oxid…
A0A1C3YI88	870	1.325	Up	K	Xanthine dehydrogenase OS=Gibberella zeae OX=5518 GN=FGRA07_04388 PE=4 SV=1	FGRAMPH1_01T03805	1	0.0213304	68.915	YK(1)VGVNK	2	-1.2538	1	1.301	0.982	cytoplasm	GO:0044699 single-organism process; GO:0008152 metabolic process; GO:0055114 oxidation-reduction process; GO:0044710 single-organism metabolic process;		GO:0051537 2 iron, 2 sulfur cluster binding; GO:0016725 oxidoreductase activity, acting on CH or CH2 groups; GO:1901265 nucleoside phosphate binding; GO:0005506 iron ion binding; GO:0016726 oxidoreductase activity, acting on CH or CH2 groups, NAD or NADP as acceptor; GO:0050660 flavin adenine dinucleotide binding; GO:0004854 xanthine dehydrogenase activity; GO:0043167 ion binding; GO:0000166 nucl…	K00106	XDH; xanthine dehydrogenase/oxidase [EC:1.17.1.4 1.17.3.2]	fgr00230 Purine metabolism - Fusarium graminearum; fgr00232 Caffeine metabolism - Fusarium graminearum; fgr01100 Metabolic pathways - Fusarium graminearum; fgr01110 Biosynthesis of secondary metabolites - Fusarium graminearum; fgr04146 Peroxisome - Fusarium graminearum;	IPR001041; IPR002346; IPR014307; IPR012675; IPR016167; IPR002888; IPR016166; IPR005107; IPR016169; IPR000674; IPR008274;	2Fe-2S ferredoxin-type iron-sulfur binding domain; Molybdopterin dehydrogenase, FAD-binding; Xanthine dehydrogenase, small subunit; Beta-grasp domain; FAD-binding, type 2, subdomain 1; [2Fe-2S]-binding; FAD-binding, type 2; CO dehydrogenase flavoprotein, C-terminal; CO dehydrogenase flavoprotein-like, FAD-binding, subdomain 2; Aldehyde oxidase/xanthine dehydrogenase, a/b hammerhead; Aldehyde oxid…
A0A1C3YI88	1320	1.396	Up	K	Xanthine dehydrogenase OS=Gibberella zeae OX=5518 GN=FGRA07_04388 PE=4 SV=1	FGRAMPH1_01T03805	1	2.66283e-05	97.767	AK(1)VGENDSEGLLR	2	0.43027	1	1.216	0.871	cytoplasm	GO:0044699 single-organism process; GO:0008152 metabolic process; GO:0055114 oxidation-reduction process; GO:0044710 single-organism metabolic process;		GO:0051537 2 iron, 2 sulfur cluster binding; GO:0016725 oxidoreductase activity, acting on CH or CH2 groups; GO:1901265 nucleoside phosphate binding; GO:0005506 iron ion binding; GO:0016726 oxidoreductase activity, acting on CH or CH2 groups, NAD or NADP as acceptor; GO:0050660 flavin adenine dinucleotide binding; GO:0004854 xanthine dehydrogenase activity; GO:0043167 ion binding; GO:0000166 nucl…	K00106	XDH; xanthine dehydrogenase/oxidase [EC:1.17.1.4 1.17.3.2]	fgr00230 Purine metabolism - Fusarium graminearum; fgr00232 Caffeine metabolism - Fusarium graminearum; fgr01100 Metabolic pathways - Fusarium graminearum; fgr01110 Biosynthesis of secondary metabolites - Fusarium graminearum; fgr04146 Peroxisome - Fusarium graminearum;	IPR001041; IPR002346; IPR014307; IPR012675; IPR016167; IPR002888; IPR016166; IPR005107; IPR016169; IPR000674; IPR008274;	2Fe-2S ferredoxin-type iron-sulfur binding domain; Molybdopterin dehydrogenase, FAD-binding; Xanthine dehydrogenase, small subunit; Beta-grasp domain; FAD-binding, type 2, subdomain 1; [2Fe-2S]-binding; FAD-binding, type 2; CO dehydrogenase flavoprotein, C-terminal; CO dehydrogenase flavoprotein-like, FAD-binding, subdomain 2; Aldehyde oxidase/xanthine dehydrogenase, a/b hammerhead; Aldehyde oxid…
A0A1C3YIB0	234	1.692	Up	K	FAD dependent oxidoreductase OS=Fusarium sporotrichioides OX=5514 GN=FSPOR_4901 PE=4 SV=1	FGRAMPH1_01T04021	1	0.000196904	76.378	EWMPEEAHK(1)IWEAEEAR	3	-0.24317	2	1.382	0.817	cytoplasm	GO:0044699 single-organism process; GO:0008152 metabolic process; GO:0055114 oxidation-reduction process; GO:0044710 single-organism metabolic process;		GO:0003824 catalytic activity; GO:0016491 oxidoreductase activity;				IPR006076; IPR023753;	FAD dependent oxidoreductase; FAD/NAD(P)-binding domain;
A0A1C3YIB0	188	2.051	Up	K	FAD dependent oxidoreductase OS=Fusarium sporotrichioides OX=5514 GN=FSPOR_4901 PE=4 SV=1	FGRAMPH1_01T04021	1	0.00148483	65.085	SHLEMMK(1)QVGGQIGHGDVR	3	-1.3433	2	1.602	0.781	cytoplasm	GO:0044699 single-organism process; GO:0008152 metabolic process; GO:0055114 oxidation-reduction process; GO:0044710 single-organism metabolic process;		GO:0003824 catalytic activity; GO:0016491 oxidoreductase activity;				IPR006076; IPR023753;	FAD dependent oxidoreductase; FAD/NAD(P)-binding domain;
A0A1C3YIB0	154	1.602	Up	K	FAD dependent oxidoreductase OS=Fusarium sporotrichioides OX=5514 GN=FSPOR_4901 PE=4 SV=1	FGRAMPH1_01T04021	1	5.0557e-06	90.385	NGGHVK(1)SSPYSEFAMFR	3	-0.72227	1	1.491	0.931	cytoplasm	GO:0044699 single-organism process; GO:0008152 metabolic process; GO:0055114 oxidation-reduction process; GO:0044710 single-organism metabolic process;		GO:0003824 catalytic activity; GO:0016491 oxidoreductase activity;				IPR006076; IPR023753;	FAD dependent oxidoreductase; FAD/NAD(P)-binding domain;
A0A1C3YIB0	219	1.472	Up	K	FAD dependent oxidoreductase OS=Fusarium sporotrichioides OX=5514 GN=FSPOR_4901 PE=4 SV=1	FGRAMPH1_01T04021	1	5.85325e-06	122.52	K(1)QVEEAK	2	0.30954	5	1.443	0.98	cytoplasm	GO:0044699 single-organism process; GO:0008152 metabolic process; GO:0055114 oxidation-reduction process; GO:0044710 single-organism metabolic process;		GO:0003824 catalytic activity; GO:0016491 oxidoreductase activity;				IPR006076; IPR023753;	FAD dependent oxidoreductase; FAD/NAD(P)-binding domain;
A0A1C3YIB6	120	0.691	Down	K	Peptidase inhibitor i9 OS=Fusarium langsethiae OX=179993 GN=FLAG1_04747 PE=4 SV=1	FGRAMPH1_01T04731	1	3.76354e-06	102.29	DQGGK(1)ITHEYSLIK	3	0.11913	1	0.924	1.338	nucleus							IPR009020; IPR010259;	Proteinase propeptide inhibitor; Peptidase S8 propeptide/proteinase inhibitor I9;
A0A1C3YIF8	999	1.538	Up	K	Chitin synthase OS=Gibberella zeae OX=5518 GN=FGRA07_00245 PE=4 SV=1	FGRAMPH1_01T04739	1	0.00028584	110.08	NSPGTNIK(1)K	2	0.18638	1	1.25	0.813	plasma membrane		GO:0043229 intracellular organelle; GO:0016020 membrane; GO:0043232 intracellular non-membrane-bounded organelle; GO:0044430 cytoskeletal part; GO:0044446 intracellular organelle part; GO:0031224 intrinsic component of membrane; GO:0032991 macromolecular complex; GO:0044424 intracellular part; GO:0005623 cell; GO:0016021 integral component of membrane; GO:0015629 actin cytoskeleton; GO:0044422 or…	GO:0003677 DNA binding; GO:0005524 ATP binding; GO:0003774 motor activity; GO:1901265 nucleoside phosphate binding; GO:0016758 transferase activity, transferring hexosyl groups; GO:0001882 nucleoside binding; GO:0043167 ion binding; GO:0016817 hydrolase activity, acting on acid anhydrides; GO:0016787 hydrolase activity; GO:0000166 nucleotide binding; GO:0017111 nucleoside-triphosphatase activity;…	K00698	CHS1; chitin synthase [EC:2.4.1.16]	fgr00520 Amino sugar and nucleotide sugar metabolism - Fusarium graminearum; fgr01100 Metabolic pathways - Fusarium graminearum;	IPR009057; IPR027417; IPR001609; IPR001199; IPR029044; IPR014876;	Homeobox domain-like; P-loop containing nucleoside triphosphate hydrolase; Myosin head, motor domain; Cytochrome b5-like heme/steroid binding domain; Nucleotide-diphospho-sugar transferases; DEK, C-terminal;
A0A1C3YIG2	734	0.642	Down	K	Aminopeptidase OS=Gibberella zeae (strain PH-1 / ATCC MYA-4620 / FGSC 9075 / NRRL 31084) OX=229533 GN=FGRAMPH1_01T03919 PE=3 SV=1	FGRAMPH1_01T03919	1	7.93019e-06	133.32	SVFGEDESIK(1)K	2	2.6485	1	0.953	1.485	mitochondria	GO:0006508 proteolysis; GO:0008152 metabolic process; GO:0043170 macromolecule metabolic process; GO:0019538 protein metabolic process; GO:0044238 primary metabolic process; GO:0071704 organic substance metabolic process;		GO:0008233 peptidase activity; GO:0046914 transition metal ion binding; GO:0003824 catalytic activity; GO:0005488 binding; GO:0043167 ion binding; GO:0070011 peptidase activity, acting on L-amino acid peptides; GO:0046872 metal ion binding; GO:0043169 cation binding; GO:0016787 hydrolase activity; GO:0008237 metallopeptidase activity; GO:0008270 zinc ion binding;				IPR014782; IPR024571;	Peptidase M1, membrane alanine aminopeptidase, N-terminal; ERAP1-like C-terminal domain;
A0A1C3YIG2	748	1.368	Up	K	Aminopeptidase OS=Gibberella zeae (strain PH-1 / ATCC MYA-4620 / FGSC 9075 / NRRL 31084) OX=229533 GN=FGRAMPH1_01T03919 PE=3 SV=1	FGRAMPH1_01T03919	1	0.0517895	40.203	LINEK(1)VK	3	0.25795	1	1.486	1.086	mitochondria	GO:0006508 proteolysis; GO:0008152 metabolic process; GO:0043170 macromolecule metabolic process; GO:0019538 protein metabolic process; GO:0044238 primary metabolic process; GO:0071704 organic substance metabolic process;		GO:0008233 peptidase activity; GO:0046914 transition metal ion binding; GO:0003824 catalytic activity; GO:0005488 binding; GO:0043167 ion binding; GO:0070011 peptidase activity, acting on L-amino acid peptides; GO:0046872 metal ion binding; GO:0043169 cation binding; GO:0016787 hydrolase activity; GO:0008237 metallopeptidase activity; GO:0008270 zinc ion binding;				IPR014782; IPR024571;	Peptidase M1, membrane alanine aminopeptidase, N-terminal; ERAP1-like C-terminal domain;
A0A1C3YIJ0	207	0.679	Down	K	ATP-dependent (S)-NAD(P)H-hydrate dehydratase OS=Gibberella zeae (strain PH-1 / ATCC MYA-4620 / FGSC 9075 / NRRL 31084) OX=229533 GN=FGRAMPH1_01T02669 PE=3 SV=1	FGRAMPH1_01T02669	1	8.44671e-05	95.428	VK(1)VDDDAPETAR	2	0.76302	1	1.132	1.667	cytoplasm	GO:0019362 pyridine nucleotide metabolic process; GO:0006733 oxidoreduction coenzyme metabolic process; GO:0006725 cellular aromatic compound metabolic process; GO:0046496 nicotinamide nucleotide metabolic process; GO:0009117 nucleotide metabolic process; GO:0044281 small molecule metabolic process; GO:0044763 single-organism cellular process; GO:0006807 nitrogen compound metabolic process; GO:00…	GO:0044424 intracellular part; GO:0005623 cell; GO:0044464 cell part; GO:0005622 intracellular; GO:0005737 cytoplasm;	GO:0005524 ATP binding; GO:1901265 nucleoside phosphate binding; GO:0001882 nucleoside binding; GO:0043167 ion binding; GO:0016829 lyase activity; GO:0016836 hydro-lyase activity; GO:0000166 nucleotide binding; GO:0047453 ATP-dependent NAD(P)H-hydrate dehydratase activity; GO:0016835 carbon-oxygen lyase activity; GO:0097159 organic cyclic compound binding; GO:1901363 heterocyclic compound binding…	K17757	CARKD; ATP-dependent NAD(P)H-hydrate dehydratase [EC:4.2.1.93]		IPR029056;	Ribokinase-like;
A0A1C3YIL0	250	1.342	Up	K	Proteasome subunit beta type-6 OS=Fusarium culmorum OX=5516 GN=FCULG_00003854 PE=4 SV=1	FGRAMPH1_01T02879	1	5.74358e-09	123.83	NQYIPGSGEGHELK(1)ER	3	-0.080816	1	1.665	1.241	mitochondria	GO:0051603 proteolysis involved in cellular protein catabolic process; GO:0044265 cellular macromolecule catabolic process; GO:0044257 cellular protein catabolic process; GO:0044267 cellular protein metabolic process; GO:0044238 primary metabolic process; GO:0044237 cellular metabolic process; GO:0071704 organic substance metabolic process; GO:1901575 organic substance catabolic process; GO:00081…	GO:1902494 catalytic complex; GO:0000502 proteasome complex; GO:0044464 cell part; GO:0005622 intracellular; GO:0005839 proteasome core complex; GO:0032991 macromolecular complex; GO:0044424 intracellular part; GO:1905368 peptidase complex; GO:0005623 cell; GO:0043234 protein complex; GO:1905369 endopeptidase complex;	GO:0004175 endopeptidase activity; GO:0004298 threonine-type endopeptidase activity; GO:0008233 peptidase activity; GO:0003824 catalytic activity; GO:0070003 threonine-type peptidase activity; GO:0070011 peptidase activity, acting on L-amino acid peptides; GO:0016787 hydrolase activity;	K02732	PSMB1; 20S proteasome subunit beta 6 [EC:3.4.25.1]	fgr03050 Proteasome - Fusarium graminearum;	IPR029055;	Nucleophile aminohydrolases, N-terminal;
A0A1C3YIP5	170	1.394	Up	K	Probable 60s ribosomal protein L7 subunit OS=Claviceps purpurea (strain 20.1) OX=1111077 GN=CPUR_03583 PE=4 SV=1	FGRAMPH1_01T06103	1	0.00259518	105.39	GYGK(1)VNK	2	-1.3742	2	1.11	0.796	nucleus				K02937	RP-L7e, RPL7; large subunit ribosomal protein L7e	fgr03010 Ribosome - Fusarium graminearum;	IPR012988; IPR016082;	Ribosomal protein L30, N-terminal; Ribosomal protein L30, ferredoxin-like fold domain;
A0A1C3YIP5	116	1.491	Up	K	Probable 60s ribosomal protein L7 subunit OS=Claviceps purpurea (strain 20.1) OX=1111077 GN=CPUR_03583 PE=4 SV=1	FGRAMPH1_01T06103	1	0.00198173	115.46	K(1)ILQLLR	2	-1.5966	1	1.269	0.851	nucleus				K02937	RP-L7e, RPL7; large subunit ribosomal protein L7e	fgr03010 Ribosome - Fusarium graminearum;	IPR012988; IPR016082;	Ribosomal protein L30, N-terminal; Ribosomal protein L30, ferredoxin-like fold domain;
A0A1C3YIP5	160	1.466	Up	K	Probable 60s ribosomal protein L7 subunit OS=Claviceps purpurea (strain 20.1) OX=1111077 GN=CPUR_03583 PE=4 SV=1	FGRAMPH1_01T06103	1	0.00148382	105.2	TVK(1)ELVYK	2	-0.36757	1	1.19	0.812	nucleus				K02937	RP-L7e, RPL7; large subunit ribosomal protein L7e	fgr03010 Ribosome - Fusarium graminearum;	IPR012988; IPR016082;	Ribosomal protein L30, N-terminal; Ribosomal protein L30, ferredoxin-like fold domain;
A0A1C3YIS7	41	1.449	Up	K	60S ribosomal protein L20 OS=Gibberella zeae (strain PH-1 / ATCC MYA-4620 / FGSC 9075 / NRRL 31084) OX=229533 GN=FGRAMPH1_01T03709 PE=3 SV=1	FGRAMPH1_01T03709	1	0.00550193	66.692	VLHEK(1)HPLK	4	0.065741	1	1.313	0.906	mitochondria,nucleus	GO:0006518 peptide metabolic process; GO:0043043 peptide biosynthetic process; GO:0044267 cellular protein metabolic process; GO:0006807 nitrogen compound metabolic process; GO:0009058 biosynthetic process; GO:0043603 cellular amide metabolic process; GO:0044238 primary metabolic process; GO:1901566 organonitrogen compound biosynthetic process; GO:1901576 organic substance biosynthetic process; G…	GO:0005840 ribosome; GO:0043226 organelle; GO:0043229 intracellular organelle; GO:0043232 intracellular non-membrane-bounded organelle; GO:0044464 cell part; GO:0005622 intracellular; GO:0005737 cytoplasm; GO:0032991 macromolecular complex; GO:0044424 intracellular part; GO:1990904 ribonucleoprotein complex; GO:0005623 cell; GO:0030529 intracellular ribonucleoprotein complex; GO:0044444 cytoplasm…	GO:0003735 structural constituent of ribosome; GO:0005198 structural molecule activity;	K02882	RP-L18Ae, RPL18A; large subunit ribosomal protein L18Ae	fgr03010 Ribosome - Fusarium graminearum;	IPR023573;	Ribosomal protein 50S-L18Ae/60S-L20/60S-L18A;
A0A1C3YIT5	398	1.69	Up	K	Amidohydrolase OS=Purpureocillium lilacinum OX=33203 GN=VFPBJ_02486 PE=4 SV=1	FGRAMPH1_01T05961	1	2.09023e-06	98.676	AFHHAHQTYLVPEILK(1)R	5	-0.67093	2	1.413	0.836	cytoplasm		GO:0031224 intrinsic component of membrane; GO:0016020 membrane; GO:0016021 integral component of membrane; GO:0044425 membrane part;	GO:0016787 hydrolase activity; GO:0003824 catalytic activity; GO:0016810 hydrolase activity, acting on carbon-nitrogen (but not peptide) bonds;				IPR013108; IPR032466; IPR011059;	Amidohydrolase 3; Metal-dependent hydrolase; Metal-dependent hydrolase, composite domain;
A0A1C3YIT5	909	1.305	Up	K	Amidohydrolase OS=Purpureocillium lilacinum OX=33203 GN=VFPBJ_02486 PE=4 SV=1	FGRAMPH1_01T05961	1	3.85662e-14	153.21	EAVDLVSTNIYK(1)ILGADEK	4	-0.82807	4	1.214	0.93	cytoplasm		GO:0031224 intrinsic component of membrane; GO:0016020 membrane; GO:0016021 integral component of membrane; GO:0044425 membrane part;	GO:0016787 hydrolase activity; GO:0003824 catalytic activity; GO:0016810 hydrolase activity, acting on carbon-nitrogen (but not peptide) bonds;				IPR013108; IPR032466; IPR011059;	Amidohydrolase 3; Metal-dependent hydrolase; Metal-dependent hydrolase, composite domain;
A0A1C3YIT5	378	1.325	Up	K	Amidohydrolase OS=Purpureocillium lilacinum OX=33203 GN=VFPBJ_02486 PE=4 SV=1	FGRAMPH1_01T05961	1	1.09985e-09	114.06	GQVHINTHCYTIPDLEAMVDHTNEFK(1)FAVR	5	1.7662	1	1.295	0.977	cytoplasm		GO:0031224 intrinsic component of membrane; GO:0016020 membrane; GO:0016021 integral component of membrane; GO:0044425 membrane part;	GO:0016787 hydrolase activity; GO:0003824 catalytic activity; GO:0016810 hydrolase activity, acting on carbon-nitrogen (but not peptide) bonds;				IPR013108; IPR032466; IPR011059;	Amidohydrolase 3; Metal-dependent hydrolase; Metal-dependent hydrolase, composite domain;
A0A1C3YIT5	486	1.622	Up	K	Amidohydrolase OS=Purpureocillium lilacinum OX=33203 GN=VFPBJ_02486 PE=4 SV=1	FGRAMPH1_01T05961	1	7.90974e-21	167.61	AYHYGLPYHVAMASVTSAPAELLGMGK(1)R	4	0.11815	4	1.4	0.863	cytoplasm		GO:0031224 intrinsic component of membrane; GO:0016020 membrane; GO:0016021 integral component of membrane; GO:0044425 membrane part;	GO:0016787 hydrolase activity; GO:0003824 catalytic activity; GO:0016810 hydrolase activity, acting on carbon-nitrogen (but not peptide) bonds;				IPR013108; IPR032466; IPR011059;	Amidohydrolase 3; Metal-dependent hydrolase; Metal-dependent hydrolase, composite domain;
A0A1C3YIT5	253	1.328	Up	K	Amidohydrolase OS=Purpureocillium lilacinum OX=33203 GN=VFPBJ_02486 PE=4 SV=1	FGRAMPH1_01T05961	1	0.00247933	78.192	HAVGK(1)PDGR	2	-0.52992	3	1.313	0.989	cytoplasm		GO:0031224 intrinsic component of membrane; GO:0016020 membrane; GO:0016021 integral component of membrane; GO:0044425 membrane part;	GO:0016787 hydrolase activity; GO:0003824 catalytic activity; GO:0016810 hydrolase activity, acting on carbon-nitrogen (but not peptide) bonds;				IPR013108; IPR032466; IPR011059;	Amidohydrolase 3; Metal-dependent hydrolase; Metal-dependent hydrolase, composite domain;
A0A1C3YIT5	277	2.036	Up	K	Amidohydrolase OS=Purpureocillium lilacinum OX=33203 GN=VFPBJ_02486 PE=4 SV=1	FGRAMPH1_01T05961	1	0.000773128	75.566	YMK(1)MACGENAK	3	0.24438	2	1.649	0.81	cytoplasm		GO:0031224 intrinsic component of membrane; GO:0016020 membrane; GO:0016021 integral component of membrane; GO:0044425 membrane part;	GO:0016787 hydrolase activity; GO:0003824 catalytic activity; GO:0016810 hydrolase activity, acting on carbon-nitrogen (but not peptide) bonds;				IPR013108; IPR032466; IPR011059;	Amidohydrolase 3; Metal-dependent hydrolase; Metal-dependent hydrolase, composite domain;
A0A1C3YIY1	331	3.139	Up	K	Clavaminate synthase-like protein OS=Trichoderma longibrachiatum ATCC 18648 OX=983965 GN=M440DRAFT_1095531 PE=4 SV=1	FGRAMPH1_01T05035	1	0.00158144	74.611	DAYTDDDK(1)SAR	2	-0.089134	1	1.353	0.431	cytoplasm	GO:0044699 single-organism process; GO:0008152 metabolic process; GO:0055114 oxidation-reduction process; GO:0044710 single-organism metabolic process;		GO:0003824 catalytic activity; GO:0016491 oxidoreductase activity;				IPR003819;	TauD/TfdA-like domain;
A0A1C3YJ01	202	0.738	Down	K	Protein aim2 OS=Fusarium sp. FIESC_12 OX=1755127 GN=FIE12Z_3253 PE=4 SV=1	FGRAMPH1_01T07341	1	6.79417e-06	95.981	VIDAAK(1)EQYADAIK	3	0.89847	1	1.217	1.65	cytoplasm			GO:0016787 hydrolase activity; GO:0003824 catalytic activity;				IPR029058; IPR002925;	Alpha/Beta hydrolase fold; Dienelactone hydrolase;
A0A1C3YJ36	367	1.367	Up	K	Spermidine synthase OS=Fusarium culmorum OX=5516 GN=FCULG_00009445 PE=3 SV=1	FGRAMPH1_01T07645	1	0.0160404	65.157	EEEDEK(1)LR	2	0.91661	1	1.392	1.018	mitochondria	GO:0044106 cellular amine metabolic process; GO:0006807 nitrogen compound metabolic process; GO:0009058 biosynthetic process; GO:1901566 organonitrogen compound biosynthetic process; GO:1901576 organic substance biosynthetic process; GO:0044237 cellular metabolic process; GO:0044249 cellular biosynthetic process; GO:0071704 organic substance metabolic process; GO:0006576 cellular biogenic amine m…		GO:0016740 transferase activity; GO:0003824 catalytic activity;	K00797	speE, SRM; spermidine synthase [EC:2.5.1.16]	fgr00270 Cysteine and methionine metabolism - Fusarium graminearum; fgr00330 Arginine and proline metabolism - Fusarium graminearum; fgr00410 beta-Alanine metabolism - Fusarium graminearum; fgr00480 Glutathione metabolism - Fusarium graminearum; fgr01100 Metabolic pathways - Fusarium graminearum;	IPR029063; IPR030374;	S-adenosyl-L-methionine-dependent methyltransferase; Polyamine biosynthesis domain;
A0A1C3YJ46	597	1.74	Up	K	Leukotriene A(4) hydrolase OS=Gibberella zeae (strain PH-1 / ATCC MYA-4620 / FGSC 9075 / NRRL 31084) OX=229533 GN=FGRAMPH1_01T07495 PE=3 SV=1	FGRAMPH1_01T07495	1	0.00649307	66.504	MK(1)YVRPLFR	3	-0.34033	1	1.613	0.927	mitochondria	GO:0006508 proteolysis; GO:0008152 metabolic process; GO:0043170 macromolecule metabolic process; GO:0019538 protein metabolic process; GO:0044238 primary metabolic process; GO:0071704 organic substance metabolic process;	GO:0044424 intracellular part; GO:0005623 cell; GO:0044464 cell part; GO:0005622 intracellular; GO:0005737 cytoplasm;	GO:0016801 hydrolase activity, acting on ether bonds; GO:0008233 peptidase activity; GO:0046914 transition metal ion binding; GO:0004463 leukotriene-A4 hydrolase activity; GO:0003824 catalytic activity; GO:0005488 binding; GO:0043167 ion binding; GO:0043169 cation binding; GO:0046872 metal ion binding; GO:0070011 peptidase activity, acting on L-amino acid peptides; GO:0008237 metallopeptidase act…	K01254	LTA4H; leukotriene-A4 hydrolase [EC:3.3.2.6]	fgr00590 Arachidonic acid metabolism - Fusarium graminearum; fgr01100 Metabolic pathways - Fusarium graminearum;	IPR014782; IPR015211; IPR016024;	Peptidase M1, membrane alanine aminopeptidase, N-terminal; Peptidase M1, leukotriene A4 hydrolase/aminopeptidase C-terminal; Armadillo-type fold;
A0A1C3YJ46	445	1.421	Up	K	Leukotriene A(4) hydrolase OS=Gibberella zeae (strain PH-1 / ATCC MYA-4620 / FGSC 9075 / NRRL 31084) OX=229533 GN=FGRAMPH1_01T07495 PE=3 SV=1	FGRAMPH1_01T07495	1	3.52794e-06	131.69	FIPFYFTK(1)WSEK	2	-0.43755	1	1.177	0.828	mitochondria	GO:0006508 proteolysis; GO:0008152 metabolic process; GO:0043170 macromolecule metabolic process; GO:0019538 protein metabolic process; GO:0044238 primary metabolic process; GO:0071704 organic substance metabolic process;	GO:0044424 intracellular part; GO:0005623 cell; GO:0044464 cell part; GO:0005622 intracellular; GO:0005737 cytoplasm;	GO:0016801 hydrolase activity, acting on ether bonds; GO:0008233 peptidase activity; GO:0046914 transition metal ion binding; GO:0004463 leukotriene-A4 hydrolase activity; GO:0003824 catalytic activity; GO:0005488 binding; GO:0043167 ion binding; GO:0043169 cation binding; GO:0046872 metal ion binding; GO:0070011 peptidase activity, acting on L-amino acid peptides; GO:0008237 metallopeptidase act…	K01254	LTA4H; leukotriene-A4 hydrolase [EC:3.3.2.6]	fgr00590 Arachidonic acid metabolism - Fusarium graminearum; fgr01100 Metabolic pathways - Fusarium graminearum;	IPR014782; IPR015211; IPR016024;	Peptidase M1, membrane alanine aminopeptidase, N-terminal; Peptidase M1, leukotriene A4 hydrolase/aminopeptidase C-terminal; Armadillo-type fold;
A0A1C3YJ56	360	0.679	Down	K	Transketolase OS=Gibberella zeae (strain PH-1 / ATCC MYA-4620 / FGSC 9075 / NRRL 31084) OX=229533 GN=FGRAMPH1_01T07031 PE=3 SV=1	FGRAMPH1_01T07031	1	0.000309261	111.86	K(1)LSETVLAK	3	-2.1757	2	0.881	1.297	cytoplasm	GO:0008152 metabolic process;		GO:0003824 catalytic activity; GO:0005488 binding; GO:0016744 transferase activity, transferring aldehyde or ketonic groups; GO:0043167 ion binding; GO:0043169 cation binding; GO:0046872 metal ion binding; GO:0016740 transferase activity; GO:0004802 transketolase activity;	K00615	E2.2.1.1, tktA, tktB; transketolase [EC:2.2.1.1]	fgr00030 Pentose phosphate pathway - Fusarium graminearum; fgr01100 Metabolic pathways - Fusarium graminearum; fgr01110 Biosynthesis of secondary metabolites - Fusarium graminearum; fgr01130 Biosynthesis of antibiotics - Fusarium graminearum; fgr01200 Carbon metabolism - Fusarium graminearum; fgr01230 Biosynthesis of amino acids - Fusarium graminearum;	IPR005474; IPR009014; IPR033248; IPR029061; IPR005475;	Transketolase, N-terminal; Transketolase C-terminal/Pyruvate-ferredoxin oxidoreductase domain II; Transketolase, C-terminal domain; Thiamin diphosphate-binding fold; Transketolase-like, pyrimidine-binding domain;
A0A1C3YJ56	400	0.513	Down	K	Transketolase OS=Gibberella zeae (strain PH-1 / ATCC MYA-4620 / FGSC 9075 / NRRL 31084) OX=229533 GN=FGRAMPH1_01T07031 PE=3 SV=1	FGRAMPH1_01T07031	1	0.0201681	44.788	EAVDFQPK(1)STGLGDYSGR	3	-2.785	1	0.715	1.395	cytoplasm	GO:0008152 metabolic process;		GO:0003824 catalytic activity; GO:0005488 binding; GO:0016744 transferase activity, transferring aldehyde or ketonic groups; GO:0043167 ion binding; GO:0043169 cation binding; GO:0046872 metal ion binding; GO:0016740 transferase activity; GO:0004802 transketolase activity;	K00615	E2.2.1.1, tktA, tktB; transketolase [EC:2.2.1.1]	fgr00030 Pentose phosphate pathway - Fusarium graminearum; fgr01100 Metabolic pathways - Fusarium graminearum; fgr01110 Biosynthesis of secondary metabolites - Fusarium graminearum; fgr01130 Biosynthesis of antibiotics - Fusarium graminearum; fgr01200 Carbon metabolism - Fusarium graminearum; fgr01230 Biosynthesis of amino acids - Fusarium graminearum;	IPR005474; IPR009014; IPR033248; IPR029061; IPR005475;	Transketolase, N-terminal; Transketolase C-terminal/Pyruvate-ferredoxin oxidoreductase domain II; Transketolase, C-terminal domain; Thiamin diphosphate-binding fold; Transketolase-like, pyrimidine-binding domain;
A0A1C3YJ69	787	1.654	Up	K	Psi-producing oxygenase A OS=Fusarium culmorum OX=5516 GN=FCULG_00011550 PE=4 SV=1	FGRAMPH1_01T06395	1	0.00237766	80.318	K(1)GLDQIDIIR	2	1.2719	1	1.13	0.683	nucleus	GO:0008152 metabolic process; GO:1990748 cellular detoxification; GO:0042221 response to chemical; GO:0006950 response to stress; GO:0055114 oxidation-reduction process; GO:0044710 single-organism metabolic process; GO:0009636 response to toxic substance; GO:0006979 response to oxidative stress; GO:0044699 single-organism process; GO:0098869 cellular oxidant detoxification; GO:0050896 response to…		GO:0005506 iron ion binding; GO:0043167 ion binding; GO:0016209 antioxidant activity; GO:0016705 oxidoreductase activity, acting on paired donors, with incorporation or reduction of molecular oxygen; GO:0016491 oxidoreductase activity; GO:1901363 heterocyclic compound binding; GO:0097159 organic cyclic compound binding; GO:0020037 heme binding; GO:0046914 transition metal ion binding; GO:0003824 …
A0A1C3YJ69	780	1.506	Up	K	Psi-producing oxygenase A OS=Fusarium culmorum OX=5516 GN=FCULG_00011550 PE=4 SV=1	FGRAMPH1_01T06395	1	0.0034702	104.2	K(1)ESFTFK	2	-0.34632	1	1.163	0.772	nucleus	GO:0008152 metabolic process; GO:1990748 cellular detoxification; GO:0042221 response to chemical; GO:0006950 response to stress; GO:0055114 oxidation-reduction process; GO:0044710 single-organism metabolic process; GO:0009636 response to toxic substance; GO:0006979 response to oxidative stress; GO:0044699 single-organism process; GO:0098869 cellular oxidant detoxification; GO:0050896 response to…		GO:0005506 iron ion binding; GO:0043167 ion binding; GO:0016209 antioxidant activity; GO:0016705 oxidoreductase activity, acting on paired donors, with incorporation or reduction of molecular oxygen; GO:0016491 oxidoreductase activity; GO:1901363 heterocyclic compound binding; GO:0097159 organic cyclic compound binding; GO:0020037 heme binding; GO:0046914 transition metal ion binding; GO:0003824 …
A0A1C3YJC0	195	0.382	Down	K	5'-amp-activated protein kinase subunit beta-2 OS=Fusarium sporotrichioides OX=5514 GN=FSPOR_11322 PE=4 SV=1	FGRAMPH1_01T06765	1	7.79043e-15	156.51	WEHPAEEVYVTGTFDNWTK(1)SVR	3	0.24199	1	1.029	2.693	mitochondria							IPR014756; IPR032640;	Immunoglobulin E-set; AMP-activated protein kinase, glycogen-binding domain;
A0A1C3YJK1	92	1.43	Up	K	Glyoxalase bleomycin resistance dioxygenase OS=Fusarium sporotrichioides OX=5514 GN=FSPOR_7764 PE=4 SV=1	FGRAMPH1_01T07997	1	0.00544791	57.936	NK(1)GPDFWLGGGGSSLK	3	-0.15299	1	1.111	0.777	cytoplasm							IPR029068; IPR004360;	Glyoxalase/Bleomycin resistance protein/Dihydroxybiphenyl dioxygenase; Glyoxalase/fosfomycin resistance/dioxygenase domain;
A0A1C3YJK1	90	1.316	Up	K	Glyoxalase bleomycin resistance dioxygenase OS=Fusarium sporotrichioides OX=5514 GN=FSPOR_7764 PE=4 SV=1	FGRAMPH1_01T07997	1	1.13189e-13	144.33	FEAQGPTGAYYCAFGEK(1)NK	3	-0.52354	1	0.991	0.753	cytoplasm							IPR029068; IPR004360;	Glyoxalase/Bleomycin resistance protein/Dihydroxybiphenyl dioxygenase; Glyoxalase/fosfomycin resistance/dioxygenase domain;
A0A1C3YJK1	107	1.719	Up	K	Glyoxalase bleomycin resistance dioxygenase OS=Fusarium sporotrichioides OX=5514 GN=FSPOR_7764 PE=4 SV=1	FGRAMPH1_01T07997	1	0.00455215	74.962	K(1)YDGNMENR	2	-0.69872	2	1.487	0.865	cytoplasm							IPR029068; IPR004360;	Glyoxalase/Bleomycin resistance protein/Dihydroxybiphenyl dioxygenase; Glyoxalase/fosfomycin resistance/dioxygenase domain;
A0A1C3YJL9	104	1.453	Up	K	Amine oxidase OS=Gibberella zeae (strain PH-1 / ATCC MYA-4620 / FGSC 9075 / NRRL 31084) OX=229533 GN=FGRAMPH1_01T08473 PE=3 SV=1	FGRAMPH1_01T08473	1	3.22777e-07	159.99	K(1)ETADVLAFLHR	2	0.66132	4	1.431	0.985	mitochondria	GO:0008152 metabolic process; GO:0055114 oxidation-reduction process; GO:0044710 single-organism metabolic process; GO:0044699 single-organism process; GO:0006807 nitrogen compound metabolic process; GO:0009308 amine metabolic process; GO:0071704 organic substance metabolic process; GO:1901564 organonitrogen compound metabolic process;		GO:0046914 transition metal ion binding; GO:0003824 catalytic activity; GO:0005488 binding; GO:0043167 ion binding; GO:0043169 cation binding; GO:0046872 metal ion binding; GO:0008131 primary amine oxidase activity; GO:0005507 copper ion binding; GO:0016641 oxidoreductase activity, acting on the CH-NH2 group of donors, oxygen as acceptor; GO:0016638 oxidoreductase activity, acting on the CH-NH2 g…	K00276	AOC3, AOC2, tynA; primary-amine oxidase [EC:1.4.3.21]	fgr00260 Glycine, serine and threonine metabolism - Fusarium graminearum; fgr00350 Tyrosine metabolism - Fusarium graminearum; fgr00360 Phenylalanine metabolism - Fusarium graminearum; fgr00410 beta-Alanine metabolism - Fusarium graminearum; fgr01100 Metabolic pathways - Fusarium graminearum; fgr01110 Biosynthesis of secondary metabolites - Fusarium graminearum;	IPR015328; IPR016182; IPR015800; IPR015798;	Domain of unknown function DUF1965; Copper amine oxidase, N-terminal; Copper amine oxidase, N2-terminal; Copper amine oxidase, C-terminal;
A0A1C3YJL9	480	1.475	Up	K	Amine oxidase OS=Gibberella zeae (strain PH-1 / ATCC MYA-4620 / FGSC 9075 / NRRL 31084) OX=229533 GN=FGRAMPH1_01T08473 PE=3 SV=1	FGRAMPH1_01T08473	1	8.72717e-07	104.95	DALCMFEIDK(1)GFPIQR	3	0.053512	1	1.335	0.905	mitochondria	GO:0008152 metabolic process; GO:0055114 oxidation-reduction process; GO:0044710 single-organism metabolic process; GO:0044699 single-organism process; GO:0006807 nitrogen compound metabolic process; GO:0009308 amine metabolic process; GO:0071704 organic substance metabolic process; GO:1901564 organonitrogen compound metabolic process;		GO:0046914 transition metal ion binding; GO:0003824 catalytic activity; GO:0005488 binding; GO:0043167 ion binding; GO:0043169 cation binding; GO:0046872 metal ion binding; GO:0008131 primary amine oxidase activity; GO:0005507 copper ion binding; GO:0016641 oxidoreductase activity, acting on the CH-NH2 group of donors, oxygen as acceptor; GO:0016638 oxidoreductase activity, acting on the CH-NH2 g…	K00276	AOC3, AOC2, tynA; primary-amine oxidase [EC:1.4.3.21]	fgr00260 Glycine, serine and threonine metabolism - Fusarium graminearum; fgr00350 Tyrosine metabolism - Fusarium graminearum; fgr00360 Phenylalanine metabolism - Fusarium graminearum; fgr00410 beta-Alanine metabolism - Fusarium graminearum; fgr01100 Metabolic pathways - Fusarium graminearum; fgr01110 Biosynthesis of secondary metabolites - Fusarium graminearum;	IPR015328; IPR016182; IPR015800; IPR015798;	Domain of unknown function DUF1965; Copper amine oxidase, N-terminal; Copper amine oxidase, N2-terminal; Copper amine oxidase, C-terminal;
A0A1C3YJL9	79	1.737	Up	K	Amine oxidase OS=Gibberella zeae (strain PH-1 / ATCC MYA-4620 / FGSC 9075 / NRRL 31084) OX=229533 GN=FGRAMPH1_01T08473 PE=3 SV=1	FGRAMPH1_01T08473	1	1.25226e-09	126.63	K(1)EDSCSSVQPSASAPHK	3	-0.34903	2	1.506	0.867	mitochondria	GO:0008152 metabolic process; GO:0055114 oxidation-reduction process; GO:0044710 single-organism metabolic process; GO:0044699 single-organism process; GO:0006807 nitrogen compound metabolic process; GO:0009308 amine metabolic process; GO:0071704 organic substance metabolic process; GO:1901564 organonitrogen compound metabolic process;		GO:0046914 transition metal ion binding; GO:0003824 catalytic activity; GO:0005488 binding; GO:0043167 ion binding; GO:0043169 cation binding; GO:0046872 metal ion binding; GO:0008131 primary amine oxidase activity; GO:0005507 copper ion binding; GO:0016641 oxidoreductase activity, acting on the CH-NH2 group of donors, oxygen as acceptor; GO:0016638 oxidoreductase activity, acting on the CH-NH2 g…	K00276	AOC3, AOC2, tynA; primary-amine oxidase [EC:1.4.3.21]	fgr00260 Glycine, serine and threonine metabolism - Fusarium graminearum; fgr00350 Tyrosine metabolism - Fusarium graminearum; fgr00360 Phenylalanine metabolism - Fusarium graminearum; fgr00410 beta-Alanine metabolism - Fusarium graminearum; fgr01100 Metabolic pathways - Fusarium graminearum; fgr01110 Biosynthesis of secondary metabolites - Fusarium graminearum;	IPR015328; IPR016182; IPR015800; IPR015798;	Domain of unknown function DUF1965; Copper amine oxidase, N-terminal; Copper amine oxidase, N2-terminal; Copper amine oxidase, C-terminal;
A0A1C3YJL9	174	1.314	Up	K	Amine oxidase OS=Gibberella zeae (strain PH-1 / ATCC MYA-4620 / FGSC 9075 / NRRL 31084) OX=229533 GN=FGRAMPH1_01T08473 PE=3 SV=1	FGRAMPH1_01T08473	1	0.000335813	71.929	YALAAVMFGVPEK(1)AYLQEFK	3	-1.8258	1	1.268	0.965	mitochondria	GO:0008152 metabolic process; GO:0055114 oxidation-reduction process; GO:0044710 single-organism metabolic process; GO:0044699 single-organism process; GO:0006807 nitrogen compound metabolic process; GO:0009308 amine metabolic process; GO:0071704 organic substance metabolic process; GO:1901564 organonitrogen compound metabolic process;		GO:0046914 transition metal ion binding; GO:0003824 catalytic activity; GO:0005488 binding; GO:0043167 ion binding; GO:0043169 cation binding; GO:0046872 metal ion binding; GO:0008131 primary amine oxidase activity; GO:0005507 copper ion binding; GO:0016641 oxidoreductase activity, acting on the CH-NH2 group of donors, oxygen as acceptor; GO:0016638 oxidoreductase activity, acting on the CH-NH2 g…	K00276	AOC3, AOC2, tynA; primary-amine oxidase [EC:1.4.3.21]	fgr00260 Glycine, serine and threonine metabolism - Fusarium graminearum; fgr00350 Tyrosine metabolism - Fusarium graminearum; fgr00360 Phenylalanine metabolism - Fusarium graminearum; fgr00410 beta-Alanine metabolism - Fusarium graminearum; fgr01100 Metabolic pathways - Fusarium graminearum; fgr01110 Biosynthesis of secondary metabolites - Fusarium graminearum;	IPR015328; IPR016182; IPR015800; IPR015798;	Domain of unknown function DUF1965; Copper amine oxidase, N-terminal; Copper amine oxidase, N2-terminal; Copper amine oxidase, C-terminal;
A0A1C3YJL9	301	1.467	Up	K	Amine oxidase OS=Gibberella zeae (strain PH-1 / ATCC MYA-4620 / FGSC 9075 / NRRL 31084) OX=229533 GN=FGRAMPH1_01T08473 PE=3 SV=1	FGRAMPH1_01T08473	1	0.00011641	81.157	DPSQWK(1)VTGWVYGNEFYK	3	-1.6888	1	1.338	0.912	mitochondria	GO:0008152 metabolic process; GO:0055114 oxidation-reduction process; GO:0044710 single-organism metabolic process; GO:0044699 single-organism process; GO:0006807 nitrogen compound metabolic process; GO:0009308 amine metabolic process; GO:0071704 organic substance metabolic process; GO:1901564 organonitrogen compound metabolic process;		GO:0046914 transition metal ion binding; GO:0003824 catalytic activity; GO:0005488 binding; GO:0043167 ion binding; GO:0043169 cation binding; GO:0046872 metal ion binding; GO:0008131 primary amine oxidase activity; GO:0005507 copper ion binding; GO:0016641 oxidoreductase activity, acting on the CH-NH2 group of donors, oxygen as acceptor; GO:0016638 oxidoreductase activity, acting on the CH-NH2 g…	K00276	AOC3, AOC2, tynA; primary-amine oxidase [EC:1.4.3.21]	fgr00260 Glycine, serine and threonine metabolism - Fusarium graminearum; fgr00350 Tyrosine metabolism - Fusarium graminearum; fgr00360 Phenylalanine metabolism - Fusarium graminearum; fgr00410 beta-Alanine metabolism - Fusarium graminearum; fgr01100 Metabolic pathways - Fusarium graminearum; fgr01110 Biosynthesis of secondary metabolites - Fusarium graminearum;	IPR015328; IPR016182; IPR015800; IPR015798;	Domain of unknown function DUF1965; Copper amine oxidase, N-terminal; Copper amine oxidase, N2-terminal; Copper amine oxidase, C-terminal;
A0A1C3YJL9	203	1.344	Up	K	Amine oxidase OS=Gibberella zeae (strain PH-1 / ATCC MYA-4620 / FGSC 9075 / NRRL 31084) OX=229533 GN=FGRAMPH1_01T08473 PE=3 SV=1	FGRAMPH1_01T08473	0.77769	1.56567e-09	130.89	K(0.778)GDGK(0.222)IAVVNPDAEDYGNFNLK	3	-0.27805	1	1.327	0.987	mitochondria	GO:0008152 metabolic process; GO:0055114 oxidation-reduction process; GO:0044710 single-organism metabolic process; GO:0044699 single-organism process; GO:0006807 nitrogen compound metabolic process; GO:0009308 amine metabolic process; GO:0071704 organic substance metabolic process; GO:1901564 organonitrogen compound metabolic process;		GO:0046914 transition metal ion binding; GO:0003824 catalytic activity; GO:0005488 binding; GO:0043167 ion binding; GO:0043169 cation binding; GO:0046872 metal ion binding; GO:0008131 primary amine oxidase activity; GO:0005507 copper ion binding; GO:0016641 oxidoreductase activity, acting on the CH-NH2 group of donors, oxygen as acceptor; GO:0016638 oxidoreductase activity, acting on the CH-NH2 g…	K00276	AOC3, AOC2, tynA; primary-amine oxidase [EC:1.4.3.21]	fgr00260 Glycine, serine and threonine metabolism - Fusarium graminearum; fgr00350 Tyrosine metabolism - Fusarium graminearum; fgr00360 Phenylalanine metabolism - Fusarium graminearum; fgr00410 beta-Alanine metabolism - Fusarium graminearum; fgr01100 Metabolic pathways - Fusarium graminearum; fgr01110 Biosynthesis of secondary metabolites - Fusarium graminearum;	IPR015328; IPR016182; IPR015800; IPR015798;	Domain of unknown function DUF1965; Copper amine oxidase, N-terminal; Copper amine oxidase, N2-terminal; Copper amine oxidase, C-terminal;
A0A1C3YJM4	197	1.328	Up	K	Putative polyamine oxidase 4 OS=Fusarium culmorum OX=5516 GN=FCULG_00009409 PE=4 SV=1	FGRAMPH1_01T07727	1	1.17416e-06	107.69	VTEK(1)VPSTEADHEK	3	-0.37161	1	1.247	0.939	cytoplasm	GO:0044699 single-organism process; GO:0008152 metabolic process; GO:0055114 oxidation-reduction process; GO:0044710 single-organism metabolic process;		GO:0003824 catalytic activity; GO:0016491 oxidoreductase activity;				IPR002937; IPR023753;	Amine oxidase; FAD/NAD(P)-binding domain;
A0A1C3YJM7	535	1.317	Up	K	Amine oxidase OS=Gibberella zeae (strain PH-1 / ATCC MYA-4620 / FGSC 9075 / NRRL 31084) OX=229533 GN=FGRAMPH1_01T08679 PE=3 SV=1	FGRAMPH1_01T08679	1	0.000929425	115.7	LDLDIK(1)GR	2	0.019676	1	1.231	0.935	extracellular	GO:0008152 metabolic process; GO:0055114 oxidation-reduction process; GO:0044710 single-organism metabolic process; GO:0044699 single-organism process; GO:0006807 nitrogen compound metabolic process; GO:0009308 amine metabolic process; GO:0071704 organic substance metabolic process; GO:1901564 organonitrogen compound metabolic process;		GO:0046914 transition metal ion binding; GO:0003824 catalytic activity; GO:0005488 binding; GO:0043167 ion binding; GO:0043169 cation binding; GO:0046872 metal ion binding; GO:0008131 primary amine oxidase activity; GO:0005507 copper ion binding; GO:0016641 oxidoreductase activity, acting on the CH-NH2 group of donors, oxygen as acceptor; GO:0016638 oxidoreductase activity, acting on the CH-NH2 g…	K00276	AOC3, AOC2, tynA; primary-amine oxidase [EC:1.4.3.21]	fgr00260 Glycine, serine and threonine metabolism - Fusarium graminearum; fgr00350 Tyrosine metabolism - Fusarium graminearum; fgr00360 Phenylalanine metabolism - Fusarium graminearum; fgr00410 beta-Alanine metabolism - Fusarium graminearum; fgr01100 Metabolic pathways - Fusarium graminearum; fgr01110 Biosynthesis of secondary metabolites - Fusarium graminearum;	IPR015328; IPR016182; IPR015800; IPR015798;	Domain of unknown function DUF1965; Copper amine oxidase, N-terminal; Copper amine oxidase, N2-terminal; Copper amine oxidase, C-terminal;
A0A1C3YJR5	197	1.544	Up	K	Piso0_004736 protein OS=Pichia sorbitophila (strain ATCC MYA-4447 / BCRC 22081 / CBS 7064 / NBRC 10061 / NRRL Y-12695) OX=559304 GN=Piso0_004736 PE=4 SV=1	FGRAMPH1_01T08385	1	0.000590619	72.315	LPFTSCDSGGK(1)GDLH	2	0.34786	1	1.297	0.84	extracellular
A0A1C3YJX6	937	1.37	Up	K	Metalloprotease 1 OS=Fusarium longipes OX=694270 GN=FLONG3_5266 PE=4 SV=1	FGRAMPH1_01T19037	1	0.021703	60.641	ASK(1)EAISK	2	-0.25658	1	1.345	0.982	Golgi apparatus			GO:0046872 metal ion binding; GO:0043169 cation binding; GO:0003824 catalytic activity; GO:0005488 binding; GO:0043167 ion binding;				IPR007863; IPR011765; IPR011249; IPR011237;	Peptidase M16, C-terminal; Peptidase M16, N-terminal; Metalloenzyme, LuxS/M16 peptidase-like; Peptidase M16 domain;
A0A1C3YJZ8	1877	1.445	Up	K	Neutral zinc metallopeptidase OS=Fusarium langsethiae OX=179993 GN=FLAG1_02104 PE=4 SV=1	FGRAMPH1_01T19481	0.776407	0.0100254	61.213	K(0.224)AEK(0.776)DAQAEA	2	0.83546	1	1.448	1.002	nucleus							IPR020575; IPR003594;	Heat shock protein Hsp90, N-terminal; Histidine kinase-like ATPase, C-terminal domain;
A0A1C3YK33	123	4.058	Up	K	Glucoamylase OS=Gibberella zeae (strain PH-1 / ATCC MYA-4620 / FGSC 9075 / NRRL 31084) OX=229533 GN=FGRAMPH1_01T19927 PE=3 SV=1	FGRAMPH1_01T19927	1	0.000736165	75.088	DAALVFK(1)YVIDR	3	-0.075626	1	2.845	0.701	extracellular	GO:1901575 organic substance catabolic process; GO:0008152 metabolic process; GO:0009057 macromolecule catabolic process; GO:0005976 polysaccharide metabolic process; GO:0043170 macromolecule metabolic process; GO:0000272 polysaccharide catabolic process; GO:0005975 carbohydrate metabolic process; GO:0044238 primary metabolic process; GO:0009056 catabolic process; GO:0016052 carbohydrate cataboli…		GO:2001070 starch binding; GO:0030247 polysaccharide binding; GO:0003824 catalytic activity; GO:0005488 binding; GO:0004339 glucan 1,4-alpha-glucosidase activity; GO:0016798 hydrolase activity, acting on glycosyl bonds; GO:0015926 glucosidase activity; GO:0004553 hydrolase activity, hydrolyzing O-glycosyl compounds; GO:0030246 carbohydrate binding; GO:0016787 hydrolase activity; GO:0001871 patter…	K01178	SGA1; glucoamylase [EC:3.2.1.3]	fgr00500 Starch and sucrose metabolism - Fusarium graminearum; fgr01100 Metabolic pathways - Fusarium graminearum;	IPR012341; IPR013783; IPR013784; IPR008928; IPR002044;	Six-hairpin glycosidase; Immunoglobulin-like fold; Carbohydrate-binding-like fold; Six-hairpin glycosidase-like; Carbohydrate binding module family 20;
A0A1C3YK33	635	1.545	Up	K	Glucoamylase OS=Gibberella zeae (strain PH-1 / ATCC MYA-4620 / FGSC 9075 / NRRL 31084) OX=229533 GN=FGRAMPH1_01T19927 PE=3 SV=1	FGRAMPH1_01T19927	1	0.00341028	81.625	K(1)DGSVTWEK	2	2.4022	1	1.315	0.851	extracellular	GO:1901575 organic substance catabolic process; GO:0008152 metabolic process; GO:0009057 macromolecule catabolic process; GO:0005976 polysaccharide metabolic process; GO:0043170 macromolecule metabolic process; GO:0000272 polysaccharide catabolic process; GO:0005975 carbohydrate metabolic process; GO:0044238 primary metabolic process; GO:0009056 catabolic process; GO:0016052 carbohydrate cataboli…		GO:2001070 starch binding; GO:0030247 polysaccharide binding; GO:0003824 catalytic activity; GO:0005488 binding; GO:0004339 glucan 1,4-alpha-glucosidase activity; GO:0016798 hydrolase activity, acting on glycosyl bonds; GO:0015926 glucosidase activity; GO:0004553 hydrolase activity, hydrolyzing O-glycosyl compounds; GO:0030246 carbohydrate binding; GO:0016787 hydrolase activity; GO:0001871 patter…	K01178	SGA1; glucoamylase [EC:3.2.1.3]	fgr00500 Starch and sucrose metabolism - Fusarium graminearum; fgr01100 Metabolic pathways - Fusarium graminearum;	IPR012341; IPR013783; IPR013784; IPR008928; IPR002044;	Six-hairpin glycosidase; Immunoglobulin-like fold; Carbohydrate-binding-like fold; Six-hairpin glycosidase-like; Carbohydrate binding module family 20;
A0A1C3YK51	1509	0.562	Down	K	Clathrin heavy chain OS=Gibberella zeae (strain PH-1 / ATCC MYA-4620 / FGSC 9075 / NRRL 31084) OX=229533 GN=FGRAMPH1_01T18347 PE=3 SV=1	FGRAMPH1_01T18347	1	0.000125047	128.81	LEK(1)HDLIFFR	3	-0.29016	1	0.835	1.487	cytoplasm,nucleus	GO:0046907 intracellular transport; GO:0016192 vesicle-mediated transport; GO:0071702 organic substance transport; GO:0015031 protein transport; GO:0051641 cellular localization; GO:0051234 establishment of localization; GO:0006810 transport; GO:0045184 establishment of protein localization; GO:0070727 cellular macromolecule localization; GO:0051649 establishment of localization in cell; GO:00068…	GO:0030658 transport vesicle membrane; GO:0016020 membrane; GO:0030130 clathrin coat of trans-Golgi network vesicle; GO:0031410 cytoplasmic vesicle; GO:0031090 organelle membrane; GO:0071944 cell periphery; GO:0098796 membrane protein complex; GO:0005737 cytoplasm; GO:0031982 vesicle; GO:0030660 Golgi-associated vesicle membrane; GO:0044433 cytoplasmic vesicle part; GO:0032991 macromolecular comp…	GO:0005198 structural molecule activity;	K04646	CLTC; clathrin heavy chain	fgr04144 Endocytosis - Fusarium graminearum;	IPR016025; IPR011990; IPR016024; IPR001473;	Clathrin, heavy chain, linker/propeller domain; Tetratricopeptide-like helical domain; Armadillo-type fold; Clathrin, heavy chain, propeller, N-terminal;
A0A1C3YK56	125	1.579	Up	K	Metacaspase-1 OS=Fusarium culmorum OX=5516 GN=FCULG_00001825 PE=4 SV=1	FGRAMPH1_01T20139	1	3.13744e-05	90.697	K(1)ALLIGINYFNQR	3	-0.042429	1	1.266	0.802	nucleus				K22684			IPR029030;	Caspase-like domain;
A0A1C3YK68	528	1.345	Up	K	Isoleucyl-tRNA synthetase OS=Gibberella zeae OX=5518 GN=FGRA07_07991 PE=3 SV=1	FGRAMPH1_01T20299	1	0.00116724	74.611	DK(1)VDHITIPSK	4	0.15034	2	1.348	1.002	cytoplasm	GO:0065008 regulation of biological quality; GO:0006518 peptide metabolic process; GO:0010608 posttranscriptional regulation of gene expression; GO:0044699 single-organism process; GO:0009058 biosynthetic process; GO:0006428 isoleucyl-tRNA aminoacylation; GO:0044237 cellular metabolic process; GO:0008152 metabolic process; GO:0006520 cellular amino acid metabolic process; GO:0006418 tRNA aminoacy…	GO:0044424 intracellular part; GO:0005623 cell; GO:0044464 cell part; GO:0005622 intracellular; GO:0005737 cytoplasm;	GO:0016876 ligase activity, forming aminoacyl-tRNA and related compounds; GO:0052689 carboxylic ester hydrolase activity; GO:1901265 nucleoside phosphate binding; GO:0016875 ligase activity, forming carbon-oxygen bonds; GO:0016874 ligase activity; GO:0016787 hydrolase activity; GO:0097159 organic cyclic compound binding; GO:1901363 heterocyclic compound binding; GO:0000049 tRNA binding; GO:000382…	K01870	IARS, ileS; isoleucyl-tRNA synthetase [EC:6.1.1.5]	fgr00970 Aminoacyl-tRNA biosynthesis - Fusarium graminearum;	IPR014729; IPR033709; IPR013155; IPR009008; IPR002300; IPR009080;	Rossmann-like alpha/beta/alpha sandwich fold; Isoleucyl tRNA synthetase type 2, anticodon-binding domain; Methionyl/Valyl/Leucyl/Isoleucyl-tRNA synthetase, anticodon-binding; Valyl/Leucyl/Isoleucyl-tRNA synthetase, editing domain; Aminoacyl-tRNA synthetase, class Ia; Aminoacyl-tRNA synthetase, class Ia, anticodon-binding;
A0A1C3YK68	452	1.432	Up	K	Isoleucyl-tRNA synthetase OS=Gibberella zeae OX=5518 GN=FGRA07_07991 PE=3 SV=1	FGRAMPH1_01T20299	1	1.01576e-08	115.8	IPDIIPDMLK(1)NIEETR	3	-0.28847	1	1.504	1.05	cytoplasm	GO:0065008 regulation of biological quality; GO:0006518 peptide metabolic process; GO:0010608 posttranscriptional regulation of gene expression; GO:0044699 single-organism process; GO:0009058 biosynthetic process; GO:0006428 isoleucyl-tRNA aminoacylation; GO:0044237 cellular metabolic process; GO:0008152 metabolic process; GO:0006520 cellular amino acid metabolic process; GO:0006418 tRNA aminoacy…	GO:0044424 intracellular part; GO:0005623 cell; GO:0044464 cell part; GO:0005622 intracellular; GO:0005737 cytoplasm;	GO:0016876 ligase activity, forming aminoacyl-tRNA and related compounds; GO:0052689 carboxylic ester hydrolase activity; GO:1901265 nucleoside phosphate binding; GO:0016875 ligase activity, forming carbon-oxygen bonds; GO:0016874 ligase activity; GO:0016787 hydrolase activity; GO:0097159 organic cyclic compound binding; GO:1901363 heterocyclic compound binding; GO:0000049 tRNA binding; GO:000382…	K01870	IARS, ileS; isoleucyl-tRNA synthetase [EC:6.1.1.5]	fgr00970 Aminoacyl-tRNA biosynthesis - Fusarium graminearum;	IPR014729; IPR033709; IPR013155; IPR009008; IPR002300; IPR009080;	Rossmann-like alpha/beta/alpha sandwich fold; Isoleucyl tRNA synthetase type 2, anticodon-binding domain; Methionyl/Valyl/Leucyl/Isoleucyl-tRNA synthetase, anticodon-binding; Valyl/Leucyl/Isoleucyl-tRNA synthetase, editing domain; Aminoacyl-tRNA synthetase, class Ia; Aminoacyl-tRNA synthetase, class Ia, anticodon-binding;
A0A1C3YK68	540	1.62	Up	K	Isoleucyl-tRNA synthetase OS=Gibberella zeae OX=5518 GN=FGRA07_07991 PE=3 SV=1	FGRAMPH1_01T20299	1	0.0221498	67.981	MGK(1)GQLK	2	-0.38625	1	1.309	0.808	cytoplasm	GO:0065008 regulation of biological quality; GO:0006518 peptide metabolic process; GO:0010608 posttranscriptional regulation of gene expression; GO:0044699 single-organism process; GO:0009058 biosynthetic process; GO:0006428 isoleucyl-tRNA aminoacylation; GO:0044237 cellular metabolic process; GO:0008152 metabolic process; GO:0006520 cellular amino acid metabolic process; GO:0006418 tRNA aminoacy…	GO:0044424 intracellular part; GO:0005623 cell; GO:0044464 cell part; GO:0005622 intracellular; GO:0005737 cytoplasm;	GO:0016876 ligase activity, forming aminoacyl-tRNA and related compounds; GO:0052689 carboxylic ester hydrolase activity; GO:1901265 nucleoside phosphate binding; GO:0016875 ligase activity, forming carbon-oxygen bonds; GO:0016874 ligase activity; GO:0016787 hydrolase activity; GO:0097159 organic cyclic compound binding; GO:1901363 heterocyclic compound binding; GO:0000049 tRNA binding; GO:000382…	K01870	IARS, ileS; isoleucyl-tRNA synthetase [EC:6.1.1.5]	fgr00970 Aminoacyl-tRNA biosynthesis - Fusarium graminearum;	IPR014729; IPR033709; IPR013155; IPR009008; IPR002300; IPR009080;	Rossmann-like alpha/beta/alpha sandwich fold; Isoleucyl tRNA synthetase type 2, anticodon-binding domain; Methionyl/Valyl/Leucyl/Isoleucyl-tRNA synthetase, anticodon-binding; Valyl/Leucyl/Isoleucyl-tRNA synthetase, editing domain; Aminoacyl-tRNA synthetase, class Ia; Aminoacyl-tRNA synthetase, class Ia, anticodon-binding;
A0A1C3YK68	465	1.464	Up	K	Isoleucyl-tRNA synthetase OS=Gibberella zeae OX=5518 GN=FGRA07_07991 PE=3 SV=1	FGRAMPH1_01T20299	1	0.000757864	89.698	WVPSFVK(1)EK	3	-1.1247	1	1.49	1.018	cytoplasm	GO:0065008 regulation of biological quality; GO:0006518 peptide metabolic process; GO:0010608 posttranscriptional regulation of gene expression; GO:0044699 single-organism process; GO:0009058 biosynthetic process; GO:0006428 isoleucyl-tRNA aminoacylation; GO:0044237 cellular metabolic process; GO:0008152 metabolic process; GO:0006520 cellular amino acid metabolic process; GO:0006418 tRNA aminoacy…	GO:0044424 intracellular part; GO:0005623 cell; GO:0044464 cell part; GO:0005622 intracellular; GO:0005737 cytoplasm;	GO:0016876 ligase activity, forming aminoacyl-tRNA and related compounds; GO:0052689 carboxylic ester hydrolase activity; GO:1901265 nucleoside phosphate binding; GO:0016875 ligase activity, forming carbon-oxygen bonds; GO:0016874 ligase activity; GO:0016787 hydrolase activity; GO:0097159 organic cyclic compound binding; GO:1901363 heterocyclic compound binding; GO:0000049 tRNA binding; GO:000382…	K01870	IARS, ileS; isoleucyl-tRNA synthetase [EC:6.1.1.5]	fgr00970 Aminoacyl-tRNA biosynthesis - Fusarium graminearum;	IPR014729; IPR033709; IPR013155; IPR009008; IPR002300; IPR009080;	Rossmann-like alpha/beta/alpha sandwich fold; Isoleucyl tRNA synthetase type 2, anticodon-binding domain; Methionyl/Valyl/Leucyl/Isoleucyl-tRNA synthetase, anticodon-binding; Valyl/Leucyl/Isoleucyl-tRNA synthetase, editing domain; Aminoacyl-tRNA synthetase, class Ia; Aminoacyl-tRNA synthetase, class Ia, anticodon-binding;
A0A1C3YK68	698	0.666	Down	K	Isoleucyl-tRNA synthetase OS=Gibberella zeae OX=5518 GN=FGRA07_07991 PE=3 SV=1	FGRAMPH1_01T20299	1	0.0205607	49.298	K(1)VENVDFVWDPK	3	0.63082	1	0.866	1.301	cytoplasm	GO:0065008 regulation of biological quality; GO:0006518 peptide metabolic process; GO:0010608 posttranscriptional regulation of gene expression; GO:0044699 single-organism process; GO:0009058 biosynthetic process; GO:0006428 isoleucyl-tRNA aminoacylation; GO:0044237 cellular metabolic process; GO:0008152 metabolic process; GO:0006520 cellular amino acid metabolic process; GO:0006418 tRNA aminoacy…	GO:0044424 intracellular part; GO:0005623 cell; GO:0044464 cell part; GO:0005622 intracellular; GO:0005737 cytoplasm;	GO:0016876 ligase activity, forming aminoacyl-tRNA and related compounds; GO:0052689 carboxylic ester hydrolase activity; GO:1901265 nucleoside phosphate binding; GO:0016875 ligase activity, forming carbon-oxygen bonds; GO:0016874 ligase activity; GO:0016787 hydrolase activity; GO:0097159 organic cyclic compound binding; GO:1901363 heterocyclic compound binding; GO:0000049 tRNA binding; GO:000382…	K01870	IARS, ileS; isoleucyl-tRNA synthetase [EC:6.1.1.5]	fgr00970 Aminoacyl-tRNA biosynthesis - Fusarium graminearum;	IPR014729; IPR033709; IPR013155; IPR009008; IPR002300; IPR009080;	Rossmann-like alpha/beta/alpha sandwich fold; Isoleucyl tRNA synthetase type 2, anticodon-binding domain; Methionyl/Valyl/Leucyl/Isoleucyl-tRNA synthetase, anticodon-binding; Valyl/Leucyl/Isoleucyl-tRNA synthetase, editing domain; Aminoacyl-tRNA synthetase, class Ia; Aminoacyl-tRNA synthetase, class Ia, anticodon-binding;
A0A1C3YKA3	580	1.657	Up	K	Beta-1,2-xylosyltransferase 1 OS=Fusarium culmorum OX=5516 GN=FCULG_00010936 PE=4 SV=1	FGRAMPH1_01T20907	1	1.44173e-09	136.6	GYADTAGHDK(1)AAEK	3	-0.22283	1	1.395	0.842	mitochondria
A0A1C3YKA3	97	1.851	Up	K	Beta-1,2-xylosyltransferase 1 OS=Fusarium culmorum OX=5516 GN=FCULG_00010936 PE=4 SV=1	FGRAMPH1_01T20907	1	0.000936575	122.13	HK(1)EQLAR	3	0.67848	1	1.494	0.807	mitochondria
A0A1C3YKF3	205	0.729	Down	K	Glutathione peroxidase OS=Gibberella zeae (strain PH-1 / ATCC MYA-4620 / FGSC 9075 / NRRL 31084) OX=229533 GN=FGRAMPH1_01T19613 PE=3 SV=1	FGRAMPH1_01T19613	1	0.0016082	115.49	IK(1)WNFEK	3	-0.41979	2	0.915	1.256	mitochondria	GO:0008152 metabolic process; GO:1990748 cellular detoxification; GO:0042221 response to chemical; GO:0006950 response to stress; GO:0055114 oxidation-reduction process; GO:0044710 single-organism metabolic process; GO:0009636 response to toxic substance; GO:0006979 response to oxidative stress; GO:0044699 single-organism process; GO:0098869 cellular oxidant detoxification; GO:0050896 response to…		GO:0016209 antioxidant activity; GO:0004601 peroxidase activity; GO:0004602 glutathione peroxidase activity; GO:0003824 catalytic activity; GO:0016491 oxidoreductase activity; GO:0016684 oxidoreductase activity, acting on peroxide as acceptor;	K00432	gpx; glutathione peroxidase [EC:1.11.1.9]	fgr00480 Glutathione metabolism - Fusarium graminearum; fgr00590 Arachidonic acid metabolism - Fusarium graminearum; fgr01100 Metabolic pathways - Fusarium graminearum;	IPR012336;	Thioredoxin-like fold;
A0A1C3YKI6	408	2.041	Up	K	Alpha-1,4-glucan lyase OS=Fusarium sporotrichioides OX=5514 GN=FSPOR_390 PE=3 SV=1	FGRAMPH1_01T22405	1	0.00210257	62.088	DK(1)HFPDPVHMFK	4	-1.2649	1	1.486	0.728	nucleus	GO:0008152 metabolic process; GO:0005975 carbohydrate metabolic process; GO:0044238 primary metabolic process; GO:0071704 organic substance metabolic process;		GO:0004553 hydrolase activity, hydrolyzing O-glycosyl compounds; GO:0030246 carbohydrate binding; GO:0016787 hydrolase activity; GO:0003824 catalytic activity; GO:0005488 binding; GO:0016798 hydrolase activity, acting on glycosyl bonds;				IPR011013; IPR025887; IPR017853;	Galactose mutarotase-like domain; Glycoside hydrolase family 31, N-terminal domain; Glycoside hydrolase superfamily;
A0A1C3YKI6	740	1.534	Up	K	Alpha-1,4-glucan lyase OS=Fusarium sporotrichioides OX=5514 GN=FSPOR_390 PE=3 SV=1	FGRAMPH1_01T22405	0.942093	0.000453389	76.358	K(0.058)DGK(0.942)LFQEPYAYQK	3	0.50785	1	1.338	0.872	nucleus	GO:0008152 metabolic process; GO:0005975 carbohydrate metabolic process; GO:0044238 primary metabolic process; GO:0071704 organic substance metabolic process;		GO:0004553 hydrolase activity, hydrolyzing O-glycosyl compounds; GO:0030246 carbohydrate binding; GO:0016787 hydrolase activity; GO:0003824 catalytic activity; GO:0005488 binding; GO:0016798 hydrolase activity, acting on glycosyl bonds;				IPR011013; IPR025887; IPR017853;	Galactose mutarotase-like domain; Glycoside hydrolase family 31, N-terminal domain; Glycoside hydrolase superfamily;
A0A1C3YKI6	972	1.893	Up	K	Alpha-1,4-glucan lyase OS=Fusarium sporotrichioides OX=5514 GN=FSPOR_390 PE=3 SV=1	FGRAMPH1_01T22405	1	1.5286e-06	107.72	DSAPVVGPGLNISDEK(1)AANK	3	-0.13845	2	1.55	0.819	nucleus	GO:0008152 metabolic process; GO:0005975 carbohydrate metabolic process; GO:0044238 primary metabolic process; GO:0071704 organic substance metabolic process;		GO:0004553 hydrolase activity, hydrolyzing O-glycosyl compounds; GO:0030246 carbohydrate binding; GO:0016787 hydrolase activity; GO:0003824 catalytic activity; GO:0005488 binding; GO:0016798 hydrolase activity, acting on glycosyl bonds;				IPR011013; IPR025887; IPR017853;	Galactose mutarotase-like domain; Glycoside hydrolase family 31, N-terminal domain; Glycoside hydrolase superfamily;
A0A1C3YKM3	271	1.677	Up	K	Glucan-beta-glucosidase OS=Fusarium langsethiae OX=179993 GN=FLAG1_04158 PE=4 SV=1	FGRAMPH1_01T22735	1	8.10418e-05	97.163	NFK(1)IDLTGMPK	3	-0.25837	1	1.395	0.832	plasma membrane		GO:0031224 intrinsic component of membrane; GO:0016020 membrane; GO:0016021 integral component of membrane; GO:0044425 membrane part;					IPR011050; IPR012334; IPR024429;	Pectin lyase fold/virulence factor; Pectin lyase fold; Endosialidase, N-terminal extension domain;
A0A1C3YKM3	774	1.507	Up	K	Glucan-beta-glucosidase OS=Fusarium langsethiae OX=179993 GN=FLAG1_04158 PE=4 SV=1	FGRAMPH1_01T22735	1	3.13891e-06	91.695	YHDPDFK(1)ATCTGDSNR	3	-1.7837	2	1.278	0.848	plasma membrane		GO:0031224 intrinsic component of membrane; GO:0016020 membrane; GO:0016021 integral component of membrane; GO:0044425 membrane part;					IPR011050; IPR012334; IPR024429;	Pectin lyase fold/virulence factor; Pectin lyase fold; Endosialidase, N-terminal extension domain;
A0A1C3YKM3	574	1.541	Up	K	Glucan-beta-glucosidase OS=Fusarium langsethiae OX=179993 GN=FLAG1_04158 PE=4 SV=1	FGRAMPH1_01T22735	1	0.00461481	58.712	IVGEIWPLIMAGGDK(1)NFK	3	0.60486	1	1.285	0.834	plasma membrane		GO:0031224 intrinsic component of membrane; GO:0016020 membrane; GO:0016021 integral component of membrane; GO:0044425 membrane part;					IPR011050; IPR012334; IPR024429;	Pectin lyase fold/virulence factor; Pectin lyase fold; Endosialidase, N-terminal extension domain;
A0A1C3YKR7	849	2.021	Up	K	Alpha-mannosidase OS=Gibberella zeae (strain PH-1 / ATCC MYA-4620 / FGSC 9075 / NRRL 31084) OX=229533 GN=FGRAMPH1_01T23287 PE=3 SV=1	FGRAMPH1_01T23287	1	0.00549121	77.923	IFEQK(1)PHR	3	0.51691	2	1.849	0.915	cytoplasm,nucleus	GO:0044723 single-organism carbohydrate metabolic process; GO:0008152 metabolic process; GO:0044710 single-organism metabolic process; GO:0044281 small molecule metabolic process; GO:0005996 monosaccharide metabolic process; GO:0006013 mannose metabolic process; GO:0044699 single-organism process; GO:0044238 primary metabolic process; GO:0005975 carbohydrate metabolic process; GO:0019318 hexose m…		GO:0015923 mannosidase activity; GO:0046914 transition metal ion binding; GO:0003824 catalytic activity; GO:0005488 binding; GO:0043167 ion binding; GO:0004559 alpha-mannosidase activity; GO:0016798 hydrolase activity, acting on glycosyl bonds; GO:0030246 carbohydrate binding; GO:0046872 metal ion binding; GO:0004553 hydrolase activity, hydrolyzing O-glycosyl compounds; GO:0043169 cation binding;…	K01191	MAN2C1; alpha-mannosidase [EC:3.2.1.24]	fgr00511 Other glycan degradation - Fusarium graminearum;	IPR011013; IPR011330; IPR027291; IPR028995; IPR011682; IPR000602; IPR015341;	Galactose mutarotase-like domain; Glycoside hydrolase/deacetylase, beta/alpha-barrel; Glycoside hydrolase 38/57, N-terminal domain; Glycoside hydrolase families 57/38, central domain; Glycosyl hydrolase family 38, C-terminal; Glycoside hydrolase family 38, N-terminal domain; Glycoside hydrolase family 38, central domain;
A0A1C3YKR7	267	1.651	Up	K	Alpha-mannosidase OS=Gibberella zeae (strain PH-1 / ATCC MYA-4620 / FGSC 9075 / NRRL 31084) OX=229533 GN=FGRAMPH1_01T23287 PE=3 SV=1	FGRAMPH1_01T23287	1	9.99957e-07	108.36	K(1)LHIDIWEIGDAAR	3	0.83719	1	1.397	0.846	cytoplasm,nucleus	GO:0044723 single-organism carbohydrate metabolic process; GO:0008152 metabolic process; GO:0044710 single-organism metabolic process; GO:0044281 small molecule metabolic process; GO:0005996 monosaccharide metabolic process; GO:0006013 mannose metabolic process; GO:0044699 single-organism process; GO:0044238 primary metabolic process; GO:0005975 carbohydrate metabolic process; GO:0019318 hexose m…		GO:0015923 mannosidase activity; GO:0046914 transition metal ion binding; GO:0003824 catalytic activity; GO:0005488 binding; GO:0043167 ion binding; GO:0004559 alpha-mannosidase activity; GO:0016798 hydrolase activity, acting on glycosyl bonds; GO:0030246 carbohydrate binding; GO:0046872 metal ion binding; GO:0004553 hydrolase activity, hydrolyzing O-glycosyl compounds; GO:0043169 cation binding;…	K01191	MAN2C1; alpha-mannosidase [EC:3.2.1.24]	fgr00511 Other glycan degradation - Fusarium graminearum;	IPR011013; IPR011330; IPR027291; IPR028995; IPR011682; IPR000602; IPR015341;	Galactose mutarotase-like domain; Glycoside hydrolase/deacetylase, beta/alpha-barrel; Glycoside hydrolase 38/57, N-terminal domain; Glycoside hydrolase families 57/38, central domain; Glycosyl hydrolase family 38, C-terminal; Glycoside hydrolase family 38, N-terminal domain; Glycoside hydrolase family 38, central domain;
A0A1C3YKR7	1098	1.531	Up	K	Alpha-mannosidase OS=Gibberella zeae (strain PH-1 / ATCC MYA-4620 / FGSC 9075 / NRRL 31084) OX=229533 GN=FGRAMPH1_01T23287 PE=3 SV=1	FGRAMPH1_01T23287	1	0.00541673	95.741	TSFDVK(1)R	2	-0.20688	5	1.346	0.879	cytoplasm,nucleus	GO:0044723 single-organism carbohydrate metabolic process; GO:0008152 metabolic process; GO:0044710 single-organism metabolic process; GO:0044281 small molecule metabolic process; GO:0005996 monosaccharide metabolic process; GO:0006013 mannose metabolic process; GO:0044699 single-organism process; GO:0044238 primary metabolic process; GO:0005975 carbohydrate metabolic process; GO:0019318 hexose m…		GO:0015923 mannosidase activity; GO:0046914 transition metal ion binding; GO:0003824 catalytic activity; GO:0005488 binding; GO:0043167 ion binding; GO:0004559 alpha-mannosidase activity; GO:0016798 hydrolase activity, acting on glycosyl bonds; GO:0030246 carbohydrate binding; GO:0046872 metal ion binding; GO:0004553 hydrolase activity, hydrolyzing O-glycosyl compounds; GO:0043169 cation binding;…	K01191	MAN2C1; alpha-mannosidase [EC:3.2.1.24]	fgr00511 Other glycan degradation - Fusarium graminearum;	IPR011013; IPR011330; IPR027291; IPR028995; IPR011682; IPR000602; IPR015341;	Galactose mutarotase-like domain; Glycoside hydrolase/deacetylase, beta/alpha-barrel; Glycoside hydrolase 38/57, N-terminal domain; Glycoside hydrolase families 57/38, central domain; Glycosyl hydrolase family 38, C-terminal; Glycoside hydrolase family 38, N-terminal domain; Glycoside hydrolase family 38, central domain;
A0A1C3YKR7	878	1.464	Up	K	Alpha-mannosidase OS=Gibberella zeae (strain PH-1 / ATCC MYA-4620 / FGSC 9075 / NRRL 31084) OX=229533 GN=FGRAMPH1_01T23287 PE=3 SV=1	FGRAMPH1_01T23287	1	9.44286e-09	112.01	SYTTLSAALK(1)GQPPQIDVK	3	-1.1154	1	1.225	0.837	cytoplasm,nucleus	GO:0044723 single-organism carbohydrate metabolic process; GO:0008152 metabolic process; GO:0044710 single-organism metabolic process; GO:0044281 small molecule metabolic process; GO:0005996 monosaccharide metabolic process; GO:0006013 mannose metabolic process; GO:0044699 single-organism process; GO:0044238 primary metabolic process; GO:0005975 carbohydrate metabolic process; GO:0019318 hexose m…		GO:0015923 mannosidase activity; GO:0046914 transition metal ion binding; GO:0003824 catalytic activity; GO:0005488 binding; GO:0043167 ion binding; GO:0004559 alpha-mannosidase activity; GO:0016798 hydrolase activity, acting on glycosyl bonds; GO:0030246 carbohydrate binding; GO:0046872 metal ion binding; GO:0004553 hydrolase activity, hydrolyzing O-glycosyl compounds; GO:0043169 cation binding;…	K01191	MAN2C1; alpha-mannosidase [EC:3.2.1.24]	fgr00511 Other glycan degradation - Fusarium graminearum;	IPR011013; IPR011330; IPR027291; IPR028995; IPR011682; IPR000602; IPR015341;	Galactose mutarotase-like domain; Glycoside hydrolase/deacetylase, beta/alpha-barrel; Glycoside hydrolase 38/57, N-terminal domain; Glycoside hydrolase families 57/38, central domain; Glycosyl hydrolase family 38, C-terminal; Glycoside hydrolase family 38, N-terminal domain; Glycoside hydrolase family 38, central domain;
A0A1C3YKR7	87	1.391	Up	K	Alpha-mannosidase OS=Gibberella zeae (strain PH-1 / ATCC MYA-4620 / FGSC 9075 / NRRL 31084) OX=229533 GN=FGRAMPH1_01T23287 PE=3 SV=1	FGRAMPH1_01T23287	1	0.0551134	50.703	TSILK(1)GR	2	0.14672	1	1.216	0.874	cytoplasm,nucleus	GO:0044723 single-organism carbohydrate metabolic process; GO:0008152 metabolic process; GO:0044710 single-organism metabolic process; GO:0044281 small molecule metabolic process; GO:0005996 monosaccharide metabolic process; GO:0006013 mannose metabolic process; GO:0044699 single-organism process; GO:0044238 primary metabolic process; GO:0005975 carbohydrate metabolic process; GO:0019318 hexose m…		GO:0015923 mannosidase activity; GO:0046914 transition metal ion binding; GO:0003824 catalytic activity; GO:0005488 binding; GO:0043167 ion binding; GO:0004559 alpha-mannosidase activity; GO:0016798 hydrolase activity, acting on glycosyl bonds; GO:0030246 carbohydrate binding; GO:0046872 metal ion binding; GO:0004553 hydrolase activity, hydrolyzing O-glycosyl compounds; GO:0043169 cation binding;…	K01191	MAN2C1; alpha-mannosidase [EC:3.2.1.24]	fgr00511 Other glycan degradation - Fusarium graminearum;	IPR011013; IPR011330; IPR027291; IPR028995; IPR011682; IPR000602; IPR015341;	Galactose mutarotase-like domain; Glycoside hydrolase/deacetylase, beta/alpha-barrel; Glycoside hydrolase 38/57, N-terminal domain; Glycoside hydrolase families 57/38, central domain; Glycosyl hydrolase family 38, C-terminal; Glycoside hydrolase family 38, N-terminal domain; Glycoside hydrolase family 38, central domain;
A0A1C3YKR7	548	1.431	Up	K	Alpha-mannosidase OS=Gibberella zeae (strain PH-1 / ATCC MYA-4620 / FGSC 9075 / NRRL 31084) OX=229533 GN=FGRAMPH1_01T23287 PE=3 SV=1	FGRAMPH1_01T23287	1	2.45617e-14	151.42	VDSSSLLVFGK(1)GDGGGGPTWQHFEK	4	1.0388	1	1.208	0.844	cytoplasm,nucleus	GO:0044723 single-organism carbohydrate metabolic process; GO:0008152 metabolic process; GO:0044710 single-organism metabolic process; GO:0044281 small molecule metabolic process; GO:0005996 monosaccharide metabolic process; GO:0006013 mannose metabolic process; GO:0044699 single-organism process; GO:0044238 primary metabolic process; GO:0005975 carbohydrate metabolic process; GO:0019318 hexose m…		GO:0015923 mannosidase activity; GO:0046914 transition metal ion binding; GO:0003824 catalytic activity; GO:0005488 binding; GO:0043167 ion binding; GO:0004559 alpha-mannosidase activity; GO:0016798 hydrolase activity, acting on glycosyl bonds; GO:0030246 carbohydrate binding; GO:0046872 metal ion binding; GO:0004553 hydrolase activity, hydrolyzing O-glycosyl compounds; GO:0043169 cation binding;…	K01191	MAN2C1; alpha-mannosidase [EC:3.2.1.24]	fgr00511 Other glycan degradation - Fusarium graminearum;	IPR011013; IPR011330; IPR027291; IPR028995; IPR011682; IPR000602; IPR015341;	Galactose mutarotase-like domain; Glycoside hydrolase/deacetylase, beta/alpha-barrel; Glycoside hydrolase 38/57, N-terminal domain; Glycoside hydrolase families 57/38, central domain; Glycosyl hydrolase family 38, C-terminal; Glycoside hydrolase family 38, N-terminal domain; Glycoside hydrolase family 38, central domain;
A0A1C3YKR7	696	1.599	Up	K	Alpha-mannosidase OS=Gibberella zeae (strain PH-1 / ATCC MYA-4620 / FGSC 9075 / NRRL 31084) OX=229533 GN=FGRAMPH1_01T23287 PE=3 SV=1	FGRAMPH1_01T23287	1	0.000147722	97.779	VYAEVFETGK(1)R	2	-1.7278	2	1.346	0.842	cytoplasm,nucleus	GO:0044723 single-organism carbohydrate metabolic process; GO:0008152 metabolic process; GO:0044710 single-organism metabolic process; GO:0044281 small molecule metabolic process; GO:0005996 monosaccharide metabolic process; GO:0006013 mannose metabolic process; GO:0044699 single-organism process; GO:0044238 primary metabolic process; GO:0005975 carbohydrate metabolic process; GO:0019318 hexose m…		GO:0015923 mannosidase activity; GO:0046914 transition metal ion binding; GO:0003824 catalytic activity; GO:0005488 binding; GO:0043167 ion binding; GO:0004559 alpha-mannosidase activity; GO:0016798 hydrolase activity, acting on glycosyl bonds; GO:0030246 carbohydrate binding; GO:0046872 metal ion binding; GO:0004553 hydrolase activity, hydrolyzing O-glycosyl compounds; GO:0043169 cation binding;…	K01191	MAN2C1; alpha-mannosidase [EC:3.2.1.24]	fgr00511 Other glycan degradation - Fusarium graminearum;	IPR011013; IPR011330; IPR027291; IPR028995; IPR011682; IPR000602; IPR015341;	Galactose mutarotase-like domain; Glycoside hydrolase/deacetylase, beta/alpha-barrel; Glycoside hydrolase 38/57, N-terminal domain; Glycoside hydrolase families 57/38, central domain; Glycosyl hydrolase family 38, C-terminal; Glycoside hydrolase family 38, N-terminal domain; Glycoside hydrolase family 38, central domain;
A0A1C3YKR7	255	1.604	Up	K	Alpha-mannosidase OS=Gibberella zeae (strain PH-1 / ATCC MYA-4620 / FGSC 9075 / NRRL 31084) OX=229533 GN=FGRAMPH1_01T23287 PE=3 SV=1	FGRAMPH1_01T23287	1	9.15026e-11	153.23	RFNLSK(1)ADIVAVNVPAR	3	1.1797	2	1.323	0.825	cytoplasm,nucleus	GO:0044723 single-organism carbohydrate metabolic process; GO:0008152 metabolic process; GO:0044710 single-organism metabolic process; GO:0044281 small molecule metabolic process; GO:0005996 monosaccharide metabolic process; GO:0006013 mannose metabolic process; GO:0044699 single-organism process; GO:0044238 primary metabolic process; GO:0005975 carbohydrate metabolic process; GO:0019318 hexose m…		GO:0015923 mannosidase activity; GO:0046914 transition metal ion binding; GO:0003824 catalytic activity; GO:0005488 binding; GO:0043167 ion binding; GO:0004559 alpha-mannosidase activity; GO:0016798 hydrolase activity, acting on glycosyl bonds; GO:0030246 carbohydrate binding; GO:0046872 metal ion binding; GO:0004553 hydrolase activity, hydrolyzing O-glycosyl compounds; GO:0043169 cation binding;…	K01191	MAN2C1; alpha-mannosidase [EC:3.2.1.24]	fgr00511 Other glycan degradation - Fusarium graminearum;	IPR011013; IPR011330; IPR027291; IPR028995; IPR011682; IPR000602; IPR015341;	Galactose mutarotase-like domain; Glycoside hydrolase/deacetylase, beta/alpha-barrel; Glycoside hydrolase 38/57, N-terminal domain; Glycoside hydrolase families 57/38, central domain; Glycosyl hydrolase family 38, C-terminal; Glycoside hydrolase family 38, N-terminal domain; Glycoside hydrolase family 38, central domain;
A0A1C3YKR7	968	1.661	Up	K	Alpha-mannosidase OS=Gibberella zeae (strain PH-1 / ATCC MYA-4620 / FGSC 9075 / NRRL 31084) OX=229533 GN=FGRAMPH1_01T23287 PE=3 SV=1	FGRAMPH1_01T23287	1	0.000156889	93.839	YGFATAGK(1)MMR	2	-0.48264	2	1.465	0.882	cytoplasm,nucleus	GO:0044723 single-organism carbohydrate metabolic process; GO:0008152 metabolic process; GO:0044710 single-organism metabolic process; GO:0044281 small molecule metabolic process; GO:0005996 monosaccharide metabolic process; GO:0006013 mannose metabolic process; GO:0044699 single-organism process; GO:0044238 primary metabolic process; GO:0005975 carbohydrate metabolic process; GO:0019318 hexose m…		GO:0015923 mannosidase activity; GO:0046914 transition metal ion binding; GO:0003824 catalytic activity; GO:0005488 binding; GO:0043167 ion binding; GO:0004559 alpha-mannosidase activity; GO:0016798 hydrolase activity, acting on glycosyl bonds; GO:0030246 carbohydrate binding; GO:0046872 metal ion binding; GO:0004553 hydrolase activity, hydrolyzing O-glycosyl compounds; GO:0043169 cation binding;…	K01191	MAN2C1; alpha-mannosidase [EC:3.2.1.24]	fgr00511 Other glycan degradation - Fusarium graminearum;	IPR011013; IPR011330; IPR027291; IPR028995; IPR011682; IPR000602; IPR015341;	Galactose mutarotase-like domain; Glycoside hydrolase/deacetylase, beta/alpha-barrel; Glycoside hydrolase 38/57, N-terminal domain; Glycoside hydrolase families 57/38, central domain; Glycosyl hydrolase family 38, C-terminal; Glycoside hydrolase family 38, N-terminal domain; Glycoside hydrolase family 38, central domain;
A0A1C3YKR7	1102	1.437	Up	K	Alpha-mannosidase OS=Gibberella zeae (strain PH-1 / ATCC MYA-4620 / FGSC 9075 / NRRL 31084) OX=229533 GN=FGRAMPH1_01T23287 PE=3 SV=1	FGRAMPH1_01T23287	1	8.3926e-06	97.49	VTK(1)TNILEDDLEEIEYEDGK	3	0.3206	1	1.292	0.899	cytoplasm,nucleus	GO:0044723 single-organism carbohydrate metabolic process; GO:0008152 metabolic process; GO:0044710 single-organism metabolic process; GO:0044281 small molecule metabolic process; GO:0005996 monosaccharide metabolic process; GO:0006013 mannose metabolic process; GO:0044699 single-organism process; GO:0044238 primary metabolic process; GO:0005975 carbohydrate metabolic process; GO:0019318 hexose m…		GO:0015923 mannosidase activity; GO:0046914 transition metal ion binding; GO:0003824 catalytic activity; GO:0005488 binding; GO:0043167 ion binding; GO:0004559 alpha-mannosidase activity; GO:0016798 hydrolase activity, acting on glycosyl bonds; GO:0030246 carbohydrate binding; GO:0046872 metal ion binding; GO:0004553 hydrolase activity, hydrolyzing O-glycosyl compounds; GO:0043169 cation binding;…	K01191	MAN2C1; alpha-mannosidase [EC:3.2.1.24]	fgr00511 Other glycan degradation - Fusarium graminearum;	IPR011013; IPR011330; IPR027291; IPR028995; IPR011682; IPR000602; IPR015341;	Galactose mutarotase-like domain; Glycoside hydrolase/deacetylase, beta/alpha-barrel; Glycoside hydrolase 38/57, N-terminal domain; Glycoside hydrolase families 57/38, central domain; Glycosyl hydrolase family 38, C-terminal; Glycoside hydrolase family 38, N-terminal domain; Glycoside hydrolase family 38, central domain;
A0A1C3YKR7	313	2.133	Up	K	Alpha-mannosidase OS=Gibberella zeae (strain PH-1 / ATCC MYA-4620 / FGSC 9075 / NRRL 31084) OX=229533 GN=FGRAMPH1_01T23287 PE=3 SV=1	FGRAMPH1_01T23287	1	2.36421e-17	187	IINTFEVNNQDSILK(1)CR	3	-0.43163	2	1.536	0.72	cytoplasm,nucleus	GO:0044723 single-organism carbohydrate metabolic process; GO:0008152 metabolic process; GO:0044710 single-organism metabolic process; GO:0044281 small molecule metabolic process; GO:0005996 monosaccharide metabolic process; GO:0006013 mannose metabolic process; GO:0044699 single-organism process; GO:0044238 primary metabolic process; GO:0005975 carbohydrate metabolic process; GO:0019318 hexose m…		GO:0015923 mannosidase activity; GO:0046914 transition metal ion binding; GO:0003824 catalytic activity; GO:0005488 binding; GO:0043167 ion binding; GO:0004559 alpha-mannosidase activity; GO:0016798 hydrolase activity, acting on glycosyl bonds; GO:0030246 carbohydrate binding; GO:0046872 metal ion binding; GO:0004553 hydrolase activity, hydrolyzing O-glycosyl compounds; GO:0043169 cation binding;…	K01191	MAN2C1; alpha-mannosidase [EC:3.2.1.24]	fgr00511 Other glycan degradation - Fusarium graminearum;	IPR011013; IPR011330; IPR027291; IPR028995; IPR011682; IPR000602; IPR015341;	Galactose mutarotase-like domain; Glycoside hydrolase/deacetylase, beta/alpha-barrel; Glycoside hydrolase 38/57, N-terminal domain; Glycoside hydrolase families 57/38, central domain; Glycosyl hydrolase family 38, C-terminal; Glycoside hydrolase family 38, N-terminal domain; Glycoside hydrolase family 38, central domain;
A0A1C3YKR7	897	1.381	Up	K	Alpha-mannosidase OS=Gibberella zeae (strain PH-1 / ATCC MYA-4620 / FGSC 9075 / NRRL 31084) OX=229533 GN=FGRAMPH1_01T23287 PE=3 SV=1	FGRAMPH1_01T23287	1	5.45299e-07	135.81	ANVNWHEDSK(1)FLK	4	-0.61627	4	1.268	0.918	cytoplasm,nucleus	GO:0044723 single-organism carbohydrate metabolic process; GO:0008152 metabolic process; GO:0044710 single-organism metabolic process; GO:0044281 small molecule metabolic process; GO:0005996 monosaccharide metabolic process; GO:0006013 mannose metabolic process; GO:0044699 single-organism process; GO:0044238 primary metabolic process; GO:0005975 carbohydrate metabolic process; GO:0019318 hexose m…		GO:0015923 mannosidase activity; GO:0046914 transition metal ion binding; GO:0003824 catalytic activity; GO:0005488 binding; GO:0043167 ion binding; GO:0004559 alpha-mannosidase activity; GO:0016798 hydrolase activity, acting on glycosyl bonds; GO:0030246 carbohydrate binding; GO:0046872 metal ion binding; GO:0004553 hydrolase activity, hydrolyzing O-glycosyl compounds; GO:0043169 cation binding;…	K01191	MAN2C1; alpha-mannosidase [EC:3.2.1.24]	fgr00511 Other glycan degradation - Fusarium graminearum;	IPR011013; IPR011330; IPR027291; IPR028995; IPR011682; IPR000602; IPR015341;	Galactose mutarotase-like domain; Glycoside hydrolase/deacetylase, beta/alpha-barrel; Glycoside hydrolase 38/57, N-terminal domain; Glycoside hydrolase families 57/38, central domain; Glycosyl hydrolase family 38, C-terminal; Glycoside hydrolase family 38, N-terminal domain; Glycoside hydrolase family 38, central domain;
A0A1C3YKR7	1053	1.456	Up	K	Alpha-mannosidase OS=Gibberella zeae (strain PH-1 / ATCC MYA-4620 / FGSC 9075 / NRRL 31084) OX=229533 GN=FGRAMPH1_01T23287 PE=3 SV=1	FGRAMPH1_01T23287	1	5.42019e-14	150.59	LVNTDESDSLVLDTIK(1)R	3	-0.091873	1	1.294	0.889	cytoplasm,nucleus	GO:0044723 single-organism carbohydrate metabolic process; GO:0008152 metabolic process; GO:0044710 single-organism metabolic process; GO:0044281 small molecule metabolic process; GO:0005996 monosaccharide metabolic process; GO:0006013 mannose metabolic process; GO:0044699 single-organism process; GO:0044238 primary metabolic process; GO:0005975 carbohydrate metabolic process; GO:0019318 hexose m…		GO:0015923 mannosidase activity; GO:0046914 transition metal ion binding; GO:0003824 catalytic activity; GO:0005488 binding; GO:0043167 ion binding; GO:0004559 alpha-mannosidase activity; GO:0016798 hydrolase activity, acting on glycosyl bonds; GO:0030246 carbohydrate binding; GO:0046872 metal ion binding; GO:0004553 hydrolase activity, hydrolyzing O-glycosyl compounds; GO:0043169 cation binding;…	K01191	MAN2C1; alpha-mannosidase [EC:3.2.1.24]	fgr00511 Other glycan degradation - Fusarium graminearum;	IPR011013; IPR011330; IPR027291; IPR028995; IPR011682; IPR000602; IPR015341;	Galactose mutarotase-like domain; Glycoside hydrolase/deacetylase, beta/alpha-barrel; Glycoside hydrolase 38/57, N-terminal domain; Glycoside hydrolase families 57/38, central domain; Glycosyl hydrolase family 38, C-terminal; Glycoside hydrolase family 38, N-terminal domain; Glycoside hydrolase family 38, central domain;
A0A1C3YKR7	101	1.435	Up	K	Alpha-mannosidase OS=Gibberella zeae (strain PH-1 / ATCC MYA-4620 / FGSC 9075 / NRRL 31084) OX=229533 GN=FGRAMPH1_01T23287 PE=3 SV=1	FGRAMPH1_01T23287	1	1.79432e-06	101.28	SGQYYK(1)VNLQANMDNAR	3	-0.41461	2	1.327	0.925	cytoplasm,nucleus	GO:0044723 single-organism carbohydrate metabolic process; GO:0008152 metabolic process; GO:0044710 single-organism metabolic process; GO:0044281 small molecule metabolic process; GO:0005996 monosaccharide metabolic process; GO:0006013 mannose metabolic process; GO:0044699 single-organism process; GO:0044238 primary metabolic process; GO:0005975 carbohydrate metabolic process; GO:0019318 hexose m…		GO:0015923 mannosidase activity; GO:0046914 transition metal ion binding; GO:0003824 catalytic activity; GO:0005488 binding; GO:0043167 ion binding; GO:0004559 alpha-mannosidase activity; GO:0016798 hydrolase activity, acting on glycosyl bonds; GO:0030246 carbohydrate binding; GO:0046872 metal ion binding; GO:0004553 hydrolase activity, hydrolyzing O-glycosyl compounds; GO:0043169 cation binding;…	K01191	MAN2C1; alpha-mannosidase [EC:3.2.1.24]	fgr00511 Other glycan degradation - Fusarium graminearum;	IPR011013; IPR011330; IPR027291; IPR028995; IPR011682; IPR000602; IPR015341;	Galactose mutarotase-like domain; Glycoside hydrolase/deacetylase, beta/alpha-barrel; Glycoside hydrolase 38/57, N-terminal domain; Glycoside hydrolase families 57/38, central domain; Glycosyl hydrolase family 38, C-terminal; Glycoside hydrolase family 38, N-terminal domain; Glycoside hydrolase family 38, central domain;
A0A1C3YKT5	74	1.688	Up	K	Beta-peptidyl aminopeptidase BapA OS=Fusarium culmorum OX=5516 GN=FCULG_00011042 PE=4 SV=1	FGRAMPH1_01T21163	0.998468	0.000304897	75.764	K(0.002)DWFHK(0.998)ACHAGVFR	4	0.067534	2	1.396	0.827	cytoplasm				K01266	dmpA, dap; D-aminopeptidase [EC:3.4.11.19]		IPR016117;	ArgJ-like domain;
A0A1C3YKV3	146	2.349	Up	K	60S ribosomal protein L2 OS=Gibberella zeae OX=5518 GN=FGRA07_05359 PE=4 SV=1	FGRAMPH1_01T23525	1	0.00428716	82.75	K(1)VVHSGSR	3	0.24333	1	1.651	0.703	mitochondria	GO:0006518 peptide metabolic process; GO:0043043 peptide biosynthetic process; GO:0044267 cellular protein metabolic process; GO:0006807 nitrogen compound metabolic process; GO:0009058 biosynthetic process; GO:0043603 cellular amide metabolic process; GO:0044238 primary metabolic process; GO:1901566 organonitrogen compound biosynthetic process; GO:1901576 organic substance biosynthetic process; G…	GO:0005840 ribosome; GO:0043226 organelle; GO:0043229 intracellular organelle; GO:0043232 intracellular non-membrane-bounded organelle; GO:0044464 cell part; GO:0005622 intracellular; GO:0005737 cytoplasm; GO:0032991 macromolecular complex; GO:0044424 intracellular part; GO:1990904 ribonucleoprotein complex; GO:0005623 cell; GO:0030529 intracellular ribonucleoprotein complex; GO:0044444 cytoplasm…	GO:0003735 structural constituent of ribosome; GO:0005198 structural molecule activity;	K02938	RP-L8e, RPL8; large subunit ribosomal protein L8e	fgr03010 Ribosome - Fusarium graminearum;	IPR008991; IPR012340; IPR022669; IPR014726; IPR014722;	Translation protein SH3-like domain; Nucleic acid-binding, OB-fold; Ribosomal protein L2, C-terminal; Ribosomal protein L2, domain 3; Ribosomal protein L2 domain 2;
A0A1C3YKW4	563	0.701	Down	K	Pyruvate carboxylase OS=Fusarium culmorum OX=5516 GN=FCULG_00008269 PE=4 SV=1	FGRAMPH1_01T23899	1	0.00371768	60.157	NIILEQGPK(1)AFAK	3	0.43863	1	0.855	1.219	cytoplasm	GO:0016051 carbohydrate biosynthetic process; GO:0019319 hexose biosynthetic process; GO:0044711 single-organism biosynthetic process; GO:0044281 small molecule metabolic process; GO:0044763 single-organism cellular process; GO:0044699 single-organism process; GO:0046364 monosaccharide biosynthetic process; GO:0009058 biosynthetic process; GO:0044238 primary metabolic process; GO:0005975 carbohyd…		GO:0004736 pyruvate carboxylase activity; GO:1901265 nucleoside phosphate binding; GO:0016885 ligase activity, forming carbon-carbon bonds; GO:0016874 ligase activity; GO:0097159 organic cyclic compound binding; GO:1901363 heterocyclic compound binding; GO:0031406 carboxylic acid binding; GO:0032553 ribonucleotide binding; GO:0003824 catalytic activity; GO:0005488 binding; GO:0032550 purine ribon…	K01958	PC, pyc; pyruvate carboxylase [EC:6.4.1.1]	fgr00020 Citrate cycle (TCA cycle) - Fusarium graminearum; fgr00620 Pyruvate metabolism - Fusarium graminearum; fgr01100 Metabolic pathways - Fusarium graminearum; fgr01200 Carbon metabolism - Fusarium graminearum; fgr01230 Biosynthesis of amino acids - Fusarium graminearum;	IPR013785; IPR005481; IPR005479; IPR000891; IPR013815; IPR016185; IPR011764; IPR011761; IPR005482; IPR013816; IPR011054;	Aldolase-type TIM barrel; Biotin carboxylase-like, N-terminal domain; Carbamoyl-phosphate synthetase large subunit-like, ATP-binding domain; Pyruvate carboxyltransferase; ATP-grasp fold, subdomain 1; Pre-ATP-grasp domain; Biotin carboxylation domain; ATP-grasp fold; Biotin carboxylase, C-terminal; ATP-grasp fold, subdomain 2; Rudiment single hybrid motif;
A0A1C3YL54	219	0.632	Down	K	Pyruvate kinase OS=Gibberella zeae (strain PH-1 / ATCC MYA-4620 / FGSC 9075 / NRRL 31084) OX=229533 GN=FGRAMPH1_01T25023 PE=3 SV=1	FGRAMPH1_01T25023	1	4.92011e-09	122.44	GVNLPNTDVDLPALSEK(1)DK	3	0.67664	1	0.872	1.379	cytoplasm	GO:0006757 ATP generation from ADP; GO:0009116 nucleoside metabolic process; GO:0042278 purine nucleoside metabolic process; GO:0006165 nucleoside diphosphate phosphorylation; GO:0046031 ADP metabolic process; GO:0019362 pyridine nucleotide metabolic process; GO:0006096 glycolytic process; GO:0009167 purine ribonucleoside monophosphate metabolic process; GO:0009117 nucleotide metabolic process; G…		GO:0000287 magnesium ion binding; GO:0004743 pyruvate kinase activity; GO:0016301 kinase activity; GO:0016773 phosphotransferase activity, alcohol group as acceptor; GO:0003824 catalytic activity; GO:0005488 binding; GO:0043167 ion binding; GO:0030955 potassium ion binding; GO:0046872 metal ion binding; GO:0043169 cation binding; GO:0031420 alkali metal ion binding; GO:0016740 transferase activit…	K00873	PK, pyk; pyruvate kinase [EC:2.7.1.40]	fgr00010 Glycolysis / Gluconeogenesis - Fusarium graminearum; fgr00230 Purine metabolism - Fusarium graminearum; fgr00620 Pyruvate metabolism - Fusarium graminearum; fgr01100 Metabolic pathways - Fusarium graminearum; fgr01110 Biosynthesis of secondary metabolites - Fusarium graminearum; fgr01130 Biosynthesis of antibiotics - Fusarium graminearum; fgr01200 Carbon metabolism - Fusarium graminearum…	IPR015794; IPR015813; IPR011037; IPR015806; IPR015795; IPR015793;	Pyruvate kinase, alpha/beta; Pyruvate/Phosphoenolpyruvate kinase-like domain; Pyruvate kinase-like, insert domain; Pyruvate kinase, beta-barrel insert domain; Pyruvate kinase, C-terminal; Pyruvate kinase, barrel;
A0A1C3YLB0	56	1.51	Up	K	Cytochrome c oxidase subunit mitochondrial OS=Fusarium langsethiae OX=179993 GN=FLAG1_05385 PE=4 SV=1	FGRAMPH1_01T24593	1	2.54157e-09	129.65	FEK(1)EFDGVQDVFELQR	3	-0.16945	1	1.404	0.93	mitochondria	GO:0098655 cation transmembrane transport; GO:0034220 ion transmembrane transport; GO:0098660 inorganic ion transmembrane transport; GO:0044699 single-organism process; GO:0006818 hydrogen transport; GO:0015992 proton transport; GO:0051234 establishment of localization; GO:0006810 transport; GO:0055085 transmembrane transport; GO:1902578 single-organism localization; GO:0006812 cation transport; …	GO:0016020 membrane; GO:0043229 intracellular organelle; GO:0044429 mitochondrial part; GO:0031090 organelle membrane; GO:0031967 organelle envelope; GO:0044446 intracellular organelle part; GO:0005737 cytoplasm; GO:0044424 intracellular part; GO:0005623 cell; GO:0044422 organelle part; GO:0005739 mitochondrion; GO:0005740 mitochondrial envelope; GO:0043231 intracellular membrane-bounded organell…	GO:0015075 ion transmembrane transporter activity; GO:0022892 substrate-specific transporter activity; GO:0015077 monovalent inorganic cation transmembrane transporter activity; GO:0016676 oxidoreductase activity, acting on a heme group of donors, oxygen as acceptor; GO:0016675 oxidoreductase activity, acting on a heme group of donors; GO:0015078 hydrogen ion transmembrane transporter activity; G…	K02264	COX5A; cytochrome c oxidase subunit 5a	fgr00190 Oxidative phosphorylation - Fusarium graminearum; fgr01100 Metabolic pathways - Fusarium graminearum;
A0A1C3YLB4	193	1.719	Up	K	NADH-ubiquinone oxidoreductase 23 kDa subunit, mitochondrial OS=Gibberella zeae OX=5518 GN=FGRA07_10784 PE=3 SV=1	FGRAMPH1_01T25859	1	0.00920297	59.908	EELLYNK(1)EK	3	-0.65625	1	1.085	0.631	mitochondria	GO:0044699 single-organism process; GO:0008152 metabolic process; GO:0055114 oxidation-reduction process; GO:0044710 single-organism metabolic process;	GO:0016020 membrane;	GO:0016651 oxidoreductase activity, acting on NAD(P)H; GO:0003824 catalytic activity; GO:0005488 binding; GO:0051536 iron-sulfur cluster binding; GO:0051539 4 iron, 4 sulfur cluster binding; GO:0016491 oxidoreductase activity; GO:0051540 metal cluster binding;	K03941	NDUFS8; NADH dehydrogenase (ubiquinone) Fe-S protein 8 [EC:1.6.5.3 1.6.99.3]	fgr00190 Oxidative phosphorylation - Fusarium graminearum; fgr01100 Metabolic pathways - Fusarium graminearum;	IPR017896;	4Fe-4S ferredoxin-type, iron-sulphur binding domain;
A0A1C3YLE2	291	1.528	Up	K	Dihydrolipoyl dehydrogenase OS=Gibberella zeae (strain PH-1 / ATCC MYA-4620 / FGSC 9075 / NRRL 31084) OX=229533 GN=FGRAMPH1_01T26147 PE=3 SV=1	FGRAMPH1_01T26147	1	0.000355162	100.38	VVSGDK(1)SGDK	2	-1.6171	1	1.154	0.755	mitochondria	GO:0050794 regulation of cellular process; GO:0042592 homeostatic process; GO:0065008 regulation of biological quality; GO:0008152 metabolic process; GO:0050789 regulation of biological process; GO:0055114 oxidation-reduction process; GO:0044710 single-organism metabolic process; GO:0045454 cell redox homeostasis; GO:0044763 single-organism cellular process; GO:0019725 cellular homeostasis; GO:00…	GO:0005623 cell;	GO:0004148 dihydrolipoyl dehydrogenase activity; GO:0016651 oxidoreductase activity, acting on NAD(P)H; GO:1901265 nucleoside phosphate binding; GO:0050660 flavin adenine dinucleotide binding; GO:0043167 ion binding; GO:0000166 nucleotide binding; GO:0048037 cofactor binding; GO:0016668 oxidoreductase activity, acting on a sulfur group of donors, NAD(P) as acceptor; GO:0016491 oxidoreductase acti…	K00382	DLD, lpd, pdhD; dihydrolipoamide dehydrogenase [EC:1.8.1.4]	fgr00010 Glycolysis / Gluconeogenesis - Fusarium graminearum; fgr00020 Citrate cycle (TCA cycle) - Fusarium graminearum; fgr00260 Glycine, serine and threonine metabolism - Fusarium graminearum; fgr00280 Valine, leucine and isoleucine degradation - Fusarium graminearum; fgr00310 Lysine degradation - Fusarium graminearum; fgr00380 Tryptophan metabolism - Fusarium graminearum; fgr00620 Pyruvate met…	IPR016156; IPR004099; IPR023753;	FAD/NAD-linked reductase, dimerisation domain; Pyridine nucleotide-disulphide oxidoreductase, dimerisation domain; FAD/NAD(P)-binding domain;
A0A1C3YLH8	611	1.547	Up	K	Fmo1 flavin-containing monooxygenase OS=Fusarium langsethiae OX=179993 GN=FLAG1_09819 PE=4 SV=1	FGRAMPH1_01T26497	1	0.00129167	106.88	EK(1)TTDGLR	2	0.30229	2	1.371	0.886	extracellular	GO:0044699 single-organism process; GO:0008152 metabolic process; GO:0055114 oxidation-reduction process; GO:0044710 single-organism metabolic process;		GO:0016709 oxidoreductase activity, acting on paired donors, with incorporation or reduction of molecular oxygen, NAD(P)H as one donor, and incorporation of one atom of oxygen; GO:1901265 nucleoside phosphate binding; GO:0050660 flavin adenine dinucleotide binding; GO:0043167 ion binding; GO:0016705 oxidoreductase activity, acting on paired donors, with incorporation or reduction of molecular oxy…				IPR023753;	FAD/NAD(P)-binding domain;
A0A1C3YLI2	240	1.552	Up	K	Genomic scaffold, ProqFM164S02 OS=Penicillium roqueforti (strain FM164) OX=1365484 GN=PROQFM164_S02g001833 PE=4 SV=1	FGRAMPH1_01T24643	1	0.00140246	84.169	NEEELEVVK(1)R	2	0.71459	1	1.263	0.814	mitochondria		GO:0031224 intrinsic component of membrane; GO:0016020 membrane; GO:0016021 integral component of membrane; GO:0044425 membrane part;
A0A1C3YLK5	3197	0.755	Down	K	Dynein heavy chain OS=Gibberella zeae OX=5518 GN=FGRA07_07303 PE=4 SV=1	FGRAMPH1_01T26685	1	0.00019247	102.55	HLNVGLEK(1)LR	3	-0.39423	1	0.826	1.094	cytoplasm	GO:0044763 single-organism cellular process; GO:0007018 microtubule-based movement; GO:0006928 movement of cell or subcellular component; GO:0044699 single-organism process; GO:0009987 cellular process; GO:0007017 microtubule-based process;	GO:0043229 intracellular organelle; GO:0043232 intracellular non-membrane-bounded organelle; GO:0044430 cytoskeletal part; GO:0044446 intracellular organelle part; GO:0032991 macromolecular complex; GO:0044424 intracellular part; GO:0030286 dynein complex; GO:0005875 microtubule associated complex; GO:0005623 cell; GO:0044422 organelle part; GO:0043228 non-membrane-bounded organelle; GO:0043226 o…	GO:0005524 ATP binding; GO:0003774 motor activity; GO:1901265 nucleoside phosphate binding; GO:0001882 nucleoside binding; GO:0043167 ion binding; GO:0016817 hydrolase activity, acting on acid anhydrides; GO:0016787 hydrolase activity; GO:0000166 nucleotide binding; GO:0017111 nucleoside-triphosphatase activity; GO:0016887 ATPase activity; GO:0097159 organic cyclic compound binding; GO:1901363 he…	K10413	DYNC1H; dynein heavy chain 1, cytosolic	fgr04145 Phagosome - Fusarium graminearum;	IPR004273; IPR011704; IPR013602; IPR027417; IPR013594; IPR024317; IPR003593; IPR024743;	Dynein heavy chain domain; ATPase, dynein-related, AAA domain; Dynein heavy chain, domain-2; P-loop containing nucleoside triphosphate hydrolase; Dynein heavy chain, domain-1; Dynein heavy chain, P-loop containing D4 domain; AAA+ ATPase domain; Dynein heavy chain, coiled coil stalk;
A0A1C3YLU8	124	1.475	Up	K	Cat eye syndrome critical region protein 5 OS=Fusarium langsethiae OX=179993 GN=FLAG1_00712 PE=4 SV=1	FGRAMPH1_01T26841	1	0.0200007	64.82	K(1)EESLQER	2	-0.47032	1	1.658	1.124	mitochondria							IPR023214;	HAD-like domain;
A0A1C3YLV7	108	0.763	Down	K	Mycothiol acetyltransferase OS=Fusarium sporotrichioides OX=5514 GN=FSPOR_2875 PE=4 SV=1	FGRAMPH1_01T27833	1	0.000357553	81.565	QGIGSALLEK(1)AK	3	0.28627	1	1.036	1.358	cytoplasm,nucleus			GO:0016746 transferase activity, transferring acyl groups; GO:0008080 N-acetyltransferase activity; GO:0003824 catalytic activity; GO:0016740 transferase activity; GO:0016747 transferase activity, transferring acyl groups other than amino-acyl groups; GO:0016407 acetyltransferase activity; GO:0016410 N-acyltransferase activity;				IPR000182; IPR016181;	GNAT domain; Acyl-CoA N-acyltransferase;
A0A1C3YLY4	317	2.425	Up	K	Phage tail fiber repeat 2 OS=Fusarium sporotrichioides OX=5514 GN=FSPOR_5162 PE=4 SV=1	FGRAMPH1_01T09013	1	0.00112308	90.827	VESSK(1)EAAR	2	-0.97568	1	1.872	0.772	nucleus
A0A1C3YM56	36	1.664	Up	K	Small secreted protein OS=Fusarium langsethiae OX=179993 GN=FLAG1_04679 PE=4 SV=1	FGRAMPH1_01T10069	1	0.00159082	80.755	GIQNEGK(1)RPR	3	0.15008	2	1.717	1.032	mitochondria		GO:0031224 intrinsic component of membrane; GO:0016020 membrane; GO:0016021 integral component of membrane; GO:0044425 membrane part;
A0A1C3YM97	363	1.619	Up	K	Phosphotransferase (Fragment) OS=Fusarium sp. FIESC_12 OX=1755127 GN=FIE12Z_6556 PE=3 SV=1	FGRAMPH1_01T10791	1	0.000558338	102.95	SYTSTGK(1)SR	2	-0.28416	1	0.936	0.578	plasma membrane	GO:0006757 ATP generation from ADP; GO:0065008 regulation of biological quality; GO:0009116 nucleoside metabolic process; GO:0042278 purine nucleoside metabolic process; GO:0006165 nucleoside diphosphate phosphorylation; GO:0046031 ADP metabolic process; GO:0019362 pyridine nucleotide metabolic process; GO:0006096 glycolytic process; GO:0009167 purine ribonucleoside monophosphate metabolic proces…	GO:0031224 intrinsic component of membrane; GO:0016020 membrane; GO:0005623 cell; GO:0016021 integral component of membrane; GO:0044425 membrane part;	GO:0005524 ATP binding; GO:1901265 nucleoside phosphate binding; GO:0016773 phosphotransferase activity, alcohol group as acceptor; GO:0005536 glucose binding; GO:0001882 nucleoside binding; GO:0043167 ion binding; GO:0048029 monosaccharide binding; GO:0000166 nucleotide binding; GO:0097159 organic cyclic compound binding; GO:1901363 heterocyclic compound binding; GO:0032549 ribonucleoside bindin…	K00844	HK; hexokinase [EC:2.7.1.1]	fgr00010 Glycolysis / Gluconeogenesis - Fusarium graminearum; fgr00051 Fructose and mannose metabolism - Fusarium graminearum; fgr00052 Galactose metabolism - Fusarium graminearum; fgr00500 Starch and sucrose metabolism - Fusarium graminearum; fgr00520 Amino sugar and nucleotide sugar metabolism - Fusarium graminearum; fgr01100 Metabolic pathways - Fusarium graminearum; fgr01110 Biosynthesis of s…	IPR022672; IPR022673;	Hexokinase, N-terminal; Hexokinase, C-terminal;
A0A1C3YMP0	72	1.476	Up	K	Peptide hydrolase OS=Gibberella zeae (strain PH-1 / ATCC MYA-4620 / FGSC 9075 / NRRL 31084) OX=229533 GN=FGRAMPH1_01T11883 PE=3 SV=1	FGRAMPH1_01T11883	1	1.08815e-08	114.52	AFGLPGYAASVDFIYK(1)EISK	3	0.019242	1	1.175	0.796	cytoplasm	GO:0006508 proteolysis; GO:0008152 metabolic process; GO:0043170 macromolecule metabolic process; GO:0019538 protein metabolic process; GO:0044238 primary metabolic process; GO:0071704 organic substance metabolic process;		GO:0008238 exopeptidase activity; GO:0008233 peptidase activity; GO:0003824 catalytic activity; GO:0005488 binding; GO:0043167 ion binding; GO:0070011 peptidase activity, acting on L-amino acid peptides; GO:0043169 cation binding; GO:0046872 metal ion binding; GO:0004177 aminopeptidase activity; GO:0016787 hydrolase activity;				IPR003137; IPR007484;	PA domain; Peptidase M28;
A0A1C3YMP0	40	1.639	Up	K	Peptide hydrolase OS=Gibberella zeae (strain PH-1 / ATCC MYA-4620 / FGSC 9075 / NRRL 31084) OX=229533 GN=FGRAMPH1_01T11883 PE=3 SV=1	FGRAMPH1_01T11883	1	0.000109	92.538	GLMK(1)NLETLNK	3	0.40338	1	1.349	0.823	cytoplasm	GO:0006508 proteolysis; GO:0008152 metabolic process; GO:0043170 macromolecule metabolic process; GO:0019538 protein metabolic process; GO:0044238 primary metabolic process; GO:0071704 organic substance metabolic process;		GO:0008238 exopeptidase activity; GO:0008233 peptidase activity; GO:0003824 catalytic activity; GO:0005488 binding; GO:0043167 ion binding; GO:0070011 peptidase activity, acting on L-amino acid peptides; GO:0043169 cation binding; GO:0046872 metal ion binding; GO:0004177 aminopeptidase activity; GO:0016787 hydrolase activity;				IPR003137; IPR007484;	PA domain; Peptidase M28;
A0A1C3YMP0	47	1.442	Up	K	Peptide hydrolase OS=Gibberella zeae (strain PH-1 / ATCC MYA-4620 / FGSC 9075 / NRRL 31084) OX=229533 GN=FGRAMPH1_01T11883 PE=3 SV=1	FGRAMPH1_01T11883	1	5.25075e-18	222.42	NLETLNK(1)IAYANGGNR	3	-3.1245	3	1.211	0.84	cytoplasm	GO:0006508 proteolysis; GO:0008152 metabolic process; GO:0043170 macromolecule metabolic process; GO:0019538 protein metabolic process; GO:0044238 primary metabolic process; GO:0071704 organic substance metabolic process;		GO:0008238 exopeptidase activity; GO:0008233 peptidase activity; GO:0003824 catalytic activity; GO:0005488 binding; GO:0043167 ion binding; GO:0070011 peptidase activity, acting on L-amino acid peptides; GO:0043169 cation binding; GO:0046872 metal ion binding; GO:0004177 aminopeptidase activity; GO:0016787 hydrolase activity;				IPR003137; IPR007484;	PA domain; Peptidase M28;
A0A1C3YMU9	224	1.31	Up	K	Tripeptidyl aminopeptidase OS=Fusarium langsethiae OX=179993 GN=FLAG1_08467 PE=4 SV=1	FGRAMPH1_01T13199	1	0.0224184	47.606	MVDALGEDGK(1)LR	2	-0.072279	1	1.238	0.945	extracellular							IPR013595; IPR029058; IPR000073;	Peptidase S33 tripeptidyl aminopeptidase-like, C-terminal; Alpha/Beta hydrolase fold; Alpha/beta hydrolase fold-1;
A0A1C3YMW0	63	1.567	Up	K	---	FGRAMPH1_01T13225	1	0.000384474	70.959	NNDHNLGEVTLHGDDDGK(1)CSK	4	-0.50435	1	1.545	0.986	extracellular
A0A1C3YMW0	94	0.728	Down	K	---	FGRAMPH1_01T13225	0.950104	0.0159264	54.486	LVLYSDK(0.05)NCK(0.95)R	3	0.46853	1	0.872	1.197	extracellular
A0A1C3YN26	149	0.447	Down	K	Phosphoglycerate kinase OS=Gibberella zeae (strain PH-1 / ATCC MYA-4620 / FGSC 9075 / NRRL 31084) OX=229533 GN=FGRAMPH1_01T14205 PE=3 SV=1	FGRAMPH1_01T14205	1	2.44367e-09	125.51	VDFNVPLDADK(1)NITNNQR	3	-1.3551	2	0.674	1.509	cytoplasm	GO:0006757 ATP generation from ADP; GO:0009116 nucleoside metabolic process; GO:0042278 purine nucleoside metabolic process; GO:0006165 nucleoside diphosphate phosphorylation; GO:0046031 ADP metabolic process; GO:0019362 pyridine nucleotide metabolic process; GO:0006096 glycolytic process; GO:0009167 purine ribonucleoside monophosphate metabolic process; GO:0009117 nucleotide metabolic process; G…		GO:0016774 phosphotransferase activity, carboxyl group as acceptor; GO:0016301 kinase activity; GO:0003824 catalytic activity; GO:0016740 transferase activity; GO:0004618 phosphoglycerate kinase activity; GO:0016772 transferase activity, transferring phosphorus-containing groups;	K00927	PGK, pgk; phosphoglycerate kinase [EC:2.7.2.3]	fgr00010 Glycolysis / Gluconeogenesis - Fusarium graminearum; fgr01100 Metabolic pathways - Fusarium graminearum; fgr01110 Biosynthesis of secondary metabolites - Fusarium graminearum; fgr01130 Biosynthesis of antibiotics - Fusarium graminearum; fgr01200 Carbon metabolism - Fusarium graminearum; fgr01230 Biosynthesis of amino acids - Fusarium graminearum;	IPR015824; IPR015901;	Phosphoglycerate kinase, N-terminal; Phosphoglycerate kinase, C-terminal;
A0A1C3YN32	74	1.584	Up	K	Alkaline phosphatase OS=Gibberella zeae (strain PH-1 / ATCC MYA-4620 / FGSC 9075 / NRRL 31084) OX=229533 GN=FGRAMPH1_01T14613 PE=3 SV=1	FGRAMPH1_01T14613	1	0.000885605	82.261	HDHNTPATK(1)R	4	-0.31033	2	1.41	0.89	cytoplasm	GO:0008152 metabolic process; GO:0016311 dephosphorylation; GO:0044237 cellular metabolic process; GO:0006793 phosphorus metabolic process; GO:0009987 cellular process; GO:0006796 phosphate-containing compound metabolic process;	GO:0031224 intrinsic component of membrane; GO:0016020 membrane; GO:0016021 integral component of membrane; GO:0044425 membrane part;	GO:0016787 hydrolase activity; GO:0042578 phosphoric ester hydrolase activity; GO:0003824 catalytic activity; GO:0016791 phosphatase activity; GO:0004035 alkaline phosphatase activity; GO:0016788 hydrolase activity, acting on ester bonds;	K01077	E3.1.3.1, phoA, phoB; alkaline phosphatase [EC:3.1.3.1]	fgr00730 Thiamine metabolism - Fusarium graminearum; fgr00790 Folate biosynthesis - Fusarium graminearum; fgr01100 Metabolic pathways - Fusarium graminearum;	IPR017849; IPR017850;	Alkaline phosphatase-like, alpha/beta/alpha; Alkaline-phosphatase-like, core domain;
A0A1C3YN32	143	1.353	Up	K	Alkaline phosphatase OS=Gibberella zeae (strain PH-1 / ATCC MYA-4620 / FGSC 9075 / NRRL 31084) OX=229533 GN=FGRAMPH1_01T14613 PE=3 SV=1	FGRAMPH1_01T14613	1	1.51746e-06	101.85	K(1)TYNGAISTLPNHDPCGTVLEAAK	3	-0.1369	1	1.21	0.894	cytoplasm	GO:0008152 metabolic process; GO:0016311 dephosphorylation; GO:0044237 cellular metabolic process; GO:0006793 phosphorus metabolic process; GO:0009987 cellular process; GO:0006796 phosphate-containing compound metabolic process;	GO:0031224 intrinsic component of membrane; GO:0016020 membrane; GO:0016021 integral component of membrane; GO:0044425 membrane part;	GO:0016787 hydrolase activity; GO:0042578 phosphoric ester hydrolase activity; GO:0003824 catalytic activity; GO:0016791 phosphatase activity; GO:0004035 alkaline phosphatase activity; GO:0016788 hydrolase activity, acting on ester bonds;	K01077	E3.1.3.1, phoA, phoB; alkaline phosphatase [EC:3.1.3.1]	fgr00730 Thiamine metabolism - Fusarium graminearum; fgr00790 Folate biosynthesis - Fusarium graminearum; fgr01100 Metabolic pathways - Fusarium graminearum;	IPR017849; IPR017850;	Alkaline phosphatase-like, alpha/beta/alpha; Alkaline-phosphatase-like, core domain;
A0A1C3YN32	244	1.429	Up	K	Alkaline phosphatase OS=Gibberella zeae (strain PH-1 / ATCC MYA-4620 / FGSC 9075 / NRRL 31084) OX=229533 GN=FGRAMPH1_01T14613 PE=3 SV=1	FGRAMPH1_01T14613	1	0.00461567	60.255	ADDTDVVK(1)IAK	3	0.68291	1	1.286	0.9	cytoplasm	GO:0008152 metabolic process; GO:0016311 dephosphorylation; GO:0044237 cellular metabolic process; GO:0006793 phosphorus metabolic process; GO:0009987 cellular process; GO:0006796 phosphate-containing compound metabolic process;	GO:0031224 intrinsic component of membrane; GO:0016020 membrane; GO:0016021 integral component of membrane; GO:0044425 membrane part;	GO:0016787 hydrolase activity; GO:0042578 phosphoric ester hydrolase activity; GO:0003824 catalytic activity; GO:0016791 phosphatase activity; GO:0004035 alkaline phosphatase activity; GO:0016788 hydrolase activity, acting on ester bonds;	K01077	E3.1.3.1, phoA, phoB; alkaline phosphatase [EC:3.1.3.1]	fgr00730 Thiamine metabolism - Fusarium graminearum; fgr00790 Folate biosynthesis - Fusarium graminearum; fgr01100 Metabolic pathways - Fusarium graminearum;	IPR017849; IPR017850;	Alkaline phosphatase-like, alpha/beta/alpha; Alkaline-phosphatase-like, core domain;
A0A1C3YN56	133	0.664	Down	K	Short-chain dehydrogenase OS=Fusarium sporotrichioides OX=5514 GN=FSPOR_11101 PE=4 SV=1	FGRAMPH1_01T14837	1	0.00505165	65.474	SLSEK(1)HGIK	3	2.053	1	1.034	1.558	cytoplasm	GO:0044699 single-organism process; GO:0008152 metabolic process; GO:0055114 oxidation-reduction process; GO:0044710 single-organism metabolic process;		GO:0003824 catalytic activity; GO:0016491 oxidoreductase activity;	K17742	SOU1; sorbose reductase [EC:1.1.1.289]	fgr00051 Fructose and mannose metabolism - Fusarium graminearum; fgr01100 Metabolic pathways - Fusarium graminearum;	IPR016040;	NAD(P)-binding domain;
A0A1C3YN87	227	1.329	Up	K	Hri1 protein OS=Fusarium langsethiae OX=179993 GN=FLAG1_08786 PE=4 SV=1	FGRAMPH1_01T15269	1	0.00195459	74.962	TWK(1)VIEASGK	2	0.46075	2	1.321	0.994	cytoplasm,nucleus
A0A1C3YNA9	469	1.32	Up	K	Carboxypeptidase OS=Gibberella zeae (strain PH-1 / ATCC MYA-4620 / FGSC 9075 / NRRL 31084) OX=229533 GN=FGRAMPH1_01T15555 PE=3 SV=1	FGRAMPH1_01T15555	1	1.78206e-14	153.36	GFTLATVK(1)TSGHMVPQYAPPAAFR	3	-0.46935	2	1.237	0.937	extracellular	GO:0006508 proteolysis; GO:0008152 metabolic process; GO:0043170 macromolecule metabolic process; GO:0019538 protein metabolic process; GO:0044238 primary metabolic process; GO:0071704 organic substance metabolic process;		GO:0004180 carboxypeptidase activity; GO:0008233 peptidase activity; GO:0008238 exopeptidase activity; GO:0017171 serine hydrolase activity; GO:0003824 catalytic activity; GO:0008236 serine-type peptidase activity; GO:0070011 peptidase activity, acting on L-amino acid peptides; GO:0004185 serine-type carboxypeptidase activity; GO:0016787 hydrolase activity; GO:0070008 serine-type exopeptidase act…	K01288	KEX1; carboxypeptidase D [EC:3.4.16.6]		IPR029058;	Alpha/Beta hydrolase fold;
A0A1C3YNA9	77	1.576	Up	K	Carboxypeptidase OS=Gibberella zeae (strain PH-1 / ATCC MYA-4620 / FGSC 9075 / NRRL 31084) OX=229533 GN=FGRAMPH1_01T15555 PE=3 SV=1	FGRAMPH1_01T15555	1	3.82623e-06	91.401	DSK(1)FFYWFFPTVNPAGK	3	-0.17283	1	1.283	0.814	extracellular	GO:0006508 proteolysis; GO:0008152 metabolic process; GO:0043170 macromolecule metabolic process; GO:0019538 protein metabolic process; GO:0044238 primary metabolic process; GO:0071704 organic substance metabolic process;		GO:0004180 carboxypeptidase activity; GO:0008233 peptidase activity; GO:0008238 exopeptidase activity; GO:0017171 serine hydrolase activity; GO:0003824 catalytic activity; GO:0008236 serine-type peptidase activity; GO:0070011 peptidase activity, acting on L-amino acid peptides; GO:0004185 serine-type carboxypeptidase activity; GO:0016787 hydrolase activity; GO:0070008 serine-type exopeptidase act…	K01288	KEX1; carboxypeptidase D [EC:3.4.16.6]		IPR029058;	Alpha/Beta hydrolase fold;
A0A1C3YNA9	28	1.305	Up	K	Carboxypeptidase OS=Gibberella zeae (strain PH-1 / ATCC MYA-4620 / FGSC 9075 / NRRL 31084) OX=229533 GN=FGRAMPH1_01T15555 PE=3 SV=1	FGRAMPH1_01T15555	1	1.73582e-07	153.15	TNK(1)PANTQYYNTK	3	-1.3646	3	1.353	1.037	extracellular	GO:0006508 proteolysis; GO:0008152 metabolic process; GO:0043170 macromolecule metabolic process; GO:0019538 protein metabolic process; GO:0044238 primary metabolic process; GO:0071704 organic substance metabolic process;		GO:0004180 carboxypeptidase activity; GO:0008233 peptidase activity; GO:0008238 exopeptidase activity; GO:0017171 serine hydrolase activity; GO:0003824 catalytic activity; GO:0008236 serine-type peptidase activity; GO:0070011 peptidase activity, acting on L-amino acid peptides; GO:0004185 serine-type carboxypeptidase activity; GO:0016787 hydrolase activity; GO:0070008 serine-type exopeptidase act…	K01288	KEX1; carboxypeptidase D [EC:3.4.16.6]		IPR029058;	Alpha/Beta hydrolase fold;
A0A1C3YNA9	283	1.462	Up	K	Carboxypeptidase OS=Gibberella zeae (strain PH-1 / ATCC MYA-4620 / FGSC 9075 / NRRL 31084) OX=229533 GN=FGRAMPH1_01T15555 PE=3 SV=1	FGRAMPH1_01T15555	1	1.05774e-05	88.101	EAHLTYPPPPK(1)PWK	3	0.70902	2	1.254	0.858	extracellular	GO:0006508 proteolysis; GO:0008152 metabolic process; GO:0043170 macromolecule metabolic process; GO:0019538 protein metabolic process; GO:0044238 primary metabolic process; GO:0071704 organic substance metabolic process;		GO:0004180 carboxypeptidase activity; GO:0008233 peptidase activity; GO:0008238 exopeptidase activity; GO:0017171 serine hydrolase activity; GO:0003824 catalytic activity; GO:0008236 serine-type peptidase activity; GO:0070011 peptidase activity, acting on L-amino acid peptides; GO:0004185 serine-type carboxypeptidase activity; GO:0016787 hydrolase activity; GO:0070008 serine-type exopeptidase act…	K01288	KEX1; carboxypeptidase D [EC:3.4.16.6]		IPR029058;	Alpha/Beta hydrolase fold;
A0A1C3YNA9	254	1.656	Up	K	Carboxypeptidase OS=Gibberella zeae (strain PH-1 / ATCC MYA-4620 / FGSC 9075 / NRRL 31084) OX=229533 GN=FGRAMPH1_01T15555 PE=3 SV=1	FGRAMPH1_01T15555	1	0.00027018	81.92	HWESVFAIPNK(1)NK	3	-0.052216	3	1.333	0.805	extracellular	GO:0006508 proteolysis; GO:0008152 metabolic process; GO:0043170 macromolecule metabolic process; GO:0019538 protein metabolic process; GO:0044238 primary metabolic process; GO:0071704 organic substance metabolic process;		GO:0004180 carboxypeptidase activity; GO:0008233 peptidase activity; GO:0008238 exopeptidase activity; GO:0017171 serine hydrolase activity; GO:0003824 catalytic activity; GO:0008236 serine-type peptidase activity; GO:0070011 peptidase activity, acting on L-amino acid peptides; GO:0004185 serine-type carboxypeptidase activity; GO:0016787 hydrolase activity; GO:0070008 serine-type exopeptidase act…	K01288	KEX1; carboxypeptidase D [EC:3.4.16.6]		IPR029058;	Alpha/Beta hydrolase fold;
A0A1C3YNA9	172	1.304	Up	K	Carboxypeptidase OS=Gibberella zeae (strain PH-1 / ATCC MYA-4620 / FGSC 9075 / NRRL 31084) OX=229533 GN=FGRAMPH1_01T15555 PE=3 SV=1	FGRAMPH1_01T15555	1	1.13019e-12	187.16	WWK(1)NLVDTFSLQGK	3	1.5534	3	1.149	0.881	extracellular	GO:0006508 proteolysis; GO:0008152 metabolic process; GO:0043170 macromolecule metabolic process; GO:0019538 protein metabolic process; GO:0044238 primary metabolic process; GO:0071704 organic substance metabolic process;		GO:0004180 carboxypeptidase activity; GO:0008233 peptidase activity; GO:0008238 exopeptidase activity; GO:0017171 serine hydrolase activity; GO:0003824 catalytic activity; GO:0008236 serine-type peptidase activity; GO:0070011 peptidase activity, acting on L-amino acid peptides; GO:0004185 serine-type carboxypeptidase activity; GO:0016787 hydrolase activity; GO:0070008 serine-type exopeptidase act…	K01288	KEX1; carboxypeptidase D [EC:3.4.16.6]		IPR029058;	Alpha/Beta hydrolase fold;
A0A1C3YNA9	382	1.402	Up	K	Carboxypeptidase OS=Gibberella zeae (strain PH-1 / ATCC MYA-4620 / FGSC 9075 / NRRL 31084) OX=229533 GN=FGRAMPH1_01T15555 PE=3 SV=1	FGRAMPH1_01T15555	1	5.76569e-07	138.31	DDPHYDPAEHEK(1)K	3	2.0843	5	1.286	0.917	extracellular	GO:0006508 proteolysis; GO:0008152 metabolic process; GO:0043170 macromolecule metabolic process; GO:0019538 protein metabolic process; GO:0044238 primary metabolic process; GO:0071704 organic substance metabolic process;		GO:0004180 carboxypeptidase activity; GO:0008233 peptidase activity; GO:0008238 exopeptidase activity; GO:0017171 serine hydrolase activity; GO:0003824 catalytic activity; GO:0008236 serine-type peptidase activity; GO:0070011 peptidase activity, acting on L-amino acid peptides; GO:0004185 serine-type carboxypeptidase activity; GO:0016787 hydrolase activity; GO:0070008 serine-type exopeptidase act…	K01288	KEX1; carboxypeptidase D [EC:3.4.16.6]		IPR029058;	Alpha/Beta hydrolase fold;
A0A1C3YNI5	176	0.604	Down	K	Related to TAM domain methyltransferase OS=Fusarium proliferatum (strain ET1) OX=1227346 GN=FPRO_11257 PE=4 SV=1	FGRAMPH1_01T15943	1	0.000179064	110.53	K(1)EFDFIHAR	3	-0.2623	1	0.914	1.514	cytoplasm							IPR029063;	S-adenosyl-L-methionine-dependent methyltransferase;
I1R9B7	314	1.48	Up	K	Putative isoprenylcysteine alpha-carbonyl methylesterase icmel1 OS=Fusarium sporotrichioides OX=5514 GN=FSPOR_8933 PE=4 SV=1	FG00050.1	1	0.00889552	77.282	WLEK(1)YVPV	2	0.23769	1	1.313	0.887	cytoplasm	GO:0008152 metabolic process;		GO:0016787 hydrolase activity; GO:0003824 catalytic activity;				IPR029058; IPR013094;	Alpha/Beta hydrolase fold; Alpha/beta hydrolase fold-3;
I1R9G1	375	1.658	Up	K	Bifunctional solanapyrone synthase OS=Fusarium culmorum OX=5516 GN=FCULG_00012400 PE=4 SV=1	FG00100.1	1	9.52108e-06	85.988	K(1)LISVDWQPIGSLWEK	3	0.19271	1	1.393	0.84	extracellular	GO:0044699 single-organism process; GO:0008152 metabolic process; GO:0055114 oxidation-reduction process; GO:0044710 single-organism metabolic process;		GO:0097159 organic cyclic compound binding; GO:1901363 heterocyclic compound binding; GO:0016614 oxidoreductase activity, acting on CH-OH group of donors; GO:1901265 nucleoside phosphate binding; GO:0050660 flavin adenine dinucleotide binding; GO:0003824 catalytic activity; GO:0005488 binding; GO:0043167 ion binding; GO:0043168 anion binding; GO:0000166 nucleotide binding; GO:0048037 cofactor bin…				IPR016166; IPR016169; IPR006094;	FAD-binding, type 2; CO dehydrogenase flavoprotein-like, FAD-binding, subdomain 2; FAD linked oxidase, N-terminal;
I1R9G1	224	1.306	Up	K	Bifunctional solanapyrone synthase OS=Fusarium culmorum OX=5516 GN=FCULG_00012400 PE=4 SV=1	FG00100.1	1	7.63825e-07	138.28	GGSNNFGIVTK(1)FR	2	-0.6538	2	1.241	0.95	extracellular	GO:0044699 single-organism process; GO:0008152 metabolic process; GO:0055114 oxidation-reduction process; GO:0044710 single-organism metabolic process;		GO:0097159 organic cyclic compound binding; GO:1901363 heterocyclic compound binding; GO:0016614 oxidoreductase activity, acting on CH-OH group of donors; GO:1901265 nucleoside phosphate binding; GO:0050660 flavin adenine dinucleotide binding; GO:0003824 catalytic activity; GO:0005488 binding; GO:0043167 ion binding; GO:0043168 anion binding; GO:0000166 nucleotide binding; GO:0048037 cofactor bin…				IPR016166; IPR016169; IPR006094;	FAD-binding, type 2; CO dehydrogenase flavoprotein-like, FAD-binding, subdomain 2; FAD linked oxidase, N-terminal;
I1R9L9	607	1.338	Up	K	Beta-glucosidase OS=Gibberella zeae (strain PH-1 / ATCC MYA-4620 / FGSC 9075 / NRRL 31084) OX=229533 GN=FG00166.1 PE=3 SV=1	FG00166.1	1	0.000604966	67.645	GDRNDLFLQK(1)GGDALITK	4	-0.27909	1	1.373	1.026	cytoplasm	GO:0009251 glucan catabolic process; GO:0006073 cellular glucan metabolic process; GO:0044275 cellular carbohydrate catabolic process; GO:0044042 glucan metabolic process; GO:0030243 cellulose metabolic process; GO:0044247 cellular polysaccharide catabolic process; GO:0005975 carbohydrate metabolic process; GO:0044238 primary metabolic process; GO:0000272 polysaccharide catabolic process; GO:0044…	GO:0031224 intrinsic component of membrane; GO:0016020 membrane; GO:0016021 integral component of membrane; GO:0044425 membrane part;	GO:0003824 catalytic activity; GO:0016798 hydrolase activity, acting on glycosyl bonds; GO:0015926 glucosidase activity; GO:0008422 beta-glucosidase activity; GO:0004553 hydrolase activity, hydrolyzing O-glycosyl compounds; GO:0016787 hydrolase activity; GO:0102483 scopolin beta-glucosidase activity;	K05349	bglX; beta-glucosidase [EC:3.2.1.21]	fgr00460 Cyanoamino acid metabolism - Fusarium graminearum; fgr00500 Starch and sucrose metabolism - Fusarium graminearum; fgr01100 Metabolic pathways - Fusarium graminearum; fgr01110 Biosynthesis of secondary metabolites - Fusarium graminearum;	IPR002772; IPR001764; IPR026891; IPR017853;	Glycoside hydrolase family 3 C-terminal domain; Glycoside hydrolase, family 3, N-terminal; Fibronectin type III-like domain; Glycoside hydrolase superfamily;
I1R9N9	237	2.11	Up	K	Cerevisin OS=Gibberella zeae OX=5518 GN=FGRA07_10237 PE=3 SV=1	FG00192.1	1	5.14903e-11	133.27	TIPSGDADEDGNGHGTHCSGTVAGK(1)K	4	0.42947	3	1.551	0.735	cytoplasm	GO:0006508 proteolysis; GO:0008152 metabolic process; GO:0043170 macromolecule metabolic process; GO:0019538 protein metabolic process; GO:0044238 primary metabolic process; GO:0071704 organic substance metabolic process;		GO:0004252 serine-type endopeptidase activity; GO:0004175 endopeptidase activity; GO:0008233 peptidase activity; GO:0003824 catalytic activity; GO:0017171 serine hydrolase activity; GO:0008236 serine-type peptidase activity; GO:0070011 peptidase activity, acting on L-amino acid peptides; GO:0016787 hydrolase activity;	K01336	E3.4.21.48; cerevisin [EC:3.4.21.48]	fgr04138 Autophagy - yeast - Fusarium graminearum;	IPR034193; IPR009020; IPR000209; IPR010259;	Proteinase K-like catalytic domain; Proteinase propeptide inhibitor; Peptidase S8/S53 domain; Peptidase S8 propeptide/proteinase inhibitor I9;
I1R9N9	288	1.437	Up	K	Cerevisin OS=Gibberella zeae OX=5518 GN=FGRA07_10237 PE=3 SV=1	FG00192.1	0.836586	0.000382877	72.583	K(0.837)GFK(0.163)GSVANMSLGGGK	3	-0.65641	3	1.295	0.901	cytoplasm	GO:0006508 proteolysis; GO:0008152 metabolic process; GO:0043170 macromolecule metabolic process; GO:0019538 protein metabolic process; GO:0044238 primary metabolic process; GO:0071704 organic substance metabolic process;		GO:0004252 serine-type endopeptidase activity; GO:0004175 endopeptidase activity; GO:0008233 peptidase activity; GO:0003824 catalytic activity; GO:0017171 serine hydrolase activity; GO:0008236 serine-type peptidase activity; GO:0070011 peptidase activity, acting on L-amino acid peptides; GO:0016787 hydrolase activity;	K01336	E3.4.21.48; cerevisin [EC:3.4.21.48]	fgr04138 Autophagy - yeast - Fusarium graminearum;	IPR034193; IPR009020; IPR000209; IPR010259;	Proteinase K-like catalytic domain; Proteinase propeptide inhibitor; Peptidase S8/S53 domain; Peptidase S8 propeptide/proteinase inhibitor I9;
I1R9N9	212	2.282	Up	K	Cerevisin OS=Gibberella zeae OX=5518 GN=FGRA07_10237 PE=3 SV=1	FG00192.1	1	1.1044e-05	73.361	AHWGK(1)TIPSGDADEDGNGHGTHCSGTVAGK	5	-0.91203	1	1.65	0.723	cytoplasm	GO:0006508 proteolysis; GO:0008152 metabolic process; GO:0043170 macromolecule metabolic process; GO:0019538 protein metabolic process; GO:0044238 primary metabolic process; GO:0071704 organic substance metabolic process;		GO:0004252 serine-type endopeptidase activity; GO:0004175 endopeptidase activity; GO:0008233 peptidase activity; GO:0003824 catalytic activity; GO:0017171 serine hydrolase activity; GO:0008236 serine-type peptidase activity; GO:0070011 peptidase activity, acting on L-amino acid peptides; GO:0016787 hydrolase activity;	K01336	E3.4.21.48; cerevisin [EC:3.4.21.48]	fgr04138 Autophagy - yeast - Fusarium graminearum;	IPR034193; IPR009020; IPR000209; IPR010259;	Proteinase K-like catalytic domain; Proteinase propeptide inhibitor; Peptidase S8/S53 domain; Peptidase S8 propeptide/proteinase inhibitor I9;
I1R9P1	468	1.316	Up	K	Putative phospholipase OS=Gibberella zeae (strain PH-1 / ATCC MYA-4620 / FGSC 9075 / NRRL 31084) OX=229533 GN=FG00194.1 PE=3 SV=1	FG00194.1	1	0.00476915	85.807	K(1)ALGEYVK	2	0.54151	1	1.211	0.92	cytoplasm,nucleus	GO:0016042 lipid catabolic process; GO:1901575 organic substance catabolic process; GO:0008152 metabolic process; GO:0044710 single-organism metabolic process; GO:0044712 single-organism catabolic process; GO:0044699 single-organism process; GO:0044238 primary metabolic process; GO:0009056 catabolic process; GO:0071704 organic substance metabolic process; GO:0006629 lipid metabolic process;	GO:0031224 intrinsic component of membrane; GO:0016020 membrane; GO:0016021 integral component of membrane; GO:0044425 membrane part;	GO:0003847 1-alkyl-2-acetylglycerophosphocholine esterase activity; GO:0016787 hydrolase activity; GO:0052689 carboxylic ester hydrolase activity; GO:0003824 catalytic activity; GO:0016788 hydrolase activity, acting on ester bonds;	K01062	PLA2G7, PAFAH; platelet-activating factor acetylhydrolase [EC:3.1.1.47]	fgr00565 Ether lipid metabolism - Fusarium graminearum; fgr01100 Metabolic pathways - Fusarium graminearum;	IPR029058;	Alpha/Beta hydrolase fold;
I1R9P5	287	1.344	Up	K	X-pro dipeptidyl-peptidase OS=Trichoderma arundinaceum OX=490622 GN=TARUN_3998 PE=4 SV=1	FG00198.1	1	0.0012546	107.21	WCEK(1)EMIK	3	0.17124	2	1.253	0.932	nucleus
I1R9P5	395	1.311	Up	K	X-pro dipeptidyl-peptidase OS=Trichoderma arundinaceum OX=490622 GN=TARUN_3998 PE=4 SV=1	FG00198.1	1	0.0193572	57.047	GNNK(1)HFAK	3	-0.2224	1	1.323	1.009	nucleus
I1R9P5	399	1.329	Up	K	X-pro dipeptidyl-peptidase OS=Trichoderma arundinaceum OX=490622 GN=TARUN_3998 PE=4 SV=1	FG00198.1	1	0.000214798	73.834	HFAK(1)ATAFHEMFPGHR	5	0.055769	2	1.273	0.958	nucleus
I1RA13	444	1.748	Up	K	Acetyl-coenzyme A synthetase OS=Gibberella zeae (strain PH-1 / ATCC MYA-4620 / FGSC 9075 / NRRL 31084) OX=229533 GN=FG00330.1 PE=3 SV=1	FG00330.1	1	0.00482457	84.699	GK(1)FAHLR	3	-0.29551	1	1.243	0.711	cytoplasm	GO:0019427 acetyl-CoA biosynthetic process from acetate; GO:0051188 cofactor biosynthetic process; GO:0044699 single-organism process; GO:0009058 biosynthetic process; GO:0044237 cellular metabolic process; GO:0035384 thioester biosynthetic process; GO:0044272 sulfur compound biosynthetic process; GO:0071704 organic substance metabolic process; GO:0006085 acetyl-CoA biosynthetic process; GO:00081…		GO:0005524 ATP binding; GO:1901265 nucleoside phosphate binding; GO:0016405 CoA-ligase activity; GO:0001882 nucleoside binding; GO:0043167 ion binding; GO:0016874 ligase activity; GO:0016877 ligase activity, forming carbon-sulfur bonds; GO:0000166 nucleotide binding; GO:0097159 organic cyclic compound binding; GO:1901363 heterocyclic compound binding; GO:0003987 acetate-CoA ligase activity; GO:00…	K01895	ACSS, acs; acetyl-CoA synthetase [EC:6.2.1.1]	fgr00010 Glycolysis / Gluconeogenesis - Fusarium graminearum; fgr00620 Pyruvate metabolism - Fusarium graminearum; fgr00630 Glyoxylate and dicarboxylate metabolism - Fusarium graminearum; fgr00640 Propanoate metabolism - Fusarium graminearum; fgr00680 Methane metabolism - Fusarium graminearum; fgr01100 Metabolic pathways - Fusarium graminearum; fgr01110 Biosynthesis of secondary metabolites - Fus…	IPR032387; IPR025110; IPR000873;	Acetyl-coenzyme A synthetase, N-terminal domain; AMP-binding enzyme C-terminal domain; AMP-dependent synthetase/ligase;
I1RA49	119	1.524	Up	K	ATP synthase subunit 4 OS=Gibberella zeae OX=5518 GN=FGRA07_06894 PE=4 SV=1	FG00373.1	1	0.00173909	69.721	EWAEAQNNK(1)IK	3	0.49734	1	1.321	0.867	mitochondria	GO:0044085 cellular component biogenesis; GO:0009116 nucleoside metabolic process; GO:0042278 purine nucleoside metabolic process; GO:0009167 purine ribonucleoside monophosphate metabolic process; GO:0090662 ATP hydrolysis coupled transmembrane transport; GO:0009117 nucleotide metabolic process; GO:0044699 single-organism process; GO:0009058 biosynthetic process; GO:0009163 nucleoside biosyntheti…	GO:0016020 membrane; GO:0098800 inner mitochondrial membrane protein complex; GO:0031090 organelle membrane; GO:0098796 membrane protein complex; GO:0005737 cytoplasm; GO:0032991 macromolecular complex; GO:0098798 mitochondrial protein complex; GO:0044424 intracellular part; GO:0005623 cell; GO:0044455 mitochondrial membrane part; GO:0044422 organelle part; GO:0005740 mitochondrial envelope; GO:0…	GO:0022804 active transmembrane transporter activity; GO:0042625 ATPase coupled ion transmembrane transporter activity; GO:0015075 ion transmembrane transporter activity; GO:0022853 active ion transmembrane transporter activity; GO:0015399 primary active transmembrane transporter activity; GO:0016817 hydrolase activity, acting on acid anhydrides; GO:0044769 ATPase activity, coupled to transmembra…	K02127	ATPeF0B, ATP5F1, ATP4; F-type H+-transporting ATPase subunit b	fgr00190 Oxidative phosphorylation - Fusarium graminearum; fgr01100 Metabolic pathways - Fusarium graminearum;
I1RA49	197	1.693	Up	K	ATP synthase subunit 4 OS=Gibberella zeae OX=5518 GN=FGRA07_06894 PE=4 SV=1	FG00373.1	1	0.00342449	88.177	YEGQVK(1)QR	2	0.20531	1	1.541	0.91	mitochondria	GO:0044085 cellular component biogenesis; GO:0009116 nucleoside metabolic process; GO:0042278 purine nucleoside metabolic process; GO:0009167 purine ribonucleoside monophosphate metabolic process; GO:0090662 ATP hydrolysis coupled transmembrane transport; GO:0009117 nucleotide metabolic process; GO:0044699 single-organism process; GO:0009058 biosynthetic process; GO:0009163 nucleoside biosyntheti…	GO:0016020 membrane; GO:0098800 inner mitochondrial membrane protein complex; GO:0031090 organelle membrane; GO:0098796 membrane protein complex; GO:0005737 cytoplasm; GO:0032991 macromolecular complex; GO:0098798 mitochondrial protein complex; GO:0044424 intracellular part; GO:0005623 cell; GO:0044455 mitochondrial membrane part; GO:0044422 organelle part; GO:0005740 mitochondrial envelope; GO:0…	GO:0022804 active transmembrane transporter activity; GO:0042625 ATPase coupled ion transmembrane transporter activity; GO:0015075 ion transmembrane transporter activity; GO:0022853 active ion transmembrane transporter activity; GO:0015399 primary active transmembrane transporter activity; GO:0016817 hydrolase activity, acting on acid anhydrides; GO:0044769 ATPase activity, coupled to transmembra…	K02127	ATPeF0B, ATP5F1, ATP4; F-type H+-transporting ATPase subunit b	fgr00190 Oxidative phosphorylation - Fusarium graminearum; fgr01100 Metabolic pathways - Fusarium graminearum;
I1RA63	154	1.935	Up	K	Oligoribonuclease, mitochondrial OS=Fusarium culmorum OX=5516 GN=FCULG_00003008 PE=4 SV=1	FG00388.1	1	5.42581e-10	193.15	ILDVSSIK(1)EAAR	2	0.25236	1	1.498	0.774	cytoplasm			GO:0097159 organic cyclic compound binding; GO:1901363 heterocyclic compound binding; GO:0005488 binding; GO:0003676 nucleic acid binding;	K13288	orn, REX2, REXO2; oligoribonuclease [EC:3.1.-.-]	fgr03008 Ribosome biogenesis in eukaryotes - Fusarium graminearum;	IPR012337; IPR013520;	Ribonuclease H-like domain; Exonuclease, RNase T/DNA polymerase III;
I1RA70	71	1.496	Up	K	40S ribosomal protein S15 OS=Fusarium oxysporum f. sp. vasinfectum 25433 OX=1089449 GN=FOTG_06139 PE=3 SV=1	FG00395.1	1	1.60469e-06	106.38	AK(1)QEAQPNEKPDLVK	3	-0.43478	1	1.255	0.839	nucleus	GO:0006518 peptide metabolic process; GO:0043043 peptide biosynthetic process; GO:0044267 cellular protein metabolic process; GO:0006807 nitrogen compound metabolic process; GO:0009058 biosynthetic process; GO:0043603 cellular amide metabolic process; GO:0044238 primary metabolic process; GO:1901566 organonitrogen compound biosynthetic process; GO:1901576 organic substance biosynthetic process; G…	GO:0005840 ribosome; GO:0043229 intracellular organelle; GO:0043232 intracellular non-membrane-bounded organelle; GO:0015935 small ribosomal subunit; GO:0044446 intracellular organelle part; GO:0005737 cytoplasm; GO:0032991 macromolecular complex; GO:0044424 intracellular part; GO:0005623 cell; GO:0044422 organelle part; GO:0043228 non-membrane-bounded organelle; GO:0043226 organelle; GO:0044391 …	GO:0097159 organic cyclic compound binding; GO:1901363 heterocyclic compound binding; GO:0003723 RNA binding; GO:0005488 binding; GO:0003676 nucleic acid binding; GO:0005198 structural molecule activity; GO:0003735 structural constituent of ribosome;	K02958	RP-S15e, RPS15; small subunit ribosomal protein S15e	fgr03010 Ribosome - Fusarium graminearum;	IPR023575;	Ribosomal protein S19, superfamily;
I1RA94	309	2.138	Up	K	S-adenosylmethionine synthase OS=Gibberella zeae (strain PH-1 / ATCC MYA-4620 / FGSC 9075 / NRRL 31084) OX=229533 GN=FG00421.1 PE=3 SV=1	FG00421.1	1	5.88493e-07	133.05	WIAK(1)SLVAAGLCR	3	-0.59881	1	1.522	0.712	cytoplasm	GO:0051188 cofactor biosynthetic process; GO:0009066 aspartate family amino acid metabolic process; GO:0044699 single-organism process; GO:0009058 biosynthetic process; GO:0044237 cellular metabolic process; GO:0044272 sulfur compound biosynthetic process; GO:0000096 sulfur amino acid metabolic process; GO:0071704 organic substance metabolic process; GO:0008152 metabolic process; GO:0006520 cellu…	GO:0043226 organelle; GO:0043231 intracellular membrane-bounded organelle; GO:0043229 intracellular organelle; GO:0005634 nucleus; GO:0044464 cell part; GO:0005622 intracellular; GO:0005737 cytoplasm; GO:0044424 intracellular part; GO:0005829 cytosol; GO:0043227 membrane-bounded organelle; GO:0005623 cell; GO:0044444 cytoplasmic part;	GO:0005524 ATP binding; GO:1901265 nucleoside phosphate binding; GO:0001882 nucleoside binding; GO:0043167 ion binding; GO:0000166 nucleotide binding; GO:0004478 methionine adenosyltransferase activity; GO:0097159 organic cyclic compound binding; GO:1901363 heterocyclic compound binding; GO:0032549 ribonucleoside binding; GO:0097367 carbohydrate derivative binding; GO:0003824 catalytic activity; …	K00789	metK; S-adenosylmethionine synthetase [EC:2.5.1.6]	fgr00270 Cysteine and methionine metabolism - Fusarium graminearum; fgr01100 Metabolic pathways - Fusarium graminearum; fgr01110 Biosynthesis of secondary metabolites - Fusarium graminearum; fgr01230 Biosynthesis of amino acids - Fusarium graminearum;	IPR022636; IPR022628; IPR022630; IPR022629;	S-adenosylmethionine synthetase superfamily; S-adenosylmethionine synthetase, N-terminal; S-adenosylmethionine synthetase, C-terminal; S-adenosylmethionine synthetase, central domain;
I1RA94	195	1.31	Up	K	S-adenosylmethionine synthase OS=Gibberella zeae (strain PH-1 / ATCC MYA-4620 / FGSC 9075 / NRRL 31084) OX=229533 GN=FG00421.1 PE=3 SV=1	FG00421.1	1	0.000494426	68.168	TQVTIEYK(1)HDNGAVVPQR	3	2.0575	1	1.469	1.121	cytoplasm	GO:0051188 cofactor biosynthetic process; GO:0009066 aspartate family amino acid metabolic process; GO:0044699 single-organism process; GO:0009058 biosynthetic process; GO:0044237 cellular metabolic process; GO:0044272 sulfur compound biosynthetic process; GO:0000096 sulfur amino acid metabolic process; GO:0071704 organic substance metabolic process; GO:0008152 metabolic process; GO:0006520 cellu…	GO:0043226 organelle; GO:0043231 intracellular membrane-bounded organelle; GO:0043229 intracellular organelle; GO:0005634 nucleus; GO:0044464 cell part; GO:0005622 intracellular; GO:0005737 cytoplasm; GO:0044424 intracellular part; GO:0005829 cytosol; GO:0043227 membrane-bounded organelle; GO:0005623 cell; GO:0044444 cytoplasmic part;	GO:0005524 ATP binding; GO:1901265 nucleoside phosphate binding; GO:0001882 nucleoside binding; GO:0043167 ion binding; GO:0000166 nucleotide binding; GO:0004478 methionine adenosyltransferase activity; GO:0097159 organic cyclic compound binding; GO:1901363 heterocyclic compound binding; GO:0032549 ribonucleoside binding; GO:0097367 carbohydrate derivative binding; GO:0003824 catalytic activity; …	K00789	metK; S-adenosylmethionine synthetase [EC:2.5.1.6]	fgr00270 Cysteine and methionine metabolism - Fusarium graminearum; fgr01100 Metabolic pathways - Fusarium graminearum; fgr01110 Biosynthesis of secondary metabolites - Fusarium graminearum; fgr01230 Biosynthesis of amino acids - Fusarium graminearum;	IPR022636; IPR022628; IPR022630; IPR022629;	S-adenosylmethionine synthetase superfamily; S-adenosylmethionine synthetase, N-terminal; S-adenosylmethionine synthetase, C-terminal; S-adenosylmethionine synthetase, central domain;
I1RAA2	43	1.968	Up	K	F0 subunit e OS=Fusarium langsethiae OX=179993 GN=FLAG1_04552 PE=4 SV=1	FG00429.1	1	0.0218939	44.543	AEHAQHEYEK(1)K	4	-0.00080699	1	1.362	0.692	mitochondria	GO:0044085 cellular component biogenesis; GO:0009116 nucleoside metabolic process; GO:0042278 purine nucleoside metabolic process; GO:0009167 purine ribonucleoside monophosphate metabolic process; GO:0090662 ATP hydrolysis coupled transmembrane transport; GO:0009117 nucleotide metabolic process; GO:0044699 single-organism process; GO:0009058 biosynthetic process; GO:0009163 nucleoside biosyntheti…	GO:0016020 membrane; GO:0098800 inner mitochondrial membrane protein complex; GO:0031090 organelle membrane; GO:0098796 membrane protein complex; GO:0005737 cytoplasm; GO:0032991 macromolecular complex; GO:0098798 mitochondrial protein complex; GO:0044424 intracellular part; GO:0005623 cell; GO:0044455 mitochondrial membrane part; GO:0044422 organelle part; GO:0005740 mitochondrial envelope; GO:0…	GO:0022804 active transmembrane transporter activity; GO:0042625 ATPase coupled ion transmembrane transporter activity; GO:0015075 ion transmembrane transporter activity; GO:0022853 active ion transmembrane transporter activity; GO:0015399 primary active transmembrane transporter activity; GO:0016817 hydrolase activity, acting on acid anhydrides; GO:0044769 ATPase activity, coupled to transmembra…	K01549	TIM11, ATP21; F-type H+-transporting ATP synthase subunit e	fgr00190 Oxidative phosphorylation - Fusarium graminearum; fgr01100 Metabolic pathways - Fusarium graminearum;
I1RAA2	80	1.404	Up	K	F0 subunit e OS=Fusarium langsethiae OX=179993 GN=FLAG1_04552 PE=4 SV=1	FG00429.1	1	0.000729335	99.283	FDLEK(1)LLLK	2	0.19056	1	1.266	0.902	mitochondria	GO:0044085 cellular component biogenesis; GO:0009116 nucleoside metabolic process; GO:0042278 purine nucleoside metabolic process; GO:0009167 purine ribonucleoside monophosphate metabolic process; GO:0090662 ATP hydrolysis coupled transmembrane transport; GO:0009117 nucleotide metabolic process; GO:0044699 single-organism process; GO:0009058 biosynthetic process; GO:0009163 nucleoside biosyntheti…	GO:0016020 membrane; GO:0098800 inner mitochondrial membrane protein complex; GO:0031090 organelle membrane; GO:0098796 membrane protein complex; GO:0005737 cytoplasm; GO:0032991 macromolecular complex; GO:0098798 mitochondrial protein complex; GO:0044424 intracellular part; GO:0005623 cell; GO:0044455 mitochondrial membrane part; GO:0044422 organelle part; GO:0005740 mitochondrial envelope; GO:0…	GO:0022804 active transmembrane transporter activity; GO:0042625 ATPase coupled ion transmembrane transporter activity; GO:0015075 ion transmembrane transporter activity; GO:0022853 active ion transmembrane transporter activity; GO:0015399 primary active transmembrane transporter activity; GO:0016817 hydrolase activity, acting on acid anhydrides; GO:0044769 ATPase activity, coupled to transmembra…	K01549	TIM11, ATP21; F-type H+-transporting ATP synthase subunit e	fgr00190 Oxidative phosphorylation - Fusarium graminearum; fgr01100 Metabolic pathways - Fusarium graminearum;
I1RAD8	279	0.706	Down	K	Pyrimidine-specific ribonucleoside hydrolase RihA OS=Fusarium culmorum OX=5516 GN=FCULG_00003092 PE=4 SV=1	FG00465.1	1	1.05545e-05	89.859	NYFK(1)ENIQAHIDAGSPLAR	3	-1.106	1	1.084	1.535	cytoplasm							IPR001910;	Inosine/uridine-preferring nucleoside hydrolase domain;
I1RAG4	75	1.482	Up	K	HFB protein OS=Trichoderma parareesei OX=858221 GN=A9Z42_0083140 PE=4 SV=1	FG00492.1	1	0.00570385	62.338	GK(1)GSEADTQK	2	0.25448	1	1.365	0.921	extracellular
I1RAJ9	522	1.33	Up	K	3-phytase A OS=Fusarium culmorum OX=5516 GN=FCULG_00003161 PE=3 SV=1	FG00530.1	1	0.0286924	43.604	EDYQEGK(1)ETK	3	-0.9149	1	1.414	1.063	plasma membrane	GO:0008152 metabolic process; GO:0016311 dephosphorylation; GO:0044237 cellular metabolic process; GO:0006793 phosphorus metabolic process; GO:0009987 cellular process; GO:0006796 phosphate-containing compound metabolic process;	GO:0031224 intrinsic component of membrane; GO:0016020 membrane; GO:0016021 integral component of membrane; GO:0044425 membrane part;	GO:0016787 hydrolase activity; GO:0003993 acid phosphatase activity; GO:0003824 catalytic activity; GO:0042578 phosphoric ester hydrolase activity; GO:0016791 phosphatase activity; GO:0016788 hydrolase activity, acting on ester bonds;
I1RAM9	316	1.367	Up	K	Cytochrome c1 OS=Gibberella zeae OX=5518 GN=FGRA07_07072 PE=4 SV=1	FG00561.1	1	0.00313522	66.056	IAYDPPK(1)EVK	3	0.16409	1	1.297	0.949	mitochondria	GO:0016310 phosphorylation; GO:0009116 nucleoside metabolic process; GO:0042278 purine nucleoside metabolic process; GO:0006725 cellular aromatic compound metabolic process; GO:0009167 purine ribonucleoside monophosphate metabolic process; GO:0042773 ATP synthesis coupled electron transport; GO:0009259 ribonucleotide metabolic process; GO:0009117 nucleotide metabolic process; GO:0044699 single-or…	GO:0016020 membrane; GO:0098800 inner mitochondrial membrane protein complex; GO:0031090 organelle membrane; GO:0098796 membrane protein complex; GO:0005737 cytoplasm; GO:0031224 intrinsic component of membrane; GO:0032991 macromolecular complex; GO:0098798 mitochondrial protein complex; GO:0044424 intracellular part; GO:0005623 cell; GO:0044455 mitochondrial membrane part; GO:0044422 organelle p…	GO:0097159 organic cyclic compound binding; GO:1901363 heterocyclic compound binding; GO:0009055 electron carrier activity; GO:0020037 heme binding; GO:0005488 binding; GO:0046906 tetrapyrrole binding; GO:0045153 electron transporter, transferring electrons within CoQH2-cytochrome c reductase complex activity;	K00413	CYC1, CYT1, petC; ubiquinol-cytochrome c reductase cytochrome c1 subunit	fgr00190 Oxidative phosphorylation - Fusarium graminearum; fgr01100 Metabolic pathways - Fusarium graminearum;	IPR021157; IPR009056;	Cytochrome c1, transmembrane anchor, C-terminal; Cytochrome c-like domain;
I1RAN2	164	1.433	Up	K	Proteasome subunit alpha type OS=Gibberella zeae (strain PH-1 / ATCC MYA-4620 / FGSC 9075 / NRRL 31084) OX=229533 GN=FGRAMPH1_01T01433 PE=3 SV=1	FGRAMPH1_01T01433	1	0.000181188	107.06	VGAGGK(1)VEGK	3	0.4885	3	1.489	1.039	cytoplasm	GO:0043632 modification-dependent macromolecule catabolic process; GO:0051603 proteolysis involved in cellular protein catabolic process; GO:0044265 cellular macromolecule catabolic process; GO:0010499 proteasomal ubiquitin-independent protein catabolic process; GO:0044257 cellular protein catabolic process; GO:0019941 modification-dependent protein catabolic process; GO:0044267 cellular protein …	GO:0043229 intracellular organelle; GO:0019773 proteasome core complex, alpha-subunit complex; GO:0000502 proteasome complex; GO:0005737 cytoplasm; GO:0034515 proteasome storage granule; GO:0032991 macromolecular complex; GO:0044424 intracellular part; GO:0005829 cytosol; GO:0005623 cell; GO:1905369 endopeptidase complex; GO:0043226 organelle; GO:0043231 intracellular membrane-bounded organelle; …	GO:0097159 organic cyclic compound binding; GO:1901363 heterocyclic compound binding; GO:0004175 endopeptidase activity; GO:0003729 mRNA binding; GO:0003723 RNA binding; GO:0004298 threonine-type endopeptidase activity; GO:0008233 peptidase activity; GO:0070003 threonine-type peptidase activity; GO:0003824 catalytic activity; GO:0005488 binding; GO:0003676 nucleic acid binding; GO:0070011 peptida…	K02727	PSMA3; 20S proteasome subunit alpha 7 [EC:3.4.25.1]	fgr03050 Proteasome - Fusarium graminearum;	IPR000426; IPR029055;	Proteasome alpha-subunit, N-terminal domain; Nucleophile aminohydrolases, N-terminal;
I1RAS4	57	1.475	Up	K	Putative brt1 down-regulated by mating factor b OS=Fusarium sporotrichioides OX=5514 GN=FSPOR_3922 PE=4 SV=1	FG00609.1	1	8.7143e-06	93.371	QACK(1)NVQAVVEEAGSSLSK	3	-0.39601	1	1.245	0.844	cytoplasm,nucleus							IPR013813;	Endoribonuclease L-PSP/chorismate mutase-like;
I1RAS9	1079	1.607	Up	K	Sortilin OS=Gibberella zeae (strain PH-1 / ATCC MYA-4620 / FGSC 9075 / NRRL 31084) OX=229533 GN=FG00615.1 PE=4 SV=1	FG00615.1	1	0.000373181	68.576	DVDGK(1)SYSCSSLGDGK	3	-1.0945	1	1.289	0.802	extracellular	GO:0006810 transport; GO:0051179 localization; GO:0051234 establishment of localization;	GO:0043229 intracellular organelle; GO:0016020 membrane; GO:0005737 cytoplasm; GO:0031224 intrinsic component of membrane; GO:0012505 endomembrane system; GO:0044424 intracellular part; GO:0005623 cell; GO:0016021 integral component of membrane; GO:0043231 intracellular membrane-bounded organelle; GO:0043226 organelle; GO:0005622 intracellular; GO:0044464 cell part; GO:0044425 membrane part; GO:0…					IPR031778; IPR031777; IPR006581;	Sortilin, N-terminal; Sortilin, C-terminal; VPS10;
I1RAS9	72	1.482	Up	K	Sortilin OS=Gibberella zeae (strain PH-1 / ATCC MYA-4620 / FGSC 9075 / NRRL 31084) OX=229533 GN=FG00615.1 PE=4 SV=1	FG00615.1	1	3.25199e-09	112.01	SEDAGK(1)TWAQVSNIPDR	3	0.31364	1	1.309	0.883	extracellular	GO:0006810 transport; GO:0051179 localization; GO:0051234 establishment of localization;	GO:0043229 intracellular organelle; GO:0016020 membrane; GO:0005737 cytoplasm; GO:0031224 intrinsic component of membrane; GO:0012505 endomembrane system; GO:0044424 intracellular part; GO:0005623 cell; GO:0016021 integral component of membrane; GO:0043231 intracellular membrane-bounded organelle; GO:0043226 organelle; GO:0005622 intracellular; GO:0044464 cell part; GO:0044425 membrane part; GO:0…					IPR031778; IPR031777; IPR006581;	Sortilin, N-terminal; Sortilin, C-terminal; VPS10;
I1RAS9	580	1.468	Up	K	Sortilin OS=Gibberella zeae (strain PH-1 / ATCC MYA-4620 / FGSC 9075 / NRRL 31084) OX=229533 GN=FG00615.1 PE=4 SV=1	FG00615.1	1	7.05834e-06	100.97	ADDKGEATCIMGHK(1)QTYNR	4	-0.68542	2	1.364	0.929	extracellular	GO:0006810 transport; GO:0051179 localization; GO:0051234 establishment of localization;	GO:0043229 intracellular organelle; GO:0016020 membrane; GO:0005737 cytoplasm; GO:0031224 intrinsic component of membrane; GO:0012505 endomembrane system; GO:0044424 intracellular part; GO:0005623 cell; GO:0016021 integral component of membrane; GO:0043231 intracellular membrane-bounded organelle; GO:0043226 organelle; GO:0005622 intracellular; GO:0044464 cell part; GO:0044425 membrane part; GO:0…					IPR031778; IPR031777; IPR006581;	Sortilin, N-terminal; Sortilin, C-terminal; VPS10;
I1RAS9	462	1.388	Up	K	Sortilin OS=Gibberella zeae (strain PH-1 / ATCC MYA-4620 / FGSC 9075 / NRRL 31084) OX=229533 GN=FG00615.1 PE=4 SV=1	FG00615.1	1	0.0240727	56.258	K(1)ALDGPHK	3	-0.46724	2	1.273	0.917	extracellular	GO:0006810 transport; GO:0051179 localization; GO:0051234 establishment of localization;	GO:0043229 intracellular organelle; GO:0016020 membrane; GO:0005737 cytoplasm; GO:0031224 intrinsic component of membrane; GO:0012505 endomembrane system; GO:0044424 intracellular part; GO:0005623 cell; GO:0016021 integral component of membrane; GO:0043231 intracellular membrane-bounded organelle; GO:0043226 organelle; GO:0005622 intracellular; GO:0044464 cell part; GO:0044425 membrane part; GO:0…					IPR031778; IPR031777; IPR006581;	Sortilin, N-terminal; Sortilin, C-terminal; VPS10;
I1RAU7	149	0.732	Down	K	40S ribosomal protein S6 OS=Gibberella zeae (strain PH-1 / ATCC MYA-4620 / FGSC 9075 / NRRL 31084) OX=229533 GN=FGRAMPH1_01T01603 PE=3 SV=1	FGRAMPH1_01T01603	0.99478	0.0171971	53.136	K(0.005)FFGLTK(0.995)DDDVR	3	1.2334	1	0.936	1.278	cytoplasm	GO:0006518 peptide metabolic process; GO:0043043 peptide biosynthetic process; GO:0044267 cellular protein metabolic process; GO:0006807 nitrogen compound metabolic process; GO:0009058 biosynthetic process; GO:0043603 cellular amide metabolic process; GO:0044238 primary metabolic process; GO:1901566 organonitrogen compound biosynthetic process; GO:1901576 organic substance biosynthetic process; G…	GO:0005840 ribosome; GO:0043226 organelle; GO:0043229 intracellular organelle; GO:0043232 intracellular non-membrane-bounded organelle; GO:0044464 cell part; GO:0005622 intracellular; GO:0005737 cytoplasm; GO:0032991 macromolecular complex; GO:0044424 intracellular part; GO:1990904 ribonucleoprotein complex; GO:0005623 cell; GO:0030529 intracellular ribonucleoprotein complex; GO:0044444 cytoplasm…	GO:0003735 structural constituent of ribosome; GO:0005198 structural molecule activity;	K02991	RP-S6e, RPS6; small subunit ribosomal protein S6e	fgr03010 Ribosome - Fusarium graminearum;
I1RAU7	169	1.591	Up	K	40S ribosomal protein S6 OS=Gibberella zeae (strain PH-1 / ATCC MYA-4620 / FGSC 9075 / NRRL 31084) OX=229533 GN=FGRAMPH1_01T01603 PE=3 SV=1	FGRAMPH1_01T01603	1	0.0187509	57.885	GEGK(1)SPYTK	2	-0.22238	1	1.279	0.804	cytoplasm	GO:0006518 peptide metabolic process; GO:0043043 peptide biosynthetic process; GO:0044267 cellular protein metabolic process; GO:0006807 nitrogen compound metabolic process; GO:0009058 biosynthetic process; GO:0043603 cellular amide metabolic process; GO:0044238 primary metabolic process; GO:1901566 organonitrogen compound biosynthetic process; GO:1901576 organic substance biosynthetic process; G…	GO:0005840 ribosome; GO:0043226 organelle; GO:0043229 intracellular organelle; GO:0043232 intracellular non-membrane-bounded organelle; GO:0044464 cell part; GO:0005622 intracellular; GO:0005737 cytoplasm; GO:0032991 macromolecular complex; GO:0044424 intracellular part; GO:1990904 ribonucleoprotein complex; GO:0005623 cell; GO:0030529 intracellular ribonucleoprotein complex; GO:0044444 cytoplasm…	GO:0003735 structural constituent of ribosome; GO:0005198 structural molecule activity;	K02991	RP-S6e, RPS6; small subunit ribosomal protein S6e	fgr03010 Ribosome - Fusarium graminearum;
I1RAU7	143	1.427	Up	K	40S ribosomal protein S6 OS=Gibberella zeae (strain PH-1 / ATCC MYA-4620 / FGSC 9075 / NRRL 31084) OX=229533 GN=FGRAMPH1_01T01603 PE=3 SV=1	FGRAMPH1_01T01603	1	0.0162946	78.149	K(1)FFGLTK	2	0.55894	1	1.347	0.944	cytoplasm	GO:0006518 peptide metabolic process; GO:0043043 peptide biosynthetic process; GO:0044267 cellular protein metabolic process; GO:0006807 nitrogen compound metabolic process; GO:0009058 biosynthetic process; GO:0043603 cellular amide metabolic process; GO:0044238 primary metabolic process; GO:1901566 organonitrogen compound biosynthetic process; GO:1901576 organic substance biosynthetic process; G…	GO:0005840 ribosome; GO:0043226 organelle; GO:0043229 intracellular organelle; GO:0043232 intracellular non-membrane-bounded organelle; GO:0044464 cell part; GO:0005622 intracellular; GO:0005737 cytoplasm; GO:0032991 macromolecular complex; GO:0044424 intracellular part; GO:1990904 ribonucleoprotein complex; GO:0005623 cell; GO:0030529 intracellular ribonucleoprotein complex; GO:0044444 cytoplasm…	GO:0003735 structural constituent of ribosome; GO:0005198 structural molecule activity;	K02991	RP-S6e, RPS6; small subunit ribosomal protein S6e	fgr03010 Ribosome - Fusarium graminearum;
I1RAU9	464	0.72	Down	K	V-type proton ATPase subunit B OS=Fusarium culmorum OX=5516 GN=FCULG_00003273 PE=3 SV=1	FG00637.1	1	0.00296924	80.986	IYPK(1)ELLNR	2	0.19588	1	0.934	1.297	cytoskeleton	GO:0044085 cellular component biogenesis; GO:0065008 regulation of biological quality; GO:0009116 nucleoside metabolic process; GO:0042278 purine nucleoside metabolic process; GO:0072503 cellular divalent inorganic cation homeostasis; GO:0009167 purine ribonucleoside monophosphate metabolic process; GO:0090662 ATP hydrolysis coupled transmembrane transport; GO:0009117 nucleotide metabolic process…	GO:0016020 membrane; GO:0031090 organelle membrane; GO:0098796 membrane protein complex; GO:0005737 cytoplasm; GO:0032991 macromolecular complex; GO:0044424 intracellular part; GO:0033176 proton-transporting V-type ATPase complex; GO:0000322 storage vacuole; GO:0005623 cell; GO:0044422 organelle part; GO:0036464 cytoplasmic ribonucleoprotein granule; GO:0043228 non-membrane-bounded organelle; GO:…	GO:0042625 ATPase coupled ion transmembrane transporter activity; GO:1901265 nucleoside phosphate binding; GO:0015399 primary active transmembrane transporter activity; GO:0022892 substrate-specific transporter activity; GO:0044769 ATPase activity, coupled to transmembrane movement of ions, rotational mechanism; GO:0016817 hydrolase activity, acting on acid anhydrides; GO:0015077 monovalent inorg…	K02147	ATPeV1B, ATP6B; V-type H+-transporting ATPase subunit B	fgr00190 Oxidative phosphorylation - Fusarium graminearum; fgr01100 Metabolic pathways - Fusarium graminearum; fgr04145 Phagosome - Fusarium graminearum;	IPR004100; IPR027417; IPR000194;	ATPase, F1/V1/A1 complex, alpha/beta subunit, N-terminal domain; P-loop containing nucleoside triphosphate hydrolase; ATPase, F1/V1/A1 complex, alpha/beta subunit, nucleotide-binding domain;
I1RAV5	254	1.387	Up	K	Ubiquinol-cytochrome c reductase core subunit 2 OS=Fusarium sporotrichioides OX=5514 GN=FSPOR_3957 PE=4 SV=1	FG00644.1	1	2.48815e-06	142.1	TEATK(1)YFGGEQR	2	-0.14374	1	1.101	0.794	mitochondria			GO:0046872 metal ion binding; GO:0043169 cation binding; GO:0003824 catalytic activity; GO:0005488 binding; GO:0043167 ion binding;	K00415	QCR2, UQCRC2; ubiquinol-cytochrome c reductase core subunit 2	fgr00190 Oxidative phosphorylation - Fusarium graminearum; fgr01100 Metabolic pathways - Fusarium graminearum;	IPR007863; IPR011765; IPR011249; IPR011237;	Peptidase M16, C-terminal; Peptidase M16, N-terminal; Metalloenzyme, LuxS/M16 peptidase-like; Peptidase M16 domain;
I1RAW3	174	0.7	Down	K	F-type h+-transporting atpase subunit g OS=Fusarium langsethiae OX=179993 GN=FLAG1_01771 PE=4 SV=1	FG00656.1	1	0.0135881	77.741	FK(1)LVGYR	2	-0.49046	1	0.857	1.224	mitochondria	GO:0009116 nucleoside metabolic process; GO:0042278 purine nucleoside metabolic process; GO:0009167 purine ribonucleoside monophosphate metabolic process; GO:0009117 nucleotide metabolic process; GO:0044699 single-organism process; GO:0046129 purine ribonucleoside biosynthetic process; GO:0009163 nucleoside biosynthetic process; GO:0009058 biosynthetic process; GO:0009156 ribonucleoside monophosp…	GO:0016020 membrane; GO:0098800 inner mitochondrial membrane protein complex; GO:0031090 organelle membrane; GO:0098796 membrane protein complex; GO:0005737 cytoplasm; GO:0032991 macromolecular complex; GO:0098798 mitochondrial protein complex; GO:0044424 intracellular part; GO:0005623 cell; GO:0044455 mitochondrial membrane part; GO:0044422 organelle part; GO:0005740 mitochondrial envelope; GO:0…	GO:0015075 ion transmembrane transporter activity; GO:0022892 substrate-specific transporter activity; GO:0015077 monovalent inorganic cation transmembrane transporter activity; GO:0022890 inorganic cation transmembrane transporter activity; GO:0015078 hydrogen ion transmembrane transporter activity; GO:0008324 cation transmembrane transporter activity; GO:0022891 substrate-specific transmembrane…	K02140	ATPeFG, ATP5L, ATP20; F-type H+-transporting ATPase subunit g	fgr00190 Oxidative phosphorylation - Fusarium graminearum; fgr01100 Metabolic pathways - Fusarium graminearum;
I1RB59	450	0.493	Down	K	Stress-induced-phospho 1 OS=Fusarium sporotrichioides OX=5514 GN=FSPOR_2250 PE=4 SV=1	FG00766.1	1	0.0290414	66.351	K(1)DPTFIR	2	-0.2534	1	0.772	1.565	cytoplasm				K09553	STIP1; stress-induced-phosphoprotein 1		IPR006636; IPR011990; IPR023114; IPR013026;	Heat shock chaperonin-binding; Tetratricopeptide-like helical domain; Elongated TPR repeat-containing domain; Tetratricopeptide repeat-containing domain;
I1RB96	211	1.473	Up	K	Alkaline proteinase OS=Gibberella zeae OX=5518 GN=FGRA07_00951 PE=3 SV=1	FG00806.1	1	1.03008e-39	218.19	AQAVYTAFSGQNADTNGHGTHVAGTIAGK(1)TYGVAK	4	-0.60889	8	1.396	0.948	extracellular	GO:0006508 proteolysis; GO:0008152 metabolic process; GO:0043170 macromolecule metabolic process; GO:0019538 protein metabolic process; GO:0044238 primary metabolic process; GO:0071704 organic substance metabolic process;		GO:0004252 serine-type endopeptidase activity; GO:0004175 endopeptidase activity; GO:0008233 peptidase activity; GO:0003824 catalytic activity; GO:0017171 serine hydrolase activity; GO:0008236 serine-type peptidase activity; GO:0070011 peptidase activity, acting on L-amino acid peptides; GO:0016787 hydrolase activity;				IPR034193; IPR009020; IPR000209; IPR010259;	Proteinase K-like catalytic domain; Proteinase propeptide inhibitor; Peptidase S8/S53 domain; Peptidase S8 propeptide/proteinase inhibitor I9;
I1RB97	236	1.47	Up	K	Beta-mannosidase B OS=Fusarium culmorum OX=5516 GN=FCULG_00003458 PE=4 SV=1	FG00807.1	1	5.18737e-06	95.954	FDVSLDGK(1)GVASETTQVK	3	-0.73274	1	1.313	0.893	cytoplasm	GO:0008152 metabolic process; GO:0005975 carbohydrate metabolic process; GO:0044238 primary metabolic process; GO:0071704 organic substance metabolic process;		GO:0004553 hydrolase activity, hydrolyzing O-glycosyl compounds; GO:0016787 hydrolase activity; GO:0003824 catalytic activity; GO:0016798 hydrolase activity, acting on glycosyl bonds;	K01192	E3.2.1.25, MANBA, manB; beta-mannosidase [EC:3.2.1.25]	fgr00511 Other glycan degradation - Fusarium graminearum;	IPR006102; IPR017853; IPR013781; IPR013812; IPR008979;	Glycoside hydrolase, family 2, immunoglobulin-like beta-sandwich; Glycoside hydrolase superfamily; Glycoside hydrolase, catalytic domain; Glycoside hydrolase, family 2/20, immunoglobulin-like beta-sandwich domain; Galactose-binding domain-like;
I1RB97	762	1.644	Up	K	Beta-mannosidase B OS=Fusarium culmorum OX=5516 GN=FCULG_00003458 PE=4 SV=1	FG00807.1	1	2.66172e-06	94.487	TVVGAYLYQDGK(1)QIAR	3	0.47525	1	1.383	0.841	cytoplasm	GO:0008152 metabolic process; GO:0005975 carbohydrate metabolic process; GO:0044238 primary metabolic process; GO:0071704 organic substance metabolic process;		GO:0004553 hydrolase activity, hydrolyzing O-glycosyl compounds; GO:0016787 hydrolase activity; GO:0003824 catalytic activity; GO:0016798 hydrolase activity, acting on glycosyl bonds;	K01192	E3.2.1.25, MANBA, manB; beta-mannosidase [EC:3.2.1.25]	fgr00511 Other glycan degradation - Fusarium graminearum;	IPR006102; IPR017853; IPR013781; IPR013812; IPR008979;	Glycoside hydrolase, family 2, immunoglobulin-like beta-sandwich; Glycoside hydrolase superfamily; Glycoside hydrolase, catalytic domain; Glycoside hydrolase, family 2/20, immunoglobulin-like beta-sandwich domain; Galactose-binding domain-like;
I1RBB9	190	1.527	Up	K	Putative carboxymethylenebutenolidase OS=Fusarium culmorum OX=5516 GN=FCULG_00003484 PE=4 SV=1	FG00832.1	1	0.00130672	63.091	FK(1)GEVAMIFGVK	3	-0.21024	1	1.237	0.81	cytoplasm			GO:0016787 hydrolase activity; GO:0003824 catalytic activity;	K01061	E3.1.1.45; carboxymethylenebutenolidase [EC:3.1.1.45]	fgr01100 Metabolic pathways - Fusarium graminearum;	IPR029058; IPR002925;	Alpha/Beta hydrolase fold; Dienelactone hydrolase;
I1RBB9	200	1.319	Up	K	Putative carboxymethylenebutenolidase OS=Fusarium culmorum OX=5516 GN=FCULG_00003484 PE=4 SV=1	FG00832.1	1	7.13797e-06	98.3	GEVAMIFGVK(1)DTHVPDAGR	3	1.1748	2	1.202	0.911	cytoplasm			GO:0016787 hydrolase activity; GO:0003824 catalytic activity;	K01061	E3.1.1.45; carboxymethylenebutenolidase [EC:3.1.1.45]	fgr01100 Metabolic pathways - Fusarium graminearum;	IPR029058; IPR002925;	Alpha/Beta hydrolase fold; Dienelactone hydrolase;
I1RBB9	95	1.501	Up	K	Putative carboxymethylenebutenolidase OS=Fusarium culmorum OX=5516 GN=FCULG_00003484 PE=4 SV=1	FG00832.1	1	3.42017e-05	91.62	YDAEDTDRGNK(1)YK	3	-0.73217	1	1.343	0.895	cytoplasm			GO:0016787 hydrolase activity; GO:0003824 catalytic activity;	K01061	E3.1.1.45; carboxymethylenebutenolidase [EC:3.1.1.45]	fgr01100 Metabolic pathways - Fusarium graminearum;	IPR029058; IPR002925;	Alpha/Beta hydrolase fold; Dienelactone hydrolase;
I1RBB9	242	1.324	Up	K	Putative carboxymethylenebutenolidase OS=Fusarium culmorum OX=5516 GN=FCULG_00003484 PE=4 SV=1	FG00832.1	1	0.00551699	89.752	DELSK(1)GR	2	-0.47658	2	1.147	0.866	cytoplasm			GO:0016787 hydrolase activity; GO:0003824 catalytic activity;	K01061	E3.1.1.45; carboxymethylenebutenolidase [EC:3.1.1.45]	fgr01100 Metabolic pathways - Fusarium graminearum;	IPR029058; IPR002925;	Alpha/Beta hydrolase fold; Dienelactone hydrolase;
I1RBC4	523	1.414	Up	K	Heat shock protein 70 OS=Gibberella zeae OX=5518 GN=FGRA07_00984 PE=3 SV=1	FG00838.1	0.999745	1.84391e-13	135.09	MLNDAEK(1)YKEEDEAEGKR	4	-0.83102	8	1.254	0.887	cytoplasm	GO:1900035 negative regulation of cellular response to heat; GO:0050794 regulation of cellular process; GO:0050789 regulation of biological process; GO:0080135 regulation of cellular response to stress; GO:0048583 regulation of response to stimulus; GO:1900034 regulation of cellular response to heat; GO:0048585 negative regulation of response to stimulus; GO:0048523 negative regulation of cellula…	GO:0043229 intracellular organelle; GO:0044446 intracellular organelle part; GO:0005737 cytoplasm; GO:0032991 macromolecular complex; GO:0044424 intracellular part; GO:0005681 spliceosomal complex; GO:0005829 cytosol; GO:0005623 cell; GO:0071014 post-mRNA release spliceosomal complex; GO:0044422 organelle part; GO:0043231 intracellular membrane-bounded organelle; GO:0043226 organelle; GO:0005634 …	GO:0005524 ATP binding; GO:1901265 nucleoside phosphate binding; GO:0001882 nucleoside binding; GO:0043167 ion binding; GO:0000166 nucleotide binding; GO:0097159 organic cyclic compound binding; GO:1901363 heterocyclic compound binding; GO:0032549 ribonucleoside binding; GO:0097367 carbohydrate derivative binding; GO:0032553 ribonucleotide binding; GO:0005488 binding; GO:0032550 purine ribonucleo…	K03283	HSPA1s; heat shock 70kDa protein 1/2/6/8	fgr03040 Spliceosome - Fusarium graminearum; fgr04141 Protein processing in endoplasmic reticulum - Fusarium graminearum; fgr04144 Endocytosis - Fusarium graminearum;	IPR029048; IPR029047;	Heat shock protein 70kD, C-terminal domain; Heat shock protein 70kD, peptide-binding domain;
I1RBC4	506	1.309	Up	K	Heat shock protein 70 OS=Gibberella zeae OX=5518 GN=FGRA07_00984 PE=3 SV=1	FG00838.1	1	0.000161678	153.97	IVITNDK(1)GR	2	0.47445	3	0.95	0.726	cytoplasm	GO:1900035 negative regulation of cellular response to heat; GO:0050794 regulation of cellular process; GO:0050789 regulation of biological process; GO:0080135 regulation of cellular response to stress; GO:0048583 regulation of response to stimulus; GO:1900034 regulation of cellular response to heat; GO:0048585 negative regulation of response to stimulus; GO:0048523 negative regulation of cellula…	GO:0043229 intracellular organelle; GO:0044446 intracellular organelle part; GO:0005737 cytoplasm; GO:0032991 macromolecular complex; GO:0044424 intracellular part; GO:0005681 spliceosomal complex; GO:0005829 cytosol; GO:0005623 cell; GO:0071014 post-mRNA release spliceosomal complex; GO:0044422 organelle part; GO:0043231 intracellular membrane-bounded organelle; GO:0043226 organelle; GO:0005634 …	GO:0005524 ATP binding; GO:1901265 nucleoside phosphate binding; GO:0001882 nucleoside binding; GO:0043167 ion binding; GO:0000166 nucleotide binding; GO:0097159 organic cyclic compound binding; GO:1901363 heterocyclic compound binding; GO:0032549 ribonucleoside binding; GO:0097367 carbohydrate derivative binding; GO:0032553 ribonucleotide binding; GO:0005488 binding; GO:0032550 purine ribonucleo…	K03283	HSPA1s; heat shock 70kDa protein 1/2/6/8	fgr03040 Spliceosome - Fusarium graminearum; fgr04141 Protein processing in endoplasmic reticulum - Fusarium graminearum; fgr04144 Endocytosis - Fusarium graminearum;	IPR029048; IPR029047;	Heat shock protein 70kD, C-terminal domain; Heat shock protein 70kD, peptide-binding domain;
I1RBC4	110	1.711	Up	K	Heat shock protein 70 OS=Gibberella zeae OX=5518 GN=FGRA07_00984 PE=3 SV=1	FG00838.1	1	6.98157e-10	143.97	K(1)TFTPEEISAMILTK	3	0.24412	1	1.179	0.689	cytoplasm	GO:1900035 negative regulation of cellular response to heat; GO:0050794 regulation of cellular process; GO:0050789 regulation of biological process; GO:0080135 regulation of cellular response to stress; GO:0048583 regulation of response to stimulus; GO:1900034 regulation of cellular response to heat; GO:0048585 negative regulation of response to stimulus; GO:0048523 negative regulation of cellula…	GO:0043229 intracellular organelle; GO:0044446 intracellular organelle part; GO:0005737 cytoplasm; GO:0032991 macromolecular complex; GO:0044424 intracellular part; GO:0005681 spliceosomal complex; GO:0005829 cytosol; GO:0005623 cell; GO:0071014 post-mRNA release spliceosomal complex; GO:0044422 organelle part; GO:0043231 intracellular membrane-bounded organelle; GO:0043226 organelle; GO:0005634 …	GO:0005524 ATP binding; GO:1901265 nucleoside phosphate binding; GO:0001882 nucleoside binding; GO:0043167 ion binding; GO:0000166 nucleotide binding; GO:0097159 organic cyclic compound binding; GO:1901363 heterocyclic compound binding; GO:0032549 ribonucleoside binding; GO:0097367 carbohydrate derivative binding; GO:0032553 ribonucleotide binding; GO:0005488 binding; GO:0032550 purine ribonucleo…	K03283	HSPA1s; heat shock 70kDa protein 1/2/6/8	fgr03040 Spliceosome - Fusarium graminearum; fgr04141 Protein processing in endoplasmic reticulum - Fusarium graminearum; fgr04144 Endocytosis - Fusarium graminearum;	IPR029048; IPR029047;	Heat shock protein 70kD, C-terminal domain; Heat shock protein 70kD, peptide-binding domain;
I1RBC4	323	1.806	Up	K	Heat shock protein 70 OS=Gibberella zeae OX=5518 GN=FGRA07_00984 PE=3 SV=1	FG00838.1	1	0.000367388	107.06	VLTDAK(1)IDK	2	-0.41802	4	1.515	0.839	cytoplasm	GO:1900035 negative regulation of cellular response to heat; GO:0050794 regulation of cellular process; GO:0050789 regulation of biological process; GO:0080135 regulation of cellular response to stress; GO:0048583 regulation of response to stimulus; GO:1900034 regulation of cellular response to heat; GO:0048585 negative regulation of response to stimulus; GO:0048523 negative regulation of cellula…	GO:0043229 intracellular organelle; GO:0044446 intracellular organelle part; GO:0005737 cytoplasm; GO:0032991 macromolecular complex; GO:0044424 intracellular part; GO:0005681 spliceosomal complex; GO:0005829 cytosol; GO:0005623 cell; GO:0071014 post-mRNA release spliceosomal complex; GO:0044422 organelle part; GO:0043231 intracellular membrane-bounded organelle; GO:0043226 organelle; GO:0005634 …	GO:0005524 ATP binding; GO:1901265 nucleoside phosphate binding; GO:0001882 nucleoside binding; GO:0043167 ion binding; GO:0000166 nucleotide binding; GO:0097159 organic cyclic compound binding; GO:1901363 heterocyclic compound binding; GO:0032549 ribonucleoside binding; GO:0097367 carbohydrate derivative binding; GO:0032553 ribonucleotide binding; GO:0005488 binding; GO:0032550 purine ribonucleo…	K03283	HSPA1s; heat shock 70kDa protein 1/2/6/8	fgr03040 Spliceosome - Fusarium graminearum; fgr04141 Protein processing in endoplasmic reticulum - Fusarium graminearum; fgr04144 Endocytosis - Fusarium graminearum;	IPR029048; IPR029047;	Heat shock protein 70kD, C-terminal domain; Heat shock protein 70kD, peptide-binding domain;
I1RBC4	249	2.304	Up	K	Heat shock protein 70 OS=Gibberella zeae OX=5518 GN=FGRA07_00984 PE=3 SV=1	FG00838.1	1	0.000316161	101.38	K(1)DLSTNVR	2	1.2248	3	1.843	0.8	cytoplasm	GO:1900035 negative regulation of cellular response to heat; GO:0050794 regulation of cellular process; GO:0050789 regulation of biological process; GO:0080135 regulation of cellular response to stress; GO:0048583 regulation of response to stimulus; GO:1900034 regulation of cellular response to heat; GO:0048585 negative regulation of response to stimulus; GO:0048523 negative regulation of cellula…	GO:0043229 intracellular organelle; GO:0044446 intracellular organelle part; GO:0005737 cytoplasm; GO:0032991 macromolecular complex; GO:0044424 intracellular part; GO:0005681 spliceosomal complex; GO:0005829 cytosol; GO:0005623 cell; GO:0071014 post-mRNA release spliceosomal complex; GO:0044422 organelle part; GO:0043231 intracellular membrane-bounded organelle; GO:0043226 organelle; GO:0005634 …	GO:0005524 ATP binding; GO:1901265 nucleoside phosphate binding; GO:0001882 nucleoside binding; GO:0043167 ion binding; GO:0000166 nucleotide binding; GO:0097159 organic cyclic compound binding; GO:1901363 heterocyclic compound binding; GO:0032549 ribonucleoside binding; GO:0097367 carbohydrate derivative binding; GO:0032553 ribonucleotide binding; GO:0005488 binding; GO:0032550 purine ribonucleo…	K03283	HSPA1s; heat shock 70kDa protein 1/2/6/8	fgr03040 Spliceosome - Fusarium graminearum; fgr04141 Protein processing in endoplasmic reticulum - Fusarium graminearum; fgr04144 Endocytosis - Fusarium graminearum;	IPR029048; IPR029047;	Heat shock protein 70kD, C-terminal domain; Heat shock protein 70kD, peptide-binding domain;
I1RBC4	596	1.334	Up	K	Heat shock protein 70 OS=Gibberella zeae OX=5518 GN=FGRA07_00984 PE=3 SV=1	FG00838.1	1	1.82875e-08	175.88	EEYEEHQK(1)ELEGK	3	-0.10833	3	1.279	0.959	cytoplasm	GO:1900035 negative regulation of cellular response to heat; GO:0050794 regulation of cellular process; GO:0050789 regulation of biological process; GO:0080135 regulation of cellular response to stress; GO:0048583 regulation of response to stimulus; GO:1900034 regulation of cellular response to heat; GO:0048585 negative regulation of response to stimulus; GO:0048523 negative regulation of cellula…	GO:0043229 intracellular organelle; GO:0044446 intracellular organelle part; GO:0005737 cytoplasm; GO:0032991 macromolecular complex; GO:0044424 intracellular part; GO:0005681 spliceosomal complex; GO:0005829 cytosol; GO:0005623 cell; GO:0071014 post-mRNA release spliceosomal complex; GO:0044422 organelle part; GO:0043231 intracellular membrane-bounded organelle; GO:0043226 organelle; GO:0005634 …	GO:0005524 ATP binding; GO:1901265 nucleoside phosphate binding; GO:0001882 nucleoside binding; GO:0043167 ion binding; GO:0000166 nucleotide binding; GO:0097159 organic cyclic compound binding; GO:1901363 heterocyclic compound binding; GO:0032549 ribonucleoside binding; GO:0097367 carbohydrate derivative binding; GO:0032553 ribonucleotide binding; GO:0005488 binding; GO:0032550 purine ribonucleo…	K03283	HSPA1s; heat shock 70kDa protein 1/2/6/8	fgr03040 Spliceosome - Fusarium graminearum; fgr04141 Protein processing in endoplasmic reticulum - Fusarium graminearum; fgr04144 Endocytosis - Fusarium graminearum;	IPR029048; IPR029047;	Heat shock protein 70kD, C-terminal domain; Heat shock protein 70kD, peptide-binding domain;
I1RBC4	496	1.304	Up	K	Heat shock protein 70 OS=Gibberella zeae OX=5518 GN=FGRA07_00984 PE=3 SV=1	FG00838.1	1	0.00609282	86.67	GTGK(1)SNK	2	-0.22804	1	0.919	0.705	cytoplasm	GO:1900035 negative regulation of cellular response to heat; GO:0050794 regulation of cellular process; GO:0050789 regulation of biological process; GO:0080135 regulation of cellular response to stress; GO:0048583 regulation of response to stimulus; GO:1900034 regulation of cellular response to heat; GO:0048585 negative regulation of response to stimulus; GO:0048523 negative regulation of cellula…	GO:0043229 intracellular organelle; GO:0044446 intracellular organelle part; GO:0005737 cytoplasm; GO:0032991 macromolecular complex; GO:0044424 intracellular part; GO:0005681 spliceosomal complex; GO:0005829 cytosol; GO:0005623 cell; GO:0071014 post-mRNA release spliceosomal complex; GO:0044422 organelle part; GO:0043231 intracellular membrane-bounded organelle; GO:0043226 organelle; GO:0005634 …	GO:0005524 ATP binding; GO:1901265 nucleoside phosphate binding; GO:0001882 nucleoside binding; GO:0043167 ion binding; GO:0000166 nucleotide binding; GO:0097159 organic cyclic compound binding; GO:1901363 heterocyclic compound binding; GO:0032549 ribonucleoside binding; GO:0097367 carbohydrate derivative binding; GO:0032553 ribonucleotide binding; GO:0005488 binding; GO:0032550 purine ribonucleo…	K03283	HSPA1s; heat shock 70kDa protein 1/2/6/8	fgr03040 Spliceosome - Fusarium graminearum; fgr04141 Protein processing in endoplasmic reticulum - Fusarium graminearum; fgr04144 Endocytosis - Fusarium graminearum;	IPR029048; IPR029047;	Heat shock protein 70kD, C-terminal domain; Heat shock protein 70kD, peptide-binding domain;
I1RBC9	56	1.422	Up	K	Ribosomal protein L15 OS=Gibberella zeae (strain PH-1 / ATCC MYA-4620 / FGSC 9075 / NRRL 31084) OX=229533 GN=FG00845.1 PE=3 SV=1	FG00845.1	1	0.000400371	125.82	AK(1)QGYVIYR	2	-1.0685	1	1.355	0.953	mitochondria	GO:0006518 peptide metabolic process; GO:0043043 peptide biosynthetic process; GO:0044267 cellular protein metabolic process; GO:0006807 nitrogen compound metabolic process; GO:0009058 biosynthetic process; GO:0043603 cellular amide metabolic process; GO:0044238 primary metabolic process; GO:1901566 organonitrogen compound biosynthetic process; GO:1901576 organic substance biosynthetic process; G…	GO:0005840 ribosome; GO:0043226 organelle; GO:0043229 intracellular organelle; GO:0043232 intracellular non-membrane-bounded organelle; GO:0044464 cell part; GO:0005622 intracellular; GO:0005737 cytoplasm; GO:0032991 macromolecular complex; GO:0044424 intracellular part; GO:1990904 ribonucleoprotein complex; GO:0005623 cell; GO:0030529 intracellular ribonucleoprotein complex; GO:0044444 cytoplasm…	GO:0003735 structural constituent of ribosome; GO:0005198 structural molecule activity;	K02877	RP-L15e, RPL15; large subunit ribosomal protein L15e	fgr03010 Ribosome - Fusarium graminearum;	IPR012678; IPR024794;	Ribosomal protein L23/L15e core domain; Ribosomal protein L15e core domain;
I1RBC9	5	1.538	Up	K	Ribosomal protein L15 OS=Gibberella zeae (strain PH-1 / ATCC MYA-4620 / FGSC 9075 / NRRL 31084) OX=229533 GN=FG00845.1 PE=3 SV=1	FG00845.1	1	6.82248e-05	99.283	GALK(1)YVEELQK	3	0.9167	1	1.215	0.79	mitochondria	GO:0006518 peptide metabolic process; GO:0043043 peptide biosynthetic process; GO:0044267 cellular protein metabolic process; GO:0006807 nitrogen compound metabolic process; GO:0009058 biosynthetic process; GO:0043603 cellular amide metabolic process; GO:0044238 primary metabolic process; GO:1901566 organonitrogen compound biosynthetic process; GO:1901576 organic substance biosynthetic process; G…	GO:0005840 ribosome; GO:0043226 organelle; GO:0043229 intracellular organelle; GO:0043232 intracellular non-membrane-bounded organelle; GO:0044464 cell part; GO:0005622 intracellular; GO:0005737 cytoplasm; GO:0032991 macromolecular complex; GO:0044424 intracellular part; GO:1990904 ribonucleoprotein complex; GO:0005623 cell; GO:0030529 intracellular ribonucleoprotein complex; GO:0044444 cytoplasm…	GO:0003735 structural constituent of ribosome; GO:0005198 structural molecule activity;	K02877	RP-L15e, RPL15; large subunit ribosomal protein L15e	fgr03010 Ribosome - Fusarium graminearum;	IPR012678; IPR024794;	Ribosomal protein L23/L15e core domain; Ribosomal protein L15e core domain;
I1RBC9	14	1.385	Up	K	Ribosomal protein L15 OS=Gibberella zeae (strain PH-1 / ATCC MYA-4620 / FGSC 9075 / NRRL 31084) OX=229533 GN=FG00845.1 PE=3 SV=1	FG00845.1	1	1.6008e-07	177.83	K(1)QSDVVAFLLR	3	-0.98839	3	1.32	0.953	mitochondria	GO:0006518 peptide metabolic process; GO:0043043 peptide biosynthetic process; GO:0044267 cellular protein metabolic process; GO:0006807 nitrogen compound metabolic process; GO:0009058 biosynthetic process; GO:0043603 cellular amide metabolic process; GO:0044238 primary metabolic process; GO:1901566 organonitrogen compound biosynthetic process; GO:1901576 organic substance biosynthetic process; G…	GO:0005840 ribosome; GO:0043226 organelle; GO:0043229 intracellular organelle; GO:0043232 intracellular non-membrane-bounded organelle; GO:0044464 cell part; GO:0005622 intracellular; GO:0005737 cytoplasm; GO:0032991 macromolecular complex; GO:0044424 intracellular part; GO:1990904 ribonucleoprotein complex; GO:0005623 cell; GO:0030529 intracellular ribonucleoprotein complex; GO:0044444 cytoplasm…	GO:0003735 structural constituent of ribosome; GO:0005198 structural molecule activity;	K02877	RP-L15e, RPL15; large subunit ribosomal protein L15e	fgr03010 Ribosome - Fusarium graminearum;	IPR012678; IPR024794;	Ribosomal protein L23/L15e core domain; Ribosomal protein L15e core domain;
I1RBE0	289	2.075	Up	K	Immunogenic protein OS=Fusarium sporotrichioides OX=5514 GN=FSPOR_5290 PE=4 SV=1	FG00857.1	1	0.000684168	95.502	TSFFGFGK(1)K	3	0.18329	1	2.851	1.374	cytoplasm							IPR011993; IPR001849;	PH domain-like; Pleckstrin homology domain;
I1RBE0	273	1.533	Up	K	Immunogenic protein OS=Fusarium sporotrichioides OX=5514 GN=FSPOR_5290 PE=4 SV=1	FG00857.1	1	0.0566267	46.37	VEEPK(1)RR	3	0.016159	1	2.545	1.66	cytoplasm							IPR011993; IPR001849;	PH domain-like; Pleckstrin homology domain;
I1RBE0	100	1.601	Up	K	Immunogenic protein OS=Fusarium sporotrichioides OX=5514 GN=FSPOR_5290 PE=4 SV=1	FG00857.1	1	9.60172e-09	111.65	NLIPTK(1)EFFFFGTDAVEPK	3	0.89207	1	1.43	0.893	cytoplasm							IPR011993; IPR001849;	PH domain-like; Pleckstrin homology domain;
I1RBF3	291	1.363	Up	K	Thioredoxin reductase OS=Gibberella zeae (strain PH-1 / ATCC MYA-4620 / FGSC 9075 / NRRL 31084) OX=229533 GN=FG00871.1 PE=3 SV=1	FG00871.1	1	6.5e-24	189.11	TIPGTTYTNVEGVFAAGDVQDK(1)R	2	0.14054	4	1.358	0.996	mitochondria	GO:0006801 superoxide metabolic process; GO:0033554 cellular response to stress; GO:0051716 cellular response to stimulus; GO:0000303 response to superoxide; GO:0034614 cellular response to reactive oxygen species; GO:0006950 response to stress; GO:0071451 cellular response to superoxide; GO:0071450 cellular response to oxygen radical; GO:0055114 oxidation-reduction process; GO:0009636 response t…	GO:0043226 organelle; GO:0043231 intracellular membrane-bounded organelle; GO:0043229 intracellular organelle; GO:0005634 nucleus; GO:0044464 cell part; GO:0005622 intracellular; GO:0005737 cytoplasm; GO:0044424 intracellular part; GO:0005829 cytosol; GO:0043227 membrane-bounded organelle; GO:0005623 cell; GO:0044444 cytoplasmic part;	GO:0015036 disulfide oxidoreductase activity; GO:0016651 oxidoreductase activity, acting on NAD(P)H; GO:0003824 catalytic activity; GO:0004791 thioredoxin-disulfide reductase activity; GO:0016667 oxidoreductase activity, acting on a sulfur group of donors; GO:0016209 antioxidant activity; GO:0016668 oxidoreductase activity, acting on a sulfur group of donors, NAD(P) as acceptor; GO:0016491 oxidor…	K00384	trxB, TRR; thioredoxin reductase (NADPH) [EC:1.8.1.9]	fgr00450 Selenocompound metabolism - Fusarium graminearum;	IPR023753;	FAD/NAD(P)-binding domain;
I1RBI1	622	0.742	Down	K	Alanine--tRNA ligase OS=Gibberella zeae (strain PH-1 / ATCC MYA-4620 / FGSC 9075 / NRRL 31084) OX=229533 GN=FG00906.1 PE=3 SV=1	FG00906.1	1	5.11749e-06	96.143	EVLGDEVNQK(1)GSLVDSDK	3	0.48821	1	1.009	1.36	cytoplasm	GO:0006518 peptide metabolic process; GO:0070127 tRNA aminoacylation for mitochondrial protein translation; GO:0006725 cellular aromatic compound metabolic process; GO:0044267 cellular protein metabolic process; GO:0044699 single-organism process; GO:0009058 biosynthetic process; GO:1901566 organonitrogen compound biosynthetic process; GO:0043039 tRNA aminoacylation; GO:0070143 mitochondrial alan…	GO:0043226 organelle; GO:0043231 intracellular membrane-bounded organelle; GO:0043229 intracellular organelle; GO:0044464 cell part; GO:0005622 intracellular; GO:0005737 cytoplasm; GO:0044424 intracellular part; GO:0043227 membrane-bounded organelle; GO:0005623 cell; GO:0005739 mitochondrion; GO:0044444 cytoplasmic part;	GO:0016876 ligase activity, forming aminoacyl-tRNA and related compounds; GO:1901265 nucleoside phosphate binding; GO:0016875 ligase activity, forming carbon-oxygen bonds; GO:0016874 ligase activity; GO:1901363 heterocyclic compound binding; GO:0097159 organic cyclic compound binding; GO:0000049 tRNA binding; GO:0032553 ribonucleotide binding; GO:0003824 catalytic activity; GO:0005488 binding; GO…	K01872	AARS, alaS; alanyl-tRNA synthetase [EC:6.1.1.7]	fgr00970 Aminoacyl-tRNA biosynthesis - Fusarium graminearum;	IPR018163; IPR018164; IPR012947; IPR018162; IPR009000; IPR018165;	Threonyl/alanyl tRNA synthetase, class II-like, putative editing domain; Alanyl-tRNA synthetase, class IIc, N-terminal; Threonyl/alanyl tRNA synthetase, SAD; Alanine-tRNA ligase, class IIc, anti-codon-binding domain; Translation protein, beta-barrel domain; Alanyl-tRNA synthetase, class IIc, core domain;
I1RBR4	269	0.747	Down	K	Cytochrome P450 51B (Fragment) OS=Gibberella zeae OX=5518 GN=FGRA07_03836 PE=3 SV=1	FG01000.1	1	0.00817893	56.29	AK(1)GNNESEHDMMK	3	0.42923	3	0.969	1.297	cytoplasm	GO:0044699 single-organism process; GO:0008152 metabolic process; GO:0055114 oxidation-reduction process; GO:0044710 single-organism metabolic process;	GO:0031224 intrinsic component of membrane; GO:0016020 membrane; GO:0016021 integral component of membrane; GO:0044425 membrane part;	GO:0097159 organic cyclic compound binding; GO:1901363 heterocyclic compound binding; GO:0020037 heme binding; GO:0005506 iron ion binding; GO:0046914 transition metal ion binding; GO:0003824 catalytic activity; GO:0005488 binding; GO:0043167 ion binding; GO:0016705 oxidoreductase activity, acting on paired donors, with incorporation or reduction of molecular oxygen; GO:0046872 metal ion binding;…	K05917	CYP51; sterol 14-demethylase [EC:1.14.13.70]	fgr00100 Steroid biosynthesis - Fusarium graminearum; fgr01100 Metabolic pathways - Fusarium graminearum; fgr01110 Biosynthesis of secondary metabolites - Fusarium graminearum; fgr01130 Biosynthesis of antibiotics - Fusarium graminearum;
I1RBS7	42	1.309	Up	K	Dipeptidyl peptidase 3 OS=Gibberella zeae (strain PH-1 / ATCC MYA-4620 / FGSC 9075 / NRRL 31084) OX=229533 GN=FG01017.1 PE=3 SV=1	FG01017.1	1	1.98851e-06	105.99	YAHFISK(1)AAFAGTR	3	-0.47694	1	1.135	0.867	cytoplasm	GO:0006508 proteolysis; GO:0008152 metabolic process; GO:0043170 macromolecule metabolic process; GO:0019538 protein metabolic process; GO:0044238 primary metabolic process; GO:0071704 organic substance metabolic process;	GO:0044424 intracellular part; GO:0005623 cell; GO:0044464 cell part; GO:0005622 intracellular; GO:0005737 cytoplasm;	GO:0008233 peptidase activity; GO:0008238 exopeptidase activity; GO:0003824 catalytic activity; GO:0005488 binding; GO:0008239 dipeptidyl-peptidase activity; GO:0043167 ion binding; GO:0070011 peptidase activity, acting on L-amino acid peptides; GO:0043169 cation binding; GO:0046872 metal ion binding; GO:0004177 aminopeptidase activity; GO:0016787 hydrolase activity;	K01277	DPP3; dipeptidyl-peptidase III [EC:3.4.14.4]
I1RBS7	567	1.408	Up	K	Dipeptidyl peptidase 3 OS=Gibberella zeae (strain PH-1 / ATCC MYA-4620 / FGSC 9075 / NRRL 31084) OX=229533 GN=FG01017.1 PE=3 SV=1	FG01017.1	1	1.50296e-06	143.31	SQK(1)WGQAHSQAR	2	1.629	2	1.483	1.053	cytoplasm	GO:0006508 proteolysis; GO:0008152 metabolic process; GO:0043170 macromolecule metabolic process; GO:0019538 protein metabolic process; GO:0044238 primary metabolic process; GO:0071704 organic substance metabolic process;	GO:0044424 intracellular part; GO:0005623 cell; GO:0044464 cell part; GO:0005622 intracellular; GO:0005737 cytoplasm;	GO:0008233 peptidase activity; GO:0008238 exopeptidase activity; GO:0003824 catalytic activity; GO:0005488 binding; GO:0008239 dipeptidyl-peptidase activity; GO:0043167 ion binding; GO:0070011 peptidase activity, acting on L-amino acid peptides; GO:0043169 cation binding; GO:0046872 metal ion binding; GO:0004177 aminopeptidase activity; GO:0016787 hydrolase activity;	K01277	DPP3; dipeptidyl-peptidase III [EC:3.4.14.4]
I1RBS7	631	1.478	Up	K	Dipeptidyl peptidase 3 OS=Gibberella zeae (strain PH-1 / ATCC MYA-4620 / FGSC 9075 / NRRL 31084) OX=229533 GN=FG01017.1 PE=3 SV=1	FG01017.1	1	3.67976e-06	115.57	LHIYK(1)STADVK	3	0.32531	1	1.409	0.953	cytoplasm	GO:0006508 proteolysis; GO:0008152 metabolic process; GO:0043170 macromolecule metabolic process; GO:0019538 protein metabolic process; GO:0044238 primary metabolic process; GO:0071704 organic substance metabolic process;	GO:0044424 intracellular part; GO:0005623 cell; GO:0044464 cell part; GO:0005622 intracellular; GO:0005737 cytoplasm;	GO:0008233 peptidase activity; GO:0008238 exopeptidase activity; GO:0003824 catalytic activity; GO:0005488 binding; GO:0008239 dipeptidyl-peptidase activity; GO:0043167 ion binding; GO:0070011 peptidase activity, acting on L-amino acid peptides; GO:0043169 cation binding; GO:0046872 metal ion binding; GO:0004177 aminopeptidase activity; GO:0016787 hydrolase activity;	K01277	DPP3; dipeptidyl-peptidase III [EC:3.4.14.4]
I1RBS7	622	1.368	Up	K	Dipeptidyl peptidase 3 OS=Gibberella zeae (strain PH-1 / ATCC MYA-4620 / FGSC 9075 / NRRL 31084) OX=229533 GN=FG01017.1 PE=3 SV=1	FG01017.1	1	0.000583649	95.502	DAVAK(1)YLQK	3	-0.49851	2	1.297	0.948	cytoplasm	GO:0006508 proteolysis; GO:0008152 metabolic process; GO:0043170 macromolecule metabolic process; GO:0019538 protein metabolic process; GO:0044238 primary metabolic process; GO:0071704 organic substance metabolic process;	GO:0044424 intracellular part; GO:0005623 cell; GO:0044464 cell part; GO:0005622 intracellular; GO:0005737 cytoplasm;	GO:0008233 peptidase activity; GO:0008238 exopeptidase activity; GO:0003824 catalytic activity; GO:0005488 binding; GO:0008239 dipeptidyl-peptidase activity; GO:0043167 ion binding; GO:0070011 peptidase activity, acting on L-amino acid peptides; GO:0043169 cation binding; GO:0046872 metal ion binding; GO:0004177 aminopeptidase activity; GO:0016787 hydrolase activity;	K01277	DPP3; dipeptidyl-peptidase III [EC:3.4.14.4]
I1RBS7	201	1.583	Up	K	Dipeptidyl peptidase 3 OS=Gibberella zeae (strain PH-1 / ATCC MYA-4620 / FGSC 9075 / NRRL 31084) OX=229533 GN=FG01017.1 PE=3 SV=1	FG01017.1	1	6.77706e-09	123.76	K(1)TSDGNFEILIASAVK	3	0.62156	2	1.434	0.906	cytoplasm	GO:0006508 proteolysis; GO:0008152 metabolic process; GO:0043170 macromolecule metabolic process; GO:0019538 protein metabolic process; GO:0044238 primary metabolic process; GO:0071704 organic substance metabolic process;	GO:0044424 intracellular part; GO:0005623 cell; GO:0044464 cell part; GO:0005622 intracellular; GO:0005737 cytoplasm;	GO:0008233 peptidase activity; GO:0008238 exopeptidase activity; GO:0003824 catalytic activity; GO:0005488 binding; GO:0008239 dipeptidyl-peptidase activity; GO:0043167 ion binding; GO:0070011 peptidase activity, acting on L-amino acid peptides; GO:0043169 cation binding; GO:0046872 metal ion binding; GO:0004177 aminopeptidase activity; GO:0016787 hydrolase activity;	K01277	DPP3; dipeptidyl-peptidase III [EC:3.4.14.4]
I1RBT1	101	1.57	Up	K	60s ribosomal protein l35 OS=Fusarium langsethiae OX=179993 GN=FLAG1_00441 PE=3 SV=1	FGRAMPH1_01T02561	1	0.000255647	153.24	LSPDEK(1)SR	2	0.17622	1	1.174	0.748	nucleus	GO:0006518 peptide metabolic process; GO:0043043 peptide biosynthetic process; GO:0044267 cellular protein metabolic process; GO:0006807 nitrogen compound metabolic process; GO:0009058 biosynthetic process; GO:0043603 cellular amide metabolic process; GO:0044238 primary metabolic process; GO:1901566 organonitrogen compound biosynthetic process; GO:1901576 organic substance biosynthetic process; G…	GO:0005840 ribosome; GO:0043226 organelle; GO:0043229 intracellular organelle; GO:0043232 intracellular non-membrane-bounded organelle; GO:0044464 cell part; GO:0005622 intracellular; GO:0005737 cytoplasm; GO:0032991 macromolecular complex; GO:0044424 intracellular part; GO:1990904 ribonucleoprotein complex; GO:0005623 cell; GO:0030529 intracellular ribonucleoprotein complex; GO:0044444 cytoplasm…	GO:0003735 structural constituent of ribosome; GO:0005198 structural molecule activity;	K02918	RP-L35e, RPL35; large subunit ribosomal protein L35e	fgr03010 Ribosome - Fusarium graminearum;
I1RBT6	328	1.605	Up	K	DUF3712 domain protein OS=Metarhizium robertsii OX=568076 GN=X797_003888 PE=4 SV=1	FG01026.1	1	0.00309891	96.143	K(1)GIGYEVK	2	-0.040246	2	1.433	0.893	plasma membrane		GO:0031224 intrinsic component of membrane; GO:0016020 membrane; GO:0016021 integral component of membrane; GO:0044425 membrane part;
I1RBT6	335	1.951	Up	K	DUF3712 domain protein OS=Metarhizium robertsii OX=568076 GN=X797_003888 PE=4 SV=1	FG01026.1	1	0.00509765	65.246	GIGYEVK(1)CK	3	-0.47109	2	1.721	0.882	plasma membrane		GO:0031224 intrinsic component of membrane; GO:0016020 membrane; GO:0016021 integral component of membrane; GO:0044425 membrane part;
I1RBT6	177	2.874	Up	K	DUF3712 domain protein OS=Metarhizium robertsii OX=568076 GN=X797_003888 PE=4 SV=1	FG01026.1	1	0.00443283	100.02	K(1)YGVTFK	2	-0.57572	1	1.345	0.468	plasma membrane		GO:0031224 intrinsic component of membrane; GO:0016020 membrane; GO:0016021 integral component of membrane; GO:0044425 membrane part;
I1RBY4	88	0.718	Down	K	60s ribosomal protein l11 OS=Fusarium langsethiae OX=179993 GN=FLAG1_08273 PE=3 SV=1	FG01081.1	1	0.0143916	76.825	VK(1)EYELR	2	0.03986	1	0.948	1.321	mitochondria	GO:0006518 peptide metabolic process; GO:0043043 peptide biosynthetic process; GO:0044267 cellular protein metabolic process; GO:0006807 nitrogen compound metabolic process; GO:0009058 biosynthetic process; GO:0043603 cellular amide metabolic process; GO:0044238 primary metabolic process; GO:1901566 organonitrogen compound biosynthetic process; GO:1901576 organic substance biosynthetic process; G…	GO:0005840 ribosome; GO:0043226 organelle; GO:0043229 intracellular organelle; GO:0043232 intracellular non-membrane-bounded organelle; GO:0044464 cell part; GO:0005622 intracellular; GO:0005737 cytoplasm; GO:0032991 macromolecular complex; GO:0044424 intracellular part; GO:1990904 ribonucleoprotein complex; GO:0005623 cell; GO:0030529 intracellular ribonucleoprotein complex; GO:0044444 cytoplasm…	GO:0003735 structural constituent of ribosome; GO:0005198 structural molecule activity;	K02868	RP-L11e, RPL11; large subunit ribosomal protein L11e	fgr03010 Ribosome - Fusarium graminearum;	IPR022803; IPR031309; IPR031310;	Ribosomal protein L5 domain; Ribosomal protein L5, C-terminal; Ribosomal protein L5, N-terminal;
I1RBY4	148	0.697	Down	K	60s ribosomal protein l11 OS=Fusarium langsethiae OX=179993 GN=FLAG1_08273 PE=3 SV=1	FG01081.1	1	0.00911952	68.371	SK(1)IGASHR	3	-0.017723	1	1.03	1.478	mitochondria	GO:0006518 peptide metabolic process; GO:0043043 peptide biosynthetic process; GO:0044267 cellular protein metabolic process; GO:0006807 nitrogen compound metabolic process; GO:0009058 biosynthetic process; GO:0043603 cellular amide metabolic process; GO:0044238 primary metabolic process; GO:1901566 organonitrogen compound biosynthetic process; GO:1901576 organic substance biosynthetic process; G…	GO:0005840 ribosome; GO:0043226 organelle; GO:0043229 intracellular organelle; GO:0043232 intracellular non-membrane-bounded organelle; GO:0044464 cell part; GO:0005622 intracellular; GO:0005737 cytoplasm; GO:0032991 macromolecular complex; GO:0044424 intracellular part; GO:1990904 ribonucleoprotein complex; GO:0005623 cell; GO:0030529 intracellular ribonucleoprotein complex; GO:0044444 cytoplasm…	GO:0003735 structural constituent of ribosome; GO:0005198 structural molecule activity;	K02868	RP-L11e, RPL11; large subunit ribosomal protein L11e	fgr03010 Ribosome - Fusarium graminearum;	IPR022803; IPR031309; IPR031310;	Ribosomal protein L5 domain; Ribosomal protein L5, C-terminal; Ribosomal protein L5, N-terminal;
I1RBZ6	239	1.54	Up	K	Dipeptidyl-peptidase 5 OS=Fusarium langsethiae OX=179993 GN=FLAG1_02951 PE=4 SV=1	FG01095.1	1	2.8669e-06	139.19	NTK(1)TDLYYVPIK	2	-0.52218	2	1.326	0.861	mitochondria	GO:0006508 proteolysis; GO:0008152 metabolic process; GO:0043170 macromolecule metabolic process; GO:0019538 protein metabolic process; GO:0044238 primary metabolic process; GO:0071704 organic substance metabolic process;		GO:0070011 peptidase activity, acting on L-amino acid peptides; GO:0016787 hydrolase activity; GO:0008233 peptidase activity; GO:0003824 catalytic activity; GO:0017171 serine hydrolase activity; GO:0008236 serine-type peptidase activity;				IPR001375; IPR029058;	Peptidase S9, prolyl oligopeptidase, catalytic domain; Alpha/Beta hydrolase fold;
I1RBZ6	607	1.414	Up	K	Dipeptidyl-peptidase 5 OS=Fusarium langsethiae OX=179993 GN=FLAG1_02951 PE=4 SV=1	FG01095.1	1	0.000181948	107.03	AGYEK(1)WDPSR	2	-0.26655	2	1.256	0.888	mitochondria	GO:0006508 proteolysis; GO:0008152 metabolic process; GO:0043170 macromolecule metabolic process; GO:0019538 protein metabolic process; GO:0044238 primary metabolic process; GO:0071704 organic substance metabolic process;		GO:0070011 peptidase activity, acting on L-amino acid peptides; GO:0016787 hydrolase activity; GO:0008233 peptidase activity; GO:0003824 catalytic activity; GO:0017171 serine hydrolase activity; GO:0008236 serine-type peptidase activity;				IPR001375; IPR029058;	Peptidase S9, prolyl oligopeptidase, catalytic domain; Alpha/Beta hydrolase fold;
I1RBZ6	407	1.42	Up	K	Dipeptidyl-peptidase 5 OS=Fusarium langsethiae OX=179993 GN=FLAG1_02951 PE=4 SV=1	FG01095.1	1	3.57167e-06	96.143	VENSSYGILNPESK(1)SVK	3	0.23685	2	1.248	0.879	mitochondria	GO:0006508 proteolysis; GO:0008152 metabolic process; GO:0043170 macromolecule metabolic process; GO:0019538 protein metabolic process; GO:0044238 primary metabolic process; GO:0071704 organic substance metabolic process;		GO:0070011 peptidase activity, acting on L-amino acid peptides; GO:0016787 hydrolase activity; GO:0008233 peptidase activity; GO:0003824 catalytic activity; GO:0017171 serine hydrolase activity; GO:0008236 serine-type peptidase activity;				IPR001375; IPR029058;	Peptidase S9, prolyl oligopeptidase, catalytic domain; Alpha/Beta hydrolase fold;
I1RBZ6	119	1.678	Up	K	Dipeptidyl-peptidase 5 OS=Fusarium langsethiae OX=179993 GN=FLAG1_02951 PE=4 SV=1	FG01095.1	1	0.00303993	91.549	TK(1)VLSEGK	2	-1.0342	1	1.468	0.875	mitochondria	GO:0006508 proteolysis; GO:0008152 metabolic process; GO:0043170 macromolecule metabolic process; GO:0019538 protein metabolic process; GO:0044238 primary metabolic process; GO:0071704 organic substance metabolic process;		GO:0070011 peptidase activity, acting on L-amino acid peptides; GO:0016787 hydrolase activity; GO:0008233 peptidase activity; GO:0003824 catalytic activity; GO:0017171 serine hydrolase activity; GO:0008236 serine-type peptidase activity;				IPR001375; IPR029058;	Peptidase S9, prolyl oligopeptidase, catalytic domain; Alpha/Beta hydrolase fold;
I1RBZ6	125	1.62	Up	K	Dipeptidyl-peptidase 5 OS=Fusarium langsethiae OX=179993 GN=FLAG1_02951 PE=4 SV=1	FG01095.1	1	0.000367638	71.601	VLSEGK(1)IAFVCSSLTTPK	4	-2.0414	1	1.367	0.844	mitochondria	GO:0006508 proteolysis; GO:0008152 metabolic process; GO:0043170 macromolecule metabolic process; GO:0019538 protein metabolic process; GO:0044238 primary metabolic process; GO:0071704 organic substance metabolic process;		GO:0070011 peptidase activity, acting on L-amino acid peptides; GO:0016787 hydrolase activity; GO:0008233 peptidase activity; GO:0003824 catalytic activity; GO:0017171 serine hydrolase activity; GO:0008236 serine-type peptidase activity;				IPR001375; IPR029058;	Peptidase S9, prolyl oligopeptidase, catalytic domain; Alpha/Beta hydrolase fold;
I1RBZ6	279	1.482	Up	K	Dipeptidyl-peptidase 5 OS=Fusarium langsethiae OX=179993 GN=FLAG1_02951 PE=4 SV=1	FG01095.1	1	2.21544e-09	141.85	GYSSAPTFSNDGK(1)K	2	-1.0832	4	1.286	0.868	mitochondria	GO:0006508 proteolysis; GO:0008152 metabolic process; GO:0043170 macromolecule metabolic process; GO:0019538 protein metabolic process; GO:0044238 primary metabolic process; GO:0071704 organic substance metabolic process;		GO:0070011 peptidase activity, acting on L-amino acid peptides; GO:0016787 hydrolase activity; GO:0008233 peptidase activity; GO:0003824 catalytic activity; GO:0017171 serine hydrolase activity; GO:0008236 serine-type peptidase activity;				IPR001375; IPR029058;	Peptidase S9, prolyl oligopeptidase, catalytic domain; Alpha/Beta hydrolase fold;
I1RBZ6	337	1.348	Up	K	Dipeptidyl-peptidase 5 OS=Fusarium langsethiae OX=179993 GN=FLAG1_02951 PE=4 SV=1	FG01095.1	0.999493	3.23815e-05	103.83	K(0.001)DDK(0.999)ELYAAAEK	3	1.2331	2	1.208	0.896	mitochondria	GO:0006508 proteolysis; GO:0008152 metabolic process; GO:0043170 macromolecule metabolic process; GO:0019538 protein metabolic process; GO:0044238 primary metabolic process; GO:0071704 organic substance metabolic process;		GO:0070011 peptidase activity, acting on L-amino acid peptides; GO:0016787 hydrolase activity; GO:0008233 peptidase activity; GO:0003824 catalytic activity; GO:0017171 serine hydrolase activity; GO:0008236 serine-type peptidase activity;				IPR001375; IPR029058;	Peptidase S9, prolyl oligopeptidase, catalytic domain; Alpha/Beta hydrolase fold;
I1RBZ6	117	1.348	Up	K	Dipeptidyl-peptidase 5 OS=Fusarium langsethiae OX=179993 GN=FLAG1_02951 PE=4 SV=1	FG01095.1	1	2.12471e-08	121.99	MVQYFAGAISNPK(1)TK	3	0.879	2	1.221	0.906	mitochondria	GO:0006508 proteolysis; GO:0008152 metabolic process; GO:0043170 macromolecule metabolic process; GO:0019538 protein metabolic process; GO:0044238 primary metabolic process; GO:0071704 organic substance metabolic process;		GO:0070011 peptidase activity, acting on L-amino acid peptides; GO:0016787 hydrolase activity; GO:0008233 peptidase activity; GO:0003824 catalytic activity; GO:0017171 serine hydrolase activity; GO:0008236 serine-type peptidase activity;				IPR001375; IPR029058;	Peptidase S9, prolyl oligopeptidase, catalytic domain; Alpha/Beta hydrolase fold;
I1RBZ6	148	1.456	Up	K	Dipeptidyl-peptidase 5 OS=Fusarium langsethiae OX=179993 GN=FLAG1_02951 PE=4 SV=1	FG01095.1	1	0.0210501	43.794	GDMYWQATQPK(1)AYTSAK	3	-1.9225	1	1.277	0.877	mitochondria	GO:0006508 proteolysis; GO:0008152 metabolic process; GO:0043170 macromolecule metabolic process; GO:0019538 protein metabolic process; GO:0044238 primary metabolic process; GO:0071704 organic substance metabolic process;		GO:0070011 peptidase activity, acting on L-amino acid peptides; GO:0016787 hydrolase activity; GO:0008233 peptidase activity; GO:0003824 catalytic activity; GO:0017171 serine hydrolase activity; GO:0008236 serine-type peptidase activity;				IPR001375; IPR029058;	Peptidase S9, prolyl oligopeptidase, catalytic domain; Alpha/Beta hydrolase fold;
I1RC00	132	0.315	Down	K	GTP-binding nuclear protein OS=Gibberella zeae (strain PH-1 / ATCC MYA-4620 / FGSC 9075 / NRRL 31084) OX=229533 GN=FG01099.1 PE=3 SV=1	FG01099.1	1	0.00819056	70.816	AK(1)TITFHR	3	-1.2022	1	0.974	3.095	cytoplasm	GO:0050794 regulation of cellular process; GO:0044700 single organism signaling; GO:0046907 intracellular transport; GO:0051716 cellular response to stimulus; GO:0035556 intracellular signal transduction; GO:0044699 single-organism process; GO:0051169 nuclear transport; GO:0071702 organic substance transport; GO:0007264 small GTPase mediated signal transduction; GO:0023052 signaling; GO:0050896 r…	GO:0043226 organelle; GO:0043231 intracellular membrane-bounded organelle; GO:0043229 intracellular organelle; GO:0005634 nucleus; GO:0044464 cell part; GO:0005622 intracellular; GO:0044424 intracellular part; GO:0043227 membrane-bounded organelle; GO:0005623 cell;	GO:1901265 nucleoside phosphate binding; GO:0001882 nucleoside binding; GO:0043167 ion binding; GO:0016817 hydrolase activity, acting on acid anhydrides; GO:0016787 hydrolase activity; GO:0000166 nucleotide binding; GO:0017111 nucleoside-triphosphatase activity; GO:1901363 heterocyclic compound binding; GO:0097159 organic cyclic compound binding; GO:0032549 ribonucleoside binding; GO:0097367 carb…	K07936	RAN; GTP-binding nuclear protein Ran	fgr03008 Ribosome biogenesis in eukaryotes - Fusarium graminearum; fgr03013 RNA transport - Fusarium graminearum;	IPR005225; IPR027417;	Small GTP-binding protein domain; P-loop containing nucleoside triphosphate hydrolase;
I1RC11	403	0.638	Down	K	6-phosphogluconate dehydrogenase, decarboxylating OS=Gibberella zeae (strain PH-1 / ATCC MYA-4620 / FGSC 9075 / NRRL 31084) OX=229533 GN=FGRAMPH1_01T02771 PE=3 SV=1	FGRAMPH1_01T02771	1	8.51211e-05	115.71	AIHK(1)AQPGWR	3	0.57039	1	0.89	1.394	cytoplasm	GO:0006739 NADP metabolic process; GO:0019362 pyridine nucleotide metabolic process; GO:0006725 cellular aromatic compound metabolic process; GO:0046496 nicotinamide nucleotide metabolic process; GO:0009117 nucleotide metabolic process; GO:0044699 single-organism process; GO:0072524 pyridine-containing compound metabolic process; GO:0044237 cellular metabolic process; GO:0006796 phosphate-contain…		GO:0016614 oxidoreductase activity, acting on CH-OH group of donors; GO:0016616 oxidoreductase activity, acting on the CH-OH group of donors, NAD or NADP as acceptor; GO:0004616 phosphogluconate dehydrogenase (decarboxylating) activity; GO:0003824 catalytic activity; GO:0016491 oxidoreductase activity;	K00033	PGD, gnd, gntZ; 6-phosphogluconate dehydrogenase [EC:1.1.1.44 1.1.1.343]	fgr00030 Pentose phosphate pathway - Fusarium graminearum; fgr00480 Glutathione metabolism - Fusarium graminearum; fgr01100 Metabolic pathways - Fusarium graminearum; fgr01110 Biosynthesis of secondary metabolites - Fusarium graminearum; fgr01130 Biosynthesis of antibiotics - Fusarium graminearum; fgr01200 Carbon metabolism - Fusarium graminearum;	IPR006115; IPR013328; IPR008927; IPR006114; IPR016040; IPR012284;	6-phosphogluconate dehydrogenase, NADP-binding; 6-phosphogluconate dehydrogenase, domain 2; 6-phosphogluconate dehydrogenase C-terminal domain-like; 6-phosphogluconate dehydrogenase, C-terminal; NAD(P)-binding domain; 6-phosphogluconate dehydrogenase, domain 3;
I1RC11	52	1.475	Up	K	6-phosphogluconate dehydrogenase, decarboxylating OS=Gibberella zeae (strain PH-1 / ATCC MYA-4620 / FGSC 9075 / NRRL 31084) OX=229533 GN=FGRAMPH1_01T02771 PE=3 SV=1	FGRAMPH1_01T02771	1	1.11185e-10	151.04	GK(1)SIVGAHSVEEFVSK	3	-0.86589	1	1.313	0.89	cytoplasm	GO:0006739 NADP metabolic process; GO:0019362 pyridine nucleotide metabolic process; GO:0006725 cellular aromatic compound metabolic process; GO:0046496 nicotinamide nucleotide metabolic process; GO:0009117 nucleotide metabolic process; GO:0044699 single-organism process; GO:0072524 pyridine-containing compound metabolic process; GO:0044237 cellular metabolic process; GO:0006796 phosphate-contain…		GO:0016614 oxidoreductase activity, acting on CH-OH group of donors; GO:0016616 oxidoreductase activity, acting on the CH-OH group of donors, NAD or NADP as acceptor; GO:0004616 phosphogluconate dehydrogenase (decarboxylating) activity; GO:0003824 catalytic activity; GO:0016491 oxidoreductase activity;	K00033	PGD, gnd, gntZ; 6-phosphogluconate dehydrogenase [EC:1.1.1.44 1.1.1.343]	fgr00030 Pentose phosphate pathway - Fusarium graminearum; fgr00480 Glutathione metabolism - Fusarium graminearum; fgr01100 Metabolic pathways - Fusarium graminearum; fgr01110 Biosynthesis of secondary metabolites - Fusarium graminearum; fgr01130 Biosynthesis of antibiotics - Fusarium graminearum; fgr01200 Carbon metabolism - Fusarium graminearum;	IPR006115; IPR013328; IPR008927; IPR006114; IPR016040; IPR012284;	6-phosphogluconate dehydrogenase, NADP-binding; 6-phosphogluconate dehydrogenase, domain 2; 6-phosphogluconate dehydrogenase C-terminal domain-like; 6-phosphogluconate dehydrogenase, C-terminal; NAD(P)-binding domain; 6-phosphogluconate dehydrogenase, domain 3;
I1RC11	399	1.528	Up	K	6-phosphogluconate dehydrogenase, decarboxylating OS=Gibberella zeae (strain PH-1 / ATCC MYA-4620 / FGSC 9075 / NRRL 31084) OX=229533 GN=FGRAMPH1_01T02771 PE=3 SV=1	FGRAMPH1_01T02771	1	1.13161e-16	172.83	SQPDLQNLLFDDFFNK(1)AIHK	3	-0.068399	1	1.271	0.832	cytoplasm	GO:0006739 NADP metabolic process; GO:0019362 pyridine nucleotide metabolic process; GO:0006725 cellular aromatic compound metabolic process; GO:0046496 nicotinamide nucleotide metabolic process; GO:0009117 nucleotide metabolic process; GO:0044699 single-organism process; GO:0072524 pyridine-containing compound metabolic process; GO:0044237 cellular metabolic process; GO:0006796 phosphate-contain…		GO:0016614 oxidoreductase activity, acting on CH-OH group of donors; GO:0016616 oxidoreductase activity, acting on the CH-OH group of donors, NAD or NADP as acceptor; GO:0004616 phosphogluconate dehydrogenase (decarboxylating) activity; GO:0003824 catalytic activity; GO:0016491 oxidoreductase activity;	K00033	PGD, gnd, gntZ; 6-phosphogluconate dehydrogenase [EC:1.1.1.44 1.1.1.343]	fgr00030 Pentose phosphate pathway - Fusarium graminearum; fgr00480 Glutathione metabolism - Fusarium graminearum; fgr01100 Metabolic pathways - Fusarium graminearum; fgr01110 Biosynthesis of secondary metabolites - Fusarium graminearum; fgr01130 Biosynthesis of antibiotics - Fusarium graminearum; fgr01200 Carbon metabolism - Fusarium graminearum;	IPR006115; IPR013328; IPR008927; IPR006114; IPR016040; IPR012284;	6-phosphogluconate dehydrogenase, NADP-binding; 6-phosphogluconate dehydrogenase, domain 2; 6-phosphogluconate dehydrogenase C-terminal domain-like; 6-phosphogluconate dehydrogenase, C-terminal; NAD(P)-binding domain; 6-phosphogluconate dehydrogenase, domain 3;
I1RC95	27	0.555	Down	K	26s protease subunit rpt4 OS=Fusarium langsethiae OX=179993 GN=FLAG1_03472 PE=3 SV=1	FG01198.1	1	0.00483012	93.429	EWEAK(1)LK	3	-1.1711	2	0.829	1.495	cytoplasm	GO:0060260 regulation of transcription initiation from RNA polymerase II promoter; GO:0044085 cellular component biogenesis; GO:0006289 nucleotide-excision repair; GO:0009891 positive regulation of biosynthetic process; GO:0044699 single-organism process; GO:0036503 ERAD pathway; GO:0044237 cellular metabolic process; GO:0051130 positive regulation of cellular component organization; GO:2001141 r…	GO:0043229 intracellular organelle; GO:0000502 proteasome complex; GO:0005838 proteasome regulatory particle; GO:0005737 cytoplasm; GO:0032991 macromolecular complex; GO:0044424 intracellular part; GO:0005829 cytosol; GO:0005623 cell; GO:0008540 proteasome regulatory particle, base subcomplex; GO:1905369 endopeptidase complex; GO:0043231 intracellular membrane-bounded organelle; GO:0043226 organe…	GO:0005524 ATP binding; GO:1901265 nucleoside phosphate binding; GO:0001882 nucleoside binding; GO:0043167 ion binding; GO:0016787 hydrolase activity; GO:0005515 protein binding; GO:0000166 nucleotide binding; GO:0097159 organic cyclic compound binding; GO:1901363 heterocyclic compound binding; GO:0032549 ribonucleoside binding; GO:0097367 carbohydrate derivative binding; GO:0003824 catalytic act…	K03064	PSMC6, RPT4; 26S proteasome regulatory subunit T4	fgr03050 Proteasome - Fusarium graminearum;	IPR003959; IPR003593; IPR027417;	ATPase, AAA-type, core; AAA+ ATPase domain; P-loop containing nucleoside triphosphate hydrolase;
I1RC95	44	0.75	Down	K	26s protease subunit rpt4 OS=Fusarium langsethiae OX=179993 GN=FLAG1_03472 PE=3 SV=1	FG01198.1	1	2.32245e-05	162.68	EFDK(1)TEDNIK	3	0.97042	3	0.947	1.262	cytoplasm	GO:0060260 regulation of transcription initiation from RNA polymerase II promoter; GO:0044085 cellular component biogenesis; GO:0006289 nucleotide-excision repair; GO:0009891 positive regulation of biosynthetic process; GO:0044699 single-organism process; GO:0036503 ERAD pathway; GO:0044237 cellular metabolic process; GO:0051130 positive regulation of cellular component organization; GO:2001141 r…	GO:0043229 intracellular organelle; GO:0000502 proteasome complex; GO:0005838 proteasome regulatory particle; GO:0005737 cytoplasm; GO:0032991 macromolecular complex; GO:0044424 intracellular part; GO:0005829 cytosol; GO:0005623 cell; GO:0008540 proteasome regulatory particle, base subcomplex; GO:1905369 endopeptidase complex; GO:0043231 intracellular membrane-bounded organelle; GO:0043226 organe…	GO:0005524 ATP binding; GO:1901265 nucleoside phosphate binding; GO:0001882 nucleoside binding; GO:0043167 ion binding; GO:0016787 hydrolase activity; GO:0005515 protein binding; GO:0000166 nucleotide binding; GO:0097159 organic cyclic compound binding; GO:1901363 heterocyclic compound binding; GO:0032549 ribonucleoside binding; GO:0097367 carbohydrate derivative binding; GO:0003824 catalytic act…	K03064	PSMC6, RPT4; 26S proteasome regulatory subunit T4	fgr03050 Proteasome - Fusarium graminearum;	IPR003959; IPR003593; IPR027417;	ATPase, AAA-type, core; AAA+ ATPase domain; P-loop containing nucleoside triphosphate hydrolase;
I1RC98	204	0.481	Down	K	Hmg box protein OS=Fusarium langsethiae OX=179993 GN=FLAG1_03469 PE=4 SV=1	FG01201.1	1	1.33241e-08	110.04	NLENYK(1)AWVETHEPAR	3	0.94858	2	0.729	1.516	mitochondria		GO:0043226 organelle; GO:0043231 intracellular membrane-bounded organelle; GO:0043229 intracellular organelle; GO:0005634 nucleus; GO:0044464 cell part; GO:0005622 intracellular; GO:0044424 intracellular part; GO:0043227 membrane-bounded organelle; GO:0005623 cell;	GO:0097159 organic cyclic compound binding; GO:1901363 heterocyclic compound binding; GO:0003677 DNA binding; GO:0005488 binding; GO:0003676 nucleic acid binding;				IPR009071;	High mobility group box domain;
I1RCC3	106	1.446	Up	K	Lccl domain-containing OS=Fusarium longipes OX=694270 GN=FLONG3_5705 PE=4 SV=1	FG01228.1	1	7.11405e-07	139.86	EHSDWLFGSVK(1)GR	3	-1.5029	3	1.309	0.905	cytoplasm,nucleus							IPR011038;	Calycin-like;
I1RCC5	175	0.729	Down	K	Mitochondrial phosphate carrier protein 2 OS=Gibberella zeae OX=5518 GN=FGRA07_04068 PE=3 SV=1	FG01230.1	1	2.43728e-06	102.5	TYSDMAGPEAATK(1)YK	3	0.082353	1	0.725	0.994	mitochondria	GO:0006810 transport; GO:0051179 localization; GO:0051234 establishment of localization;	GO:0043226 organelle; GO:0043231 intracellular membrane-bounded organelle; GO:0043229 intracellular organelle; GO:0016020 membrane; GO:0044464 cell part; GO:0005622 intracellular; GO:0044425 membrane part; GO:0005737 cytoplasm; GO:0031224 intrinsic component of membrane; GO:0044424 intracellular part; GO:0005623 cell; GO:0043227 membrane-bounded organelle; GO:0016021 integral component of membran…		K15102	SLC25A3, PHC, PIC; solute carrier family 25 (mitochondrial phosphate transporter), member 3		IPR023395;	Mitochondrial carrier domain;
I1RCD4	124	1.484	Up	K	Tyrosine 3-monooxygenase tryptophan 5-monooxygenase activation protein OS=Fusarium langsethiae OX=179993 GN=FLAG1_06576 PE=3 SV=1	FG01241.1	1	5.75901e-06	110.61	VFYHK(1)MK	2	-2.0453	4	1.266	0.853	cytoplasm,nucleus			GO:0019904 protein domain specific binding; GO:0005515 protein binding; GO:0005488 binding;	K06630	YWHAE; 14-3-3 protein epsilon	fgr04011 MAPK signaling pathway - yeast - Fusarium graminearum;	IPR023410;	14-3-3 domain;
I1RCD4	78	1.407	Up	K	Tyrosine 3-monooxygenase tryptophan 5-monooxygenase activation protein OS=Fusarium langsethiae OX=179993 GN=FLAG1_06576 PE=3 SV=1	FG01241.1	1	0.0105344	57.203	GSDK(1)HVSTIK	3	-0.28411	1	1.252	0.89	cytoplasm,nucleus			GO:0019904 protein domain specific binding; GO:0005515 protein binding; GO:0005488 binding;	K06630	YWHAE; 14-3-3 protein epsilon	fgr04011 MAPK signaling pathway - yeast - Fusarium graminearum;	IPR023410;	14-3-3 domain;
I1RCD4	143	2.338	Up	K	Tyrosine 3-monooxygenase tryptophan 5-monooxygenase activation protein OS=Fusarium langsethiae OX=179993 GN=FLAG1_06576 PE=3 SV=1	FG01241.1	1	2.32662e-05	105.03	K(1)GAATAAHDAYK	3	0.54717	1	1.475	0.631	cytoplasm,nucleus			GO:0019904 protein domain specific binding; GO:0005515 protein binding; GO:0005488 binding;	K06630	YWHAE; 14-3-3 protein epsilon	fgr04011 MAPK signaling pathway - yeast - Fusarium graminearum;	IPR023410;	14-3-3 domain;
I1RCD4	89	1.506	Up	K	Tyrosine 3-monooxygenase tryptophan 5-monooxygenase activation protein OS=Fusarium langsethiae OX=179993 GN=FLAG1_06576 PE=3 SV=1	FG01241.1	1	0.000154752	113.22	NK(1)IETELEK	3	-0.39498	2	1.256	0.834	cytoplasm,nucleus			GO:0019904 protein domain specific binding; GO:0005515 protein binding; GO:0005488 binding;	K06630	YWHAE; 14-3-3 protein epsilon	fgr04011 MAPK signaling pathway - yeast - Fusarium graminearum;	IPR023410;	14-3-3 domain;
I1RCD4	126	1.474	Up	K	Tyrosine 3-monooxygenase tryptophan 5-monooxygenase activation protein OS=Fusarium langsethiae OX=179993 GN=FLAG1_06576 PE=3 SV=1	FG01241.1	1	0.0010668	113.5	MK(1)GDYHR	3	-0.29614	4	1.263	0.857	cytoplasm,nucleus			GO:0019904 protein domain specific binding; GO:0005515 protein binding; GO:0005488 binding;	K06630	YWHAE; 14-3-3 protein epsilon	fgr04011 MAPK signaling pathway - yeast - Fusarium graminearum;	IPR023410;	14-3-3 domain;
I1RCD8	89	0.721	Down	K	Threonyl-tRNA synthetase OS=Gibberella zeae OX=5518 GN=FGRA07_04087 PE=3 SV=1	FG01248.1	1	0.000610348	71.879	EDIVISLPNGK(1)EEK	3	1.2054	1	0.955	1.324	cytoplasm	GO:0006518 peptide metabolic process; GO:0006725 cellular aromatic compound metabolic process; GO:0044267 cellular protein metabolic process; GO:0044699 single-organism process; GO:0009058 biosynthetic process; GO:1901566 organonitrogen compound biosynthetic process; GO:0043039 tRNA aminoacylation; GO:0044237 cellular metabolic process; GO:0006435 threonyl-tRNA aminoacylation; GO:0071704 organic …	GO:0044464 cell part; GO:0005622 intracellular; GO:0005737 cytoplasm; GO:0044424 intracellular part; GO:0005623 cell; GO:0005829 cytosol; GO:0044444 cytoplasmic part;	GO:0016876 ligase activity, forming aminoacyl-tRNA and related compounds; GO:0004829 threonine-tRNA ligase activity; GO:0005524 ATP binding; GO:1901265 nucleoside phosphate binding; GO:0016875 ligase activity, forming carbon-oxygen bonds; GO:0001882 nucleoside binding; GO:0043167 ion binding; GO:0016874 ligase activity; GO:0000166 nucleotide binding; GO:0097159 organic cyclic compound binding; GO…	K01868	TARS, thrS; threonyl-tRNA synthetase [EC:6.1.1.3]	fgr00970 Aminoacyl-tRNA biosynthesis - Fusarium graminearum;	IPR018163; IPR002314; IPR012675; IPR006195; IPR012947; IPR033728; IPR012676; IPR004095; IPR004154;	Threonyl/alanyl tRNA synthetase, class II-like, putative editing domain; Aminoacyl-tRNA synthetase, class II (G/ P/ S/T); Beta-grasp domain; Aminoacyl-tRNA synthetase, class II; Threonyl/alanyl tRNA synthetase, SAD; Threonine-tRNA ligase catalytic core domain; TGS-like; TGS; Anticodon-binding;
I1RCF6	162	2.553	Up	K	Opa3 domain OS=Fusarium sporotrichioides OX=5514 GN=FSPOR_69 PE=4 SV=1	FG01270.1	1	0.00049861	79.152	IEELDQK(1)LEDLR	3	0.51434	1	1.759	0.689	nucleus				K23166
I1RCF6	178	1.545	Up	K	Opa3 domain OS=Fusarium sporotrichioides OX=5514 GN=FSPOR_69 PE=4 SV=1	FG01270.1	1	3.17403e-06	124.38	KREEELEEAEK(1)K	4	-0.3815	1	1.363	0.882	nucleus				K23166
I1RCF6	168	1.323	Up	K	Opa3 domain OS=Fusarium sporotrichioides OX=5514 GN=FSPOR_69 PE=4 SV=1	FG01270.1	1	0.00231973	65.179	K(1)REEELEEAEK	3	-0.92487	1	1.23	0.93	nucleus				K23166
I1RCK9	325	1.745	Up	K	V-type proton ATPase subunit C OS=Gibberella zeae (strain PH-1 / ATCC MYA-4620 / FGSC 9075 / NRRL 31084) OX=229533 GN=FGRAMPH1_01T03281 PE=3 SV=1	FGRAMPH1_01T03281	1	4.25775e-08	109.79	YGLPLDYVTALVK(1)TTSK	3	0.85836	1	1.433	0.821	cytoplasm	GO:0098655 cation transmembrane transport; GO:0034220 ion transmembrane transport; GO:0098660 inorganic ion transmembrane transport; GO:0090662 ATP hydrolysis coupled transmembrane transport; GO:0015988 energy coupled proton transmembrane transport, against electrochemical gradient; GO:0044699 single-organism process; GO:0006818 hydrogen transport; GO:0015992 proton transport; GO:0051234 establis…	GO:0032991 macromolecular complex; GO:0016020 membrane; GO:0033178 proton-transporting two-sector ATPase complex, catalytic domain; GO:0033176 proton-transporting V-type ATPase complex; GO:0043234 protein complex; GO:0098796 membrane protein complex; GO:0044425 membrane part; GO:0016469 proton-transporting two-sector ATPase complex; GO:0033180 proton-transporting V-type ATPase, V1 domain;	GO:0015075 ion transmembrane transporter activity; GO:0022892 substrate-specific transporter activity; GO:0015077 monovalent inorganic cation transmembrane transporter activity; GO:0022890 inorganic cation transmembrane transporter activity; GO:0015078 hydrogen ion transmembrane transporter activity; GO:0008324 cation transmembrane transporter activity; GO:0022891 substrate-specific transmembrane…	K02148	ATPeV1C, ATP6C; V-type H+-transporting ATPase subunit C	fgr00190 Oxidative phosphorylation - Fusarium graminearum; fgr01100 Metabolic pathways - Fusarium graminearum; fgr04145 Phagosome - Fusarium graminearum;
I1RCL9	382	2.142	Up	K	Tata element modulatory factor OS=Fusarium langsethiae OX=179993 GN=FLAG1_01382 PE=4 SV=1	FG01339.1	1	0.000531068	93.623	DK(1)TAGEEAYR	2	-1.1588	1	1.752	0.818	nucleus				K20286	TMF1; TATA element modulatory factor
I1RCM5	60	0.681	Down	K	Enolase OS=Gibberella zeae OX=5518 GN=FGRA07_04180 PE=3 SV=1	FG01346.1	1	0.0124799	75.387	WNGK(1)GVTK	2	0.55329	1	0.905	1.328	cytoplasm	GO:0006757 ATP generation from ADP; GO:0009116 nucleoside metabolic process; GO:0042278 purine nucleoside metabolic process; GO:0006165 nucleoside diphosphate phosphorylation; GO:0046031 ADP metabolic process; GO:0019362 pyridine nucleotide metabolic process; GO:0006096 glycolytic process; GO:0009167 purine ribonucleoside monophosphate metabolic process; GO:0009117 nucleotide metabolic process; G…	GO:1902494 catalytic complex; GO:0044464 cell part; GO:0005622 intracellular; GO:0005737 cytoplasm; GO:0032991 macromolecular complex; GO:0044424 intracellular part; GO:0044445 cytosolic part; GO:0005623 cell; GO:0005829 cytosol; GO:0000015 phosphopyruvate hydratase complex; GO:0044444 cytoplasmic part;	GO:0000287 magnesium ion binding; GO:0004634 phosphopyruvate hydratase activity; GO:0003824 catalytic activity; GO:0005488 binding; GO:0043167 ion binding; GO:0046872 metal ion binding; GO:0043169 cation binding; GO:0016829 lyase activity; GO:0016836 hydro-lyase activity; GO:0016835 carbon-oxygen lyase activity;	K01689	ENO, eno; enolase [EC:4.2.1.11]	fgr00010 Glycolysis / Gluconeogenesis - Fusarium graminearum; fgr00680 Methane metabolism - Fusarium graminearum; fgr01100 Metabolic pathways - Fusarium graminearum; fgr01110 Biosynthesis of secondary metabolites - Fusarium graminearum; fgr01130 Biosynthesis of antibiotics - Fusarium graminearum; fgr01200 Carbon metabolism - Fusarium graminearum; fgr01230 Biosynthesis of amino acids - Fusarium gr…	IPR029065; IPR029017; IPR020810; IPR020811;	Enolase C-terminal domain-like; Enolase N-terminal domain-like; Enolase, C-terminal TIM barrel domain; Enolase, N-terminal;
I1RCN8	44	1.341	Up	K	Uroporphyrinogen decarboxylase OS=Gibberella zeae (strain PH-1 / ATCC MYA-4620 / FGSC 9075 / NRRL 31084) OX=229533 GN=FG01361.1 PE=3 SV=1	FG01361.1	1	8.2518e-05	87.641	YLPEYHEAK(1)GNR	3	0.0076851	2	1.102	0.822	cytoplasm	GO:0051188 cofactor biosynthetic process; GO:0046148 pigment biosynthetic process; GO:0006725 cellular aromatic compound metabolic process; GO:0006783 heme biosynthetic process; GO:0044699 single-organism process; GO:0046501 protoporphyrinogen IX metabolic process; GO:0009058 biosynthetic process; GO:1901566 organonitrogen compound biosynthetic process; GO:0042168 heme metabolic process; GO:00442…		GO:0016831 carboxy-lyase activity; GO:0016829 lyase activity; GO:0004853 uroporphyrinogen decarboxylase activity; GO:0003824 catalytic activity; GO:0016830 carbon-carbon lyase activity;	K01599	hemE, UROD; uroporphyrinogen decarboxylase [EC:4.1.1.37]	fgr00860 Porphyrin and chlorophyll metabolism - Fusarium graminearum; fgr01100 Metabolic pathways - Fusarium graminearum; fgr01110 Biosynthesis of secondary metabolites - Fusarium graminearum;	IPR000257;	Uroporphyrinogen decarboxylase (URO-D);
I1RCQ6	25	1.73	Up	K	Putative small nuclear ribonucleoprotein F OS=Fusarium culmorum OX=5516 GN=FCULG_00004100 PE=3 SV=1	FG01381.1	1	0.000441662	105.46	LK(1)WGETEYK	2	-0.30216	1	1.403	0.811	cytoskeleton	GO:0044085 cellular component biogenesis; GO:0016043 cellular component organization; GO:0022613 ribonucleoprotein complex biogenesis; GO:0022618 ribonucleoprotein complex assembly; GO:0006725 cellular aromatic compound metabolic process; GO:0044237 cellular metabolic process; GO:0071704 organic substance metabolic process; GO:0000398 mRNA splicing, via spliceosome; GO:0008152 metabolic process; …	GO:0005685 U1 snRNP; GO:0043229 intracellular organelle; GO:0005686 U2 snRNP; GO:0005737 cytoplasm; GO:0044446 intracellular organelle part; GO:0046540 U4/U6 x U5 tri-snRNP complex; GO:0032991 macromolecular complex; GO:0044424 intracellular part; GO:0005681 spliceosomal complex; GO:0005829 cytosol; GO:0005623 cell; GO:0071014 post-mRNA release spliceosomal complex; GO:0044422 organelle part; GO:…	GO:0097159 organic cyclic compound binding; GO:1901363 heterocyclic compound binding; GO:0003723 RNA binding; GO:0005488 binding; GO:0003676 nucleic acid binding;	K11098	SNRPF, SMF; small nuclear ribonucleoprotein F	fgr03040 Spliceosome - Fusarium graminearum;	IPR001163; IPR010920;	LSM domain, eukaryotic/archaea-type; LSM domain;
I1RCR2	259	1.516	Up	K	ABC transporter G family member OS=Fusarium culmorum OX=5516 GN=FCULG_00004107 PE=4 SV=1	FG01388.1	1	2.09716e-06	99.344	FECTQK(1)HGGTHDCAFK	4	-0.52316	1	1.396	0.921	plasma membrane		GO:0031224 intrinsic component of membrane; GO:0016020 membrane; GO:0016021 integral component of membrane; GO:0044425 membrane part;	GO:0005524 ATP binding; GO:1901265 nucleoside phosphate binding; GO:0001882 nucleoside binding; GO:0043167 ion binding; GO:0016817 hydrolase activity, acting on acid anhydrides; GO:0016787 hydrolase activity; GO:0000166 nucleotide binding; GO:0017111 nucleoside-triphosphatase activity; GO:0016887 ATPase activity; GO:0097159 organic cyclic compound binding; GO:1901363 heterocyclic compound binding…				IPR003593; IPR003439; IPR027417; IPR000742; IPR013525;	AAA+ ATPase domain; ABC transporter-like; P-loop containing nucleoside triphosphate hydrolase; EGF-like domain; ABC-2 type transporter;
I1RCR2	234	1.478	Up	K	ABC transporter G family member OS=Fusarium culmorum OX=5516 GN=FCULG_00004107 PE=4 SV=1	FG01388.1	1	1.08218e-25	204.5	MLCGK(1)DGSIDLTDFLDQSIQGPGR	3	-0.75746	2	1.391	0.941	plasma membrane		GO:0031224 intrinsic component of membrane; GO:0016020 membrane; GO:0016021 integral component of membrane; GO:0044425 membrane part;	GO:0005524 ATP binding; GO:1901265 nucleoside phosphate binding; GO:0001882 nucleoside binding; GO:0043167 ion binding; GO:0016817 hydrolase activity, acting on acid anhydrides; GO:0016787 hydrolase activity; GO:0000166 nucleotide binding; GO:0017111 nucleoside-triphosphatase activity; GO:0016887 ATPase activity; GO:0097159 organic cyclic compound binding; GO:1901363 heterocyclic compound binding…				IPR003593; IPR003439; IPR027417; IPR000742; IPR013525;	AAA+ ATPase domain; ABC transporter-like; P-loop containing nucleoside triphosphate hydrolase; EGF-like domain; ABC-2 type transporter;
I1RCR2	176	1.354	Up	K	ABC transporter G family member OS=Fusarium culmorum OX=5516 GN=FCULG_00004107 PE=4 SV=1	FG01388.1	1	4.7536e-06	110.52	QRPEVTFTCK(1)R	3	2.5491	2	1.144	0.845	plasma membrane		GO:0031224 intrinsic component of membrane; GO:0016020 membrane; GO:0016021 integral component of membrane; GO:0044425 membrane part;	GO:0005524 ATP binding; GO:1901265 nucleoside phosphate binding; GO:0001882 nucleoside binding; GO:0043167 ion binding; GO:0016817 hydrolase activity, acting on acid anhydrides; GO:0016787 hydrolase activity; GO:0000166 nucleotide binding; GO:0017111 nucleoside-triphosphatase activity; GO:0016887 ATPase activity; GO:0097159 organic cyclic compound binding; GO:1901363 heterocyclic compound binding…				IPR003593; IPR003439; IPR027417; IPR000742; IPR013525;	AAA+ ATPase domain; ABC transporter-like; P-loop containing nucleoside triphosphate hydrolase; EGF-like domain; ABC-2 type transporter;
I1RCS1	245	1.51	Up	K	Methionine aminopeptidase OS=Gibberella zeae (strain PH-1 / ATCC MYA-4620 / FGSC 9075 / NRRL 31084) OX=229533 GN=FG01397.1 PE=3 SV=1	FG01397.1	1	0.00560381	72.59	AK(1)ADPDTVR	2	-1.9053	1	1.297	0.859	cytoplasm	GO:0008152 metabolic process; GO:0070084 protein initiator methionine removal; GO:0044260 cellular macromolecule metabolic process; GO:0044267 cellular protein metabolic process; GO:0006464 cellular protein modification process; GO:0006508 proteolysis; GO:0019538 protein metabolic process; GO:0043170 macromolecule metabolic process; GO:0036211 protein modification process; GO:0043412 macromolecul…		GO:0008238 exopeptidase activity; GO:0008233 peptidase activity; GO:0003824 catalytic activity; GO:0005488 binding; GO:0070006 metalloaminopeptidase activity; GO:0008235 metalloexopeptidase activity; GO:0043167 ion binding; GO:0070011 peptidase activity, acting on L-amino acid peptides; GO:0043169 cation binding; GO:0046872 metal ion binding; GO:0008237 metallopeptidase activity; GO:0004177 amino…	K01265	map; methionyl aminopeptidase [EC:3.4.11.18]		IPR000994; IPR031615;	Peptidase M24; MYND-like zinc finger, mRNA-binding;
I1RCS6	50	1.334	Up	K	Minor allergen alt a 7 OS=Fusarium langsethiae OX=179993 GN=FLAG1_05596 PE=4 SV=1	FGRAMPH1_01T03447	1	3.12864e-06	85.423	AGGTADLFQVPETLPEEVLAK(1)MHAPPK	5	0.33473	3	1.166	0.874	cytoplasm	GO:0044699 single-organism process; GO:0008152 metabolic process; GO:0055114 oxidation-reduction process; GO:0044710 single-organism metabolic process;		GO:0016651 oxidoreductase activity, acting on NAD(P)H; GO:1901265 nucleoside phosphate binding; GO:0003955 NAD(P)H dehydrogenase (quinone) activity; GO:0043167 ion binding; GO:0000166 nucleotide binding; GO:0048037 cofactor binding; GO:0016655 oxidoreductase activity, acting on NAD(P)H, quinone or similar compound as acceptor; GO:0016491 oxidoreductase activity; GO:1901363 heterocyclic compound b…	K03809	wrbA; NAD(P)H dehydrogenase (quinone) [EC:1.6.5.2]	fgr00130 Ubiquinone and other terpenoid-quinone biosynthesis - Fusarium graminearum; fgr01100 Metabolic pathways - Fusarium graminearum; fgr01110 Biosynthesis of secondary metabolites - Fusarium graminearum;	IPR005025; IPR008254; IPR029039;	NADPH-dependent FMN reductase-like; Flavodoxin/nitric oxide synthase; Flavoprotein-like domain;
I1RCS6	91	1.425	Up	K	Minor allergen alt a 7 OS=Fusarium langsethiae OX=179993 GN=FLAG1_05596 PE=4 SV=1	FGRAMPH1_01T03447	1	4.42778e-14	150.93	YGNFPAQWK(1)AFWDQTGK	3	-0.18057	2	1.24	0.87	cytoplasm	GO:0044699 single-organism process; GO:0008152 metabolic process; GO:0055114 oxidation-reduction process; GO:0044710 single-organism metabolic process;		GO:0016651 oxidoreductase activity, acting on NAD(P)H; GO:1901265 nucleoside phosphate binding; GO:0003955 NAD(P)H dehydrogenase (quinone) activity; GO:0043167 ion binding; GO:0000166 nucleotide binding; GO:0048037 cofactor binding; GO:0016655 oxidoreductase activity, acting on NAD(P)H, quinone or similar compound as acceptor; GO:0016491 oxidoreductase activity; GO:1901363 heterocyclic compound b…	K03809	wrbA; NAD(P)H dehydrogenase (quinone) [EC:1.6.5.2]	fgr00130 Ubiquinone and other terpenoid-quinone biosynthesis - Fusarium graminearum; fgr01100 Metabolic pathways - Fusarium graminearum; fgr01110 Biosynthesis of secondary metabolites - Fusarium graminearum;	IPR005025; IPR008254; IPR029039;	NADPH-dependent FMN reductase-like; Flavodoxin/nitric oxide synthase; Flavoprotein-like domain;
I1RCT5	579	1.897	Up	K	Adventurous gliding protein z OS=Fusarium langsethiae OX=179993 GN=FLAG1_05609 PE=4 SV=1	FG01414.1	1	0.000235401	106.67	TK(1)AEDAEAR	2	-0.26354	2	1.256	0.662	nucleus
I1RCT5	641	1.895	Up	K	Adventurous gliding protein z OS=Fusarium langsethiae OX=179993 GN=FLAG1_05609 PE=4 SV=1	FG01414.1	1	0.000117596	127.56	K(1)AQDAEAELKK	3	-0.81243	3	1.152	0.608	nucleus
I1RCT5	624	0.749	Down	K	Adventurous gliding protein z OS=Fusarium langsethiae OX=179993 GN=FLAG1_05609 PE=4 SV=1	FG01414.1	1	0.000365062	72.898	SLEADAAK(1)AEEAEAK	3	0.53966	1	0.992	1.325	nucleus
I1RCU1	274	0.601	Down	K	Mitochondrial DNA replication protein YHM2 OS=Gibberella zeae OX=5518 GN=FGRA07_04256 PE=3 SV=1	FG01421.1	1	0.00133169	70.889	YIYESNGIK(1)GLYR	2	1.2501	1	0.633	1.053	mitochondria	GO:0006810 transport; GO:0051179 localization; GO:0051234 establishment of localization;	GO:0031224 intrinsic component of membrane; GO:0016020 membrane; GO:0016021 integral component of membrane; GO:0044425 membrane part;					IPR023395;	Mitochondrial carrier domain;
I1RCU1	215	1.413	Up	K	Mitochondrial DNA replication protein YHM2 OS=Gibberella zeae OX=5518 GN=FGRA07_04256 PE=3 SV=1	FG01421.1	1	0.00133188	79.659	EHEK(1)LSAGEK	3	-0.32197	1	1.238	0.876	mitochondria	GO:0006810 transport; GO:0051179 localization; GO:0051234 establishment of localization;	GO:0031224 intrinsic component of membrane; GO:0016020 membrane; GO:0016021 integral component of membrane; GO:0044425 membrane part;					IPR023395;	Mitochondrial carrier domain;
I1RCU2	231	1.429	Up	K	Citrate synthase OS=Gibberella zeae (strain PH-1 / ATCC MYA-4620 / FGSC 9075 / NRRL 31084) OX=229533 GN=FG01422.1 PE=3 SV=1	FG01422.1	1	0.000374045	123.35	GGK(1)VAAIQK	3	-0.32738	3	1.166	0.816	mitochondria	GO:0072350 tricarboxylic acid metabolic process; GO:0055114 oxidation-reduction process; GO:0044281 small molecule metabolic process; GO:0006099 tricarboxylic acid cycle; GO:0044763 single-organism cellular process; GO:0044699 single-organism process; GO:0044238 primary metabolic process; GO:0045333 cellular respiration; GO:0044237 cellular metabolic process; GO:0071704 organic substance metaboli…		GO:0036440 citrate synthase activity; GO:0016746 transferase activity, transferring acyl groups; GO:0046912 transferase activity, transferring acyl groups, acyl groups converted into alkyl on transfer; GO:0003824 catalytic activity; GO:0016740 transferase activity; GO:0004108 citrate (Si)-synthase activity;	K01647	CS, gltA; citrate synthase [EC:2.3.3.1]	fgr00020 Citrate cycle (TCA cycle) - Fusarium graminearum; fgr00630 Glyoxylate and dicarboxylate metabolism - Fusarium graminearum; fgr01100 Metabolic pathways - Fusarium graminearum; fgr01110 Biosynthesis of secondary metabolites - Fusarium graminearum; fgr01130 Biosynthesis of antibiotics - Fusarium graminearum; fgr01200 Carbon metabolism - Fusarium graminearum; fgr01210 2-Oxocarboxylic acid me…	IPR016142;	Citrate synthase-like, large alpha subdomain;
I1RCU4	426	1.887	Up	K	Plasma membrane ATPase OS=Gibberella zeae (strain PH-1 / ATCC MYA-4620 / FGSC 9075 / NRRL 31084) OX=229533 GN=FG01425.1 PE=3 SV=1	FG01425.1	1	4.04108e-08	114.72	GIDAIDK(1)AFLK	2	-1.0838	2	1.417	0.751	plasma membrane	GO:0009116 nucleoside metabolic process; GO:0042278 purine nucleoside metabolic process; GO:0009167 purine ribonucleoside monophosphate metabolic process; GO:0009117 nucleotide metabolic process; GO:0044699 single-organism process; GO:0009058 biosynthetic process; GO:0009163 nucleoside biosynthetic process; GO:0046129 purine ribonucleoside biosynthetic process; GO:0009156 ribonucleoside monophosp…	GO:0031224 intrinsic component of membrane; GO:0016020 membrane; GO:0016021 integral component of membrane; GO:0044425 membrane part;	GO:0042625 ATPase coupled ion transmembrane transporter activity; GO:1901265 nucleoside phosphate binding; GO:0015399 primary active transmembrane transporter activity; GO:0022892 substrate-specific transporter activity; GO:0016817 hydrolase activity, acting on acid anhydrides; GO:0015077 monovalent inorganic cation transmembrane transporter activity; GO:0016787 hydrolase activity; GO:0015078 hyd…	K01535	PMA1, PMA2; H+-transporting ATPase [EC:3.6.3.6]	fgr00190 Oxidative phosphorylation - Fusarium graminearum; fgr01100 Metabolic pathways - Fusarium graminearum;	IPR023298; IPR004014; IPR008250; IPR023299; IPR023214;	P-type ATPase, transmembrane domain; Cation-transporting P-type ATPase, N-terminal; P-type ATPase, A domain; P-type ATPase, cytoplasmic domain N; HAD-like domain;
I1RCU4	181	1.326	Up	K	Plasma membrane ATPase OS=Gibberella zeae (strain PH-1 / ATCC MYA-4620 / FGSC 9075 / NRRL 31084) OX=229533 GN=FG01425.1 PE=3 SV=1	FG01425.1	1	0.000591229	91.313	TLALK(1)AVVLR	2	-0.43831	1	1.005	0.758	plasma membrane	GO:0009116 nucleoside metabolic process; GO:0042278 purine nucleoside metabolic process; GO:0009167 purine ribonucleoside monophosphate metabolic process; GO:0009117 nucleotide metabolic process; GO:0044699 single-organism process; GO:0009058 biosynthetic process; GO:0009163 nucleoside biosynthetic process; GO:0046129 purine ribonucleoside biosynthetic process; GO:0009156 ribonucleoside monophosp…	GO:0031224 intrinsic component of membrane; GO:0016020 membrane; GO:0016021 integral component of membrane; GO:0044425 membrane part;	GO:0042625 ATPase coupled ion transmembrane transporter activity; GO:1901265 nucleoside phosphate binding; GO:0015399 primary active transmembrane transporter activity; GO:0022892 substrate-specific transporter activity; GO:0016817 hydrolase activity, acting on acid anhydrides; GO:0015077 monovalent inorganic cation transmembrane transporter activity; GO:0016787 hydrolase activity; GO:0015078 hyd…	K01535	PMA1, PMA2; H+-transporting ATPase [EC:3.6.3.6]	fgr00190 Oxidative phosphorylation - Fusarium graminearum; fgr01100 Metabolic pathways - Fusarium graminearum;	IPR023298; IPR004014; IPR008250; IPR023299; IPR023214;	P-type ATPase, transmembrane domain; Cation-transporting P-type ATPase, N-terminal; P-type ATPase, A domain; P-type ATPase, cytoplasmic domain N; HAD-like domain;
I1RCU4	458	1.508	Up	K	Plasma membrane ATPase OS=Gibberella zeae (strain PH-1 / ATCC MYA-4620 / FGSC 9075 / NRRL 31084) OX=229533 GN=FG01425.1 PE=3 SV=1	FG01425.1	1	0.000958217	67.887	VLDFHPFDPVSK(1)K	4	-0.54699	2	1.256	0.833	plasma membrane	GO:0009116 nucleoside metabolic process; GO:0042278 purine nucleoside metabolic process; GO:0009167 purine ribonucleoside monophosphate metabolic process; GO:0009117 nucleotide metabolic process; GO:0044699 single-organism process; GO:0009058 biosynthetic process; GO:0009163 nucleoside biosynthetic process; GO:0046129 purine ribonucleoside biosynthetic process; GO:0009156 ribonucleoside monophosp…	GO:0031224 intrinsic component of membrane; GO:0016020 membrane; GO:0016021 integral component of membrane; GO:0044425 membrane part;	GO:0042625 ATPase coupled ion transmembrane transporter activity; GO:1901265 nucleoside phosphate binding; GO:0015399 primary active transmembrane transporter activity; GO:0022892 substrate-specific transporter activity; GO:0016817 hydrolase activity, acting on acid anhydrides; GO:0015077 monovalent inorganic cation transmembrane transporter activity; GO:0016787 hydrolase activity; GO:0015078 hyd…	K01535	PMA1, PMA2; H+-transporting ATPase [EC:3.6.3.6]	fgr00190 Oxidative phosphorylation - Fusarium graminearum; fgr01100 Metabolic pathways - Fusarium graminearum;	IPR023298; IPR004014; IPR008250; IPR023299; IPR023214;	P-type ATPase, transmembrane domain; Cation-transporting P-type ATPase, N-terminal; P-type ATPase, A domain; P-type ATPase, cytoplasmic domain N; HAD-like domain;
I1RCU4	430	1.85	Up	K	Plasma membrane ATPase OS=Gibberella zeae (strain PH-1 / ATCC MYA-4620 / FGSC 9075 / NRRL 31084) OX=229533 GN=FG01425.1 PE=3 SV=1	FG01425.1	1	0.00221426	107.43	AFLK(1)ALK	2	-0.024743	1	1.352	0.731	plasma membrane	GO:0009116 nucleoside metabolic process; GO:0042278 purine nucleoside metabolic process; GO:0009167 purine ribonucleoside monophosphate metabolic process; GO:0009117 nucleotide metabolic process; GO:0044699 single-organism process; GO:0009058 biosynthetic process; GO:0009163 nucleoside biosynthetic process; GO:0046129 purine ribonucleoside biosynthetic process; GO:0009156 ribonucleoside monophosp…	GO:0031224 intrinsic component of membrane; GO:0016020 membrane; GO:0016021 integral component of membrane; GO:0044425 membrane part;	GO:0042625 ATPase coupled ion transmembrane transporter activity; GO:1901265 nucleoside phosphate binding; GO:0015399 primary active transmembrane transporter activity; GO:0022892 substrate-specific transporter activity; GO:0016817 hydrolase activity, acting on acid anhydrides; GO:0015077 monovalent inorganic cation transmembrane transporter activity; GO:0016787 hydrolase activity; GO:0015078 hyd…	K01535	PMA1, PMA2; H+-transporting ATPase [EC:3.6.3.6]	fgr00190 Oxidative phosphorylation - Fusarium graminearum; fgr01100 Metabolic pathways - Fusarium graminearum;	IPR023298; IPR004014; IPR008250; IPR023299; IPR023214;	P-type ATPase, transmembrane domain; Cation-transporting P-type ATPase, N-terminal; P-type ATPase, A domain; P-type ATPase, cytoplasmic domain N; HAD-like domain;
I1RCU4	439	1.6	Up	K	Plasma membrane ATPase OS=Gibberella zeae (strain PH-1 / ATCC MYA-4620 / FGSC 9075 / NRRL 31084) OX=229533 GN=FG01425.1 PE=3 SV=1	FG01425.1	1	0.0112219	80.438	AK(1)GVLSK	3	-0.21823	2	1.298	0.811	plasma membrane	GO:0009116 nucleoside metabolic process; GO:0042278 purine nucleoside metabolic process; GO:0009167 purine ribonucleoside monophosphate metabolic process; GO:0009117 nucleotide metabolic process; GO:0044699 single-organism process; GO:0009058 biosynthetic process; GO:0009163 nucleoside biosynthetic process; GO:0046129 purine ribonucleoside biosynthetic process; GO:0009156 ribonucleoside monophosp…	GO:0031224 intrinsic component of membrane; GO:0016020 membrane; GO:0016021 integral component of membrane; GO:0044425 membrane part;	GO:0042625 ATPase coupled ion transmembrane transporter activity; GO:1901265 nucleoside phosphate binding; GO:0015399 primary active transmembrane transporter activity; GO:0022892 substrate-specific transporter activity; GO:0016817 hydrolase activity, acting on acid anhydrides; GO:0015077 monovalent inorganic cation transmembrane transporter activity; GO:0016787 hydrolase activity; GO:0015078 hyd…	K01535	PMA1, PMA2; H+-transporting ATPase [EC:3.6.3.6]	fgr00190 Oxidative phosphorylation - Fusarium graminearum; fgr01100 Metabolic pathways - Fusarium graminearum;	IPR023298; IPR004014; IPR008250; IPR023299; IPR023214;	P-type ATPase, transmembrane domain; Cation-transporting P-type ATPase, N-terminal; P-type ATPase, A domain; P-type ATPase, cytoplasmic domain N; HAD-like domain;
I1RCU4	419	1.527	Up	K	Plasma membrane ATPase OS=Gibberella zeae (strain PH-1 / ATCC MYA-4620 / FGSC 9075 / NRRL 31084) OX=229533 GN=FG01425.1 PE=3 SV=1	FG01425.1	1	0.00722991	82.417	K(1)GIDAIDK	3	1.1196	2	1.266	0.829	plasma membrane	GO:0009116 nucleoside metabolic process; GO:0042278 purine nucleoside metabolic process; GO:0009167 purine ribonucleoside monophosphate metabolic process; GO:0009117 nucleotide metabolic process; GO:0044699 single-organism process; GO:0009058 biosynthetic process; GO:0009163 nucleoside biosynthetic process; GO:0046129 purine ribonucleoside biosynthetic process; GO:0009156 ribonucleoside monophosp…	GO:0031224 intrinsic component of membrane; GO:0016020 membrane; GO:0016021 integral component of membrane; GO:0044425 membrane part;	GO:0042625 ATPase coupled ion transmembrane transporter activity; GO:1901265 nucleoside phosphate binding; GO:0015399 primary active transmembrane transporter activity; GO:0022892 substrate-specific transporter activity; GO:0016817 hydrolase activity, acting on acid anhydrides; GO:0015077 monovalent inorganic cation transmembrane transporter activity; GO:0016787 hydrolase activity; GO:0015078 hyd…	K01535	PMA1, PMA2; H+-transporting ATPase [EC:3.6.3.6]	fgr00190 Oxidative phosphorylation - Fusarium graminearum; fgr01100 Metabolic pathways - Fusarium graminearum;	IPR023298; IPR004014; IPR008250; IPR023299; IPR023214;	P-type ATPase, transmembrane domain; Cation-transporting P-type ATPase, N-terminal; P-type ATPase, A domain; P-type ATPase, cytoplasmic domain N; HAD-like domain;
I1RCU4	444	1.833	Up	K	Plasma membrane ATPase OS=Gibberella zeae (strain PH-1 / ATCC MYA-4620 / FGSC 9075 / NRRL 31084) OX=229533 GN=FG01425.1 PE=3 SV=1	FG01425.1	1	0.000981555	120.46	GVLSK(1)YK	3	-1.2244	2	1.408	0.768	plasma membrane	GO:0009116 nucleoside metabolic process; GO:0042278 purine nucleoside metabolic process; GO:0009167 purine ribonucleoside monophosphate metabolic process; GO:0009117 nucleotide metabolic process; GO:0044699 single-organism process; GO:0009058 biosynthetic process; GO:0009163 nucleoside biosynthetic process; GO:0046129 purine ribonucleoside biosynthetic process; GO:0009156 ribonucleoside monophosp…	GO:0031224 intrinsic component of membrane; GO:0016020 membrane; GO:0016021 integral component of membrane; GO:0044425 membrane part;	GO:0042625 ATPase coupled ion transmembrane transporter activity; GO:1901265 nucleoside phosphate binding; GO:0015399 primary active transmembrane transporter activity; GO:0022892 substrate-specific transporter activity; GO:0016817 hydrolase activity, acting on acid anhydrides; GO:0015077 monovalent inorganic cation transmembrane transporter activity; GO:0016787 hydrolase activity; GO:0015078 hyd…	K01535	PMA1, PMA2; H+-transporting ATPase [EC:3.6.3.6]	fgr00190 Oxidative phosphorylation - Fusarium graminearum; fgr01100 Metabolic pathways - Fusarium graminearum;	IPR023298; IPR004014; IPR008250; IPR023299; IPR023214;	P-type ATPase, transmembrane domain; Cation-transporting P-type ATPase, N-terminal; P-type ATPase, A domain; P-type ATPase, cytoplasmic domain N; HAD-like domain;
I1RCU4	433	1.862	Up	K	Plasma membrane ATPase OS=Gibberella zeae (strain PH-1 / ATCC MYA-4620 / FGSC 9075 / NRRL 31084) OX=229533 GN=FG01425.1 PE=3 SV=1	FG01425.1	1	0.0150848	76.035	ALK(1)FYPR	2	0.16239	1	1.415	0.76	plasma membrane	GO:0009116 nucleoside metabolic process; GO:0042278 purine nucleoside metabolic process; GO:0009167 purine ribonucleoside monophosphate metabolic process; GO:0009117 nucleotide metabolic process; GO:0044699 single-organism process; GO:0009058 biosynthetic process; GO:0009163 nucleoside biosynthetic process; GO:0046129 purine ribonucleoside biosynthetic process; GO:0009156 ribonucleoside monophosp…	GO:0031224 intrinsic component of membrane; GO:0016020 membrane; GO:0016021 integral component of membrane; GO:0044425 membrane part;	GO:0042625 ATPase coupled ion transmembrane transporter activity; GO:1901265 nucleoside phosphate binding; GO:0015399 primary active transmembrane transporter activity; GO:0022892 substrate-specific transporter activity; GO:0016817 hydrolase activity, acting on acid anhydrides; GO:0015077 monovalent inorganic cation transmembrane transporter activity; GO:0016787 hydrolase activity; GO:0015078 hyd…	K01535	PMA1, PMA2; H+-transporting ATPase [EC:3.6.3.6]	fgr00190 Oxidative phosphorylation - Fusarium graminearum; fgr01100 Metabolic pathways - Fusarium graminearum;	IPR023298; IPR004014; IPR008250; IPR023299; IPR023214;	P-type ATPase, transmembrane domain; Cation-transporting P-type ATPase, N-terminal; P-type ATPase, A domain; P-type ATPase, cytoplasmic domain N; HAD-like domain;
I1RD22	123	0.735	Down	K	40S ribosomal protein S2 OS=Gibberella zeae OX=5518 GN=FGRA07_04340 PE=3 SV=1	FG01509.1	1	0.000406451	98.407	TSK(1)EVATAIR	2	-1.4079	1	0.885	1.204	cytoplasm	GO:0050658 RNA transport; GO:0044085 cellular component biogenesis; GO:0065008 regulation of biological quality; GO:0022613 ribonucleoprotein complex biogenesis; GO:0032270 positive regulation of cellular protein metabolic process; GO:0006518 peptide metabolic process; GO:0051029 rRNA transport; GO:0010608 posttranscriptional regulation of gene expression; GO:0009891 positive regulation of biosyn…	GO:0005840 ribosome; GO:0043229 intracellular organelle; GO:0043232 intracellular non-membrane-bounded organelle; GO:0015935 small ribosomal subunit; GO:0044446 intracellular organelle part; GO:0005737 cytoplasm; GO:0032991 macromolecular complex; GO:0044424 intracellular part; GO:0005829 cytosol; GO:0005623 cell; GO:0044422 organelle part; GO:0030684 preribosome; GO:0043228 non-membrane-bounded …	GO:0097159 organic cyclic compound binding; GO:1901363 heterocyclic compound binding; GO:0003723 RNA binding; GO:0005488 binding; GO:0003676 nucleic acid binding; GO:0070181 small ribosomal subunit rRNA binding; GO:0003735 structural constituent of ribosome; GO:0005198 structural molecule activity; GO:0019843 rRNA binding;	K02981	RP-S2e, RPS2; small subunit ribosomal protein S2e	fgr03010 Ribosome - Fusarium graminearum;	IPR014720; IPR005324; IPR020568; IPR014721; IPR013810;	Double-stranded RNA-binding domain; Ribosomal protein S5, C-terminal; Ribosomal protein S5 domain 2-type fold; Ribosomal protein S5 domain 2-type fold, subgroup; Ribosomal protein S5, N-terminal;
I1RD22	165	1.357	Up	K	40S ribosomal protein S2 OS=Gibberella zeae OX=5518 GN=FGRA07_04340 PE=3 SV=1	FG01509.1	1	6.07062e-06	124.38	ESGK(1)CGSVTVR	2	-0.082899	1	1.216	0.896	cytoplasm	GO:0050658 RNA transport; GO:0044085 cellular component biogenesis; GO:0065008 regulation of biological quality; GO:0022613 ribonucleoprotein complex biogenesis; GO:0032270 positive regulation of cellular protein metabolic process; GO:0006518 peptide metabolic process; GO:0051029 rRNA transport; GO:0010608 posttranscriptional regulation of gene expression; GO:0009891 positive regulation of biosyn…	GO:0005840 ribosome; GO:0043229 intracellular organelle; GO:0043232 intracellular non-membrane-bounded organelle; GO:0015935 small ribosomal subunit; GO:0044446 intracellular organelle part; GO:0005737 cytoplasm; GO:0032991 macromolecular complex; GO:0044424 intracellular part; GO:0005829 cytosol; GO:0005623 cell; GO:0044422 organelle part; GO:0030684 preribosome; GO:0043228 non-membrane-bounded …	GO:0097159 organic cyclic compound binding; GO:1901363 heterocyclic compound binding; GO:0003723 RNA binding; GO:0005488 binding; GO:0003676 nucleic acid binding; GO:0070181 small ribosomal subunit rRNA binding; GO:0003735 structural constituent of ribosome; GO:0005198 structural molecule activity; GO:0019843 rRNA binding;	K02981	RP-S2e, RPS2; small subunit ribosomal protein S2e	fgr03010 Ribosome - Fusarium graminearum;	IPR014720; IPR005324; IPR020568; IPR014721; IPR013810;	Double-stranded RNA-binding domain; Ribosomal protein S5, C-terminal; Ribosomal protein S5 domain 2-type fold; Ribosomal protein S5 domain 2-type fold, subgroup; Ribosomal protein S5, N-terminal;
I1RD35	159	1.317	Up	K	NAD(P)H-dependent D-xylose reductase xyl1 OS=Fusarium culmorum OX=5516 GN=FCULG_00004253 PE=4 SV=1	FG01523.1	1	6.62466e-14	150.69	ATNQETWEGMEDLVEK(1)GLAK	3	-0.25711	1	1.235	0.938	cytoplasm	GO:0044699 single-organism process; GO:0008152 metabolic process; GO:0055114 oxidation-reduction process; GO:0044710 single-organism metabolic process;		GO:0003824 catalytic activity; GO:0016491 oxidoreductase activity;	K17743	XR; D-xylose reductase [EC:1.1.1.307]	fgr00040 Pentose and glucuronate interconversions - Fusarium graminearum; fgr01100 Metabolic pathways - Fusarium graminearum;	IPR023210;	NADP-dependent oxidoreductase domain;
I1RD80	404	2.183	Up	K	Glutamate decarboxylase OS=Gibberella zeae (strain PH-1 / ATCC MYA-4620 / FGSC 9075 / NRRL 31084) OX=229533 GN=FG01572.1 PE=3 SV=1	FG01572.1	1	0.051944	40.103	LGK(1)HGYR	3	-0.085842	1	1.432	0.656	cytoskeleton	GO:0009064 glutamine family amino acid metabolic process; GO:0043648 dicarboxylic acid metabolic process; GO:0044281 small molecule metabolic process; GO:0044763 single-organism cellular process; GO:0006807 nitrogen compound metabolic process; GO:0044699 single-organism process; GO:1901605 alpha-amino acid metabolic process; GO:0044238 primary metabolic process; GO:0044237 cellular metabolic proc…		GO:0097159 organic cyclic compound binding; GO:1901363 heterocyclic compound binding; GO:0004351 glutamate decarboxylase activity; GO:0003824 catalytic activity; GO:0005488 binding; GO:0016830 carbon-carbon lyase activity; GO:0043167 ion binding; GO:0016831 carboxy-lyase activity; GO:0016829 lyase activity; GO:0043168 anion binding; GO:0048037 cofactor binding; GO:0030170 pyridoxal phosphate bind…	K01580	E4.1.1.15, gadB, gadA, GAD; glutamate decarboxylase [EC:4.1.1.15]	fgr00250 Alanine, aspartate and glutamate metabolism - Fusarium graminearum; fgr00410 beta-Alanine metabolism - Fusarium graminearum; fgr00430 Taurine and hypotaurine metabolism - Fusarium graminearum; fgr00650 Butanoate metabolism - Fusarium graminearum; fgr01100 Metabolic pathways - Fusarium graminearum; fgr01110 Biosynthesis of secondary metabolites - Fusarium graminearum;	IPR015424; IPR015422; IPR015421;	Pyridoxal phosphate-dependent transferase; Pyridoxal phosphate-dependent transferase, major region, subdomain 2; Pyridoxal phosphate-dependent transferase, major region, subdomain 1;
I1RD82	326	3.119	Up	K	Autophagy-related protein 27 OS=Gibberella zeae (strain PH-1 / ATCC MYA-4620 / FGSC 9075 / NRRL 31084) OX=229533 GN=ATG27 PE=3 SV=1	ATG27	1	7.64245e-07	160.22	DIPYLLK(1)DFIR	2	0.14668	1	2.221	0.712	extracellular		GO:0031224 intrinsic component of membrane; GO:0016020 membrane; GO:0016021 integral component of membrane; GO:0044425 membrane part;		K21141	ATG27; autophagy-related protein 27	fgr04138 Autophagy - yeast - Fusarium graminearum;	IPR009011;	Mannose-6-phosphate receptor binding domain;
I1RD82	79	1.352	Up	K	Autophagy-related protein 27 OS=Gibberella zeae (strain PH-1 / ATCC MYA-4620 / FGSC 9075 / NRRL 31084) OX=229533 GN=ATG27 PE=3 SV=1	ATG27	1	4.30192e-05	94.023	SGGSK(1)SECPNGTR	2	-0.028073	1	1.298	0.96	extracellular		GO:0031224 intrinsic component of membrane; GO:0016020 membrane; GO:0016021 integral component of membrane; GO:0044425 membrane part;		K21141	ATG27; autophagy-related protein 27	fgr04138 Autophagy - yeast - Fusarium graminearum;	IPR009011;	Mannose-6-phosphate receptor binding domain;
I1RDH6	71	0.43	Down	K	4-amino-5-hydroxymethyl-2-methylpyrimidine phosphate synthase OS=Fusarium culmorum OX=5516 GN=FCULG_00004416 PE=4 SV=1	FG01672.1	1	0.0242783	44.639	AMIHTLAAK(1)AR	3	0.55908	1	0.885	2.056	cytoplasm	GO:0009110 vitamin biosynthetic process; GO:0006725 cellular aromatic compound metabolic process; GO:0044699 single-organism process; GO:0009058 biosynthetic process; GO:0042724 thiamine-containing compound biosynthetic process; GO:1901566 organonitrogen compound biosynthetic process; GO:0006772 thiamine metabolic process; GO:0044237 cellular metabolic process; GO:0044272 sulfur compound biosynth…			K18278	THI5; pyrimidine precursor biosynthesis enzyme	fgr00730 Thiamine metabolism - Fusarium graminearum; fgr01100 Metabolic pathways - Fusarium graminearum;	IPR015168;	SsuA/THI5-like;
I1RDV8	72	1.626	Up	K	Methylmalonate-semialdehyde dehydrogenase OS=Gibberella zeae OX=5518 GN=FGRA07_00104 PE=4 SV=1	FG01826.1	1	0.0245193	46.73	SAK(1)AAFPGWK	3	0.14336	1	1.286	0.791	cytoplasm	GO:0044699 single-organism process; GO:0008152 metabolic process; GO:0055114 oxidation-reduction process; GO:0044710 single-organism metabolic process;		GO:0016620 oxidoreductase activity, acting on the aldehyde or oxo group of donors, NAD or NADP as acceptor; GO:0004491 methylmalonate-semialdehyde dehydrogenase (acylating) activity; GO:0003824 catalytic activity; GO:0016491 oxidoreductase activity; GO:0016903 oxidoreductase activity, acting on the aldehyde or oxo group of donors;	K00140	mmsA, iolA, ALDH6A1; malonate-semialdehyde dehydrogenase (acetylating) / methylmalonate-semialdehyde dehydrogenase [EC:1.2.1.18 1.2.1.27]	fgr00280 Valine, leucine and isoleucine degradation - Fusarium graminearum; fgr00410 beta-Alanine metabolism - Fusarium graminearum; fgr00562 Inositol phosphate metabolism - Fusarium graminearum; fgr00640 Propanoate metabolism - Fusarium graminearum; fgr01100 Metabolic pathways - Fusarium graminearum; fgr01200 Carbon metabolism - Fusarium graminearum;	IPR016161; IPR015590; IPR016162; IPR016163;	Aldehyde/histidinol dehydrogenase; Aldehyde dehydrogenase domain; Aldehyde dehydrogenase N-terminal domain; Aldehyde dehydrogenase, C-terminal;
I1RDV8	325	1.399	Up	K	Methylmalonate-semialdehyde dehydrogenase OS=Gibberella zeae OX=5518 GN=FGRA07_00104 PE=4 SV=1	FG01826.1	1	0.000646251	71.879	AK(1)NHVAGSGFDSK	3	0.5433	1	1.323	0.946	cytoplasm	GO:0044699 single-organism process; GO:0008152 metabolic process; GO:0055114 oxidation-reduction process; GO:0044710 single-organism metabolic process;		GO:0016620 oxidoreductase activity, acting on the aldehyde or oxo group of donors, NAD or NADP as acceptor; GO:0004491 methylmalonate-semialdehyde dehydrogenase (acylating) activity; GO:0003824 catalytic activity; GO:0016491 oxidoreductase activity; GO:0016903 oxidoreductase activity, acting on the aldehyde or oxo group of donors;	K00140	mmsA, iolA, ALDH6A1; malonate-semialdehyde dehydrogenase (acetylating) / methylmalonate-semialdehyde dehydrogenase [EC:1.2.1.18 1.2.1.27]	fgr00280 Valine, leucine and isoleucine degradation - Fusarium graminearum; fgr00410 beta-Alanine metabolism - Fusarium graminearum; fgr00562 Inositol phosphate metabolism - Fusarium graminearum; fgr00640 Propanoate metabolism - Fusarium graminearum; fgr01100 Metabolic pathways - Fusarium graminearum; fgr01200 Carbon metabolism - Fusarium graminearum;	IPR016161; IPR015590; IPR016162; IPR016163;	Aldehyde/histidinol dehydrogenase; Aldehyde dehydrogenase domain; Aldehyde dehydrogenase N-terminal domain; Aldehyde dehydrogenase, C-terminal;
I1RE15	217	1.327	Up	K	Clathrin light chain OS=Gibberella zeae (strain PH-1 / ATCC MYA-4620 / FGSC 9075 / NRRL 31084) OX=229533 GN=FGRAMPH1_01T04563 PE=3 SV=1	FGRAMPH1_01T04563	1	0.0100192	60.255	GGASGSGK(1)ER	2	-0.017184	1	1.271	0.958	cytoplasm,nucleus	GO:0046907 intracellular transport; GO:0016192 vesicle-mediated transport; GO:0071702 organic substance transport; GO:0015031 protein transport; GO:0051641 cellular localization; GO:0051234 establishment of localization; GO:0006810 transport; GO:0045184 establishment of protein localization; GO:0070727 cellular macromolecule localization; GO:0051649 establishment of localization in cell; GO:00068…	GO:0030658 transport vesicle membrane; GO:0016020 membrane; GO:0030130 clathrin coat of trans-Golgi network vesicle; GO:0031410 cytoplasmic vesicle; GO:0031090 organelle membrane; GO:0071944 cell periphery; GO:0098796 membrane protein complex; GO:0005737 cytoplasm; GO:0031982 vesicle; GO:0030660 Golgi-associated vesicle membrane; GO:0044433 cytoplasmic vesicle part; GO:0032991 macromolecular comp…	GO:0005198 structural molecule activity;
I1RE15	232	1.822	Up	K	Clathrin light chain OS=Gibberella zeae (strain PH-1 / ATCC MYA-4620 / FGSC 9075 / NRRL 31084) OX=229533 GN=FGRAMPH1_01T04563 PE=3 SV=1	FGRAMPH1_01T04563	0.962704	0.00231144	72.29	K(0.037)DEK(0.963)APGATGY	2	-0.070476	1	0.705	0.387	cytoplasm,nucleus	GO:0046907 intracellular transport; GO:0016192 vesicle-mediated transport; GO:0071702 organic substance transport; GO:0015031 protein transport; GO:0051641 cellular localization; GO:0051234 establishment of localization; GO:0006810 transport; GO:0045184 establishment of protein localization; GO:0070727 cellular macromolecule localization; GO:0051649 establishment of localization in cell; GO:00068…	GO:0030658 transport vesicle membrane; GO:0016020 membrane; GO:0030130 clathrin coat of trans-Golgi network vesicle; GO:0031410 cytoplasmic vesicle; GO:0031090 organelle membrane; GO:0071944 cell periphery; GO:0098796 membrane protein complex; GO:0005737 cytoplasm; GO:0031982 vesicle; GO:0030660 Golgi-associated vesicle membrane; GO:0044433 cytoplasmic vesicle part; GO:0032991 macromolecular comp…	GO:0005198 structural molecule activity;
I1RE39	39	1.517	Up	K	Nadh dehydrogenase ubiquinone fe-s 5 OS=Fusarium sporotrichioides OX=5514 GN=FSPOR_7999 PE=4 SV=1	FG01912.1	1	0.000227248	74.296	K(1)CGLVLEDYYECLHHK	4	-0.44187	1	1.396	0.92	cytoplasm				K03938	NDUFS5; NADH dehydrogenase (ubiquinone) Fe-S protein 5	fgr00190 Oxidative phosphorylation - Fusarium graminearum; fgr01100 Metabolic pathways - Fusarium graminearum;
I1RE67	64	0.769	Down	K	Potassium voltage-dependent transporter OS=Colletotrichum fructicola (strain Nara gc5) OX=1213859 GN=CGGC5_2050 PE=4 SV=1	FG01943.1	1	7.52203e-09	131.79	GVLLDK(1)AAVLHYAR	3	-0.079193	1	0.981	1.276	nucleus							IPR013655; IPR000014;	PAS fold-3; PAS domain;
[truncated: 683 more rows]
