# Supplementary material for: Quantitative multiplexed proteomics analysis reveals reshaping of the lysine 2-hydroxyisobutyrylome in Fusarium graminearum by tebuconazole
Source: BMC Genomics. 2022 Feb 18;23:145. doi: 10.1186/s12864-022-08372-4 (PMC8855566; doi:10.1186/s12864-022-08372-4)
Supplement: Supplementary file 7 — Additional file 7: Table S7. The GO enrichment analysis of tebuconazole-affected Khib proteins (TAKPs) in F. graminearum. [file 12864_2022_8372_MOESM7_ESM.xlsx]

## Sheet: Legend
Table S7: The GO enrichment analysis of tebuconazole affacted Khib proteins (TAKPs) in F. graminearum.
UP GO2Protein: Upregulated Khib proteins
Down GO2Proteins: Downregulated Khib proteins
All GO2Protein: All the tebuconazole affacted Khib proteins

## Sheet: Up GO2Protein
GO Terms Level 1	GO Terms ID	GO Terms Level	GO Terms Description	Fisher's exact test P value	Protein accession	Position	Ratio	Regulated Type	Amino acid	Protein description	Gene name	Localization probability	PEP	Score	Modified sequence	Charge	Mass error [ppm]	MS/MS Count	TEC	TEC_CK
Cellular Component	GO:0000329	12	fungal-type vacuole membrane	0.216045	I1RNM7	60	1.498	Up	K	Succinate dehydrogenase [ubiquinone] iron-sulfur subunit, mitochondrial OS=Gibberella zeae (strain PH-1 / ATCC MYA-4620 / FGSC 9075 / NRRL 31084) OX=229533 GN=FG05610.1 PE=3 SV=1	FG05610.1	1	6.275e-06	129.34	WNPDTPSEK(1)PR	2	-0.17946	1	1.237	0.826
Cellular Component	GO:0000329	12	fungal-type vacuole membrane	0.216045	I1RNM7	235	1.315	Up	K	Succinate dehydrogenase [ubiquinone] iron-sulfur subunit, mitochondrial OS=Gibberella zeae (strain PH-1 / ATCC MYA-4620 / FGSC 9075 / NRRL 31084) OX=229533 GN=FG05610.1 PE=3 SV=1	FG05610.1	1	0.000359692	87.719	K(1)QNLENSMSLYR	2	0.15457	2	1.295	0.985
Cellular Component	GO:0000329	12	fungal-type vacuole membrane	0.216045	I1RNM7	153	1.37	Up	K	Succinate dehydrogenase [ubiquinone] iron-sulfur subunit, mitochondrial OS=Gibberella zeae (strain PH-1 / ATCC MYA-4620 / FGSC 9075 / NRRL 31084) OX=229533 GN=FG05610.1 PE=3 SV=1	FG05610.1	1	4.48038e-10	155.08	DLVPDLTHFYK(1)QYK	3	0.70704	1	1.343	0.98
Cellular Component	GO:0000329	12	fungal-type vacuole membrane	0.216045	I1RY25	90	1.306	Up	K	Niemann-Pick type C-related protein 1 OS=Fusarium culmorum OX=5516 GN=FCULG_00010532 PE=4 SV=1	FG09254.1	1	6.47166e-06	89.911	TGPVCCTLDQVK(1)SLK	3	0.80022	1	1.277	0.978
Cellular Component	GO:0000329	12	fungal-type vacuole membrane	0.216045	I1RY25	167	1.51	Up	K	Niemann-Pick type C-related protein 1 OS=Fusarium culmorum OX=5516 GN=FCULG_00010532 PE=4 SV=1	FG09254.1	1	0.000688931	92.792	EVK(1)FGGANSR	2	-0.51189	1	1.348	0.893
Cellular Component	GO:0000329	12	fungal-type vacuole membrane	0.216045	I1RWC9	104	1.846	Up	K	V-type proton ATPase subunit E OS=Fusarium culmorum OX=5516 GN=FCULG_00002306 PE=3 SV=1	FG08593.1	1	0.013246	80.438	K(1)LAEGAK	2	-0.22293	3	1.486	0.805
Cellular Component	GO:0000329	12	fungal-type vacuole membrane	0.216045	I1RWC9	149	1.883	Up	K	V-type proton ATPase subunit E OS=Fusarium culmorum OX=5516 GN=FCULG_00002306 PE=3 SV=1	FG08593.1	1	0.00617615	83.869	K(1)AIEEAAK	2	-0.21663	1	1.448	0.769
Cellular Component	GO:0000329	12	fungal-type vacuole membrane	0.216045	I1RWC9	156	1.645	Up	K	V-type proton ATPase subunit E OS=Fusarium culmorum OX=5516 GN=FCULG_00002306 PE=3 SV=1	FG08593.1	0.988976	0.000400972	84.169	AIEEAAK(0.989)DFK(0.011)K	3	-0.34879	1	1.349	0.82
Cellular Component	GO:0000329	12	fungal-type vacuole membrane	0.216045	I1RWC9	141	1.666	Up	K	V-type proton ATPase subunit E OS=Fusarium culmorum OX=5516 GN=FCULG_00002306 PE=3 SV=1	FG08593.1	0.874325	0.0309724	54.539	K(0.874)K(0.126)DYDVVK	3	0.77527	3	1.356	0.814
Cellular Component	GO:0000329	12	fungal-type vacuole membrane	0.216045	I1RWC9	114	1.874	Up	K	V-type proton ATPase subunit E OS=Fusarium culmorum OX=5516 GN=FCULG_00002306 PE=3 SV=1	FG08593.1	0.99815	0.00662055	84.498	DK(0.002)AK(0.998)YQK	3	-0.36042	1	1.533	0.818
Cellular Component	GO:0000329	12	fungal-type vacuole membrane	0.216045	I1RWC9	110	1.848	Up	K	V-type proton ATPase subunit E OS=Fusarium culmorum OX=5516 GN=FCULG_00002306 PE=3 SV=1	FG08593.1	1	0.000381697	105.46	LAEGAK(1)DK	2	-0.42916	4	1.528	0.827
Cellular Component	GO:0044815	3	DNA packaging complex	0.103578	V6R3L4	92	1.739	Up	K	Histone H4 OS=Gibberella zeae (strain PH-1 / ATCC MYA-4620 / FGSC 9075 / NRRL 31084) OX=229533 GN=FG04289.1 PE=3 SV=1	FG04289.1	1	3.68157e-11	202.61	TVTSLDVVYALK(1)R	2	0.39583	3	1.2	0.69
Cellular Component	GO:0044815	3	DNA packaging complex	0.103578	V6R3L4	60	1.622	Up	K	Histone H4 OS=Gibberella zeae (strain PH-1 / ATCC MYA-4620 / FGSC 9075 / NRRL 31084) OX=229533 GN=FG04289.1 PE=3 SV=1	FG04289.1	1	5.75821e-07	156.81	GVLK(1)TFLEGVIR	3	-1.0409	7	1.257	0.775
Cellular Component	GO:0044815	3	DNA packaging complex	0.103578	V6R3L4	9	1.699	Up	K	Histone H4 OS=Gibberella zeae (strain PH-1 / ATCC MYA-4620 / FGSC 9075 / NRRL 31084) OX=229533 GN=FG04289.1 PE=3 SV=1	FG04289.1	1	0.0172062	73.616	GGK(1)GLGK	2	-0.097329	2	1.403	0.826
Cellular Component	GO:0044815	3	DNA packaging complex	0.103578	V6R3L4	80	3.668	Up	K	Histone H4 OS=Gibberella zeae (strain PH-1 / ATCC MYA-4620 / FGSC 9075 / NRRL 31084) OX=229533 GN=FG04289.1 PE=3 SV=1	FG04289.1	1	6.87011e-07	127.71	K(1)TVTSLDVVYALK	3	-0.25467	3	1.57	0.428
Cellular Component	GO:0044815	3	DNA packaging complex	0.103578	V6R3L4	78	2.131	Up	K	Histone H4 OS=Gibberella zeae (strain PH-1 / ATCC MYA-4620 / FGSC 9075 / NRRL 31084) OX=229533 GN=FG04289.1 PE=3 SV=1	FG04289.1	1	1.21038e-07	178.71	DAVTYTEHAK(1)R	3	0.40652	6	1.402	0.658
Cellular Component	GO:0044815	3	DNA packaging complex	0.103578	Q4IER8	24	1.412	Up	K	Histone H3 OS=Gibberella zeae (strain PH-1 / ATCC MYA-4620 / FGSC 9075 / NRRL 31084) OX=229533 GN=HHT1 PE=3 SV=3	HHT1	0.998815	0.0391107	45.908	K(0.001)QLASK(0.999)AAR	3	0.18432	1	1.131	0.801
Cellular Component	GO:0044815	3	DNA packaging complex	0.103578	Q4HTT2	45	1.831	Up	K	Histone H2B OS=Gibberella zeae (strain PH-1 / ATCC MYA-4620 / FGSC 9075 / NRRL 31084) OX=229533 GN=HTB1 PE=3 SV=3	HTB1	1	3.19002e-05	160.52	K(1)ETYSSYIYK	3	-0.17016	2	1.463	0.799
Cellular Component	GO:0044815	3	DNA packaging complex	0.103578	Q4HTT2	96	1.602	Up	K	Histone H2B OS=Gibberella zeae (strain PH-1 / ATCC MYA-4620 / FGSC 9075 / NRRL 31084) OX=229533 GN=HTB1 PE=3 SV=3	HTB1	1	0.00112214	139.92	LAAYNK(1)K	2	0.082804	3	1.349	0.842
Cellular Component	GO:0044815	3	DNA packaging complex	0.103578	I1S219	106	1.905	Up	K	Histone H1 OS=Fusarium culmorum OX=5516 GN=FCULG_00010754 PE=3 SV=1	FG10800.1	0.999959	0.00181528	79.492	K(1)DSAEKPAAK	3	-1.1486	1	1.457	0.765
Cellular Component	GO:0044815	3	DNA packaging complex	0.103578	I1S219	94	1.427	Up	K	Histone H1 OS=Fusarium culmorum OX=5516 GN=FCULG_00010754 PE=3 SV=1	FG10800.1	0.999774	0.0488283	50.127	KQPEPK(1)K	3	0.2578	1	1.259	0.882
Cellular Component	GO:0000276	15	mitochondrial proton-transporting ATP synthase complex, coupling factor F(o)	0.216045	I1RAA2	43	1.968	Up	K	F0 subunit e OS=Fusarium langsethiae OX=179993 GN=FLAG1_04552 PE=4 SV=1	FG00429.1	1	0.0218939	44.543	AEHAQHEYEK(1)K	4	-0.00080699	1	1.362	0.692
Cellular Component	GO:0000276	15	mitochondrial proton-transporting ATP synthase complex, coupling factor F(o)	0.216045	I1RAA2	80	1.404	Up	K	F0 subunit e OS=Fusarium langsethiae OX=179993 GN=FLAG1_04552 PE=4 SV=1	FG00429.1	1	0.000729335	99.283	FDLEK(1)LLLK	2	0.19056	1	1.266	0.902
Cellular Component	GO:0000276	15	mitochondrial proton-transporting ATP synthase complex, coupling factor F(o)	0.216045	I1RFJ5	53	1.333	Up	K	F-type h+-transporting atpase subunit f OS=Fusarium langsethiae OX=179993 GN=FLAG1_04384 PE=4 SV=1	FGRAMPH1_01T05937	1	0.00690473	85.359	AK(1)GLLGR	2	-0.45515	1	1.106	0.83
Cellular Component	GO:0000276	15	mitochondrial proton-transporting ATP synthase complex, coupling factor F(o)	0.216045	I1RFJ5	51	1.32	Up	K	F-type h+-transporting atpase subunit f OS=Fusarium langsethiae OX=179993 GN=FLAG1_04384 PE=4 SV=1	FGRAMPH1_01T05937	1	0.000417694	105.98	GAAPEVK(1)AK	2	0.082501	1	1.171	0.887
Cellular Component	GO:0000276	15	mitochondrial proton-transporting ATP synthase complex, coupling factor F(o)	0.216045	I1RA49	119	1.524	Up	K	ATP synthase subunit 4 OS=Gibberella zeae OX=5518 GN=FGRA07_06894 PE=4 SV=1	FG00373.1	1	0.00173909	69.721	EWAEAQNNK(1)IK	3	0.49734	1	1.321	0.867
Cellular Component	GO:0000276	15	mitochondrial proton-transporting ATP synthase complex, coupling factor F(o)	0.216045	I1RA49	197	1.693	Up	K	ATP synthase subunit 4 OS=Gibberella zeae OX=5518 GN=FGRA07_06894 PE=4 SV=1	FG00373.1	1	0.00342449	88.177	YEGQVK(1)QR	2	0.20531	1	1.541	0.91
Cellular Component	GO:0000786	11	nucleosome	0.103578	V6R3L4	92	1.739	Up	K	Histone H4 OS=Gibberella zeae (strain PH-1 / ATCC MYA-4620 / FGSC 9075 / NRRL 31084) OX=229533 GN=FG04289.1 PE=3 SV=1	FG04289.1	1	3.68157e-11	202.61	TVTSLDVVYALK(1)R	2	0.39583	3	1.2	0.69
Cellular Component	GO:0000786	11	nucleosome	0.103578	V6R3L4	60	1.622	Up	K	Histone H4 OS=Gibberella zeae (strain PH-1 / ATCC MYA-4620 / FGSC 9075 / NRRL 31084) OX=229533 GN=FG04289.1 PE=3 SV=1	FG04289.1	1	5.75821e-07	156.81	GVLK(1)TFLEGVIR	3	-1.0409	7	1.257	0.775
Cellular Component	GO:0000786	11	nucleosome	0.103578	V6R3L4	9	1.699	Up	K	Histone H4 OS=Gibberella zeae (strain PH-1 / ATCC MYA-4620 / FGSC 9075 / NRRL 31084) OX=229533 GN=FG04289.1 PE=3 SV=1	FG04289.1	1	0.0172062	73.616	GGK(1)GLGK	2	-0.097329	2	1.403	0.826
Cellular Component	GO:0000786	11	nucleosome	0.103578	V6R3L4	80	3.668	Up	K	Histone H4 OS=Gibberella zeae (strain PH-1 / ATCC MYA-4620 / FGSC 9075 / NRRL 31084) OX=229533 GN=FG04289.1 PE=3 SV=1	FG04289.1	1	6.87011e-07	127.71	K(1)TVTSLDVVYALK	3	-0.25467	3	1.57	0.428
Cellular Component	GO:0000786	11	nucleosome	0.103578	V6R3L4	78	2.131	Up	K	Histone H4 OS=Gibberella zeae (strain PH-1 / ATCC MYA-4620 / FGSC 9075 / NRRL 31084) OX=229533 GN=FG04289.1 PE=3 SV=1	FG04289.1	1	1.21038e-07	178.71	DAVTYTEHAK(1)R	3	0.40652	6	1.402	0.658
Cellular Component	GO:0000786	11	nucleosome	0.103578	Q4IER8	24	1.412	Up	K	Histone H3 OS=Gibberella zeae (strain PH-1 / ATCC MYA-4620 / FGSC 9075 / NRRL 31084) OX=229533 GN=HHT1 PE=3 SV=3	HHT1	0.998815	0.0391107	45.908	K(0.001)QLASK(0.999)AAR	3	0.18432	1	1.131	0.801
Cellular Component	GO:0000786	11	nucleosome	0.103578	Q4HTT2	45	1.831	Up	K	Histone H2B OS=Gibberella zeae (strain PH-1 / ATCC MYA-4620 / FGSC 9075 / NRRL 31084) OX=229533 GN=HTB1 PE=3 SV=3	HTB1	1	3.19002e-05	160.52	K(1)ETYSSYIYK	3	-0.17016	2	1.463	0.799
Cellular Component	GO:0000786	11	nucleosome	0.103578	Q4HTT2	96	1.602	Up	K	Histone H2B OS=Gibberella zeae (strain PH-1 / ATCC MYA-4620 / FGSC 9075 / NRRL 31084) OX=229533 GN=HTB1 PE=3 SV=3	HTB1	1	0.00112214	139.92	LAAYNK(1)K	2	0.082804	3	1.349	0.842
Cellular Component	GO:0000786	11	nucleosome	0.103578	I1S219	106	1.905	Up	K	Histone H1 OS=Fusarium culmorum OX=5516 GN=FCULG_00010754 PE=3 SV=1	FG10800.1	0.999959	0.00181528	79.492	K(1)DSAEKPAAK	3	-1.1486	1	1.457	0.765
Cellular Component	GO:0000786	11	nucleosome	0.103578	I1S219	94	1.427	Up	K	Histone H1 OS=Fusarium culmorum OX=5516 GN=FCULG_00010754 PE=3 SV=1	FG10800.1	0.999774	0.0488283	50.127	KQPEPK(1)K	3	0.2578	1	1.259	0.882
Cellular Component	GO:0044437	9	vacuolar part	0.0911617	I1RNM7	60	1.498	Up	K	Succinate dehydrogenase [ubiquinone] iron-sulfur subunit, mitochondrial OS=Gibberella zeae (strain PH-1 / ATCC MYA-4620 / FGSC 9075 / NRRL 31084) OX=229533 GN=FG05610.1 PE=3 SV=1	FG05610.1	1	6.275e-06	129.34	WNPDTPSEK(1)PR	2	-0.17946	1	1.237	0.826
Cellular Component	GO:0044437	9	vacuolar part	0.0911617	I1RNM7	235	1.315	Up	K	Succinate dehydrogenase [ubiquinone] iron-sulfur subunit, mitochondrial OS=Gibberella zeae (strain PH-1 / ATCC MYA-4620 / FGSC 9075 / NRRL 31084) OX=229533 GN=FG05610.1 PE=3 SV=1	FG05610.1	1	0.000359692	87.719	K(1)QNLENSMSLYR	2	0.15457	2	1.295	0.985
Cellular Component	GO:0044437	9	vacuolar part	0.0911617	I1RNM7	153	1.37	Up	K	Succinate dehydrogenase [ubiquinone] iron-sulfur subunit, mitochondrial OS=Gibberella zeae (strain PH-1 / ATCC MYA-4620 / FGSC 9075 / NRRL 31084) OX=229533 GN=FG05610.1 PE=3 SV=1	FG05610.1	1	4.48038e-10	155.08	DLVPDLTHFYK(1)QYK	3	0.70704	1	1.343	0.98
Cellular Component	GO:0044437	9	vacuolar part	0.0911617	I1RY25	90	1.306	Up	K	Niemann-Pick type C-related protein 1 OS=Fusarium culmorum OX=5516 GN=FCULG_00010532 PE=4 SV=1	FG09254.1	1	6.47166e-06	89.911	TGPVCCTLDQVK(1)SLK	3	0.80022	1	1.277	0.978
Cellular Component	GO:0044437	9	vacuolar part	0.0911617	I1RY25	167	1.51	Up	K	Niemann-Pick type C-related protein 1 OS=Fusarium culmorum OX=5516 GN=FCULG_00010532 PE=4 SV=1	FG09254.1	1	0.000688931	92.792	EVK(1)FGGANSR	2	-0.51189	1	1.348	0.893
Cellular Component	GO:0044437	9	vacuolar part	0.0911617	I1RWC9	104	1.846	Up	K	V-type proton ATPase subunit E OS=Fusarium culmorum OX=5516 GN=FCULG_00002306 PE=3 SV=1	FG08593.1	1	0.013246	80.438	K(1)LAEGAK	2	-0.22293	3	1.486	0.805
Cellular Component	GO:0044437	9	vacuolar part	0.0911617	I1RWC9	149	1.883	Up	K	V-type proton ATPase subunit E OS=Fusarium culmorum OX=5516 GN=FCULG_00002306 PE=3 SV=1	FG08593.1	1	0.00617615	83.869	K(1)AIEEAAK	2	-0.21663	1	1.448	0.769
Cellular Component	GO:0044437	9	vacuolar part	0.0911617	I1RWC9	156	1.645	Up	K	V-type proton ATPase subunit E OS=Fusarium culmorum OX=5516 GN=FCULG_00002306 PE=3 SV=1	FG08593.1	0.988976	0.000400972	84.169	AIEEAAK(0.989)DFK(0.011)K	3	-0.34879	1	1.349	0.82
Cellular Component	GO:0044437	9	vacuolar part	0.0911617	I1RWC9	141	1.666	Up	K	V-type proton ATPase subunit E OS=Fusarium culmorum OX=5516 GN=FCULG_00002306 PE=3 SV=1	FG08593.1	0.874325	0.0309724	54.539	K(0.874)K(0.126)DYDVVK	3	0.77527	3	1.356	0.814
Cellular Component	GO:0044437	9	vacuolar part	0.0911617	I1RWC9	114	1.874	Up	K	V-type proton ATPase subunit E OS=Fusarium culmorum OX=5516 GN=FCULG_00002306 PE=3 SV=1	FG08593.1	0.99815	0.00662055	84.498	DK(0.002)AK(0.998)YQK	3	-0.36042	1	1.533	0.818
Cellular Component	GO:0044437	9	vacuolar part	0.0911617	I1RWC9	110	1.848	Up	K	V-type proton ATPase subunit E OS=Fusarium culmorum OX=5516 GN=FCULG_00002306 PE=3 SV=1	FG08593.1	1	0.000381697	105.46	LAEGAK(1)DK	2	-0.42916	4	1.528	0.827
Cellular Component	GO:0044437	9	vacuolar part	0.0911617	I1RG12	42	1.577	Up	K	V-type proton ATPase subunit G OS=Gibberella zeae (strain PH-1 / ATCC MYA-4620 / FGSC 9075 / NRRL 31084) OX=229533 GN=FG02661.1 PE=3 SV=1	FG02661.1	1	6.70805e-12	133.16	EARDEAK(1)QEIADYK	3	-0.61189	3	1.225	0.777
Cellular Component	GO:0044437	9	vacuolar part	0.0911617	I1RG12	49	1.764	Up	K	V-type proton ATPase subunit G OS=Gibberella zeae (strain PH-1 / ATCC MYA-4620 / FGSC 9075 / NRRL 31084) OX=229533 GN=FG02661.1 PE=3 SV=1	FG02661.1	1	0.000871508	96.229	QEIADYK(1)AK	3	0.49587	2	1.36	0.771
Cellular Component	GO:0044437	9	vacuolar part	0.0911617	A0A1C3YI43	128	2.731	Up	K	Endopolyphosphatase OS=Gibberella zeae (strain PH-1 / ATCC MYA-4620 / FGSC 9075 / NRRL 31084) OX=229533 GN=FGRAMPH1_01T02855 PE=4 SV=1	FGRAMPH1_01T02855	1	0.0389323	46.001	HDSDEK(1)RPR	3	0.11508	1	1.753	0.642
Cellular Component	GO:0030117	8	membrane coat	0.103578	I1RGC1	337	1.574	Up	K	Coatomer subunit beta OS=Gibberella zeae (strain PH-1 / ATCC MYA-4620 / FGSC 9075 / NRRL 31084) OX=229533 GN=FG02780.1 PE=4 SV=1	FG02780.1	1	2.99048e-05	91.62	K(1)ALGLALEMVSSK	3	0.41081	1	1.355	0.861
Cellular Component	GO:0030117	8	membrane coat	0.103578	I1RN70	151	1.975	Up	K	Coatomer subunit delta OS=Gibberella zeae (strain PH-1 / ATCC MYA-4620 / FGSC 9075 / NRRL 31084) OX=229533 GN=FGRAMPH1_01T17911 PE=3 SV=1	FGRAMPH1_01T17911	1	0.000144979	142.97	NK(1)ELEATEER	2	2.1618	1	2.279	1.154
Cellular Component	GO:0030117	8	membrane coat	0.103578	I1RE15	217	1.327	Up	K	Clathrin light chain OS=Gibberella zeae (strain PH-1 / ATCC MYA-4620 / FGSC 9075 / NRRL 31084) OX=229533 GN=FGRAMPH1_01T04563 PE=3 SV=1	FGRAMPH1_01T04563	1	0.0100192	60.255	GGASGSGK(1)ER	2	-0.017184	1	1.271	0.958
Cellular Component	GO:0030117	8	membrane coat	0.103578	I1RE15	232	1.822	Up	K	Clathrin light chain OS=Gibberella zeae (strain PH-1 / ATCC MYA-4620 / FGSC 9075 / NRRL 31084) OX=229533 GN=FGRAMPH1_01T04563 PE=3 SV=1	FGRAMPH1_01T04563	0.962704	0.00231144	72.29	K(0.037)DEK(0.963)APGATGY	2	-0.070476	1	0.705	0.387
Cellular Component	GO:0030117	8	membrane coat	0.103578	I1RUN9	19	1.382	Up	K	Coatomer subunit alpha OS=Gibberella zeae (strain PH-1 / ATCC MYA-4620 / FGSC 9075 / NRRL 31084) OX=229533 GN=FG07939.1 PE=4 SV=1	FG07939.1	1	0.0283828	46.462	AK(1)GIAFHPK	3	0.64565	1	1.288	0.932
Cellular Component	GO:0030137	11	COPI-coated vesicle	0.0381955	I1RGC1	337	1.574	Up	K	Coatomer subunit beta OS=Gibberella zeae (strain PH-1 / ATCC MYA-4620 / FGSC 9075 / NRRL 31084) OX=229533 GN=FG02780.1 PE=4 SV=1	FG02780.1	1	2.99048e-05	91.62	K(1)ALGLALEMVSSK	3	0.41081	1	1.355	0.861
Cellular Component	GO:0030137	11	COPI-coated vesicle	0.0381955	I1RN70	151	1.975	Up	K	Coatomer subunit delta OS=Gibberella zeae (strain PH-1 / ATCC MYA-4620 / FGSC 9075 / NRRL 31084) OX=229533 GN=FGRAMPH1_01T17911 PE=3 SV=1	FGRAMPH1_01T17911	1	0.000144979	142.97	NK(1)ELEATEER	2	2.1618	1	2.279	1.154
Cellular Component	GO:0030137	11	COPI-coated vesicle	0.0381955	I1RUN9	19	1.382	Up	K	Coatomer subunit alpha OS=Gibberella zeae (strain PH-1 / ATCC MYA-4620 / FGSC 9075 / NRRL 31084) OX=229533 GN=FG07939.1 PE=4 SV=1	FG07939.1	1	0.0283828	46.462	AK(1)GIAFHPK	3	0.64565	1	1.288	0.932
Cellular Component	GO:0061645	11	endocytic patch	0.114507	I1RSD7	304	1.749	Up	K	Arp2/3 complex 34 kDa subunit OS=Gibberella zeae (strain PH-1 / ATCC MYA-4620 / FGSC 9075 / NRRL 31084) OX=229533 GN=FGRAMPH1_01T23845 PE=3 SV=1	FGRAMPH1_01T23845	1	0.000276883	101.71	ARPENEEK(1)ER	3	-1.0474	2	1.291	0.738
Cellular Component	GO:0061645	11	endocytic patch	0.114507	I1RSD7	276	3.04	Up	K	Arp2/3 complex 34 kDa subunit OS=Gibberella zeae (strain PH-1 / ATCC MYA-4620 / FGSC 9075 / NRRL 31084) OX=229533 GN=FGRAMPH1_01T23845 PE=3 SV=1	FGRAMPH1_01T23845	1	0.0233519	55.806	ASK(1)AYIHSR	2	3.9622	1	1.529	0.503
Cellular Component	GO:0061645	11	endocytic patch	0.114507	I1RZL3	264	1.483	Up	K	Fimbrin OS=Fusarium culmorum OX=5516 GN=FCULG_00009862 PE=4 SV=1	FG09862.1	1	0.000301688	77.662	RGLLGK(1)IDIK	3	-0.42941	2	1.372	0.925
Cellular Component	GO:0061645	11	endocytic patch	0.114507	I1S270	266	1.547	Up	K	Actin 3 OS=Fusarium langsethiae OX=179993 GN=FLAG1_10227 PE=3 SV=1	FG10856.1	1	0.0282409	53.597	EFSK(1)YDQDR	2	-0.50203	1	1.423	0.92
Cellular Component	GO:0030660	11	Golgi-associated vesicle membrane	0.0468156	I1RGC1	337	1.574	Up	K	Coatomer subunit beta OS=Gibberella zeae (strain PH-1 / ATCC MYA-4620 / FGSC 9075 / NRRL 31084) OX=229533 GN=FG02780.1 PE=4 SV=1	FG02780.1	1	2.99048e-05	91.62	K(1)ALGLALEMVSSK	3	0.41081	1	1.355	0.861
Cellular Component	GO:0030660	11	Golgi-associated vesicle membrane	0.0468156	I1RN70	151	1.975	Up	K	Coatomer subunit delta OS=Gibberella zeae (strain PH-1 / ATCC MYA-4620 / FGSC 9075 / NRRL 31084) OX=229533 GN=FGRAMPH1_01T17911 PE=3 SV=1	FGRAMPH1_01T17911	1	0.000144979	142.97	NK(1)ELEATEER	2	2.1618	1	2.279	1.154
Cellular Component	GO:0030660	11	Golgi-associated vesicle membrane	0.0468156	I1RE15	217	1.327	Up	K	Clathrin light chain OS=Gibberella zeae (strain PH-1 / ATCC MYA-4620 / FGSC 9075 / NRRL 31084) OX=229533 GN=FGRAMPH1_01T04563 PE=3 SV=1	FGRAMPH1_01T04563	1	0.0100192	60.255	GGASGSGK(1)ER	2	-0.017184	1	1.271	0.958
Cellular Component	GO:0030660	11	Golgi-associated vesicle membrane	0.0468156	I1RE15	232	1.822	Up	K	Clathrin light chain OS=Gibberella zeae (strain PH-1 / ATCC MYA-4620 / FGSC 9075 / NRRL 31084) OX=229533 GN=FGRAMPH1_01T04563 PE=3 SV=1	FGRAMPH1_01T04563	0.962704	0.00231144	72.29	K(0.037)DEK(0.963)APGATGY	2	-0.070476	1	0.705	0.387
Cellular Component	GO:0030660	11	Golgi-associated vesicle membrane	0.0468156	I1RUN9	19	1.382	Up	K	Coatomer subunit alpha OS=Gibberella zeae (strain PH-1 / ATCC MYA-4620 / FGSC 9075 / NRRL 31084) OX=229533 GN=FG07939.1 PE=4 SV=1	FG07939.1	1	0.0283828	46.462	AK(1)GIAFHPK	3	0.64565	1	1.288	0.932
Cellular Component	GO:0030479	13	actin cortical patch	0.114507	I1RSD7	304	1.749	Up	K	Arp2/3 complex 34 kDa subunit OS=Gibberella zeae (strain PH-1 / ATCC MYA-4620 / FGSC 9075 / NRRL 31084) OX=229533 GN=FGRAMPH1_01T23845 PE=3 SV=1	FGRAMPH1_01T23845	1	0.000276883	101.71	ARPENEEK(1)ER	3	-1.0474	2	1.291	0.738
Cellular Component	GO:0030479	13	actin cortical patch	0.114507	I1RSD7	276	3.04	Up	K	Arp2/3 complex 34 kDa subunit OS=Gibberella zeae (strain PH-1 / ATCC MYA-4620 / FGSC 9075 / NRRL 31084) OX=229533 GN=FGRAMPH1_01T23845 PE=3 SV=1	FGRAMPH1_01T23845	1	0.0233519	55.806	ASK(1)AYIHSR	2	3.9622	1	1.529	0.503
Cellular Component	GO:0030479	13	actin cortical patch	0.114507	I1RZL3	264	1.483	Up	K	Fimbrin OS=Fusarium culmorum OX=5516 GN=FCULG_00009862 PE=4 SV=1	FG09862.1	1	0.000301688	77.662	RGLLGK(1)IDIK	3	-0.42941	2	1.372	0.925
Cellular Component	GO:0030479	13	actin cortical patch	0.114507	I1S270	266	1.547	Up	K	Actin 3 OS=Fusarium langsethiae OX=179993 GN=FLAG1_10227 PE=3 SV=1	FG10856.1	1	0.0282409	53.597	EFSK(1)YDQDR	2	-0.50203	1	1.423	0.92
Cellular Component	GO:0030120	12	vesicle coat	0.103578	I1RGC1	337	1.574	Up	K	Coatomer subunit beta OS=Gibberella zeae (strain PH-1 / ATCC MYA-4620 / FGSC 9075 / NRRL 31084) OX=229533 GN=FG02780.1 PE=4 SV=1	FG02780.1	1	2.99048e-05	91.62	K(1)ALGLALEMVSSK	3	0.41081	1	1.355	0.861
Cellular Component	GO:0030120	12	vesicle coat	0.103578	I1RN70	151	1.975	Up	K	Coatomer subunit delta OS=Gibberella zeae (strain PH-1 / ATCC MYA-4620 / FGSC 9075 / NRRL 31084) OX=229533 GN=FGRAMPH1_01T17911 PE=3 SV=1	FGRAMPH1_01T17911	1	0.000144979	142.97	NK(1)ELEATEER	2	2.1618	1	2.279	1.154
Cellular Component	GO:0030120	12	vesicle coat	0.103578	I1RE15	217	1.327	Up	K	Clathrin light chain OS=Gibberella zeae (strain PH-1 / ATCC MYA-4620 / FGSC 9075 / NRRL 31084) OX=229533 GN=FGRAMPH1_01T04563 PE=3 SV=1	FGRAMPH1_01T04563	1	0.0100192	60.255	GGASGSGK(1)ER	2	-0.017184	1	1.271	0.958
Cellular Component	GO:0030120	12	vesicle coat	0.103578	I1RE15	232	1.822	Up	K	Clathrin light chain OS=Gibberella zeae (strain PH-1 / ATCC MYA-4620 / FGSC 9075 / NRRL 31084) OX=229533 GN=FGRAMPH1_01T04563 PE=3 SV=1	FGRAMPH1_01T04563	0.962704	0.00231144	72.29	K(0.037)DEK(0.963)APGATGY	2	-0.070476	1	0.705	0.387
Cellular Component	GO:0030120	12	vesicle coat	0.103578	I1RUN9	19	1.382	Up	K	Coatomer subunit alpha OS=Gibberella zeae (strain PH-1 / ATCC MYA-4620 / FGSC 9075 / NRRL 31084) OX=229533 GN=FG07939.1 PE=4 SV=1	FG07939.1	1	0.0283828	46.462	AK(1)GIAFHPK	3	0.64565	1	1.288	0.932
Cellular Component	GO:0030662	11	coated vesicle membrane	0.103578	I1RGC1	337	1.574	Up	K	Coatomer subunit beta OS=Gibberella zeae (strain PH-1 / ATCC MYA-4620 / FGSC 9075 / NRRL 31084) OX=229533 GN=FG02780.1 PE=4 SV=1	FG02780.1	1	2.99048e-05	91.62	K(1)ALGLALEMVSSK	3	0.41081	1	1.355	0.861
Cellular Component	GO:0030662	11	coated vesicle membrane	0.103578	I1RN70	151	1.975	Up	K	Coatomer subunit delta OS=Gibberella zeae (strain PH-1 / ATCC MYA-4620 / FGSC 9075 / NRRL 31084) OX=229533 GN=FGRAMPH1_01T17911 PE=3 SV=1	FGRAMPH1_01T17911	1	0.000144979	142.97	NK(1)ELEATEER	2	2.1618	1	2.279	1.154
Cellular Component	GO:0030662	11	coated vesicle membrane	0.103578	I1RE15	217	1.327	Up	K	Clathrin light chain OS=Gibberella zeae (strain PH-1 / ATCC MYA-4620 / FGSC 9075 / NRRL 31084) OX=229533 GN=FGRAMPH1_01T04563 PE=3 SV=1	FGRAMPH1_01T04563	1	0.0100192	60.255	GGASGSGK(1)ER	2	-0.017184	1	1.271	0.958
Cellular Component	GO:0030662	11	coated vesicle membrane	0.103578	I1RE15	232	1.822	Up	K	Clathrin light chain OS=Gibberella zeae (strain PH-1 / ATCC MYA-4620 / FGSC 9075 / NRRL 31084) OX=229533 GN=FGRAMPH1_01T04563 PE=3 SV=1	FGRAMPH1_01T04563	0.962704	0.00231144	72.29	K(0.037)DEK(0.963)APGATGY	2	-0.070476	1	0.705	0.387
Cellular Component	GO:0030662	11	coated vesicle membrane	0.103578	I1RUN9	19	1.382	Up	K	Coatomer subunit alpha OS=Gibberella zeae (strain PH-1 / ATCC MYA-4620 / FGSC 9075 / NRRL 31084) OX=229533 GN=FG07939.1 PE=4 SV=1	FG07939.1	1	0.0283828	46.462	AK(1)GIAFHPK	3	0.64565	1	1.288	0.932
Cellular Component	GO:0098852	11	lytic vacuole membrane	0.216045	I1RNM7	60	1.498	Up	K	Succinate dehydrogenase [ubiquinone] iron-sulfur subunit, mitochondrial OS=Gibberella zeae (strain PH-1 / ATCC MYA-4620 / FGSC 9075 / NRRL 31084) OX=229533 GN=FG05610.1 PE=3 SV=1	FG05610.1	1	6.275e-06	129.34	WNPDTPSEK(1)PR	2	-0.17946	1	1.237	0.826
Cellular Component	GO:0098852	11	lytic vacuole membrane	0.216045	I1RNM7	235	1.315	Up	K	Succinate dehydrogenase [ubiquinone] iron-sulfur subunit, mitochondrial OS=Gibberella zeae (strain PH-1 / ATCC MYA-4620 / FGSC 9075 / NRRL 31084) OX=229533 GN=FG05610.1 PE=3 SV=1	FG05610.1	1	0.000359692	87.719	K(1)QNLENSMSLYR	2	0.15457	2	1.295	0.985
Cellular Component	GO:0098852	11	lytic vacuole membrane	0.216045	I1RNM7	153	1.37	Up	K	Succinate dehydrogenase [ubiquinone] iron-sulfur subunit, mitochondrial OS=Gibberella zeae (strain PH-1 / ATCC MYA-4620 / FGSC 9075 / NRRL 31084) OX=229533 GN=FG05610.1 PE=3 SV=1	FG05610.1	1	4.48038e-10	155.08	DLVPDLTHFYK(1)QYK	3	0.70704	1	1.343	0.98
Cellular Component	GO:0098852	11	lytic vacuole membrane	0.216045	I1RY25	90	1.306	Up	K	Niemann-Pick type C-related protein 1 OS=Fusarium culmorum OX=5516 GN=FCULG_00010532 PE=4 SV=1	FG09254.1	1	6.47166e-06	89.911	TGPVCCTLDQVK(1)SLK	3	0.80022	1	1.277	0.978
Cellular Component	GO:0098852	11	lytic vacuole membrane	0.216045	I1RY25	167	1.51	Up	K	Niemann-Pick type C-related protein 1 OS=Fusarium culmorum OX=5516 GN=FCULG_00010532 PE=4 SV=1	FG09254.1	1	0.000688931	92.792	EVK(1)FGGANSR	2	-0.51189	1	1.348	0.893
Cellular Component	GO:0098852	11	lytic vacuole membrane	0.216045	I1RWC9	104	1.846	Up	K	V-type proton ATPase subunit E OS=Fusarium culmorum OX=5516 GN=FCULG_00002306 PE=3 SV=1	FG08593.1	1	0.013246	80.438	K(1)LAEGAK	2	-0.22293	3	1.486	0.805
Cellular Component	GO:0098852	11	lytic vacuole membrane	0.216045	I1RWC9	149	1.883	Up	K	V-type proton ATPase subunit E OS=Fusarium culmorum OX=5516 GN=FCULG_00002306 PE=3 SV=1	FG08593.1	1	0.00617615	83.869	K(1)AIEEAAK	2	-0.21663	1	1.448	0.769
Cellular Component	GO:0098852	11	lytic vacuole membrane	0.216045	I1RWC9	156	1.645	Up	K	V-type proton ATPase subunit E OS=Fusarium culmorum OX=5516 GN=FCULG_00002306 PE=3 SV=1	FG08593.1	0.988976	0.000400972	84.169	AIEEAAK(0.989)DFK(0.011)K	3	-0.34879	1	1.349	0.82
Cellular Component	GO:0098852	11	lytic vacuole membrane	0.216045	I1RWC9	141	1.666	Up	K	V-type proton ATPase subunit E OS=Fusarium culmorum OX=5516 GN=FCULG_00002306 PE=3 SV=1	FG08593.1	0.874325	0.0309724	54.539	K(0.874)K(0.126)DYDVVK	3	0.77527	3	1.356	0.814
Cellular Component	GO:0098852	11	lytic vacuole membrane	0.216045	I1RWC9	114	1.874	Up	K	V-type proton ATPase subunit E OS=Fusarium culmorum OX=5516 GN=FCULG_00002306 PE=3 SV=1	FG08593.1	0.99815	0.00662055	84.498	DK(0.002)AK(0.998)YQK	3	-0.36042	1	1.533	0.818
Cellular Component	GO:0098852	11	lytic vacuole membrane	0.216045	I1RWC9	110	1.848	Up	K	V-type proton ATPase subunit E OS=Fusarium culmorum OX=5516 GN=FCULG_00002306 PE=3 SV=1	FG08593.1	1	0.000381697	105.46	LAEGAK(1)DK	2	-0.42916	4	1.528	0.827
Cellular Component	GO:0022627	11	cytosolic small ribosomal subunit	0.216045	I1RD22	165	1.357	Up	K	40S ribosomal protein S2 OS=Gibberella zeae OX=5518 GN=FGRA07_04340 PE=3 SV=1	FG01509.1	1	6.07062e-06	124.38	ESGK(1)CGSVTVR	2	-0.082899	1	1.216	0.896
Cellular Component	GO:0022627	11	cytosolic small ribosomal subunit	0.216045	V6RMW6	93	1.878	Up	K	40S ribosomal protein S13-1 OS=Gibberella zeae OX=5518 GN=FGRA07_05242 PE=3 SV=1	FG07048.1	1	1.02307e-05	86.367	SSGLAPELPEDLYMLIK(1)K	4	-0.9217	3	1.418	0.755
Cellular Component	GO:0022627	11	cytosolic small ribosomal subunit	0.216045	I1RTH6	152	1.354	Up	K	40S ribosomal protein S1 OS=Gibberella zeae (strain PH-1 / ATCC MYA-4620 / FGSC 9075 / NRRL 31084) OX=229533 GN=FG07480.1 PE=3 SV=1	FG07480.1	1	4.64814e-05	106.54	K(1)TTYAASSQIR	2	-0.73812	1	1.251	0.924
Cellular Component	GO:0005885	10	Arp2/3 protein complex	0.265247	I1RSD7	304	1.749	Up	K	Arp2/3 complex 34 kDa subunit OS=Gibberella zeae (strain PH-1 / ATCC MYA-4620 / FGSC 9075 / NRRL 31084) OX=229533 GN=FGRAMPH1_01T23845 PE=3 SV=1	FGRAMPH1_01T23845	1	0.000276883	101.71	ARPENEEK(1)ER	3	-1.0474	2	1.291	0.738
Cellular Component	GO:0005885	10	Arp2/3 protein complex	0.265247	I1RSD7	276	3.04	Up	K	Arp2/3 complex 34 kDa subunit OS=Gibberella zeae (strain PH-1 / ATCC MYA-4620 / FGSC 9075 / NRRL 31084) OX=229533 GN=FGRAMPH1_01T23845 PE=3 SV=1	FGRAMPH1_01T23845	1	0.0233519	55.806	ASK(1)AYIHSR	2	3.9622	1	1.529	0.503
Cellular Component	GO:0005885	10	Arp2/3 protein complex	0.265247	I1S270	266	1.547	Up	K	Actin 3 OS=Fusarium langsethiae OX=179993 GN=FLAG1_10227 PE=3 SV=1	FG10856.1	1	0.0282409	53.597	EFSK(1)YDQDR	2	-0.50203	1	1.423	0.92
Cellular Component	GO:0048475	3	coated membrane	0.103578	I1RGC1	337	1.574	Up	K	Coatomer subunit beta OS=Gibberella zeae (strain PH-1 / ATCC MYA-4620 / FGSC 9075 / NRRL 31084) OX=229533 GN=FG02780.1 PE=4 SV=1	FG02780.1	1	2.99048e-05	91.62	K(1)ALGLALEMVSSK	3	0.41081	1	1.355	0.861
Cellular Component	GO:0048475	3	coated membrane	0.103578	I1RN70	151	1.975	Up	K	Coatomer subunit delta OS=Gibberella zeae (strain PH-1 / ATCC MYA-4620 / FGSC 9075 / NRRL 31084) OX=229533 GN=FGRAMPH1_01T17911 PE=3 SV=1	FGRAMPH1_01T17911	1	0.000144979	142.97	NK(1)ELEATEER	2	2.1618	1	2.279	1.154
Cellular Component	GO:0048475	3	coated membrane	0.103578	I1RE15	217	1.327	Up	K	Clathrin light chain OS=Gibberella zeae (strain PH-1 / ATCC MYA-4620 / FGSC 9075 / NRRL 31084) OX=229533 GN=FGRAMPH1_01T04563 PE=3 SV=1	FGRAMPH1_01T04563	1	0.0100192	60.255	GGASGSGK(1)ER	2	-0.017184	1	1.271	0.958
Cellular Component	GO:0048475	3	coated membrane	0.103578	I1RE15	232	1.822	Up	K	Clathrin light chain OS=Gibberella zeae (strain PH-1 / ATCC MYA-4620 / FGSC 9075 / NRRL 31084) OX=229533 GN=FGRAMPH1_01T04563 PE=3 SV=1	FGRAMPH1_01T04563	0.962704	0.00231144	72.29	K(0.037)DEK(0.963)APGATGY	2	-0.070476	1	0.705	0.387
Cellular Component	GO:0048475	3	coated membrane	0.103578	I1RUN9	19	1.382	Up	K	Coatomer subunit alpha OS=Gibberella zeae (strain PH-1 / ATCC MYA-4620 / FGSC 9075 / NRRL 31084) OX=229533 GN=FG07939.1 PE=4 SV=1	FG07939.1	1	0.0283828	46.462	AK(1)GIAFHPK	3	0.64565	1	1.288	0.932
Cellular Component	GO:0012506	5	vesicle membrane	0.103578	I1RGC1	337	1.574	Up	K	Coatomer subunit beta OS=Gibberella zeae (strain PH-1 / ATCC MYA-4620 / FGSC 9075 / NRRL 31084) OX=229533 GN=FG02780.1 PE=4 SV=1	FG02780.1	1	2.99048e-05	91.62	K(1)ALGLALEMVSSK	3	0.41081	1	1.355	0.861
Cellular Component	GO:0012506	5	vesicle membrane	0.103578	I1RN70	151	1.975	Up	K	Coatomer subunit delta OS=Gibberella zeae (strain PH-1 / ATCC MYA-4620 / FGSC 9075 / NRRL 31084) OX=229533 GN=FGRAMPH1_01T17911 PE=3 SV=1	FGRAMPH1_01T17911	1	0.000144979	142.97	NK(1)ELEATEER	2	2.1618	1	2.279	1.154
Cellular Component	GO:0012506	5	vesicle membrane	0.103578	I1RE15	217	1.327	Up	K	Clathrin light chain OS=Gibberella zeae (strain PH-1 / ATCC MYA-4620 / FGSC 9075 / NRRL 31084) OX=229533 GN=FGRAMPH1_01T04563 PE=3 SV=1	FGRAMPH1_01T04563	1	0.0100192	60.255	GGASGSGK(1)ER	2	-0.017184	1	1.271	0.958
Cellular Component	GO:0012506	5	vesicle membrane	0.103578	I1RE15	232	1.822	Up	K	Clathrin light chain OS=Gibberella zeae (strain PH-1 / ATCC MYA-4620 / FGSC 9075 / NRRL 31084) OX=229533 GN=FGRAMPH1_01T04563 PE=3 SV=1	FGRAMPH1_01T04563	0.962704	0.00231144	72.29	K(0.037)DEK(0.963)APGATGY	2	-0.070476	1	0.705	0.387
Cellular Component	GO:0012506	5	vesicle membrane	0.103578	I1RUN9	19	1.382	Up	K	Coatomer subunit alpha OS=Gibberella zeae (strain PH-1 / ATCC MYA-4620 / FGSC 9075 / NRRL 31084) OX=229533 GN=FG07939.1 PE=4 SV=1	FG07939.1	1	0.0283828	46.462	AK(1)GIAFHPK	3	0.64565	1	1.288	0.932
Cellular Component	GO:0005798	10	Golgi-associated vesicle	0.0468156	I1RGC1	337	1.574	Up	K	Coatomer subunit beta OS=Gibberella zeae (strain PH-1 / ATCC MYA-4620 / FGSC 9075 / NRRL 31084) OX=229533 GN=FG02780.1 PE=4 SV=1	FG02780.1	1	2.99048e-05	91.62	K(1)ALGLALEMVSSK	3	0.41081	1	1.355	0.861
Cellular Component	GO:0005798	10	Golgi-associated vesicle	0.0468156	I1RN70	151	1.975	Up	K	Coatomer subunit delta OS=Gibberella zeae (strain PH-1 / ATCC MYA-4620 / FGSC 9075 / NRRL 31084) OX=229533 GN=FGRAMPH1_01T17911 PE=3 SV=1	FGRAMPH1_01T17911	1	0.000144979	142.97	NK(1)ELEATEER	2	2.1618	1	2.279	1.154
Cellular Component	GO:0005798	10	Golgi-associated vesicle	0.0468156	I1RE15	217	1.327	Up	K	Clathrin light chain OS=Gibberella zeae (strain PH-1 / ATCC MYA-4620 / FGSC 9075 / NRRL 31084) OX=229533 GN=FGRAMPH1_01T04563 PE=3 SV=1	FGRAMPH1_01T04563	1	0.0100192	60.255	GGASGSGK(1)ER	2	-0.017184	1	1.271	0.958
Cellular Component	GO:0005798	10	Golgi-associated vesicle	0.0468156	I1RE15	232	1.822	Up	K	Clathrin light chain OS=Gibberella zeae (strain PH-1 / ATCC MYA-4620 / FGSC 9075 / NRRL 31084) OX=229533 GN=FGRAMPH1_01T04563 PE=3 SV=1	FGRAMPH1_01T04563	0.962704	0.00231144	72.29	K(0.037)DEK(0.963)APGATGY	2	-0.070476	1	0.705	0.387
Cellular Component	GO:0005798	10	Golgi-associated vesicle	0.0468156	I1RUN9	19	1.382	Up	K	Coatomer subunit alpha OS=Gibberella zeae (strain PH-1 / ATCC MYA-4620 / FGSC 9075 / NRRL 31084) OX=229533 GN=FG07939.1 PE=4 SV=1	FG07939.1	1	0.0283828	46.462	AK(1)GIAFHPK	3	0.64565	1	1.288	0.932
Cellular Component	GO:0030135	9	coated vesicle	0.179182	I1RGC1	337	1.574	Up	K	Coatomer subunit beta OS=Gibberella zeae (strain PH-1 / ATCC MYA-4620 / FGSC 9075 / NRRL 31084) OX=229533 GN=FG02780.1 PE=4 SV=1	FG02780.1	1	2.99048e-05	91.62	K(1)ALGLALEMVSSK	3	0.41081	1	1.355	0.861
Cellular Component	GO:0030135	9	coated vesicle	0.179182	I1RN70	151	1.975	Up	K	Coatomer subunit delta OS=Gibberella zeae (strain PH-1 / ATCC MYA-4620 / FGSC 9075 / NRRL 31084) OX=229533 GN=FGRAMPH1_01T17911 PE=3 SV=1	FGRAMPH1_01T17911	1	0.000144979	142.97	NK(1)ELEATEER	2	2.1618	1	2.279	1.154
Cellular Component	GO:0030135	9	coated vesicle	0.179182	I1RE15	217	1.327	Up	K	Clathrin light chain OS=Gibberella zeae (strain PH-1 / ATCC MYA-4620 / FGSC 9075 / NRRL 31084) OX=229533 GN=FGRAMPH1_01T04563 PE=3 SV=1	FGRAMPH1_01T04563	1	0.0100192	60.255	GGASGSGK(1)ER	2	-0.017184	1	1.271	0.958
Cellular Component	GO:0030135	9	coated vesicle	0.179182	I1RE15	232	1.822	Up	K	Clathrin light chain OS=Gibberella zeae (strain PH-1 / ATCC MYA-4620 / FGSC 9075 / NRRL 31084) OX=229533 GN=FGRAMPH1_01T04563 PE=3 SV=1	FGRAMPH1_01T04563	0.962704	0.00231144	72.29	K(0.037)DEK(0.963)APGATGY	2	-0.070476	1	0.705	0.387
Cellular Component	GO:0030135	9	coated vesicle	0.179182	I1RUN9	19	1.382	Up	K	Coatomer subunit alpha OS=Gibberella zeae (strain PH-1 / ATCC MYA-4620 / FGSC 9075 / NRRL 31084) OX=229533 GN=FG07939.1 PE=4 SV=1	FG07939.1	1	0.0283828	46.462	AK(1)GIAFHPK	3	0.64565	1	1.288	0.932
Cellular Component	GO:0005576	2	extracellular region	0.114507	I1S2N3	357	1.327	Up	K	Galactose oxidase OS=Gibberella zeae (strain PH-1 / ATCC MYA-4620 / FGSC 9075 / NRRL 31084) OX=229533 GN=GAOA PE=3 SV=1	GAOA	1	0.000212434	75.682	TWTSLPNAK(1)VNPMLTADK	3	0.025971	1	1.184	0.892
Cellular Component	GO:0005576	2	extracellular region	0.114507	I1S2N3	611	1.485	Up	K	Galactose oxidase OS=Gibberella zeae (strain PH-1 / ATCC MYA-4620 / FGSC 9075 / NRRL 31084) OX=229533 GN=GAOA PE=3 SV=1	GAOA	1	8.83272e-09	118.21	ITISTDSSITK(1)ASLIR	3	0.41937	1	1.228	0.827
Cellular Component	GO:0005576	2	extracellular region	0.114507	I1S2N3	290	1.509	Up	K	Galactose oxidase OS=Gibberella zeae (strain PH-1 / ATCC MYA-4620 / FGSC 9075 / NRRL 31084) OX=229533 GN=GAOA PE=3 SV=1	GAOA	1	2.76783e-09	127.92	K(1)TSLYDSSSDSWIPGPDMQVAR	3	-1.8253	3	1.245	0.825
Cellular Component	GO:0005576	2	extracellular region	0.114507	I1RF48	819	1.825	Up	K	Exo-beta-D-glucosaminidase OS=Fusarium culmorum OX=5516 GN=FCULG_00005111 PE=4 SV=1	FG02314.1	1	0.0233488	59.931	TAGK(1)WNIR	2	1.4012	1	1.427	0.782
Cellular Component	GO:0005576	2	extracellular region	0.114507	A0A098DJU9	564	1.419	Up	K	Catalase-peroxidase OS=Gibberella zeae (strain PH-1 / ATCC MYA-4620 / FGSC 9075 / NRRL 31084) OX=229533 GN=FG03850.1 PE=3 SV=1	FG03850.1	1	0.000459627	107.03	EFNAK(1)SGSK	2	-0.071118	4	1.266	0.892
Cellular Component	GO:0005576	2	extracellular region	0.114507	A0A098DJU9	512	1.322	Up	K	Catalase-peroxidase OS=Gibberella zeae (strain PH-1 / ATCC MYA-4620 / FGSC 9075 / NRRL 31084) OX=229533 GN=FG03850.1 PE=3 SV=1	FG03850.1	1	5.80289e-07	134.18	LVSTAWK(1)SASTFR	3	-0.1125	1	1.297	0.981
Cellular Component	GO:0005576	2	extracellular region	0.114507	A0A098DJU9	594	1.479	Up	K	Catalase-peroxidase OS=Gibberella zeae (strain PH-1 / ATCC MYA-4620 / FGSC 9075 / NRRL 31084) OX=229533 GN=FG03850.1 PE=3 SV=1	FG03850.1	1	7.33126e-07	107.82	DAGLK(1)DVVVPFTPGR	3	-1.3624	3	1.287	0.87
Cellular Component	GO:0005576	2	extracellular region	0.114507	A0A098DJU9	555	1.429	Up	K	Catalase-peroxidase OS=Gibberella zeae (strain PH-1 / ATCC MYA-4620 / FGSC 9075 / NRRL 31084) OX=229533 GN=FG03850.1 PE=3 SV=1	FG03850.1	1	0.000834674	77.062	QVLSALK(1)SVQK	3	0.33753	1	1.24	0.868
Cellular Component	GO:0005576	2	extracellular region	0.114507	A0A098DJU9	316	1.564	Up	K	Catalase-peroxidase OS=Gibberella zeae (strain PH-1 / ATCC MYA-4620 / FGSC 9075 / NRRL 31084) OX=229533 GN=FG03850.1 PE=3 SV=1	FG03850.1	1	5.94748e-10	118.42	THGAVPGK(1)NIGPEPEAADLGEMGLGWHNR	4	-0.62057	2	1.395	0.892
Cellular Component	GO:0005576	2	extracellular region	0.114507	A0A098DJU9	447	1.477	Up	K	Catalase-peroxidase OS=Gibberella zeae (strain PH-1 / ATCC MYA-4620 / FGSC 9075 / NRRL 31084) OX=229533 GN=FG03850.1 PE=3 SV=1	FG03850.1	1	0.00113894	102.71	AWYK(1)LLHR	2	1.6359	3	1.357	0.919
Cellular Component	GO:0005576	2	extracellular region	0.114507	A0A098DJU9	166	1.472	Up	K	Catalase-peroxidase OS=Gibberella zeae (strain PH-1 / ATCC MYA-4620 / FGSC 9075 / NRRL 31084) OX=229533 GN=FG03850.1 PE=3 SV=1	FG03850.1	1	2.50767e-09	117	FAPLNSWPDNQNLDK(1)AR	3	1.3833	1	1.337	0.908
Cellular Component	GO:0005576	2	extracellular region	0.114507	A0A098DJU9	545	1.312	Up	K	Catalase-peroxidase OS=Gibberella zeae (strain PH-1 / ATCC MYA-4620 / FGSC 9075 / NRRL 31084) OX=229533 GN=FG03850.1 PE=3 SV=1	FG03850.1	1	6.86867e-06	91.401	IALEPQVNWASNNPK(1)QLK	3	-0.5428	1	1.26	0.96
Cellular Component	GO:0005576	2	extracellular region	0.114507	A0A098DJU9	764	1.46	Up	K	Catalase-peroxidase OS=Gibberella zeae (strain PH-1 / ATCC MYA-4620 / FGSC 9075 / NRRL 31084) OX=229533 GN=FG03850.1 PE=3 SV=1	FG03850.1	1	6.17413e-06	97.273	DFIAAWTK(1)VMNLDR	3	-0.92377	2	1.402	0.96
Cellular Component	GO:0005576	2	extracellular region	0.114507	A0A098DJU9	683	1.522	Up	K	Catalase-peroxidase OS=Gibberella zeae (strain PH-1 / ATCC MYA-4620 / FGSC 9075 / NRRL 31084) OX=229533 GN=FG03850.1 PE=3 SV=1	FG03850.1	1	6.27238e-09	111.77	K(1)GQLTNDFFVNLLSPAYK	4	-0.55643	2	1.304	0.857
Cellular Component	GO:0005576	2	extracellular region	0.114507	A0A098DJU9	175	1.509	Up	K	Catalase-peroxidase OS=Gibberella zeae (strain PH-1 / ATCC MYA-4620 / FGSC 9075 / NRRL 31084) OX=229533 GN=FG03850.1 PE=3 SV=1	FG03850.1	1	0.0030901	84.244	LIWPIK(1)QK	3	-1.1877	1	1.201	0.796
Cellular Component	GO:0045263	7	proton-transporting ATP synthase complex, coupling factor F(o)	0.216045	I1RAA2	43	1.968	Up	K	F0 subunit e OS=Fusarium langsethiae OX=179993 GN=FLAG1_04552 PE=4 SV=1	FG00429.1	1	0.0218939	44.543	AEHAQHEYEK(1)K	4	-0.00080699	1	1.362	0.692
Cellular Component	GO:0045263	7	proton-transporting ATP synthase complex, coupling factor F(o)	0.216045	I1RAA2	80	1.404	Up	K	F0 subunit e OS=Fusarium langsethiae OX=179993 GN=FLAG1_04552 PE=4 SV=1	FG00429.1	1	0.000729335	99.283	FDLEK(1)LLLK	2	0.19056	1	1.266	0.902
Cellular Component	GO:0045263	7	proton-transporting ATP synthase complex, coupling factor F(o)	0.216045	I1RFJ5	53	1.333	Up	K	F-type h+-transporting atpase subunit f OS=Fusarium langsethiae OX=179993 GN=FLAG1_04384 PE=4 SV=1	FGRAMPH1_01T05937	1	0.00690473	85.359	AK(1)GLLGR	2	-0.45515	1	1.106	0.83
Cellular Component	GO:0045263	7	proton-transporting ATP synthase complex, coupling factor F(o)	0.216045	I1RFJ5	51	1.32	Up	K	F-type h+-transporting atpase subunit f OS=Fusarium langsethiae OX=179993 GN=FLAG1_04384 PE=4 SV=1	FGRAMPH1_01T05937	1	0.000417694	105.98	GAAPEVK(1)AK	2	0.082501	1	1.171	0.887
Cellular Component	GO:0045263	7	proton-transporting ATP synthase complex, coupling factor F(o)	0.216045	I1RA49	119	1.524	Up	K	ATP synthase subunit 4 OS=Gibberella zeae OX=5518 GN=FGRA07_06894 PE=4 SV=1	FG00373.1	1	0.00173909	69.721	EWAEAQNNK(1)IK	3	0.49734	1	1.321	0.867
Cellular Component	GO:0045263	7	proton-transporting ATP synthase complex, coupling factor F(o)	0.216045	I1RA49	197	1.693	Up	K	ATP synthase subunit 4 OS=Gibberella zeae OX=5518 GN=FGRA07_06894 PE=4 SV=1	FG00373.1	1	0.00342449	88.177	YEGQVK(1)QR	2	0.20531	1	1.541	0.91
Cellular Component	GO:0030663	12	COPI-coated vesicle membrane	0.0381955	I1RGC1	337	1.574	Up	K	Coatomer subunit beta OS=Gibberella zeae (strain PH-1 / ATCC MYA-4620 / FGSC 9075 / NRRL 31084) OX=229533 GN=FG02780.1 PE=4 SV=1	FG02780.1	1	2.99048e-05	91.62	K(1)ALGLALEMVSSK	3	0.41081	1	1.355	0.861
Cellular Component	GO:0030663	12	COPI-coated vesicle membrane	0.0381955	I1RN70	151	1.975	Up	K	Coatomer subunit delta OS=Gibberella zeae (strain PH-1 / ATCC MYA-4620 / FGSC 9075 / NRRL 31084) OX=229533 GN=FGRAMPH1_01T17911 PE=3 SV=1	FGRAMPH1_01T17911	1	0.000144979	142.97	NK(1)ELEATEER	2	2.1618	1	2.279	1.154
Cellular Component	GO:0030663	12	COPI-coated vesicle membrane	0.0381955	I1RUN9	19	1.382	Up	K	Coatomer subunit alpha OS=Gibberella zeae (strain PH-1 / ATCC MYA-4620 / FGSC 9075 / NRRL 31084) OX=229533 GN=FG07939.1 PE=4 SV=1	FG07939.1	1	0.0283828	46.462	AK(1)GIAFHPK	3	0.64565	1	1.288	0.932
Cellular Component	GO:0030126	13	COPI vesicle coat	0.0381955	I1RGC1	337	1.574	Up	K	Coatomer subunit beta OS=Gibberella zeae (strain PH-1 / ATCC MYA-4620 / FGSC 9075 / NRRL 31084) OX=229533 GN=FG02780.1 PE=4 SV=1	FG02780.1	1	2.99048e-05	91.62	K(1)ALGLALEMVSSK	3	0.41081	1	1.355	0.861
Cellular Component	GO:0030126	13	COPI vesicle coat	0.0381955	I1RN70	151	1.975	Up	K	Coatomer subunit delta OS=Gibberella zeae (strain PH-1 / ATCC MYA-4620 / FGSC 9075 / NRRL 31084) OX=229533 GN=FGRAMPH1_01T17911 PE=3 SV=1	FGRAMPH1_01T17911	1	0.000144979	142.97	NK(1)ELEATEER	2	2.1618	1	2.279	1.154
Cellular Component	GO:0030126	13	COPI vesicle coat	0.0381955	I1RUN9	19	1.382	Up	K	Coatomer subunit alpha OS=Gibberella zeae (strain PH-1 / ATCC MYA-4620 / FGSC 9075 / NRRL 31084) OX=229533 GN=FG07939.1 PE=4 SV=1	FG07939.1	1	0.0283828	46.462	AK(1)GIAFHPK	3	0.64565	1	1.288	0.932
Cellular Component	GO:0032993	3	protein-DNA complex	0.0468749	V6R3L4	92	1.739	Up	K	Histone H4 OS=Gibberella zeae (strain PH-1 / ATCC MYA-4620 / FGSC 9075 / NRRL 31084) OX=229533 GN=FG04289.1 PE=3 SV=1	FG04289.1	1	3.68157e-11	202.61	TVTSLDVVYALK(1)R	2	0.39583	3	1.2	0.69
Cellular Component	GO:0032993	3	protein-DNA complex	0.0468749	V6R3L4	60	1.622	Up	K	Histone H4 OS=Gibberella zeae (strain PH-1 / ATCC MYA-4620 / FGSC 9075 / NRRL 31084) OX=229533 GN=FG04289.1 PE=3 SV=1	FG04289.1	1	5.75821e-07	156.81	GVLK(1)TFLEGVIR	3	-1.0409	7	1.257	0.775
Cellular Component	GO:0032993	3	protein-DNA complex	0.0468749	V6R3L4	9	1.699	Up	K	Histone H4 OS=Gibberella zeae (strain PH-1 / ATCC MYA-4620 / FGSC 9075 / NRRL 31084) OX=229533 GN=FG04289.1 PE=3 SV=1	FG04289.1	1	0.0172062	73.616	GGK(1)GLGK	2	-0.097329	2	1.403	0.826
Cellular Component	GO:0032993	3	protein-DNA complex	0.0468749	V6R3L4	80	3.668	Up	K	Histone H4 OS=Gibberella zeae (strain PH-1 / ATCC MYA-4620 / FGSC 9075 / NRRL 31084) OX=229533 GN=FG04289.1 PE=3 SV=1	FG04289.1	1	6.87011e-07	127.71	K(1)TVTSLDVVYALK	3	-0.25467	3	1.57	0.428
Cellular Component	GO:0032993	3	protein-DNA complex	0.0468749	V6R3L4	78	2.131	Up	K	Histone H4 OS=Gibberella zeae (strain PH-1 / ATCC MYA-4620 / FGSC 9075 / NRRL 31084) OX=229533 GN=FG04289.1 PE=3 SV=1	FG04289.1	1	1.21038e-07	178.71	DAVTYTEHAK(1)R	3	0.40652	6	1.402	0.658
Cellular Component	GO:0032993	3	protein-DNA complex	0.0468749	Q4IJU0	452	1.33	Up	K	FACT complex subunit POB3 OS=Gibberella zeae (strain PH-1 / ATCC MYA-4620 / FGSC 9075 / NRRL 31084) OX=229533 GN=POB3 PE=3 SV=1	POB3	1	0.00101944	74.611	EDLK(1)ALESFFK	3	-0.6175	1	1.212	0.911
Cellular Component	GO:0032993	3	protein-DNA complex	0.0468749	Q4IER8	24	1.412	Up	K	Histone H3 OS=Gibberella zeae (strain PH-1 / ATCC MYA-4620 / FGSC 9075 / NRRL 31084) OX=229533 GN=HHT1 PE=3 SV=3	HHT1	0.998815	0.0391107	45.908	K(0.001)QLASK(0.999)AAR	3	0.18432	1	1.131	0.801
Cellular Component	GO:0032993	3	protein-DNA complex	0.0468749	Q4HTT2	45	1.831	Up	K	Histone H2B OS=Gibberella zeae (strain PH-1 / ATCC MYA-4620 / FGSC 9075 / NRRL 31084) OX=229533 GN=HTB1 PE=3 SV=3	HTB1	1	3.19002e-05	160.52	K(1)ETYSSYIYK	3	-0.17016	2	1.463	0.799
Cellular Component	GO:0032993	3	protein-DNA complex	0.0468749	Q4HTT2	96	1.602	Up	K	Histone H2B OS=Gibberella zeae (strain PH-1 / ATCC MYA-4620 / FGSC 9075 / NRRL 31084) OX=229533 GN=HTB1 PE=3 SV=3	HTB1	1	0.00112214	139.92	LAAYNK(1)K	2	0.082804	3	1.349	0.842
Cellular Component	GO:0032993	3	protein-DNA complex	0.0468749	I1S219	106	1.905	Up	K	Histone H1 OS=Fusarium culmorum OX=5516 GN=FCULG_00010754 PE=3 SV=1	FG10800.1	0.999959	0.00181528	79.492	K(1)DSAEKPAAK	3	-1.1486	1	1.457	0.765
Cellular Component	GO:0032993	3	protein-DNA complex	0.0468749	I1S219	94	1.427	Up	K	Histone H1 OS=Fusarium culmorum OX=5516 GN=FCULG_00010754 PE=3 SV=1	FG10800.1	0.999774	0.0488283	50.127	KQPEPK(1)K	3	0.2578	1	1.259	0.882
Cellular Component	GO:0008541	9	proteasome regulatory particle, lid subcomplex	0.265247	I1RYH9	219	1.811	Up	K	26S proteasome non-ATPase regulatory subunit 12 OS=Fusarium culmorum OX=5516 GN=FCULG_00010331 PE=4 SV=1	FG09432.1	1	9.70602e-05	98.592	KTAEQIEK(1)EQK	3	-0.63302	1	1.373	0.758
Cellular Component	GO:0008541	9	proteasome regulatory particle, lid subcomplex	0.265247	V6RKY7	454	1.31	Up	K	26s proteasome regulatory subunit n7 OS=Fusarium sp. FIESC_12 OX=1755127 GN=FIE12Z_7651 PE=4 SV=1	FG08444.1	1	7.86729e-07	129.37	GVIETNRPDDK(1)NK	3	-0.73102	1	1.201	0.917
Cellular Component	GO:0031225	5	anchored component of membrane	0.265247	I1RZX4	373	1.33	Up	K	1,3-beta-glucanosyltransferase OS=Gibberella zeae (strain PH-1 / ATCC MYA-4620 / FGSC 9075 / NRRL 31084) OX=229533 GN=FG09980.1 PE=3 SV=1	FG09980.1	1	0.00090361	133.13	YMK(1)DGAGK	2	-0.2832	5	1.329	0.999
Cellular Component	GO:0031225	5	anchored component of membrane	0.265247	I1RZX4	77	1.442	Up	K	1,3-beta-glucanosyltransferase OS=Gibberella zeae (strain PH-1 / ATCC MYA-4620 / FGSC 9075 / NRRL 31084) OX=229533 GN=FG09980.1 PE=3 SV=1	FG09980.1	1	0.00718557	83.753	RDIK(1)YFK	3	-0.23091	1	1.367	0.948
Cellular Component	GO:0031225	5	anchored component of membrane	0.265247	I1RED5	57	1.726	Up	K	1,3-beta-glucanosyltransferase OS=Gibberella zeae (strain PH-1 / ATCC MYA-4620 / FGSC 9075 / NRRL 31084) OX=229533 GN=FG02022.1 PE=3 SV=1	FG02022.1	1	8.47529e-06	90.422	GVAYQQDSAAGGESTGK(1)K	3	-0.21363	1	1.308	0.758
Cellular Component	GO:0030659	10	cytoplasmic vesicle membrane	0.103578	I1RGC1	337	1.574	Up	K	Coatomer subunit beta OS=Gibberella zeae (strain PH-1 / ATCC MYA-4620 / FGSC 9075 / NRRL 31084) OX=229533 GN=FG02780.1 PE=4 SV=1	FG02780.1	1	2.99048e-05	91.62	K(1)ALGLALEMVSSK	3	0.41081	1	1.355	0.861
Cellular Component	GO:0030659	10	cytoplasmic vesicle membrane	0.103578	I1RN70	151	1.975	Up	K	Coatomer subunit delta OS=Gibberella zeae (strain PH-1 / ATCC MYA-4620 / FGSC 9075 / NRRL 31084) OX=229533 GN=FGRAMPH1_01T17911 PE=3 SV=1	FGRAMPH1_01T17911	1	0.000144979	142.97	NK(1)ELEATEER	2	2.1618	1	2.279	1.154
Cellular Component	GO:0030659	10	cytoplasmic vesicle membrane	0.103578	I1RE15	217	1.327	Up	K	Clathrin light chain OS=Gibberella zeae (strain PH-1 / ATCC MYA-4620 / FGSC 9075 / NRRL 31084) OX=229533 GN=FGRAMPH1_01T04563 PE=3 SV=1	FGRAMPH1_01T04563	1	0.0100192	60.255	GGASGSGK(1)ER	2	-0.017184	1	1.271	0.958
Cellular Component	GO:0030659	10	cytoplasmic vesicle membrane	0.103578	I1RE15	232	1.822	Up	K	Clathrin light chain OS=Gibberella zeae (strain PH-1 / ATCC MYA-4620 / FGSC 9075 / NRRL 31084) OX=229533 GN=FGRAMPH1_01T04563 PE=3 SV=1	FGRAMPH1_01T04563	0.962704	0.00231144	72.29	K(0.037)DEK(0.963)APGATGY	2	-0.070476	1	0.705	0.387
Cellular Component	GO:0030659	10	cytoplasmic vesicle membrane	0.103578	I1RUN9	19	1.382	Up	K	Coatomer subunit alpha OS=Gibberella zeae (strain PH-1 / ATCC MYA-4620 / FGSC 9075 / NRRL 31084) OX=229533 GN=FG07939.1 PE=4 SV=1	FG07939.1	1	0.0283828	46.462	AK(1)GIAFHPK	3	0.64565	1	1.288	0.932
Cellular Component	GO:0005774	10	vacuolar membrane	0.0911617	I1RNM7	60	1.498	Up	K	Succinate dehydrogenase [ubiquinone] iron-sulfur subunit, mitochondrial OS=Gibberella zeae (strain PH-1 / ATCC MYA-4620 / FGSC 9075 / NRRL 31084) OX=229533 GN=FG05610.1 PE=3 SV=1	FG05610.1	1	6.275e-06	129.34	WNPDTPSEK(1)PR	2	-0.17946	1	1.237	0.826
Cellular Component	GO:0005774	10	vacuolar membrane	0.0911617	I1RNM7	235	1.315	Up	K	Succinate dehydrogenase [ubiquinone] iron-sulfur subunit, mitochondrial OS=Gibberella zeae (strain PH-1 / ATCC MYA-4620 / FGSC 9075 / NRRL 31084) OX=229533 GN=FG05610.1 PE=3 SV=1	FG05610.1	1	0.000359692	87.719	K(1)QNLENSMSLYR	2	0.15457	2	1.295	0.985
Cellular Component	GO:0005774	10	vacuolar membrane	0.0911617	I1RNM7	153	1.37	Up	K	Succinate dehydrogenase [ubiquinone] iron-sulfur subunit, mitochondrial OS=Gibberella zeae (strain PH-1 / ATCC MYA-4620 / FGSC 9075 / NRRL 31084) OX=229533 GN=FG05610.1 PE=3 SV=1	FG05610.1	1	4.48038e-10	155.08	DLVPDLTHFYK(1)QYK	3	0.70704	1	1.343	0.98
Cellular Component	GO:0005774	10	vacuolar membrane	0.0911617	I1RY25	90	1.306	Up	K	Niemann-Pick type C-related protein 1 OS=Fusarium culmorum OX=5516 GN=FCULG_00010532 PE=4 SV=1	FG09254.1	1	6.47166e-06	89.911	TGPVCCTLDQVK(1)SLK	3	0.80022	1	1.277	0.978
Cellular Component	GO:0005774	10	vacuolar membrane	0.0911617	I1RY25	167	1.51	Up	K	Niemann-Pick type C-related protein 1 OS=Fusarium culmorum OX=5516 GN=FCULG_00010532 PE=4 SV=1	FG09254.1	1	0.000688931	92.792	EVK(1)FGGANSR	2	-0.51189	1	1.348	0.893
Cellular Component	GO:0005774	10	vacuolar membrane	0.0911617	I1RWC9	104	1.846	Up	K	V-type proton ATPase subunit E OS=Fusarium culmorum OX=5516 GN=FCULG_00002306 PE=3 SV=1	FG08593.1	1	0.013246	80.438	K(1)LAEGAK	2	-0.22293	3	1.486	0.805
Cellular Component	GO:0005774	10	vacuolar membrane	0.0911617	I1RWC9	149	1.883	Up	K	V-type proton ATPase subunit E OS=Fusarium culmorum OX=5516 GN=FCULG_00002306 PE=3 SV=1	FG08593.1	1	0.00617615	83.869	K(1)AIEEAAK	2	-0.21663	1	1.448	0.769
Cellular Component	GO:0005774	10	vacuolar membrane	0.0911617	I1RWC9	156	1.645	Up	K	V-type proton ATPase subunit E OS=Fusarium culmorum OX=5516 GN=FCULG_00002306 PE=3 SV=1	FG08593.1	0.988976	0.000400972	84.169	AIEEAAK(0.989)DFK(0.011)K	3	-0.34879	1	1.349	0.82
Cellular Component	GO:0005774	10	vacuolar membrane	0.0911617	I1RWC9	141	1.666	Up	K	V-type proton ATPase subunit E OS=Fusarium culmorum OX=5516 GN=FCULG_00002306 PE=3 SV=1	FG08593.1	0.874325	0.0309724	54.539	K(0.874)K(0.126)DYDVVK	3	0.77527	3	1.356	0.814
Cellular Component	GO:0005774	10	vacuolar membrane	0.0911617	I1RWC9	114	1.874	Up	K	V-type proton ATPase subunit E OS=Fusarium culmorum OX=5516 GN=FCULG_00002306 PE=3 SV=1	FG08593.1	0.99815	0.00662055	84.498	DK(0.002)AK(0.998)YQK	3	-0.36042	1	1.533	0.818
Cellular Component	GO:0005774	10	vacuolar membrane	0.0911617	I1RWC9	110	1.848	Up	K	V-type proton ATPase subunit E OS=Fusarium culmorum OX=5516 GN=FCULG_00002306 PE=3 SV=1	FG08593.1	1	0.000381697	105.46	LAEGAK(1)DK	2	-0.42916	4	1.528	0.827
Cellular Component	GO:0005774	10	vacuolar membrane	0.0911617	I1RG12	42	1.577	Up	K	V-type proton ATPase subunit G OS=Gibberella zeae (strain PH-1 / ATCC MYA-4620 / FGSC 9075 / NRRL 31084) OX=229533 GN=FG02661.1 PE=3 SV=1	FG02661.1	1	6.70805e-12	133.16	EARDEAK(1)QEIADYK	3	-0.61189	3	1.225	0.777
Cellular Component	GO:0005774	10	vacuolar membrane	0.0911617	I1RG12	49	1.764	Up	K	V-type proton ATPase subunit G OS=Gibberella zeae (strain PH-1 / ATCC MYA-4620 / FGSC 9075 / NRRL 31084) OX=229533 GN=FG02661.1 PE=3 SV=1	FG02661.1	1	0.000871508	96.229	QEIADYK(1)AK	3	0.49587	2	1.36	0.771
Cellular Component	GO:0005774	10	vacuolar membrane	0.0911617	A0A1C3YI43	128	2.731	Up	K	Endopolyphosphatase OS=Gibberella zeae (strain PH-1 / ATCC MYA-4620 / FGSC 9075 / NRRL 31084) OX=229533 GN=FGRAMPH1_01T02855 PE=4 SV=1	FGRAMPH1_01T02855	1	0.0389323	46.001	HDSDEK(1)RPR	3	0.11508	1	1.753	0.642
Molecular Function	GO:0005319	4	lipid transporter activity	0.161185	I1RE92	94	1.313	Up	K	Glycolipid transfer protein OS=Fusarium langsethiae OX=179993 GN=FLAG1_06404 PE=4 SV=1	FG01974.1	1	0.0180916	72.607	NELK(1)TGK	2	-2.2816	1	1.062	0.809
Molecular Function	GO:0005319	4	lipid transporter activity	0.161185	I1RY25	90	1.306	Up	K	Niemann-Pick type C-related protein 1 OS=Fusarium culmorum OX=5516 GN=FCULG_00010532 PE=4 SV=1	FG09254.1	1	6.47166e-06	89.911	TGPVCCTLDQVK(1)SLK	3	0.80022	1	1.277	0.978
Molecular Function	GO:0005319	4	lipid transporter activity	0.161185	I1RY25	167	1.51	Up	K	Niemann-Pick type C-related protein 1 OS=Fusarium culmorum OX=5516 GN=FCULG_00010532 PE=4 SV=1	FG09254.1	1	0.000688931	92.792	EVK(1)FGGANSR	2	-0.51189	1	1.348	0.893
Molecular Function	GO:0016709	5	oxidoreductase activity, acting on paired donors, with incorporation or reduction of molecular oxygen, NAD(P)H as one donor, and incorporation of one atom of oxygen	0.354521	I1RF61	160	1.491	Up	K	Monooxygenase aurF OS=Gibberella zeae (strain PH-1 / ATCC MYA-4620 / FGSC 9075 / NRRL 31084) OX=229533 GN=aurF PE=1 SV=1	aurF	1	0.000935483	111.61	IEGIEK(1)FK	2	0.047946	2	1.023	0.686
Molecular Function	GO:0016709	5	oxidoreductase activity, acting on paired donors, with incorporation or reduction of molecular oxygen, NAD(P)H as one donor, and incorporation of one atom of oxygen	0.354521	I1RF61	62	1.971	Up	K	Monooxygenase aurF OS=Gibberella zeae (strain PH-1 / ATCC MYA-4620 / FGSC 9075 / NRRL 31084) OX=229533 GN=aurF PE=1 SV=1	aurF	1	0.000350581	103.21	STLSNGSK(1)QR	2	0.87519	1	1.228	0.623
Molecular Function	GO:0016709	5	oxidoreductase activity, acting on paired donors, with incorporation or reduction of molecular oxygen, NAD(P)H as one donor, and incorporation of one atom of oxygen	0.354521	A0A1C3YLH8	611	1.547	Up	K	Fmo1 flavin-containing monooxygenase OS=Fusarium langsethiae OX=179993 GN=FLAG1_09819 PE=4 SV=1	FGRAMPH1_01T26497	1	0.00129167	106.88	EK(1)TTDGLR	2	0.30229	2	1.371	0.886
Molecular Function	GO:0016209	2	antioxidant activity	0.00126299	I1RMJ3	271	1.514	Up	K	Glutathione reductase OS=Gibberella zeae (strain PH-1 / ATCC MYA-4620 / FGSC 9075 / NRRL 31084) OX=229533 GN=FG05183.1 PE=3 SV=1	FG05183.1	1	0.0114182	73.039	LGVK(1)LHK	3	-0.38887	1	1.255	0.829
Molecular Function	GO:0016209	2	antioxidant activity	0.00126299	I1RMJ3	77	1.334	Up	K	Glutathione reductase OS=Gibberella zeae (strain PH-1 / ATCC MYA-4620 / FGSC 9075 / NRRL 31084) OX=229533 GN=FG05183.1 PE=3 SV=1	FG05183.1	1	0.00367359	92.051	ATIVENK(1)R	2	0.24421	1	1.209	0.906
Molecular Function	GO:0016209	2	antioxidant activity	0.00126299	I1RMJ3	419	1.478	Up	K	Glutathione reductase OS=Gibberella zeae (strain PH-1 / ATCC MYA-4620 / FGSC 9075 / NRRL 31084) OX=229533 GN=FG05183.1 PE=3 SV=1	FG05183.1	1	0.003764	88.029	YGK(1)DNIK	3	2.2391	1	1.453	0.983
Molecular Function	GO:0016209	2	antioxidant activity	0.00126299	I1RMJ3	283	1.453	Up	K	Glutathione reductase OS=Gibberella zeae (strain PH-1 / ATCC MYA-4620 / FGSC 9075 / NRRL 31084) OX=229533 GN=FG05183.1 PE=3 SV=1	FG05183.1	1	0.00971751	79.148	IEK(1)DSNGK	2	-2.4804	1	1.412	0.972
Molecular Function	GO:0016209	2	antioxidant activity	0.00126299	A0A098DGQ1	180	1.451	Up	K	Superoxide dismutase [Cu-Zn] OS=Gibberella zeae (strain PH-1 / ATCC MYA-4620 / FGSC 9075 / NRRL 31084) OX=229533 GN=FGRAMPH1_01T10657 PE=3 SV=1	FGRAMPH1_01T10657	1	4.37931e-18	195.77	GSVTDSLIK(1)LIGPHSVIGR	4	-1.2148	4	1.233	0.85
Molecular Function	GO:0016209	2	antioxidant activity	0.00126299	A0A098DGQ1	144	1.664	Up	K	Superoxide dismutase [Cu-Zn] OS=Gibberella zeae (strain PH-1 / ATCC MYA-4620 / FGSC 9075 / NRRL 31084) OX=229533 GN=FGRAMPH1_01T10657 PE=3 SV=1	FGRAMPH1_01T10657	1	1.64153e-06	80.721	GFHIHTFGDNTNGCTSAGPHFNPHNK(1)THGAPSDETR	5	-0.3403	1	1.356	0.815
Molecular Function	GO:0016209	2	antioxidant activity	0.00126299	A0A1C3YJ69	787	1.654	Up	K	Psi-producing oxygenase A OS=Fusarium culmorum OX=5516 GN=FCULG_00011550 PE=4 SV=1	FGRAMPH1_01T06395	1	0.00237766	80.318	K(1)GLDQIDIIR	2	1.2719	1	1.13	0.683
Molecular Function	GO:0016209	2	antioxidant activity	0.00126299	A0A1C3YJ69	780	1.506	Up	K	Psi-producing oxygenase A OS=Fusarium culmorum OX=5516 GN=FCULG_00011550 PE=4 SV=1	FGRAMPH1_01T06395	1	0.0034702	104.2	K(1)ESFTFK	2	-0.34632	1	1.163	0.772
Molecular Function	GO:0016209	2	antioxidant activity	0.00126299	I1RGL1	90	1.374	Up	K	Putative deferrochelatase/peroxidase YfeX OS=Fusarium culmorum OX=5516 GN=FCULG_00005279 PE=4 SV=1	FG02882.1	1	0.000172658	89.266	ELRPLPVIK(1)GR	3	0.7716	1	1.238	0.901
Molecular Function	GO:0016209	2	antioxidant activity	0.00126299	I1RGL1	223	1.421	Up	K	Putative deferrochelatase/peroxidase YfeX OS=Fusarium culmorum OX=5516 GN=FCULG_00005279 PE=4 SV=1	FG02882.1	1	1.45013e-05	95.5	TKVENMELDDAAEGK(1)QAAHK	4	-0.41103	1	1.263	0.889
Molecular Function	GO:0016209	2	antioxidant activity	0.00126299	Q4ING3	292	1.402	Up	K	Cytochrome c peroxidase, mitochondrial OS=Gibberella zeae (strain PH-1 / ATCC MYA-4620 / FGSC 9075 / NRRL 31084) OX=229533 GN=CCP1 PE=3 SV=1	CCP1	1	0.000325905	71.376	STK(1)SLMMLPSDIALIEDK	3	-0.48217	1	1.207	0.861
Molecular Function	GO:0016209	2	antioxidant activity	0.00126299	I1RGU6	261	2.196	Up	K	Catalase-peroxidase OS=Gibberella zeae (strain PH-1 / ATCC MYA-4620 / FGSC 9075 / NRRL 31084) OX=229533 GN=FG02974.1 PE=3 SV=1	FG02974.1	1	6.20986e-05	83.395	GTTKPGATDSDQTEHK(1)DIHNR	5	0.14754	1	1.533	0.698
Molecular Function	GO:0016209	2	antioxidant activity	0.00126299	I1RBF3	291	1.363	Up	K	Thioredoxin reductase OS=Gibberella zeae (strain PH-1 / ATCC MYA-4620 / FGSC 9075 / NRRL 31084) OX=229533 GN=FG00871.1 PE=3 SV=1	FG00871.1	1	6.5e-24	189.11	TIPGTTYTNVEGVFAAGDVQDK(1)R	2	0.14054	4	1.358	0.996
Molecular Function	GO:0016209	2	antioxidant activity	0.00126299	I1RKP1	165	1.33	Up	K	Superoxide dismutase OS=Gibberella zeae (strain PH-1 / ATCC MYA-4620 / FGSC 9075 / NRRL 31084) OX=229533 GN=FG04454.1 PE=3 SV=1	FG04454.1	1	4.40956e-20	166.49	QTNATLAGIQGSGWAWLVK(1)DK	3	1.3246	1	1.291	0.971
Molecular Function	GO:0016209	2	antioxidant activity	0.00126299	A0A098DJ03	135	1.497	Up	K	Peroxiredoxin 1 OS=Gibberella zeae OX=5518 GN=FGRA07_08569 PE=4 SV=1	FG03180.1	1	3.14242e-06	112.5	GLFIIDPK(1)GVLR	3	-0.45491	2	1.256	0.839
Molecular Function	GO:0016209	2	antioxidant activity	0.00126299	A0A098DJU9	564	1.419	Up	K	Catalase-peroxidase OS=Gibberella zeae (strain PH-1 / ATCC MYA-4620 / FGSC 9075 / NRRL 31084) OX=229533 GN=FG03850.1 PE=3 SV=1	FG03850.1	1	0.000459627	107.03	EFNAK(1)SGSK	2	-0.071118	4	1.266	0.892
Molecular Function	GO:0016209	2	antioxidant activity	0.00126299	A0A098DJU9	512	1.322	Up	K	Catalase-peroxidase OS=Gibberella zeae (strain PH-1 / ATCC MYA-4620 / FGSC 9075 / NRRL 31084) OX=229533 GN=FG03850.1 PE=3 SV=1	FG03850.1	1	5.80289e-07	134.18	LVSTAWK(1)SASTFR	3	-0.1125	1	1.297	0.981
Molecular Function	GO:0016209	2	antioxidant activity	0.00126299	A0A098DJU9	594	1.479	Up	K	Catalase-peroxidase OS=Gibberella zeae (strain PH-1 / ATCC MYA-4620 / FGSC 9075 / NRRL 31084) OX=229533 GN=FG03850.1 PE=3 SV=1	FG03850.1	1	7.33126e-07	107.82	DAGLK(1)DVVVPFTPGR	3	-1.3624	3	1.287	0.87
Molecular Function	GO:0016209	2	antioxidant activity	0.00126299	A0A098DJU9	555	1.429	Up	K	Catalase-peroxidase OS=Gibberella zeae (strain PH-1 / ATCC MYA-4620 / FGSC 9075 / NRRL 31084) OX=229533 GN=FG03850.1 PE=3 SV=1	FG03850.1	1	0.000834674	77.062	QVLSALK(1)SVQK	3	0.33753	1	1.24	0.868
Molecular Function	GO:0016209	2	antioxidant activity	0.00126299	A0A098DJU9	316	1.564	Up	K	Catalase-peroxidase OS=Gibberella zeae (strain PH-1 / ATCC MYA-4620 / FGSC 9075 / NRRL 31084) OX=229533 GN=FG03850.1 PE=3 SV=1	FG03850.1	1	5.94748e-10	118.42	THGAVPGK(1)NIGPEPEAADLGEMGLGWHNR	4	-0.62057	2	1.395	0.892
Molecular Function	GO:0016209	2	antioxidant activity	0.00126299	A0A098DJU9	447	1.477	Up	K	Catalase-peroxidase OS=Gibberella zeae (strain PH-1 / ATCC MYA-4620 / FGSC 9075 / NRRL 31084) OX=229533 GN=FG03850.1 PE=3 SV=1	FG03850.1	1	0.00113894	102.71	AWYK(1)LLHR	2	1.6359	3	1.357	0.919
Molecular Function	GO:0016209	2	antioxidant activity	0.00126299	A0A098DJU9	166	1.472	Up	K	Catalase-peroxidase OS=Gibberella zeae (strain PH-1 / ATCC MYA-4620 / FGSC 9075 / NRRL 31084) OX=229533 GN=FG03850.1 PE=3 SV=1	FG03850.1	1	2.50767e-09	117	FAPLNSWPDNQNLDK(1)AR	3	1.3833	1	1.337	0.908
Molecular Function	GO:0016209	2	antioxidant activity	0.00126299	A0A098DJU9	545	1.312	Up	K	Catalase-peroxidase OS=Gibberella zeae (strain PH-1 / ATCC MYA-4620 / FGSC 9075 / NRRL 31084) OX=229533 GN=FG03850.1 PE=3 SV=1	FG03850.1	1	6.86867e-06	91.401	IALEPQVNWASNNPK(1)QLK	3	-0.5428	1	1.26	0.96
Molecular Function	GO:0016209	2	antioxidant activity	0.00126299	A0A098DJU9	764	1.46	Up	K	Catalase-peroxidase OS=Gibberella zeae (strain PH-1 / ATCC MYA-4620 / FGSC 9075 / NRRL 31084) OX=229533 GN=FG03850.1 PE=3 SV=1	FG03850.1	1	6.17413e-06	97.273	DFIAAWTK(1)VMNLDR	3	-0.92377	2	1.402	0.96
Molecular Function	GO:0016209	2	antioxidant activity	0.00126299	A0A098DJU9	683	1.522	Up	K	Catalase-peroxidase OS=Gibberella zeae (strain PH-1 / ATCC MYA-4620 / FGSC 9075 / NRRL 31084) OX=229533 GN=FG03850.1 PE=3 SV=1	FG03850.1	1	6.27238e-09	111.77	K(1)GQLTNDFFVNLLSPAYK	4	-0.55643	2	1.304	0.857
Molecular Function	GO:0016209	2	antioxidant activity	0.00126299	A0A098DJU9	175	1.509	Up	K	Catalase-peroxidase OS=Gibberella zeae (strain PH-1 / ATCC MYA-4620 / FGSC 9075 / NRRL 31084) OX=229533 GN=FG03850.1 PE=3 SV=1	FG03850.1	1	0.0030901	84.244	LIWPIK(1)QK	3	-1.1877	1	1.201	0.796
Molecular Function	GO:0016209	2	antioxidant activity	0.00126299	I1S2Y7	326	1.977	Up	K	Psi-producing oxygenase A OS=Fusarium culmorum OX=5516 GN=FCULG_00011113 PE=4 SV=1	FG11146.1	1	8.85989e-07	107.35	YTLSPLASAAK(1)EFVK	3	0.57051	1	1.471	0.744
Molecular Function	GO:0030145	7	manganese ion binding	0.0877648	I1RKP1	165	1.33	Up	K	Superoxide dismutase OS=Gibberella zeae (strain PH-1 / ATCC MYA-4620 / FGSC 9075 / NRRL 31084) OX=229533 GN=FG04454.1 PE=3 SV=1	FG04454.1	1	4.40956e-20	166.49	QTNATLAGIQGSGWAWLVK(1)DK	3	1.3246	1	1.291	0.971
Molecular Function	GO:0030145	7	manganese ion binding	0.0877648	A0A098DQM6	99	1.332	Up	K	Putative Xaa-Pro aminopeptidase OS=Fusarium culmorum OX=5516 GN=FCULG_00008910 PE=3 SV=1	FG06496.1	1	2.61807e-15	162.37	K(1)DVPDANGIIYLESQLTR	3	0.73531	2	1.26	0.946
Molecular Function	GO:0030145	7	manganese ion binding	0.0877648	A0A098DQM6	295	1.391	Up	K	Putative Xaa-Pro aminopeptidase OS=Fusarium culmorum OX=5516 GN=FCULG_00008910 PE=3 SV=1	FG06496.1	1	3.851e-06	111.72	K(1)MSYDPIAAAGR	2	-0.15678	2	1.303	0.937
Molecular Function	GO:0030145	7	manganese ion binding	0.0877648	A0A098DQM6	364	1.322	Up	K	Putative Xaa-Pro aminopeptidase OS=Fusarium culmorum OX=5516 GN=FCULG_00008910 PE=3 SV=1	FG06496.1	1	1.52743e-05	107.79	HIYETVLK(1)MQK	4	-0.54056	3	1.22	0.923
Molecular Function	GO:0030145	7	manganese ion binding	0.0877648	A0A098E4T8	143	1.445	Up	K	2,3-bisphosphoglycerate-independent phosphoglycerate mutase OS=Gibberella zeae OX=5518 GN=FGRA07_06162 PE=3 SV=1	FG06055.1	1	0.000578413	102.52	AAK(1)EYGVPK	3	0.84448	3	1.347	0.932
Molecular Function	GO:0030145	7	manganese ion binding	0.0877648	A0A098D8R7	149	1.677	Up	K	Putative Xaa-Pro aminopeptidase OS=Fusarium culmorum OX=5516 GN=FCULG_00011396 PE=3 SV=1	FG02530.1	1	0.0130306	74.424	K(1)YDVDDVR	2	-0.61605	2	1.449	0.864
Molecular Function	GO:0030145	7	manganese ion binding	0.0877648	A0A098D8R7	163	1.554	Up	K	Putative Xaa-Pro aminopeptidase OS=Fusarium culmorum OX=5516 GN=FCULG_00011396 PE=3 SV=1	FG02530.1	1	1.37174e-06	105.53	YTAQLQK(1)FLHSQLRPER	4	-0.27498	1	1.38	0.888
Molecular Function	GO:0030145	7	manganese ion binding	0.0877648	A0A098D8R7	185	2.292	Up	K	Putative Xaa-Pro aminopeptidase OS=Fusarium culmorum OX=5516 GN=FCULG_00011396 PE=3 SV=1	FG02530.1	1	0.000195495	75.877	TLYVIHTDQAPK(1)LHDRPR	5	-0.039506	1	1.85	0.807
Molecular Function	GO:0030145	7	manganese ion binding	0.0877648	A0A098D8R7	58	1.345	Up	K	Putative Xaa-Pro aminopeptidase OS=Fusarium culmorum OX=5516 GN=FCULG_00011396 PE=3 SV=1	FG02530.1	1	0.00238685	86.095	YPAK(1)LHAR	3	-0.59214	1	1.38	1.026
Molecular Function	GO:0016814	5	hydrolase activity, acting on carbon-nitrogen (but not peptide) bonds, in cyclic amidines	0.180754	A0A1C3YHK0	40	1.439	Up	K	Cytidine deaminase OS=Gibberella zeae (strain PH-1 / ATCC MYA-4620 / FGSC 9075 / NRRL 31084) OX=229533 GN=FGRAMPH1_01T01071 PE=3 SV=1	FGRAMPH1_01T01071	1	1.23453e-08	119.8	ATAAK(1)ATAYCPYSQFR	2	0.39722	2	1.245	0.865
Molecular Function	GO:0016814	5	hydrolase activity, acting on carbon-nitrogen (but not peptide) bonds, in cyclic amidines	0.180754	I1RGR7	159	1.369	Up	K	Guanine deaminase OS=Gibberella zeae (strain PH-1 / ATCC MYA-4620 / FGSC 9075 / NRRL 31084) OX=229533 GN=FG02941.1 PE=3 SV=1	FG02941.1	1	0.00103211	84.687	AFVGK(1)CNMDR	2	-0.99515	2	1.24	0.906
Molecular Function	GO:0016814	5	hydrolase activity, acting on carbon-nitrogen (but not peptide) bonds, in cyclic amidines	0.180754	I1RGR7	427	1.546	Up	K	Guanine deaminase OS=Gibberella zeae (strain PH-1 / ATCC MYA-4620 / FGSC 9075 / NRRL 31084) OX=229533 GN=FG02941.1 PE=3 SV=1	FG02941.1	1	0.000438274	76.728	HLFEK(1)FVMTGDDR	3	0.12883	1	1.328	0.859
Molecular Function	GO:0016814	5	hydrolase activity, acting on carbon-nitrogen (but not peptide) bonds, in cyclic amidines	0.180754	I1RP97	169	1.371	Up	K	Gtp cyclohydrolase i OS=Fusarium langsethiae OX=179993 GN=FLAG1_01163 PE=3 SV=1	FG05854.1	1	0.00323837	65.278	YAK(1)ALLFLTK	3	-0.91202	1	1.274	0.929
Molecular Function	GO:0050660	6	flavin adenine dinucleotide binding	0.0040054	I1RUE8	535	2.012	Up	K	FAD-linked oxidoreductase patO OS=Fusarium culmorum OX=5516 GN=FCULG_00007426 PE=3 SV=1	FG07838.1	1	0.000182643	91.093	WDPK(1)SLFYNWR	2	0.23125	2	1.549	0.77
Molecular Function	GO:0050660	6	flavin adenine dinucleotide binding	0.0040054	I1RUE8	367	1.512	Up	K	FAD-linked oxidoreductase patO OS=Fusarium culmorum OX=5516 GN=FCULG_00007426 PE=3 SV=1	FG07838.1	1	3.25235e-08	119.25	VLAPFTDYLTK(1)NGLK	3	-0.26412	2	1.377	0.911
Molecular Function	GO:0050660	6	flavin adenine dinucleotide binding	0.0040054	I1RUE8	356	1.341	Up	K	FAD-linked oxidoreductase patO OS=Fusarium culmorum OX=5516 GN=FCULG_00007426 PE=3 SV=1	FG07838.1	1	5.85616e-07	126.71	DK(1)VLAPFTDYLTK	3	0.18438	1	1.23	0.917
Molecular Function	GO:0050660	6	flavin adenine dinucleotide binding	0.0040054	I1RUE8	169	1.36	Up	K	FAD-linked oxidoreductase patO OS=Fusarium culmorum OX=5516 GN=FCULG_00007426 PE=3 SV=1	FG07838.1	1	5.39685e-06	87.088	STGAASLAIWTHHLK(1)TK	4	-0.12763	1	1.244	0.915
Molecular Function	GO:0050660	6	flavin adenine dinucleotide binding	0.0040054	I1RUE8	458	1.705	Up	K	FAD-linked oxidoreductase patO OS=Fusarium culmorum OX=5516 GN=FCULG_00007426 PE=3 SV=1	FG07838.1	1	1.38829e-06	103.13	K(1)AIMSLQMGTLWDVTR	3	-0.83107	2	1.321	0.775
Molecular Function	GO:0050660	6	flavin adenine dinucleotide binding	0.0040054	I1RUE8	423	1.631	Up	K	FAD-linked oxidoreductase patO OS=Fusarium culmorum OX=5516 GN=FCULG_00007426 PE=3 SV=1	FG07838.1	1	0.000277395	76.156	SVLENDNVAFNK(1)VIR	3	-3.5044	1	1.37	0.84
Molecular Function	GO:0050660	6	flavin adenine dinucleotide binding	0.0040054	I1S1K3	465	1.418	Up	K	Fad linked oxidase OS=Fusarium langsethiae OX=179993 GN=FLAG1_06870 PE=4 SV=1	FG10609.1	1	2.21731e-08	121.45	SVSIDTTNQWEK(1)LGK	3	-0.31813	1	1.106	0.78
Molecular Function	GO:0050660	6	flavin adenine dinucleotide binding	0.0040054	I1RVW1	133	1.437	Up	K	L-sorbose 1-dehydrogenase OS=Fusarium culmorum OX=5516 GN=FCULG_00002097 PE=4 SV=1	FG08407.1	1	0.0231064	47.894	AEHFHTK(1)DWFK	4	0.32853	1	1.464	1.019
Molecular Function	GO:0050660	6	flavin adenine dinucleotide binding	0.0040054	I1S360	205	1.529	Up	K	Dehydrogenase patE OS=Fusarium culmorum OX=5516 GN=FCULG_00011202 PE=3 SV=1	FG11228.1	1	3.89276e-06	136.93	TATFTPPDNTK(1)R	2	-1.6599	2	1.349	0.882
Molecular Function	GO:0050660	6	flavin adenine dinucleotide binding	0.0040054	I1S360	274	1.441	Up	K	Dehydrogenase patE OS=Fusarium culmorum OX=5516 GN=FCULG_00011202 PE=3 SV=1	FG11228.1	1	1.27951e-06	92.147	SIDGFSSGSLLGYSYTTTAVRPK(1)TVTR	3	0.2757	1	1.372	0.952
Molecular Function	GO:0050660	6	flavin adenine dinucleotide binding	0.0040054	I1S360	294	1.398	Up	K	Dehydrogenase patE OS=Fusarium culmorum OX=5516 GN=FCULG_00011202 PE=3 SV=1	FG11228.1	1	0.000917506	123.75	DENLK(1)TLK	2	0.29057	2	1.332	0.953
Molecular Function	GO:0050660	6	flavin adenine dinucleotide binding	0.0040054	I1S360	591	1.634	Up	K	Dehydrogenase patE OS=Fusarium culmorum OX=5516 GN=FCULG_00011202 PE=3 SV=1	FG11228.1	0.986146	0.00135099	71.558	K(0.014)EDK(0.986)MAVLDSK	3	-0.29509	2	1.407	0.861
Molecular Function	GO:0050660	6	flavin adenine dinucleotide binding	0.0040054	I1S360	598	1.367	Up	K	Dehydrogenase patE OS=Fusarium culmorum OX=5516 GN=FCULG_00011202 PE=3 SV=1	FG11228.1	1	0.000194992	150.27	MAVLDSK(1)AR	2	1.4864	2	1.367	1
Molecular Function	GO:0050660	6	flavin adenine dinucleotide binding	0.0040054	I1S360	546	1.747	Up	K	Dehydrogenase patE OS=Fusarium culmorum OX=5516 GN=FCULG_00011202 PE=3 SV=1	FG11228.1	1	0.000192892	102.52	SGPLK(1)DTVLK	3	-0.006252	3	1.546	0.885
Molecular Function	GO:0050660	6	flavin adenine dinucleotide binding	0.0040054	I1S360	314	1.407	Up	K	Dehydrogenase patE OS=Fusarium culmorum OX=5516 GN=FCULG_00011202 PE=3 SV=1	FG11228.1	1	5.93974e-07	106.93	K(1)ATGVEVSSIGMDYTLK	3	-0.061555	2	1.258	0.894
Molecular Function	GO:0050660	6	flavin adenine dinucleotide binding	0.0040054	I1S360	485	1.343	Up	K	Dehydrogenase patE OS=Fusarium culmorum OX=5516 GN=FCULG_00011202 PE=3 SV=1	FG11228.1	1	3.73074e-10	163.41	K(1)YTSINGALVAPLSR	3	-0.31386	4	1.291	0.961
Molecular Function	GO:0050660	6	flavin adenine dinucleotide binding	0.0040054	I1RMJ3	271	1.514	Up	K	Glutathione reductase OS=Gibberella zeae (strain PH-1 / ATCC MYA-4620 / FGSC 9075 / NRRL 31084) OX=229533 GN=FG05183.1 PE=3 SV=1	FG05183.1	1	0.0114182	73.039	LGVK(1)LHK	3	-0.38887	1	1.255	0.829
Molecular Function	GO:0050660	6	flavin adenine dinucleotide binding	0.0040054	I1RMJ3	77	1.334	Up	K	Glutathione reductase OS=Gibberella zeae (strain PH-1 / ATCC MYA-4620 / FGSC 9075 / NRRL 31084) OX=229533 GN=FG05183.1 PE=3 SV=1	FG05183.1	1	0.00367359	92.051	ATIVENK(1)R	2	0.24421	1	1.209	0.906
Molecular Function	GO:0050660	6	flavin adenine dinucleotide binding	0.0040054	I1RMJ3	419	1.478	Up	K	Glutathione reductase OS=Gibberella zeae (strain PH-1 / ATCC MYA-4620 / FGSC 9075 / NRRL 31084) OX=229533 GN=FG05183.1 PE=3 SV=1	FG05183.1	1	0.003764	88.029	YGK(1)DNIK	3	2.2391	1	1.453	0.983
Molecular Function	GO:0050660	6	flavin adenine dinucleotide binding	0.0040054	I1RMJ3	283	1.453	Up	K	Glutathione reductase OS=Gibberella zeae (strain PH-1 / ATCC MYA-4620 / FGSC 9075 / NRRL 31084) OX=229533 GN=FG05183.1 PE=3 SV=1	FG05183.1	1	0.00971751	79.148	IEK(1)DSNGK	2	-2.4804	1	1.412	0.972
Molecular Function	GO:0050660	6	flavin adenine dinucleotide binding	0.0040054	I1RHP6	334	1.385	Up	K	FAD-linked oxidoreductase patO OS=Fusarium culmorum OX=5516 GN=FCULG_00005750 PE=3 SV=1	FG03307.1	1	1.30838e-45	300.18	FVTADEK(1)QNTDLFWAIR	2	-0.15702	4	1.258	0.908
Molecular Function	GO:0050660	6	flavin adenine dinucleotide binding	0.0040054	I1RHP6	261	2.372	Up	K	FAD-linked oxidoreductase patO OS=Fusarium culmorum OX=5516 GN=FCULG_00005750 PE=3 SV=1	FG03307.1	1	0.000423917	68.41	GASSYTGPAFK(1)IGAGIQVK	3	-0.20585	1	1.765	0.744
Molecular Function	GO:0050660	6	flavin adenine dinucleotide binding	0.0040054	I1RHP6	492	1.496	Up	K	FAD-linked oxidoreductase patO OS=Fusarium culmorum OX=5516 GN=FCULG_00005750 PE=3 SV=1	FG03307.1	1	0.00649202	91.069	K(1)NWDDPK	2	-0.46064	3	1.357	0.907
Molecular Function	GO:0050660	6	flavin adenine dinucleotide binding	0.0040054	I1RHP6	502	1.303	Up	K	FAD-linked oxidoreductase patO OS=Fusarium culmorum OX=5516 GN=FCULG_00005750 PE=3 SV=1	FG03307.1	1	0.0014156	123.72	LLDK(1)TIK	2	0.10524	2	1.214	0.932
Molecular Function	GO:0050660	6	flavin adenine dinucleotide binding	0.0040054	I1RHP6	139	1.648	Up	K	FAD-linked oxidoreductase patO OS=Fusarium culmorum OX=5516 GN=FCULG_00005750 PE=3 SV=1	FG03307.1	1	0.00114835	113.71	GEHYDEK(1)K	2	-0.10088	3	1.452	0.881
Molecular Function	GO:0050660	6	flavin adenine dinucleotide binding	0.0040054	I1RHP6	438	1.422	Up	K	FAD-linked oxidoreductase patO OS=Fusarium culmorum OX=5516 GN=FCULG_00005750 PE=3 SV=1	FG03307.1	1	0.00189718	66.663	K(1)MVQPLLDEWK	3	-0.37703	2	1.277	0.898
Molecular Function	GO:0050660	6	flavin adenine dinucleotide binding	0.0040054	I1RHP6	269	1.352	Up	K	FAD-linked oxidoreductase patO OS=Fusarium culmorum OX=5516 GN=FCULG_00005750 PE=3 SV=1	FG03307.1	1	2.66466e-10	144.3	IGAGIQVK(1)DLYEAADR	2	0.59065	2	1.226	0.907
Molecular Function	GO:0050660	6	flavin adenine dinucleotide binding	0.0040054	I1RHP6	567	1.702	Up	K	FAD-linked oxidoreductase patO OS=Fusarium culmorum OX=5516 GN=FCULG_00005750 PE=3 SV=1	FG03307.1	1	2.5477e-06	141.65	VNNK(1)ITFDIMER	3	0.72891	2	1.387	0.815
Molecular Function	GO:0050660	6	flavin adenine dinucleotide binding	0.0040054	I1RHP6	93	1.94	Up	K	FAD-linked oxidoreductase patO OS=Fusarium culmorum OX=5516 GN=FCULG_00005750 PE=3 SV=1	FG03307.1	1	0.0218149	51.066	HAVSDPK(1)CK	3	0.65439	1	1.678	0.865
Molecular Function	GO:0050660	6	flavin adenine dinucleotide binding	0.0040054	I1RHP6	106	1.812	Up	K	FAD-linked oxidoreductase patO OS=Fusarium culmorum OX=5516 GN=FCULG_00005750 PE=3 SV=1	FG03307.1	1	0.00354392	72.928	TFPNK(1)VIWK	3	0.3108	1	1.484	0.819
Molecular Function	GO:0050660	6	flavin adenine dinucleotide binding	0.0040054	I1RHP6	528	1.382	Up	K	FAD-linked oxidoreductase patO OS=Fusarium culmorum OX=5516 GN=FCULG_00005750 PE=3 SV=1	FG03307.1	1	1.59804e-10	167.69	QTK(1)ETPPNSANPAWR	2	0.75165	4	1.27	0.919
Molecular Function	GO:0050660	6	flavin adenine dinucleotide binding	0.0040054	I1RHP6	101	1.467	Up	K	FAD-linked oxidoreductase patO OS=Fusarium culmorum OX=5516 GN=FCULG_00005750 PE=3 SV=1	FG03307.1	1	6.02447e-06	123.26	IFPGDK(1)TFPNK	2	0.71312	3	1.159	0.79
Molecular Function	GO:0050660	6	flavin adenine dinucleotide binding	0.0040054	I1RHP6	140	1.322	Up	K	FAD-linked oxidoreductase patO OS=Fusarium culmorum OX=5516 GN=FCULG_00005750 PE=3 SV=1	FG03307.1	0.920028	8.74254e-07	128.54	GEHYDEK(0.08)K(0.92)CEFLK	4	-0.15104	3	1.169	0.884
Molecular Function	GO:0050660	6	flavin adenine dinucleotide binding	0.0040054	I1RII9	553	1.308	Up	K	Pyranose dehydrogenase 3 OS=Fusarium culmorum OX=5516 GN=FCULG_00006103 PE=3 SV=1	FG03626.1	1	6.11795e-06	125.53	NDGGVVDAK(1)LK	2	0.65577	2	1.261	0.964
Molecular Function	GO:0050660	6	flavin adenine dinucleotide binding	0.0040054	I1RII9	161	1.423	Up	K	Pyranose dehydrogenase 3 OS=Fusarium culmorum OX=5516 GN=FCULG_00006103 PE=3 SV=1	FG03626.1	1	4.57056e-05	84.03	NTATYGSK(1)GVGDSGPVQAVVNR	3	0.23064	1	1.235	0.868
Molecular Function	GO:0050660	6	flavin adenine dinucleotide binding	0.0040054	I1RII9	103	1.731	Up	K	Pyranose dehydrogenase 3 OS=Fusarium culmorum OX=5516 GN=FCULG_00006103 PE=3 SV=1	FG03626.1	1	8.48681e-10	128.1	GK(1)VLGGSSALNLMTYDR	3	0.47464	2	1.447	0.836
Molecular Function	GO:0050660	6	flavin adenine dinucleotide binding	0.0040054	I1RII9	272	1.412	Up	K	Pyranose dehydrogenase 3 OS=Fusarium culmorum OX=5516 GN=FCULG_00006103 PE=3 SV=1	FG03626.1	1	4.52365e-10	132.25	AIATGVTLADGTIIK(1)ASR	3	2.2822	1	1.254	0.888
Molecular Function	GO:0050660	6	flavin adenine dinucleotide binding	0.0040054	I1RII9	395	1.409	Up	K	Pyranose dehydrogenase 3 OS=Fusarium culmorum OX=5516 GN=FCULG_00006103 PE=3 SV=1	FG03626.1	1	0.00280032	81.525	EAVAK(1)DGSK	2	-0.43529	1	1.292	0.917
Molecular Function	GO:0050660	6	flavin adenine dinucleotide binding	0.0040054	I1RII9	494	1.322	Up	K	Pyranose dehydrogenase 3 OS=Fusarium culmorum OX=5516 GN=FCULG_00006103 PE=3 SV=1	FG03626.1	1	0.00695074	68.847	K(1)IANTEPMR	2	-0.12828	2	1.247	0.943
Molecular Function	GO:0050660	6	flavin adenine dinucleotide binding	0.0040054	I1RII9	253	1.784	Up	K	Pyranose dehydrogenase 3 OS=Fusarium culmorum OX=5516 GN=FCULG_00006103 PE=3 SV=1	FG03626.1	1	0.00521752	64.654	INLSAPK(1)GK	3	1.128	1	1.552	0.87
Molecular Function	GO:0050660	6	flavin adenine dinucleotide binding	0.0040054	I1RII9	146	1.426	Up	K	Pyranose dehydrogenase 3 OS=Fusarium culmorum OX=5516 GN=FCULG_00006103 PE=3 SV=1	FG03626.1	1	0.0180936	48.115	AMMK(1)SETFTGK	3	-1.6295	1	1.202	0.843
Molecular Function	GO:0050660	6	flavin adenine dinucleotide binding	0.0040054	I1RLD7	214	1.497	Up	K	FAD-dependent monooxygenase andF OS=Fusarium culmorum OX=5516 GN=FCULG_00000045 PE=4 SV=1	FG04732.1	1	9.43712e-06	90.476	ALK(1)GGSTNFGIVTR	3	-2.694	1	1.407	0.94
Molecular Function	GO:0050660	6	flavin adenine dinucleotide binding	0.0040054	I1RLD7	51	1.79	Up	K	FAD-dependent monooxygenase andF OS=Fusarium culmorum OX=5516 GN=FCULG_00000045 PE=4 SV=1	FG04732.1	1	8.46451e-06	104.17	HVYSPSSDGYK(1)TR	3	-1.3303	1	1.538	0.859
Molecular Function	GO:0050660	6	flavin adenine dinucleotide binding	0.0040054	I1RLD7	493	1.362	Up	K	FAD-dependent monooxygenase andF OS=Fusarium culmorum OX=5516 GN=FCULG_00000045 PE=4 SV=1	FG04732.1	1	0.0144089	56.258	FPGGFK(1)ITK	3	1.2212	1	1.098	0.806
Molecular Function	GO:0050660	6	flavin adenine dinucleotide binding	0.0040054	A0A1C3YLE2	291	1.528	Up	K	Dihydrolipoyl dehydrogenase OS=Gibberella zeae (strain PH-1 / ATCC MYA-4620 / FGSC 9075 / NRRL 31084) OX=229533 GN=FGRAMPH1_01T26147 PE=3 SV=1	FGRAMPH1_01T26147	1	0.000355162	100.38	VVSGDK(1)SGDK	2	-1.6171	1	1.154	0.755
Molecular Function	GO:0050660	6	flavin adenine dinucleotide binding	0.0040054	I1S1K4	346	1.381	Up	K	Fad linked oxidase OS=Fusarium langsethiae OX=179993 GN=FLAG1_06872 PE=4 SV=1	FG10611.1	1	0.0216335	73.208	K(1)IDGIFR	2	0.21668	2	1.221	0.884
Molecular Function	GO:0050660	6	flavin adenine dinucleotide binding	0.0040054	I1S1K4	425	1.458	Up	K	Fad linked oxidase OS=Fusarium langsethiae OX=179993 GN=FLAG1_06872 PE=4 SV=1	FG10611.1	1	0.0104915	77.923	ALAAFSK(1)R	2	0.58589	1	1.271	0.872
Molecular Function	GO:0050660	6	flavin adenine dinucleotide binding	0.0040054	I1S8F8	509	1.612	Up	K	Succinate dehydrogenase [ubiquinone] flavoprotein subunit, mitochondrial OS=Gibberella zeae (strain PH-1 / ATCC MYA-4620 / FGSC 9075 / NRRL 31084) OX=229533 GN=FGRAMPH1_01T24629 PE=3 SV=1	FGRAMPH1_01T24629	1	3.5572e-06	133.15	TADGPK(1)STAEIR	2	-0.45718	2	1.243	0.771
Molecular Function	GO:0050660	6	flavin adenine dinucleotide binding	0.0040054	I1R9G1	375	1.658	Up	K	Bifunctional solanapyrone synthase OS=Fusarium culmorum OX=5516 GN=FCULG_00012400 PE=4 SV=1	FG00100.1	1	9.52108e-06	85.988	K(1)LISVDWQPIGSLWEK	3	0.19271	1	1.393	0.84
Molecular Function	GO:0050660	6	flavin adenine dinucleotide binding	0.0040054	I1R9G1	224	1.306	Up	K	Bifunctional solanapyrone synthase OS=Fusarium culmorum OX=5516 GN=FCULG_00012400 PE=4 SV=1	FG00100.1	1	7.63825e-07	138.28	GGSNNFGIVTK(1)FR	2	-0.6538	2	1.241	0.95
Molecular Function	GO:0050660	6	flavin adenine dinucleotide binding	0.0040054	I1S210	432	1.948	Up	K	Acyl-dehydrogenase OS=Fusarium longipes OX=694270 GN=FLONG3_11051 PE=4 SV=1	FG10790.1	1	0.00778744	71.877	MK(1)LAHMAR	3	-1.2482	2	1.412	0.725
Molecular Function	GO:0050660	6	flavin adenine dinucleotide binding	0.0040054	I1RF61	160	1.491	Up	K	Monooxygenase aurF OS=Gibberella zeae (strain PH-1 / ATCC MYA-4620 / FGSC 9075 / NRRL 31084) OX=229533 GN=aurF PE=1 SV=1	aurF	1	0.000935483	111.61	IEGIEK(1)FK	2	0.047946	2	1.023	0.686
Molecular Function	GO:0050660	6	flavin adenine dinucleotide binding	0.0040054	I1RF61	62	1.971	Up	K	Monooxygenase aurF OS=Gibberella zeae (strain PH-1 / ATCC MYA-4620 / FGSC 9075 / NRRL 31084) OX=229533 GN=aurF PE=1 SV=1	aurF	1	0.000350581	103.21	STLSNGSK(1)QR	2	0.87519	1	1.228	0.623
Molecular Function	GO:0050660	6	flavin adenine dinucleotide binding	0.0040054	A0A1C3YLH8	611	1.547	Up	K	Fmo1 flavin-containing monooxygenase OS=Fusarium langsethiae OX=179993 GN=FLAG1_09819 PE=4 SV=1	FGRAMPH1_01T26497	1	0.00129167	106.88	EK(1)TTDGLR	2	0.30229	2	1.371	0.886
Molecular Function	GO:0050660	6	flavin adenine dinucleotide binding	0.0040054	A0A1C3YI88	870	1.325	Up	K	Xanthine dehydrogenase OS=Gibberella zeae OX=5518 GN=FGRA07_04388 PE=4 SV=1	FGRAMPH1_01T03805	1	0.0213304	68.915	YK(1)VGVNK	2	-1.2538	1	1.301	0.982
Molecular Function	GO:0050660	6	flavin adenine dinucleotide binding	0.0040054	A0A1C3YI88	1320	1.396	Up	K	Xanthine dehydrogenase OS=Gibberella zeae OX=5518 GN=FGRA07_04388 PE=4 SV=1	FGRAMPH1_01T03805	1	2.66283e-05	97.767	AK(1)VGENDSEGLLR	2	0.43027	1	1.216	0.871
Molecular Function	GO:0050660	6	flavin adenine dinucleotide binding	0.0040054	I1S6B9	567	1.431	Up	K	Pyranose dehydrogenase 3 OS=Fusarium culmorum OX=5516 GN=FCULG_00006222 PE=3 SV=1	FG03740.1	1	6.40761e-06	132.56	SEGGVVDQK(1)LR	2	-0.10402	1	1.218	0.851
Molecular Function	GO:0050660	6	flavin adenine dinucleotide binding	0.0040054	I1S6B9	120	1.931	Up	K	Pyranose dehydrogenase 3 OS=Fusarium culmorum OX=5516 GN=FCULG_00006222 PE=3 SV=1	FG03740.1	1	0.00435357	68.536	VVGGSTK(1)LNR	2	-1.026	1	1.541	0.798
Molecular Function	GO:0050660	6	flavin adenine dinucleotide binding	0.0040054	I1S6B9	30	1.475	Up	K	Pyranose dehydrogenase 3 OS=Fusarium culmorum OX=5516 GN=FCULG_00006222 PE=3 SV=1	FG03740.1	1	0.0141751	77.072	AEEPK(1)LR	2	0.41258	1	1.378	0.934
Molecular Function	GO:0050660	6	flavin adenine dinucleotide binding	0.0040054	I1S6B9	429	1.579	Up	K	Pyranose dehydrogenase 3 OS=Fusarium culmorum OX=5516 GN=FCULG_00006222 PE=3 SV=1	FG03740.1	1	3.12421e-08	116.19	FLPSGTPSEVSK(1)GYK	3	-2.3215	1	1.334	0.845
Molecular Function	GO:0050660	6	flavin adenine dinucleotide binding	0.0040054	I1S6B9	504	3.077	Up	K	Pyranose dehydrogenase 3 OS=Fusarium culmorum OX=5516 GN=FCULG_00006222 PE=3 SV=1	FG03740.1	1	4.38344e-07	107.5	NPLDVALLVEGVK(1)FAR	3	-2.0895	2	1.791	0.582
Molecular Function	GO:0070008	7	serine-type exopeptidase activity	0.180754	I1RRZ1	489	1.354	Up	K	Carboxypeptidase OS=Gibberella zeae (strain PH-1 / ATCC MYA-4620 / FGSC 9075 / NRRL 31084) OX=229533 GN=FG06895.1 PE=3 SV=1	FG06895.1	1	7.7589e-05	97.734	DFSHADLK(1)PLK	3	0.32601	4	1.238	0.914
Molecular Function	GO:0070008	7	serine-type exopeptidase activity	0.180754	I1RP45	294	1.699	Up	K	Carboxypeptidase OS=Gibberella zeae (strain PH-1 / ATCC MYA-4620 / FGSC 9075 / NRRL 31084) OX=229533 GN=FG05797.1 PE=3 SV=1	FG05797.1	1	0.000507064	71.279	YLEK(1)YGTFPPPEGK	3	0.43341	3	1.393	0.82
Molecular Function	GO:0070008	7	serine-type exopeptidase activity	0.180754	I1RP45	304	1.9	Up	K	Carboxypeptidase OS=Gibberella zeae (strain PH-1 / ATCC MYA-4620 / FGSC 9075 / NRRL 31084) OX=229533 GN=FG05797.1 PE=3 SV=1	FG05797.1	1	0.000109044	82.01	YGTFPPPEGK(1)FPVLPDPYK	3	2.0469	1	1.535	0.808
Molecular Function	GO:0070008	7	serine-type exopeptidase activity	0.180754	I1RP45	466	1.507	Up	K	Carboxypeptidase OS=Gibberella zeae (strain PH-1 / ATCC MYA-4620 / FGSC 9075 / NRRL 31084) OX=229533 GN=FG05797.1 PE=3 SV=1	FG05797.1	1	3.36838e-09	127.59	YPQDK(1)QFYVPFHPEYNGGR	3	-0.36091	10	1.368	0.908
Molecular Function	GO:0070008	7	serine-type exopeptidase activity	0.180754	A0A1C3YNA9	254	1.656	Up	K	Carboxypeptidase OS=Gibberella zeae (strain PH-1 / ATCC MYA-4620 / FGSC 9075 / NRRL 31084) OX=229533 GN=FGRAMPH1_01T15555 PE=3 SV=1	FGRAMPH1_01T15555	1	0.00027018	81.92	HWESVFAIPNK(1)NK	3	-0.052216	3	1.333	0.805
Molecular Function	GO:0070008	7	serine-type exopeptidase activity	0.180754	A0A1C3YNA9	172	1.304	Up	K	Carboxypeptidase OS=Gibberella zeae (strain PH-1 / ATCC MYA-4620 / FGSC 9075 / NRRL 31084) OX=229533 GN=FGRAMPH1_01T15555 PE=3 SV=1	FGRAMPH1_01T15555	1	1.13019e-12	187.16	WWK(1)NLVDTFSLQGK	3	1.5534	3	1.149	0.881
Molecular Function	GO:0070008	7	serine-type exopeptidase activity	0.180754	A0A1C3YNA9	28	1.305	Up	K	Carboxypeptidase OS=Gibberella zeae (strain PH-1 / ATCC MYA-4620 / FGSC 9075 / NRRL 31084) OX=229533 GN=FGRAMPH1_01T15555 PE=3 SV=1	FGRAMPH1_01T15555	1	1.73582e-07	153.15	TNK(1)PANTQYYNTK	3	-1.3646	3	1.353	1.037
Molecular Function	GO:0070008	7	serine-type exopeptidase activity	0.180754	A0A1C3YNA9	77	1.576	Up	K	Carboxypeptidase OS=Gibberella zeae (strain PH-1 / ATCC MYA-4620 / FGSC 9075 / NRRL 31084) OX=229533 GN=FGRAMPH1_01T15555 PE=3 SV=1	FGRAMPH1_01T15555	1	3.82623e-06	91.401	DSK(1)FFYWFFPTVNPAGK	3	-0.17283	1	1.283	0.814
Molecular Function	GO:0070008	7	serine-type exopeptidase activity	0.180754	A0A1C3YNA9	283	1.462	Up	K	Carboxypeptidase OS=Gibberella zeae (strain PH-1 / ATCC MYA-4620 / FGSC 9075 / NRRL 31084) OX=229533 GN=FGRAMPH1_01T15555 PE=3 SV=1	FGRAMPH1_01T15555	1	1.05774e-05	88.101	EAHLTYPPPPK(1)PWK	3	0.70902	2	1.254	0.858
Molecular Function	GO:0070008	7	serine-type exopeptidase activity	0.180754	A0A1C3YNA9	382	1.402	Up	K	Carboxypeptidase OS=Gibberella zeae (strain PH-1 / ATCC MYA-4620 / FGSC 9075 / NRRL 31084) OX=229533 GN=FGRAMPH1_01T15555 PE=3 SV=1	FGRAMPH1_01T15555	1	5.76569e-07	138.31	DDPHYDPAEHEK(1)K	3	2.0843	5	1.286	0.917
Molecular Function	GO:0070008	7	serine-type exopeptidase activity	0.180754	A0A1C3YNA9	469	1.32	Up	K	Carboxypeptidase OS=Gibberella zeae (strain PH-1 / ATCC MYA-4620 / FGSC 9075 / NRRL 31084) OX=229533 GN=FGRAMPH1_01T15555 PE=3 SV=1	FGRAMPH1_01T15555	1	1.78206e-14	153.36	GFTLATVK(1)TSGHMVPQYAPPAAFR	3	-0.46935	2	1.237	0.937
Molecular Function	GO:0008238	6	exopeptidase activity	0.000397419	I1S379	159	1.619	Up	K	Metallocarboxypeptidase A-like protein OS=Fusarium culmorum OX=5516 GN=FCULG_00012553 PE=4 SV=1	FG11249.1	1	3.96837e-05	85.178	GSK(1)PAVVFHGTVHAR	3	-0.35114	2	1.536	0.949
Molecular Function	GO:0008238	6	exopeptidase activity	0.000397419	I1S379	202	1.379	Up	K	Metallocarboxypeptidase A-like protein OS=Fusarium culmorum OX=5516 GN=FCULG_00012553 PE=4 SV=1	FG11249.1	1	2.06913e-28	189.18	AIVDK(1)YDFYITPIVNPDGFVYTQTTNR	2	1.1799	10	1.245	0.903
Molecular Function	GO:0008238	6	exopeptidase activity	0.000397419	I1RR36	33	1.327	Up	K	Peptide hydrolase OS=Gibberella zeae (strain PH-1 / ATCC MYA-4620 / FGSC 9075 / NRRL 31084) OX=229533 GN=FG06545.1 PE=3 SV=1	FG06545.1	1	5.61145e-14	210.91	LTASQVEGDIK(1)K	4	-0.24048	9	1.212	0.913
Molecular Function	GO:0008238	6	exopeptidase activity	0.000397419	I1RR36	49	1.333	Up	K	Peptide hydrolase OS=Gibberella zeae (strain PH-1 / ATCC MYA-4620 / FGSC 9075 / NRRL 31084) OX=229533 GN=FG06545.1 PE=3 SV=1	FG06545.1	1	6.82532e-06	111.52	TLVDLNNIGK(1)K	2	-0.64418	4	1.164	0.873
Molecular Function	GO:0008238	6	exopeptidase activity	0.000397419	I1RR36	71	1.387	Up	K	Peptide hydrolase OS=Gibberella zeae (strain PH-1 / ATCC MYA-4620 / FGSC 9075 / NRRL 31084) OX=229533 GN=FG06545.1 PE=3 SV=1	FG06545.1	1	6.06e-06	131.06	ASVDYIYK(1)ELK	2	0.58233	3	1.237	0.892
Molecular Function	GO:0008238	6	exopeptidase activity	0.000397419	I1RR36	443	1.674	Up	K	Peptide hydrolase OS=Gibberella zeae (strain PH-1 / ATCC MYA-4620 / FGSC 9075 / NRRL 31084) OX=229533 GN=FG06545.1 PE=3 SV=1	FG06545.1	1	2.72266e-08	118.52	AAAQFALSLK(1)GVPAR	3	0.086436	1	1.438	0.859
Molecular Function	GO:0008238	6	exopeptidase activity	0.000397419	I1RR36	78	1.703	Up	K	Peptide hydrolase OS=Gibberella zeae (strain PH-1 / ATCC MYA-4620 / FGSC 9075 / NRRL 31084) OX=229533 GN=FG06545.1 PE=3 SV=1	FG06545.1	1	5.88207e-05	84.249	K(1)YLDTHIQPFNYTFEQTR	3	-1.141	1	1.383	0.812
Molecular Function	GO:0008238	6	exopeptidase activity	0.000397419	I1RR36	167	1.34	Up	K	Peptide hydrolase OS=Gibberella zeae (strain PH-1 / ATCC MYA-4620 / FGSC 9075 / NRRL 31084) OX=229533 GN=FG06545.1 PE=3 SV=1	FG06545.1	1	0.000662005	88.596	RGSCAISDK(1)LK	3	1.7494	3	1.257	0.938
Molecular Function	GO:0008238	6	exopeptidase activity	0.000397419	A0A0E0SFP4	252	1.486	Up	K	Dipeptidase OS=Gibberella zeae (strain PH-1 / ATCC MYA-4620 / FGSC 9075 / NRRL 31084) OX=229533 GN=FG07437.1 PE=3 SV=1	FG07437.1	1	1.97334e-21	180.66	YATLTHNCHNK(1)FADAAVLENPTR	4	-1.1854	2	1.376	0.926
Molecular Function	GO:0008238	6	exopeptidase activity	0.000397419	A0A0E0SFP4	463	1.392	Up	K	Dipeptidase OS=Gibberella zeae (strain PH-1 / ATCC MYA-4620 / FGSC 9075 / NRRL 31084) OX=229533 GN=FG07437.1 PE=3 SV=1	FG07437.1	1	2.61734e-05	85.493	LQAK(1)GELPLEDDLPK	4	-0.86909	2	1.314	0.944
Molecular Function	GO:0008238	6	exopeptidase activity	0.000397419	A0A0E0SFP4	234	1.331	Up	K	Dipeptidase OS=Gibberella zeae (strain PH-1 / ATCC MYA-4620 / FGSC 9075 / NRRL 31084) OX=229533 GN=FG07437.1 PE=3 SV=1	FG07437.1	1	0.00252271	100.25	K(1)FYELGVR	2	1.8224	1	1.291	0.97
Molecular Function	GO:0008238	6	exopeptidase activity	0.000397419	A0A0E0SFP4	451	1.32	Up	K	Dipeptidase OS=Gibberella zeae (strain PH-1 / ATCC MYA-4620 / FGSC 9075 / NRRL 31084) OX=229533 GN=FG07437.1 PE=3 SV=1	FG07437.1	1	0.0322132	47.429	VWK(1)DVDTVAAR	2	0.46538	1	1.249	0.946
Molecular Function	GO:0008238	6	exopeptidase activity	0.000397419	A0A0E0SFP4	420	2.17	Up	K	Dipeptidase OS=Gibberella zeae (strain PH-1 / ATCC MYA-4620 / FGSC 9075 / NRRL 31084) OX=229533 GN=FG07437.1 PE=3 SV=1	FG07437.1	1	3.56785e-10	131.4	GLEDVTK(1)YPDLIAELLR	3	0.35909	1	1.625	0.749
Molecular Function	GO:0008238	6	exopeptidase activity	0.000397419	A0A0E0SFP4	474	1.676	Up	K	Dipeptidase OS=Gibberella zeae (strain PH-1 / ATCC MYA-4620 / FGSC 9075 / NRRL 31084) OX=229533 GN=FG07437.1 PE=3 SV=1	FG07437.1	1	0.000676401	71.176	GELPLEDDLPK(1)MK	3	1.1267	2	1.448	0.864
Molecular Function	GO:0008238	6	exopeptidase activity	0.000397419	A0A0E0SFP4	265	1.358	Up	K	Dipeptidase OS=Gibberella zeae (strain PH-1 / ATCC MYA-4620 / FGSC 9075 / NRRL 31084) OX=229533 GN=FG07437.1 PE=3 SV=1	FG07437.1	1	2.58216e-09	138.28	K(1)AEPLWGGVSPLGR	2	0.49072	2	1.282	0.944
Molecular Function	GO:0008238	6	exopeptidase activity	0.000397419	A0A0E0SFP4	344	1.472	Up	K	Dipeptidase OS=Gibberella zeae (strain PH-1 / ATCC MYA-4620 / FGSC 9075 / NRRL 31084) OX=229533 GN=FG07437.1 PE=3 SV=1	FG07437.1	1	8.38165e-05	115.29	DNVLQLVK(1)ER	2	0.55	2	1.379	0.937
Molecular Function	GO:0008238	6	exopeptidase activity	0.000397419	I1RER9	191	1.398	Up	K	Carboxypeptidase 2 OS=Fusarium culmorum OX=5516 GN=FCULG_00004954 PE=4 SV=1	FG02169.1	1	2.59824e-06	107.32	ILASGLDPNRDHVK(1)LAR	4	0.94782	5	1.288	0.921
Molecular Function	GO:0008238	6	exopeptidase activity	0.000397419	I1RER9	265	1.491	Up	K	Carboxypeptidase 2 OS=Fusarium culmorum OX=5516 GN=FCULG_00004954 PE=4 SV=1	FG02169.1	1	0.000205384	84.169	NIGEDMVK(1)AGLR	3	0.94931	2	1.416	0.95
Molecular Function	GO:0008238	6	exopeptidase activity	0.000397419	I1RER9	296	1.413	Up	K	Carboxypeptidase 2 OS=Fusarium culmorum OX=5516 GN=FCULG_00004954 PE=4 SV=1	FG02169.1	1	2.18239e-06	124.6	FYEAGSDVK(1)IGR	2	-2.2522	4	1.355	0.959
Molecular Function	GO:0008238	6	exopeptidase activity	0.000397419	I1RER9	344	1.439	Up	K	Carboxypeptidase 2 OS=Fusarium culmorum OX=5516 GN=FCULG_00004954 PE=4 SV=1	FG02169.1	1	2.61006e-27	212.69	TAAGLTMASSIIETAAK(1)NAEK	3	0.23019	1	1.311	0.911
Molecular Function	GO:0008238	6	exopeptidase activity	0.000397419	I1RER9	46	1.806	Up	K	Carboxypeptidase 2 OS=Fusarium culmorum OX=5516 GN=FCULG_00004954 PE=4 SV=1	FG02169.1	1	0.000234613	78.95	DVDIK(1)LLSPAFLGDR	2	-2.8783	2	1.542	0.854
Molecular Function	GO:0008238	6	exopeptidase activity	0.000397419	I1RER9	374	1.421	Up	K	Carboxypeptidase 2 OS=Fusarium culmorum OX=5516 GN=FCULG_00004954 PE=4 SV=1	FG02169.1	1	2.63031e-10	144.55	SNDPIVITDYTK(1)FSTR	2	-0.43659	3	1.373	0.966
Molecular Function	GO:0008238	6	exopeptidase activity	0.000397419	I1RER9	429	1.436	Up	K	Carboxypeptidase 2 OS=Fusarium culmorum OX=5516 GN=FCULG_00004954 PE=4 SV=1	FG02169.1	1	0.00080714	88.056	LK(1)ISGLEVK	3	-0.92815	2	1.34	0.933
Molecular Function	GO:0008238	6	exopeptidase activity	0.000397419	A0A1C3YNA9	254	1.656	Up	K	Carboxypeptidase OS=Gibberella zeae (strain PH-1 / ATCC MYA-4620 / FGSC 9075 / NRRL 31084) OX=229533 GN=FGRAMPH1_01T15555 PE=3 SV=1	FGRAMPH1_01T15555	1	0.00027018	81.92	HWESVFAIPNK(1)NK	3	-0.052216	3	1.333	0.805
Molecular Function	GO:0008238	6	exopeptidase activity	0.000397419	A0A1C3YNA9	172	1.304	Up	K	Carboxypeptidase OS=Gibberella zeae (strain PH-1 / ATCC MYA-4620 / FGSC 9075 / NRRL 31084) OX=229533 GN=FGRAMPH1_01T15555 PE=3 SV=1	FGRAMPH1_01T15555	1	1.13019e-12	187.16	WWK(1)NLVDTFSLQGK	3	1.5534	3	1.149	0.881
Molecular Function	GO:0008238	6	exopeptidase activity	0.000397419	A0A1C3YNA9	28	1.305	Up	K	Carboxypeptidase OS=Gibberella zeae (strain PH-1 / ATCC MYA-4620 / FGSC 9075 / NRRL 31084) OX=229533 GN=FGRAMPH1_01T15555 PE=3 SV=1	FGRAMPH1_01T15555	1	1.73582e-07	153.15	TNK(1)PANTQYYNTK	3	-1.3646	3	1.353	1.037
Molecular Function	GO:0008238	6	exopeptidase activity	0.000397419	A0A1C3YNA9	77	1.576	Up	K	Carboxypeptidase OS=Gibberella zeae (strain PH-1 / ATCC MYA-4620 / FGSC 9075 / NRRL 31084) OX=229533 GN=FGRAMPH1_01T15555 PE=3 SV=1	FGRAMPH1_01T15555	1	3.82623e-06	91.401	DSK(1)FFYWFFPTVNPAGK	3	-0.17283	1	1.283	0.814
Molecular Function	GO:0008238	6	exopeptidase activity	0.000397419	A0A1C3YNA9	283	1.462	Up	K	Carboxypeptidase OS=Gibberella zeae (strain PH-1 / ATCC MYA-4620 / FGSC 9075 / NRRL 31084) OX=229533 GN=FGRAMPH1_01T15555 PE=3 SV=1	FGRAMPH1_01T15555	1	1.05774e-05	88.101	EAHLTYPPPPK(1)PWK	3	0.70902	2	1.254	0.858
Molecular Function	GO:0008238	6	exopeptidase activity	0.000397419	A0A1C3YNA9	382	1.402	Up	K	Carboxypeptidase OS=Gibberella zeae (strain PH-1 / ATCC MYA-4620 / FGSC 9075 / NRRL 31084) OX=229533 GN=FGRAMPH1_01T15555 PE=3 SV=1	FGRAMPH1_01T15555	1	5.76569e-07	138.31	DDPHYDPAEHEK(1)K	3	2.0843	5	1.286	0.917
Molecular Function	GO:0008238	6	exopeptidase activity	0.000397419	A0A1C3YNA9	469	1.32	Up	K	Carboxypeptidase OS=Gibberella zeae (strain PH-1 / ATCC MYA-4620 / FGSC 9075 / NRRL 31084) OX=229533 GN=FGRAMPH1_01T15555 PE=3 SV=1	FGRAMPH1_01T15555	1	1.78206e-14	153.36	GFTLATVK(1)TSGHMVPQYAPPAAFR	3	-0.46935	2	1.237	0.937
Molecular Function	GO:0008238	6	exopeptidase activity	0.000397419	I1RCS1	245	1.51	Up	K	Methionine aminopeptidase OS=Gibberella zeae (strain PH-1 / ATCC MYA-4620 / FGSC 9075 / NRRL 31084) OX=229533 GN=FG01397.1 PE=3 SV=1	FG01397.1	1	0.00560381	72.59	AK(1)ADPDTVR	2	-1.9053	1	1.297	0.859
Molecular Function	GO:0008238	6	exopeptidase activity	0.000397419	A0A098D8R7	149	1.677	Up	K	Putative Xaa-Pro aminopeptidase OS=Fusarium culmorum OX=5516 GN=FCULG_00011396 PE=3 SV=1	FG02530.1	1	0.0130306	74.424	K(1)YDVDDVR	2	-0.61605	2	1.449	0.864
Molecular Function	GO:0008238	6	exopeptidase activity	0.000397419	A0A098D8R7	163	1.554	Up	K	Putative Xaa-Pro aminopeptidase OS=Fusarium culmorum OX=5516 GN=FCULG_00011396 PE=3 SV=1	FG02530.1	1	1.37174e-06	105.53	YTAQLQK(1)FLHSQLRPER	4	-0.27498	1	1.38	0.888
Molecular Function	GO:0008238	6	exopeptidase activity	0.000397419	A0A098D8R7	185	2.292	Up	K	Putative Xaa-Pro aminopeptidase OS=Fusarium culmorum OX=5516 GN=FCULG_00011396 PE=3 SV=1	FG02530.1	1	0.000195495	75.877	TLYVIHTDQAPK(1)LHDRPR	5	-0.039506	1	1.85	0.807
Molecular Function	GO:0008238	6	exopeptidase activity	0.000397419	A0A098D8R7	58	1.345	Up	K	Putative Xaa-Pro aminopeptidase OS=Fusarium culmorum OX=5516 GN=FCULG_00011396 PE=3 SV=1	FG02530.1	1	0.00238685	86.095	YPAK(1)LHAR	3	-0.59214	1	1.38	1.026
Molecular Function	GO:0008238	6	exopeptidase activity	0.000397419	I1S0T2	112	1.889	Up	K	Methionine aminopeptidase 2 OS=Gibberella zeae (strain PH-1 / ATCC MYA-4620 / FGSC 9075 / NRRL 31084) OX=229533 GN=FG10320.1 PE=3 SV=1	FG10320.1	1	0.00157529	129.55	TTDEEK(1)R	2	-2.5297	1	0.729	0.386
Molecular Function	GO:0008238	6	exopeptidase activity	0.000397419	A0A098D8Z6	577	1.302	Up	K	Xaa-pro aminopeptidase OS=Fusarium langsethiae OX=179993 GN=FLAG1_05250 PE=3 SV=1	FG02603.1	1	0.00119433	72.29	IENMVLVK(1)EVK	3	-0.73256	1	1.164	0.894
Molecular Function	GO:0008238	6	exopeptidase activity	0.000397419	A0A098D8Z6	442	1.321	Up	K	Xaa-pro aminopeptidase OS=Fusarium langsethiae OX=179993 GN=FLAG1_05250 PE=3 SV=1	FG02603.1	1	2.92625e-09	128.01	GNCATIDPK(1)AIYLCDSGAQYR	3	-0.40181	1	1.264	0.957
Molecular Function	GO:0008238	6	exopeptidase activity	0.000397419	A0A098D8Z6	313	1.344	Up	K	Xaa-pro aminopeptidase OS=Fusarium langsethiae OX=179993 GN=FLAG1_05250 PE=3 SV=1	FG02603.1	1	0.0135957	77.732	TDDK(1)APK	2	0.14073	3	1.324	0.985
Molecular Function	GO:0008238	6	exopeptidase activity	0.000397419	I1RR22	233	1.836	Up	K	Peptide hydrolase OS=Gibberella zeae (strain PH-1 / ATCC MYA-4620 / FGSC 9075 / NRRL 31084) OX=229533 GN=FG06527.1 PE=3 SV=1	FG06527.1	1	7.77032e-15	139.47	GDVHGTLGTPSPDHIATFGLGGDEGK(1)AVVK	4	-1.5003	1	1.465	0.798
Molecular Function	GO:0008238	6	exopeptidase activity	0.000397419	I1RR22	63	1.379	Up	K	Peptide hydrolase OS=Gibberella zeae (strain PH-1 / ATCC MYA-4620 / FGSC 9075 / NRRL 31084) OX=229533 GN=FG06527.1 PE=3 SV=1	FG06527.1	1	0.000513881	103.91	AK(1)DLYEIAK	2	-0.26334	3	1.28	0.928
Molecular Function	GO:0008238	6	exopeptidase activity	0.000397419	I1RR22	70	1.459	Up	K	Peptide hydrolase OS=Gibberella zeae (strain PH-1 / ATCC MYA-4620 / FGSC 9075 / NRRL 31084) OX=229533 GN=FG06527.1 PE=3 SV=1	FG06527.1	1	1.0667e-05	93.729	DLYEIAK(1)NGEEEYGHPTR	3	-0.72846	2	1.281	0.878
Molecular Function	GO:0008238	6	exopeptidase activity	0.000397419	I1RR22	51	1.704	Up	K	Peptide hydrolase OS=Gibberella zeae (strain PH-1 / ATCC MYA-4620 / FGSC 9075 / NRRL 31084) OX=229533 GN=FG06527.1 PE=3 SV=1	FG06527.1	0.998956	4.71636e-05	85.469	ELQK(0.999)SIK(0.001)PENLEAR	3	-0.27315	1	1.525	0.895
Molecular Function	GO:0008238	6	exopeptidase activity	0.000397419	I1RLW6	35	1.339	Up	K	Peptide hydrolase OS=Gibberella zeae (strain PH-1 / ATCC MYA-4620 / FGSC 9075 / NRRL 31084) OX=229533 GN=FG04936.1 PE=3 SV=1	FG04936.1	1	3.48074e-07	145.01	DITLK(1)GLMAGAQK	3	0.48592	9	1.213	0.906
Molecular Function	GO:0008238	6	exopeptidase activity	0.000397419	I1RLW6	431	1.321	Up	K	Peptide hydrolase OS=Gibberella zeae (strain PH-1 / ATCC MYA-4620 / FGSC 9075 / NRRL 31084) OX=229533 GN=FG04936.1 PE=3 SV=1	FG04936.1	1	7.56895e-21	176.1	AGDTIDNLNK(1)EAFLVNTQAIANSVAK	5	2.0467	3	1.225	0.927
Molecular Function	GO:0008238	6	exopeptidase activity	0.000397419	I1RLW6	216	1.303	Up	K	Peptide hydrolase OS=Gibberella zeae (strain PH-1 / ATCC MYA-4620 / FGSC 9075 / NRRL 31084) OX=229533 GN=FG04936.1 PE=3 SV=1	FG04936.1	1	2.08658e-06	127.32	VDLK(1)VDATVENR	3	-2.5381	8	1.233	0.946
Molecular Function	GO:0008238	6	exopeptidase activity	0.000397419	I1RLW6	43	1.496	Up	K	Peptide hydrolase OS=Gibberella zeae (strain PH-1 / ATCC MYA-4620 / FGSC 9075 / NRRL 31084) OX=229533 GN=FG04936.1 PE=3 SV=1	FG04936.1	1	1.30181e-35	257.2	GLMAGAQK(1)LQDIAEANDDTR	3	0.10354	15	1.27	0.849
Molecular Function	GO:0008238	6	exopeptidase activity	0.000397419	I1RLW6	20	1.371	Up	K	Peptide hydrolase OS=Gibberella zeae (strain PH-1 / ATCC MYA-4620 / FGSC 9075 / NRRL 31084) OX=229533 GN=FG04936.1 PE=3 SV=1	FG04936.1	1	0.000783927	109.11	K(1)PLVNELK	3	-0.38629	6	1.222	0.891
Molecular Function	GO:0008238	6	exopeptidase activity	0.000397419	A0A098DYQ0	205	1.468	Up	K	Related to cocaine esterase OS=Fusarium oxysporum OX=5507 GN=FRV6_10567 PE=4 SV=1	FG04958.1	1	0.000868176	62.278	RLESGGFYAK(1)EWHENQR	4	0.55346	1	1.254	0.854
Molecular Function	GO:0008238	6	exopeptidase activity	0.000397419	I1RQ01	553	1.588	Up	K	Vacuolar aspartyl aminopeptidase lap4 OS=Fusarium langsethiae OX=179993 GN=FLAG1_02141 PE=3 SV=1	FG06133.1	1	1.12004e-05	86.803	SFLDNWEK(1)IDAEWH	3	1.0441	1	1.571	0.989
Molecular Function	GO:0008238	6	exopeptidase activity	0.000397419	I1RQ01	129	1.537	Up	K	Vacuolar aspartyl aminopeptidase lap4 OS=Fusarium langsethiae OX=179993 GN=FLAG1_02141 PE=3 SV=1	FG06133.1	1	4.45792e-05	98.167	LK(1)ALGYEHLSPR	3	-0.06787	1	1.423	0.926
Molecular Function	GO:0008238	6	exopeptidase activity	0.000397419	I1RBS7	42	1.309	Up	K	Dipeptidyl peptidase 3 OS=Gibberella zeae (strain PH-1 / ATCC MYA-4620 / FGSC 9075 / NRRL 31084) OX=229533 GN=FG01017.1 PE=3 SV=1	FG01017.1	1	1.98851e-06	105.99	YAHFISK(1)AAFAGTR	3	-0.47694	1	1.135	0.867
Molecular Function	GO:0008238	6	exopeptidase activity	0.000397419	I1RBS7	567	1.408	Up	K	Dipeptidyl peptidase 3 OS=Gibberella zeae (strain PH-1 / ATCC MYA-4620 / FGSC 9075 / NRRL 31084) OX=229533 GN=FG01017.1 PE=3 SV=1	FG01017.1	1	1.50296e-06	143.31	SQK(1)WGQAHSQAR	2	1.629	2	1.483	1.053
Molecular Function	GO:0008238	6	exopeptidase activity	0.000397419	I1RBS7	201	1.583	Up	K	Dipeptidyl peptidase 3 OS=Gibberella zeae (strain PH-1 / ATCC MYA-4620 / FGSC 9075 / NRRL 31084) OX=229533 GN=FG01017.1 PE=3 SV=1	FG01017.1	1	6.77706e-09	123.76	K(1)TSDGNFEILIASAVK	3	0.62156	2	1.434	0.906
Molecular Function	GO:0008238	6	exopeptidase activity	0.000397419	I1RBS7	631	1.478	Up	K	Dipeptidyl peptidase 3 OS=Gibberella zeae (strain PH-1 / ATCC MYA-4620 / FGSC 9075 / NRRL 31084) OX=229533 GN=FG01017.1 PE=3 SV=1	FG01017.1	1	3.67976e-06	115.57	LHIYK(1)STADVK	3	0.32531	1	1.409	0.953
Molecular Function	GO:0008238	6	exopeptidase activity	0.000397419	I1RBS7	622	1.368	Up	K	Dipeptidyl peptidase 3 OS=Gibberella zeae (strain PH-1 / ATCC MYA-4620 / FGSC 9075 / NRRL 31084) OX=229533 GN=FG01017.1 PE=3 SV=1	FG01017.1	1	0.000583649	95.502	DAVAK(1)YLQK	3	-0.49851	2	1.297	0.948
Molecular Function	GO:0008238	6	exopeptidase activity	0.000397419	I1RP45	294	1.699	Up	K	Carboxypeptidase OS=Gibberella zeae (strain PH-1 / ATCC MYA-4620 / FGSC 9075 / NRRL 31084) OX=229533 GN=FG05797.1 PE=3 SV=1	FG05797.1	1	0.000507064	71.279	YLEK(1)YGTFPPPEGK	3	0.43341	3	1.393	0.82
Molecular Function	GO:0008238	6	exopeptidase activity	0.000397419	I1RP45	304	1.9	Up	K	Carboxypeptidase OS=Gibberella zeae (strain PH-1 / ATCC MYA-4620 / FGSC 9075 / NRRL 31084) OX=229533 GN=FG05797.1 PE=3 SV=1	FG05797.1	1	0.000109044	82.01	YGTFPPPEGK(1)FPVLPDPYK	3	2.0469	1	1.535	0.808
Molecular Function	GO:0008238	6	exopeptidase activity	0.000397419	I1RP45	466	1.507	Up	K	Carboxypeptidase OS=Gibberella zeae (strain PH-1 / ATCC MYA-4620 / FGSC 9075 / NRRL 31084) OX=229533 GN=FG05797.1 PE=3 SV=1	FG05797.1	1	3.36838e-09	127.59	YPQDK(1)QFYVPFHPEYNGGR	3	-0.36091	10	1.368	0.908
Molecular Function	GO:0008238	6	exopeptidase activity	0.000397419	A0A098DQM6	99	1.332	Up	K	Putative Xaa-Pro aminopeptidase OS=Fusarium culmorum OX=5516 GN=FCULG_00008910 PE=3 SV=1	FG06496.1	1	2.61807e-15	162.37	K(1)DVPDANGIIYLESQLTR	3	0.73531	2	1.26	0.946
Molecular Function	GO:0008238	6	exopeptidase activity	0.000397419	A0A098DQM6	295	1.391	Up	K	Putative Xaa-Pro aminopeptidase OS=Fusarium culmorum OX=5516 GN=FCULG_00008910 PE=3 SV=1	FG06496.1	1	3.851e-06	111.72	K(1)MSYDPIAAAGR	2	-0.15678	2	1.303	0.937
Molecular Function	GO:0008238	6	exopeptidase activity	0.000397419	A0A098DQM6	364	1.322	Up	K	Putative Xaa-Pro aminopeptidase OS=Fusarium culmorum OX=5516 GN=FCULG_00008910 PE=3 SV=1	FG06496.1	1	1.52743e-05	107.79	HIYETVLK(1)MQK	4	-0.54056	3	1.22	0.923
Molecular Function	GO:0008238	6	exopeptidase activity	0.000397419	I1S273	511	1.382	Up	K	Gamma-glutamyltransferase OS=Fusarium culmorum OX=5516 GN=FCULG_00010819 PE=4 SV=1	FG10859.1	1	5.51235e-06	91.812	VHNQLMPNTLLVEK(1)K	3	-0.43326	3	1.392	1.007
Molecular Function	GO:0008238	6	exopeptidase activity	0.000397419	A0A098DS79	170	1.813	Up	K	Gamma-glutamyltransferase OS=Fusarium langsethiae OX=179993 GN=FLAG1_05016 PE=4 SV=1	FG09141.1	1	1.73019e-13	133.96	YGSLPWSQLVQPAIK(1)VAR	3	0.95006	1	1.336	0.737
Molecular Function	GO:0008238	6	exopeptidase activity	0.000397419	A0A098DS79	474	1.492	Up	K	Gamma-glutamyltransferase OS=Fusarium langsethiae OX=179993 GN=FLAG1_05016 PE=4 SV=1	FG09141.1	1	1.99786e-35	211.14	RPLSSISTTIVEDADGK(1)VSLVTGSAGGSR	4	1.7354	3	1.386	0.929
Molecular Function	GO:0008238	6	exopeptidase activity	0.000397419	A0A098DS79	376	1.411	Up	K	Gamma-glutamyltransferase OS=Fusarium langsethiae OX=179993 GN=FLAG1_05016 PE=4 SV=1	FG09141.1	1	0.00017323	124.42	ALALK(1)DYDPK	2	0.86973	3	1.359	0.963
Molecular Function	GO:0008238	6	exopeptidase activity	0.000397419	A0A098DS79	259	1.423	Up	K	Gamma-glutamyltransferase OS=Fusarium langsethiae OX=179993 GN=FLAG1_05016 PE=4 SV=1	FG09141.1	1	0.00122392	73.927	EK(1)GIMTMDDLK	3	1.3208	7	1.275	0.896
Molecular Function	GO:0008238	6	exopeptidase activity	0.000397419	A0A098DS79	138	1.871	Up	K	Gamma-glutamyltransferase OS=Fusarium langsethiae OX=179993 GN=FLAG1_05016 PE=4 SV=1	FG09141.1	1	1.35298e-05	89.831	NNVNESISGGK(1)ASGVPGELR	3	-0.2038	1	1.641	0.877
Molecular Function	GO:0008238	6	exopeptidase activity	0.000397419	I1RM68	119	1.336	Up	K	Putative carboxypeptidase C24C9.08 OS=Fusarium culmorum OX=5516 GN=FCULG_00000385 PE=4 SV=1	FG05050.1	1	0.00203757	76.282	TYPAIHK(1)HAK	4	0.23496	1	1.435	1.074
Molecular Function	GO:0008238	6	exopeptidase activity	0.000397419	I1RM68	96	1.356	Up	K	Putative carboxypeptidase C24C9.08 OS=Fusarium culmorum OX=5516 GN=FCULG_00000385 PE=4 SV=1	FG05050.1	1	0.000188124	76.826	VPSICYDDLGDVDK(1)DER	3	-0.40124	1	1.517	1.119
Molecular Function	GO:0008238	6	exopeptidase activity	0.000397419	I1RRZ1	489	1.354	Up	K	Carboxypeptidase OS=Gibberella zeae (strain PH-1 / ATCC MYA-4620 / FGSC 9075 / NRRL 31084) OX=229533 GN=FG06895.1 PE=3 SV=1	FG06895.1	1	7.7589e-05	97.734	DFSHADLK(1)PLK	3	0.32601	4	1.238	0.914
Molecular Function	GO:0008238	6	exopeptidase activity	0.000397419	I1S2W9	398	1.808	Up	K	Carboxypeptidase 2 OS=Fusarium sporotrichioides OX=5514 GN=FSPOR_4708 PE=4 SV=1	FG11125.1	1	6.51819e-08	112.44	TWDMIEVETGK(1)LVK	3	1.2871	2	1.49	0.824
Molecular Function	GO:0008238	6	exopeptidase activity	0.000397419	I1S2W9	99	1.668	Up	K	Carboxypeptidase 2 OS=Fusarium sporotrichioides OX=5514 GN=FSPOR_4708 PE=4 SV=1	FG11125.1	1	0.000192066	137.01	NPAFK(1)SDEGR	2	-0.071298	2	1.446	0.867
Molecular Function	GO:0008238	6	exopeptidase activity	0.000397419	I1S2W9	252	1.411	Up	K	Carboxypeptidase 2 OS=Fusarium sporotrichioides OX=5514 GN=FSPOR_4708 PE=4 SV=1	FG11125.1	1	2.96824e-09	129.2	QWHQAVDGQFDAMK(1)NLNIHK	4	0.42267	2	1.301	0.922
Molecular Function	GO:0008238	6	exopeptidase activity	0.000397419	I1S2W9	278	1.58	Up	K	Carboxypeptidase 2 OS=Fusarium sporotrichioides OX=5514 GN=FSPOR_4708 PE=4 SV=1	FG11125.1	1	3.13901e-13	135.18	EYSESVFAPQIAGAMEK(1)R	2	-0.083517	4	1.319	0.835
Molecular Function	GO:0008238	6	exopeptidase activity	0.000397419	I1S2W9	485	2.003	Up	K	Carboxypeptidase 2 OS=Fusarium sporotrichioides OX=5514 GN=FSPOR_4708 PE=4 SV=1	FG11125.1	1	1.54481e-10	150.59	RK(1)EITMPAGSFWVSAR	3	0.33365	2	1.576	0.787
Molecular Function	GO:0008238	6	exopeptidase activity	0.000397419	I1S2W9	48	1.929	Up	K	Carboxypeptidase 2 OS=Fusarium sporotrichioides OX=5514 GN=FSPOR_4708 PE=4 SV=1	FG11125.1	1	1.10313e-08	111.57	NFPSIDDVK(1)LESPAFTDPK	3	2.7441	2	1.636	0.848
Molecular Function	GO:0008238	6	exopeptidase activity	0.000397419	I1S2W9	258	1.854	Up	K	Carboxypeptidase 2 OS=Fusarium sporotrichioides OX=5514 GN=FSPOR_4708 PE=4 SV=1	FG11125.1	1	0.000841912	86.898	NLNIHK(1)DIR	3	0.40425	2	1.683	0.908
Molecular Function	GO:0008238	6	exopeptidase activity	0.000397419	A0A1C3YMP0	40	1.639	Up	K	Peptide hydrolase OS=Gibberella zeae (strain PH-1 / ATCC MYA-4620 / FGSC 9075 / NRRL 31084) OX=229533 GN=FGRAMPH1_01T11883 PE=3 SV=1	FGRAMPH1_01T11883	1	0.000109	92.538	GLMK(1)NLETLNK	3	0.40338	1	1.349	0.823
Molecular Function	GO:0008238	6	exopeptidase activity	0.000397419	A0A1C3YMP0	72	1.476	Up	K	Peptide hydrolase OS=Gibberella zeae (strain PH-1 / ATCC MYA-4620 / FGSC 9075 / NRRL 31084) OX=229533 GN=FGRAMPH1_01T11883 PE=3 SV=1	FGRAMPH1_01T11883	1	1.08815e-08	114.52	AFGLPGYAASVDFIYK(1)EISK	3	0.019242	1	1.175	0.796
Molecular Function	GO:0008238	6	exopeptidase activity	0.000397419	A0A1C3YMP0	47	1.442	Up	K	Peptide hydrolase OS=Gibberella zeae (strain PH-1 / ATCC MYA-4620 / FGSC 9075 / NRRL 31084) OX=229533 GN=FGRAMPH1_01T11883 PE=3 SV=1	FGRAMPH1_01T11883	1	5.25075e-18	222.42	NLETLNK(1)IAYANGGNR	3	-3.1245	3	1.211	0.84
Molecular Function	GO:0004096	6	catalase activity	0.161185	I1RGU6	261	2.196	Up	K	Catalase-peroxidase OS=Gibberella zeae (strain PH-1 / ATCC MYA-4620 / FGSC 9075 / NRRL 31084) OX=229533 GN=FG02974.1 PE=3 SV=1	FG02974.1	1	6.20986e-05	83.395	GTTKPGATDSDQTEHK(1)DIHNR	5	0.14754	1	1.533	0.698
Molecular Function	GO:0004096	6	catalase activity	0.161185	A0A098DJU9	564	1.419	Up	K	Catalase-peroxidase OS=Gibberella zeae (strain PH-1 / ATCC MYA-4620 / FGSC 9075 / NRRL 31084) OX=229533 GN=FG03850.1 PE=3 SV=1	FG03850.1	1	0.000459627	107.03	EFNAK(1)SGSK	2	-0.071118	4	1.266	0.892
Molecular Function	GO:0004096	6	catalase activity	0.161185	A0A098DJU9	512	1.322	Up	K	Catalase-peroxidase OS=Gibberella zeae (strain PH-1 / ATCC MYA-4620 / FGSC 9075 / NRRL 31084) OX=229533 GN=FG03850.1 PE=3 SV=1	FG03850.1	1	5.80289e-07	134.18	LVSTAWK(1)SASTFR	3	-0.1125	1	1.297	0.981
Molecular Function	GO:0004096	6	catalase activity	0.161185	A0A098DJU9	594	1.479	Up	K	Catalase-peroxidase OS=Gibberella zeae (strain PH-1 / ATCC MYA-4620 / FGSC 9075 / NRRL 31084) OX=229533 GN=FG03850.1 PE=3 SV=1	FG03850.1	1	7.33126e-07	107.82	DAGLK(1)DVVVPFTPGR	3	-1.3624	3	1.287	0.87
Molecular Function	GO:0004096	6	catalase activity	0.161185	A0A098DJU9	555	1.429	Up	K	Catalase-peroxidase OS=Gibberella zeae (strain PH-1 / ATCC MYA-4620 / FGSC 9075 / NRRL 31084) OX=229533 GN=FG03850.1 PE=3 SV=1	FG03850.1	1	0.000834674	77.062	QVLSALK(1)SVQK	3	0.33753	1	1.24	0.868
Molecular Function	GO:0004096	6	catalase activity	0.161185	A0A098DJU9	316	1.564	Up	K	Catalase-peroxidase OS=Gibberella zeae (strain PH-1 / ATCC MYA-4620 / FGSC 9075 / NRRL 31084) OX=229533 GN=FG03850.1 PE=3 SV=1	FG03850.1	1	5.94748e-10	118.42	THGAVPGK(1)NIGPEPEAADLGEMGLGWHNR	4	-0.62057	2	1.395	0.892
Molecular Function	GO:0004096	6	catalase activity	0.161185	A0A098DJU9	447	1.477	Up	K	Catalase-peroxidase OS=Gibberella zeae (strain PH-1 / ATCC MYA-4620 / FGSC 9075 / NRRL 31084) OX=229533 GN=FG03850.1 PE=3 SV=1	FG03850.1	1	0.00113894	102.71	AWYK(1)LLHR	2	1.6359	3	1.357	0.919
Molecular Function	GO:0004096	6	catalase activity	0.161185	A0A098DJU9	166	1.472	Up	K	Catalase-peroxidase OS=Gibberella zeae (strain PH-1 / ATCC MYA-4620 / FGSC 9075 / NRRL 31084) OX=229533 GN=FG03850.1 PE=3 SV=1	FG03850.1	1	2.50767e-09	117	FAPLNSWPDNQNLDK(1)AR	3	1.3833	1	1.337	0.908
Molecular Function	GO:0004096	6	catalase activity	0.161185	A0A098DJU9	545	1.312	Up	K	Catalase-peroxidase OS=Gibberella zeae (strain PH-1 / ATCC MYA-4620 / FGSC 9075 / NRRL 31084) OX=229533 GN=FG03850.1 PE=3 SV=1	FG03850.1	1	6.86867e-06	91.401	IALEPQVNWASNNPK(1)QLK	3	-0.5428	1	1.26	0.96
Molecular Function	GO:0004096	6	catalase activity	0.161185	A0A098DJU9	764	1.46	Up	K	Catalase-peroxidase OS=Gibberella zeae (strain PH-1 / ATCC MYA-4620 / FGSC 9075 / NRRL 31084) OX=229533 GN=FG03850.1 PE=3 SV=1	FG03850.1	1	6.17413e-06	97.273	DFIAAWTK(1)VMNLDR	3	-0.92377	2	1.402	0.96
Molecular Function	GO:0004096	6	catalase activity	0.161185	A0A098DJU9	683	1.522	Up	K	Catalase-peroxidase OS=Gibberella zeae (strain PH-1 / ATCC MYA-4620 / FGSC 9075 / NRRL 31084) OX=229533 GN=FG03850.1 PE=3 SV=1	FG03850.1	1	6.27238e-09	111.77	K(1)GQLTNDFFVNLLSPAYK	4	-0.55643	2	1.304	0.857
Molecular Function	GO:0004096	6	catalase activity	0.161185	A0A098DJU9	175	1.509	Up	K	Catalase-peroxidase OS=Gibberella zeae (strain PH-1 / ATCC MYA-4620 / FGSC 9075 / NRRL 31084) OX=229533 GN=FG03850.1 PE=3 SV=1	FG03850.1	1	0.0030901	84.244	LIWPIK(1)QK	3	-1.1877	1	1.201	0.796
Molecular Function	GO:0030246	3	carbohydrate binding	0.00582884	A0A1C3YM97	363	1.619	Up	K	Phosphotransferase (Fragment) OS=Fusarium sp. FIESC_12 OX=1755127 GN=FIE12Z_6556 PE=3 SV=1	FGRAMPH1_01T10791	1	0.000558338	102.95	SYTSTGK(1)SR	2	-0.28416	1	0.936	0.578
Molecular Function	GO:0030246	3	carbohydrate binding	0.00582884	A0A1C3YKR7	849	2.021	Up	K	Alpha-mannosidase OS=Gibberella zeae (strain PH-1 / ATCC MYA-4620 / FGSC 9075 / NRRL 31084) OX=229533 GN=FGRAMPH1_01T23287 PE=3 SV=1	FGRAMPH1_01T23287	1	0.00549121	77.923	IFEQK(1)PHR	3	0.51691	2	1.849	0.915
Molecular Function	GO:0030246	3	carbohydrate binding	0.00582884	A0A1C3YKR7	968	1.661	Up	K	Alpha-mannosidase OS=Gibberella zeae (strain PH-1 / ATCC MYA-4620 / FGSC 9075 / NRRL 31084) OX=229533 GN=FGRAMPH1_01T23287 PE=3 SV=1	FGRAMPH1_01T23287	1	0.000156889	93.839	YGFATAGK(1)MMR	2	-0.48264	2	1.465	0.882
Molecular Function	GO:0030246	3	carbohydrate binding	0.00582884	A0A1C3YKR7	1102	1.437	Up	K	Alpha-mannosidase OS=Gibberella zeae (strain PH-1 / ATCC MYA-4620 / FGSC 9075 / NRRL 31084) OX=229533 GN=FGRAMPH1_01T23287 PE=3 SV=1	FGRAMPH1_01T23287	1	8.3926e-06	97.49	VTK(1)TNILEDDLEEIEYEDGK	3	0.3206	1	1.292	0.899
Molecular Function	GO:0030246	3	carbohydrate binding	0.00582884	A0A1C3YKR7	267	1.651	Up	K	Alpha-mannosidase OS=Gibberella zeae (strain PH-1 / ATCC MYA-4620 / FGSC 9075 / NRRL 31084) OX=229533 GN=FGRAMPH1_01T23287 PE=3 SV=1	FGRAMPH1_01T23287	1	9.99957e-07	108.36	K(1)LHIDIWEIGDAAR	3	0.83719	1	1.397	0.846
Molecular Function	GO:0030246	3	carbohydrate binding	0.00582884	A0A1C3YKR7	1098	1.531	Up	K	Alpha-mannosidase OS=Gibberella zeae (strain PH-1 / ATCC MYA-4620 / FGSC 9075 / NRRL 31084) OX=229533 GN=FGRAMPH1_01T23287 PE=3 SV=1	FGRAMPH1_01T23287	1	0.00541673	95.741	TSFDVK(1)R	2	-0.20688	5	1.346	0.879
Molecular Function	GO:0030246	3	carbohydrate binding	0.00582884	A0A1C3YKR7	313	2.133	Up	K	Alpha-mannosidase OS=Gibberella zeae (strain PH-1 / ATCC MYA-4620 / FGSC 9075 / NRRL 31084) OX=229533 GN=FGRAMPH1_01T23287 PE=3 SV=1	FGRAMPH1_01T23287	1	2.36421e-17	187	IINTFEVNNQDSILK(1)CR	3	-0.43163	2	1.536	0.72
Molecular Function	GO:0030246	3	carbohydrate binding	0.00582884	A0A1C3YKR7	878	1.464	Up	K	Alpha-mannosidase OS=Gibberella zeae (strain PH-1 / ATCC MYA-4620 / FGSC 9075 / NRRL 31084) OX=229533 GN=FGRAMPH1_01T23287 PE=3 SV=1	FGRAMPH1_01T23287	1	9.44286e-09	112.01	SYTTLSAALK(1)GQPPQIDVK	3	-1.1154	1	1.225	0.837
Molecular Function	GO:0030246	3	carbohydrate binding	0.00582884	A0A1C3YKR7	87	1.391	Up	K	Alpha-mannosidase OS=Gibberella zeae (strain PH-1 / ATCC MYA-4620 / FGSC 9075 / NRRL 31084) OX=229533 GN=FGRAMPH1_01T23287 PE=3 SV=1	FGRAMPH1_01T23287	1	0.0551134	50.703	TSILK(1)GR	2	0.14672	1	1.216	0.874
Molecular Function	GO:0030246	3	carbohydrate binding	0.00582884	A0A1C3YKR7	548	1.431	Up	K	Alpha-mannosidase OS=Gibberella zeae (strain PH-1 / ATCC MYA-4620 / FGSC 9075 / NRRL 31084) OX=229533 GN=FGRAMPH1_01T23287 PE=3 SV=1	FGRAMPH1_01T23287	1	2.45617e-14	151.42	VDSSSLLVFGK(1)GDGGGGPTWQHFEK	4	1.0388	1	1.208	0.844
Molecular Function	GO:0030246	3	carbohydrate binding	0.00582884	A0A1C3YKR7	897	1.381	Up	K	Alpha-mannosidase OS=Gibberella zeae (strain PH-1 / ATCC MYA-4620 / FGSC 9075 / NRRL 31084) OX=229533 GN=FGRAMPH1_01T23287 PE=3 SV=1	FGRAMPH1_01T23287	1	5.45299e-07	135.81	ANVNWHEDSK(1)FLK	4	-0.61627	4	1.268	0.918
Molecular Function	GO:0030246	3	carbohydrate binding	0.00582884	A0A1C3YKR7	1053	1.456	Up	K	Alpha-mannosidase OS=Gibberella zeae (strain PH-1 / ATCC MYA-4620 / FGSC 9075 / NRRL 31084) OX=229533 GN=FGRAMPH1_01T23287 PE=3 SV=1	FGRAMPH1_01T23287	1	5.42019e-14	150.59	LVNTDESDSLVLDTIK(1)R	3	-0.091873	1	1.294	0.889
Molecular Function	GO:0030246	3	carbohydrate binding	0.00582884	A0A1C3YKR7	101	1.435	Up	K	Alpha-mannosidase OS=Gibberella zeae (strain PH-1 / ATCC MYA-4620 / FGSC 9075 / NRRL 31084) OX=229533 GN=FGRAMPH1_01T23287 PE=3 SV=1	FGRAMPH1_01T23287	1	1.79432e-06	101.28	SGQYYK(1)VNLQANMDNAR	3	-0.41461	2	1.327	0.925
Molecular Function	GO:0030246	3	carbohydrate binding	0.00582884	A0A1C3YKR7	696	1.599	Up	K	Alpha-mannosidase OS=Gibberella zeae (strain PH-1 / ATCC MYA-4620 / FGSC 9075 / NRRL 31084) OX=229533 GN=FGRAMPH1_01T23287 PE=3 SV=1	FGRAMPH1_01T23287	1	0.000147722	97.779	VYAEVFETGK(1)R	2	-1.7278	2	1.346	0.842
Molecular Function	GO:0030246	3	carbohydrate binding	0.00582884	A0A1C3YKR7	255	1.604	Up	K	Alpha-mannosidase OS=Gibberella zeae (strain PH-1 / ATCC MYA-4620 / FGSC 9075 / NRRL 31084) OX=229533 GN=FGRAMPH1_01T23287 PE=3 SV=1	FGRAMPH1_01T23287	1	9.15026e-11	153.23	RFNLSK(1)ADIVAVNVPAR	3	1.1797	2	1.323	0.825
Molecular Function	GO:0030246	3	carbohydrate binding	0.00582884	I1RPK1	38	1.375	Up	K	Glucosidase 2 subunit alpha OS=Fusarium culmorum OX=5516 GN=FCULG_00001396 PE=3 SV=1	FG05973.1	1	0.000806757	100.88	K(1)CNQSGFCK	2	0.44231	1	1.213	0.882
Molecular Function	GO:0030246	3	carbohydrate binding	0.00582884	I1RPK1	867	1.573	Up	K	Glucosidase 2 subunit alpha OS=Fusarium culmorum OX=5516 GN=FCULG_00001396 PE=3 SV=1	FG05973.1	1	4.08127e-05	84.653	K(1)FTLGGNTLTSLDAEGR	3	-1.6869	1	1.208	0.768
Molecular Function	GO:0030246	3	carbohydrate binding	0.00582884	I1RPK1	105	1.305	Up	K	Glucosidase 2 subunit alpha OS=Fusarium culmorum OX=5516 GN=FCULG_00001396 PE=3 SV=1	FG05973.1	1	1.76656e-05	86.413	LPLTISFLK(1)SGAAR	2	-1.1628	1	1.141	0.874
Molecular Function	GO:0030246	3	carbohydrate binding	0.00582884	V6RUY9	104	1.596	Up	K	Glucoamylase OS=Gibberella zeae (strain PH-1 / ATCC MYA-4620 / FGSC 9075 / NRRL 31084) OX=229533 GN=FG11326.1 PE=3 SV=1	FG11326.1	1	0.0015005	71.153	K(1)IDEYVSAQAK	3	1.4676	1	1.296	0.812
Molecular Function	GO:0030246	3	carbohydrate binding	0.00582884	V6RUY9	99	1.465	Up	K	Glucoamylase OS=Gibberella zeae (strain PH-1 / ATCC MYA-4620 / FGSC 9075 / NRRL 31084) OX=229533 GN=FG11326.1 PE=3 SV=1	FG11326.1	1	1.31457e-05	164.97	FIHGDK(1)SLQR	3	0.084784	1	1.248	0.852
Molecular Function	GO:0030246	3	carbohydrate binding	0.00582884	V6RUY9	549	1.372	Up	K	Glucoamylase OS=Gibberella zeae (strain PH-1 / ATCC MYA-4620 / FGSC 9075 / NRRL 31084) OX=229533 GN=FG11326.1 PE=3 SV=1	FG11326.1	1	8.19588e-11	161.91	K(1)TSSGEVTWLSDPNNR	3	0.38615	2	1.216	0.886
Molecular Function	GO:0030246	3	carbohydrate binding	0.00582884	V6RUY9	393	1.478	Up	K	Glucoamylase OS=Gibberella zeae (strain PH-1 / ATCC MYA-4620 / FGSC 9075 / NRRL 31084) OX=229533 GN=FG11326.1 PE=3 SV=1	FG11326.1	1	0.00364853	92.538	GTYSK(1)NSK	2	-0.86023	2	1.27	0.859
Molecular Function	GO:0030246	3	carbohydrate binding	0.00582884	V6RUY9	36	1.393	Up	K	Glucoamylase OS=Gibberella zeae (strain PH-1 / ATCC MYA-4620 / FGSC 9075 / NRRL 31084) OX=229533 GN=FG11326.1 PE=3 SV=1	FG11326.1	1	1.47203e-05	109	FIDK(1)QADVSIK	2	0.77816	2	1.173	0.842
Molecular Function	GO:0030246	3	carbohydrate binding	0.00582884	V6RUY9	230	1.309	Up	K	Glucoamylase OS=Gibberella zeae (strain PH-1 / ATCC MYA-4620 / FGSC 9075 / NRRL 31084) OX=229533 GN=FG11326.1 PE=3 SV=1	FG11326.1	1	4.96432e-06	144.1	TLVEGAALAK(1)K	2	-0.039635	2	1.14	0.871
Molecular Function	GO:0030246	3	carbohydrate binding	0.00582884	V6RUY9	388	1.368	Up	K	Glucoamylase OS=Gibberella zeae (strain PH-1 / ATCC MYA-4620 / FGSC 9075 / NRRL 31084) OX=229533 GN=FG11326.1 PE=3 SV=1	FG11326.1	1	0.00776476	79.201	ISK(1)GTYSK	2	0.2022	1	1.155	0.844
Molecular Function	GO:0030246	3	carbohydrate binding	0.00582884	V6RUY9	187	1.545	Up	K	Glucoamylase OS=Gibberella zeae (strain PH-1 / ATCC MYA-4620 / FGSC 9075 / NRRL 31084) OX=229533 GN=FG11326.1 PE=3 SV=1	FG11326.1	1	3.47948e-08	122.64	VWPVIEK(1)DLAYTTK	3	-1.4971	1	1.256	0.813
Molecular Function	GO:0030246	3	carbohydrate binding	0.00582884	V6RUY9	54	1.454	Up	K	Glucoamylase OS=Gibberella zeae (strain PH-1 / ATCC MYA-4620 / FGSC 9075 / NRRL 31084) OX=229533 GN=FG11326.1 PE=3 SV=1	FG11326.1	1	6.89673e-06	108.9	GVLANIGADGK(1)R	3	0.092962	1	1.179	0.811
Molecular Function	GO:0030246	3	carbohydrate binding	0.00582884	I1RHL0	526	1.316	Up	K	Beta-galactosidase OS=Fusarium culmorum OX=5516 GN=FCULG_00005705 PE=4 SV=1	FG03269.1	1	0.0194972	61.593	YAK(1)EEGVK	2	2.3441	1	1.279	0.972
Molecular Function	GO:0030246	3	carbohydrate binding	0.00582884	A0A1C3YK33	123	4.058	Up	K	Glucoamylase OS=Gibberella zeae (strain PH-1 / ATCC MYA-4620 / FGSC 9075 / NRRL 31084) OX=229533 GN=FGRAMPH1_01T19927 PE=3 SV=1	FGRAMPH1_01T19927	1	0.000736165	75.088	DAALVFK(1)YVIDR	3	-0.075626	1	2.845	0.701
Molecular Function	GO:0030246	3	carbohydrate binding	0.00582884	A0A1C3YK33	635	1.545	Up	K	Glucoamylase OS=Gibberella zeae (strain PH-1 / ATCC MYA-4620 / FGSC 9075 / NRRL 31084) OX=229533 GN=FGRAMPH1_01T19927 PE=3 SV=1	FGRAMPH1_01T19927	1	0.00341028	81.625	K(1)DGSVTWEK	2	2.4022	1	1.315	0.851
Molecular Function	GO:0030246	3	carbohydrate binding	0.00582884	A0A1C3YHP2	417	1.462	Up	K	Phosphotransferase OS=Gibberella zeae (strain PH-1 / ATCC MYA-4620 / FGSC 9075 / NRRL 31084) OX=229533 GN=FGRAMPH1_01T01281 PE=3 SV=1	FGRAMPH1_01T01281	1	0.00181527	104.21	YPHFK(1)ER	3	0.26298	2	1.228	0.84
Molecular Function	GO:0030246	3	carbohydrate binding	0.00582884	A0A1C3YKI6	408	2.041	Up	K	Alpha-1,4-glucan lyase OS=Fusarium sporotrichioides OX=5514 GN=FSPOR_390 PE=3 SV=1	FGRAMPH1_01T22405	1	0.00210257	62.088	DK(1)HFPDPVHMFK	4	-1.2649	1	1.486	0.728
Molecular Function	GO:0030246	3	carbohydrate binding	0.00582884	A0A1C3YKI6	740	1.534	Up	K	Alpha-1,4-glucan lyase OS=Fusarium sporotrichioides OX=5514 GN=FSPOR_390 PE=3 SV=1	FGRAMPH1_01T22405	0.942093	0.000453389	76.358	K(0.058)DGK(0.942)LFQEPYAYQK	3	0.50785	1	1.338	0.872
Molecular Function	GO:0030246	3	carbohydrate binding	0.00582884	A0A1C3YKI6	972	1.893	Up	K	Alpha-1,4-glucan lyase OS=Fusarium sporotrichioides OX=5514 GN=FSPOR_390 PE=3 SV=1	FGRAMPH1_01T22405	1	1.5286e-06	107.72	DSAPVVGPGLNISDEK(1)AANK	3	-0.13845	2	1.55	0.819
Molecular Function	GO:0030246	3	carbohydrate binding	0.00582884	I1RI39	564	1.322	Up	K	Alpha-glucosidase OS=Fusarium sporotrichioides OX=5514 GN=FSPOR_3596 PE=3 SV=1	FG03462.1	1	2.61206e-09	125.5	TGSGCGEDECK(1)GLPNR	3	-1.4897	3	1.255	0.949
Molecular Function	GO:0030246	3	carbohydrate binding	0.00582884	I1RI39	553	1.304	Up	K	Alpha-glucosidase OS=Fusarium sporotrichioides OX=5514 GN=FSPOR_3596 PE=3 SV=1	FG03462.1	1	2.52669e-06	129.38	K(1)TGSGCGEDECK	2	0.90232	2	1.277	0.979
Molecular Function	GO:0030246	3	carbohydrate binding	0.00582884	I1RI39	131	1.553	Up	K	Alpha-glucosidase OS=Fusarium sporotrichioides OX=5514 GN=FSPOR_3596 PE=3 SV=1	FG03462.1	1	1.98884e-08	130.02	FDFK(1)ADPFSFTVSR	2	-0.77127	2	1.334	0.859
Molecular Function	GO:0030246	3	carbohydrate binding	0.00582884	I1RI39	206	2.702	Up	K	Alpha-glucosidase OS=Fusarium sporotrichioides OX=5514 GN=FSPOR_3596 PE=3 SV=1	FG03462.1	1	0.00758914	55.705	DSYGTPK(1)GQNLYGAHPIYFDHR	4	0.00047755	2	1.84	0.681
Molecular Function	GO:0030246	3	carbohydrate binding	0.00582884	I1RI39	942	1.524	Up	K	Alpha-glucosidase OS=Fusarium sporotrichioides OX=5514 GN=FSPOR_3596 PE=3 SV=1	FG03462.1	1	8.50203e-05	90.412	K(1)LTFTADVPLTK	3	-0.64284	1	1.291	0.847
Molecular Function	GO:0030246	3	carbohydrate binding	0.00582884	I1RI39	346	1.492	Up	K	Alpha-glucosidase OS=Fusarium sporotrichioides OX=5514 GN=FSPOR_3596 PE=3 SV=1	FG03462.1	1	1.943e-08	110.57	IFTIDPERFPADK(1)YK	3	-1.5672	6	1.285	0.861
Molecular Function	GO:0030246	3	carbohydrate binding	0.00582884	I1RI39	122	1.628	Up	K	Alpha-glucosidase OS=Fusarium sporotrichioides OX=5514 GN=FSPOR_3596 PE=3 SV=1	FG03462.1	1	0.000342391	78.964	PGFGQWASPK(1)NSK	3	1.5769	1	1.429	0.878
Molecular Function	GO:0030246	3	carbohydrate binding	0.00582884	I1RI39	80	1.846	Up	K	Alpha-glucosidase OS=Fusarium sporotrichioides OX=5514 GN=FSPOR_3596 PE=3 SV=1	FG03462.1	1	0.000104502	91.845	LK(1)LEVEYQTEDR	3	-0.55828	2	1.357	0.735
Molecular Function	GO:0030246	3	carbohydrate binding	0.00582884	I1RI39	47	1.362	Up	K	Alpha-glucosidase OS=Fusarium sporotrichioides OX=5514 GN=FSPOR_3596 PE=3 SV=1	FG03462.1	0.999753	0.00144352	69.261	DLSKCPGYK(1)ATK	3	-0.59287	1	1.182	0.868
Molecular Function	GO:0030246	3	carbohydrate binding	0.00582884	I1RI39	38	1.42	Up	K	Alpha-glucosidase OS=Fusarium sporotrichioides OX=5514 GN=FSPOR_3596 PE=3 SV=1	FG03462.1	1	0.000148828	124.21	RDLFEK(1)DLSK	3	0.071539	1	1.309	0.922
Molecular Function	GO:0030246	3	carbohydrate binding	0.00582884	I1RI39	348	2.102	Up	K	Alpha-glucosidase OS=Fusarium sporotrichioides OX=5514 GN=FSPOR_3596 PE=3 SV=1	FG03462.1	1	3.76814e-06	118.9	YK(1)DLVETIHAR	3	0.27039	1	1.524	0.725
Molecular Function	GO:0030246	3	carbohydrate binding	0.00582884	I1RI39	941	1.566	Up	K	Alpha-glucosidase OS=Fusarium sporotrichioides OX=5514 GN=FSPOR_3596 PE=3 SV=1	FG03462.1	1	6.78672e-07	112.02	GTDHAEYDSENK(1)K	3	1.573	4	1.381	0.882
Molecular Function	GO:0030246	3	carbohydrate binding	0.00582884	I1RI39	30	1.602	Up	K	Alpha-glucosidase OS=Fusarium sporotrichioides OX=5514 GN=FSPOR_3596 PE=3 SV=1	FG03462.1	1	0.000107578	110.54	AGVDDLDK(1)PR	2	-0.81433	2	1.419	0.886
Molecular Function	GO:0015923	6	mannosidase activity	0.0645176	I1S0Z5	347	1.571	Up	K	Mannan endo-1,6-alpha-mannosidase OS=Gibberella zeae (strain PH-1 / ATCC MYA-4620 / FGSC 9075 / NRRL 31084) OX=229533 GN=FG10387.1 PE=3 SV=1	FG10387.1	1	4.43095e-09	119.18	ILPVLEK(1)SAQAAIAQCTGGDTGR	3	-0.53461	1	1.285	0.818
Molecular Function	GO:0015923	6	mannosidase activity	0.0645176	A0A1C3YKR7	849	2.021	Up	K	Alpha-mannosidase OS=Gibberella zeae (strain PH-1 / ATCC MYA-4620 / FGSC 9075 / NRRL 31084) OX=229533 GN=FGRAMPH1_01T23287 PE=3 SV=1	FGRAMPH1_01T23287	1	0.00549121	77.923	IFEQK(1)PHR	3	0.51691	2	1.849	0.915
Molecular Function	GO:0015923	6	mannosidase activity	0.0645176	A0A1C3YKR7	968	1.661	Up	K	Alpha-mannosidase OS=Gibberella zeae (strain PH-1 / ATCC MYA-4620 / FGSC 9075 / NRRL 31084) OX=229533 GN=FGRAMPH1_01T23287 PE=3 SV=1	FGRAMPH1_01T23287	1	0.000156889	93.839	YGFATAGK(1)MMR	2	-0.48264	2	1.465	0.882
Molecular Function	GO:0015923	6	mannosidase activity	0.0645176	A0A1C3YKR7	1102	1.437	Up	K	Alpha-mannosidase OS=Gibberella zeae (strain PH-1 / ATCC MYA-4620 / FGSC 9075 / NRRL 31084) OX=229533 GN=FGRAMPH1_01T23287 PE=3 SV=1	FGRAMPH1_01T23287	1	8.3926e-06	97.49	VTK(1)TNILEDDLEEIEYEDGK	3	0.3206	1	1.292	0.899
Molecular Function	GO:0015923	6	mannosidase activity	0.0645176	A0A1C3YKR7	267	1.651	Up	K	Alpha-mannosidase OS=Gibberella zeae (strain PH-1 / ATCC MYA-4620 / FGSC 9075 / NRRL 31084) OX=229533 GN=FGRAMPH1_01T23287 PE=3 SV=1	FGRAMPH1_01T23287	1	9.99957e-07	108.36	K(1)LHIDIWEIGDAAR	3	0.83719	1	1.397	0.846
Molecular Function	GO:0015923	6	mannosidase activity	0.0645176	A0A1C3YKR7	1098	1.531	Up	K	Alpha-mannosidase OS=Gibberella zeae (strain PH-1 / ATCC MYA-4620 / FGSC 9075 / NRRL 31084) OX=229533 GN=FGRAMPH1_01T23287 PE=3 SV=1	FGRAMPH1_01T23287	1	0.00541673	95.741	TSFDVK(1)R	2	-0.20688	5	1.346	0.879
Molecular Function	GO:0015923	6	mannosidase activity	0.0645176	A0A1C3YKR7	313	2.133	Up	K	Alpha-mannosidase OS=Gibberella zeae (strain PH-1 / ATCC MYA-4620 / FGSC 9075 / NRRL 31084) OX=229533 GN=FGRAMPH1_01T23287 PE=3 SV=1	FGRAMPH1_01T23287	1	2.36421e-17	187	IINTFEVNNQDSILK(1)CR	3	-0.43163	2	1.536	0.72
Molecular Function	GO:0015923	6	mannosidase activity	0.0645176	A0A1C3YKR7	878	1.464	Up	K	Alpha-mannosidase OS=Gibberella zeae (strain PH-1 / ATCC MYA-4620 / FGSC 9075 / NRRL 31084) OX=229533 GN=FGRAMPH1_01T23287 PE=3 SV=1	FGRAMPH1_01T23287	1	9.44286e-09	112.01	SYTTLSAALK(1)GQPPQIDVK	3	-1.1154	1	1.225	0.837
Molecular Function	GO:0015923	6	mannosidase activity	0.0645176	A0A1C3YKR7	87	1.391	Up	K	Alpha-mannosidase OS=Gibberella zeae (strain PH-1 / ATCC MYA-4620 / FGSC 9075 / NRRL 31084) OX=229533 GN=FGRAMPH1_01T23287 PE=3 SV=1	FGRAMPH1_01T23287	1	0.0551134	50.703	TSILK(1)GR	2	0.14672	1	1.216	0.874
Molecular Function	GO:0015923	6	mannosidase activity	0.0645176	A0A1C3YKR7	548	1.431	Up	K	Alpha-mannosidase OS=Gibberella zeae (strain PH-1 / ATCC MYA-4620 / FGSC 9075 / NRRL 31084) OX=229533 GN=FGRAMPH1_01T23287 PE=3 SV=1	FGRAMPH1_01T23287	1	2.45617e-14	151.42	VDSSSLLVFGK(1)GDGGGGPTWQHFEK	4	1.0388	1	1.208	0.844
Molecular Function	GO:0015923	6	mannosidase activity	0.0645176	A0A1C3YKR7	897	1.381	Up	K	Alpha-mannosidase OS=Gibberella zeae (strain PH-1 / ATCC MYA-4620 / FGSC 9075 / NRRL 31084) OX=229533 GN=FGRAMPH1_01T23287 PE=3 SV=1	FGRAMPH1_01T23287	1	5.45299e-07	135.81	ANVNWHEDSK(1)FLK	4	-0.61627	4	1.268	0.918
Molecular Function	GO:0015923	6	mannosidase activity	0.0645176	A0A1C3YKR7	1053	1.456	Up	K	Alpha-mannosidase OS=Gibberella zeae (strain PH-1 / ATCC MYA-4620 / FGSC 9075 / NRRL 31084) OX=229533 GN=FGRAMPH1_01T23287 PE=3 SV=1	FGRAMPH1_01T23287	1	5.42019e-14	150.59	LVNTDESDSLVLDTIK(1)R	3	-0.091873	1	1.294	0.889
Molecular Function	GO:0015923	6	mannosidase activity	0.0645176	A0A1C3YKR7	101	1.435	Up	K	Alpha-mannosidase OS=Gibberella zeae (strain PH-1 / ATCC MYA-4620 / FGSC 9075 / NRRL 31084) OX=229533 GN=FGRAMPH1_01T23287 PE=3 SV=1	FGRAMPH1_01T23287	1	1.79432e-06	101.28	SGQYYK(1)VNLQANMDNAR	3	-0.41461	2	1.327	0.925
Molecular Function	GO:0015923	6	mannosidase activity	0.0645176	A0A1C3YKR7	696	1.599	Up	K	Alpha-mannosidase OS=Gibberella zeae (strain PH-1 / ATCC MYA-4620 / FGSC 9075 / NRRL 31084) OX=229533 GN=FGRAMPH1_01T23287 PE=3 SV=1	FGRAMPH1_01T23287	1	0.000147722	97.779	VYAEVFETGK(1)R	2	-1.7278	2	1.346	0.842
Molecular Function	GO:0015923	6	mannosidase activity	0.0645176	A0A1C3YKR7	255	1.604	Up	K	Alpha-mannosidase OS=Gibberella zeae (strain PH-1 / ATCC MYA-4620 / FGSC 9075 / NRRL 31084) OX=229533 GN=FGRAMPH1_01T23287 PE=3 SV=1	FGRAMPH1_01T23287	1	9.15026e-11	153.23	RFNLSK(1)ADIVAVNVPAR	3	1.1797	2	1.323	0.825
Molecular Function	GO:0015923	6	mannosidase activity	0.0645176	V6QU20	137	1.336	Up	K	alpha-1,2-Mannosidase OS=Gibberella zeae (strain PH-1 / ATCC MYA-4620 / FGSC 9075 / NRRL 31084) OX=229533 GN=FG00612.1 PE=3 SV=1	FG00612.1	1	0.0196647	63.565	K(1)VDWDHR	3	0.39622	1	1.09	0.816
Molecular Function	GO:0050136	6	NADH dehydrogenase (quinone) activity	0.0645176	I1RMK7	161	1.337	Up	K	Nadh-ubiquinone oxidoreductase 78 kDa subunit, mitochondrial OS=Fusarium sporotrichioides OX=5514 GN=FSPOR_9579 PE=3 SV=1	FG05198.1	1	0.00764356	75.213	FHEVGGK(1)R	3	0.0022803	1	1.179	0.882
Molecular Function	GO:0050136	6	NADH dehydrogenase (quinone) activity	0.0645176	I1S5X9	39	1.611	Up	K	NADH dehydrogenase [ubiquinone] 1 beta subcomplex subunit 7 OS=Fusarium culmorum OX=5516 GN=FCULG_00007040 PE=4 SV=1	FGRAMPH1_01T15373	1	0.0160992	49.298	DSCAHLLIPLNK(1)CR	3	1.1191	1	1.609	0.999
Molecular Function	GO:0050136	6	NADH dehydrogenase (quinone) activity	0.0645176	I1S5X9	72	1.703	Up	K	NADH dehydrogenase [ubiquinone] 1 beta subcomplex subunit 7 OS=Fusarium culmorum OX=5516 GN=FCULG_00007040 PE=4 SV=1	FGRAMPH1_01T15373	1	0.0260894	54.722	VAK(1)MDELR	2	-0.062236	1	1.538	0.903
Molecular Function	GO:0050136	6	NADH dehydrogenase (quinone) activity	0.0645176	I1RY21	83	1.365	Up	K	NADH dehydrogenase [ubiquinone] flavoprotein 1, mitochondrial OS=Gibberella zeae (strain PH-1 / ATCC MYA-4620 / FGSC 9075 / NRRL 31084) OX=229533 GN=FG09250.1 PE=3 SV=1	FG09250.1	1	5.81243e-06	91.969	GHDWIISEVK(1)ASGLR	3	-0.4452	1	1.106	0.81
Molecular Function	GO:0004499	6	N,N-dimethylaniline monooxygenase activity	0.354521	I1RF61	160	1.491	Up	K	Monooxygenase aurF OS=Gibberella zeae (strain PH-1 / ATCC MYA-4620 / FGSC 9075 / NRRL 31084) OX=229533 GN=aurF PE=1 SV=1	aurF	1	0.000935483	111.61	IEGIEK(1)FK	2	0.047946	2	1.023	0.686
Molecular Function	GO:0004499	6	N,N-dimethylaniline monooxygenase activity	0.354521	I1RF61	62	1.971	Up	K	Monooxygenase aurF OS=Gibberella zeae (strain PH-1 / ATCC MYA-4620 / FGSC 9075 / NRRL 31084) OX=229533 GN=aurF PE=1 SV=1	aurF	1	0.000350581	103.21	STLSNGSK(1)QR	2	0.87519	1	1.228	0.623
Molecular Function	GO:0004499	6	N,N-dimethylaniline monooxygenase activity	0.354521	A0A1C3YLH8	611	1.547	Up	K	Fmo1 flavin-containing monooxygenase OS=Fusarium langsethiae OX=179993 GN=FLAG1_09819 PE=4 SV=1	FGRAMPH1_01T26497	1	0.00129167	106.88	EK(1)TTDGLR	2	0.30229	2	1.371	0.886
Molecular Function	GO:0016861	5	intramolecular oxidoreductase activity, interconverting aldoses and ketoses	0.180754	V6RLM7	197	1.744	Up	K	Triosephosphate isomerase OS=Gibberella zeae (strain PH-1 / ATCC MYA-4620 / FGSC 9075 / NRRL 31084) OX=229533 GN=FG06702.1 PE=3 SV=1	FG06702.1	1	1.07859e-13	205.31	SISDK(1)VADETR	2	-0.047948	3	1.034	0.593
Molecular Function	GO:0016861	5	intramolecular oxidoreductase activity, interconverting aldoses and ketoses	0.180754	I1RP86	310	1.489	Up	K	Glucose-6-phosphate isomerase OS=Gibberella zeae (strain PH-1 / ATCC MYA-4620 / FGSC 9075 / NRRL 31084) OX=229533 GN=FG05843.1 PE=3 SV=1	FG05843.1	1	5.63267e-06	106.79	FLSGAHAMDK(1)HFR	4	-0.82684	1	1.741	1.169
Molecular Function	GO:0016861	5	intramolecular oxidoreductase activity, interconverting aldoses and ketoses	0.180754	A0A0E0RU55	67	1.786	Up	K	Ribose-5-phosphate isomerase OS=Fusarium culmorum OX=5516 GN=FCULG_00011342 PE=4 SV=1	FG02480.1	1	0.000119582	80.102	GMTFIPTGSQSK(1)GLIR	2	1.8123	2	1.434	0.803
Molecular Function	GO:0016861	5	intramolecular oxidoreductase activity, interconverting aldoses and ketoses	0.180754	A0A0E0RU55	129	1.405	Up	K	Ribose-5-phosphate isomerase OS=Fusarium culmorum OX=5516 GN=FCULG_00011342 PE=4 SV=1	FG02480.1	1	0.00484182	77.662	K(1)FIAVADYR	3	-0.69726	2	1.35	0.961
Molecular Function	GO:0016861	5	intramolecular oxidoreductase activity, interconverting aldoses and ketoses	0.180754	A0A0E0RU55	121	1.364	Up	K	Ribose-5-phosphate isomerase OS=Fusarium culmorum OX=5516 GN=FCULG_00011342 PE=4 SV=1	FG02480.1	1	1.8372e-05	85.493	GGGACLFQEK(1)LVAIAAK	3	0.30856	1	1.234	0.905
Molecular Function	GO:0016861	5	intramolecular oxidoreductase activity, interconverting aldoses and ketoses	0.180754	A0A0E0RU55	55	1.339	Up	K	Ribose-5-phosphate isomerase OS=Fusarium culmorum OX=5516 GN=FCULG_00011342 PE=4 SV=1	FG02480.1	1	5.91224e-06	92.39	GPEFYK(1)GMTFIPTGSQSK	3	0.29386	1	1.204	0.899
Molecular Function	GO:0016655	5	oxidoreductase activity, acting on NAD(P)H, quinone or similar compound as acceptor	0.0257722	I1RMK7	161	1.337	Up	K	Nadh-ubiquinone oxidoreductase 78 kDa subunit, mitochondrial OS=Fusarium sporotrichioides OX=5514 GN=FSPOR_9579 PE=3 SV=1	FG05198.1	1	0.00764356	75.213	FHEVGGK(1)R	3	0.0022803	1	1.179	0.882
Molecular Function	GO:0016655	5	oxidoreductase activity, acting on NAD(P)H, quinone or similar compound as acceptor	0.0257722	I1S5X9	39	1.611	Up	K	NADH dehydrogenase [ubiquinone] 1 beta subcomplex subunit 7 OS=Fusarium culmorum OX=5516 GN=FCULG_00007040 PE=4 SV=1	FGRAMPH1_01T15373	1	0.0160992	49.298	DSCAHLLIPLNK(1)CR	3	1.1191	1	1.609	0.999
Molecular Function	GO:0016655	5	oxidoreductase activity, acting on NAD(P)H, quinone or similar compound as acceptor	0.0257722	I1S5X9	72	1.703	Up	K	NADH dehydrogenase [ubiquinone] 1 beta subcomplex subunit 7 OS=Fusarium culmorum OX=5516 GN=FCULG_00007040 PE=4 SV=1	FGRAMPH1_01T15373	1	0.0260894	54.722	VAK(1)MDELR	2	-0.062236	1	1.538	0.903
Molecular Function	GO:0016655	5	oxidoreductase activity, acting on NAD(P)H, quinone or similar compound as acceptor	0.0257722	I1RCS6	50	1.334	Up	K	Minor allergen alt a 7 OS=Fusarium langsethiae OX=179993 GN=FLAG1_05596 PE=4 SV=1	FGRAMPH1_01T03447	1	3.12864e-06	85.423	AGGTADLFQVPETLPEEVLAK(1)MHAPPK	5	0.33473	3	1.166	0.874
Molecular Function	GO:0016655	5	oxidoreductase activity, acting on NAD(P)H, quinone or similar compound as acceptor	0.0257722	I1RCS6	91	1.425	Up	K	Minor allergen alt a 7 OS=Fusarium langsethiae OX=179993 GN=FLAG1_05596 PE=4 SV=1	FGRAMPH1_01T03447	1	4.42778e-14	150.93	YGNFPAQWK(1)AFWDQTGK	3	-0.18057	2	1.24	0.87
Molecular Function	GO:0016655	5	oxidoreductase activity, acting on NAD(P)H, quinone or similar compound as acceptor	0.0257722	I1RY21	83	1.365	Up	K	NADH dehydrogenase [ubiquinone] flavoprotein 1, mitochondrial OS=Gibberella zeae (strain PH-1 / ATCC MYA-4620 / FGSC 9075 / NRRL 31084) OX=229533 GN=FG09250.1 PE=3 SV=1	FG09250.1	1	5.81243e-06	91.969	GHDWIISEVK(1)ASGLR	3	-0.4452	1	1.106	0.81
Molecular Function	GO:0003954	5	NADH dehydrogenase activity	0.0645176	I1RMK7	161	1.337	Up	K	Nadh-ubiquinone oxidoreductase 78 kDa subunit, mitochondrial OS=Fusarium sporotrichioides OX=5514 GN=FSPOR_9579 PE=3 SV=1	FG05198.1	1	0.00764356	75.213	FHEVGGK(1)R	3	0.0022803	1	1.179	0.882
Molecular Function	GO:0003954	5	NADH dehydrogenase activity	0.0645176	I1S5X9	39	1.611	Up	K	NADH dehydrogenase [ubiquinone] 1 beta subcomplex subunit 7 OS=Fusarium culmorum OX=5516 GN=FCULG_00007040 PE=4 SV=1	FGRAMPH1_01T15373	1	0.0160992	49.298	DSCAHLLIPLNK(1)CR	3	1.1191	1	1.609	0.999
Molecular Function	GO:0003954	5	NADH dehydrogenase activity	0.0645176	I1S5X9	72	1.703	Up	K	NADH dehydrogenase [ubiquinone] 1 beta subcomplex subunit 7 OS=Fusarium culmorum OX=5516 GN=FCULG_00007040 PE=4 SV=1	FGRAMPH1_01T15373	1	0.0260894	54.722	VAK(1)MDELR	2	-0.062236	1	1.538	0.903
Molecular Function	GO:0003954	5	NADH dehydrogenase activity	0.0645176	I1RY21	83	1.365	Up	K	NADH dehydrogenase [ubiquinone] flavoprotein 1, mitochondrial OS=Gibberella zeae (strain PH-1 / ATCC MYA-4620 / FGSC 9075 / NRRL 31084) OX=229533 GN=FG09250.1 PE=3 SV=1	FG09250.1	1	5.81243e-06	91.969	GHDWIISEVK(1)ASGLR	3	-0.4452	1	1.106	0.81
Molecular Function	GO:0042393	4	histone binding	0.354521	Q4IJU0	452	1.33	Up	K	FACT complex subunit POB3 OS=Gibberella zeae (strain PH-1 / ATCC MYA-4620 / FGSC 9075 / NRRL 31084) OX=229533 GN=POB3 PE=3 SV=1	POB3	1	0.00101944	74.611	EDLK(1)ALESFFK	3	-0.6175	1	1.212	0.911
Molecular Function	GO:0042393	4	histone binding	0.354521	I1RSI1	427	1.82	Up	K	Chromodomain-helicase-dna-binding 1 OS=Fusarium longipes OX=694270 GN=FLONG3_10072 PE=4 SV=1	FG07102.1	1	0.00114522	115.42	K(1)ETNPETR	2	0.85476	1	1.303	0.716
Molecular Function	GO:0016801	4	hydrolase activity, acting on ether bonds	0.161185	A0A0E0SID1	392	1.5	Up	K	Adenosylhomocysteinase OS=Gibberella zeae (strain PH-1 / ATCC MYA-4620 / FGSC 9075 / NRRL 31084) OX=229533 GN=FG05615.1 PE=3 SV=1	FG05615.1	1	0.000729335	99.283	YVEFAK(1)TDK	2	0.15183	2	1.245	0.83
Molecular Function	GO:0016801	4	hydrolase activity, acting on ether bonds	0.161185	A0A0E0SID1	395	1.975	Up	K	Adenosylhomocysteinase OS=Gibberella zeae (strain PH-1 / ATCC MYA-4620 / FGSC 9075 / NRRL 31084) OX=229533 GN=FG05615.1 PE=3 SV=1	FG05615.1	1	5.80364e-07	115.12	TDK(1)LDVGVYVLPK	3	-0.67466	1	1.359	0.688
Molecular Function	GO:0016801	4	hydrolase activity, acting on ether bonds	0.161185	A0A0E0SID1	386	1.425	Up	K	Adenosylhomocysteinase OS=Gibberella zeae (strain PH-1 / ATCC MYA-4620 / FGSC 9075 / NRRL 31084) OX=229533 GN=FG05615.1 PE=3 SV=1	FG05615.1	1	6.92121e-07	162.22	AFAEK(1)YVEFAK	3	0.055233	2	1.291	0.906
Molecular Function	GO:0016801	4	hydrolase activity, acting on ether bonds	0.161185	A0A1C3YJ46	445	1.421	Up	K	Leukotriene A(4) hydrolase OS=Gibberella zeae (strain PH-1 / ATCC MYA-4620 / FGSC 9075 / NRRL 31084) OX=229533 GN=FGRAMPH1_01T07495 PE=3 SV=1	FGRAMPH1_01T07495	1	3.52794e-06	131.69	FIPFYFTK(1)WSEK	2	-0.43755	1	1.177	0.828
Molecular Function	GO:0016801	4	hydrolase activity, acting on ether bonds	0.161185	A0A1C3YJ46	597	1.74	Up	K	Leukotriene A(4) hydrolase OS=Gibberella zeae (strain PH-1 / ATCC MYA-4620 / FGSC 9075 / NRRL 31084) OX=229533 GN=FGRAMPH1_01T07495 PE=3 SV=1	FGRAMPH1_01T07495	1	0.00649307	66.504	MK(1)YVRPLFR	3	-0.34033	1	1.613	0.927
Molecular Function	GO:0051082	4	unfolded protein binding	0.0970385	I1RRT6	219	2.045	Up	K	DNAj like subfamily a member 2 OS=Fusarium sporotrichioides OX=5514 GN=FSPOR_9531 PE=3 SV=1	FG06825.1	1	0.00492361	63.32	K(1)VLHVHVDK	4	-0.88014	1	1.266	0.619
Molecular Function	GO:0051082	4	unfolded protein binding	0.0970385	I1REC7	391	1.301	Up	K	Heat shock protein 90 OS=Gibberella zeae OX=5518 GN=FGRA07_00298 PE=3 SV=1	FG02014.1	1	2.02321e-17	187.86	K(1)SLELFQEIAEDKEQFDK	4	0.33204	2	1.391	1.069
Molecular Function	GO:0051082	4	unfolded protein binding	0.0970385	I1REC7	69	1.378	Up	K	Heat shock protein 90 OS=Gibberella zeae OX=5518 GN=FGRA07_00298 PE=3 SV=1	FG02014.1	1	0.00177956	76.282	IDIIPDK(1)ANK	3	0.64156	1	1.101	0.799
Molecular Function	GO:0051082	4	unfolded protein binding	0.0970385	I1REC7	620	1.392	Up	K	Heat shock protein 90 OS=Gibberella zeae OX=5518 GN=FGRA07_00298 PE=3 SV=1	FG02014.1	1	2.33826e-05	166.11	K(1)VENDGENDR	2	-0.1743	1	1.108	0.796
Molecular Function	GO:0051082	4	unfolded protein binding	0.0970385	I1RYL5	562	2.354	Up	K	Glucose-regulated protein OS=Gibberella zeae OX=5518 GN=FGRA07_07169 PE=3 SV=1	FG09471.1	1	0.00531831	73.499	YAEEDK(1)ATR	2	0.041972	1	1.384	0.588
Molecular Function	GO:0051082	4	unfolded protein binding	0.0970385	I1RYL5	630	1.67	Up	K	Glucose-regulated protein OS=Gibberella zeae OX=5518 GN=FGRA07_07169 PE=3 SV=1	FG09471.1	1	2.31874e-21	180.26	ETNEWLDEHGADATAEDFEEQK(1)EK	3	-0.29376	1	1.149	0.688
Molecular Function	GO:0051082	4	unfolded protein binding	0.0970385	I1RYL5	594	1.704	Up	K	Glucose-regulated protein OS=Gibberella zeae OX=5518 GN=FGRA07_07169 PE=3 SV=1	FG09471.1	1	5.58353e-14	144.26	NQVNDEEGLGGK(1)IDEEDKETLLDAVK	4	0.5543	1	1.3	0.763
Molecular Function	GO:0051082	4	unfolded protein binding	0.0970385	I1RQ21	566	1.807	Up	K	Heat shock protein SSC1 OS=Gibberella zeae OX=5518 GN=FGRA07_06058 PE=3 SV=1	FG06154.1	1	0.00190978	101.46	YAEADK(1)ER	2	0.19535	1	1.214	0.672
Molecular Function	GO:0051082	4	unfolded protein binding	0.0970385	I1RQ21	284	1.626	Up	K	Heat shock protein SSC1 OS=Gibberella zeae OX=5518 GN=FGRA07_06058 PE=3 SV=1	FG06154.1	1	0.0173154	60.118	HLVQDFK(1)K	3	1.3382	1	1.236	0.76
Molecular Function	GO:0051082	4	unfolded protein binding	0.0970385	V6QUV7	446	2.448	Up	K	Calnexin OS=Fusarium sporotrichioides OX=5514 GN=FSPOR_10143 PE=3 SV=1	FG00491.1	0.974116	0.000575416	71.781	ALAEADK(0.026)PK(0.974)QDDKPR	4	0.29561	1	1.349	0.551
Molecular Function	GO:0051082	4	unfolded protein binding	0.0970385	V6QUV7	195	1.521	Up	K	Calnexin OS=Fusarium sporotrichioides OX=5514 GN=FSPOR_10143 PE=3 SV=1	FG00491.1	1	8.13699e-09	119.47	TGEYEEK(1)HLESPPSAK	3	-0.11893	1	1.285	0.845
Molecular Function	GO:0008177	6	succinate dehydrogenase (ubiquinone) activity	0.161185	I1RNM7	60	1.498	Up	K	Succinate dehydrogenase [ubiquinone] iron-sulfur subunit, mitochondrial OS=Gibberella zeae (strain PH-1 / ATCC MYA-4620 / FGSC 9075 / NRRL 31084) OX=229533 GN=FG05610.1 PE=3 SV=1	FG05610.1	1	6.275e-06	129.34	WNPDTPSEK(1)PR	2	-0.17946	1	1.237	0.826
Molecular Function	GO:0008177	6	succinate dehydrogenase (ubiquinone) activity	0.161185	I1RNM7	235	1.315	Up	K	Succinate dehydrogenase [ubiquinone] iron-sulfur subunit, mitochondrial OS=Gibberella zeae (strain PH-1 / ATCC MYA-4620 / FGSC 9075 / NRRL 31084) OX=229533 GN=FG05610.1 PE=3 SV=1	FG05610.1	1	0.000359692	87.719	K(1)QNLENSMSLYR	2	0.15457	2	1.295	0.985
Molecular Function	GO:0008177	6	succinate dehydrogenase (ubiquinone) activity	0.161185	I1RNM7	153	1.37	Up	K	Succinate dehydrogenase [ubiquinone] iron-sulfur subunit, mitochondrial OS=Gibberella zeae (strain PH-1 / ATCC MYA-4620 / FGSC 9075 / NRRL 31084) OX=229533 GN=FG05610.1 PE=3 SV=1	FG05610.1	1	4.48038e-10	155.08	DLVPDLTHFYK(1)QYK	3	0.70704	1	1.343	0.98
Molecular Function	GO:0008177	6	succinate dehydrogenase (ubiquinone) activity	0.161185	I1S8F8	509	1.612	Up	K	Succinate dehydrogenase [ubiquinone] flavoprotein subunit, mitochondrial OS=Gibberella zeae (strain PH-1 / ATCC MYA-4620 / FGSC 9075 / NRRL 31084) OX=229533 GN=FGRAMPH1_01T24629 PE=3 SV=1	FGRAMPH1_01T24629	1	3.5572e-06	133.15	TADGPK(1)STAEIR	2	-0.45718	2	1.243	0.771
Molecular Function	GO:0008239	8	dipeptidyl-peptidase activity	0.161185	I1RBS7	42	1.309	Up	K	Dipeptidyl peptidase 3 OS=Gibberella zeae (strain PH-1 / ATCC MYA-4620 / FGSC 9075 / NRRL 31084) OX=229533 GN=FG01017.1 PE=3 SV=1	FG01017.1	1	1.98851e-06	105.99	YAHFISK(1)AAFAGTR	3	-0.47694	1	1.135	0.867
Molecular Function	GO:0008239	8	dipeptidyl-peptidase activity	0.161185	I1RBS7	567	1.408	Up	K	Dipeptidyl peptidase 3 OS=Gibberella zeae (strain PH-1 / ATCC MYA-4620 / FGSC 9075 / NRRL 31084) OX=229533 GN=FG01017.1 PE=3 SV=1	FG01017.1	1	1.50296e-06	143.31	SQK(1)WGQAHSQAR	2	1.629	2	1.483	1.053
Molecular Function	GO:0008239	8	dipeptidyl-peptidase activity	0.161185	I1RBS7	201	1.583	Up	K	Dipeptidyl peptidase 3 OS=Gibberella zeae (strain PH-1 / ATCC MYA-4620 / FGSC 9075 / NRRL 31084) OX=229533 GN=FG01017.1 PE=3 SV=1	FG01017.1	1	6.77706e-09	123.76	K(1)TSDGNFEILIASAVK	3	0.62156	2	1.434	0.906
Molecular Function	GO:0008239	8	dipeptidyl-peptidase activity	0.161185	I1RBS7	631	1.478	Up	K	Dipeptidyl peptidase 3 OS=Gibberella zeae (strain PH-1 / ATCC MYA-4620 / FGSC 9075 / NRRL 31084) OX=229533 GN=FG01017.1 PE=3 SV=1	FG01017.1	1	3.67976e-06	115.57	LHIYK(1)STADVK	3	0.32531	1	1.409	0.953
Molecular Function	GO:0008239	8	dipeptidyl-peptidase activity	0.161185	I1RBS7	622	1.368	Up	K	Dipeptidyl peptidase 3 OS=Gibberella zeae (strain PH-1 / ATCC MYA-4620 / FGSC 9075 / NRRL 31084) OX=229533 GN=FG01017.1 PE=3 SV=1	FG01017.1	1	0.000583649	95.502	DAVAK(1)YLQK	3	-0.49851	2	1.297	0.948
Molecular Function	GO:0008239	8	dipeptidyl-peptidase activity	0.161185	A0A098DYQ0	205	1.468	Up	K	Related to cocaine esterase OS=Fusarium oxysporum OX=5507 GN=FRV6_10567 PE=4 SV=1	FG04958.1	1	0.000868176	62.278	RLESGGFYAK(1)EWHENQR	4	0.55346	1	1.254	0.854
Molecular Function	GO:0001871	3	pattern binding	0.161185	V6RUY9	104	1.596	Up	K	Glucoamylase OS=Gibberella zeae (strain PH-1 / ATCC MYA-4620 / FGSC 9075 / NRRL 31084) OX=229533 GN=FG11326.1 PE=3 SV=1	FG11326.1	1	0.0015005	71.153	K(1)IDEYVSAQAK	3	1.4676	1	1.296	0.812
Molecular Function	GO:0001871	3	pattern binding	0.161185	V6RUY9	99	1.465	Up	K	Glucoamylase OS=Gibberella zeae (strain PH-1 / ATCC MYA-4620 / FGSC 9075 / NRRL 31084) OX=229533 GN=FG11326.1 PE=3 SV=1	FG11326.1	1	1.31457e-05	164.97	FIHGDK(1)SLQR	3	0.084784	1	1.248	0.852
Molecular Function	GO:0001871	3	pattern binding	0.161185	V6RUY9	549	1.372	Up	K	Glucoamylase OS=Gibberella zeae (strain PH-1 / ATCC MYA-4620 / FGSC 9075 / NRRL 31084) OX=229533 GN=FG11326.1 PE=3 SV=1	FG11326.1	1	8.19588e-11	161.91	K(1)TSSGEVTWLSDPNNR	3	0.38615	2	1.216	0.886
Molecular Function	GO:0001871	3	pattern binding	0.161185	V6RUY9	393	1.478	Up	K	Glucoamylase OS=Gibberella zeae (strain PH-1 / ATCC MYA-4620 / FGSC 9075 / NRRL 31084) OX=229533 GN=FG11326.1 PE=3 SV=1	FG11326.1	1	0.00364853	92.538	GTYSK(1)NSK	2	-0.86023	2	1.27	0.859
Molecular Function	GO:0001871	3	pattern binding	0.161185	V6RUY9	36	1.393	Up	K	Glucoamylase OS=Gibberella zeae (strain PH-1 / ATCC MYA-4620 / FGSC 9075 / NRRL 31084) OX=229533 GN=FG11326.1 PE=3 SV=1	FG11326.1	1	1.47203e-05	109	FIDK(1)QADVSIK	2	0.77816	2	1.173	0.842
Molecular Function	GO:0001871	3	pattern binding	0.161185	V6RUY9	230	1.309	Up	K	Glucoamylase OS=Gibberella zeae (strain PH-1 / ATCC MYA-4620 / FGSC 9075 / NRRL 31084) OX=229533 GN=FG11326.1 PE=3 SV=1	FG11326.1	1	4.96432e-06	144.1	TLVEGAALAK(1)K	2	-0.039635	2	1.14	0.871
Molecular Function	GO:0001871	3	pattern binding	0.161185	V6RUY9	388	1.368	Up	K	Glucoamylase OS=Gibberella zeae (strain PH-1 / ATCC MYA-4620 / FGSC 9075 / NRRL 31084) OX=229533 GN=FG11326.1 PE=3 SV=1	FG11326.1	1	0.00776476	79.201	ISK(1)GTYSK	2	0.2022	1	1.155	0.844
Molecular Function	GO:0001871	3	pattern binding	0.161185	V6RUY9	187	1.545	Up	K	Glucoamylase OS=Gibberella zeae (strain PH-1 / ATCC MYA-4620 / FGSC 9075 / NRRL 31084) OX=229533 GN=FG11326.1 PE=3 SV=1	FG11326.1	1	3.47948e-08	122.64	VWPVIEK(1)DLAYTTK	3	-1.4971	1	1.256	0.813
Molecular Function	GO:0001871	3	pattern binding	0.161185	V6RUY9	54	1.454	Up	K	Glucoamylase OS=Gibberella zeae (strain PH-1 / ATCC MYA-4620 / FGSC 9075 / NRRL 31084) OX=229533 GN=FG11326.1 PE=3 SV=1	FG11326.1	1	6.89673e-06	108.9	GVLANIGADGK(1)R	3	0.092962	1	1.179	0.811
Molecular Function	GO:0001871	3	pattern binding	0.161185	A0A1C3YK33	123	4.058	Up	K	Glucoamylase OS=Gibberella zeae (strain PH-1 / ATCC MYA-4620 / FGSC 9075 / NRRL 31084) OX=229533 GN=FGRAMPH1_01T19927 PE=3 SV=1	FGRAMPH1_01T19927	1	0.000736165	75.088	DAALVFK(1)YVIDR	3	-0.075626	1	2.845	0.701
Molecular Function	GO:0001871	3	pattern binding	0.161185	A0A1C3YK33	635	1.545	Up	K	Glucoamylase OS=Gibberella zeae (strain PH-1 / ATCC MYA-4620 / FGSC 9075 / NRRL 31084) OX=229533 GN=FGRAMPH1_01T19927 PE=3 SV=1	FGRAMPH1_01T19927	1	0.00341028	81.625	K(1)DGSVTWEK	2	2.4022	1	1.315	0.851
Molecular Function	GO:0070006	8	metalloaminopeptidase activity	0.0645176	I1RCS1	245	1.51	Up	K	Methionine aminopeptidase OS=Gibberella zeae (strain PH-1 / ATCC MYA-4620 / FGSC 9075 / NRRL 31084) OX=229533 GN=FG01397.1 PE=3 SV=1	FG01397.1	1	0.00560381	72.59	AK(1)ADPDTVR	2	-1.9053	1	1.297	0.859
Molecular Function	GO:0070006	8	metalloaminopeptidase activity	0.0645176	I1S0T2	112	1.889	Up	K	Methionine aminopeptidase 2 OS=Gibberella zeae (strain PH-1 / ATCC MYA-4620 / FGSC 9075 / NRRL 31084) OX=229533 GN=FG10320.1 PE=3 SV=1	FG10320.1	1	0.00157529	129.55	TTDEEK(1)R	2	-2.5297	1	0.729	0.386
Molecular Function	GO:0070006	8	metalloaminopeptidase activity	0.0645176	A0A098D8Z6	577	1.302	Up	K	Xaa-pro aminopeptidase OS=Fusarium langsethiae OX=179993 GN=FLAG1_05250 PE=3 SV=1	FG02603.1	1	0.00119433	72.29	IENMVLVK(1)EVK	3	-0.73256	1	1.164	0.894
Molecular Function	GO:0070006	8	metalloaminopeptidase activity	0.0645176	A0A098D8Z6	442	1.321	Up	K	Xaa-pro aminopeptidase OS=Fusarium langsethiae OX=179993 GN=FLAG1_05250 PE=3 SV=1	FG02603.1	1	2.92625e-09	128.01	GNCATIDPK(1)AIYLCDSGAQYR	3	-0.40181	1	1.264	0.957
Molecular Function	GO:0070006	8	metalloaminopeptidase activity	0.0645176	A0A098D8Z6	313	1.344	Up	K	Xaa-pro aminopeptidase OS=Fusarium langsethiae OX=179993 GN=FLAG1_05250 PE=3 SV=1	FG02603.1	1	0.0135957	77.732	TDDK(1)APK	2	0.14073	3	1.324	0.985
Molecular Function	GO:0004177	7	aminopeptidase activity	0.00184116	I1RBS7	42	1.309	Up	K	Dipeptidyl peptidase 3 OS=Gibberella zeae (strain PH-1 / ATCC MYA-4620 / FGSC 9075 / NRRL 31084) OX=229533 GN=FG01017.1 PE=3 SV=1	FG01017.1	1	1.98851e-06	105.99	YAHFISK(1)AAFAGTR	3	-0.47694	1	1.135	0.867
Molecular Function	GO:0004177	7	aminopeptidase activity	0.00184116	I1RBS7	567	1.408	Up	K	Dipeptidyl peptidase 3 OS=Gibberella zeae (strain PH-1 / ATCC MYA-4620 / FGSC 9075 / NRRL 31084) OX=229533 GN=FG01017.1 PE=3 SV=1	FG01017.1	1	1.50296e-06	143.31	SQK(1)WGQAHSQAR	2	1.629	2	1.483	1.053
Molecular Function	GO:0004177	7	aminopeptidase activity	0.00184116	I1RBS7	201	1.583	Up	K	Dipeptidyl peptidase 3 OS=Gibberella zeae (strain PH-1 / ATCC MYA-4620 / FGSC 9075 / NRRL 31084) OX=229533 GN=FG01017.1 PE=3 SV=1	FG01017.1	1	6.77706e-09	123.76	K(1)TSDGNFEILIASAVK	3	0.62156	2	1.434	0.906
Molecular Function	GO:0004177	7	aminopeptidase activity	0.00184116	I1RBS7	631	1.478	Up	K	Dipeptidyl peptidase 3 OS=Gibberella zeae (strain PH-1 / ATCC MYA-4620 / FGSC 9075 / NRRL 31084) OX=229533 GN=FG01017.1 PE=3 SV=1	FG01017.1	1	3.67976e-06	115.57	LHIYK(1)STADVK	3	0.32531	1	1.409	0.953
Molecular Function	GO:0004177	7	aminopeptidase activity	0.00184116	I1RBS7	622	1.368	Up	K	Dipeptidyl peptidase 3 OS=Gibberella zeae (strain PH-1 / ATCC MYA-4620 / FGSC 9075 / NRRL 31084) OX=229533 GN=FG01017.1 PE=3 SV=1	FG01017.1	1	0.000583649	95.502	DAVAK(1)YLQK	3	-0.49851	2	1.297	0.948
Molecular Function	GO:0004177	7	aminopeptidase activity	0.00184116	I1RR36	33	1.327	Up	K	Peptide hydrolase OS=Gibberella zeae (strain PH-1 / ATCC MYA-4620 / FGSC 9075 / NRRL 31084) OX=229533 GN=FG06545.1 PE=3 SV=1	FG06545.1	1	5.61145e-14	210.91	LTASQVEGDIK(1)K	4	-0.24048	9	1.212	0.913
Molecular Function	GO:0004177	7	aminopeptidase activity	0.00184116	I1RR36	49	1.333	Up	K	Peptide hydrolase OS=Gibberella zeae (strain PH-1 / ATCC MYA-4620 / FGSC 9075 / NRRL 31084) OX=229533 GN=FG06545.1 PE=3 SV=1	FG06545.1	1	6.82532e-06	111.52	TLVDLNNIGK(1)K	2	-0.64418	4	1.164	0.873
Molecular Function	GO:0004177	7	aminopeptidase activity	0.00184116	I1RR36	71	1.387	Up	K	Peptide hydrolase OS=Gibberella zeae (strain PH-1 / ATCC MYA-4620 / FGSC 9075 / NRRL 31084) OX=229533 GN=FG06545.1 PE=3 SV=1	FG06545.1	1	6.06e-06	131.06	ASVDYIYK(1)ELK	2	0.58233	3	1.237	0.892
Molecular Function	GO:0004177	7	aminopeptidase activity	0.00184116	I1RR36	443	1.674	Up	K	Peptide hydrolase OS=Gibberella zeae (strain PH-1 / ATCC MYA-4620 / FGSC 9075 / NRRL 31084) OX=229533 GN=FG06545.1 PE=3 SV=1	FG06545.1	1	2.72266e-08	118.52	AAAQFALSLK(1)GVPAR	3	0.086436	1	1.438	0.859
Molecular Function	GO:0004177	7	aminopeptidase activity	0.00184116	I1RR36	78	1.703	Up	K	Peptide hydrolase OS=Gibberella zeae (strain PH-1 / ATCC MYA-4620 / FGSC 9075 / NRRL 31084) OX=229533 GN=FG06545.1 PE=3 SV=1	FG06545.1	1	5.88207e-05	84.249	K(1)YLDTHIQPFNYTFEQTR	3	-1.141	1	1.383	0.812
Molecular Function	GO:0004177	7	aminopeptidase activity	0.00184116	I1RR36	167	1.34	Up	K	Peptide hydrolase OS=Gibberella zeae (strain PH-1 / ATCC MYA-4620 / FGSC 9075 / NRRL 31084) OX=229533 GN=FG06545.1 PE=3 SV=1	FG06545.1	1	0.000662005	88.596	RGSCAISDK(1)LK	3	1.7494	3	1.257	0.938
Molecular Function	GO:0004177	7	aminopeptidase activity	0.00184116	A0A098DQM6	99	1.332	Up	K	Putative Xaa-Pro aminopeptidase OS=Fusarium culmorum OX=5516 GN=FCULG_00008910 PE=3 SV=1	FG06496.1	1	2.61807e-15	162.37	K(1)DVPDANGIIYLESQLTR	3	0.73531	2	1.26	0.946
Molecular Function	GO:0004177	7	aminopeptidase activity	0.00184116	A0A098DQM6	295	1.391	Up	K	Putative Xaa-Pro aminopeptidase OS=Fusarium culmorum OX=5516 GN=FCULG_00008910 PE=3 SV=1	FG06496.1	1	3.851e-06	111.72	K(1)MSYDPIAAAGR	2	-0.15678	2	1.303	0.937
Molecular Function	GO:0004177	7	aminopeptidase activity	0.00184116	A0A098DQM6	364	1.322	Up	K	Putative Xaa-Pro aminopeptidase OS=Fusarium culmorum OX=5516 GN=FCULG_00008910 PE=3 SV=1	FG06496.1	1	1.52743e-05	107.79	HIYETVLK(1)MQK	4	-0.54056	3	1.22	0.923
Molecular Function	GO:0004177	7	aminopeptidase activity	0.00184116	I1RCS1	245	1.51	Up	K	Methionine aminopeptidase OS=Gibberella zeae (strain PH-1 / ATCC MYA-4620 / FGSC 9075 / NRRL 31084) OX=229533 GN=FG01397.1 PE=3 SV=1	FG01397.1	1	0.00560381	72.59	AK(1)ADPDTVR	2	-1.9053	1	1.297	0.859
Molecular Function	GO:0004177	7	aminopeptidase activity	0.00184116	A0A098D8R7	149	1.677	Up	K	Putative Xaa-Pro aminopeptidase OS=Fusarium culmorum OX=5516 GN=FCULG_00011396 PE=3 SV=1	FG02530.1	1	0.0130306	74.424	K(1)YDVDDVR	2	-0.61605	2	1.449	0.864
Molecular Function	GO:0004177	7	aminopeptidase activity	0.00184116	A0A098D8R7	163	1.554	Up	K	Putative Xaa-Pro aminopeptidase OS=Fusarium culmorum OX=5516 GN=FCULG_00011396 PE=3 SV=1	FG02530.1	1	1.37174e-06	105.53	YTAQLQK(1)FLHSQLRPER	4	-0.27498	1	1.38	0.888
Molecular Function	GO:0004177	7	aminopeptidase activity	0.00184116	A0A098D8R7	185	2.292	Up	K	Putative Xaa-Pro aminopeptidase OS=Fusarium culmorum OX=5516 GN=FCULG_00011396 PE=3 SV=1	FG02530.1	1	0.000195495	75.877	TLYVIHTDQAPK(1)LHDRPR	5	-0.039506	1	1.85	0.807
Molecular Function	GO:0004177	7	aminopeptidase activity	0.00184116	A0A098D8R7	58	1.345	Up	K	Putative Xaa-Pro aminopeptidase OS=Fusarium culmorum OX=5516 GN=FCULG_00011396 PE=3 SV=1	FG02530.1	1	0.00238685	86.095	YPAK(1)LHAR	3	-0.59214	1	1.38	1.026
Molecular Function	GO:0004177	7	aminopeptidase activity	0.00184116	I1S0T2	112	1.889	Up	K	Methionine aminopeptidase 2 OS=Gibberella zeae (strain PH-1 / ATCC MYA-4620 / FGSC 9075 / NRRL 31084) OX=229533 GN=FG10320.1 PE=3 SV=1	FG10320.1	1	0.00157529	129.55	TTDEEK(1)R	2	-2.5297	1	0.729	0.386
Molecular Function	GO:0004177	7	aminopeptidase activity	0.00184116	A0A098D8Z6	577	1.302	Up	K	Xaa-pro aminopeptidase OS=Fusarium langsethiae OX=179993 GN=FLAG1_05250 PE=3 SV=1	FG02603.1	1	0.00119433	72.29	IENMVLVK(1)EVK	3	-0.73256	1	1.164	0.894
Molecular Function	GO:0004177	7	aminopeptidase activity	0.00184116	A0A098D8Z6	442	1.321	Up	K	Xaa-pro aminopeptidase OS=Fusarium langsethiae OX=179993 GN=FLAG1_05250 PE=3 SV=1	FG02603.1	1	2.92625e-09	128.01	GNCATIDPK(1)AIYLCDSGAQYR	3	-0.40181	1	1.264	0.957
Molecular Function	GO:0004177	7	aminopeptidase activity	0.00184116	A0A098D8Z6	313	1.344	Up	K	Xaa-pro aminopeptidase OS=Fusarium langsethiae OX=179993 GN=FLAG1_05250 PE=3 SV=1	FG02603.1	1	0.0135957	77.732	TDDK(1)APK	2	0.14073	3	1.324	0.985
Molecular Function	GO:0004177	7	aminopeptidase activity	0.00184116	I1RR22	233	1.836	Up	K	Peptide hydrolase OS=Gibberella zeae (strain PH-1 / ATCC MYA-4620 / FGSC 9075 / NRRL 31084) OX=229533 GN=FG06527.1 PE=3 SV=1	FG06527.1	1	7.77032e-15	139.47	GDVHGTLGTPSPDHIATFGLGGDEGK(1)AVVK	4	-1.5003	1	1.465	0.798
Molecular Function	GO:0004177	7	aminopeptidase activity	0.00184116	I1RR22	63	1.379	Up	K	Peptide hydrolase OS=Gibberella zeae (strain PH-1 / ATCC MYA-4620 / FGSC 9075 / NRRL 31084) OX=229533 GN=FG06527.1 PE=3 SV=1	FG06527.1	1	0.000513881	103.91	AK(1)DLYEIAK	2	-0.26334	3	1.28	0.928
Molecular Function	GO:0004177	7	aminopeptidase activity	0.00184116	I1RR22	70	1.459	Up	K	Peptide hydrolase OS=Gibberella zeae (strain PH-1 / ATCC MYA-4620 / FGSC 9075 / NRRL 31084) OX=229533 GN=FG06527.1 PE=3 SV=1	FG06527.1	1	1.0667e-05	93.729	DLYEIAK(1)NGEEEYGHPTR	3	-0.72846	2	1.281	0.878
Molecular Function	GO:0004177	7	aminopeptidase activity	0.00184116	I1RR22	51	1.704	Up	K	Peptide hydrolase OS=Gibberella zeae (strain PH-1 / ATCC MYA-4620 / FGSC 9075 / NRRL 31084) OX=229533 GN=FG06527.1 PE=3 SV=1	FG06527.1	0.998956	4.71636e-05	85.469	ELQK(0.999)SIK(0.001)PENLEAR	3	-0.27315	1	1.525	0.895
Molecular Function	GO:0004177	7	aminopeptidase activity	0.00184116	I1RLW6	35	1.339	Up	K	Peptide hydrolase OS=Gibberella zeae (strain PH-1 / ATCC MYA-4620 / FGSC 9075 / NRRL 31084) OX=229533 GN=FG04936.1 PE=3 SV=1	FG04936.1	1	3.48074e-07	145.01	DITLK(1)GLMAGAQK	3	0.48592	9	1.213	0.906
Molecular Function	GO:0004177	7	aminopeptidase activity	0.00184116	I1RLW6	431	1.321	Up	K	Peptide hydrolase OS=Gibberella zeae (strain PH-1 / ATCC MYA-4620 / FGSC 9075 / NRRL 31084) OX=229533 GN=FG04936.1 PE=3 SV=1	FG04936.1	1	7.56895e-21	176.1	AGDTIDNLNK(1)EAFLVNTQAIANSVAK	5	2.0467	3	1.225	0.927
Molecular Function	GO:0004177	7	aminopeptidase activity	0.00184116	I1RLW6	216	1.303	Up	K	Peptide hydrolase OS=Gibberella zeae (strain PH-1 / ATCC MYA-4620 / FGSC 9075 / NRRL 31084) OX=229533 GN=FG04936.1 PE=3 SV=1	FG04936.1	1	2.08658e-06	127.32	VDLK(1)VDATVENR	3	-2.5381	8	1.233	0.946
Molecular Function	GO:0004177	7	aminopeptidase activity	0.00184116	I1RLW6	43	1.496	Up	K	Peptide hydrolase OS=Gibberella zeae (strain PH-1 / ATCC MYA-4620 / FGSC 9075 / NRRL 31084) OX=229533 GN=FG04936.1 PE=3 SV=1	FG04936.1	1	1.30181e-35	257.2	GLMAGAQK(1)LQDIAEANDDTR	3	0.10354	15	1.27	0.849
Molecular Function	GO:0004177	7	aminopeptidase activity	0.00184116	I1RLW6	20	1.371	Up	K	Peptide hydrolase OS=Gibberella zeae (strain PH-1 / ATCC MYA-4620 / FGSC 9075 / NRRL 31084) OX=229533 GN=FG04936.1 PE=3 SV=1	FG04936.1	1	0.000783927	109.11	K(1)PLVNELK	3	-0.38629	6	1.222	0.891
Molecular Function	GO:0004177	7	aminopeptidase activity	0.00184116	I1RQ01	553	1.588	Up	K	Vacuolar aspartyl aminopeptidase lap4 OS=Fusarium langsethiae OX=179993 GN=FLAG1_02141 PE=3 SV=1	FG06133.1	1	1.12004e-05	86.803	SFLDNWEK(1)IDAEWH	3	1.0441	1	1.571	0.989
Molecular Function	GO:0004177	7	aminopeptidase activity	0.00184116	I1RQ01	129	1.537	Up	K	Vacuolar aspartyl aminopeptidase lap4 OS=Fusarium langsethiae OX=179993 GN=FLAG1_02141 PE=3 SV=1	FG06133.1	1	4.45792e-05	98.167	LK(1)ALGYEHLSPR	3	-0.06787	1	1.423	0.926
Molecular Function	GO:0004177	7	aminopeptidase activity	0.00184116	A0A098DYQ0	205	1.468	Up	K	Related to cocaine esterase OS=Fusarium oxysporum OX=5507 GN=FRV6_10567 PE=4 SV=1	FG04958.1	1	0.000868176	62.278	RLESGGFYAK(1)EWHENQR	4	0.55346	1	1.254	0.854
Molecular Function	GO:0004177	7	aminopeptidase activity	0.00184116	A0A1C3YMP0	40	1.639	Up	K	Peptide hydrolase OS=Gibberella zeae (strain PH-1 / ATCC MYA-4620 / FGSC 9075 / NRRL 31084) OX=229533 GN=FGRAMPH1_01T11883 PE=3 SV=1	FGRAMPH1_01T11883	1	0.000109	92.538	GLMK(1)NLETLNK	3	0.40338	1	1.349	0.823
Molecular Function	GO:0004177	7	aminopeptidase activity	0.00184116	A0A1C3YMP0	72	1.476	Up	K	Peptide hydrolase OS=Gibberella zeae (strain PH-1 / ATCC MYA-4620 / FGSC 9075 / NRRL 31084) OX=229533 GN=FGRAMPH1_01T11883 PE=3 SV=1	FGRAMPH1_01T11883	1	1.08815e-08	114.52	AFGLPGYAASVDFIYK(1)EISK	3	0.019242	1	1.175	0.796
Molecular Function	GO:0004177	7	aminopeptidase activity	0.00184116	A0A1C3YMP0	47	1.442	Up	K	Peptide hydrolase OS=Gibberella zeae (strain PH-1 / ATCC MYA-4620 / FGSC 9075 / NRRL 31084) OX=229533 GN=FGRAMPH1_01T11883 PE=3 SV=1	FGRAMPH1_01T11883	1	5.25075e-18	222.42	NLETLNK(1)IAYANGGNR	3	-3.1245	3	1.211	0.84
Molecular Function	GO:0019904	4	protein domain specific binding	0.354521	I1RCD4	124	1.484	Up	K	Tyrosine 3-monooxygenase tryptophan 5-monooxygenase activation protein OS=Fusarium langsethiae OX=179993 GN=FLAG1_06576 PE=3 SV=1	FG01241.1	1	5.75901e-06	110.61	VFYHK(1)MK	2	-2.0453	4	1.266	0.853
Molecular Function	GO:0019904	4	protein domain specific binding	0.354521	I1RCD4	89	1.506	Up	K	Tyrosine 3-monooxygenase tryptophan 5-monooxygenase activation protein OS=Fusarium langsethiae OX=179993 GN=FLAG1_06576 PE=3 SV=1	FG01241.1	1	0.000154752	113.22	NK(1)IETELEK	3	-0.39498	2	1.256	0.834
Molecular Function	GO:0019904	4	protein domain specific binding	0.354521	I1RCD4	78	1.407	Up	K	Tyrosine 3-monooxygenase tryptophan 5-monooxygenase activation protein OS=Fusarium langsethiae OX=179993 GN=FLAG1_06576 PE=3 SV=1	FG01241.1	1	0.0105344	57.203	GSDK(1)HVSTIK	3	-0.28411	1	1.252	0.89
Molecular Function	GO:0019904	4	protein domain specific binding	0.354521	I1RCD4	143	2.338	Up	K	Tyrosine 3-monooxygenase tryptophan 5-monooxygenase activation protein OS=Fusarium langsethiae OX=179993 GN=FLAG1_06576 PE=3 SV=1	FG01241.1	1	2.32662e-05	105.03	K(1)GAATAAHDAYK	3	0.54717	1	1.475	0.631
Molecular Function	GO:0019904	4	protein domain specific binding	0.354521	I1RCD4	126	1.474	Up	K	Tyrosine 3-monooxygenase tryptophan 5-monooxygenase activation protein OS=Fusarium langsethiae OX=179993 GN=FLAG1_06576 PE=3 SV=1	FG01241.1	1	0.0010668	113.5	MK(1)GDYHR	3	-0.29614	4	1.263	0.857
Molecular Function	GO:0019904	4	protein domain specific binding	0.354521	V6REE9	87	1.301	Up	K	Tyrosine 3-monooxygenase tryptophan 5-monooxygenase activation protein OS=Fusarium langsethiae OX=179993 GN=FLAG1_00598 PE=3 SV=1	FG06847.1	1	2.35331e-06	101.39	QK(1)IEAELAK	2	1.7395	2	1.155	0.888
Molecular Function	GO:0003847	6	1-alkyl-2-acetylglycerophosphocholine esterase activity	0.161185	I1RPG8	236	1.403	Up	K	Putative phospholipase OS=Gibberella zeae (strain PH-1 / ATCC MYA-4620 / FGSC 9075 / NRRL 31084) OX=229533 GN=FG05937.1 PE=3 SV=1	FG05937.1	1	0.0232422	50.034	GNK(1)LTNLNR	2	1.0262	1	1.268	0.904
Molecular Function	GO:0003847	6	1-alkyl-2-acetylglycerophosphocholine esterase activity	0.161185	I1R9P1	468	1.316	Up	K	Putative phospholipase OS=Gibberella zeae (strain PH-1 / ATCC MYA-4620 / FGSC 9075 / NRRL 31084) OX=229533 GN=FG00194.1 PE=3 SV=1	FG00194.1	1	0.00476915	85.807	K(1)ALGEYVK	2	0.54151	1	1.211	0.92
Molecular Function	GO:0016812	5	hydrolase activity, acting on carbon-nitrogen (but not peptide) bonds, in cyclic amides	0.354521	I1RYW6	339	1.456	Up	K	Homodimeric type OS=Fusarium sporotrichioides OX=5514 GN=FSPOR_868 PE=3 SV=1	FG09577.1	1	1.78372e-06	147.52	SADGK(1)SEVGISR	2	-0.77101	1	1.162	0.798
Molecular Function	GO:0016812	5	hydrolase activity, acting on carbon-nitrogen (but not peptide) bonds, in cyclic amides	0.354521	I1S0H5	808	1.458	Up	K	5-oxoprolinase OS=Gibberella zeae OX=5518 GN=FGRA07_06586 PE=4 SV=1	FG10203.1	1	0.000738574	86.114	TSVSTNVK(1)ER	2	1.6861	1	1.36	0.933
Molecular Function	GO:0015926	6	glucosidase activity	0.0970385	V6RUY9	104	1.596	Up	K	Glucoamylase OS=Gibberella zeae (strain PH-1 / ATCC MYA-4620 / FGSC 9075 / NRRL 31084) OX=229533 GN=FG11326.1 PE=3 SV=1	FG11326.1	1	0.0015005	71.153	K(1)IDEYVSAQAK	3	1.4676	1	1.296	0.812
Molecular Function	GO:0015926	6	glucosidase activity	0.0970385	V6RUY9	99	1.465	Up	K	Glucoamylase OS=Gibberella zeae (strain PH-1 / ATCC MYA-4620 / FGSC 9075 / NRRL 31084) OX=229533 GN=FG11326.1 PE=3 SV=1	FG11326.1	1	1.31457e-05	164.97	FIHGDK(1)SLQR	3	0.084784	1	1.248	0.852
Molecular Function	GO:0015926	6	glucosidase activity	0.0970385	V6RUY9	549	1.372	Up	K	Glucoamylase OS=Gibberella zeae (strain PH-1 / ATCC MYA-4620 / FGSC 9075 / NRRL 31084) OX=229533 GN=FG11326.1 PE=3 SV=1	FG11326.1	1	8.19588e-11	161.91	K(1)TSSGEVTWLSDPNNR	3	0.38615	2	1.216	0.886
Molecular Function	GO:0015926	6	glucosidase activity	0.0970385	V6RUY9	393	1.478	Up	K	Glucoamylase OS=Gibberella zeae (strain PH-1 / ATCC MYA-4620 / FGSC 9075 / NRRL 31084) OX=229533 GN=FG11326.1 PE=3 SV=1	FG11326.1	1	0.00364853	92.538	GTYSK(1)NSK	2	-0.86023	2	1.27	0.859
Molecular Function	GO:0015926	6	glucosidase activity	0.0970385	V6RUY9	36	1.393	Up	K	Glucoamylase OS=Gibberella zeae (strain PH-1 / ATCC MYA-4620 / FGSC 9075 / NRRL 31084) OX=229533 GN=FG11326.1 PE=3 SV=1	FG11326.1	1	1.47203e-05	109	FIDK(1)QADVSIK	2	0.77816	2	1.173	0.842
Molecular Function	GO:0015926	6	glucosidase activity	0.0970385	V6RUY9	230	1.309	Up	K	Glucoamylase OS=Gibberella zeae (strain PH-1 / ATCC MYA-4620 / FGSC 9075 / NRRL 31084) OX=229533 GN=FG11326.1 PE=3 SV=1	FG11326.1	1	4.96432e-06	144.1	TLVEGAALAK(1)K	2	-0.039635	2	1.14	0.871
Molecular Function	GO:0015926	6	glucosidase activity	0.0970385	V6RUY9	388	1.368	Up	K	Glucoamylase OS=Gibberella zeae (strain PH-1 / ATCC MYA-4620 / FGSC 9075 / NRRL 31084) OX=229533 GN=FG11326.1 PE=3 SV=1	FG11326.1	1	0.00776476	79.201	ISK(1)GTYSK	2	0.2022	1	1.155	0.844
Molecular Function	GO:0015926	6	glucosidase activity	0.0970385	V6RUY9	187	1.545	Up	K	Glucoamylase OS=Gibberella zeae (strain PH-1 / ATCC MYA-4620 / FGSC 9075 / NRRL 31084) OX=229533 GN=FG11326.1 PE=3 SV=1	FG11326.1	1	3.47948e-08	122.64	VWPVIEK(1)DLAYTTK	3	-1.4971	1	1.256	0.813
Molecular Function	GO:0015926	6	glucosidase activity	0.0970385	V6RUY9	54	1.454	Up	K	Glucoamylase OS=Gibberella zeae (strain PH-1 / ATCC MYA-4620 / FGSC 9075 / NRRL 31084) OX=229533 GN=FG11326.1 PE=3 SV=1	FG11326.1	1	6.89673e-06	108.9	GVLANIGADGK(1)R	3	0.092962	1	1.179	0.811
Molecular Function	GO:0015926	6	glucosidase activity	0.0970385	I1RZ78	1024	2.292	Up	K	Dextrin 6-alpha-D-glucosidase OS=Gibberella zeae OX=5518 GN=FGRA07_07398 PE=4 SV=1	FG09704.1	1	0.00399893	80.102	K(1)IPSFLLPR	2	-0.85586	1	1.579	0.689
Molecular Function	GO:0015926	6	glucosidase activity	0.0970385	I1RZ78	1229	1.482	Up	K	Dextrin 6-alpha-D-glucosidase OS=Gibberella zeae OX=5518 GN=FGRA07_07398 PE=4 SV=1	FG09704.1	1	0.0194596	55.676	HATGMK(1)YR	3	-0.49321	1	1.652	1.115
Molecular Function	GO:0015926	6	glucosidase activity	0.0970385	I1RZ78	1129	1.564	Up	K	Dextrin 6-alpha-D-glucosidase OS=Gibberella zeae OX=5518 GN=FGRA07_07398 PE=4 SV=1	FG09704.1	1	2.43328e-10	136.34	FDDAK(1)EHILAFASVLK	4	0.096747	2	1.3	0.831
Molecular Function	GO:0015926	6	glucosidase activity	0.0970385	I1RZ78	311	1.563	Up	K	Dextrin 6-alpha-D-glucosidase OS=Gibberella zeae OX=5518 GN=FGRA07_07398 PE=4 SV=1	FG09704.1	1	0.00092144	121.09	TEVLAK(1)IR	2	-0.68116	1	1.185	0.758
Molecular Function	GO:0015926	6	glucosidase activity	0.0970385	A0A1C3YI19	351	1.683	Up	K	Putative glucosidase i OS=Fusarium sporotrichioides OX=5514 GN=FSPOR_6757 PE=4 SV=1	FGRAMPH1_01T00801	1	0.000730379	91.245	K(1)DEADEFYYR	2	-0.53605	1	0.998	0.593
Molecular Function	GO:0015926	6	glucosidase activity	0.0970385	A0A1C3YI19	740	1.579	Up	K	Putative glucosidase i OS=Fusarium sporotrichioides OX=5514 GN=FSPOR_6757 PE=4 SV=1	FGRAMPH1_01T00801	1	0.0131375	69.998	SLSK(1)FHK	3	-0.10744	1	1.454	0.921
Molecular Function	GO:0015926	6	glucosidase activity	0.0970385	A0A1C3YK33	123	4.058	Up	K	Glucoamylase OS=Gibberella zeae (strain PH-1 / ATCC MYA-4620 / FGSC 9075 / NRRL 31084) OX=229533 GN=FGRAMPH1_01T19927 PE=3 SV=1	FGRAMPH1_01T19927	1	0.000736165	75.088	DAALVFK(1)YVIDR	3	-0.075626	1	2.845	0.701
Molecular Function	GO:0015926	6	glucosidase activity	0.0970385	A0A1C3YK33	635	1.545	Up	K	Glucoamylase OS=Gibberella zeae (strain PH-1 / ATCC MYA-4620 / FGSC 9075 / NRRL 31084) OX=229533 GN=FGRAMPH1_01T19927 PE=3 SV=1	FGRAMPH1_01T19927	1	0.00341028	81.625	K(1)DGSVTWEK	2	2.4022	1	1.315	0.851
Molecular Function	GO:0015926	6	glucosidase activity	0.0970385	I1R9L9	607	1.338	Up	K	Beta-glucosidase OS=Gibberella zeae (strain PH-1 / ATCC MYA-4620 / FGSC 9075 / NRRL 31084) OX=229533 GN=FG00166.1 PE=3 SV=1	FG00166.1	1	0.000604966	67.645	GDRNDLFLQK(1)GGDALITK	4	-0.27909	1	1.373	1.026
Molecular Function	GO:0004396	7	hexokinase activity	0.161185	A0A1C3YM97	363	1.619	Up	K	Phosphotransferase (Fragment) OS=Fusarium sp. FIESC_12 OX=1755127 GN=FIE12Z_6556 PE=3 SV=1	FGRAMPH1_01T10791	1	0.000558338	102.95	SYTSTGK(1)SR	2	-0.28416	1	0.936	0.578
Molecular Function	GO:0004396	7	hexokinase activity	0.161185	A0A1C3YHP2	417	1.462	Up	K	Phosphotransferase OS=Gibberella zeae (strain PH-1 / ATCC MYA-4620 / FGSC 9075 / NRRL 31084) OX=229533 GN=FGRAMPH1_01T01281 PE=3 SV=1	FGRAMPH1_01T01281	1	0.00181527	104.21	YPHFK(1)ER	3	0.26298	2	1.228	0.84
Molecular Function	GO:0004559	7	alpha-mannosidase activity	0.0645176	I1S0Z5	347	1.571	Up	K	Mannan endo-1,6-alpha-mannosidase OS=Gibberella zeae (strain PH-1 / ATCC MYA-4620 / FGSC 9075 / NRRL 31084) OX=229533 GN=FG10387.1 PE=3 SV=1	FG10387.1	1	4.43095e-09	119.18	ILPVLEK(1)SAQAAIAQCTGGDTGR	3	-0.53461	1	1.285	0.818
Molecular Function	GO:0004559	7	alpha-mannosidase activity	0.0645176	A0A1C3YKR7	849	2.021	Up	K	Alpha-mannosidase OS=Gibberella zeae (strain PH-1 / ATCC MYA-4620 / FGSC 9075 / NRRL 31084) OX=229533 GN=FGRAMPH1_01T23287 PE=3 SV=1	FGRAMPH1_01T23287	1	0.00549121	77.923	IFEQK(1)PHR	3	0.51691	2	1.849	0.915
Molecular Function	GO:0004559	7	alpha-mannosidase activity	0.0645176	A0A1C3YKR7	968	1.661	Up	K	Alpha-mannosidase OS=Gibberella zeae (strain PH-1 / ATCC MYA-4620 / FGSC 9075 / NRRL 31084) OX=229533 GN=FGRAMPH1_01T23287 PE=3 SV=1	FGRAMPH1_01T23287	1	0.000156889	93.839	YGFATAGK(1)MMR	2	-0.48264	2	1.465	0.882
Molecular Function	GO:0004559	7	alpha-mannosidase activity	0.0645176	A0A1C3YKR7	1102	1.437	Up	K	Alpha-mannosidase OS=Gibberella zeae (strain PH-1 / ATCC MYA-4620 / FGSC 9075 / NRRL 31084) OX=229533 GN=FGRAMPH1_01T23287 PE=3 SV=1	FGRAMPH1_01T23287	1	8.3926e-06	97.49	VTK(1)TNILEDDLEEIEYEDGK	3	0.3206	1	1.292	0.899
Molecular Function	GO:0004559	7	alpha-mannosidase activity	0.0645176	A0A1C3YKR7	267	1.651	Up	K	Alpha-mannosidase OS=Gibberella zeae (strain PH-1 / ATCC MYA-4620 / FGSC 9075 / NRRL 31084) OX=229533 GN=FGRAMPH1_01T23287 PE=3 SV=1	FGRAMPH1_01T23287	1	9.99957e-07	108.36	K(1)LHIDIWEIGDAAR	3	0.83719	1	1.397	0.846
Molecular Function	GO:0004559	7	alpha-mannosidase activity	0.0645176	A0A1C3YKR7	1098	1.531	Up	K	Alpha-mannosidase OS=Gibberella zeae (strain PH-1 / ATCC MYA-4620 / FGSC 9075 / NRRL 31084) OX=229533 GN=FGRAMPH1_01T23287 PE=3 SV=1	FGRAMPH1_01T23287	1	0.00541673	95.741	TSFDVK(1)R	2	-0.20688	5	1.346	0.879
Molecular Function	GO:0004559	7	alpha-mannosidase activity	0.0645176	A0A1C3YKR7	313	2.133	Up	K	Alpha-mannosidase OS=Gibberella zeae (strain PH-1 / ATCC MYA-4620 / FGSC 9075 / NRRL 31084) OX=229533 GN=FGRAMPH1_01T23287 PE=3 SV=1	FGRAMPH1_01T23287	1	2.36421e-17	187	IINTFEVNNQDSILK(1)CR	3	-0.43163	2	1.536	0.72
Molecular Function	GO:0004559	7	alpha-mannosidase activity	0.0645176	A0A1C3YKR7	878	1.464	Up	K	Alpha-mannosidase OS=Gibberella zeae (strain PH-1 / ATCC MYA-4620 / FGSC 9075 / NRRL 31084) OX=229533 GN=FGRAMPH1_01T23287 PE=3 SV=1	FGRAMPH1_01T23287	1	9.44286e-09	112.01	SYTTLSAALK(1)GQPPQIDVK	3	-1.1154	1	1.225	0.837
Molecular Function	GO:0004559	7	alpha-mannosidase activity	0.0645176	A0A1C3YKR7	87	1.391	Up	K	Alpha-mannosidase OS=Gibberella zeae (strain PH-1 / ATCC MYA-4620 / FGSC 9075 / NRRL 31084) OX=229533 GN=FGRAMPH1_01T23287 PE=3 SV=1	FGRAMPH1_01T23287	1	0.0551134	50.703	TSILK(1)GR	2	0.14672	1	1.216	0.874
Molecular Function	GO:0004559	7	alpha-mannosidase activity	0.0645176	A0A1C3YKR7	548	1.431	Up	K	Alpha-mannosidase OS=Gibberella zeae (strain PH-1 / ATCC MYA-4620 / FGSC 9075 / NRRL 31084) OX=229533 GN=FGRAMPH1_01T23287 PE=3 SV=1	FGRAMPH1_01T23287	1	2.45617e-14	151.42	VDSSSLLVFGK(1)GDGGGGPTWQHFEK	4	1.0388	1	1.208	0.844
Molecular Function	GO:0004559	7	alpha-mannosidase activity	0.0645176	A0A1C3YKR7	897	1.381	Up	K	Alpha-mannosidase OS=Gibberella zeae (strain PH-1 / ATCC MYA-4620 / FGSC 9075 / NRRL 31084) OX=229533 GN=FGRAMPH1_01T23287 PE=3 SV=1	FGRAMPH1_01T23287	1	5.45299e-07	135.81	ANVNWHEDSK(1)FLK	4	-0.61627	4	1.268	0.918
Molecular Function	GO:0004559	7	alpha-mannosidase activity	0.0645176	A0A1C3YKR7	1053	1.456	Up	K	Alpha-mannosidase OS=Gibberella zeae (strain PH-1 / ATCC MYA-4620 / FGSC 9075 / NRRL 31084) OX=229533 GN=FGRAMPH1_01T23287 PE=3 SV=1	FGRAMPH1_01T23287	1	5.42019e-14	150.59	LVNTDESDSLVLDTIK(1)R	3	-0.091873	1	1.294	0.889
Molecular Function	GO:0004559	7	alpha-mannosidase activity	0.0645176	A0A1C3YKR7	101	1.435	Up	K	Alpha-mannosidase OS=Gibberella zeae (strain PH-1 / ATCC MYA-4620 / FGSC 9075 / NRRL 31084) OX=229533 GN=FGRAMPH1_01T23287 PE=3 SV=1	FGRAMPH1_01T23287	1	1.79432e-06	101.28	SGQYYK(1)VNLQANMDNAR	3	-0.41461	2	1.327	0.925
Molecular Function	GO:0004559	7	alpha-mannosidase activity	0.0645176	A0A1C3YKR7	696	1.599	Up	K	Alpha-mannosidase OS=Gibberella zeae (strain PH-1 / ATCC MYA-4620 / FGSC 9075 / NRRL 31084) OX=229533 GN=FGRAMPH1_01T23287 PE=3 SV=1	FGRAMPH1_01T23287	1	0.000147722	97.779	VYAEVFETGK(1)R	2	-1.7278	2	1.346	0.842
Molecular Function	GO:0004559	7	alpha-mannosidase activity	0.0645176	A0A1C3YKR7	255	1.604	Up	K	Alpha-mannosidase OS=Gibberella zeae (strain PH-1 / ATCC MYA-4620 / FGSC 9075 / NRRL 31084) OX=229533 GN=FGRAMPH1_01T23287 PE=3 SV=1	FGRAMPH1_01T23287	1	9.15026e-11	153.23	RFNLSK(1)ADIVAVNVPAR	3	1.1797	2	1.323	0.825
Molecular Function	GO:0004559	7	alpha-mannosidase activity	0.0645176	V6QU20	137	1.336	Up	K	alpha-1,2-Mannosidase OS=Gibberella zeae (strain PH-1 / ATCC MYA-4620 / FGSC 9075 / NRRL 31084) OX=229533 GN=FG00612.1 PE=3 SV=1	FG00612.1	1	0.0196647	63.565	K(1)VDWDHR	3	0.39622	1	1.09	0.816
Molecular Function	GO:0008235	7	metalloexopeptidase activity	0.10001	I1S379	159	1.619	Up	K	Metallocarboxypeptidase A-like protein OS=Fusarium culmorum OX=5516 GN=FCULG_00012553 PE=4 SV=1	FG11249.1	1	3.96837e-05	85.178	GSK(1)PAVVFHGTVHAR	3	-0.35114	2	1.536	0.949
Molecular Function	GO:0008235	7	metalloexopeptidase activity	0.10001	I1S379	202	1.379	Up	K	Metallocarboxypeptidase A-like protein OS=Fusarium culmorum OX=5516 GN=FCULG_00012553 PE=4 SV=1	FG11249.1	1	2.06913e-28	189.18	AIVDK(1)YDFYITPIVNPDGFVYTQTTNR	2	1.1799	10	1.245	0.903
Molecular Function	GO:0008235	7	metalloexopeptidase activity	0.10001	I1S2W9	398	1.808	Up	K	Carboxypeptidase 2 OS=Fusarium sporotrichioides OX=5514 GN=FSPOR_4708 PE=4 SV=1	FG11125.1	1	6.51819e-08	112.44	TWDMIEVETGK(1)LVK	3	1.2871	2	1.49	0.824
Molecular Function	GO:0008235	7	metalloexopeptidase activity	0.10001	I1S2W9	99	1.668	Up	K	Carboxypeptidase 2 OS=Fusarium sporotrichioides OX=5514 GN=FSPOR_4708 PE=4 SV=1	FG11125.1	1	0.000192066	137.01	NPAFK(1)SDEGR	2	-0.071298	2	1.446	0.867
Molecular Function	GO:0008235	7	metalloexopeptidase activity	0.10001	I1S2W9	252	1.411	Up	K	Carboxypeptidase 2 OS=Fusarium sporotrichioides OX=5514 GN=FSPOR_4708 PE=4 SV=1	FG11125.1	1	2.96824e-09	129.2	QWHQAVDGQFDAMK(1)NLNIHK	4	0.42267	2	1.301	0.922
Molecular Function	GO:0008235	7	metalloexopeptidase activity	0.10001	I1S2W9	278	1.58	Up	K	Carboxypeptidase 2 OS=Fusarium sporotrichioides OX=5514 GN=FSPOR_4708 PE=4 SV=1	FG11125.1	1	3.13901e-13	135.18	EYSESVFAPQIAGAMEK(1)R	2	-0.083517	4	1.319	0.835
Molecular Function	GO:0008235	7	metalloexopeptidase activity	0.10001	I1S2W9	485	2.003	Up	K	Carboxypeptidase 2 OS=Fusarium sporotrichioides OX=5514 GN=FSPOR_4708 PE=4 SV=1	FG11125.1	1	1.54481e-10	150.59	RK(1)EITMPAGSFWVSAR	3	0.33365	2	1.576	0.787
Molecular Function	GO:0008235	7	metalloexopeptidase activity	0.10001	I1S2W9	48	1.929	Up	K	Carboxypeptidase 2 OS=Fusarium sporotrichioides OX=5514 GN=FSPOR_4708 PE=4 SV=1	FG11125.1	1	1.10313e-08	111.57	NFPSIDDVK(1)LESPAFTDPK	3	2.7441	2	1.636	0.848
Molecular Function	GO:0008235	7	metalloexopeptidase activity	0.10001	I1S2W9	258	1.854	Up	K	Carboxypeptidase 2 OS=Fusarium sporotrichioides OX=5514 GN=FSPOR_4708 PE=4 SV=1	FG11125.1	1	0.000841912	86.898	NLNIHK(1)DIR	3	0.40425	2	1.683	0.908
Molecular Function	GO:0008235	7	metalloexopeptidase activity	0.10001	I1RER9	191	1.398	Up	K	Carboxypeptidase 2 OS=Fusarium culmorum OX=5516 GN=FCULG_00004954 PE=4 SV=1	FG02169.1	1	2.59824e-06	107.32	ILASGLDPNRDHVK(1)LAR	4	0.94782	5	1.288	0.921
Molecular Function	GO:0008235	7	metalloexopeptidase activity	0.10001	I1RER9	265	1.491	Up	K	Carboxypeptidase 2 OS=Fusarium culmorum OX=5516 GN=FCULG_00004954 PE=4 SV=1	FG02169.1	1	0.000205384	84.169	NIGEDMVK(1)AGLR	3	0.94931	2	1.416	0.95
Molecular Function	GO:0008235	7	metalloexopeptidase activity	0.10001	I1RER9	296	1.413	Up	K	Carboxypeptidase 2 OS=Fusarium culmorum OX=5516 GN=FCULG_00004954 PE=4 SV=1	FG02169.1	1	2.18239e-06	124.6	FYEAGSDVK(1)IGR	2	-2.2522	4	1.355	0.959
Molecular Function	GO:0008235	7	metalloexopeptidase activity	0.10001	I1RER9	344	1.439	Up	K	Carboxypeptidase 2 OS=Fusarium culmorum OX=5516 GN=FCULG_00004954 PE=4 SV=1	FG02169.1	1	2.61006e-27	212.69	TAAGLTMASSIIETAAK(1)NAEK	3	0.23019	1	1.311	0.911
Molecular Function	GO:0008235	7	metalloexopeptidase activity	0.10001	I1RER9	46	1.806	Up	K	Carboxypeptidase 2 OS=Fusarium culmorum OX=5516 GN=FCULG_00004954 PE=4 SV=1	FG02169.1	1	0.000234613	78.95	DVDIK(1)LLSPAFLGDR	2	-2.8783	2	1.542	0.854
Molecular Function	GO:0008235	7	metalloexopeptidase activity	0.10001	I1RER9	374	1.421	Up	K	Carboxypeptidase 2 OS=Fusarium culmorum OX=5516 GN=FCULG_00004954 PE=4 SV=1	FG02169.1	1	2.63031e-10	144.55	SNDPIVITDYTK(1)FSTR	2	-0.43659	3	1.373	0.966
Molecular Function	GO:0008235	7	metalloexopeptidase activity	0.10001	I1RER9	429	1.436	Up	K	Carboxypeptidase 2 OS=Fusarium culmorum OX=5516 GN=FCULG_00004954 PE=4 SV=1	FG02169.1	1	0.00080714	88.056	LK(1)ISGLEVK	3	-0.92815	2	1.34	0.933
Molecular Function	GO:0008235	7	metalloexopeptidase activity	0.10001	I1RM68	119	1.336	Up	K	Putative carboxypeptidase C24C9.08 OS=Fusarium culmorum OX=5516 GN=FCULG_00000385 PE=4 SV=1	FG05050.1	1	0.00203757	76.282	TYPAIHK(1)HAK	4	0.23496	1	1.435	1.074
Molecular Function	GO:0008235	7	metalloexopeptidase activity	0.10001	I1RM68	96	1.356	Up	K	Putative carboxypeptidase C24C9.08 OS=Fusarium culmorum OX=5516 GN=FCULG_00000385 PE=4 SV=1	FG05050.1	1	0.000188124	76.826	VPSICYDDLGDVDK(1)DER	3	-0.40124	1	1.517	1.119
Molecular Function	GO:0008235	7	metalloexopeptidase activity	0.10001	I1RCS1	245	1.51	Up	K	Methionine aminopeptidase OS=Gibberella zeae (strain PH-1 / ATCC MYA-4620 / FGSC 9075 / NRRL 31084) OX=229533 GN=FG01397.1 PE=3 SV=1	FG01397.1	1	0.00560381	72.59	AK(1)ADPDTVR	2	-1.9053	1	1.297	0.859
Molecular Function	GO:0008235	7	metalloexopeptidase activity	0.10001	I1S0T2	112	1.889	Up	K	Methionine aminopeptidase 2 OS=Gibberella zeae (strain PH-1 / ATCC MYA-4620 / FGSC 9075 / NRRL 31084) OX=229533 GN=FG10320.1 PE=3 SV=1	FG10320.1	1	0.00157529	129.55	TTDEEK(1)R	2	-2.5297	1	0.729	0.386
Molecular Function	GO:0008235	7	metalloexopeptidase activity	0.10001	A0A098D8Z6	577	1.302	Up	K	Xaa-pro aminopeptidase OS=Fusarium langsethiae OX=179993 GN=FLAG1_05250 PE=3 SV=1	FG02603.1	1	0.00119433	72.29	IENMVLVK(1)EVK	3	-0.73256	1	1.164	0.894
Molecular Function	GO:0008235	7	metalloexopeptidase activity	0.10001	A0A098D8Z6	442	1.321	Up	K	Xaa-pro aminopeptidase OS=Fusarium langsethiae OX=179993 GN=FLAG1_05250 PE=3 SV=1	FG02603.1	1	2.92625e-09	128.01	GNCATIDPK(1)AIYLCDSGAQYR	3	-0.40181	1	1.264	0.957
Molecular Function	GO:0008235	7	metalloexopeptidase activity	0.10001	A0A098D8Z6	313	1.344	Up	K	Xaa-pro aminopeptidase OS=Fusarium langsethiae OX=179993 GN=FLAG1_05250 PE=3 SV=1	FG02603.1	1	0.0135957	77.732	TDDK(1)APK	2	0.14073	3	1.324	0.985
Molecular Function	GO:0070181	7	small ribosomal subunit rRNA binding	0.161185	I1RD22	165	1.357	Up	K	40S ribosomal protein S2 OS=Gibberella zeae OX=5518 GN=FGRA07_04340 PE=3 SV=1	FG01509.1	1	6.07062e-06	124.38	ESGK(1)CGSVTVR	2	-0.082899	1	1.216	0.896
Molecular Function	GO:0070181	7	small ribosomal subunit rRNA binding	0.161185	V6RMW6	93	1.878	Up	K	40S ribosomal protein S13-1 OS=Gibberella zeae OX=5518 GN=FGRA07_05242 PE=3 SV=1	FG07048.1	1	1.02307e-05	86.367	SSGLAPELPEDLYMLIK(1)K	4	-0.9217	3	1.418	0.755
Molecular Function	GO:0008081	6	phosphoric diester hydrolase activity	0.18088	I1RNR9	167	1.317	Up	K	1-phosphatidylinositol phosphodiesterase OS=Fusarium culmorum OX=5516 GN=FCULG_00001051 PE=4 SV=1	FG05655.1	1	0.0199182	70.525	LK(1)QEGGR	2	0.72173	1	1.36	1.033
Molecular Function	GO:0008081	6	phosphoric diester hydrolase activity	0.18088	I1RRK3	187	1.388	Up	K	PI-PLC X domain-containing protein 1 OS=Fusarium culmorum OX=5516 GN=FCULG_00008654 PE=4 SV=1	FG06730.1	1	0.00282894	85.862	SMIDAK(1)TR	2	-0.73899	4	1.244	0.896
Molecular Function	GO:0008081	6	phosphoric diester hydrolase activity	0.18088	I1RTI3	152	1.435	Up	K	Extracellular protein OS=Fusarium culmorum OX=5516 GN=FCULG_00007811 PE=4 SV=1	FG07491.1	1	0.0485314	49.06	DGK(1)PASAK	2	0.43573	1	1.431	0.997
Molecular Function	GO:0008081	6	phosphoric diester hydrolase activity	0.18088	I1RTI3	333	1.567	Up	K	Extracellular protein OS=Fusarium culmorum OX=5516 GN=FCULG_00007811 PE=4 SV=1	FG07491.1	1	4.60927e-05	105.65	DGK(1)IVPSAYAK	2	-0.15867	3	1.388	0.886
Molecular Function	GO:0008081	6	phosphoric diester hydrolase activity	0.18088	I1RTI3	233	1.659	Up	K	Extracellular protein OS=Fusarium culmorum OX=5516 GN=FCULG_00007811 PE=4 SV=1	FG07491.1	1	6.23707e-10	143.05	TPEVK(1)MPFQGDYTQK	3	-0.043968	3	1.455	0.877
Molecular Function	GO:0008081	6	phosphoric diester hydrolase activity	0.18088	I1RTI3	387	1.9	Up	K	Extracellular protein OS=Fusarium culmorum OX=5516 GN=FCULG_00007811 PE=4 SV=1	FG07491.1	1	2.61582e-40	281.49	IVNNDGDVFK(1)LLDVFR	2	0.18685	4	1.368	0.72
Molecular Function	GO:0008081	6	phosphoric diester hydrolase activity	0.18088	I1RTI3	217	1.409	Up	K	Extracellular protein OS=Fusarium culmorum OX=5516 GN=FCULG_00007811 PE=4 SV=1	FG07491.1	1	0.00192142	95.909	EHLQLVK(1)R	3	-0.44101	2	1.34	0.951
Molecular Function	GO:0008081	6	phosphoric diester hydrolase activity	0.18088	I1RTI3	210	1.776	Up	K	Extracellular protein OS=Fusarium culmorum OX=5516 GN=FCULG_00007811 PE=4 SV=1	FG07491.1	1	5.66865e-14	151.87	TDLYSTCGTVLSHK(1)EHLQLVK	4	-0.10913	1	1.501	0.845
Molecular Function	GO:0008081	6	phosphoric diester hydrolase activity	0.18088	I1RTI3	330	1.384	Up	K	Extracellular protein OS=Fusarium culmorum OX=5516 GN=FCULG_00007811 PE=4 SV=1	FG07491.1	1	2.07879e-09	119.87	YIAPPLPYLVQPGK(1)DGK	4	-0.38709	3	1.279	0.924
Molecular Function	GO:0008081	6	phosphoric diester hydrolase activity	0.18088	I1RTI3	341	1.336	Up	K	Extracellular protein OS=Fusarium culmorum OX=5516 GN=FCULG_00007811 PE=4 SV=1	FG07491.1	1	0.000412302	119.68	IVPSAYAK(1)K	3	-0.30955	3	1.271	0.951
Molecular Function	GO:0008081	6	phosphoric diester hydrolase activity	0.18088	I1RTI3	59	1.485	Up	K	Extracellular protein OS=Fusarium culmorum OX=5516 GN=FCULG_00007811 PE=4 SV=1	FG07491.1	1	0.0267609	54.722	K(1)LQSCSEK	3	0.74963	1	1.397	0.941
Molecular Function	GO:0008081	6	phosphoric diester hydrolase activity	0.18088	I1RTI3	69	2.443	Up	K	Extracellular protein OS=Fusarium culmorum OX=5516 GN=FCULG_00007811 PE=4 SV=1	FG07491.1	1	2.23615e-06	134.56	SQK(1)SSEWSIAHR	3	-0.80511	1	2.001	0.819
Molecular Function	GO:0008081	6	phosphoric diester hydrolase activity	0.18088	I1RTI3	362	1.634	Up	K	Extracellular protein OS=Fusarium culmorum OX=5516 GN=FCULG_00007811 PE=4 SV=1	FG07491.1	1	0.000571854	68.42	SPPLK(1)NAATNGDYYYSTIAK	3	2.9504	2	1.435	0.878
Molecular Function	GO:0008081	6	phosphoric diester hydrolase activity	0.18088	I1RRB5	36	1.372	Up	K	3, 5-cyclic-nucleotide phosphodiesterase OS=Fusarium sporotrichioides OX=5514 GN=FSPOR_639 PE=4 SV=1	FG06633.1	1	0.011332	62.546	SVGAK(1)WHR	3	0.12767	1	1.575	1.148
Molecular Function	GO:0008236	6	serine-type peptidase activity	0.00912475	I1RP45	294	1.699	Up	K	Carboxypeptidase OS=Gibberella zeae (strain PH-1 / ATCC MYA-4620 / FGSC 9075 / NRRL 31084) OX=229533 GN=FG05797.1 PE=3 SV=1	FG05797.1	1	0.000507064	71.279	YLEK(1)YGTFPPPEGK	3	0.43341	3	1.393	0.82
Molecular Function	GO:0008236	6	serine-type peptidase activity	0.00912475	I1RP45	304	1.9	Up	K	Carboxypeptidase OS=Gibberella zeae (strain PH-1 / ATCC MYA-4620 / FGSC 9075 / NRRL 31084) OX=229533 GN=FG05797.1 PE=3 SV=1	FG05797.1	1	0.000109044	82.01	YGTFPPPEGK(1)FPVLPDPYK	3	2.0469	1	1.535	0.808
Molecular Function	GO:0008236	6	serine-type peptidase activity	0.00912475	I1RP45	466	1.507	Up	K	Carboxypeptidase OS=Gibberella zeae (strain PH-1 / ATCC MYA-4620 / FGSC 9075 / NRRL 31084) OX=229533 GN=FG05797.1 PE=3 SV=1	FG05797.1	1	3.36838e-09	127.59	YPQDK(1)QFYVPFHPEYNGGR	3	-0.36091	10	1.368	0.908
Molecular Function	GO:0008236	6	serine-type peptidase activity	0.00912475	I1REV1	401	1.652	Up	K	Putative extracellular serine carboxypeptidase OS=Fusarium culmorum OX=5516 GN=FCULG_00004989 PE=4 SV=1	FG02204.1	1	0.000452591	61.525	QWTYQTCTQWGYWQTGSGAPK(1)DQLPMVSR	4	-0.17669	1	1.455	0.881
Molecular Function	GO:0008236	6	serine-type peptidase activity	0.00912475	I1REV1	356	1.482	Up	K	Putative extracellular serine carboxypeptidase OS=Fusarium culmorum OX=5516 GN=FCULG_00004989 PE=4 SV=1	FG02204.1	1	4.91322e-05	87.083	CDGK(1)TLDQCYSIR	3	-0.078272	7	1.371	0.925
Molecular Function	GO:0008236	6	serine-type peptidase activity	0.00912475	I1REV1	324	1.884	Up	K	Putative extracellular serine carboxypeptidase OS=Fusarium culmorum OX=5516 GN=FCULG_00004989 PE=4 SV=1	FG02204.1	1	0.000255165	128.27	WLISAGYK(1)K	2	0.0029371	4	1.464	0.777
Molecular Function	GO:0008236	6	serine-type peptidase activity	0.00912475	I1REV1	328	1.916	Up	K	Putative extracellular serine carboxypeptidase OS=Fusarium culmorum OX=5516 GN=FCULG_00004989 PE=4 SV=1	FG02204.1	1	0.0129858	62.464	QLK(1)YMTNR	2	-0.28395	3	1.408	0.735
Molecular Function	GO:0008236	6	serine-type peptidase activity	0.00912475	I1REV1	245	1.357	Up	K	Putative extracellular serine carboxypeptidase OS=Fusarium culmorum OX=5516 GN=FCULG_00004989 PE=4 SV=1	FG02204.1	1	4.4673e-15	167.92	LTHAVDNILLGDDK(1)EEK	3	-0.32829	11	1.265	0.932
Molecular Function	GO:0008236	6	serine-type peptidase activity	0.00912475	I1REV1	316	1.694	Up	K	Putative extracellular serine carboxypeptidase OS=Fusarium culmorum OX=5516 GN=FCULG_00004989 PE=4 SV=1	FG02204.1	1	0.000401089	104.82	K(1)WLISAGYK	3	-0.80909	5	1.401	0.827
Molecular Function	GO:0008236	6	serine-type peptidase activity	0.00912475	A0A1C3YNA9	254	1.656	Up	K	Carboxypeptidase OS=Gibberella zeae (strain PH-1 / ATCC MYA-4620 / FGSC 9075 / NRRL 31084) OX=229533 GN=FGRAMPH1_01T15555 PE=3 SV=1	FGRAMPH1_01T15555	1	0.00027018	81.92	HWESVFAIPNK(1)NK	3	-0.052216	3	1.333	0.805
Molecular Function	GO:0008236	6	serine-type peptidase activity	0.00912475	A0A1C3YNA9	172	1.304	Up	K	Carboxypeptidase OS=Gibberella zeae (strain PH-1 / ATCC MYA-4620 / FGSC 9075 / NRRL 31084) OX=229533 GN=FGRAMPH1_01T15555 PE=3 SV=1	FGRAMPH1_01T15555	1	1.13019e-12	187.16	WWK(1)NLVDTFSLQGK	3	1.5534	3	1.149	0.881
Molecular Function	GO:0008236	6	serine-type peptidase activity	0.00912475	A0A1C3YNA9	28	1.305	Up	K	Carboxypeptidase OS=Gibberella zeae (strain PH-1 / ATCC MYA-4620 / FGSC 9075 / NRRL 31084) OX=229533 GN=FGRAMPH1_01T15555 PE=3 SV=1	FGRAMPH1_01T15555	1	1.73582e-07	153.15	TNK(1)PANTQYYNTK	3	-1.3646	3	1.353	1.037
Molecular Function	GO:0008236	6	serine-type peptidase activity	0.00912475	A0A1C3YNA9	77	1.576	Up	K	Carboxypeptidase OS=Gibberella zeae (strain PH-1 / ATCC MYA-4620 / FGSC 9075 / NRRL 31084) OX=229533 GN=FGRAMPH1_01T15555 PE=3 SV=1	FGRAMPH1_01T15555	1	3.82623e-06	91.401	DSK(1)FFYWFFPTVNPAGK	3	-0.17283	1	1.283	0.814
Molecular Function	GO:0008236	6	serine-type peptidase activity	0.00912475	A0A1C3YNA9	283	1.462	Up	K	Carboxypeptidase OS=Gibberella zeae (strain PH-1 / ATCC MYA-4620 / FGSC 9075 / NRRL 31084) OX=229533 GN=FGRAMPH1_01T15555 PE=3 SV=1	FGRAMPH1_01T15555	1	1.05774e-05	88.101	EAHLTYPPPPK(1)PWK	3	0.70902	2	1.254	0.858
Molecular Function	GO:0008236	6	serine-type peptidase activity	0.00912475	A0A1C3YNA9	382	1.402	Up	K	Carboxypeptidase OS=Gibberella zeae (strain PH-1 / ATCC MYA-4620 / FGSC 9075 / NRRL 31084) OX=229533 GN=FGRAMPH1_01T15555 PE=3 SV=1	FGRAMPH1_01T15555	1	5.76569e-07	138.31	DDPHYDPAEHEK(1)K	3	2.0843	5	1.286	0.917
Molecular Function	GO:0008236	6	serine-type peptidase activity	0.00912475	A0A1C3YNA9	469	1.32	Up	K	Carboxypeptidase OS=Gibberella zeae (strain PH-1 / ATCC MYA-4620 / FGSC 9075 / NRRL 31084) OX=229533 GN=FGRAMPH1_01T15555 PE=3 SV=1	FGRAMPH1_01T15555	1	1.78206e-14	153.36	GFTLATVK(1)TSGHMVPQYAPPAAFR	3	-0.46935	2	1.237	0.937
Molecular Function	GO:0008236	6	serine-type peptidase activity	0.00912475	I1S2I7	25	1.894	Up	K	Putative dipeptidyl peptidase 4 OS=Fusarium culmorum OX=5516 GN=FCULG_00010952 PE=3 SV=1	FG10982.1	1	0.000622637	81.09	K(1)PHQPTGEGDR	3	-0.53812	2	1.64	0.866
Molecular Function	GO:0008236	6	serine-type peptidase activity	0.00912475	I1S2I7	108	1.601	Up	K	Putative dipeptidyl peptidase 4 OS=Fusarium culmorum OX=5516 GN=FCULG_00010952 PE=3 SV=1	FG10982.1	1	0.000245282	82.069	DLHEYWISGDAK(1)K	3	-1.2238	2	1.266	0.791
Molecular Function	GO:0008236	6	serine-type peptidase activity	0.00912475	I1S2I7	746	1.325	Up	K	Putative dipeptidyl peptidase 4 OS=Fusarium culmorum OX=5516 GN=FCULG_00010952 PE=3 SV=1	FG10982.1	1	0.0128941	81.296	LYDEVK(1)R	2	-0.17314	1	1.238	0.934
Molecular Function	GO:0008236	6	serine-type peptidase activity	0.00912475	I1RRZ1	489	1.354	Up	K	Carboxypeptidase OS=Gibberella zeae (strain PH-1 / ATCC MYA-4620 / FGSC 9075 / NRRL 31084) OX=229533 GN=FG06895.1 PE=3 SV=1	FG06895.1	1	7.7589e-05	97.734	DFSHADLK(1)PLK	3	0.32601	4	1.238	0.914
Molecular Function	GO:0008236	6	serine-type peptidase activity	0.00912475	I1RR60	396	1.396	Up	K	Minor extracellular protease vpr OS=Fusarium culmorum OX=5516 GN=FCULG_00008831 PE=3 SV=1	FG06572.1	1	1.4079e-08	178.68	NTPDLSK(1)YIVLLR	3	-2.3946	3	1.254	0.898
Molecular Function	GO:0008236	6	serine-type peptidase activity	0.00912475	I1RBZ6	239	1.54	Up	K	Dipeptidyl-peptidase 5 OS=Fusarium langsethiae OX=179993 GN=FLAG1_02951 PE=4 SV=1	FG01095.1	1	2.8669e-06	139.19	NTK(1)TDLYYVPIK	2	-0.52218	2	1.326	0.861
Molecular Function	GO:0008236	6	serine-type peptidase activity	0.00912475	I1RBZ6	607	1.414	Up	K	Dipeptidyl-peptidase 5 OS=Fusarium langsethiae OX=179993 GN=FLAG1_02951 PE=4 SV=1	FG01095.1	1	0.000181948	107.03	AGYEK(1)WDPSR	2	-0.26655	2	1.256	0.888
Molecular Function	GO:0008236	6	serine-type peptidase activity	0.00912475	I1RBZ6	279	1.482	Up	K	Dipeptidyl-peptidase 5 OS=Fusarium langsethiae OX=179993 GN=FLAG1_02951 PE=4 SV=1	FG01095.1	1	2.21544e-09	141.85	GYSSAPTFSNDGK(1)K	2	-1.0832	4	1.286	0.868
Molecular Function	GO:0008236	6	serine-type peptidase activity	0.00912475	I1RBZ6	407	1.42	Up	K	Dipeptidyl-peptidase 5 OS=Fusarium langsethiae OX=179993 GN=FLAG1_02951 PE=4 SV=1	FG01095.1	1	3.57167e-06	96.143	VENSSYGILNPESK(1)SVK	3	0.23685	2	1.248	0.879
Molecular Function	GO:0008236	6	serine-type peptidase activity	0.00912475	I1RBZ6	119	1.678	Up	K	Dipeptidyl-peptidase 5 OS=Fusarium langsethiae OX=179993 GN=FLAG1_02951 PE=4 SV=1	FG01095.1	1	0.00303993	91.549	TK(1)VLSEGK	2	-1.0342	1	1.468	0.875
Molecular Function	GO:0008236	6	serine-type peptidase activity	0.00912475	I1RBZ6	337	1.348	Up	K	Dipeptidyl-peptidase 5 OS=Fusarium langsethiae OX=179993 GN=FLAG1_02951 PE=4 SV=1	FG01095.1	0.999493	3.23815e-05	103.83	K(0.001)DDK(0.999)ELYAAAEK	3	1.2331	2	1.208	0.896
Molecular Function	GO:0008236	6	serine-type peptidase activity	0.00912475	I1RBZ6	125	1.62	Up	K	Dipeptidyl-peptidase 5 OS=Fusarium langsethiae OX=179993 GN=FLAG1_02951 PE=4 SV=1	FG01095.1	1	0.000367638	71.601	VLSEGK(1)IAFVCSSLTTPK	4	-2.0414	1	1.367	0.844
Molecular Function	GO:0008236	6	serine-type peptidase activity	0.00912475	I1RBZ6	148	1.456	Up	K	Dipeptidyl-peptidase 5 OS=Fusarium langsethiae OX=179993 GN=FLAG1_02951 PE=4 SV=1	FG01095.1	1	0.0210501	43.794	GDMYWQATQPK(1)AYTSAK	3	-1.9225	1	1.277	0.877
Molecular Function	GO:0008236	6	serine-type peptidase activity	0.00912475	I1RBZ6	117	1.348	Up	K	Dipeptidyl-peptidase 5 OS=Fusarium langsethiae OX=179993 GN=FLAG1_02951 PE=4 SV=1	FG01095.1	1	2.12471e-08	121.99	MVQYFAGAISNPK(1)TK	3	0.879	2	1.221	0.906
Molecular Function	GO:0008236	6	serine-type peptidase activity	0.00912475	I1RNN7	337	1.348	Up	K	Putative dipeptidyl-aminopeptidase B OS=Fusarium culmorum OX=5516 GN=FCULG_00001016 PE=3 SV=1	FG05621.1	1	6.70415e-09	122.08	SATWWSEDGK(1)YLSFLR	3	-2.4494	1	1.401	1.039
Molecular Function	GO:0008236	6	serine-type peptidase activity	0.00912475	I1S303	167	1.378	Up	K	Trypsin OS=Gibberella zeae OX=5518 GN=FGRA07_10459 PE=3 SV=1	FG11164.1	1	0.0007768	57.347	LATSGSDPAAGSSLTVAGWGDTSEGGGVSPVNLLK(1)VTVPVVSR	4	-3.1894	1	1.242	0.901
Molecular Function	GO:0008236	6	serine-type peptidase activity	0.00912475	I1R9N9	237	2.11	Up	K	Cerevisin OS=Gibberella zeae OX=5518 GN=FGRA07_10237 PE=3 SV=1	FG00192.1	1	5.14903e-11	133.27	TIPSGDADEDGNGHGTHCSGTVAGK(1)K	4	0.42947	3	1.551	0.735
Molecular Function	GO:0008236	6	serine-type peptidase activity	0.00912475	I1R9N9	212	2.282	Up	K	Cerevisin OS=Gibberella zeae OX=5518 GN=FGRA07_10237 PE=3 SV=1	FG00192.1	1	1.1044e-05	73.361	AHWGK(1)TIPSGDADEDGNGHGTHCSGTVAGK	5	-0.91203	1	1.65	0.723
Molecular Function	GO:0008236	6	serine-type peptidase activity	0.00912475	I1R9N9	288	1.437	Up	K	Cerevisin OS=Gibberella zeae OX=5518 GN=FGRA07_10237 PE=3 SV=1	FG00192.1	0.836586	0.000382877	72.583	K(0.837)GFK(0.163)GSVANMSLGGGK	3	-0.65641	3	1.295	0.901
Molecular Function	GO:0008236	6	serine-type peptidase activity	0.00912475	I1RB96	211	1.473	Up	K	Alkaline proteinase OS=Gibberella zeae OX=5518 GN=FGRA07_00951 PE=3 SV=1	FG00806.1	1	1.03008e-39	218.19	AQAVYTAFSGQNADTNGHGTHVAGTIAGK(1)TYGVAK	4	-0.60889	8	1.396	0.948
Molecular Function	GO:0016684	4	oxidoreductase activity, acting on peroxide as acceptor	0.0250321	I1RGU6	261	2.196	Up	K	Catalase-peroxidase OS=Gibberella zeae (strain PH-1 / ATCC MYA-4620 / FGSC 9075 / NRRL 31084) OX=229533 GN=FG02974.1 PE=3 SV=1	FG02974.1	1	6.20986e-05	83.395	GTTKPGATDSDQTEHK(1)DIHNR	5	0.14754	1	1.533	0.698
Molecular Function	GO:0016684	4	oxidoreductase activity, acting on peroxide as acceptor	0.0250321	A0A098DJ03	135	1.497	Up	K	Peroxiredoxin 1 OS=Gibberella zeae OX=5518 GN=FGRA07_08569 PE=4 SV=1	FG03180.1	1	3.14242e-06	112.5	GLFIIDPK(1)GVLR	3	-0.45491	2	1.256	0.839
Molecular Function	GO:0016684	4	oxidoreductase activity, acting on peroxide as acceptor	0.0250321	A0A1C3YJ69	787	1.654	Up	K	Psi-producing oxygenase A OS=Fusarium culmorum OX=5516 GN=FCULG_00011550 PE=4 SV=1	FGRAMPH1_01T06395	1	0.00237766	80.318	K(1)GLDQIDIIR	2	1.2719	1	1.13	0.683
Molecular Function	GO:0016684	4	oxidoreductase activity, acting on peroxide as acceptor	0.0250321	A0A1C3YJ69	780	1.506	Up	K	Psi-producing oxygenase A OS=Fusarium culmorum OX=5516 GN=FCULG_00011550 PE=4 SV=1	FGRAMPH1_01T06395	1	0.0034702	104.2	K(1)ESFTFK	2	-0.34632	1	1.163	0.772
Molecular Function	GO:0016684	4	oxidoreductase activity, acting on peroxide as acceptor	0.0250321	A0A098DJU9	564	1.419	Up	K	Catalase-peroxidase OS=Gibberella zeae (strain PH-1 / ATCC MYA-4620 / FGSC 9075 / NRRL 31084) OX=229533 GN=FG03850.1 PE=3 SV=1	FG03850.1	1	0.000459627	107.03	EFNAK(1)SGSK	2	-0.071118	4	1.266	0.892
Molecular Function	GO:0016684	4	oxidoreductase activity, acting on peroxide as acceptor	0.0250321	A0A098DJU9	512	1.322	Up	K	Catalase-peroxidase OS=Gibberella zeae (strain PH-1 / ATCC MYA-4620 / FGSC 9075 / NRRL 31084) OX=229533 GN=FG03850.1 PE=3 SV=1	FG03850.1	1	5.80289e-07	134.18	LVSTAWK(1)SASTFR	3	-0.1125	1	1.297	0.981
Molecular Function	GO:0016684	4	oxidoreductase activity, acting on peroxide as acceptor	0.0250321	A0A098DJU9	594	1.479	Up	K	Catalase-peroxidase OS=Gibberella zeae (strain PH-1 / ATCC MYA-4620 / FGSC 9075 / NRRL 31084) OX=229533 GN=FG03850.1 PE=3 SV=1	FG03850.1	1	7.33126e-07	107.82	DAGLK(1)DVVVPFTPGR	3	-1.3624	3	1.287	0.87
Molecular Function	GO:0016684	4	oxidoreductase activity, acting on peroxide as acceptor	0.0250321	A0A098DJU9	555	1.429	Up	K	Catalase-peroxidase OS=Gibberella zeae (strain PH-1 / ATCC MYA-4620 / FGSC 9075 / NRRL 31084) OX=229533 GN=FG03850.1 PE=3 SV=1	FG03850.1	1	0.000834674	77.062	QVLSALK(1)SVQK	3	0.33753	1	1.24	0.868
Molecular Function	GO:0016684	4	oxidoreductase activity, acting on peroxide as acceptor	0.0250321	A0A098DJU9	316	1.564	Up	K	Catalase-peroxidase OS=Gibberella zeae (strain PH-1 / ATCC MYA-4620 / FGSC 9075 / NRRL 31084) OX=229533 GN=FG03850.1 PE=3 SV=1	FG03850.1	1	5.94748e-10	118.42	THGAVPGK(1)NIGPEPEAADLGEMGLGWHNR	4	-0.62057	2	1.395	0.892
Molecular Function	GO:0016684	4	oxidoreductase activity, acting on peroxide as acceptor	0.0250321	A0A098DJU9	447	1.477	Up	K	Catalase-peroxidase OS=Gibberella zeae (strain PH-1 / ATCC MYA-4620 / FGSC 9075 / NRRL 31084) OX=229533 GN=FG03850.1 PE=3 SV=1	FG03850.1	1	0.00113894	102.71	AWYK(1)LLHR	2	1.6359	3	1.357	0.919
Molecular Function	GO:0016684	4	oxidoreductase activity, acting on peroxide as acceptor	0.0250321	A0A098DJU9	166	1.472	Up	K	Catalase-peroxidase OS=Gibberella zeae (strain PH-1 / ATCC MYA-4620 / FGSC 9075 / NRRL 31084) OX=229533 GN=FG03850.1 PE=3 SV=1	FG03850.1	1	2.50767e-09	117	FAPLNSWPDNQNLDK(1)AR	3	1.3833	1	1.337	0.908
Molecular Function	GO:0016684	4	oxidoreductase activity, acting on peroxide as acceptor	0.0250321	A0A098DJU9	545	1.312	Up	K	Catalase-peroxidase OS=Gibberella zeae (strain PH-1 / ATCC MYA-4620 / FGSC 9075 / NRRL 31084) OX=229533 GN=FG03850.1 PE=3 SV=1	FG03850.1	1	6.86867e-06	91.401	IALEPQVNWASNNPK(1)QLK	3	-0.5428	1	1.26	0.96
Molecular Function	GO:0016684	4	oxidoreductase activity, acting on peroxide as acceptor	0.0250321	A0A098DJU9	764	1.46	Up	K	Catalase-peroxidase OS=Gibberella zeae (strain PH-1 / ATCC MYA-4620 / FGSC 9075 / NRRL 31084) OX=229533 GN=FG03850.1 PE=3 SV=1	FG03850.1	1	6.17413e-06	97.273	DFIAAWTK(1)VMNLDR	3	-0.92377	2	1.402	0.96
Molecular Function	GO:0016684	4	oxidoreductase activity, acting on peroxide as acceptor	0.0250321	A0A098DJU9	683	1.522	Up	K	Catalase-peroxidase OS=Gibberella zeae (strain PH-1 / ATCC MYA-4620 / FGSC 9075 / NRRL 31084) OX=229533 GN=FG03850.1 PE=3 SV=1	FG03850.1	1	6.27238e-09	111.77	K(1)GQLTNDFFVNLLSPAYK	4	-0.55643	2	1.304	0.857
Molecular Function	GO:0016684	4	oxidoreductase activity, acting on peroxide as acceptor	0.0250321	A0A098DJU9	175	1.509	Up	K	Catalase-peroxidase OS=Gibberella zeae (strain PH-1 / ATCC MYA-4620 / FGSC 9075 / NRRL 31084) OX=229533 GN=FG03850.1 PE=3 SV=1	FG03850.1	1	0.0030901	84.244	LIWPIK(1)QK	3	-1.1877	1	1.201	0.796
Molecular Function	GO:0016684	4	oxidoreductase activity, acting on peroxide as acceptor	0.0250321	I1RGL1	90	1.374	Up	K	Putative deferrochelatase/peroxidase YfeX OS=Fusarium culmorum OX=5516 GN=FCULG_00005279 PE=4 SV=1	FG02882.1	1	0.000172658	89.266	ELRPLPVIK(1)GR	3	0.7716	1	1.238	0.901
Molecular Function	GO:0016684	4	oxidoreductase activity, acting on peroxide as acceptor	0.0250321	I1RGL1	223	1.421	Up	K	Putative deferrochelatase/peroxidase YfeX OS=Fusarium culmorum OX=5516 GN=FCULG_00005279 PE=4 SV=1	FG02882.1	1	1.45013e-05	95.5	TKVENMELDDAAEGK(1)QAAHK	4	-0.41103	1	1.263	0.889
Molecular Function	GO:0016684	4	oxidoreductase activity, acting on peroxide as acceptor	0.0250321	Q4ING3	292	1.402	Up	K	Cytochrome c peroxidase, mitochondrial OS=Gibberella zeae (strain PH-1 / ATCC MYA-4620 / FGSC 9075 / NRRL 31084) OX=229533 GN=CCP1 PE=3 SV=1	CCP1	1	0.000325905	71.376	STK(1)SLMMLPSDIALIEDK	3	-0.48217	1	1.207	0.861
Molecular Function	GO:0016684	4	oxidoreductase activity, acting on peroxide as acceptor	0.0250321	I1S2Y7	326	1.977	Up	K	Psi-producing oxygenase A OS=Fusarium culmorum OX=5516 GN=FCULG_00011113 PE=4 SV=1	FG11146.1	1	8.85989e-07	107.35	YTLSPLASAAK(1)EFVK	3	0.57051	1	1.471	0.744
Molecular Function	GO:0004784	5	superoxide dismutase activity	0.161185	I1RKP1	165	1.33	Up	K	Superoxide dismutase OS=Gibberella zeae (strain PH-1 / ATCC MYA-4620 / FGSC 9075 / NRRL 31084) OX=229533 GN=FG04454.1 PE=3 SV=1	FG04454.1	1	4.40956e-20	166.49	QTNATLAGIQGSGWAWLVK(1)DK	3	1.3246	1	1.291	0.971
Molecular Function	GO:0004784	5	superoxide dismutase activity	0.161185	A0A098DGQ1	180	1.451	Up	K	Superoxide dismutase [Cu-Zn] OS=Gibberella zeae (strain PH-1 / ATCC MYA-4620 / FGSC 9075 / NRRL 31084) OX=229533 GN=FGRAMPH1_01T10657 PE=3 SV=1	FGRAMPH1_01T10657	1	4.37931e-18	195.77	GSVTDSLIK(1)LIGPHSVIGR	4	-1.2148	4	1.233	0.85
Molecular Function	GO:0004784	5	superoxide dismutase activity	0.161185	A0A098DGQ1	144	1.664	Up	K	Superoxide dismutase [Cu-Zn] OS=Gibberella zeae (strain PH-1 / ATCC MYA-4620 / FGSC 9075 / NRRL 31084) OX=229533 GN=FGRAMPH1_01T10657 PE=3 SV=1	FGRAMPH1_01T10657	1	1.64153e-06	80.721	GFHIHTFGDNTNGCTSAGPHFNPHNK(1)THGAPSDETR	5	-0.3403	1	1.356	0.815
Molecular Function	GO:0036374	8	glutathione hydrolase activity	0.161185	I1S273	511	1.382	Up	K	Gamma-glutamyltransferase OS=Fusarium culmorum OX=5516 GN=FCULG_00010819 PE=4 SV=1	FG10859.1	1	5.51235e-06	91.812	VHNQLMPNTLLVEK(1)K	3	-0.43326	3	1.392	1.007
Molecular Function	GO:0036374	8	glutathione hydrolase activity	0.161185	A0A098DS79	170	1.813	Up	K	Gamma-glutamyltransferase OS=Fusarium langsethiae OX=179993 GN=FLAG1_05016 PE=4 SV=1	FG09141.1	1	1.73019e-13	133.96	YGSLPWSQLVQPAIK(1)VAR	3	0.95006	1	1.336	0.737
Molecular Function	GO:0036374	8	glutathione hydrolase activity	0.161185	A0A098DS79	474	1.492	Up	K	Gamma-glutamyltransferase OS=Fusarium langsethiae OX=179993 GN=FLAG1_05016 PE=4 SV=1	FG09141.1	1	1.99786e-35	211.14	RPLSSISTTIVEDADGK(1)VSLVTGSAGGSR	4	1.7354	3	1.386	0.929
Molecular Function	GO:0036374	8	glutathione hydrolase activity	0.161185	A0A098DS79	376	1.411	Up	K	Gamma-glutamyltransferase OS=Fusarium langsethiae OX=179993 GN=FLAG1_05016 PE=4 SV=1	FG09141.1	1	0.00017323	124.42	ALALK(1)DYDPK	2	0.86973	3	1.359	0.963
Molecular Function	GO:0036374	8	glutathione hydrolase activity	0.161185	A0A098DS79	259	1.423	Up	K	Gamma-glutamyltransferase OS=Fusarium langsethiae OX=179993 GN=FLAG1_05016 PE=4 SV=1	FG09141.1	1	0.00122392	73.927	EK(1)GIMTMDDLK	3	1.3208	7	1.275	0.896
Molecular Function	GO:0036374	8	glutathione hydrolase activity	0.161185	A0A098DS79	138	1.871	Up	K	Gamma-glutamyltransferase OS=Fusarium langsethiae OX=179993 GN=FLAG1_05016 PE=4 SV=1	FG09141.1	1	1.35298e-05	89.831	NNVNESISGGK(1)ASGVPGELR	3	-0.2038	1	1.641	0.877
Molecular Function	GO:0019200	6	carbohydrate kinase activity	0.354521	A0A1C3YM97	363	1.619	Up	K	Phosphotransferase (Fragment) OS=Fusarium sp. FIESC_12 OX=1755127 GN=FIE12Z_6556 PE=3 SV=1	FGRAMPH1_01T10791	1	0.000558338	102.95	SYTSTGK(1)SR	2	-0.28416	1	0.936	0.578
Molecular Function	GO:0019200	6	carbohydrate kinase activity	0.354521	A0A1C3YHP2	417	1.462	Up	K	Phosphotransferase OS=Gibberella zeae (strain PH-1 / ATCC MYA-4620 / FGSC 9075 / NRRL 31084) OX=229533 GN=FGRAMPH1_01T01281 PE=3 SV=1	FGRAMPH1_01T01281	1	0.00181527	104.21	YPHFK(1)ER	3	0.26298	2	1.228	0.84
Molecular Function	GO:0004339	7	glucan 1,4-alpha-glucosidase activity	0.161185	V6RUY9	104	1.596	Up	K	Glucoamylase OS=Gibberella zeae (strain PH-1 / ATCC MYA-4620 / FGSC 9075 / NRRL 31084) OX=229533 GN=FG11326.1 PE=3 SV=1	FG11326.1	1	0.0015005	71.153	K(1)IDEYVSAQAK	3	1.4676	1	1.296	0.812
Molecular Function	GO:0004339	7	glucan 1,4-alpha-glucosidase activity	0.161185	V6RUY9	99	1.465	Up	K	Glucoamylase OS=Gibberella zeae (strain PH-1 / ATCC MYA-4620 / FGSC 9075 / NRRL 31084) OX=229533 GN=FG11326.1 PE=3 SV=1	FG11326.1	1	1.31457e-05	164.97	FIHGDK(1)SLQR	3	0.084784	1	1.248	0.852
Molecular Function	GO:0004339	7	glucan 1,4-alpha-glucosidase activity	0.161185	V6RUY9	549	1.372	Up	K	Glucoamylase OS=Gibberella zeae (strain PH-1 / ATCC MYA-4620 / FGSC 9075 / NRRL 31084) OX=229533 GN=FG11326.1 PE=3 SV=1	FG11326.1	1	8.19588e-11	161.91	K(1)TSSGEVTWLSDPNNR	3	0.38615	2	1.216	0.886
Molecular Function	GO:0004339	7	glucan 1,4-alpha-glucosidase activity	0.161185	V6RUY9	393	1.478	Up	K	Glucoamylase OS=Gibberella zeae (strain PH-1 / ATCC MYA-4620 / FGSC 9075 / NRRL 31084) OX=229533 GN=FG11326.1 PE=3 SV=1	FG11326.1	1	0.00364853	92.538	GTYSK(1)NSK	2	-0.86023	2	1.27	0.859
Molecular Function	GO:0004339	7	glucan 1,4-alpha-glucosidase activity	0.161185	V6RUY9	36	1.393	Up	K	Glucoamylase OS=Gibberella zeae (strain PH-1 / ATCC MYA-4620 / FGSC 9075 / NRRL 31084) OX=229533 GN=FG11326.1 PE=3 SV=1	FG11326.1	1	1.47203e-05	109	FIDK(1)QADVSIK	2	0.77816	2	1.173	0.842
Molecular Function	GO:0004339	7	glucan 1,4-alpha-glucosidase activity	0.161185	V6RUY9	230	1.309	Up	K	Glucoamylase OS=Gibberella zeae (strain PH-1 / ATCC MYA-4620 / FGSC 9075 / NRRL 31084) OX=229533 GN=FG11326.1 PE=3 SV=1	FG11326.1	1	4.96432e-06	144.1	TLVEGAALAK(1)K	2	-0.039635	2	1.14	0.871
Molecular Function	GO:0004339	7	glucan 1,4-alpha-glucosidase activity	0.161185	V6RUY9	388	1.368	Up	K	Glucoamylase OS=Gibberella zeae (strain PH-1 / ATCC MYA-4620 / FGSC 9075 / NRRL 31084) OX=229533 GN=FG11326.1 PE=3 SV=1	FG11326.1	1	0.00776476	79.201	ISK(1)GTYSK	2	0.2022	1	1.155	0.844
Molecular Function	GO:0004339	7	glucan 1,4-alpha-glucosidase activity	0.161185	V6RUY9	187	1.545	Up	K	Glucoamylase OS=Gibberella zeae (strain PH-1 / ATCC MYA-4620 / FGSC 9075 / NRRL 31084) OX=229533 GN=FG11326.1 PE=3 SV=1	FG11326.1	1	3.47948e-08	122.64	VWPVIEK(1)DLAYTTK	3	-1.4971	1	1.256	0.813
Molecular Function	GO:0004339	7	glucan 1,4-alpha-glucosidase activity	0.161185	V6RUY9	54	1.454	Up	K	Glucoamylase OS=Gibberella zeae (strain PH-1 / ATCC MYA-4620 / FGSC 9075 / NRRL 31084) OX=229533 GN=FG11326.1 PE=3 SV=1	FG11326.1	1	6.89673e-06	108.9	GVLANIGADGK(1)R	3	0.092962	1	1.179	0.811
Molecular Function	GO:0004339	7	glucan 1,4-alpha-glucosidase activity	0.161185	A0A1C3YK33	123	4.058	Up	K	Glucoamylase OS=Gibberella zeae (strain PH-1 / ATCC MYA-4620 / FGSC 9075 / NRRL 31084) OX=229533 GN=FGRAMPH1_01T19927 PE=3 SV=1	FGRAMPH1_01T19927	1	0.000736165	75.088	DAALVFK(1)YVIDR	3	-0.075626	1	2.845	0.701
Molecular Function	GO:0004339	7	glucan 1,4-alpha-glucosidase activity	0.161185	A0A1C3YK33	635	1.545	Up	K	Glucoamylase OS=Gibberella zeae (strain PH-1 / ATCC MYA-4620 / FGSC 9075 / NRRL 31084) OX=229533 GN=FGRAMPH1_01T19927 PE=3 SV=1	FGRAMPH1_01T19927	1	0.00341028	81.625	K(1)DGSVTWEK	2	2.4022	1	1.315	0.851
Molecular Function	GO:0008137	7	NADH dehydrogenase (ubiquinone) activity	0.0645176	I1RMK7	161	1.337	Up	K	Nadh-ubiquinone oxidoreductase 78 kDa subunit, mitochondrial OS=Fusarium sporotrichioides OX=5514 GN=FSPOR_9579 PE=3 SV=1	FG05198.1	1	0.00764356	75.213	FHEVGGK(1)R	3	0.0022803	1	1.179	0.882
Molecular Function	GO:0008137	7	NADH dehydrogenase (ubiquinone) activity	0.0645176	I1S5X9	39	1.611	Up	K	NADH dehydrogenase [ubiquinone] 1 beta subcomplex subunit 7 OS=Fusarium culmorum OX=5516 GN=FCULG_00007040 PE=4 SV=1	FGRAMPH1_01T15373	1	0.0160992	49.298	DSCAHLLIPLNK(1)CR	3	1.1191	1	1.609	0.999
Molecular Function	GO:0008137	7	NADH dehydrogenase (ubiquinone) activity	0.0645176	I1S5X9	72	1.703	Up	K	NADH dehydrogenase [ubiquinone] 1 beta subcomplex subunit 7 OS=Fusarium culmorum OX=5516 GN=FCULG_00007040 PE=4 SV=1	FGRAMPH1_01T15373	1	0.0260894	54.722	VAK(1)MDELR	2	-0.062236	1	1.538	0.903
Molecular Function	GO:0008137	7	NADH dehydrogenase (ubiquinone) activity	0.0645176	I1RY21	83	1.365	Up	K	NADH dehydrogenase [ubiquinone] flavoprotein 1, mitochondrial OS=Gibberella zeae (strain PH-1 / ATCC MYA-4620 / FGSC 9075 / NRRL 31084) OX=229533 GN=FG09250.1 PE=3 SV=1	FG09250.1	1	5.81243e-06	91.969	GHDWIISEVK(1)ASGLR	3	-0.4452	1	1.106	0.81
Molecular Function	GO:0005536	5	glucose binding	0.161185	A0A1C3YM97	363	1.619	Up	K	Phosphotransferase (Fragment) OS=Fusarium sp. FIESC_12 OX=1755127 GN=FIE12Z_6556 PE=3 SV=1	FGRAMPH1_01T10791	1	0.000558338	102.95	SYTSTGK(1)SR	2	-0.28416	1	0.936	0.578
Molecular Function	GO:0005536	5	glucose binding	0.161185	A0A1C3YHP2	417	1.462	Up	K	Phosphotransferase OS=Gibberella zeae (strain PH-1 / ATCC MYA-4620 / FGSC 9075 / NRRL 31084) OX=229533 GN=FGRAMPH1_01T01281 PE=3 SV=1	FGRAMPH1_01T01281	1	0.00181527	104.21	YPHFK(1)ER	3	0.26298	2	1.228	0.84
Molecular Function	GO:0004185	8	serine-type carboxypeptidase activity	0.180754	I1RRZ1	489	1.354	Up	K	Carboxypeptidase OS=Gibberella zeae (strain PH-1 / ATCC MYA-4620 / FGSC 9075 / NRRL 31084) OX=229533 GN=FG06895.1 PE=3 SV=1	FG06895.1	1	7.7589e-05	97.734	DFSHADLK(1)PLK	3	0.32601	4	1.238	0.914
Molecular Function	GO:0004185	8	serine-type carboxypeptidase activity	0.180754	I1RP45	294	1.699	Up	K	Carboxypeptidase OS=Gibberella zeae (strain PH-1 / ATCC MYA-4620 / FGSC 9075 / NRRL 31084) OX=229533 GN=FG05797.1 PE=3 SV=1	FG05797.1	1	0.000507064	71.279	YLEK(1)YGTFPPPEGK	3	0.43341	3	1.393	0.82
Molecular Function	GO:0004185	8	serine-type carboxypeptidase activity	0.180754	I1RP45	304	1.9	Up	K	Carboxypeptidase OS=Gibberella zeae (strain PH-1 / ATCC MYA-4620 / FGSC 9075 / NRRL 31084) OX=229533 GN=FG05797.1 PE=3 SV=1	FG05797.1	1	0.000109044	82.01	YGTFPPPEGK(1)FPVLPDPYK	3	2.0469	1	1.535	0.808
Molecular Function	GO:0004185	8	serine-type carboxypeptidase activity	0.180754	I1RP45	466	1.507	Up	K	Carboxypeptidase OS=Gibberella zeae (strain PH-1 / ATCC MYA-4620 / FGSC 9075 / NRRL 31084) OX=229533 GN=FG05797.1 PE=3 SV=1	FG05797.1	1	3.36838e-09	127.59	YPQDK(1)QFYVPFHPEYNGGR	3	-0.36091	10	1.368	0.908
Molecular Function	GO:0004185	8	serine-type carboxypeptidase activity	0.180754	A0A1C3YNA9	254	1.656	Up	K	Carboxypeptidase OS=Gibberella zeae (strain PH-1 / ATCC MYA-4620 / FGSC 9075 / NRRL 31084) OX=229533 GN=FGRAMPH1_01T15555 PE=3 SV=1	FGRAMPH1_01T15555	1	0.00027018	81.92	HWESVFAIPNK(1)NK	3	-0.052216	3	1.333	0.805
Molecular Function	GO:0004185	8	serine-type carboxypeptidase activity	0.180754	A0A1C3YNA9	172	1.304	Up	K	Carboxypeptidase OS=Gibberella zeae (strain PH-1 / ATCC MYA-4620 / FGSC 9075 / NRRL 31084) OX=229533 GN=FGRAMPH1_01T15555 PE=3 SV=1	FGRAMPH1_01T15555	1	1.13019e-12	187.16	WWK(1)NLVDTFSLQGK	3	1.5534	3	1.149	0.881
Molecular Function	GO:0004185	8	serine-type carboxypeptidase activity	0.180754	A0A1C3YNA9	28	1.305	Up	K	Carboxypeptidase OS=Gibberella zeae (strain PH-1 / ATCC MYA-4620 / FGSC 9075 / NRRL 31084) OX=229533 GN=FGRAMPH1_01T15555 PE=3 SV=1	FGRAMPH1_01T15555	1	1.73582e-07	153.15	TNK(1)PANTQYYNTK	3	-1.3646	3	1.353	1.037
Molecular Function	GO:0004185	8	serine-type carboxypeptidase activity	0.180754	A0A1C3YNA9	77	1.576	Up	K	Carboxypeptidase OS=Gibberella zeae (strain PH-1 / ATCC MYA-4620 / FGSC 9075 / NRRL 31084) OX=229533 GN=FGRAMPH1_01T15555 PE=3 SV=1	FGRAMPH1_01T15555	1	3.82623e-06	91.401	DSK(1)FFYWFFPTVNPAGK	3	-0.17283	1	1.283	0.814
Molecular Function	GO:0004185	8	serine-type carboxypeptidase activity	0.180754	A0A1C3YNA9	283	1.462	Up	K	Carboxypeptidase OS=Gibberella zeae (strain PH-1 / ATCC MYA-4620 / FGSC 9075 / NRRL 31084) OX=229533 GN=FGRAMPH1_01T15555 PE=3 SV=1	FGRAMPH1_01T15555	1	1.05774e-05	88.101	EAHLTYPPPPK(1)PWK	3	0.70902	2	1.254	0.858
Molecular Function	GO:0004185	8	serine-type carboxypeptidase activity	0.180754	A0A1C3YNA9	382	1.402	Up	K	Carboxypeptidase OS=Gibberella zeae (strain PH-1 / ATCC MYA-4620 / FGSC 9075 / NRRL 31084) OX=229533 GN=FGRAMPH1_01T15555 PE=3 SV=1	FGRAMPH1_01T15555	1	5.76569e-07	138.31	DDPHYDPAEHEK(1)K	3	2.0843	5	1.286	0.917
Molecular Function	GO:0004185	8	serine-type carboxypeptidase activity	0.180754	A0A1C3YNA9	469	1.32	Up	K	Carboxypeptidase OS=Gibberella zeae (strain PH-1 / ATCC MYA-4620 / FGSC 9075 / NRRL 31084) OX=229533 GN=FGRAMPH1_01T15555 PE=3 SV=1	FGRAMPH1_01T15555	1	1.78206e-14	153.36	GFTLATVK(1)TSGHMVPQYAPPAAFR	3	-0.46935	2	1.237	0.937
Molecular Function	GO:0004601	5	peroxidase activity	0.0500556	I1RGU6	261	2.196	Up	K	Catalase-peroxidase OS=Gibberella zeae (strain PH-1 / ATCC MYA-4620 / FGSC 9075 / NRRL 31084) OX=229533 GN=FG02974.1 PE=3 SV=1	FG02974.1	1	6.20986e-05	83.395	GTTKPGATDSDQTEHK(1)DIHNR	5	0.14754	1	1.533	0.698
Molecular Function	GO:0004601	5	peroxidase activity	0.0500556	A0A1C3YJ69	787	1.654	Up	K	Psi-producing oxygenase A OS=Fusarium culmorum OX=5516 GN=FCULG_00011550 PE=4 SV=1	FGRAMPH1_01T06395	1	0.00237766	80.318	K(1)GLDQIDIIR	2	1.2719	1	1.13	0.683
Molecular Function	GO:0004601	5	peroxidase activity	0.0500556	A0A1C3YJ69	780	1.506	Up	K	Psi-producing oxygenase A OS=Fusarium culmorum OX=5516 GN=FCULG_00011550 PE=4 SV=1	FGRAMPH1_01T06395	1	0.0034702	104.2	K(1)ESFTFK	2	-0.34632	1	1.163	0.772
Molecular Function	GO:0004601	5	peroxidase activity	0.0500556	A0A098DJU9	564	1.419	Up	K	Catalase-peroxidase OS=Gibberella zeae (strain PH-1 / ATCC MYA-4620 / FGSC 9075 / NRRL 31084) OX=229533 GN=FG03850.1 PE=3 SV=1	FG03850.1	1	0.000459627	107.03	EFNAK(1)SGSK	2	-0.071118	4	1.266	0.892
Molecular Function	GO:0004601	5	peroxidase activity	0.0500556	A0A098DJU9	512	1.322	Up	K	Catalase-peroxidase OS=Gibberella zeae (strain PH-1 / ATCC MYA-4620 / FGSC 9075 / NRRL 31084) OX=229533 GN=FG03850.1 PE=3 SV=1	FG03850.1	1	5.80289e-07	134.18	LVSTAWK(1)SASTFR	3	-0.1125	1	1.297	0.981
Molecular Function	GO:0004601	5	peroxidase activity	0.0500556	A0A098DJU9	594	1.479	Up	K	Catalase-peroxidase OS=Gibberella zeae (strain PH-1 / ATCC MYA-4620 / FGSC 9075 / NRRL 31084) OX=229533 GN=FG03850.1 PE=3 SV=1	FG03850.1	1	7.33126e-07	107.82	DAGLK(1)DVVVPFTPGR	3	-1.3624	3	1.287	0.87
Molecular Function	GO:0004601	5	peroxidase activity	0.0500556	A0A098DJU9	555	1.429	Up	K	Catalase-peroxidase OS=Gibberella zeae (strain PH-1 / ATCC MYA-4620 / FGSC 9075 / NRRL 31084) OX=229533 GN=FG03850.1 PE=3 SV=1	FG03850.1	1	0.000834674	77.062	QVLSALK(1)SVQK	3	0.33753	1	1.24	0.868
Molecular Function	GO:0004601	5	peroxidase activity	0.0500556	A0A098DJU9	316	1.564	Up	K	Catalase-peroxidase OS=Gibberella zeae (strain PH-1 / ATCC MYA-4620 / FGSC 9075 / NRRL 31084) OX=229533 GN=FG03850.1 PE=3 SV=1	FG03850.1	1	5.94748e-10	118.42	THGAVPGK(1)NIGPEPEAADLGEMGLGWHNR	4	-0.62057	2	1.395	0.892
Molecular Function	GO:0004601	5	peroxidase activity	0.0500556	A0A098DJU9	447	1.477	Up	K	Catalase-peroxidase OS=Gibberella zeae (strain PH-1 / ATCC MYA-4620 / FGSC 9075 / NRRL 31084) OX=229533 GN=FG03850.1 PE=3 SV=1	FG03850.1	1	0.00113894	102.71	AWYK(1)LLHR	2	1.6359	3	1.357	0.919
Molecular Function	GO:0004601	5	peroxidase activity	0.0500556	A0A098DJU9	166	1.472	Up	K	Catalase-peroxidase OS=Gibberella zeae (strain PH-1 / ATCC MYA-4620 / FGSC 9075 / NRRL 31084) OX=229533 GN=FG03850.1 PE=3 SV=1	FG03850.1	1	2.50767e-09	117	FAPLNSWPDNQNLDK(1)AR	3	1.3833	1	1.337	0.908
Molecular Function	GO:0004601	5	peroxidase activity	0.0500556	A0A098DJU9	545	1.312	Up	K	Catalase-peroxidase OS=Gibberella zeae (strain PH-1 / ATCC MYA-4620 / FGSC 9075 / NRRL 31084) OX=229533 GN=FG03850.1 PE=3 SV=1	FG03850.1	1	6.86867e-06	91.401	IALEPQVNWASNNPK(1)QLK	3	-0.5428	1	1.26	0.96
Molecular Function	GO:0004601	5	peroxidase activity	0.0500556	A0A098DJU9	764	1.46	Up	K	Catalase-peroxidase OS=Gibberella zeae (strain PH-1 / ATCC MYA-4620 / FGSC 9075 / NRRL 31084) OX=229533 GN=FG03850.1 PE=3 SV=1	FG03850.1	1	6.17413e-06	97.273	DFIAAWTK(1)VMNLDR	3	-0.92377	2	1.402	0.96
Molecular Function	GO:0004601	5	peroxidase activity	0.0500556	A0A098DJU9	683	1.522	Up	K	Catalase-peroxidase OS=Gibberella zeae (strain PH-1 / ATCC MYA-4620 / FGSC 9075 / NRRL 31084) OX=229533 GN=FG03850.1 PE=3 SV=1	FG03850.1	1	6.27238e-09	111.77	K(1)GQLTNDFFVNLLSPAYK	4	-0.55643	2	1.304	0.857
Molecular Function	GO:0004601	5	peroxidase activity	0.0500556	A0A098DJU9	175	1.509	Up	K	Catalase-peroxidase OS=Gibberella zeae (strain PH-1 / ATCC MYA-4620 / FGSC 9075 / NRRL 31084) OX=229533 GN=FG03850.1 PE=3 SV=1	FG03850.1	1	0.0030901	84.244	LIWPIK(1)QK	3	-1.1877	1	1.201	0.796
Molecular Function	GO:0004601	5	peroxidase activity	0.0500556	I1RGL1	90	1.374	Up	K	Putative deferrochelatase/peroxidase YfeX OS=Fusarium culmorum OX=5516 GN=FCULG_00005279 PE=4 SV=1	FG02882.1	1	0.000172658	89.266	ELRPLPVIK(1)GR	3	0.7716	1	1.238	0.901
Molecular Function	GO:0004601	5	peroxidase activity	0.0500556	I1RGL1	223	1.421	Up	K	Putative deferrochelatase/peroxidase YfeX OS=Fusarium culmorum OX=5516 GN=FCULG_00005279 PE=4 SV=1	FG02882.1	1	1.45013e-05	95.5	TKVENMELDDAAEGK(1)QAAHK	4	-0.41103	1	1.263	0.889
Molecular Function	GO:0004601	5	peroxidase activity	0.0500556	Q4ING3	292	1.402	Up	K	Cytochrome c peroxidase, mitochondrial OS=Gibberella zeae (strain PH-1 / ATCC MYA-4620 / FGSC 9075 / NRRL 31084) OX=229533 GN=CCP1 PE=3 SV=1	CCP1	1	0.000325905	71.376	STK(1)SLMMLPSDIALIEDK	3	-0.48217	1	1.207	0.861
Molecular Function	GO:0004601	5	peroxidase activity	0.0500556	I1S2Y7	326	1.977	Up	K	Psi-producing oxygenase A OS=Fusarium culmorum OX=5516 GN=FCULG_00011113 PE=4 SV=1	FG11146.1	1	8.85989e-07	107.35	YTLSPLASAAK(1)EFVK	3	0.57051	1	1.471	0.744
Molecular Function	GO:0008242	7	omega peptidase activity	0.161185	I1S273	511	1.382	Up	K	Gamma-glutamyltransferase OS=Fusarium culmorum OX=5516 GN=FCULG_00010819 PE=4 SV=1	FG10859.1	1	5.51235e-06	91.812	VHNQLMPNTLLVEK(1)K	3	-0.43326	3	1.392	1.007
Molecular Function	GO:0008242	7	omega peptidase activity	0.161185	A0A098DS79	170	1.813	Up	K	Gamma-glutamyltransferase OS=Fusarium langsethiae OX=179993 GN=FLAG1_05016 PE=4 SV=1	FG09141.1	1	1.73019e-13	133.96	YGSLPWSQLVQPAIK(1)VAR	3	0.95006	1	1.336	0.737
Molecular Function	GO:0008242	7	omega peptidase activity	0.161185	A0A098DS79	474	1.492	Up	K	Gamma-glutamyltransferase OS=Fusarium langsethiae OX=179993 GN=FLAG1_05016 PE=4 SV=1	FG09141.1	1	1.99786e-35	211.14	RPLSSISTTIVEDADGK(1)VSLVTGSAGGSR	4	1.7354	3	1.386	0.929
Molecular Function	GO:0008242	7	omega peptidase activity	0.161185	A0A098DS79	376	1.411	Up	K	Gamma-glutamyltransferase OS=Fusarium langsethiae OX=179993 GN=FLAG1_05016 PE=4 SV=1	FG09141.1	1	0.00017323	124.42	ALALK(1)DYDPK	2	0.86973	3	1.359	0.963
Molecular Function	GO:0008242	7	omega peptidase activity	0.161185	A0A098DS79	259	1.423	Up	K	Gamma-glutamyltransferase OS=Fusarium langsethiae OX=179993 GN=FLAG1_05016 PE=4 SV=1	FG09141.1	1	0.00122392	73.927	EK(1)GIMTMDDLK	3	1.3208	7	1.275	0.896
Molecular Function	GO:0008242	7	omega peptidase activity	0.161185	A0A098DS79	138	1.871	Up	K	Gamma-glutamyltransferase OS=Fusarium langsethiae OX=179993 GN=FLAG1_05016 PE=4 SV=1	FG09141.1	1	1.35298e-05	89.831	NNVNESISGGK(1)ASGVPGELR	3	-0.2038	1	1.641	0.877
Molecular Function	GO:0016721	4	oxidoreductase activity, acting on superoxide radicals as acceptor	0.161185	I1RKP1	165	1.33	Up	K	Superoxide dismutase OS=Gibberella zeae (strain PH-1 / ATCC MYA-4620 / FGSC 9075 / NRRL 31084) OX=229533 GN=FG04454.1 PE=3 SV=1	FG04454.1	1	4.40956e-20	166.49	QTNATLAGIQGSGWAWLVK(1)DK	3	1.3246	1	1.291	0.971
Molecular Function	GO:0016721	4	oxidoreductase activity, acting on superoxide radicals as acceptor	0.161185	A0A098DGQ1	180	1.451	Up	K	Superoxide dismutase [Cu-Zn] OS=Gibberella zeae (strain PH-1 / ATCC MYA-4620 / FGSC 9075 / NRRL 31084) OX=229533 GN=FGRAMPH1_01T10657 PE=3 SV=1	FGRAMPH1_01T10657	1	4.37931e-18	195.77	GSVTDSLIK(1)LIGPHSVIGR	4	-1.2148	4	1.233	0.85
Molecular Function	GO:0016721	4	oxidoreductase activity, acting on superoxide radicals as acceptor	0.161185	A0A098DGQ1	144	1.664	Up	K	Superoxide dismutase [Cu-Zn] OS=Gibberella zeae (strain PH-1 / ATCC MYA-4620 / FGSC 9075 / NRRL 31084) OX=229533 GN=FGRAMPH1_01T10657 PE=3 SV=1	FGRAMPH1_01T10657	1	1.64153e-06	80.721	GFHIHTFGDNTNGCTSAGPHFNPHNK(1)THGAPSDETR	5	-0.3403	1	1.356	0.815
Molecular Function	GO:0048029	4	monosaccharide binding	0.161185	A0A1C3YM97	363	1.619	Up	K	Phosphotransferase (Fragment) OS=Fusarium sp. FIESC_12 OX=1755127 GN=FIE12Z_6556 PE=3 SV=1	FGRAMPH1_01T10791	1	0.000558338	102.95	SYTSTGK(1)SR	2	-0.28416	1	0.936	0.578
Molecular Function	GO:0048029	4	monosaccharide binding	0.161185	A0A1C3YHP2	417	1.462	Up	K	Phosphotransferase OS=Gibberella zeae (strain PH-1 / ATCC MYA-4620 / FGSC 9075 / NRRL 31084) OX=229533 GN=FGRAMPH1_01T01281 PE=3 SV=1	FGRAMPH1_01T01281	1	0.00181527	104.21	YPHFK(1)ER	3	0.26298	2	1.228	0.84
Molecular Function	GO:0051539	5	4 iron, 4 sulfur cluster binding	0.180754	A0A1C3YLB4	193	1.719	Up	K	NADH-ubiquinone oxidoreductase 23 kDa subunit, mitochondrial OS=Gibberella zeae OX=5518 GN=FGRA07_10784 PE=3 SV=1	FGRAMPH1_01T25859	1	0.00920297	59.908	EELLYNK(1)EK	3	-0.65625	1	1.085	0.631
Molecular Function	GO:0051539	5	4 iron, 4 sulfur cluster binding	0.180754	I1RNM7	60	1.498	Up	K	Succinate dehydrogenase [ubiquinone] iron-sulfur subunit, mitochondrial OS=Gibberella zeae (strain PH-1 / ATCC MYA-4620 / FGSC 9075 / NRRL 31084) OX=229533 GN=FG05610.1 PE=3 SV=1	FG05610.1	1	6.275e-06	129.34	WNPDTPSEK(1)PR	2	-0.17946	1	1.237	0.826
Molecular Function	GO:0051539	5	4 iron, 4 sulfur cluster binding	0.180754	I1RNM7	235	1.315	Up	K	Succinate dehydrogenase [ubiquinone] iron-sulfur subunit, mitochondrial OS=Gibberella zeae (strain PH-1 / ATCC MYA-4620 / FGSC 9075 / NRRL 31084) OX=229533 GN=FG05610.1 PE=3 SV=1	FG05610.1	1	0.000359692	87.719	K(1)QNLENSMSLYR	2	0.15457	2	1.295	0.985
Molecular Function	GO:0051539	5	4 iron, 4 sulfur cluster binding	0.180754	I1RNM7	153	1.37	Up	K	Succinate dehydrogenase [ubiquinone] iron-sulfur subunit, mitochondrial OS=Gibberella zeae (strain PH-1 / ATCC MYA-4620 / FGSC 9075 / NRRL 31084) OX=229533 GN=FG05610.1 PE=3 SV=1	FG05610.1	1	4.48038e-10	155.08	DLVPDLTHFYK(1)QYK	3	0.70704	1	1.343	0.98
Molecular Function	GO:0051539	5	4 iron, 4 sulfur cluster binding	0.180754	I1RY21	83	1.365	Up	K	NADH dehydrogenase [ubiquinone] flavoprotein 1, mitochondrial OS=Gibberella zeae (strain PH-1 / ATCC MYA-4620 / FGSC 9075 / NRRL 31084) OX=229533 GN=FG09250.1 PE=3 SV=1	FG09250.1	1	5.81243e-06	91.969	GHDWIISEVK(1)ASGLR	3	-0.4452	1	1.106	0.81
Molecular Function	GO:0016668	5	oxidoreductase activity, acting on a sulfur group of donors, NAD(P) as acceptor	0.0645176	I1RBF3	291	1.363	Up	K	Thioredoxin reductase OS=Gibberella zeae (strain PH-1 / ATCC MYA-4620 / FGSC 9075 / NRRL 31084) OX=229533 GN=FG00871.1 PE=3 SV=1	FG00871.1	1	6.5e-24	189.11	TIPGTTYTNVEGVFAAGDVQDK(1)R	2	0.14054	4	1.358	0.996
Molecular Function	GO:0016668	5	oxidoreductase activity, acting on a sulfur group of donors, NAD(P) as acceptor	0.0645176	I1RMJ3	271	1.514	Up	K	Glutathione reductase OS=Gibberella zeae (strain PH-1 / ATCC MYA-4620 / FGSC 9075 / NRRL 31084) OX=229533 GN=FG05183.1 PE=3 SV=1	FG05183.1	1	0.0114182	73.039	LGVK(1)LHK	3	-0.38887	1	1.255	0.829
Molecular Function	GO:0016668	5	oxidoreductase activity, acting on a sulfur group of donors, NAD(P) as acceptor	0.0645176	I1RMJ3	77	1.334	Up	K	Glutathione reductase OS=Gibberella zeae (strain PH-1 / ATCC MYA-4620 / FGSC 9075 / NRRL 31084) OX=229533 GN=FG05183.1 PE=3 SV=1	FG05183.1	1	0.00367359	92.051	ATIVENK(1)R	2	0.24421	1	1.209	0.906
Molecular Function	GO:0016668	5	oxidoreductase activity, acting on a sulfur group of donors, NAD(P) as acceptor	0.0645176	I1RMJ3	419	1.478	Up	K	Glutathione reductase OS=Gibberella zeae (strain PH-1 / ATCC MYA-4620 / FGSC 9075 / NRRL 31084) OX=229533 GN=FG05183.1 PE=3 SV=1	FG05183.1	1	0.003764	88.029	YGK(1)DNIK	3	2.2391	1	1.453	0.983
Molecular Function	GO:0016668	5	oxidoreductase activity, acting on a sulfur group of donors, NAD(P) as acceptor	0.0645176	I1RMJ3	283	1.453	Up	K	Glutathione reductase OS=Gibberella zeae (strain PH-1 / ATCC MYA-4620 / FGSC 9075 / NRRL 31084) OX=229533 GN=FG05183.1 PE=3 SV=1	FG05183.1	1	0.00971751	79.148	IEK(1)DSNGK	2	-2.4804	1	1.412	0.972
Molecular Function	GO:0016668	5	oxidoreductase activity, acting on a sulfur group of donors, NAD(P) as acceptor	0.0645176	A0A1C3YLE2	291	1.528	Up	K	Dihydrolipoyl dehydrogenase OS=Gibberella zeae (strain PH-1 / ATCC MYA-4620 / FGSC 9075 / NRRL 31084) OX=229533 GN=FGRAMPH1_01T26147 PE=3 SV=1	FGRAMPH1_01T26147	1	0.000355162	100.38	VVSGDK(1)SGDK	2	-1.6171	1	1.154	0.755
Molecular Function	GO:0030247	4	polysaccharide binding	0.161185	V6RUY9	104	1.596	Up	K	Glucoamylase OS=Gibberella zeae (strain PH-1 / ATCC MYA-4620 / FGSC 9075 / NRRL 31084) OX=229533 GN=FG11326.1 PE=3 SV=1	FG11326.1	1	0.0015005	71.153	K(1)IDEYVSAQAK	3	1.4676	1	1.296	0.812
Molecular Function	GO:0030247	4	polysaccharide binding	0.161185	V6RUY9	99	1.465	Up	K	Glucoamylase OS=Gibberella zeae (strain PH-1 / ATCC MYA-4620 / FGSC 9075 / NRRL 31084) OX=229533 GN=FG11326.1 PE=3 SV=1	FG11326.1	1	1.31457e-05	164.97	FIHGDK(1)SLQR	3	0.084784	1	1.248	0.852
Molecular Function	GO:0030247	4	polysaccharide binding	0.161185	V6RUY9	549	1.372	Up	K	Glucoamylase OS=Gibberella zeae (strain PH-1 / ATCC MYA-4620 / FGSC 9075 / NRRL 31084) OX=229533 GN=FG11326.1 PE=3 SV=1	FG11326.1	1	8.19588e-11	161.91	K(1)TSSGEVTWLSDPNNR	3	0.38615	2	1.216	0.886
Molecular Function	GO:0030247	4	polysaccharide binding	0.161185	V6RUY9	393	1.478	Up	K	Glucoamylase OS=Gibberella zeae (strain PH-1 / ATCC MYA-4620 / FGSC 9075 / NRRL 31084) OX=229533 GN=FG11326.1 PE=3 SV=1	FG11326.1	1	0.00364853	92.538	GTYSK(1)NSK	2	-0.86023	2	1.27	0.859
Molecular Function	GO:0030247	4	polysaccharide binding	0.161185	V6RUY9	36	1.393	Up	K	Glucoamylase OS=Gibberella zeae (strain PH-1 / ATCC MYA-4620 / FGSC 9075 / NRRL 31084) OX=229533 GN=FG11326.1 PE=3 SV=1	FG11326.1	1	1.47203e-05	109	FIDK(1)QADVSIK	2	0.77816	2	1.173	0.842
Molecular Function	GO:0030247	4	polysaccharide binding	0.161185	V6RUY9	230	1.309	Up	K	Glucoamylase OS=Gibberella zeae (strain PH-1 / ATCC MYA-4620 / FGSC 9075 / NRRL 31084) OX=229533 GN=FG11326.1 PE=3 SV=1	FG11326.1	1	4.96432e-06	144.1	TLVEGAALAK(1)K	2	-0.039635	2	1.14	0.871
Molecular Function	GO:0030247	4	polysaccharide binding	0.161185	V6RUY9	388	1.368	Up	K	Glucoamylase OS=Gibberella zeae (strain PH-1 / ATCC MYA-4620 / FGSC 9075 / NRRL 31084) OX=229533 GN=FG11326.1 PE=3 SV=1	FG11326.1	1	0.00776476	79.201	ISK(1)GTYSK	2	0.2022	1	1.155	0.844
Molecular Function	GO:0030247	4	polysaccharide binding	0.161185	V6RUY9	187	1.545	Up	K	Glucoamylase OS=Gibberella zeae (strain PH-1 / ATCC MYA-4620 / FGSC 9075 / NRRL 31084) OX=229533 GN=FG11326.1 PE=3 SV=1	FG11326.1	1	3.47948e-08	122.64	VWPVIEK(1)DLAYTTK	3	-1.4971	1	1.256	0.813
Molecular Function	GO:0030247	4	polysaccharide binding	0.161185	V6RUY9	54	1.454	Up	K	Glucoamylase OS=Gibberella zeae (strain PH-1 / ATCC MYA-4620 / FGSC 9075 / NRRL 31084) OX=229533 GN=FG11326.1 PE=3 SV=1	FG11326.1	1	6.89673e-06	108.9	GVLANIGADGK(1)R	3	0.092962	1	1.179	0.811
Molecular Function	GO:0030247	4	polysaccharide binding	0.161185	A0A1C3YK33	123	4.058	Up	K	Glucoamylase OS=Gibberella zeae (strain PH-1 / ATCC MYA-4620 / FGSC 9075 / NRRL 31084) OX=229533 GN=FGRAMPH1_01T19927 PE=3 SV=1	FGRAMPH1_01T19927	1	0.000736165	75.088	DAALVFK(1)YVIDR	3	-0.075626	1	2.845	0.701
Molecular Function	GO:0030247	4	polysaccharide binding	0.161185	A0A1C3YK33	635	1.545	Up	K	Glucoamylase OS=Gibberella zeae (strain PH-1 / ATCC MYA-4620 / FGSC 9075 / NRRL 31084) OX=229533 GN=FGRAMPH1_01T19927 PE=3 SV=1	FGRAMPH1_01T19927	1	0.00341028	81.625	K(1)DGSVTWEK	2	2.4022	1	1.315	0.851
Molecular Function	GO:0016635	5	oxidoreductase activity, acting on the CH-CH group of donors, quinone or related compound as acceptor	0.354521	I1RNM7	60	1.498	Up	K	Succinate dehydrogenase [ubiquinone] iron-sulfur subunit, mitochondrial OS=Gibberella zeae (strain PH-1 / ATCC MYA-4620 / FGSC 9075 / NRRL 31084) OX=229533 GN=FG05610.1 PE=3 SV=1	FG05610.1	1	6.275e-06	129.34	WNPDTPSEK(1)PR	2	-0.17946	1	1.237	0.826
Molecular Function	GO:0016635	5	oxidoreductase activity, acting on the CH-CH group of donors, quinone or related compound as acceptor	0.354521	I1RNM7	235	1.315	Up	K	Succinate dehydrogenase [ubiquinone] iron-sulfur subunit, mitochondrial OS=Gibberella zeae (strain PH-1 / ATCC MYA-4620 / FGSC 9075 / NRRL 31084) OX=229533 GN=FG05610.1 PE=3 SV=1	FG05610.1	1	0.000359692	87.719	K(1)QNLENSMSLYR	2	0.15457	2	1.295	0.985
Molecular Function	GO:0016635	5	oxidoreductase activity, acting on the CH-CH group of donors, quinone or related compound as acceptor	0.354521	I1RNM7	153	1.37	Up	K	Succinate dehydrogenase [ubiquinone] iron-sulfur subunit, mitochondrial OS=Gibberella zeae (strain PH-1 / ATCC MYA-4620 / FGSC 9075 / NRRL 31084) OX=229533 GN=FG05610.1 PE=3 SV=1	FG05610.1	1	4.48038e-10	155.08	DLVPDLTHFYK(1)QYK	3	0.70704	1	1.343	0.98
Molecular Function	GO:0016635	5	oxidoreductase activity, acting on the CH-CH group of donors, quinone or related compound as acceptor	0.354521	I1S8F8	509	1.612	Up	K	Succinate dehydrogenase [ubiquinone] flavoprotein subunit, mitochondrial OS=Gibberella zeae (strain PH-1 / ATCC MYA-4620 / FGSC 9075 / NRRL 31084) OX=229533 GN=FGRAMPH1_01T24629 PE=3 SV=1	FGRAMPH1_01T24629	1	3.5572e-06	133.15	TADGPK(1)STAEIR	2	-0.45718	2	1.243	0.771
Molecular Function	GO:0016651	4	oxidoreductase activity, acting on NAD(P)H	0.0574166	I1RMK7	161	1.337	Up	K	Nadh-ubiquinone oxidoreductase 78 kDa subunit, mitochondrial OS=Fusarium sporotrichioides OX=5514 GN=FSPOR_9579 PE=3 SV=1	FG05198.1	1	0.00764356	75.213	FHEVGGK(1)R	3	0.0022803	1	1.179	0.882
Molecular Function	GO:0016651	4	oxidoreductase activity, acting on NAD(P)H	0.0574166	A0A1C3YLB4	193	1.719	Up	K	NADH-ubiquinone oxidoreductase 23 kDa subunit, mitochondrial OS=Gibberella zeae OX=5518 GN=FGRA07_10784 PE=3 SV=1	FGRAMPH1_01T25859	1	0.00920297	59.908	EELLYNK(1)EK	3	-0.65625	1	1.085	0.631
Molecular Function	GO:0016651	4	oxidoreductase activity, acting on NAD(P)H	0.0574166	I1RBF3	291	1.363	Up	K	Thioredoxin reductase OS=Gibberella zeae (strain PH-1 / ATCC MYA-4620 / FGSC 9075 / NRRL 31084) OX=229533 GN=FG00871.1 PE=3 SV=1	FG00871.1	1	6.5e-24	189.11	TIPGTTYTNVEGVFAAGDVQDK(1)R	2	0.14054	4	1.358	0.996
Molecular Function	GO:0016651	4	oxidoreductase activity, acting on NAD(P)H	0.0574166	I1RMJ3	271	1.514	Up	K	Glutathione reductase OS=Gibberella zeae (strain PH-1 / ATCC MYA-4620 / FGSC 9075 / NRRL 31084) OX=229533 GN=FG05183.1 PE=3 SV=1	FG05183.1	1	0.0114182	73.039	LGVK(1)LHK	3	-0.38887	1	1.255	0.829
Molecular Function	GO:0016651	4	oxidoreductase activity, acting on NAD(P)H	0.0574166	I1RMJ3	77	1.334	Up	K	Glutathione reductase OS=Gibberella zeae (strain PH-1 / ATCC MYA-4620 / FGSC 9075 / NRRL 31084) OX=229533 GN=FG05183.1 PE=3 SV=1	FG05183.1	1	0.00367359	92.051	ATIVENK(1)R	2	0.24421	1	1.209	0.906
Molecular Function	GO:0016651	4	oxidoreductase activity, acting on NAD(P)H	0.0574166	I1RMJ3	419	1.478	Up	K	Glutathione reductase OS=Gibberella zeae (strain PH-1 / ATCC MYA-4620 / FGSC 9075 / NRRL 31084) OX=229533 GN=FG05183.1 PE=3 SV=1	FG05183.1	1	0.003764	88.029	YGK(1)DNIK	3	2.2391	1	1.453	0.983
Molecular Function	GO:0016651	4	oxidoreductase activity, acting on NAD(P)H	0.0574166	I1RMJ3	283	1.453	Up	K	Glutathione reductase OS=Gibberella zeae (strain PH-1 / ATCC MYA-4620 / FGSC 9075 / NRRL 31084) OX=229533 GN=FG05183.1 PE=3 SV=1	FG05183.1	1	0.00971751	79.148	IEK(1)DSNGK	2	-2.4804	1	1.412	0.972
Molecular Function	GO:0016651	4	oxidoreductase activity, acting on NAD(P)H	0.0574166	A0A1C3YLE2	291	1.528	Up	K	Dihydrolipoyl dehydrogenase OS=Gibberella zeae (strain PH-1 / ATCC MYA-4620 / FGSC 9075 / NRRL 31084) OX=229533 GN=FGRAMPH1_01T26147 PE=3 SV=1	FGRAMPH1_01T26147	1	0.000355162	100.38	VVSGDK(1)SGDK	2	-1.6171	1	1.154	0.755
Molecular Function	GO:0016651	4	oxidoreductase activity, acting on NAD(P)H	0.0574166	I1S5X9	39	1.611	Up	K	NADH dehydrogenase [ubiquinone] 1 beta subcomplex subunit 7 OS=Fusarium culmorum OX=5516 GN=FCULG_00007040 PE=4 SV=1	FGRAMPH1_01T15373	1	0.0160992	49.298	DSCAHLLIPLNK(1)CR	3	1.1191	1	1.609	0.999
Molecular Function	GO:0016651	4	oxidoreductase activity, acting on NAD(P)H	0.0574166	I1S5X9	72	1.703	Up	K	NADH dehydrogenase [ubiquinone] 1 beta subcomplex subunit 7 OS=Fusarium culmorum OX=5516 GN=FCULG_00007040 PE=4 SV=1	FGRAMPH1_01T15373	1	0.0260894	54.722	VAK(1)MDELR	2	-0.062236	1	1.538	0.903
Molecular Function	GO:0016651	4	oxidoreductase activity, acting on NAD(P)H	0.0574166	I1RCS6	50	1.334	Up	K	Minor allergen alt a 7 OS=Fusarium langsethiae OX=179993 GN=FLAG1_05596 PE=4 SV=1	FGRAMPH1_01T03447	1	3.12864e-06	85.423	AGGTADLFQVPETLPEEVLAK(1)MHAPPK	5	0.33473	3	1.166	0.874
Molecular Function	GO:0016651	4	oxidoreductase activity, acting on NAD(P)H	0.0574166	I1RCS6	91	1.425	Up	K	Minor allergen alt a 7 OS=Fusarium langsethiae OX=179993 GN=FLAG1_05596 PE=4 SV=1	FGRAMPH1_01T03447	1	4.42778e-14	150.93	YGNFPAQWK(1)AFWDQTGK	3	-0.18057	2	1.24	0.87
Molecular Function	GO:0016651	4	oxidoreductase activity, acting on NAD(P)H	0.0574166	I1RY21	83	1.365	Up	K	NADH dehydrogenase [ubiquinone] flavoprotein 1, mitochondrial OS=Gibberella zeae (strain PH-1 / ATCC MYA-4620 / FGSC 9075 / NRRL 31084) OX=229533 GN=FG09250.1 PE=3 SV=1	FG09250.1	1	5.81243e-06	91.969	GHDWIISEVK(1)ASGLR	3	-0.4452	1	1.106	0.81
Molecular Function	GO:0003993	7	acid phosphatase activity	0.161185	I1RHV1	308	1.713	Up	K	3-phytase B OS=Fusarium culmorum OX=5516 GN=FCULG_00005817 PE=3 SV=1	FG03366.1	1	0.000101672	81.526	VASK(1)MMVPFLDALVQR	3	-0.23731	2	1.535	0.896
Molecular Function	GO:0003993	7	acid phosphatase activity	0.161185	I1RHV1	436	1.655	Up	K	3-phytase B OS=Fusarium culmorum OX=5516 GN=FCULG_00005817 PE=3 SV=1	FG03366.1	1	0.000960928	94.309	SCALAK(1)YAK	2	-0.20661	2	1.552	0.938
Molecular Function	GO:0003993	7	acid phosphatase activity	0.161185	I1RAJ9	522	1.33	Up	K	3-phytase A OS=Fusarium culmorum OX=5516 GN=FCULG_00003161 PE=3 SV=1	FG00530.1	1	0.0286924	43.604	EDYQEGK(1)ETK	3	-0.9149	1	1.414	1.063
Molecular Function	GO:2001070	5	starch binding	0.161185	V6RUY9	104	1.596	Up	K	Glucoamylase OS=Gibberella zeae (strain PH-1 / ATCC MYA-4620 / FGSC 9075 / NRRL 31084) OX=229533 GN=FG11326.1 PE=3 SV=1	FG11326.1	1	0.0015005	71.153	K(1)IDEYVSAQAK	3	1.4676	1	1.296	0.812
Molecular Function	GO:2001070	5	starch binding	0.161185	V6RUY9	99	1.465	Up	K	Glucoamylase OS=Gibberella zeae (strain PH-1 / ATCC MYA-4620 / FGSC 9075 / NRRL 31084) OX=229533 GN=FG11326.1 PE=3 SV=1	FG11326.1	1	1.31457e-05	164.97	FIHGDK(1)SLQR	3	0.084784	1	1.248	0.852
Molecular Function	GO:2001070	5	starch binding	0.161185	V6RUY9	549	1.372	Up	K	Glucoamylase OS=Gibberella zeae (strain PH-1 / ATCC MYA-4620 / FGSC 9075 / NRRL 31084) OX=229533 GN=FG11326.1 PE=3 SV=1	FG11326.1	1	8.19588e-11	161.91	K(1)TSSGEVTWLSDPNNR	3	0.38615	2	1.216	0.886
Molecular Function	GO:2001070	5	starch binding	0.161185	V6RUY9	393	1.478	Up	K	Glucoamylase OS=Gibberella zeae (strain PH-1 / ATCC MYA-4620 / FGSC 9075 / NRRL 31084) OX=229533 GN=FG11326.1 PE=3 SV=1	FG11326.1	1	0.00364853	92.538	GTYSK(1)NSK	2	-0.86023	2	1.27	0.859
Molecular Function	GO:2001070	5	starch binding	0.161185	V6RUY9	36	1.393	Up	K	Glucoamylase OS=Gibberella zeae (strain PH-1 / ATCC MYA-4620 / FGSC 9075 / NRRL 31084) OX=229533 GN=FG11326.1 PE=3 SV=1	FG11326.1	1	1.47203e-05	109	FIDK(1)QADVSIK	2	0.77816	2	1.173	0.842
Molecular Function	GO:2001070	5	starch binding	0.161185	V6RUY9	230	1.309	Up	K	Glucoamylase OS=Gibberella zeae (strain PH-1 / ATCC MYA-4620 / FGSC 9075 / NRRL 31084) OX=229533 GN=FG11326.1 PE=3 SV=1	FG11326.1	1	4.96432e-06	144.1	TLVEGAALAK(1)K	2	-0.039635	2	1.14	0.871
Molecular Function	GO:2001070	5	starch binding	0.161185	V6RUY9	388	1.368	Up	K	Glucoamylase OS=Gibberella zeae (strain PH-1 / ATCC MYA-4620 / FGSC 9075 / NRRL 31084) OX=229533 GN=FG11326.1 PE=3 SV=1	FG11326.1	1	0.00776476	79.201	ISK(1)GTYSK	2	0.2022	1	1.155	0.844
Molecular Function	GO:2001070	5	starch binding	0.161185	V6RUY9	187	1.545	Up	K	Glucoamylase OS=Gibberella zeae (strain PH-1 / ATCC MYA-4620 / FGSC 9075 / NRRL 31084) OX=229533 GN=FG11326.1 PE=3 SV=1	FG11326.1	1	3.47948e-08	122.64	VWPVIEK(1)DLAYTTK	3	-1.4971	1	1.256	0.813
Molecular Function	GO:2001070	5	starch binding	0.161185	V6RUY9	54	1.454	Up	K	Glucoamylase OS=Gibberella zeae (strain PH-1 / ATCC MYA-4620 / FGSC 9075 / NRRL 31084) OX=229533 GN=FG11326.1 PE=3 SV=1	FG11326.1	1	6.89673e-06	108.9	GVLANIGADGK(1)R	3	0.092962	1	1.179	0.811
Molecular Function	GO:2001070	5	starch binding	0.161185	A0A1C3YK33	123	4.058	Up	K	Glucoamylase OS=Gibberella zeae (strain PH-1 / ATCC MYA-4620 / FGSC 9075 / NRRL 31084) OX=229533 GN=FGRAMPH1_01T19927 PE=3 SV=1	FGRAMPH1_01T19927	1	0.000736165	75.088	DAALVFK(1)YVIDR	3	-0.075626	1	2.845	0.701
Molecular Function	GO:2001070	5	starch binding	0.161185	A0A1C3YK33	635	1.545	Up	K	Glucoamylase OS=Gibberella zeae (strain PH-1 / ATCC MYA-4620 / FGSC 9075 / NRRL 31084) OX=229533 GN=FGRAMPH1_01T19927 PE=3 SV=1	FGRAMPH1_01T19927	1	0.00341028	81.625	K(1)DGSVTWEK	2	2.4022	1	1.315	0.851
Molecular Function	GO:0017171	4	serine hydrolase activity	0.00912475	I1RP45	294	1.699	Up	K	Carboxypeptidase OS=Gibberella zeae (strain PH-1 / ATCC MYA-4620 / FGSC 9075 / NRRL 31084) OX=229533 GN=FG05797.1 PE=3 SV=1	FG05797.1	1	0.000507064	71.279	YLEK(1)YGTFPPPEGK	3	0.43341	3	1.393	0.82
Molecular Function	GO:0017171	4	serine hydrolase activity	0.00912475	I1RP45	304	1.9	Up	K	Carboxypeptidase OS=Gibberella zeae (strain PH-1 / ATCC MYA-4620 / FGSC 9075 / NRRL 31084) OX=229533 GN=FG05797.1 PE=3 SV=1	FG05797.1	1	0.000109044	82.01	YGTFPPPEGK(1)FPVLPDPYK	3	2.0469	1	1.535	0.808
Molecular Function	GO:0017171	4	serine hydrolase activity	0.00912475	I1RP45	466	1.507	Up	K	Carboxypeptidase OS=Gibberella zeae (strain PH-1 / ATCC MYA-4620 / FGSC 9075 / NRRL 31084) OX=229533 GN=FG05797.1 PE=3 SV=1	FG05797.1	1	3.36838e-09	127.59	YPQDK(1)QFYVPFHPEYNGGR	3	-0.36091	10	1.368	0.908
Molecular Function	GO:0017171	4	serine hydrolase activity	0.00912475	I1REV1	401	1.652	Up	K	Putative extracellular serine carboxypeptidase OS=Fusarium culmorum OX=5516 GN=FCULG_00004989 PE=4 SV=1	FG02204.1	1	0.000452591	61.525	QWTYQTCTQWGYWQTGSGAPK(1)DQLPMVSR	4	-0.17669	1	1.455	0.881
Molecular Function	GO:0017171	4	serine hydrolase activity	0.00912475	I1REV1	356	1.482	Up	K	Putative extracellular serine carboxypeptidase OS=Fusarium culmorum OX=5516 GN=FCULG_00004989 PE=4 SV=1	FG02204.1	1	4.91322e-05	87.083	CDGK(1)TLDQCYSIR	3	-0.078272	7	1.371	0.925
Molecular Function	GO:0017171	4	serine hydrolase activity	0.00912475	I1REV1	324	1.884	Up	K	Putative extracellular serine carboxypeptidase OS=Fusarium culmorum OX=5516 GN=FCULG_00004989 PE=4 SV=1	FG02204.1	1	0.000255165	128.27	WLISAGYK(1)K	2	0.0029371	4	1.464	0.777
Molecular Function	GO:0017171	4	serine hydrolase activity	0.00912475	I1REV1	328	1.916	Up	K	Putative extracellular serine carboxypeptidase OS=Fusarium culmorum OX=5516 GN=FCULG_00004989 PE=4 SV=1	FG02204.1	1	0.0129858	62.464	QLK(1)YMTNR	2	-0.28395	3	1.408	0.735
Molecular Function	GO:0017171	4	serine hydrolase activity	0.00912475	I1REV1	245	1.357	Up	K	Putative extracellular serine carboxypeptidase OS=Fusarium culmorum OX=5516 GN=FCULG_00004989 PE=4 SV=1	FG02204.1	1	4.4673e-15	167.92	LTHAVDNILLGDDK(1)EEK	3	-0.32829	11	1.265	0.932
Molecular Function	GO:0017171	4	serine hydrolase activity	0.00912475	I1REV1	316	1.694	Up	K	Putative extracellular serine carboxypeptidase OS=Fusarium culmorum OX=5516 GN=FCULG_00004989 PE=4 SV=1	FG02204.1	1	0.000401089	104.82	K(1)WLISAGYK	3	-0.80909	5	1.401	0.827
Molecular Function	GO:0017171	4	serine hydrolase activity	0.00912475	A0A1C3YNA9	254	1.656	Up	K	Carboxypeptidase OS=Gibberella zeae (strain PH-1 / ATCC MYA-4620 / FGSC 9075 / NRRL 31084) OX=229533 GN=FGRAMPH1_01T15555 PE=3 SV=1	FGRAMPH1_01T15555	1	0.00027018	81.92	HWESVFAIPNK(1)NK	3	-0.052216	3	1.333	0.805
Molecular Function	GO:0017171	4	serine hydrolase activity	0.00912475	A0A1C3YNA9	172	1.304	Up	K	Carboxypeptidase OS=Gibberella zeae (strain PH-1 / ATCC MYA-4620 / FGSC 9075 / NRRL 31084) OX=229533 GN=FGRAMPH1_01T15555 PE=3 SV=1	FGRAMPH1_01T15555	1	1.13019e-12	187.16	WWK(1)NLVDTFSLQGK	3	1.5534	3	1.149	0.881
Molecular Function	GO:0017171	4	serine hydrolase activity	0.00912475	A0A1C3YNA9	28	1.305	Up	K	Carboxypeptidase OS=Gibberella zeae (strain PH-1 / ATCC MYA-4620 / FGSC 9075 / NRRL 31084) OX=229533 GN=FGRAMPH1_01T15555 PE=3 SV=1	FGRAMPH1_01T15555	1	1.73582e-07	153.15	TNK(1)PANTQYYNTK	3	-1.3646	3	1.353	1.037
Molecular Function	GO:0017171	4	serine hydrolase activity	0.00912475	A0A1C3YNA9	77	1.576	Up	K	Carboxypeptidase OS=Gibberella zeae (strain PH-1 / ATCC MYA-4620 / FGSC 9075 / NRRL 31084) OX=229533 GN=FGRAMPH1_01T15555 PE=3 SV=1	FGRAMPH1_01T15555	1	3.82623e-06	91.401	DSK(1)FFYWFFPTVNPAGK	3	-0.17283	1	1.283	0.814
Molecular Function	GO:0017171	4	serine hydrolase activity	0.00912475	A0A1C3YNA9	283	1.462	Up	K	Carboxypeptidase OS=Gibberella zeae (strain PH-1 / ATCC MYA-4620 / FGSC 9075 / NRRL 31084) OX=229533 GN=FGRAMPH1_01T15555 PE=3 SV=1	FGRAMPH1_01T15555	1	1.05774e-05	88.101	EAHLTYPPPPK(1)PWK	3	0.70902	2	1.254	0.858
Molecular Function	GO:0017171	4	serine hydrolase activity	0.00912475	A0A1C3YNA9	382	1.402	Up	K	Carboxypeptidase OS=Gibberella zeae (strain PH-1 / ATCC MYA-4620 / FGSC 9075 / NRRL 31084) OX=229533 GN=FGRAMPH1_01T15555 PE=3 SV=1	FGRAMPH1_01T15555	1	5.76569e-07	138.31	DDPHYDPAEHEK(1)K	3	2.0843	5	1.286	0.917
Molecular Function	GO:0017171	4	serine hydrolase activity	0.00912475	A0A1C3YNA9	469	1.32	Up	K	Carboxypeptidase OS=Gibberella zeae (strain PH-1 / ATCC MYA-4620 / FGSC 9075 / NRRL 31084) OX=229533 GN=FGRAMPH1_01T15555 PE=3 SV=1	FGRAMPH1_01T15555	1	1.78206e-14	153.36	GFTLATVK(1)TSGHMVPQYAPPAAFR	3	-0.46935	2	1.237	0.937
Molecular Function	GO:0017171	4	serine hydrolase activity	0.00912475	I1S2I7	25	1.894	Up	K	Putative dipeptidyl peptidase 4 OS=Fusarium culmorum OX=5516 GN=FCULG_00010952 PE=3 SV=1	FG10982.1	1	0.000622637	81.09	K(1)PHQPTGEGDR	3	-0.53812	2	1.64	0.866
Molecular Function	GO:0017171	4	serine hydrolase activity	0.00912475	I1S2I7	108	1.601	Up	K	Putative dipeptidyl peptidase 4 OS=Fusarium culmorum OX=5516 GN=FCULG_00010952 PE=3 SV=1	FG10982.1	1	0.000245282	82.069	DLHEYWISGDAK(1)K	3	-1.2238	2	1.266	0.791
Molecular Function	GO:0017171	4	serine hydrolase activity	0.00912475	I1S2I7	746	1.325	Up	K	Putative dipeptidyl peptidase 4 OS=Fusarium culmorum OX=5516 GN=FCULG_00010952 PE=3 SV=1	FG10982.1	1	0.0128941	81.296	LYDEVK(1)R	2	-0.17314	1	1.238	0.934
Molecular Function	GO:0017171	4	serine hydrolase activity	0.00912475	I1RRZ1	489	1.354	Up	K	Carboxypeptidase OS=Gibberella zeae (strain PH-1 / ATCC MYA-4620 / FGSC 9075 / NRRL 31084) OX=229533 GN=FG06895.1 PE=3 SV=1	FG06895.1	1	7.7589e-05	97.734	DFSHADLK(1)PLK	3	0.32601	4	1.238	0.914
Molecular Function	GO:0017171	4	serine hydrolase activity	0.00912475	I1RR60	396	1.396	Up	K	Minor extracellular protease vpr OS=Fusarium culmorum OX=5516 GN=FCULG_00008831 PE=3 SV=1	FG06572.1	1	1.4079e-08	178.68	NTPDLSK(1)YIVLLR	3	-2.3946	3	1.254	0.898
Molecular Function	GO:0017171	4	serine hydrolase activity	0.00912475	I1RBZ6	239	1.54	Up	K	Dipeptidyl-peptidase 5 OS=Fusarium langsethiae OX=179993 GN=FLAG1_02951 PE=4 SV=1	FG01095.1	1	2.8669e-06	139.19	NTK(1)TDLYYVPIK	2	-0.52218	2	1.326	0.861
Molecular Function	GO:0017171	4	serine hydrolase activity	0.00912475	I1RBZ6	607	1.414	Up	K	Dipeptidyl-peptidase 5 OS=Fusarium langsethiae OX=179993 GN=FLAG1_02951 PE=4 SV=1	FG01095.1	1	0.000181948	107.03	AGYEK(1)WDPSR	2	-0.26655	2	1.256	0.888
Molecular Function	GO:0017171	4	serine hydrolase activity	0.00912475	I1RBZ6	279	1.482	Up	K	Dipeptidyl-peptidase 5 OS=Fusarium langsethiae OX=179993 GN=FLAG1_02951 PE=4 SV=1	FG01095.1	1	2.21544e-09	141.85	GYSSAPTFSNDGK(1)K	2	-1.0832	4	1.286	0.868
Molecular Function	GO:0017171	4	serine hydrolase activity	0.00912475	I1RBZ6	407	1.42	Up	K	Dipeptidyl-peptidase 5 OS=Fusarium langsethiae OX=179993 GN=FLAG1_02951 PE=4 SV=1	FG01095.1	1	3.57167e-06	96.143	VENSSYGILNPESK(1)SVK	3	0.23685	2	1.248	0.879
Molecular Function	GO:0017171	4	serine hydrolase activity	0.00912475	I1RBZ6	119	1.678	Up	K	Dipeptidyl-peptidase 5 OS=Fusarium langsethiae OX=179993 GN=FLAG1_02951 PE=4 SV=1	FG01095.1	1	0.00303993	91.549	TK(1)VLSEGK	2	-1.0342	1	1.468	0.875
Molecular Function	GO:0017171	4	serine hydrolase activity	0.00912475	I1RBZ6	337	1.348	Up	K	Dipeptidyl-peptidase 5 OS=Fusarium langsethiae OX=179993 GN=FLAG1_02951 PE=4 SV=1	FG01095.1	0.999493	3.23815e-05	103.83	K(0.001)DDK(0.999)ELYAAAEK	3	1.2331	2	1.208	0.896
Molecular Function	GO:0017171	4	serine hydrolase activity	0.00912475	I1RBZ6	125	1.62	Up	K	Dipeptidyl-peptidase 5 OS=Fusarium langsethiae OX=179993 GN=FLAG1_02951 PE=4 SV=1	FG01095.1	1	0.000367638	71.601	VLSEGK(1)IAFVCSSLTTPK	4	-2.0414	1	1.367	0.844
Molecular Function	GO:0017171	4	serine hydrolase activity	0.00912475	I1RBZ6	148	1.456	Up	K	Dipeptidyl-peptidase 5 OS=Fusarium langsethiae OX=179993 GN=FLAG1_02951 PE=4 SV=1	FG01095.1	1	0.0210501	43.794	GDMYWQATQPK(1)AYTSAK	3	-1.9225	1	1.277	0.877
Molecular Function	GO:0017171	4	serine hydrolase activity	0.00912475	I1RBZ6	117	1.348	Up	K	Dipeptidyl-peptidase 5 OS=Fusarium langsethiae OX=179993 GN=FLAG1_02951 PE=4 SV=1	FG01095.1	1	2.12471e-08	121.99	MVQYFAGAISNPK(1)TK	3	0.879	2	1.221	0.906
Molecular Function	GO:0017171	4	serine hydrolase activity	0.00912475	I1RNN7	337	1.348	Up	K	Putative dipeptidyl-aminopeptidase B OS=Fusarium culmorum OX=5516 GN=FCULG_00001016 PE=3 SV=1	FG05621.1	1	6.70415e-09	122.08	SATWWSEDGK(1)YLSFLR	3	-2.4494	1	1.401	1.039
Molecular Function	GO:0017171	4	serine hydrolase activity	0.00912475	I1S303	167	1.378	Up	K	Trypsin OS=Gibberella zeae OX=5518 GN=FGRA07_10459 PE=3 SV=1	FG11164.1	1	0.0007768	57.347	LATSGSDPAAGSSLTVAGWGDTSEGGGVSPVNLLK(1)VTVPVVSR	4	-3.1894	1	1.242	0.901
Molecular Function	GO:0017171	4	serine hydrolase activity	0.00912475	I1R9N9	237	2.11	Up	K	Cerevisin OS=Gibberella zeae OX=5518 GN=FGRA07_10237 PE=3 SV=1	FG00192.1	1	5.14903e-11	133.27	TIPSGDADEDGNGHGTHCSGTVAGK(1)K	4	0.42947	3	1.551	0.735
Molecular Function	GO:0017171	4	serine hydrolase activity	0.00912475	I1R9N9	212	2.282	Up	K	Cerevisin OS=Gibberella zeae OX=5518 GN=FGRA07_10237 PE=3 SV=1	FG00192.1	1	1.1044e-05	73.361	AHWGK(1)TIPSGDADEDGNGHGTHCSGTVAGK	5	-0.91203	1	1.65	0.723
Molecular Function	GO:0017171	4	serine hydrolase activity	0.00912475	I1R9N9	288	1.437	Up	K	Cerevisin OS=Gibberella zeae OX=5518 GN=FGRA07_10237 PE=3 SV=1	FG00192.1	0.836586	0.000382877	72.583	K(0.837)GFK(0.163)GSVANMSLGGGK	3	-0.65641	3	1.295	0.901
Molecular Function	GO:0017171	4	serine hydrolase activity	0.00912475	I1RB96	211	1.473	Up	K	Alkaline proteinase OS=Gibberella zeae OX=5518 GN=FGRA07_00951 PE=3 SV=1	FG00806.1	1	1.03008e-39	218.19	AQAVYTAFSGQNADTNGHGTHVAGTIAGK(1)TYGVAK	4	-0.60889	8	1.396	0.948
Molecular Function	GO:0016860	4	intramolecular oxidoreductase activity	0.0970385	V6RLM7	197	1.744	Up	K	Triosephosphate isomerase OS=Gibberella zeae (strain PH-1 / ATCC MYA-4620 / FGSC 9075 / NRRL 31084) OX=229533 GN=FG06702.1 PE=3 SV=1	FG06702.1	1	1.07859e-13	205.31	SISDK(1)VADETR	2	-0.047948	3	1.034	0.593
Molecular Function	GO:0016860	4	intramolecular oxidoreductase activity	0.0970385	I1RP86	310	1.489	Up	K	Glucose-6-phosphate isomerase OS=Gibberella zeae (strain PH-1 / ATCC MYA-4620 / FGSC 9075 / NRRL 31084) OX=229533 GN=FG05843.1 PE=3 SV=1	FG05843.1	1	5.63267e-06	106.79	FLSGAHAMDK(1)HFR	4	-0.82684	1	1.741	1.169
Molecular Function	GO:0016860	4	intramolecular oxidoreductase activity	0.0970385	A0A0E0RU55	67	1.786	Up	K	Ribose-5-phosphate isomerase OS=Fusarium culmorum OX=5516 GN=FCULG_00011342 PE=4 SV=1	FG02480.1	1	0.000119582	80.102	GMTFIPTGSQSK(1)GLIR	2	1.8123	2	1.434	0.803
Molecular Function	GO:0016860	4	intramolecular oxidoreductase activity	0.0970385	A0A0E0RU55	129	1.405	Up	K	Ribose-5-phosphate isomerase OS=Fusarium culmorum OX=5516 GN=FCULG_00011342 PE=4 SV=1	FG02480.1	1	0.00484182	77.662	K(1)FIAVADYR	3	-0.69726	2	1.35	0.961
Molecular Function	GO:0016860	4	intramolecular oxidoreductase activity	0.0970385	A0A0E0RU55	121	1.364	Up	K	Ribose-5-phosphate isomerase OS=Fusarium culmorum OX=5516 GN=FCULG_00011342 PE=4 SV=1	FG02480.1	1	1.8372e-05	85.493	GGGACLFQEK(1)LVAIAAK	3	0.30856	1	1.234	0.905
Molecular Function	GO:0016860	4	intramolecular oxidoreductase activity	0.0970385	A0A0E0RU55	55	1.339	Up	K	Ribose-5-phosphate isomerase OS=Fusarium culmorum OX=5516 GN=FCULG_00011342 PE=4 SV=1	FG02480.1	1	5.91224e-06	92.39	GPEFYK(1)GMTFIPTGSQSK	3	0.29386	1	1.204	0.899
Molecular Function	GO:0016860	4	intramolecular oxidoreductase activity	0.0970385	I1RZ92	148	1.593	Up	K	Isopentenyl-diphosphate Delta-isomerase OS=Gibberella zeae OX=5518 GN=FGRA07_07417 PE=4 SV=1	FG09722.1	1	7.57203e-08	112.63	K(1)EQVPFEDFHFLTR	3	-0.19285	1	1.561	0.98
Molecular Function	GO:0016860	4	intramolecular oxidoreductase activity	0.0970385	I1RLU2	495	2.098	Up	K	Endoplasmic oxidoreductin-1 OS=Gibberella zeae OX=5518 GN=FGRA07_01057 PE=4 SV=1	FG04911.1	1	0.000153523	141.89	EFDEATEK(1)GR	2	-0.073623	1	1.389	0.662
Molecular Function	GO:0016860	4	intramolecular oxidoreductase activity	0.0970385	I1RLU2	484	1.981	Up	K	Endoplasmic oxidoreductin-1 OS=Gibberella zeae OX=5518 GN=FGRA07_01057 PE=4 SV=1	FG04911.1	1	0.00229931	98.044	VENEK(1)VAK	2	0.086825	1	1.337	0.675
Biological Process	GO:0042593	7	glucose homeostasis	0.153307	A0A1C3YM97	363	1.619	Up	K	Phosphotransferase (Fragment) OS=Fusarium sp. FIESC_12 OX=1755127 GN=FIE12Z_6556 PE=3 SV=1	FGRAMPH1_01T10791	1	0.000558338	102.95	SYTSTGK(1)SR	2	-0.28416	1	0.936	0.578
Biological Process	GO:0042593	7	glucose homeostasis	0.153307	A0A1C3YHP2	417	1.462	Up	K	Phosphotransferase OS=Gibberella zeae (strain PH-1 / ATCC MYA-4620 / FGSC 9075 / NRRL 31084) OX=229533 GN=FGRAMPH1_01T01281 PE=3 SV=1	FGRAMPH1_01T01281	1	0.00181527	104.21	YPHFK(1)ER	3	0.26298	2	1.228	0.84
Biological Process	GO:1902407	10	assembly of actomyosin apparatus involved in mitotic cytokinesis	0.340257	I1RZL3	264	1.483	Up	K	Fimbrin OS=Fusarium culmorum OX=5516 GN=FCULG_00009862 PE=4 SV=1	FG09862.1	1	0.000301688	77.662	RGLLGK(1)IDIK	3	-0.42941	2	1.372	0.925
Biological Process	GO:1902407	10	assembly of actomyosin apparatus involved in mitotic cytokinesis	0.340257	I1S270	266	1.547	Up	K	Actin 3 OS=Fusarium langsethiae OX=179993 GN=FLAG1_10227 PE=3 SV=1	FG10856.1	1	0.0282409	53.597	EFSK(1)YDQDR	2	-0.50203	1	1.423	0.92
Biological Process	GO:0019430	9	removal of superoxide radicals	0.0598325	I1RBF3	291	1.363	Up	K	Thioredoxin reductase OS=Gibberella zeae (strain PH-1 / ATCC MYA-4620 / FGSC 9075 / NRRL 31084) OX=229533 GN=FG00871.1 PE=3 SV=1	FG00871.1	1	6.5e-24	189.11	TIPGTTYTNVEGVFAAGDVQDK(1)R	2	0.14054	4	1.358	0.996
Biological Process	GO:0019430	9	removal of superoxide radicals	0.0598325	I1RKP1	165	1.33	Up	K	Superoxide dismutase OS=Gibberella zeae (strain PH-1 / ATCC MYA-4620 / FGSC 9075 / NRRL 31084) OX=229533 GN=FG04454.1 PE=3 SV=1	FG04454.1	1	4.40956e-20	166.49	QTNATLAGIQGSGWAWLVK(1)DK	3	1.3246	1	1.291	0.971
Biological Process	GO:0019430	9	removal of superoxide radicals	0.0598325	A0A098DGQ1	180	1.451	Up	K	Superoxide dismutase [Cu-Zn] OS=Gibberella zeae (strain PH-1 / ATCC MYA-4620 / FGSC 9075 / NRRL 31084) OX=229533 GN=FGRAMPH1_01T10657 PE=3 SV=1	FGRAMPH1_01T10657	1	4.37931e-18	195.77	GSVTDSLIK(1)LIGPHSVIGR	4	-1.2148	4	1.233	0.85
Biological Process	GO:0019430	9	removal of superoxide radicals	0.0598325	A0A098DGQ1	144	1.664	Up	K	Superoxide dismutase [Cu-Zn] OS=Gibberella zeae (strain PH-1 / ATCC MYA-4620 / FGSC 9075 / NRRL 31084) OX=229533 GN=FGRAMPH1_01T10657 PE=3 SV=1	FGRAMPH1_01T10657	1	1.64153e-06	80.721	GFHIHTFGDNTNGCTSAGPHFNPHNK(1)THGAPSDETR	5	-0.3403	1	1.356	0.815
Biological Process	GO:0048308	5	organelle inheritance	0.340257	I1RN70	151	1.975	Up	K	Coatomer subunit delta OS=Gibberella zeae (strain PH-1 / ATCC MYA-4620 / FGSC 9075 / NRRL 31084) OX=229533 GN=FGRAMPH1_01T17911 PE=3 SV=1	FGRAMPH1_01T17911	1	0.000144979	142.97	NK(1)ELEATEER	2	2.1618	1	2.279	1.154
Biological Process	GO:0048308	5	organelle inheritance	0.340257	I1RQ48	322	3.01	Up	K	Acyl-CoA desaturase OS=Gibberella zeae (strain PH-1 / ATCC MYA-4620 / FGSC 9075 / NRRL 31084) OX=229533 GN=FG06184.1 PE=3 SV=1	FG06184.1	1	0.00268153	94.692	ANEIEK(1)GR	2	-0.47892	1	1.538	0.511
Biological Process	GO:0051493	7	regulation of cytoskeleton organization	0.169428	I1RSD7	304	1.749	Up	K	Arp2/3 complex 34 kDa subunit OS=Gibberella zeae (strain PH-1 / ATCC MYA-4620 / FGSC 9075 / NRRL 31084) OX=229533 GN=FGRAMPH1_01T23845 PE=3 SV=1	FGRAMPH1_01T23845	1	0.000276883	101.71	ARPENEEK(1)ER	3	-1.0474	2	1.291	0.738
Biological Process	GO:0051493	7	regulation of cytoskeleton organization	0.169428	I1RSD7	276	3.04	Up	K	Arp2/3 complex 34 kDa subunit OS=Gibberella zeae (strain PH-1 / ATCC MYA-4620 / FGSC 9075 / NRRL 31084) OX=229533 GN=FGRAMPH1_01T23845 PE=3 SV=1	FGRAMPH1_01T23845	1	0.0233519	55.806	ASK(1)AYIHSR	2	3.9622	1	1.529	0.503
Biological Process	GO:0051493	7	regulation of cytoskeleton organization	0.169428	I1RZL3	264	1.483	Up	K	Fimbrin OS=Fusarium culmorum OX=5516 GN=FCULG_00009862 PE=4 SV=1	FG09862.1	1	0.000301688	77.662	RGLLGK(1)IDIK	3	-0.42941	2	1.372	0.925
Biological Process	GO:0051493	7	regulation of cytoskeleton organization	0.169428	I1S270	266	1.547	Up	K	Actin 3 OS=Fusarium langsethiae OX=179993 GN=FLAG1_10227 PE=3 SV=1	FG10856.1	1	0.0282409	53.597	EFSK(1)YDQDR	2	-0.50203	1	1.423	0.92
Biological Process	GO:0098869	7	cellular oxidant detoxification	0.000979777	I1RMJ3	271	1.514	Up	K	Glutathione reductase OS=Gibberella zeae (strain PH-1 / ATCC MYA-4620 / FGSC 9075 / NRRL 31084) OX=229533 GN=FG05183.1 PE=3 SV=1	FG05183.1	1	0.0114182	73.039	LGVK(1)LHK	3	-0.38887	1	1.255	0.829
Biological Process	GO:0098869	7	cellular oxidant detoxification	0.000979777	I1RMJ3	77	1.334	Up	K	Glutathione reductase OS=Gibberella zeae (strain PH-1 / ATCC MYA-4620 / FGSC 9075 / NRRL 31084) OX=229533 GN=FG05183.1 PE=3 SV=1	FG05183.1	1	0.00367359	92.051	ATIVENK(1)R	2	0.24421	1	1.209	0.906
Biological Process	GO:0098869	7	cellular oxidant detoxification	0.000979777	I1RMJ3	419	1.478	Up	K	Glutathione reductase OS=Gibberella zeae (strain PH-1 / ATCC MYA-4620 / FGSC 9075 / NRRL 31084) OX=229533 GN=FG05183.1 PE=3 SV=1	FG05183.1	1	0.003764	88.029	YGK(1)DNIK	3	2.2391	1	1.453	0.983
Biological Process	GO:0098869	7	cellular oxidant detoxification	0.000979777	I1RMJ3	283	1.453	Up	K	Glutathione reductase OS=Gibberella zeae (strain PH-1 / ATCC MYA-4620 / FGSC 9075 / NRRL 31084) OX=229533 GN=FG05183.1 PE=3 SV=1	FG05183.1	1	0.00971751	79.148	IEK(1)DSNGK	2	-2.4804	1	1.412	0.972
Biological Process	GO:0098869	7	cellular oxidant detoxification	0.000979777	A0A098DGQ1	180	1.451	Up	K	Superoxide dismutase [Cu-Zn] OS=Gibberella zeae (strain PH-1 / ATCC MYA-4620 / FGSC 9075 / NRRL 31084) OX=229533 GN=FGRAMPH1_01T10657 PE=3 SV=1	FGRAMPH1_01T10657	1	4.37931e-18	195.77	GSVTDSLIK(1)LIGPHSVIGR	4	-1.2148	4	1.233	0.85
Biological Process	GO:0098869	7	cellular oxidant detoxification	0.000979777	A0A098DGQ1	144	1.664	Up	K	Superoxide dismutase [Cu-Zn] OS=Gibberella zeae (strain PH-1 / ATCC MYA-4620 / FGSC 9075 / NRRL 31084) OX=229533 GN=FGRAMPH1_01T10657 PE=3 SV=1	FGRAMPH1_01T10657	1	1.64153e-06	80.721	GFHIHTFGDNTNGCTSAGPHFNPHNK(1)THGAPSDETR	5	-0.3403	1	1.356	0.815
Biological Process	GO:0098869	7	cellular oxidant detoxification	0.000979777	A0A1C3YJ69	787	1.654	Up	K	Psi-producing oxygenase A OS=Fusarium culmorum OX=5516 GN=FCULG_00011550 PE=4 SV=1	FGRAMPH1_01T06395	1	0.00237766	80.318	K(1)GLDQIDIIR	2	1.2719	1	1.13	0.683
Biological Process	GO:0098869	7	cellular oxidant detoxification	0.000979777	A0A1C3YJ69	780	1.506	Up	K	Psi-producing oxygenase A OS=Fusarium culmorum OX=5516 GN=FCULG_00011550 PE=4 SV=1	FGRAMPH1_01T06395	1	0.0034702	104.2	K(1)ESFTFK	2	-0.34632	1	1.163	0.772
Biological Process	GO:0098869	7	cellular oxidant detoxification	0.000979777	I1RGL1	90	1.374	Up	K	Putative deferrochelatase/peroxidase YfeX OS=Fusarium culmorum OX=5516 GN=FCULG_00005279 PE=4 SV=1	FG02882.1	1	0.000172658	89.266	ELRPLPVIK(1)GR	3	0.7716	1	1.238	0.901
Biological Process	GO:0098869	7	cellular oxidant detoxification	0.000979777	I1RGL1	223	1.421	Up	K	Putative deferrochelatase/peroxidase YfeX OS=Fusarium culmorum OX=5516 GN=FCULG_00005279 PE=4 SV=1	FG02882.1	1	1.45013e-05	95.5	TKVENMELDDAAEGK(1)QAAHK	4	-0.41103	1	1.263	0.889
Biological Process	GO:0098869	7	cellular oxidant detoxification	0.000979777	Q4ING3	292	1.402	Up	K	Cytochrome c peroxidase, mitochondrial OS=Gibberella zeae (strain PH-1 / ATCC MYA-4620 / FGSC 9075 / NRRL 31084) OX=229533 GN=CCP1 PE=3 SV=1	CCP1	1	0.000325905	71.376	STK(1)SLMMLPSDIALIEDK	3	-0.48217	1	1.207	0.861
Biological Process	GO:0098869	7	cellular oxidant detoxification	0.000979777	I1RGU6	261	2.196	Up	K	Catalase-peroxidase OS=Gibberella zeae (strain PH-1 / ATCC MYA-4620 / FGSC 9075 / NRRL 31084) OX=229533 GN=FG02974.1 PE=3 SV=1	FG02974.1	1	6.20986e-05	83.395	GTTKPGATDSDQTEHK(1)DIHNR	5	0.14754	1	1.533	0.698
Biological Process	GO:0098869	7	cellular oxidant detoxification	0.000979777	I1RBF3	291	1.363	Up	K	Thioredoxin reductase OS=Gibberella zeae (strain PH-1 / ATCC MYA-4620 / FGSC 9075 / NRRL 31084) OX=229533 GN=FG00871.1 PE=3 SV=1	FG00871.1	1	6.5e-24	189.11	TIPGTTYTNVEGVFAAGDVQDK(1)R	2	0.14054	4	1.358	0.996
Biological Process	GO:0098869	7	cellular oxidant detoxification	0.000979777	I1RKP1	165	1.33	Up	K	Superoxide dismutase OS=Gibberella zeae (strain PH-1 / ATCC MYA-4620 / FGSC 9075 / NRRL 31084) OX=229533 GN=FG04454.1 PE=3 SV=1	FG04454.1	1	4.40956e-20	166.49	QTNATLAGIQGSGWAWLVK(1)DK	3	1.3246	1	1.291	0.971
Biological Process	GO:0098869	7	cellular oxidant detoxification	0.000979777	A0A098DJ03	135	1.497	Up	K	Peroxiredoxin 1 OS=Gibberella zeae OX=5518 GN=FGRA07_08569 PE=4 SV=1	FG03180.1	1	3.14242e-06	112.5	GLFIIDPK(1)GVLR	3	-0.45491	2	1.256	0.839
Biological Process	GO:0098869	7	cellular oxidant detoxification	0.000979777	A0A098DJU9	564	1.419	Up	K	Catalase-peroxidase OS=Gibberella zeae (strain PH-1 / ATCC MYA-4620 / FGSC 9075 / NRRL 31084) OX=229533 GN=FG03850.1 PE=3 SV=1	FG03850.1	1	0.000459627	107.03	EFNAK(1)SGSK	2	-0.071118	4	1.266	0.892
Biological Process	GO:0098869	7	cellular oxidant detoxification	0.000979777	A0A098DJU9	512	1.322	Up	K	Catalase-peroxidase OS=Gibberella zeae (strain PH-1 / ATCC MYA-4620 / FGSC 9075 / NRRL 31084) OX=229533 GN=FG03850.1 PE=3 SV=1	FG03850.1	1	5.80289e-07	134.18	LVSTAWK(1)SASTFR	3	-0.1125	1	1.297	0.981
Biological Process	GO:0098869	7	cellular oxidant detoxification	0.000979777	A0A098DJU9	594	1.479	Up	K	Catalase-peroxidase OS=Gibberella zeae (strain PH-1 / ATCC MYA-4620 / FGSC 9075 / NRRL 31084) OX=229533 GN=FG03850.1 PE=3 SV=1	FG03850.1	1	7.33126e-07	107.82	DAGLK(1)DVVVPFTPGR	3	-1.3624	3	1.287	0.87
Biological Process	GO:0098869	7	cellular oxidant detoxification	0.000979777	A0A098DJU9	555	1.429	Up	K	Catalase-peroxidase OS=Gibberella zeae (strain PH-1 / ATCC MYA-4620 / FGSC 9075 / NRRL 31084) OX=229533 GN=FG03850.1 PE=3 SV=1	FG03850.1	1	0.000834674	77.062	QVLSALK(1)SVQK	3	0.33753	1	1.24	0.868
Biological Process	GO:0098869	7	cellular oxidant detoxification	0.000979777	A0A098DJU9	316	1.564	Up	K	Catalase-peroxidase OS=Gibberella zeae (strain PH-1 / ATCC MYA-4620 / FGSC 9075 / NRRL 31084) OX=229533 GN=FG03850.1 PE=3 SV=1	FG03850.1	1	5.94748e-10	118.42	THGAVPGK(1)NIGPEPEAADLGEMGLGWHNR	4	-0.62057	2	1.395	0.892
Biological Process	GO:0098869	7	cellular oxidant detoxification	0.000979777	A0A098DJU9	447	1.477	Up	K	Catalase-peroxidase OS=Gibberella zeae (strain PH-1 / ATCC MYA-4620 / FGSC 9075 / NRRL 31084) OX=229533 GN=FG03850.1 PE=3 SV=1	FG03850.1	1	0.00113894	102.71	AWYK(1)LLHR	2	1.6359	3	1.357	0.919
Biological Process	GO:0098869	7	cellular oxidant detoxification	0.000979777	A0A098DJU9	166	1.472	Up	K	Catalase-peroxidase OS=Gibberella zeae (strain PH-1 / ATCC MYA-4620 / FGSC 9075 / NRRL 31084) OX=229533 GN=FG03850.1 PE=3 SV=1	FG03850.1	1	2.50767e-09	117	FAPLNSWPDNQNLDK(1)AR	3	1.3833	1	1.337	0.908
Biological Process	GO:0098869	7	cellular oxidant detoxification	0.000979777	A0A098DJU9	545	1.312	Up	K	Catalase-peroxidase OS=Gibberella zeae (strain PH-1 / ATCC MYA-4620 / FGSC 9075 / NRRL 31084) OX=229533 GN=FG03850.1 PE=3 SV=1	FG03850.1	1	6.86867e-06	91.401	IALEPQVNWASNNPK(1)QLK	3	-0.5428	1	1.26	0.96
Biological Process	GO:0098869	7	cellular oxidant detoxification	0.000979777	A0A098DJU9	764	1.46	Up	K	Catalase-peroxidase OS=Gibberella zeae (strain PH-1 / ATCC MYA-4620 / FGSC 9075 / NRRL 31084) OX=229533 GN=FG03850.1 PE=3 SV=1	FG03850.1	1	6.17413e-06	97.273	DFIAAWTK(1)VMNLDR	3	-0.92377	2	1.402	0.96
Biological Process	GO:0098869	7	cellular oxidant detoxification	0.000979777	A0A098DJU9	683	1.522	Up	K	Catalase-peroxidase OS=Gibberella zeae (strain PH-1 / ATCC MYA-4620 / FGSC 9075 / NRRL 31084) OX=229533 GN=FG03850.1 PE=3 SV=1	FG03850.1	1	6.27238e-09	111.77	K(1)GQLTNDFFVNLLSPAYK	4	-0.55643	2	1.304	0.857
Biological Process	GO:0098869	7	cellular oxidant detoxification	0.000979777	A0A098DJU9	175	1.509	Up	K	Catalase-peroxidase OS=Gibberella zeae (strain PH-1 / ATCC MYA-4620 / FGSC 9075 / NRRL 31084) OX=229533 GN=FG03850.1 PE=3 SV=1	FG03850.1	1	0.0030901	84.244	LIWPIK(1)QK	3	-1.1877	1	1.201	0.796
Biological Process	GO:0098869	7	cellular oxidant detoxification	0.000979777	I1S2Y7	326	1.977	Up	K	Psi-producing oxygenase A OS=Fusarium culmorum OX=5516 GN=FCULG_00011113 PE=4 SV=1	FG11146.1	1	8.85989e-07	107.35	YTLSPLASAAK(1)EFVK	3	0.57051	1	1.471	0.744
Biological Process	GO:0019321	7	pentose metabolic process	0.153307	I1RG54	39	1.482	Up	K	Putative oxidoreductase C2F3.05c OS=Fusarium culmorum OX=5516 GN=FCULG_00011590 PE=4 SV=1	FG02703.1	1	0.000452489	107.06	DQASDVCK(1)K	2	2.7628	1	1.304	0.88
Biological Process	GO:0019321	7	pentose metabolic process	0.153307	I1RTN1	476	1.449	Up	K	Putative alpha-L-arabinofuranosidase C OS=Fusarium culmorum OX=5516 GN=FCULG_00007761 PE=4 SV=1	FG07542.1	1	2.87559e-05	89.231	VVNTAEK(1)EEVGIK	3	1.3859	1	1.269	0.876
Biological Process	GO:0019321	7	pentose metabolic process	0.153307	I1RTN1	496	1.753	Up	K	Putative alpha-L-arabinofuranosidase C OS=Fusarium culmorum OX=5516 GN=FCULG_00007761 PE=4 SV=1	FG07542.1	1	0.00277332	68.786	FPK(1)HSFTLLR	3	1.0601	1	1.418	0.809
Biological Process	GO:1903475	11	mitotic actomyosin contractile ring assembly	0.340257	I1RZL3	264	1.483	Up	K	Fimbrin OS=Fusarium culmorum OX=5516 GN=FCULG_00009862 PE=4 SV=1	FG09862.1	1	0.000301688	77.662	RGLLGK(1)IDIK	3	-0.42941	2	1.372	0.925
Biological Process	GO:1903475	11	mitotic actomyosin contractile ring assembly	0.340257	I1S270	266	1.547	Up	K	Actin 3 OS=Fusarium langsethiae OX=179993 GN=FLAG1_10227 PE=3 SV=1	FG10856.1	1	0.0282409	53.597	EFSK(1)YDQDR	2	-0.50203	1	1.423	0.92
Biological Process	GO:0019439	5	aromatic compound catabolic process	0.0855722	I1RZG9	158	1.33	Up	K	M7GpppX diphosphatase OS=Fusarium culmorum OX=5516 GN=FCULG_00009920 PE=4 SV=1	FG09810.1	1	0.00682176	65.627	K(1)EVEDVMYR	2	0.99837	1	1.323	0.995
Biological Process	GO:0019439	5	aromatic compound catabolic process	0.0855722	I1RZG9	222	1.418	Up	K	M7GpppX diphosphatase OS=Fusarium culmorum OX=5516 GN=FCULG_00009920 PE=4 SV=1	FG09810.1	1	0.0193727	50.484	HIPWLQHMK(1)TR	4	-0.43585	1	1.442	1.017
Biological Process	GO:0019439	5	aromatic compound catabolic process	0.0855722	A0A1C3YHK0	40	1.439	Up	K	Cytidine deaminase OS=Gibberella zeae (strain PH-1 / ATCC MYA-4620 / FGSC 9075 / NRRL 31084) OX=229533 GN=FGRAMPH1_01T01071 PE=3 SV=1	FGRAMPH1_01T01071	1	1.23453e-08	119.8	ATAAK(1)ATAYCPYSQFR	2	0.39722	2	1.245	0.865
Biological Process	GO:0019439	5	aromatic compound catabolic process	0.0855722	I1REI0	483	1.383	Up	K	5'-nucleotidase OS=Fusarium culmorum OX=5516 GN=FCULG_00004847 PE=3 SV=1	FG02069.1	1	0.0119274	72.138	SFEDK(1)TK	2	-1.9141	3	1.253	0.906
Biological Process	GO:0019439	5	aromatic compound catabolic process	0.0855722	I1REI0	474	1.313	Up	K	5'-nucleotidase OS=Fusarium culmorum OX=5516 GN=FCULG_00004847 PE=3 SV=1	FG02069.1	1	0.000441662	105.46	LVSLK(1)LDDK	3	0.14019	4	1.217	0.927
Biological Process	GO:0019439	5	aromatic compound catabolic process	0.0855722	I1REI0	478	1.305	Up	K	5'-nucleotidase OS=Fusarium culmorum OX=5516 GN=FCULG_00004847 PE=3 SV=1	FG02069.1	1	0.00013957	112.94	LDDK(1)SFEDK	2	-0.17987	3	1.236	0.947
Biological Process	GO:0019439	5	aromatic compound catabolic process	0.0855722	I1RVR7	9	2.068	Up	K	Homogentisate 1,2-dioxygenase OS=Gibberella zeae OX=5518 GN=FGRA07_04847 PE=4 SV=1	FG08358.1	1	0.00412238	62.005	PITTFDLK(1)EK	3	0.81018	1	1.487	0.719
Biological Process	GO:0019439	5	aromatic compound catabolic process	0.0855722	I1RJU9	149	1.413	Up	K	Kynureninase OS=Gibberella zeae (strain PH-1 / ATCC MYA-4620 / FGSC 9075 / NRRL 31084) OX=229533 GN=FG04131.1 PE=3 SV=1	FG04131.1	1	0.0140513	68.383	HK(1)IILER	3	0.072547	1	1.221	0.864
Biological Process	GO:0019439	5	aromatic compound catabolic process	0.0855722	I1RGR7	159	1.369	Up	K	Guanine deaminase OS=Gibberella zeae (strain PH-1 / ATCC MYA-4620 / FGSC 9075 / NRRL 31084) OX=229533 GN=FG02941.1 PE=3 SV=1	FG02941.1	1	0.00103211	84.687	AFVGK(1)CNMDR	2	-0.99515	2	1.24	0.906
Biological Process	GO:0019439	5	aromatic compound catabolic process	0.0855722	I1RGR7	427	1.546	Up	K	Guanine deaminase OS=Gibberella zeae (strain PH-1 / ATCC MYA-4620 / FGSC 9075 / NRRL 31084) OX=229533 GN=FG02941.1 PE=3 SV=1	FG02941.1	1	0.000438274	76.728	HLFEK(1)FVMTGDDR	3	0.12883	1	1.328	0.859
Biological Process	GO:0019439	5	aromatic compound catabolic process	0.0855722	I1RRB5	36	1.372	Up	K	3, 5-cyclic-nucleotide phosphodiesterase OS=Fusarium sporotrichioides OX=5514 GN=FSPOR_639 PE=4 SV=1	FG06633.1	1	0.011332	62.546	SVGAK(1)WHR	3	0.12767	1	1.575	1.148
Biological Process	GO:0019439	5	aromatic compound catabolic process	0.0855722	I1RJU4	103	1.381	Up	K	Uricase OS=Gibberella zeae (strain PH-1 / ATCC MYA-4620 / FGSC 9075 / NRRL 31084) OX=229533 GN=FG04126.1 PE=3 SV=1	FG04126.1	1	2.2598e-05	93.766	HIHVANVSVK(1)TVR	4	0.1007	2	1.382	1.001
Biological Process	GO:0019674	11	NAD metabolic process	0.340257	I1RYU0	131	1.375	Up	K	Nicotinate-nucleotide pyrophosphorylase [carboxylating] OS=Gibberella zeae (strain PH-1 / ATCC MYA-4620 / FGSC 9075 / NRRL 31084) OX=229533 GN=FG09549.1 PE=3 SV=1	FG09549.1	1	3.9338e-06	115.06	K(1)AGYTGVIAGTR	2	-0.92835	1	1.184	0.861
Biological Process	GO:0019674	11	NAD metabolic process	0.340257	I1RYU0	50	1.417	Up	K	Nicotinate-nucleotide pyrophosphorylase [carboxylating] OS=Gibberella zeae (strain PH-1 / ATCC MYA-4620 / FGSC 9075 / NRRL 31084) OX=229533 GN=FG09549.1 PE=3 SV=1	FG09549.1	1	3.74931e-08	120.29	VATLWGK(1)SSGVIAGR	2	0.27568	2	1.399	0.987
Biological Process	GO:0019674	11	NAD metabolic process	0.340257	I1RYU0	153	1.584	Up	K	Nicotinate-nucleotide pyrophosphorylase [carboxylating] OS=Gibberella zeae (strain PH-1 / ATCC MYA-4620 / FGSC 9075 / NRRL 31084) OX=229533 GN=FG09549.1 PE=3 SV=1	FG09549.1	1	7.42668e-09	120.77	LVEK(1)YGMLVGGADAHR	3	-0.1326	1	1.489	0.94
Biological Process	GO:0019674	11	NAD metabolic process	0.340257	I1RJU9	149	1.413	Up	K	Kynureninase OS=Gibberella zeae (strain PH-1 / ATCC MYA-4620 / FGSC 9075 / NRRL 31084) OX=229533 GN=FG04131.1 PE=3 SV=1	FG04131.1	1	0.0140513	68.383	HK(1)IILER	3	0.072547	1	1.221	0.864
Biological Process	GO:0070084	8	protein initiator methionine removal	0.153307	I1RCS1	245	1.51	Up	K	Methionine aminopeptidase OS=Gibberella zeae (strain PH-1 / ATCC MYA-4620 / FGSC 9075 / NRRL 31084) OX=229533 GN=FG01397.1 PE=3 SV=1	FG01397.1	1	0.00560381	72.59	AK(1)ADPDTVR	2	-1.9053	1	1.297	0.859
Biological Process	GO:0070084	8	protein initiator methionine removal	0.153307	I1S0T2	112	1.889	Up	K	Methionine aminopeptidase 2 OS=Gibberella zeae (strain PH-1 / ATCC MYA-4620 / FGSC 9075 / NRRL 31084) OX=229533 GN=FG10320.1 PE=3 SV=1	FG10320.1	1	0.00157529	129.55	TTDEEK(1)R	2	-2.5297	1	0.729	0.386
Biological Process	GO:0033500	6	carbohydrate homeostasis	0.153307	A0A1C3YM97	363	1.619	Up	K	Phosphotransferase (Fragment) OS=Fusarium sp. FIESC_12 OX=1755127 GN=FIE12Z_6556 PE=3 SV=1	FGRAMPH1_01T10791	1	0.000558338	102.95	SYTSTGK(1)SR	2	-0.28416	1	0.936	0.578
Biological Process	GO:0033500	6	carbohydrate homeostasis	0.153307	A0A1C3YHP2	417	1.462	Up	K	Phosphotransferase OS=Gibberella zeae (strain PH-1 / ATCC MYA-4620 / FGSC 9075 / NRRL 31084) OX=229533 GN=FGRAMPH1_01T01281 PE=3 SV=1	FGRAMPH1_01T01281	1	0.00181527	104.21	YPHFK(1)ER	3	0.26298	2	1.228	0.84
Biological Process	GO:0042744	6	hydrogen peroxide catabolic process	0.153307	I1RGU6	261	2.196	Up	K	Catalase-peroxidase OS=Gibberella zeae (strain PH-1 / ATCC MYA-4620 / FGSC 9075 / NRRL 31084) OX=229533 GN=FG02974.1 PE=3 SV=1	FG02974.1	1	6.20986e-05	83.395	GTTKPGATDSDQTEHK(1)DIHNR	5	0.14754	1	1.533	0.698
Biological Process	GO:0042744	6	hydrogen peroxide catabolic process	0.153307	A0A098DJU9	564	1.419	Up	K	Catalase-peroxidase OS=Gibberella zeae (strain PH-1 / ATCC MYA-4620 / FGSC 9075 / NRRL 31084) OX=229533 GN=FG03850.1 PE=3 SV=1	FG03850.1	1	0.000459627	107.03	EFNAK(1)SGSK	2	-0.071118	4	1.266	0.892
Biological Process	GO:0042744	6	hydrogen peroxide catabolic process	0.153307	A0A098DJU9	512	1.322	Up	K	Catalase-peroxidase OS=Gibberella zeae (strain PH-1 / ATCC MYA-4620 / FGSC 9075 / NRRL 31084) OX=229533 GN=FG03850.1 PE=3 SV=1	FG03850.1	1	5.80289e-07	134.18	LVSTAWK(1)SASTFR	3	-0.1125	1	1.297	0.981
Biological Process	GO:0042744	6	hydrogen peroxide catabolic process	0.153307	A0A098DJU9	594	1.479	Up	K	Catalase-peroxidase OS=Gibberella zeae (strain PH-1 / ATCC MYA-4620 / FGSC 9075 / NRRL 31084) OX=229533 GN=FG03850.1 PE=3 SV=1	FG03850.1	1	7.33126e-07	107.82	DAGLK(1)DVVVPFTPGR	3	-1.3624	3	1.287	0.87
Biological Process	GO:0042744	6	hydrogen peroxide catabolic process	0.153307	A0A098DJU9	555	1.429	Up	K	Catalase-peroxidase OS=Gibberella zeae (strain PH-1 / ATCC MYA-4620 / FGSC 9075 / NRRL 31084) OX=229533 GN=FG03850.1 PE=3 SV=1	FG03850.1	1	0.000834674	77.062	QVLSALK(1)SVQK	3	0.33753	1	1.24	0.868
Biological Process	GO:0042744	6	hydrogen peroxide catabolic process	0.153307	A0A098DJU9	316	1.564	Up	K	Catalase-peroxidase OS=Gibberella zeae (strain PH-1 / ATCC MYA-4620 / FGSC 9075 / NRRL 31084) OX=229533 GN=FG03850.1 PE=3 SV=1	FG03850.1	1	5.94748e-10	118.42	THGAVPGK(1)NIGPEPEAADLGEMGLGWHNR	4	-0.62057	2	1.395	0.892
Biological Process	GO:0042744	6	hydrogen peroxide catabolic process	0.153307	A0A098DJU9	447	1.477	Up	K	Catalase-peroxidase OS=Gibberella zeae (strain PH-1 / ATCC MYA-4620 / FGSC 9075 / NRRL 31084) OX=229533 GN=FG03850.1 PE=3 SV=1	FG03850.1	1	0.00113894	102.71	AWYK(1)LLHR	2	1.6359	3	1.357	0.919
Biological Process	GO:0042744	6	hydrogen peroxide catabolic process	0.153307	A0A098DJU9	166	1.472	Up	K	Catalase-peroxidase OS=Gibberella zeae (strain PH-1 / ATCC MYA-4620 / FGSC 9075 / NRRL 31084) OX=229533 GN=FG03850.1 PE=3 SV=1	FG03850.1	1	2.50767e-09	117	FAPLNSWPDNQNLDK(1)AR	3	1.3833	1	1.337	0.908
Biological Process	GO:0042744	6	hydrogen peroxide catabolic process	0.153307	A0A098DJU9	545	1.312	Up	K	Catalase-peroxidase OS=Gibberella zeae (strain PH-1 / ATCC MYA-4620 / FGSC 9075 / NRRL 31084) OX=229533 GN=FG03850.1 PE=3 SV=1	FG03850.1	1	6.86867e-06	91.401	IALEPQVNWASNNPK(1)QLK	3	-0.5428	1	1.26	0.96
Biological Process	GO:0042744	6	hydrogen peroxide catabolic process	0.153307	A0A098DJU9	764	1.46	Up	K	Catalase-peroxidase OS=Gibberella zeae (strain PH-1 / ATCC MYA-4620 / FGSC 9075 / NRRL 31084) OX=229533 GN=FG03850.1 PE=3 SV=1	FG03850.1	1	6.17413e-06	97.273	DFIAAWTK(1)VMNLDR	3	-0.92377	2	1.402	0.96
Biological Process	GO:0042744	6	hydrogen peroxide catabolic process	0.153307	A0A098DJU9	683	1.522	Up	K	Catalase-peroxidase OS=Gibberella zeae (strain PH-1 / ATCC MYA-4620 / FGSC 9075 / NRRL 31084) OX=229533 GN=FG03850.1 PE=3 SV=1	FG03850.1	1	6.27238e-09	111.77	K(1)GQLTNDFFVNLLSPAYK	4	-0.55643	2	1.304	0.857
Biological Process	GO:0042744	6	hydrogen peroxide catabolic process	0.153307	A0A098DJU9	175	1.509	Up	K	Catalase-peroxidase OS=Gibberella zeae (strain PH-1 / ATCC MYA-4620 / FGSC 9075 / NRRL 31084) OX=229533 GN=FG03850.1 PE=3 SV=1	FG03850.1	1	0.0030901	84.244	LIWPIK(1)QK	3	-1.1877	1	1.201	0.796
Biological Process	GO:0009074	10	aromatic amino acid family catabolic process	0.340257	I1RVR7	9	2.068	Up	K	Homogentisate 1,2-dioxygenase OS=Gibberella zeae OX=5518 GN=FGRA07_04847 PE=4 SV=1	FG08358.1	1	0.00412238	62.005	PITTFDLK(1)EK	3	0.81018	1	1.487	0.719
Biological Process	GO:0009074	10	aromatic amino acid family catabolic process	0.340257	I1RJU9	149	1.413	Up	K	Kynureninase OS=Gibberella zeae (strain PH-1 / ATCC MYA-4620 / FGSC 9075 / NRRL 31084) OX=229533 GN=FG04131.1 PE=3 SV=1	FG04131.1	1	0.0140513	68.383	HK(1)IILER	3	0.072547	1	1.221	0.864
Biological Process	GO:0009435	12	NAD biosynthetic process	0.340257	I1RYU0	131	1.375	Up	K	Nicotinate-nucleotide pyrophosphorylase [carboxylating] OS=Gibberella zeae (strain PH-1 / ATCC MYA-4620 / FGSC 9075 / NRRL 31084) OX=229533 GN=FG09549.1 PE=3 SV=1	FG09549.1	1	3.9338e-06	115.06	K(1)AGYTGVIAGTR	2	-0.92835	1	1.184	0.861
Biological Process	GO:0009435	12	NAD biosynthetic process	0.340257	I1RYU0	50	1.417	Up	K	Nicotinate-nucleotide pyrophosphorylase [carboxylating] OS=Gibberella zeae (strain PH-1 / ATCC MYA-4620 / FGSC 9075 / NRRL 31084) OX=229533 GN=FG09549.1 PE=3 SV=1	FG09549.1	1	3.74931e-08	120.29	VATLWGK(1)SSGVIAGR	2	0.27568	2	1.399	0.987
Biological Process	GO:0009435	12	NAD biosynthetic process	0.340257	I1RYU0	153	1.584	Up	K	Nicotinate-nucleotide pyrophosphorylase [carboxylating] OS=Gibberella zeae (strain PH-1 / ATCC MYA-4620 / FGSC 9075 / NRRL 31084) OX=229533 GN=FG09549.1 PE=3 SV=1	FG09549.1	1	7.42668e-09	120.77	LVEK(1)YGMLVGGADAHR	3	-0.1326	1	1.489	0.94
Biological Process	GO:0009435	12	NAD biosynthetic process	0.340257	I1RJU9	149	1.413	Up	K	Kynureninase OS=Gibberella zeae (strain PH-1 / ATCC MYA-4620 / FGSC 9075 / NRRL 31084) OX=229533 GN=FG04131.1 PE=3 SV=1	FG04131.1	1	0.0140513	68.383	HK(1)IILER	3	0.072547	1	1.221	0.864
Biological Process	GO:0034314	14	Arp2/3 complex-mediated actin nucleation	0.153307	I1RSD7	304	1.749	Up	K	Arp2/3 complex 34 kDa subunit OS=Gibberella zeae (strain PH-1 / ATCC MYA-4620 / FGSC 9075 / NRRL 31084) OX=229533 GN=FGRAMPH1_01T23845 PE=3 SV=1	FGRAMPH1_01T23845	1	0.000276883	101.71	ARPENEEK(1)ER	3	-1.0474	2	1.291	0.738
Biological Process	GO:0034314	14	Arp2/3 complex-mediated actin nucleation	0.153307	I1RSD7	276	3.04	Up	K	Arp2/3 complex 34 kDa subunit OS=Gibberella zeae (strain PH-1 / ATCC MYA-4620 / FGSC 9075 / NRRL 31084) OX=229533 GN=FGRAMPH1_01T23845 PE=3 SV=1	FGRAMPH1_01T23845	1	0.0233519	55.806	ASK(1)AYIHSR	2	3.9622	1	1.529	0.503
Biological Process	GO:0034314	14	Arp2/3 complex-mediated actin nucleation	0.153307	I1S270	266	1.547	Up	K	Actin 3 OS=Fusarium langsethiae OX=179993 GN=FLAG1_10227 PE=3 SV=1	FG10856.1	1	0.0282409	53.597	EFSK(1)YDQDR	2	-0.50203	1	1.423	0.92
Biological Process	GO:1902410	9	mitotic cytokinetic process	0.340257	I1RZL3	264	1.483	Up	K	Fimbrin OS=Fusarium culmorum OX=5516 GN=FCULG_00009862 PE=4 SV=1	FG09862.1	1	0.000301688	77.662	RGLLGK(1)IDIK	3	-0.42941	2	1.372	0.925
Biological Process	GO:1902410	9	mitotic cytokinetic process	0.340257	I1S270	266	1.547	Up	K	Actin 3 OS=Fusarium langsethiae OX=179993 GN=FLAG1_10227 PE=3 SV=1	FG10856.1	1	0.0282409	53.597	EFSK(1)YDQDR	2	-0.50203	1	1.423	0.92
Biological Process	GO:0019566	8	arabinose metabolic process	0.153307	I1RG54	39	1.482	Up	K	Putative oxidoreductase C2F3.05c OS=Fusarium culmorum OX=5516 GN=FCULG_00011590 PE=4 SV=1	FG02703.1	1	0.000452489	107.06	DQASDVCK(1)K	2	2.7628	1	1.304	0.88
Biological Process	GO:0019566	8	arabinose metabolic process	0.153307	I1RTN1	476	1.449	Up	K	Putative alpha-L-arabinofuranosidase C OS=Fusarium culmorum OX=5516 GN=FCULG_00007761 PE=4 SV=1	FG07542.1	1	2.87559e-05	89.231	VVNTAEK(1)EEVGIK	3	1.3859	1	1.269	0.876
Biological Process	GO:0019566	8	arabinose metabolic process	0.153307	I1RTN1	496	1.753	Up	K	Putative alpha-L-arabinofuranosidase C OS=Fusarium culmorum OX=5516 GN=FCULG_00007761 PE=4 SV=1	FG07542.1	1	0.00277332	68.786	FPK(1)HSFTLLR	3	1.0601	1	1.418	0.809
Biological Process	GO:0071450	7	cellular response to oxygen radical	0.0598325	I1RBF3	291	1.363	Up	K	Thioredoxin reductase OS=Gibberella zeae (strain PH-1 / ATCC MYA-4620 / FGSC 9075 / NRRL 31084) OX=229533 GN=FG00871.1 PE=3 SV=1	FG00871.1	1	6.5e-24	189.11	TIPGTTYTNVEGVFAAGDVQDK(1)R	2	0.14054	4	1.358	0.996
Biological Process	GO:0071450	7	cellular response to oxygen radical	0.0598325	I1RKP1	165	1.33	Up	K	Superoxide dismutase OS=Gibberella zeae (strain PH-1 / ATCC MYA-4620 / FGSC 9075 / NRRL 31084) OX=229533 GN=FG04454.1 PE=3 SV=1	FG04454.1	1	4.40956e-20	166.49	QTNATLAGIQGSGWAWLVK(1)DK	3	1.3246	1	1.291	0.971
Biological Process	GO:0071450	7	cellular response to oxygen radical	0.0598325	A0A098DGQ1	180	1.451	Up	K	Superoxide dismutase [Cu-Zn] OS=Gibberella zeae (strain PH-1 / ATCC MYA-4620 / FGSC 9075 / NRRL 31084) OX=229533 GN=FGRAMPH1_01T10657 PE=3 SV=1	FGRAMPH1_01T10657	1	4.37931e-18	195.77	GSVTDSLIK(1)LIGPHSVIGR	4	-1.2148	4	1.233	0.85
Biological Process	GO:0071450	7	cellular response to oxygen radical	0.0598325	A0A098DGQ1	144	1.664	Up	K	Superoxide dismutase [Cu-Zn] OS=Gibberella zeae (strain PH-1 / ATCC MYA-4620 / FGSC 9075 / NRRL 31084) OX=229533 GN=FGRAMPH1_01T10657 PE=3 SV=1	FGRAMPH1_01T10657	1	1.64153e-06	80.721	GFHIHTFGDNTNGCTSAGPHFNPHNK(1)THGAPSDETR	5	-0.3403	1	1.356	0.815
Biological Process	GO:0016052	5	carbohydrate catabolic process	0.0443134	V6RLM7	197	1.744	Up	K	Triosephosphate isomerase OS=Gibberella zeae (strain PH-1 / ATCC MYA-4620 / FGSC 9075 / NRRL 31084) OX=229533 GN=FG06702.1 PE=3 SV=1	FG06702.1	1	1.07859e-13	205.31	SISDK(1)VADETR	2	-0.047948	3	1.034	0.593
Biological Process	GO:0016052	5	carbohydrate catabolic process	0.0443134	I1RG54	39	1.482	Up	K	Putative oxidoreductase C2F3.05c OS=Fusarium culmorum OX=5516 GN=FCULG_00011590 PE=4 SV=1	FG02703.1	1	0.000452489	107.06	DQASDVCK(1)K	2	2.7628	1	1.304	0.88
Biological Process	GO:0016052	5	carbohydrate catabolic process	0.0443134	I1RP86	310	1.489	Up	K	Glucose-6-phosphate isomerase OS=Gibberella zeae (strain PH-1 / ATCC MYA-4620 / FGSC 9075 / NRRL 31084) OX=229533 GN=FG05843.1 PE=3 SV=1	FG05843.1	1	5.63267e-06	106.79	FLSGAHAMDK(1)HFR	4	-0.82684	1	1.741	1.169
Biological Process	GO:0016052	5	carbohydrate catabolic process	0.0443134	A0A1C3YM97	363	1.619	Up	K	Phosphotransferase (Fragment) OS=Fusarium sp. FIESC_12 OX=1755127 GN=FIE12Z_6556 PE=3 SV=1	FGRAMPH1_01T10791	1	0.000558338	102.95	SYTSTGK(1)SR	2	-0.28416	1	0.936	0.578
Biological Process	GO:0016052	5	carbohydrate catabolic process	0.0443134	I1RZ78	1024	2.292	Up	K	Dextrin 6-alpha-D-glucosidase OS=Gibberella zeae OX=5518 GN=FGRA07_07398 PE=4 SV=1	FG09704.1	1	0.00399893	80.102	K(1)IPSFLLPR	2	-0.85586	1	1.579	0.689
Biological Process	GO:0016052	5	carbohydrate catabolic process	0.0443134	I1RZ78	1229	1.482	Up	K	Dextrin 6-alpha-D-glucosidase OS=Gibberella zeae OX=5518 GN=FGRA07_07398 PE=4 SV=1	FG09704.1	1	0.0194596	55.676	HATGMK(1)YR	3	-0.49321	1	1.652	1.115
Biological Process	GO:0016052	5	carbohydrate catabolic process	0.0443134	I1RZ78	1129	1.564	Up	K	Dextrin 6-alpha-D-glucosidase OS=Gibberella zeae OX=5518 GN=FGRA07_07398 PE=4 SV=1	FG09704.1	1	2.43328e-10	136.34	FDDAK(1)EHILAFASVLK	4	0.096747	2	1.3	0.831
Biological Process	GO:0016052	5	carbohydrate catabolic process	0.0443134	I1RZ78	311	1.563	Up	K	Dextrin 6-alpha-D-glucosidase OS=Gibberella zeae OX=5518 GN=FGRA07_07398 PE=4 SV=1	FG09704.1	1	0.00092144	121.09	TEVLAK(1)IR	2	-0.68116	1	1.185	0.758
Biological Process	GO:0016052	5	carbohydrate catabolic process	0.0443134	I1R9L9	607	1.338	Up	K	Beta-glucosidase OS=Gibberella zeae (strain PH-1 / ATCC MYA-4620 / FGSC 9075 / NRRL 31084) OX=229533 GN=FG00166.1 PE=3 SV=1	FG00166.1	1	0.000604966	67.645	GDRNDLFLQK(1)GGDALITK	4	-0.27909	1	1.373	1.026
Biological Process	GO:0016052	5	carbohydrate catabolic process	0.0443134	I1S0Z5	347	1.571	Up	K	Mannan endo-1,6-alpha-mannosidase OS=Gibberella zeae (strain PH-1 / ATCC MYA-4620 / FGSC 9075 / NRRL 31084) OX=229533 GN=FG10387.1 PE=3 SV=1	FG10387.1	1	4.43095e-09	119.18	ILPVLEK(1)SAQAAIAQCTGGDTGR	3	-0.53461	1	1.285	0.818
Biological Process	GO:0016052	5	carbohydrate catabolic process	0.0443134	V6RUY9	104	1.596	Up	K	Glucoamylase OS=Gibberella zeae (strain PH-1 / ATCC MYA-4620 / FGSC 9075 / NRRL 31084) OX=229533 GN=FG11326.1 PE=3 SV=1	FG11326.1	1	0.0015005	71.153	K(1)IDEYVSAQAK	3	1.4676	1	1.296	0.812
Biological Process	GO:0016052	5	carbohydrate catabolic process	0.0443134	V6RUY9	99	1.465	Up	K	Glucoamylase OS=Gibberella zeae (strain PH-1 / ATCC MYA-4620 / FGSC 9075 / NRRL 31084) OX=229533 GN=FG11326.1 PE=3 SV=1	FG11326.1	1	1.31457e-05	164.97	FIHGDK(1)SLQR	3	0.084784	1	1.248	0.852
Biological Process	GO:0016052	5	carbohydrate catabolic process	0.0443134	V6RUY9	549	1.372	Up	K	Glucoamylase OS=Gibberella zeae (strain PH-1 / ATCC MYA-4620 / FGSC 9075 / NRRL 31084) OX=229533 GN=FG11326.1 PE=3 SV=1	FG11326.1	1	8.19588e-11	161.91	K(1)TSSGEVTWLSDPNNR	3	0.38615	2	1.216	0.886
Biological Process	GO:0016052	5	carbohydrate catabolic process	0.0443134	V6RUY9	393	1.478	Up	K	Glucoamylase OS=Gibberella zeae (strain PH-1 / ATCC MYA-4620 / FGSC 9075 / NRRL 31084) OX=229533 GN=FG11326.1 PE=3 SV=1	FG11326.1	1	0.00364853	92.538	GTYSK(1)NSK	2	-0.86023	2	1.27	0.859
Biological Process	GO:0016052	5	carbohydrate catabolic process	0.0443134	V6RUY9	36	1.393	Up	K	Glucoamylase OS=Gibberella zeae (strain PH-1 / ATCC MYA-4620 / FGSC 9075 / NRRL 31084) OX=229533 GN=FG11326.1 PE=3 SV=1	FG11326.1	1	1.47203e-05	109	FIDK(1)QADVSIK	2	0.77816	2	1.173	0.842
Biological Process	GO:0016052	5	carbohydrate catabolic process	0.0443134	V6RUY9	230	1.309	Up	K	Glucoamylase OS=Gibberella zeae (strain PH-1 / ATCC MYA-4620 / FGSC 9075 / NRRL 31084) OX=229533 GN=FG11326.1 PE=3 SV=1	FG11326.1	1	4.96432e-06	144.1	TLVEGAALAK(1)K	2	-0.039635	2	1.14	0.871
Biological Process	GO:0016052	5	carbohydrate catabolic process	0.0443134	V6RUY9	388	1.368	Up	K	Glucoamylase OS=Gibberella zeae (strain PH-1 / ATCC MYA-4620 / FGSC 9075 / NRRL 31084) OX=229533 GN=FG11326.1 PE=3 SV=1	FG11326.1	1	0.00776476	79.201	ISK(1)GTYSK	2	0.2022	1	1.155	0.844
Biological Process	GO:0016052	5	carbohydrate catabolic process	0.0443134	V6RUY9	187	1.545	Up	K	Glucoamylase OS=Gibberella zeae (strain PH-1 / ATCC MYA-4620 / FGSC 9075 / NRRL 31084) OX=229533 GN=FG11326.1 PE=3 SV=1	FG11326.1	1	3.47948e-08	122.64	VWPVIEK(1)DLAYTTK	3	-1.4971	1	1.256	0.813
Biological Process	GO:0016052	5	carbohydrate catabolic process	0.0443134	V6RUY9	54	1.454	Up	K	Glucoamylase OS=Gibberella zeae (strain PH-1 / ATCC MYA-4620 / FGSC 9075 / NRRL 31084) OX=229533 GN=FG11326.1 PE=3 SV=1	FG11326.1	1	6.89673e-06	108.9	GVLANIGADGK(1)R	3	0.092962	1	1.179	0.811
Biological Process	GO:0016052	5	carbohydrate catabolic process	0.0443134	A0A098E4T8	143	1.445	Up	K	2,3-bisphosphoglycerate-independent phosphoglycerate mutase OS=Gibberella zeae OX=5518 GN=FGRA07_06162 PE=3 SV=1	FG06055.1	1	0.000578413	102.52	AAK(1)EYGVPK	3	0.84448	3	1.347	0.932
Biological Process	GO:0016052	5	carbohydrate catabolic process	0.0443134	I1RF48	819	1.825	Up	K	Exo-beta-D-glucosaminidase OS=Fusarium culmorum OX=5516 GN=FCULG_00005111 PE=4 SV=1	FG02314.1	1	0.0233488	59.931	TAGK(1)WNIR	2	1.4012	1	1.427	0.782
Biological Process	GO:0016052	5	carbohydrate catabolic process	0.0443134	A0A1C3YK33	123	4.058	Up	K	Glucoamylase OS=Gibberella zeae (strain PH-1 / ATCC MYA-4620 / FGSC 9075 / NRRL 31084) OX=229533 GN=FGRAMPH1_01T19927 PE=3 SV=1	FGRAMPH1_01T19927	1	0.000736165	75.088	DAALVFK(1)YVIDR	3	-0.075626	1	2.845	0.701
Biological Process	GO:0016052	5	carbohydrate catabolic process	0.0443134	A0A1C3YK33	635	1.545	Up	K	Glucoamylase OS=Gibberella zeae (strain PH-1 / ATCC MYA-4620 / FGSC 9075 / NRRL 31084) OX=229533 GN=FGRAMPH1_01T19927 PE=3 SV=1	FGRAMPH1_01T19927	1	0.00341028	81.625	K(1)DGSVTWEK	2	2.4022	1	1.315	0.851
Biological Process	GO:0016052	5	carbohydrate catabolic process	0.0443134	A0A1C3YHP2	417	1.462	Up	K	Phosphotransferase OS=Gibberella zeae (strain PH-1 / ATCC MYA-4620 / FGSC 9075 / NRRL 31084) OX=229533 GN=FGRAMPH1_01T01281 PE=3 SV=1	FGRAMPH1_01T01281	1	0.00181527	104.21	YPHFK(1)ER	3	0.26298	2	1.228	0.84
Biological Process	GO:0016052	5	carbohydrate catabolic process	0.0443134	A0A098DVZ4	265	1.368	Up	K	Glyceraldehyde-3-phosphate dehydrogenase OS=Gibberella zeae (strain PH-1 / ATCC MYA-4620 / FGSC 9075 / NRRL 31084) OX=229533 GN=FGRAMPH1_01T19883 PE=3 SV=1	FGRAMPH1_01T19883	1	1.44447e-25	204.18	VINDK(1)FGIVEGLMTTVHSYTATQK	3	2.3883	9	1.196	0.874
Biological Process	GO:0000305	6	response to oxygen radical	0.0598325	I1RBF3	291	1.363	Up	K	Thioredoxin reductase OS=Gibberella zeae (strain PH-1 / ATCC MYA-4620 / FGSC 9075 / NRRL 31084) OX=229533 GN=FG00871.1 PE=3 SV=1	FG00871.1	1	6.5e-24	189.11	TIPGTTYTNVEGVFAAGDVQDK(1)R	2	0.14054	4	1.358	0.996
Biological Process	GO:0000305	6	response to oxygen radical	0.0598325	I1RKP1	165	1.33	Up	K	Superoxide dismutase OS=Gibberella zeae (strain PH-1 / ATCC MYA-4620 / FGSC 9075 / NRRL 31084) OX=229533 GN=FG04454.1 PE=3 SV=1	FG04454.1	1	4.40956e-20	166.49	QTNATLAGIQGSGWAWLVK(1)DK	3	1.3246	1	1.291	0.971
Biological Process	GO:0000305	6	response to oxygen radical	0.0598325	A0A098DGQ1	180	1.451	Up	K	Superoxide dismutase [Cu-Zn] OS=Gibberella zeae (strain PH-1 / ATCC MYA-4620 / FGSC 9075 / NRRL 31084) OX=229533 GN=FGRAMPH1_01T10657 PE=3 SV=1	FGRAMPH1_01T10657	1	4.37931e-18	195.77	GSVTDSLIK(1)LIGPHSVIGR	4	-1.2148	4	1.233	0.85
Biological Process	GO:0000305	6	response to oxygen radical	0.0598325	A0A098DGQ1	144	1.664	Up	K	Superoxide dismutase [Cu-Zn] OS=Gibberella zeae (strain PH-1 / ATCC MYA-4620 / FGSC 9075 / NRRL 31084) OX=229533 GN=FGRAMPH1_01T10657 PE=3 SV=1	FGRAMPH1_01T10657	1	1.64153e-06	80.721	GFHIHTFGDNTNGCTSAGPHFNPHNK(1)THGAPSDETR	5	-0.3403	1	1.356	0.815
Biological Process	GO:0046434	6	organophosphate catabolic process	0.169428	A0A0E0S5J3	101	1.375	Up	K	Lysophospholipase OS=Gibberella zeae (strain PH-1 / ATCC MYA-4620 / FGSC 9075 / NRRL 31084) OX=229533 GN=FG03875.1 PE=3 SV=1	FG03875.1	1	0.00109023	69.03	ISGFDAK(1)TWIEK	3	0.81566	2	1.101	0.801
Biological Process	GO:0046434	6	organophosphate catabolic process	0.169428	I1REI0	483	1.383	Up	K	5'-nucleotidase OS=Fusarium culmorum OX=5516 GN=FCULG_00004847 PE=3 SV=1	FG02069.1	1	0.0119274	72.138	SFEDK(1)TK	2	-1.9141	3	1.253	0.906
Biological Process	GO:0046434	6	organophosphate catabolic process	0.169428	I1REI0	474	1.313	Up	K	5'-nucleotidase OS=Fusarium culmorum OX=5516 GN=FCULG_00004847 PE=3 SV=1	FG02069.1	1	0.000441662	105.46	LVSLK(1)LDDK	3	0.14019	4	1.217	0.927
Biological Process	GO:0046434	6	organophosphate catabolic process	0.169428	I1REI0	478	1.305	Up	K	5'-nucleotidase OS=Fusarium culmorum OX=5516 GN=FCULG_00004847 PE=3 SV=1	FG02069.1	1	0.00013957	112.94	LDDK(1)SFEDK	2	-0.17987	3	1.236	0.947
Biological Process	GO:0046434	6	organophosphate catabolic process	0.169428	I1RRB5	36	1.372	Up	K	3, 5-cyclic-nucleotide phosphodiesterase OS=Fusarium sporotrichioides OX=5514 GN=FSPOR_639 PE=4 SV=1	FG06633.1	1	0.011332	62.546	SVGAK(1)WHR	3	0.12767	1	1.575	1.148
Biological Process	GO:1900035	8	negative regulation of cellular response to heat	0.153307	I1RBC4	596	1.334	Up	K	Heat shock protein 70 OS=Gibberella zeae OX=5518 GN=FGRA07_00984 PE=3 SV=1	FG00838.1	1	1.82875e-08	175.88	EEYEEHQK(1)ELEGK	3	-0.10833	3	1.279	0.959
Biological Process	GO:1900035	8	negative regulation of cellular response to heat	0.153307	I1RBC4	506	1.309	Up	K	Heat shock protein 70 OS=Gibberella zeae OX=5518 GN=FGRA07_00984 PE=3 SV=1	FG00838.1	1	0.000161678	153.97	IVITNDK(1)GR	2	0.47445	3	0.95	0.726
Biological Process	GO:1900035	8	negative regulation of cellular response to heat	0.153307	I1RBC4	523	1.414	Up	K	Heat shock protein 70 OS=Gibberella zeae OX=5518 GN=FGRA07_00984 PE=3 SV=1	FG00838.1	0.999745	1.84391e-13	135.09	MLNDAEK(1)YKEEDEAEGKR	4	-0.83102	8	1.254	0.887
Biological Process	GO:1900035	8	negative regulation of cellular response to heat	0.153307	I1RBC4	323	1.806	Up	K	Heat shock protein 70 OS=Gibberella zeae OX=5518 GN=FGRA07_00984 PE=3 SV=1	FG00838.1	1	0.000367388	107.06	VLTDAK(1)IDK	2	-0.41802	4	1.515	0.839
Biological Process	GO:1900035	8	negative regulation of cellular response to heat	0.153307	I1RBC4	496	1.304	Up	K	Heat shock protein 70 OS=Gibberella zeae OX=5518 GN=FGRA07_00984 PE=3 SV=1	FG00838.1	1	0.00609282	86.67	GTGK(1)SNK	2	-0.22804	1	0.919	0.705
Biological Process	GO:1900035	8	negative regulation of cellular response to heat	0.153307	I1RBC4	249	2.304	Up	K	Heat shock protein 70 OS=Gibberella zeae OX=5518 GN=FGRA07_00984 PE=3 SV=1	FG00838.1	1	0.000316161	101.38	K(1)DLSTNVR	2	1.2248	3	1.843	0.8
Biological Process	GO:1900035	8	negative regulation of cellular response to heat	0.153307	I1RBC4	110	1.711	Up	K	Heat shock protein 70 OS=Gibberella zeae OX=5518 GN=FGRA07_00984 PE=3 SV=1	FG00838.1	1	6.98157e-10	143.97	K(1)TFTPEEISAMILTK	3	0.24412	1	1.179	0.689
Biological Process	GO:1900035	8	negative regulation of cellular response to heat	0.153307	I1RRT6	219	2.045	Up	K	DNAj like subfamily a member 2 OS=Fusarium sporotrichioides OX=5514 GN=FSPOR_9531 PE=3 SV=1	FG06825.1	1	0.00492361	63.32	K(1)VLHVHVDK	4	-0.88014	1	1.266	0.619
Biological Process	GO:0072593	4	reactive oxygen species metabolic process	0.0367721	I1RGU6	261	2.196	Up	K	Catalase-peroxidase OS=Gibberella zeae (strain PH-1 / ATCC MYA-4620 / FGSC 9075 / NRRL 31084) OX=229533 GN=FG02974.1 PE=3 SV=1	FG02974.1	1	6.20986e-05	83.395	GTTKPGATDSDQTEHK(1)DIHNR	5	0.14754	1	1.533	0.698
Biological Process	GO:0072593	4	reactive oxygen species metabolic process	0.0367721	I1RBF3	291	1.363	Up	K	Thioredoxin reductase OS=Gibberella zeae (strain PH-1 / ATCC MYA-4620 / FGSC 9075 / NRRL 31084) OX=229533 GN=FG00871.1 PE=3 SV=1	FG00871.1	1	6.5e-24	189.11	TIPGTTYTNVEGVFAAGDVQDK(1)R	2	0.14054	4	1.358	0.996
Biological Process	GO:0072593	4	reactive oxygen species metabolic process	0.0367721	I1RKP1	165	1.33	Up	K	Superoxide dismutase OS=Gibberella zeae (strain PH-1 / ATCC MYA-4620 / FGSC 9075 / NRRL 31084) OX=229533 GN=FG04454.1 PE=3 SV=1	FG04454.1	1	4.40956e-20	166.49	QTNATLAGIQGSGWAWLVK(1)DK	3	1.3246	1	1.291	0.971
Biological Process	GO:0072593	4	reactive oxygen species metabolic process	0.0367721	A0A098DGQ1	180	1.451	Up	K	Superoxide dismutase [Cu-Zn] OS=Gibberella zeae (strain PH-1 / ATCC MYA-4620 / FGSC 9075 / NRRL 31084) OX=229533 GN=FGRAMPH1_01T10657 PE=3 SV=1	FGRAMPH1_01T10657	1	4.37931e-18	195.77	GSVTDSLIK(1)LIGPHSVIGR	4	-1.2148	4	1.233	0.85
Biological Process	GO:0072593	4	reactive oxygen species metabolic process	0.0367721	A0A098DGQ1	144	1.664	Up	K	Superoxide dismutase [Cu-Zn] OS=Gibberella zeae (strain PH-1 / ATCC MYA-4620 / FGSC 9075 / NRRL 31084) OX=229533 GN=FGRAMPH1_01T10657 PE=3 SV=1	FGRAMPH1_01T10657	1	1.64153e-06	80.721	GFHIHTFGDNTNGCTSAGPHFNPHNK(1)THGAPSDETR	5	-0.3403	1	1.356	0.815
Biological Process	GO:0072593	4	reactive oxygen species metabolic process	0.0367721	A0A098DJU9	564	1.419	Up	K	Catalase-peroxidase OS=Gibberella zeae (strain PH-1 / ATCC MYA-4620 / FGSC 9075 / NRRL 31084) OX=229533 GN=FG03850.1 PE=3 SV=1	FG03850.1	1	0.000459627	107.03	EFNAK(1)SGSK	2	-0.071118	4	1.266	0.892
Biological Process	GO:0072593	4	reactive oxygen species metabolic process	0.0367721	A0A098DJU9	512	1.322	Up	K	Catalase-peroxidase OS=Gibberella zeae (strain PH-1 / ATCC MYA-4620 / FGSC 9075 / NRRL 31084) OX=229533 GN=FG03850.1 PE=3 SV=1	FG03850.1	1	5.80289e-07	134.18	LVSTAWK(1)SASTFR	3	-0.1125	1	1.297	0.981
Biological Process	GO:0072593	4	reactive oxygen species metabolic process	0.0367721	A0A098DJU9	594	1.479	Up	K	Catalase-peroxidase OS=Gibberella zeae (strain PH-1 / ATCC MYA-4620 / FGSC 9075 / NRRL 31084) OX=229533 GN=FG03850.1 PE=3 SV=1	FG03850.1	1	7.33126e-07	107.82	DAGLK(1)DVVVPFTPGR	3	-1.3624	3	1.287	0.87
Biological Process	GO:0072593	4	reactive oxygen species metabolic process	0.0367721	A0A098DJU9	555	1.429	Up	K	Catalase-peroxidase OS=Gibberella zeae (strain PH-1 / ATCC MYA-4620 / FGSC 9075 / NRRL 31084) OX=229533 GN=FG03850.1 PE=3 SV=1	FG03850.1	1	0.000834674	77.062	QVLSALK(1)SVQK	3	0.33753	1	1.24	0.868
Biological Process	GO:0072593	4	reactive oxygen species metabolic process	0.0367721	A0A098DJU9	316	1.564	Up	K	Catalase-peroxidase OS=Gibberella zeae (strain PH-1 / ATCC MYA-4620 / FGSC 9075 / NRRL 31084) OX=229533 GN=FG03850.1 PE=3 SV=1	FG03850.1	1	5.94748e-10	118.42	THGAVPGK(1)NIGPEPEAADLGEMGLGWHNR	4	-0.62057	2	1.395	0.892
Biological Process	GO:0072593	4	reactive oxygen species metabolic process	0.0367721	A0A098DJU9	447	1.477	Up	K	Catalase-peroxidase OS=Gibberella zeae (strain PH-1 / ATCC MYA-4620 / FGSC 9075 / NRRL 31084) OX=229533 GN=FG03850.1 PE=3 SV=1	FG03850.1	1	0.00113894	102.71	AWYK(1)LLHR	2	1.6359	3	1.357	0.919
Biological Process	GO:0072593	4	reactive oxygen species metabolic process	0.0367721	A0A098DJU9	166	1.472	Up	K	Catalase-peroxidase OS=Gibberella zeae (strain PH-1 / ATCC MYA-4620 / FGSC 9075 / NRRL 31084) OX=229533 GN=FG03850.1 PE=3 SV=1	FG03850.1	1	2.50767e-09	117	FAPLNSWPDNQNLDK(1)AR	3	1.3833	1	1.337	0.908
Biological Process	GO:0072593	4	reactive oxygen species metabolic process	0.0367721	A0A098DJU9	545	1.312	Up	K	Catalase-peroxidase OS=Gibberella zeae (strain PH-1 / ATCC MYA-4620 / FGSC 9075 / NRRL 31084) OX=229533 GN=FG03850.1 PE=3 SV=1	FG03850.1	1	6.86867e-06	91.401	IALEPQVNWASNNPK(1)QLK	3	-0.5428	1	1.26	0.96
Biological Process	GO:0072593	4	reactive oxygen species metabolic process	0.0367721	A0A098DJU9	764	1.46	Up	K	Catalase-peroxidase OS=Gibberella zeae (strain PH-1 / ATCC MYA-4620 / FGSC 9075 / NRRL 31084) OX=229533 GN=FG03850.1 PE=3 SV=1	FG03850.1	1	6.17413e-06	97.273	DFIAAWTK(1)VMNLDR	3	-0.92377	2	1.402	0.96
Biological Process	GO:0072593	4	reactive oxygen species metabolic process	0.0367721	A0A098DJU9	683	1.522	Up	K	Catalase-peroxidase OS=Gibberella zeae (strain PH-1 / ATCC MYA-4620 / FGSC 9075 / NRRL 31084) OX=229533 GN=FG03850.1 PE=3 SV=1	FG03850.1	1	6.27238e-09	111.77	K(1)GQLTNDFFVNLLSPAYK	4	-0.55643	2	1.304	0.857
Biological Process	GO:0072593	4	reactive oxygen species metabolic process	0.0367721	A0A098DJU9	175	1.509	Up	K	Catalase-peroxidase OS=Gibberella zeae (strain PH-1 / ATCC MYA-4620 / FGSC 9075 / NRRL 31084) OX=229533 GN=FG03850.1 PE=3 SV=1	FG03850.1	1	0.0030901	84.244	LIWPIK(1)QK	3	-1.1877	1	1.201	0.796
Biological Process	GO:0006637	6	acyl-CoA metabolic process	0.303141	I1RA13	444	1.748	Up	K	Acetyl-coenzyme A synthetase OS=Gibberella zeae (strain PH-1 / ATCC MYA-4620 / FGSC 9075 / NRRL 31084) OX=229533 GN=FG00330.1 PE=3 SV=1	FG00330.1	1	0.00482457	84.699	GK(1)FAHLR	3	-0.29551	1	1.243	0.711
Biological Process	GO:0006637	6	acyl-CoA metabolic process	0.303141	I1RN88	287	1.434	Up	K	Pyruvate dehydrogenase E1 component subunit alpha OS=Gibberella zeae (strain PH-1 / ATCC MYA-4620 / FGSC 9075 / NRRL 31084) OX=229533 GN=FG05454.1 PE=4 SV=1	FG05454.1	1	0.000188061	127.56	YGK(1)EYTAADK	2	0.23099	1	1.349	0.941
Biological Process	GO:0006637	6	acyl-CoA metabolic process	0.303141	I1S130	176	1.395	Up	K	Diphosphomevalonate decarboxylase OS=Gibberella zeae (strain PH-1 / ATCC MYA-4620 / FGSC 9075 / NRRL 31084) OX=229533 GN=FG10424.1 PE=3 SV=1	FG10424.1	1	0.000189033	90.412	MGEK(1)EDGSDSK	2	0.96585	3	1.297	0.93
Biological Process	GO:0042558	5	pteridine-containing compound metabolic process	0.340257	I1RP97	169	1.371	Up	K	Gtp cyclohydrolase i OS=Fusarium langsethiae OX=179993 GN=FLAG1_01163 PE=3 SV=1	FG05854.1	1	0.00323837	65.278	YAK(1)ALLFLTK	3	-0.91202	1	1.274	0.929
Biological Process	GO:0042558	5	pteridine-containing compound metabolic process	0.340257	I1RSK5	280	1.311	Up	K	Methylenetetrahydrofolate reductase OS=Gibberella zeae (strain PH-1 / ATCC MYA-4620 / FGSC 9075 / NRRL 31084) OX=229533 GN=FG07127.1 PE=3 SV=1	FG07127.1	1	0.00479617	58.32	MVGVDIVNELIDK(1)IK	3	0.57997	1	1.042	0.795
Biological Process	GO:1901701	5	cellular response to oxygen-containing compound	0.0598325	I1RBF3	291	1.363	Up	K	Thioredoxin reductase OS=Gibberella zeae (strain PH-1 / ATCC MYA-4620 / FGSC 9075 / NRRL 31084) OX=229533 GN=FG00871.1 PE=3 SV=1	FG00871.1	1	6.5e-24	189.11	TIPGTTYTNVEGVFAAGDVQDK(1)R	2	0.14054	4	1.358	0.996
Biological Process	GO:1901701	5	cellular response to oxygen-containing compound	0.0598325	I1RKP1	165	1.33	Up	K	Superoxide dismutase OS=Gibberella zeae (strain PH-1 / ATCC MYA-4620 / FGSC 9075 / NRRL 31084) OX=229533 GN=FG04454.1 PE=3 SV=1	FG04454.1	1	4.40956e-20	166.49	QTNATLAGIQGSGWAWLVK(1)DK	3	1.3246	1	1.291	0.971
Biological Process	GO:1901701	5	cellular response to oxygen-containing compound	0.0598325	A0A098DGQ1	180	1.451	Up	K	Superoxide dismutase [Cu-Zn] OS=Gibberella zeae (strain PH-1 / ATCC MYA-4620 / FGSC 9075 / NRRL 31084) OX=229533 GN=FGRAMPH1_01T10657 PE=3 SV=1	FGRAMPH1_01T10657	1	4.37931e-18	195.77	GSVTDSLIK(1)LIGPHSVIGR	4	-1.2148	4	1.233	0.85
Biological Process	GO:1901701	5	cellular response to oxygen-containing compound	0.0598325	A0A098DGQ1	144	1.664	Up	K	Superoxide dismutase [Cu-Zn] OS=Gibberella zeae (strain PH-1 / ATCC MYA-4620 / FGSC 9075 / NRRL 31084) OX=229533 GN=FGRAMPH1_01T10657 PE=3 SV=1	FGRAMPH1_01T10657	1	1.64153e-06	80.721	GFHIHTFGDNTNGCTSAGPHFNPHNK(1)THGAPSDETR	5	-0.3403	1	1.356	0.815
Biological Process	GO:0044089	5	positive regulation of cellular component biogenesis	0.303141	I1RSD7	304	1.749	Up	K	Arp2/3 complex 34 kDa subunit OS=Gibberella zeae (strain PH-1 / ATCC MYA-4620 / FGSC 9075 / NRRL 31084) OX=229533 GN=FGRAMPH1_01T23845 PE=3 SV=1	FGRAMPH1_01T23845	1	0.000276883	101.71	ARPENEEK(1)ER	3	-1.0474	2	1.291	0.738
Biological Process	GO:0044089	5	positive regulation of cellular component biogenesis	0.303141	I1RSD7	276	3.04	Up	K	Arp2/3 complex 34 kDa subunit OS=Gibberella zeae (strain PH-1 / ATCC MYA-4620 / FGSC 9075 / NRRL 31084) OX=229533 GN=FGRAMPH1_01T23845 PE=3 SV=1	FGRAMPH1_01T23845	1	0.0233519	55.806	ASK(1)AYIHSR	2	3.9622	1	1.529	0.503
Biological Process	GO:0044089	5	positive regulation of cellular component biogenesis	0.303141	Q4IJU0	452	1.33	Up	K	FACT complex subunit POB3 OS=Gibberella zeae (strain PH-1 / ATCC MYA-4620 / FGSC 9075 / NRRL 31084) OX=229533 GN=POB3 PE=3 SV=1	POB3	1	0.00101944	74.611	EDLK(1)ALESFFK	3	-0.6175	1	1.212	0.911
Biological Process	GO:0044089	5	positive regulation of cellular component biogenesis	0.303141	I1S270	266	1.547	Up	K	Actin 3 OS=Fusarium langsethiae OX=179993 GN=FLAG1_10227 PE=3 SV=1	FG10856.1	1	0.0282409	53.597	EFSK(1)YDQDR	2	-0.50203	1	1.423	0.92
Biological Process	GO:0030832	9	regulation of actin filament length	0.169428	I1RSD7	304	1.749	Up	K	Arp2/3 complex 34 kDa subunit OS=Gibberella zeae (strain PH-1 / ATCC MYA-4620 / FGSC 9075 / NRRL 31084) OX=229533 GN=FGRAMPH1_01T23845 PE=3 SV=1	FGRAMPH1_01T23845	1	0.000276883	101.71	ARPENEEK(1)ER	3	-1.0474	2	1.291	0.738
Biological Process	GO:0030832	9	regulation of actin filament length	0.169428	I1RSD7	276	3.04	Up	K	Arp2/3 complex 34 kDa subunit OS=Gibberella zeae (strain PH-1 / ATCC MYA-4620 / FGSC 9075 / NRRL 31084) OX=229533 GN=FGRAMPH1_01T23845 PE=3 SV=1	FGRAMPH1_01T23845	1	0.0233519	55.806	ASK(1)AYIHSR	2	3.9622	1	1.529	0.503
Biological Process	GO:0030832	9	regulation of actin filament length	0.169428	I1RZL3	264	1.483	Up	K	Fimbrin OS=Fusarium culmorum OX=5516 GN=FCULG_00009862 PE=4 SV=1	FG09862.1	1	0.000301688	77.662	RGLLGK(1)IDIK	3	-0.42941	2	1.372	0.925
Biological Process	GO:0030832	9	regulation of actin filament length	0.169428	I1S270	266	1.547	Up	K	Actin 3 OS=Fusarium langsethiae OX=179993 GN=FLAG1_10227 PE=3 SV=1	FG10856.1	1	0.0282409	53.597	EFSK(1)YDQDR	2	-0.50203	1	1.423	0.92
Biological Process	GO:0042180	5	cellular ketone metabolic process	0.153307	I1RJU9	149	1.413	Up	K	Kynureninase OS=Gibberella zeae (strain PH-1 / ATCC MYA-4620 / FGSC 9075 / NRRL 31084) OX=229533 GN=FG04131.1 PE=3 SV=1	FG04131.1	1	0.0140513	68.383	HK(1)IILER	3	0.072547	1	1.221	0.864
Biological Process	GO:0042180	5	cellular ketone metabolic process	0.153307	I1RYM5	324	1.342	Up	K	Lactoylglutathione lyase OS=Fusarium culmorum OX=5516 GN=FCULG_00010272 PE=4 SV=1	FGRAMPH1_01T26981	1	4.88584e-06	114.24	RFEDMDVSWK(1)K	3	-1.864	2	1.194	0.89
Biological Process	GO:0042180	5	cellular ketone metabolic process	0.153307	I1RYM5	64	1.444	Up	K	Lactoylglutathione lyase OS=Fusarium culmorum OX=5516 GN=FCULG_00010272 PE=4 SV=1	FGRAMPH1_01T26981	1	2.77893e-08	118.19	ASTK(1)FYEFLGMSLVK	3	-0.73125	2	1.275	0.883
Biological Process	GO:0042180	5	cellular ketone metabolic process	0.153307	I1RYM5	125	1.311	Up	K	Lactoylglutathione lyase OS=Fusarium culmorum OX=5516 GN=FCULG_00010272 PE=4 SV=1	FGRAMPH1_01T26981	1	4.26383e-07	89.659	QGLIELTHNYGTENDPEYK(1)VNNGNQDPHR	4	1.2696	1	1.261	0.962
Biological Process	GO:0001678	8	cellular glucose homeostasis	0.153307	A0A1C3YM97	363	1.619	Up	K	Phosphotransferase (Fragment) OS=Fusarium sp. FIESC_12 OX=1755127 GN=FIE12Z_6556 PE=3 SV=1	FGRAMPH1_01T10791	1	0.000558338	102.95	SYTSTGK(1)SR	2	-0.28416	1	0.936	0.578
Biological Process	GO:0001678	8	cellular glucose homeostasis	0.153307	A0A1C3YHP2	417	1.462	Up	K	Phosphotransferase OS=Gibberella zeae (strain PH-1 / ATCC MYA-4620 / FGSC 9075 / NRRL 31084) OX=229533 GN=FGRAMPH1_01T01281 PE=3 SV=1	FGRAMPH1_01T01281	1	0.00181527	104.21	YPHFK(1)ER	3	0.26298	2	1.228	0.84
Biological Process	GO:0006790	4	sulfur compound metabolic process	0.0476929	I1RMJ3	271	1.514	Up	K	Glutathione reductase OS=Gibberella zeae (strain PH-1 / ATCC MYA-4620 / FGSC 9075 / NRRL 31084) OX=229533 GN=FG05183.1 PE=3 SV=1	FG05183.1	1	0.0114182	73.039	LGVK(1)LHK	3	-0.38887	1	1.255	0.829
Biological Process	GO:0006790	4	sulfur compound metabolic process	0.0476929	I1RMJ3	77	1.334	Up	K	Glutathione reductase OS=Gibberella zeae (strain PH-1 / ATCC MYA-4620 / FGSC 9075 / NRRL 31084) OX=229533 GN=FG05183.1 PE=3 SV=1	FG05183.1	1	0.00367359	92.051	ATIVENK(1)R	2	0.24421	1	1.209	0.906
Biological Process	GO:0006790	4	sulfur compound metabolic process	0.0476929	I1RMJ3	419	1.478	Up	K	Glutathione reductase OS=Gibberella zeae (strain PH-1 / ATCC MYA-4620 / FGSC 9075 / NRRL 31084) OX=229533 GN=FG05183.1 PE=3 SV=1	FG05183.1	1	0.003764	88.029	YGK(1)DNIK	3	2.2391	1	1.453	0.983
Biological Process	GO:0006790	4	sulfur compound metabolic process	0.0476929	I1RMJ3	283	1.453	Up	K	Glutathione reductase OS=Gibberella zeae (strain PH-1 / ATCC MYA-4620 / FGSC 9075 / NRRL 31084) OX=229533 GN=FG05183.1 PE=3 SV=1	FG05183.1	1	0.00971751	79.148	IEK(1)DSNGK	2	-2.4804	1	1.412	0.972
Biological Process	GO:0006790	4	sulfur compound metabolic process	0.0476929	I1S130	176	1.395	Up	K	Diphosphomevalonate decarboxylase OS=Gibberella zeae (strain PH-1 / ATCC MYA-4620 / FGSC 9075 / NRRL 31084) OX=229533 GN=FG10424.1 PE=3 SV=1	FG10424.1	1	0.000189033	90.412	MGEK(1)EDGSDSK	2	0.96585	3	1.297	0.93
Biological Process	GO:0006790	4	sulfur compound metabolic process	0.0476929	I1S273	511	1.382	Up	K	Gamma-glutamyltransferase OS=Fusarium culmorum OX=5516 GN=FCULG_00010819 PE=4 SV=1	FG10859.1	1	5.51235e-06	91.812	VHNQLMPNTLLVEK(1)K	3	-0.43326	3	1.392	1.007
Biological Process	GO:0006790	4	sulfur compound metabolic process	0.0476929	I1RSK5	280	1.311	Up	K	Methylenetetrahydrofolate reductase OS=Gibberella zeae (strain PH-1 / ATCC MYA-4620 / FGSC 9075 / NRRL 31084) OX=229533 GN=FG07127.1 PE=3 SV=1	FG07127.1	1	0.00479617	58.32	MVGVDIVNELIDK(1)IK	3	0.57997	1	1.042	0.795
Biological Process	GO:0006790	4	sulfur compound metabolic process	0.0476929	A0A098DS79	170	1.813	Up	K	Gamma-glutamyltransferase OS=Fusarium langsethiae OX=179993 GN=FLAG1_05016 PE=4 SV=1	FG09141.1	1	1.73019e-13	133.96	YGSLPWSQLVQPAIK(1)VAR	3	0.95006	1	1.336	0.737
Biological Process	GO:0006790	4	sulfur compound metabolic process	0.0476929	A0A098DS79	474	1.492	Up	K	Gamma-glutamyltransferase OS=Fusarium langsethiae OX=179993 GN=FLAG1_05016 PE=4 SV=1	FG09141.1	1	1.99786e-35	211.14	RPLSSISTTIVEDADGK(1)VSLVTGSAGGSR	4	1.7354	3	1.386	0.929
Biological Process	GO:0006790	4	sulfur compound metabolic process	0.0476929	A0A098DS79	376	1.411	Up	K	Gamma-glutamyltransferase OS=Fusarium langsethiae OX=179993 GN=FLAG1_05016 PE=4 SV=1	FG09141.1	1	0.00017323	124.42	ALALK(1)DYDPK	2	0.86973	3	1.359	0.963
Biological Process	GO:0006790	4	sulfur compound metabolic process	0.0476929	A0A098DS79	259	1.423	Up	K	Gamma-glutamyltransferase OS=Fusarium langsethiae OX=179993 GN=FLAG1_05016 PE=4 SV=1	FG09141.1	1	0.00122392	73.927	EK(1)GIMTMDDLK	3	1.3208	7	1.275	0.896
Biological Process	GO:0006790	4	sulfur compound metabolic process	0.0476929	A0A098DS79	138	1.871	Up	K	Gamma-glutamyltransferase OS=Fusarium langsethiae OX=179993 GN=FLAG1_05016 PE=4 SV=1	FG09141.1	1	1.35298e-05	89.831	NNVNESISGGK(1)ASGVPGELR	3	-0.2038	1	1.641	0.877
Biological Process	GO:0006790	4	sulfur compound metabolic process	0.0476929	I1RYM5	324	1.342	Up	K	Lactoylglutathione lyase OS=Fusarium culmorum OX=5516 GN=FCULG_00010272 PE=4 SV=1	FGRAMPH1_01T26981	1	4.88584e-06	114.24	RFEDMDVSWK(1)K	3	-1.864	2	1.194	0.89
Biological Process	GO:0006790	4	sulfur compound metabolic process	0.0476929	I1RYM5	64	1.444	Up	K	Lactoylglutathione lyase OS=Fusarium culmorum OX=5516 GN=FCULG_00010272 PE=4 SV=1	FGRAMPH1_01T26981	1	2.77893e-08	118.19	ASTK(1)FYEFLGMSLVK	3	-0.73125	2	1.275	0.883
Biological Process	GO:0006790	4	sulfur compound metabolic process	0.0476929	I1RYM5	125	1.311	Up	K	Lactoylglutathione lyase OS=Fusarium culmorum OX=5516 GN=FCULG_00010272 PE=4 SV=1	FGRAMPH1_01T26981	1	4.26383e-07	89.659	QGLIELTHNYGTENDPEYK(1)VNNGNQDPHR	4	1.2696	1	1.261	0.962
Biological Process	GO:0006790	4	sulfur compound metabolic process	0.0476929	I1RA13	444	1.748	Up	K	Acetyl-coenzyme A synthetase OS=Gibberella zeae (strain PH-1 / ATCC MYA-4620 / FGSC 9075 / NRRL 31084) OX=229533 GN=FG00330.1 PE=3 SV=1	FG00330.1	1	0.00482457	84.699	GK(1)FAHLR	3	-0.29551	1	1.243	0.711
Biological Process	GO:0006790	4	sulfur compound metabolic process	0.0476929	I1S0H5	808	1.458	Up	K	5-oxoprolinase OS=Gibberella zeae OX=5518 GN=FGRA07_06586 PE=4 SV=1	FG10203.1	1	0.000738574	86.114	TSVSTNVK(1)ER	2	1.6861	1	1.36	0.933
Biological Process	GO:0006790	4	sulfur compound metabolic process	0.0476929	I1S241	147	1.573	Up	K	5-methyltetrahydropteroyltriglutamate-homocysteine methyltransferase OS=Gibberella zeae OX=5518 GN=FGRA07_07887 PE=3 SV=1	FG10825.1	1	0.000235401	110.39	AVADFK(1)EAK	3	-0.53785	2	1.076	0.684
Biological Process	GO:0006790	4	sulfur compound metabolic process	0.0476929	I1S241	238	1.758	Up	K	5-methyltetrahydropteroyltriglutamate-homocysteine methyltransferase OS=Gibberella zeae OX=5518 GN=FGRA07_07887 PE=3 SV=1	FG10825.1	1	0.0044231	61.78	FASLGDK(1)IPK	3	-0.55633	1	1.199	0.682
Biological Process	GO:0006790	4	sulfur compound metabolic process	0.0476929	I1S241	428	1.579	Up	K	5-methyltetrahydropteroyltriglutamate-homocysteine methyltransferase OS=Gibberella zeae OX=5518 GN=FGRA07_07887 PE=3 SV=1	FG10825.1	1	0.00601018	93.162	ISQQQK(1)K	2	-0.67652	1	0.903	0.572
Biological Process	GO:0006790	4	sulfur compound metabolic process	0.0476929	I1S241	20	1.668	Up	K	5-methyltetrahydropteroyltriglutamate-homocysteine methyltransferase OS=Gibberella zeae OX=5518 GN=FGRA07_07887 PE=3 SV=1	FG10825.1	1	0.000175127	117.86	K(1)ATEAYWGGK	2	0.6375	1	1.301	0.78
Biological Process	GO:0006790	4	sulfur compound metabolic process	0.0476929	I1S241	367	1.596	Up	K	5-methyltetrahydropteroyltriglutamate-homocysteine methyltransferase OS=Gibberella zeae OX=5518 GN=FGRA07_07887 PE=3 SV=1	FG10825.1	1	5.71649e-06	99.092	ASEIALIAK(1)AVTEGPATVR	3	1.3056	1	1.35	0.846
Biological Process	GO:0006790	4	sulfur compound metabolic process	0.0476929	I1S241	402	1.626	Up	K	5-methyltetrahydropteroyltriglutamate-homocysteine methyltransferase OS=Gibberella zeae OX=5518 GN=FGRA07_07887 PE=3 SV=1	FG10825.1	1	0.00412971	77.288	TNDPQVK(1)DR	2	-0.59456	1	0.878	0.54
Biological Process	GO:0006790	4	sulfur compound metabolic process	0.0476929	I1S241	682	1.488	Up	K	5-methyltetrahydropteroyltriglutamate-homocysteine methyltransferase OS=Gibberella zeae OX=5518 GN=FGRA07_07887 PE=3 SV=1	FG10825.1	1	0.035626	58.815	SDAK(1)LLR	2	0.49123	1	1.372	0.922
Biological Process	GO:0006790	4	sulfur compound metabolic process	0.0476929	I1S241	411	1.614	Up	K	5-methyltetrahydropteroyltriglutamate-homocysteine methyltransferase OS=Gibberella zeae OX=5518 GN=FGRA07_07887 PE=3 SV=1	FG10825.1	1	0.00948509	76.282	VTQK(1)DYER	2	0.69911	1	0.983	0.609
Biological Process	GO:0006790	4	sulfur compound metabolic process	0.0476929	I1S241	177	1.527	Up	K	5-methyltetrahydropteroyltriglutamate-homocysteine methyltransferase OS=Gibberella zeae OX=5518 GN=FGRA07_07887 PE=3 SV=1	FG10825.1	1	4.01255e-06	100.77	ADRDQK(1)VDPIDLLEK	3	0.96883	1	1.092	0.715
Biological Process	GO:0006790	4	sulfur compound metabolic process	0.0476929	I1S241	150	1.617	Up	K	5-methyltetrahydropteroyltriglutamate-homocysteine methyltransferase OS=Gibberella zeae OX=5518 GN=FGRA07_07887 PE=3 SV=1	FG10825.1	1	0.000578964	91.784	EAK(1)DAGISTR	2	0.24628	1	1.148	0.71
Biological Process	GO:0006790	4	sulfur compound metabolic process	0.0476929	I1S241	343	1.587	Up	K	5-methyltetrahydropteroyltriglutamate-homocysteine methyltransferase OS=Gibberella zeae OX=5518 GN=FGRA07_07887 PE=3 SV=1	FG10825.1	1	0.000566613	63.321	K(1)LDTEIADWFSFATEK	3	-0.1202	1	1.109	0.699
Biological Process	GO:0006790	4	sulfur compound metabolic process	0.0476929	I1RN88	287	1.434	Up	K	Pyruvate dehydrogenase E1 component subunit alpha OS=Gibberella zeae (strain PH-1 / ATCC MYA-4620 / FGSC 9075 / NRRL 31084) OX=229533 GN=FG05454.1 PE=4 SV=1	FG05454.1	1	0.000188061	127.56	YGK(1)EYTAADK	2	0.23099	1	1.349	0.941
Biological Process	GO:0006790	4	sulfur compound metabolic process	0.0476929	I1RA94	309	2.138	Up	K	S-adenosylmethionine synthase OS=Gibberella zeae (strain PH-1 / ATCC MYA-4620 / FGSC 9075 / NRRL 31084) OX=229533 GN=FG00421.1 PE=3 SV=1	FG00421.1	1	5.88493e-07	133.05	WIAK(1)SLVAAGLCR	3	-0.59881	1	1.522	0.712
Biological Process	GO:0006790	4	sulfur compound metabolic process	0.0476929	I1RA94	195	1.31	Up	K	S-adenosylmethionine synthase OS=Gibberella zeae (strain PH-1 / ATCC MYA-4620 / FGSC 9075 / NRRL 31084) OX=229533 GN=FG00421.1 PE=3 SV=1	FG00421.1	1	0.000494426	68.168	TQVTIEYK(1)HDNGAVVPQR	3	2.0575	1	1.469	1.121
Biological Process	GO:0009072	9	aromatic amino acid family metabolic process	0.169428	A0A0E0SBC4	125	1.439	Up	K	Chorismate mutase OS=Gibberella zeae (strain PH-1 / ATCC MYA-4620 / FGSC 9075 / NRRL 31084) OX=229533 GN=FG09602.1 PE=4 SV=1	FG09602.1	1	0.00225906	96.342	IK(1)AFYTEK	3	0.92155	2	1.413	0.982
Biological Process	GO:0009072	9	aromatic amino acid family metabolic process	0.169428	I1RVR7	9	2.068	Up	K	Homogentisate 1,2-dioxygenase OS=Gibberella zeae OX=5518 GN=FGRA07_04847 PE=4 SV=1	FG08358.1	1	0.00412238	62.005	PITTFDLK(1)EK	3	0.81018	1	1.487	0.719
Biological Process	GO:0009072	9	aromatic amino acid family metabolic process	0.169428	I1RJU9	149	1.413	Up	K	Kynureninase OS=Gibberella zeae (strain PH-1 / ATCC MYA-4620 / FGSC 9075 / NRRL 31084) OX=229533 GN=FG04131.1 PE=3 SV=1	FG04131.1	1	0.0140513	68.383	HK(1)IILER	3	0.072547	1	1.221	0.864
Biological Process	GO:0046653	9	tetrahydrofolate metabolic process	0.340257	I1RP97	169	1.371	Up	K	Gtp cyclohydrolase i OS=Fusarium langsethiae OX=179993 GN=FLAG1_01163 PE=3 SV=1	FG05854.1	1	0.00323837	65.278	YAK(1)ALLFLTK	3	-0.91202	1	1.274	0.929
Biological Process	GO:0046653	9	tetrahydrofolate metabolic process	0.340257	I1RSK5	280	1.311	Up	K	Methylenetetrahydrofolate reductase OS=Gibberella zeae (strain PH-1 / ATCC MYA-4620 / FGSC 9075 / NRRL 31084) OX=229533 GN=FG07127.1 PE=3 SV=1	FG07127.1	1	0.00479617	58.32	MVGVDIVNELIDK(1)IK	3	0.57997	1	1.042	0.795
Biological Process	GO:0000302	5	response to reactive oxygen species	0.0598325	I1RBF3	291	1.363	Up	K	Thioredoxin reductase OS=Gibberella zeae (strain PH-1 / ATCC MYA-4620 / FGSC 9075 / NRRL 31084) OX=229533 GN=FG00871.1 PE=3 SV=1	FG00871.1	1	6.5e-24	189.11	TIPGTTYTNVEGVFAAGDVQDK(1)R	2	0.14054	4	1.358	0.996
Biological Process	GO:0000302	5	response to reactive oxygen species	0.0598325	I1RKP1	165	1.33	Up	K	Superoxide dismutase OS=Gibberella zeae (strain PH-1 / ATCC MYA-4620 / FGSC 9075 / NRRL 31084) OX=229533 GN=FG04454.1 PE=3 SV=1	FG04454.1	1	4.40956e-20	166.49	QTNATLAGIQGSGWAWLVK(1)DK	3	1.3246	1	1.291	0.971
Biological Process	GO:0000302	5	response to reactive oxygen species	0.0598325	A0A098DGQ1	180	1.451	Up	K	Superoxide dismutase [Cu-Zn] OS=Gibberella zeae (strain PH-1 / ATCC MYA-4620 / FGSC 9075 / NRRL 31084) OX=229533 GN=FGRAMPH1_01T10657 PE=3 SV=1	FGRAMPH1_01T10657	1	4.37931e-18	195.77	GSVTDSLIK(1)LIGPHSVIGR	4	-1.2148	4	1.233	0.85
Biological Process	GO:0000302	5	response to reactive oxygen species	0.0598325	A0A098DGQ1	144	1.664	Up	K	Superoxide dismutase [Cu-Zn] OS=Gibberella zeae (strain PH-1 / ATCC MYA-4620 / FGSC 9075 / NRRL 31084) OX=229533 GN=FGRAMPH1_01T10657 PE=3 SV=1	FGRAMPH1_01T10657	1	1.64153e-06	80.721	GFHIHTFGDNTNGCTSAGPHFNPHNK(1)THGAPSDETR	5	-0.3403	1	1.356	0.815
Biological Process	GO:1902903	6	regulation of supramolecular fiber organization	0.169428	I1RSD7	304	1.749	Up	K	Arp2/3 complex 34 kDa subunit OS=Gibberella zeae (strain PH-1 / ATCC MYA-4620 / FGSC 9075 / NRRL 31084) OX=229533 GN=FGRAMPH1_01T23845 PE=3 SV=1	FGRAMPH1_01T23845	1	0.000276883	101.71	ARPENEEK(1)ER	3	-1.0474	2	1.291	0.738
Biological Process	GO:1902903	6	regulation of supramolecular fiber organization	0.169428	I1RSD7	276	3.04	Up	K	Arp2/3 complex 34 kDa subunit OS=Gibberella zeae (strain PH-1 / ATCC MYA-4620 / FGSC 9075 / NRRL 31084) OX=229533 GN=FGRAMPH1_01T23845 PE=3 SV=1	FGRAMPH1_01T23845	1	0.0233519	55.806	ASK(1)AYIHSR	2	3.9622	1	1.529	0.503
Biological Process	GO:1902903	6	regulation of supramolecular fiber organization	0.169428	I1RZL3	264	1.483	Up	K	Fimbrin OS=Fusarium culmorum OX=5516 GN=FCULG_00009862 PE=4 SV=1	FG09862.1	1	0.000301688	77.662	RGLLGK(1)IDIK	3	-0.42941	2	1.372	0.925
Biological Process	GO:1902903	6	regulation of supramolecular fiber organization	0.169428	I1S270	266	1.547	Up	K	Actin 3 OS=Fusarium langsethiae OX=179993 GN=FLAG1_10227 PE=3 SV=1	FG10856.1	1	0.0282409	53.597	EFSK(1)YDQDR	2	-0.50203	1	1.423	0.92
Biological Process	GO:0072523	6	purine-containing compound catabolic process	0.0598325	I1RGR7	159	1.369	Up	K	Guanine deaminase OS=Gibberella zeae (strain PH-1 / ATCC MYA-4620 / FGSC 9075 / NRRL 31084) OX=229533 GN=FG02941.1 PE=3 SV=1	FG02941.1	1	0.00103211	84.687	AFVGK(1)CNMDR	2	-0.99515	2	1.24	0.906
Biological Process	GO:0072523	6	purine-containing compound catabolic process	0.0598325	I1RGR7	427	1.546	Up	K	Guanine deaminase OS=Gibberella zeae (strain PH-1 / ATCC MYA-4620 / FGSC 9075 / NRRL 31084) OX=229533 GN=FG02941.1 PE=3 SV=1	FG02941.1	1	0.000438274	76.728	HLFEK(1)FVMTGDDR	3	0.12883	1	1.328	0.859
Biological Process	GO:0072523	6	purine-containing compound catabolic process	0.0598325	I1RRB5	36	1.372	Up	K	3, 5-cyclic-nucleotide phosphodiesterase OS=Fusarium sporotrichioides OX=5514 GN=FSPOR_639 PE=4 SV=1	FG06633.1	1	0.011332	62.546	SVGAK(1)WHR	3	0.12767	1	1.575	1.148
Biological Process	GO:0072523	6	purine-containing compound catabolic process	0.0598325	I1RJU4	103	1.381	Up	K	Uricase OS=Gibberella zeae (strain PH-1 / ATCC MYA-4620 / FGSC 9075 / NRRL 31084) OX=229533 GN=FG04126.1 PE=3 SV=1	FG04126.1	1	2.2598e-05	93.766	HIHVANVSVK(1)TVR	4	0.1007	2	1.382	1.001
Biological Process	GO:0006576	7	cellular biogenic amine metabolic process	0.340257	A0A1C3YJ36	367	1.367	Up	K	Spermidine synthase OS=Fusarium culmorum OX=5516 GN=FCULG_00009445 PE=3 SV=1	FGRAMPH1_01T07645	1	0.0160404	65.157	EEEDEK(1)LR	2	0.91661	1	1.392	1.018
Biological Process	GO:0006576	7	cellular biogenic amine metabolic process	0.340257	I1RJU9	149	1.413	Up	K	Kynureninase OS=Gibberella zeae (strain PH-1 / ATCC MYA-4620 / FGSC 9075 / NRRL 31084) OX=229533 GN=FG04131.1 PE=3 SV=1	FG04131.1	1	0.0140513	68.383	HK(1)IILER	3	0.072547	1	1.221	0.864
Biological Process	GO:0000915	9	actomyosin contractile ring assembly	0.340257	I1RZL3	264	1.483	Up	K	Fimbrin OS=Fusarium culmorum OX=5516 GN=FCULG_00009862 PE=4 SV=1	FG09862.1	1	0.000301688	77.662	RGLLGK(1)IDIK	3	-0.42941	2	1.372	0.925
Biological Process	GO:0000915	9	actomyosin contractile ring assembly	0.340257	I1S270	266	1.547	Up	K	Actin 3 OS=Fusarium langsethiae OX=179993 GN=FLAG1_10227 PE=3 SV=1	FG10856.1	1	0.0282409	53.597	EFSK(1)YDQDR	2	-0.50203	1	1.423	0.92
Biological Process	GO:0051495	8	positive regulation of cytoskeleton organization	0.340257	I1RSD7	304	1.749	Up	K	Arp2/3 complex 34 kDa subunit OS=Gibberella zeae (strain PH-1 / ATCC MYA-4620 / FGSC 9075 / NRRL 31084) OX=229533 GN=FGRAMPH1_01T23845 PE=3 SV=1	FGRAMPH1_01T23845	1	0.000276883	101.71	ARPENEEK(1)ER	3	-1.0474	2	1.291	0.738
Biological Process	GO:0051495	8	positive regulation of cytoskeleton organization	0.340257	I1RSD7	276	3.04	Up	K	Arp2/3 complex 34 kDa subunit OS=Gibberella zeae (strain PH-1 / ATCC MYA-4620 / FGSC 9075 / NRRL 31084) OX=229533 GN=FGRAMPH1_01T23845 PE=3 SV=1	FGRAMPH1_01T23845	1	0.0233519	55.806	ASK(1)AYIHSR	2	3.9622	1	1.529	0.503
Biological Process	GO:0051495	8	positive regulation of cytoskeleton organization	0.340257	I1S270	266	1.547	Up	K	Actin 3 OS=Fusarium langsethiae OX=179993 GN=FLAG1_10227 PE=3 SV=1	FG10856.1	1	0.0282409	53.597	EFSK(1)YDQDR	2	-0.50203	1	1.423	0.92
Biological Process	GO:0006779	7	porphyrin-containing compound biosynthetic process	0.340257	V6RVJ3	391	1.351	Up	K	Coproporphyrinogen III oxidase OS=Gibberella zeae OX=5518 GN=FGRA07_07973 PE=4 SV=1	FG10739.1	1	0.00770714	58.743	YMHEPEPK(1)SR	3	-1.5616	1	1.423	1.053
Biological Process	GO:0006779	7	porphyrin-containing compound biosynthetic process	0.340257	I1RCN8	44	1.341	Up	K	Uroporphyrinogen decarboxylase OS=Gibberella zeae (strain PH-1 / ATCC MYA-4620 / FGSC 9075 / NRRL 31084) OX=229533 GN=FG01361.1 PE=3 SV=1	FG01361.1	1	8.2518e-05	87.641	YLPEYHEAK(1)GNR	3	0.0076851	2	1.102	0.822
Biological Process	GO:0035383	5	thioester metabolic process	0.303141	I1RA13	444	1.748	Up	K	Acetyl-coenzyme A synthetase OS=Gibberella zeae (strain PH-1 / ATCC MYA-4620 / FGSC 9075 / NRRL 31084) OX=229533 GN=FG00330.1 PE=3 SV=1	FG00330.1	1	0.00482457	84.699	GK(1)FAHLR	3	-0.29551	1	1.243	0.711
Biological Process	GO:0035383	5	thioester metabolic process	0.303141	I1RN88	287	1.434	Up	K	Pyruvate dehydrogenase E1 component subunit alpha OS=Gibberella zeae (strain PH-1 / ATCC MYA-4620 / FGSC 9075 / NRRL 31084) OX=229533 GN=FG05454.1 PE=4 SV=1	FG05454.1	1	0.000188061	127.56	YGK(1)EYTAADK	2	0.23099	1	1.349	0.941
Biological Process	GO:0035383	5	thioester metabolic process	0.303141	I1S130	176	1.395	Up	K	Diphosphomevalonate decarboxylase OS=Gibberella zeae (strain PH-1 / ATCC MYA-4620 / FGSC 9075 / NRRL 31084) OX=229533 GN=FG10424.1 PE=3 SV=1	FG10424.1	1	0.000189033	90.412	MGEK(1)EDGSDSK	2	0.96585	3	1.297	0.93
Biological Process	GO:1901136	5	carbohydrate derivative catabolic process	0.340257	A0A1C3YHK0	40	1.439	Up	K	Cytidine deaminase OS=Gibberella zeae (strain PH-1 / ATCC MYA-4620 / FGSC 9075 / NRRL 31084) OX=229533 GN=FGRAMPH1_01T01071 PE=3 SV=1	FGRAMPH1_01T01071	1	1.23453e-08	119.8	ATAAK(1)ATAYCPYSQFR	2	0.39722	2	1.245	0.865
Biological Process	GO:1901136	5	carbohydrate derivative catabolic process	0.340257	I1RRB5	36	1.372	Up	K	3, 5-cyclic-nucleotide phosphodiesterase OS=Fusarium sporotrichioides OX=5514 GN=FSPOR_639 PE=4 SV=1	FG06633.1	1	0.011332	62.546	SVGAK(1)WHR	3	0.12767	1	1.575	1.148
Biological Process	GO:0030838	12	positive regulation of actin filament polymerization	0.153307	I1RSD7	304	1.749	Up	K	Arp2/3 complex 34 kDa subunit OS=Gibberella zeae (strain PH-1 / ATCC MYA-4620 / FGSC 9075 / NRRL 31084) OX=229533 GN=FGRAMPH1_01T23845 PE=3 SV=1	FGRAMPH1_01T23845	1	0.000276883	101.71	ARPENEEK(1)ER	3	-1.0474	2	1.291	0.738
Biological Process	GO:0030838	12	positive regulation of actin filament polymerization	0.153307	I1RSD7	276	3.04	Up	K	Arp2/3 complex 34 kDa subunit OS=Gibberella zeae (strain PH-1 / ATCC MYA-4620 / FGSC 9075 / NRRL 31084) OX=229533 GN=FGRAMPH1_01T23845 PE=3 SV=1	FGRAMPH1_01T23845	1	0.0233519	55.806	ASK(1)AYIHSR	2	3.9622	1	1.529	0.503
Biological Process	GO:0030838	12	positive regulation of actin filament polymerization	0.153307	I1S270	266	1.547	Up	K	Actin 3 OS=Fusarium langsethiae OX=179993 GN=FLAG1_10227 PE=3 SV=1	FG10856.1	1	0.0282409	53.597	EFSK(1)YDQDR	2	-0.50203	1	1.423	0.92
Biological Process	GO:0061640	7	cytoskeleton-dependent cytokinesis	0.340257	I1RZL3	264	1.483	Up	K	Fimbrin OS=Fusarium culmorum OX=5516 GN=FCULG_00009862 PE=4 SV=1	FG09862.1	1	0.000301688	77.662	RGLLGK(1)IDIK	3	-0.42941	2	1.372	0.925
Biological Process	GO:0061640	7	cytoskeleton-dependent cytokinesis	0.340257	I1S270	266	1.547	Up	K	Actin 3 OS=Fusarium langsethiae OX=179993 GN=FLAG1_10227 PE=3 SV=1	FG10856.1	1	0.0282409	53.597	EFSK(1)YDQDR	2	-0.50203	1	1.423	0.92
Biological Process	GO:0030833	11	regulation of actin filament polymerization	0.340257	I1RSD7	304	1.749	Up	K	Arp2/3 complex 34 kDa subunit OS=Gibberella zeae (strain PH-1 / ATCC MYA-4620 / FGSC 9075 / NRRL 31084) OX=229533 GN=FGRAMPH1_01T23845 PE=3 SV=1	FGRAMPH1_01T23845	1	0.000276883	101.71	ARPENEEK(1)ER	3	-1.0474	2	1.291	0.738
Biological Process	GO:0030833	11	regulation of actin filament polymerization	0.340257	I1RSD7	276	3.04	Up	K	Arp2/3 complex 34 kDa subunit OS=Gibberella zeae (strain PH-1 / ATCC MYA-4620 / FGSC 9075 / NRRL 31084) OX=229533 GN=FGRAMPH1_01T23845 PE=3 SV=1	FGRAMPH1_01T23845	1	0.0233519	55.806	ASK(1)AYIHSR	2	3.9622	1	1.529	0.503
Biological Process	GO:0030833	11	regulation of actin filament polymerization	0.340257	I1S270	266	1.547	Up	K	Actin 3 OS=Fusarium langsethiae OX=179993 GN=FLAG1_10227 PE=3 SV=1	FG10856.1	1	0.0282409	53.597	EFSK(1)YDQDR	2	-0.50203	1	1.423	0.92
Biological Process	GO:0000303	7	response to superoxide	0.0598325	I1RBF3	291	1.363	Up	K	Thioredoxin reductase OS=Gibberella zeae (strain PH-1 / ATCC MYA-4620 / FGSC 9075 / NRRL 31084) OX=229533 GN=FG00871.1 PE=3 SV=1	FG00871.1	1	6.5e-24	189.11	TIPGTTYTNVEGVFAAGDVQDK(1)R	2	0.14054	4	1.358	0.996
Biological Process	GO:0000303	7	response to superoxide	0.0598325	I1RKP1	165	1.33	Up	K	Superoxide dismutase OS=Gibberella zeae (strain PH-1 / ATCC MYA-4620 / FGSC 9075 / NRRL 31084) OX=229533 GN=FG04454.1 PE=3 SV=1	FG04454.1	1	4.40956e-20	166.49	QTNATLAGIQGSGWAWLVK(1)DK	3	1.3246	1	1.291	0.971
Biological Process	GO:0000303	7	response to superoxide	0.0598325	A0A098DGQ1	180	1.451	Up	K	Superoxide dismutase [Cu-Zn] OS=Gibberella zeae (strain PH-1 / ATCC MYA-4620 / FGSC 9075 / NRRL 31084) OX=229533 GN=FGRAMPH1_01T10657 PE=3 SV=1	FGRAMPH1_01T10657	1	4.37931e-18	195.77	GSVTDSLIK(1)LIGPHSVIGR	4	-1.2148	4	1.233	0.85
Biological Process	GO:0000303	7	response to superoxide	0.0598325	A0A098DGQ1	144	1.664	Up	K	Superoxide dismutase [Cu-Zn] OS=Gibberella zeae (strain PH-1 / ATCC MYA-4620 / FGSC 9075 / NRRL 31084) OX=229533 GN=FGRAMPH1_01T10657 PE=3 SV=1	FGRAMPH1_01T10657	1	1.64153e-06	80.721	GFHIHTFGDNTNGCTSAGPHFNPHNK(1)THGAPSDETR	5	-0.3403	1	1.356	0.815
Biological Process	GO:0032273	8	positive regulation of protein polymerization	0.153307	I1RSD7	304	1.749	Up	K	Arp2/3 complex 34 kDa subunit OS=Gibberella zeae (strain PH-1 / ATCC MYA-4620 / FGSC 9075 / NRRL 31084) OX=229533 GN=FGRAMPH1_01T23845 PE=3 SV=1	FGRAMPH1_01T23845	1	0.000276883	101.71	ARPENEEK(1)ER	3	-1.0474	2	1.291	0.738
Biological Process	GO:0032273	8	positive regulation of protein polymerization	0.153307	I1RSD7	276	3.04	Up	K	Arp2/3 complex 34 kDa subunit OS=Gibberella zeae (strain PH-1 / ATCC MYA-4620 / FGSC 9075 / NRRL 31084) OX=229533 GN=FGRAMPH1_01T23845 PE=3 SV=1	FGRAMPH1_01T23845	1	0.0233519	55.806	ASK(1)AYIHSR	2	3.9622	1	1.529	0.503
Biological Process	GO:0032273	8	positive regulation of protein polymerization	0.153307	I1S270	266	1.547	Up	K	Actin 3 OS=Fusarium langsethiae OX=179993 GN=FLAG1_10227 PE=3 SV=1	FG10856.1	1	0.0282409	53.597	EFSK(1)YDQDR	2	-0.50203	1	1.423	0.92
Biological Process	GO:0042182	6	ketone catabolic process	0.153307	I1RJU9	149	1.413	Up	K	Kynureninase OS=Gibberella zeae (strain PH-1 / ATCC MYA-4620 / FGSC 9075 / NRRL 31084) OX=229533 GN=FG04131.1 PE=3 SV=1	FG04131.1	1	0.0140513	68.383	HK(1)IILER	3	0.072547	1	1.221	0.864
Biological Process	GO:0042182	6	ketone catabolic process	0.153307	I1RYM5	324	1.342	Up	K	Lactoylglutathione lyase OS=Fusarium culmorum OX=5516 GN=FCULG_00010272 PE=4 SV=1	FGRAMPH1_01T26981	1	4.88584e-06	114.24	RFEDMDVSWK(1)K	3	-1.864	2	1.194	0.89
Biological Process	GO:0042182	6	ketone catabolic process	0.153307	I1RYM5	64	1.444	Up	K	Lactoylglutathione lyase OS=Fusarium culmorum OX=5516 GN=FCULG_00010272 PE=4 SV=1	FGRAMPH1_01T26981	1	2.77893e-08	118.19	ASTK(1)FYEFLGMSLVK	3	-0.73125	2	1.275	0.883
Biological Process	GO:0042182	6	ketone catabolic process	0.153307	I1RYM5	125	1.311	Up	K	Lactoylglutathione lyase OS=Fusarium culmorum OX=5516 GN=FCULG_00010272 PE=4 SV=1	FGRAMPH1_01T26981	1	4.26383e-07	89.659	QGLIELTHNYGTENDPEYK(1)VNNGNQDPHR	4	1.2696	1	1.261	0.962
Biological Process	GO:0035384	6	thioester biosynthetic process	0.340257	I1RA13	444	1.748	Up	K	Acetyl-coenzyme A synthetase OS=Gibberella zeae (strain PH-1 / ATCC MYA-4620 / FGSC 9075 / NRRL 31084) OX=229533 GN=FG00330.1 PE=3 SV=1	FG00330.1	1	0.00482457	84.699	GK(1)FAHLR	3	-0.29551	1	1.243	0.711
Biological Process	GO:0035384	6	thioester biosynthetic process	0.340257	I1RN88	287	1.434	Up	K	Pyruvate dehydrogenase E1 component subunit alpha OS=Gibberella zeae (strain PH-1 / ATCC MYA-4620 / FGSC 9075 / NRRL 31084) OX=229533 GN=FG05454.1 PE=4 SV=1	FG05454.1	1	0.000188061	127.56	YGK(1)EYTAADK	2	0.23099	1	1.349	0.941
Biological Process	GO:0008299	7	isoprenoid biosynthetic process	0.0598325	V6RG22	276	1.324	Up	K	Farnesyl pyrophosphate synthetase OS=Gibberella zeae OX=5518 GN=FGRA07_05504 PE=3 SV=1	FG06784.1	1	0.0013418	91.549	K(1)ILEENYGR	2	-0.50941	2	1.28	0.967
Biological Process	GO:0008299	7	isoprenoid biosynthetic process	0.0598325	V6RG22	312	1.764	Up	K	Farnesyl pyrophosphate synthetase OS=Gibberella zeae OX=5518 GN=FGRA07_05504 PE=3 SV=1	FG06784.1	1	4.359e-14	151.04	LEQLYLDYEEK(1)VVGQIR	3	2.7266	2	1.563	0.886
Biological Process	GO:0008299	7	isoprenoid biosynthetic process	0.0598325	V6RG22	289	1.313	Up	K	Farnesyl pyrophosphate synthetase OS=Gibberella zeae OX=5518 GN=FGRA07_05504 PE=3 SV=1	FG06784.1	1	1.15658e-06	103.44	DDAK(1)ELVVK	3	-0.21064	8	1.253	0.954
Biological Process	GO:0008299	7	isoprenoid biosynthetic process	0.0598325	V6RG22	255	2.399	Up	K	Farnesyl pyrophosphate synthetase OS=Gibberella zeae OX=5518 GN=FGRA07_05504 PE=3 SV=1	FG06784.1	1	0.000471296	104.82	IGTDIK(1)DNK	3	-0.25564	2	1.641	0.684
Biological Process	GO:0008299	7	isoprenoid biosynthetic process	0.0598325	V6RG22	341	1.475	Up	K	Farnesyl pyrophosphate synthetase OS=Gibberella zeae OX=5518 GN=FGRA07_05504 PE=3 SV=1	FG06784.1	1	9.50608e-10	184.1	TVFEAFLAK(1)IYK	2	0.651	2	1.221	0.828
Biological Process	GO:0008299	7	isoprenoid biosynthetic process	0.0598325	I1S130	176	1.395	Up	K	Diphosphomevalonate decarboxylase OS=Gibberella zeae (strain PH-1 / ATCC MYA-4620 / FGSC 9075 / NRRL 31084) OX=229533 GN=FG10424.1 PE=3 SV=1	FG10424.1	1	0.000189033	90.412	MGEK(1)EDGSDSK	2	0.96585	3	1.297	0.93
Biological Process	GO:0008299	7	isoprenoid biosynthetic process	0.0598325	I1RZ92	148	1.593	Up	K	Isopentenyl-diphosphate Delta-isomerase OS=Gibberella zeae OX=5518 GN=FGRA07_07417 PE=4 SV=1	FG09722.1	1	7.57203e-08	112.63	K(1)EQVPFEDFHFLTR	3	-0.19285	1	1.561	0.98
Biological Process	GO:0006085	8	acetyl-CoA biosynthetic process	0.340257	I1RA13	444	1.748	Up	K	Acetyl-coenzyme A synthetase OS=Gibberella zeae (strain PH-1 / ATCC MYA-4620 / FGSC 9075 / NRRL 31084) OX=229533 GN=FG00330.1 PE=3 SV=1	FG00330.1	1	0.00482457	84.699	GK(1)FAHLR	3	-0.29551	1	1.243	0.711
Biological Process	GO:0006085	8	acetyl-CoA biosynthetic process	0.340257	I1RN88	287	1.434	Up	K	Pyruvate dehydrogenase E1 component subunit alpha OS=Gibberella zeae (strain PH-1 / ATCC MYA-4620 / FGSC 9075 / NRRL 31084) OX=229533 GN=FG05454.1 PE=4 SV=1	FG05454.1	1	0.000188061	127.56	YGK(1)EYTAADK	2	0.23099	1	1.349	0.941
Biological Process	GO:0030433	12	ubiquitin-dependent ERAD pathway	0.340257	I1RRT6	219	2.045	Up	K	DNAj like subfamily a member 2 OS=Fusarium sporotrichioides OX=5514 GN=FSPOR_9531 PE=3 SV=1	FG06825.1	1	0.00492361	63.32	K(1)VLHVHVDK	4	-0.88014	1	1.266	0.619
Biological Process	GO:0030433	12	ubiquitin-dependent ERAD pathway	0.340257	I1RYL5	562	2.354	Up	K	Glucose-regulated protein OS=Gibberella zeae OX=5518 GN=FGRA07_07169 PE=3 SV=1	FG09471.1	1	0.00531831	73.499	YAEEDK(1)ATR	2	0.041972	1	1.384	0.588
Biological Process	GO:0030433	12	ubiquitin-dependent ERAD pathway	0.340257	I1RYL5	630	1.67	Up	K	Glucose-regulated protein OS=Gibberella zeae OX=5518 GN=FGRA07_07169 PE=3 SV=1	FG09471.1	1	2.31874e-21	180.26	ETNEWLDEHGADATAEDFEEQK(1)EK	3	-0.29376	1	1.149	0.688
Biological Process	GO:0030433	12	ubiquitin-dependent ERAD pathway	0.340257	I1RYL5	594	1.704	Up	K	Glucose-regulated protein OS=Gibberella zeae OX=5518 GN=FGRA07_07169 PE=3 SV=1	FG09471.1	1	5.58353e-14	144.26	NQVNDEEGLGGK(1)IDEEDKETLLDAVK	4	0.5543	1	1.3	0.763
Biological Process	GO:0006979	4	response to oxidative stress	0.0141441	I1RG54	39	1.482	Up	K	Putative oxidoreductase C2F3.05c OS=Fusarium culmorum OX=5516 GN=FCULG_00011590 PE=4 SV=1	FG02703.1	1	0.000452489	107.06	DQASDVCK(1)K	2	2.7628	1	1.304	0.88
Biological Process	GO:0006979	4	response to oxidative stress	0.0141441	A0A098DGQ1	180	1.451	Up	K	Superoxide dismutase [Cu-Zn] OS=Gibberella zeae (strain PH-1 / ATCC MYA-4620 / FGSC 9075 / NRRL 31084) OX=229533 GN=FGRAMPH1_01T10657 PE=3 SV=1	FGRAMPH1_01T10657	1	4.37931e-18	195.77	GSVTDSLIK(1)LIGPHSVIGR	4	-1.2148	4	1.233	0.85
Biological Process	GO:0006979	4	response to oxidative stress	0.0141441	A0A098DGQ1	144	1.664	Up	K	Superoxide dismutase [Cu-Zn] OS=Gibberella zeae (strain PH-1 / ATCC MYA-4620 / FGSC 9075 / NRRL 31084) OX=229533 GN=FGRAMPH1_01T10657 PE=3 SV=1	FGRAMPH1_01T10657	1	1.64153e-06	80.721	GFHIHTFGDNTNGCTSAGPHFNPHNK(1)THGAPSDETR	5	-0.3403	1	1.356	0.815
Biological Process	GO:0006979	4	response to oxidative stress	0.0141441	A0A1C3YJ69	787	1.654	Up	K	Psi-producing oxygenase A OS=Fusarium culmorum OX=5516 GN=FCULG_00011550 PE=4 SV=1	FGRAMPH1_01T06395	1	0.00237766	80.318	K(1)GLDQIDIIR	2	1.2719	1	1.13	0.683
Biological Process	GO:0006979	4	response to oxidative stress	0.0141441	A0A1C3YJ69	780	1.506	Up	K	Psi-producing oxygenase A OS=Fusarium culmorum OX=5516 GN=FCULG_00011550 PE=4 SV=1	FGRAMPH1_01T06395	1	0.0034702	104.2	K(1)ESFTFK	2	-0.34632	1	1.163	0.772
Biological Process	GO:0006979	4	response to oxidative stress	0.0141441	Q4IJT5	88	1.503	Up	K	Translationally-controlled tumor protein homolog OS=Gibberella zeae (strain PH-1 / ATCC MYA-4620 / FGSC 9075 / NRRL 31084) OX=229533 GN=FGRRES_02523 PE=3 SV=1	FGRRES_02523	1	0.00184749	63.624	SYLAYLK(1)GYMK	3	-0.99905	1	1.553	1.033
Biological Process	GO:0006979	4	response to oxidative stress	0.0141441	Q4IJT5	80	1.795	Up	K	Translationally-controlled tumor protein homolog OS=Gibberella zeae (strain PH-1 / ATCC MYA-4620 / FGSC 9075 / NRRL 31084) OX=229533 GN=FGRRES_02523 PE=3 SV=1	FGRRES_02523	1	0.000251843	118.9	LQSTTFDK(1)K	2	0.48557	2	1.201	0.669
Biological Process	GO:0006979	4	response to oxidative stress	0.0141441	Q4ING3	292	1.402	Up	K	Cytochrome c peroxidase, mitochondrial OS=Gibberella zeae (strain PH-1 / ATCC MYA-4620 / FGSC 9075 / NRRL 31084) OX=229533 GN=CCP1 PE=3 SV=1	CCP1	1	0.000325905	71.376	STK(1)SLMMLPSDIALIEDK	3	-0.48217	1	1.207	0.861
Biological Process	GO:0006979	4	response to oxidative stress	0.0141441	I1RGU6	261	2.196	Up	K	Catalase-peroxidase OS=Gibberella zeae (strain PH-1 / ATCC MYA-4620 / FGSC 9075 / NRRL 31084) OX=229533 GN=FG02974.1 PE=3 SV=1	FG02974.1	1	6.20986e-05	83.395	GTTKPGATDSDQTEHK(1)DIHNR	5	0.14754	1	1.533	0.698
Biological Process	GO:0006979	4	response to oxidative stress	0.0141441	I1RBF3	291	1.363	Up	K	Thioredoxin reductase OS=Gibberella zeae (strain PH-1 / ATCC MYA-4620 / FGSC 9075 / NRRL 31084) OX=229533 GN=FG00871.1 PE=3 SV=1	FG00871.1	1	6.5e-24	189.11	TIPGTTYTNVEGVFAAGDVQDK(1)R	2	0.14054	4	1.358	0.996
Biological Process	GO:0006979	4	response to oxidative stress	0.0141441	I1RKP1	165	1.33	Up	K	Superoxide dismutase OS=Gibberella zeae (strain PH-1 / ATCC MYA-4620 / FGSC 9075 / NRRL 31084) OX=229533 GN=FG04454.1 PE=3 SV=1	FG04454.1	1	4.40956e-20	166.49	QTNATLAGIQGSGWAWLVK(1)DK	3	1.3246	1	1.291	0.971
Biological Process	GO:0006979	4	response to oxidative stress	0.0141441	A0A098DJU9	564	1.419	Up	K	Catalase-peroxidase OS=Gibberella zeae (strain PH-1 / ATCC MYA-4620 / FGSC 9075 / NRRL 31084) OX=229533 GN=FG03850.1 PE=3 SV=1	FG03850.1	1	0.000459627	107.03	EFNAK(1)SGSK	2	-0.071118	4	1.266	0.892
Biological Process	GO:0006979	4	response to oxidative stress	0.0141441	A0A098DJU9	512	1.322	Up	K	Catalase-peroxidase OS=Gibberella zeae (strain PH-1 / ATCC MYA-4620 / FGSC 9075 / NRRL 31084) OX=229533 GN=FG03850.1 PE=3 SV=1	FG03850.1	1	5.80289e-07	134.18	LVSTAWK(1)SASTFR	3	-0.1125	1	1.297	0.981
Biological Process	GO:0006979	4	response to oxidative stress	0.0141441	A0A098DJU9	594	1.479	Up	K	Catalase-peroxidase OS=Gibberella zeae (strain PH-1 / ATCC MYA-4620 / FGSC 9075 / NRRL 31084) OX=229533 GN=FG03850.1 PE=3 SV=1	FG03850.1	1	7.33126e-07	107.82	DAGLK(1)DVVVPFTPGR	3	-1.3624	3	1.287	0.87
Biological Process	GO:0006979	4	response to oxidative stress	0.0141441	A0A098DJU9	555	1.429	Up	K	Catalase-peroxidase OS=Gibberella zeae (strain PH-1 / ATCC MYA-4620 / FGSC 9075 / NRRL 31084) OX=229533 GN=FG03850.1 PE=3 SV=1	FG03850.1	1	0.000834674	77.062	QVLSALK(1)SVQK	3	0.33753	1	1.24	0.868
Biological Process	GO:0006979	4	response to oxidative stress	0.0141441	A0A098DJU9	316	1.564	Up	K	Catalase-peroxidase OS=Gibberella zeae (strain PH-1 / ATCC MYA-4620 / FGSC 9075 / NRRL 31084) OX=229533 GN=FG03850.1 PE=3 SV=1	FG03850.1	1	5.94748e-10	118.42	THGAVPGK(1)NIGPEPEAADLGEMGLGWHNR	4	-0.62057	2	1.395	0.892
Biological Process	GO:0006979	4	response to oxidative stress	0.0141441	A0A098DJU9	447	1.477	Up	K	Catalase-peroxidase OS=Gibberella zeae (strain PH-1 / ATCC MYA-4620 / FGSC 9075 / NRRL 31084) OX=229533 GN=FG03850.1 PE=3 SV=1	FG03850.1	1	0.00113894	102.71	AWYK(1)LLHR	2	1.6359	3	1.357	0.919
Biological Process	GO:0006979	4	response to oxidative stress	0.0141441	A0A098DJU9	166	1.472	Up	K	Catalase-peroxidase OS=Gibberella zeae (strain PH-1 / ATCC MYA-4620 / FGSC 9075 / NRRL 31084) OX=229533 GN=FG03850.1 PE=3 SV=1	FG03850.1	1	2.50767e-09	117	FAPLNSWPDNQNLDK(1)AR	3	1.3833	1	1.337	0.908
Biological Process	GO:0006979	4	response to oxidative stress	0.0141441	A0A098DJU9	545	1.312	Up	K	Catalase-peroxidase OS=Gibberella zeae (strain PH-1 / ATCC MYA-4620 / FGSC 9075 / NRRL 31084) OX=229533 GN=FG03850.1 PE=3 SV=1	FG03850.1	1	6.86867e-06	91.401	IALEPQVNWASNNPK(1)QLK	3	-0.5428	1	1.26	0.96
Biological Process	GO:0006979	4	response to oxidative stress	0.0141441	A0A098DJU9	764	1.46	Up	K	Catalase-peroxidase OS=Gibberella zeae (strain PH-1 / ATCC MYA-4620 / FGSC 9075 / NRRL 31084) OX=229533 GN=FG03850.1 PE=3 SV=1	FG03850.1	1	6.17413e-06	97.273	DFIAAWTK(1)VMNLDR	3	-0.92377	2	1.402	0.96
Biological Process	GO:0006979	4	response to oxidative stress	0.0141441	A0A098DJU9	683	1.522	Up	K	Catalase-peroxidase OS=Gibberella zeae (strain PH-1 / ATCC MYA-4620 / FGSC 9075 / NRRL 31084) OX=229533 GN=FG03850.1 PE=3 SV=1	FG03850.1	1	6.27238e-09	111.77	K(1)GQLTNDFFVNLLSPAYK	4	-0.55643	2	1.304	0.857
Biological Process	GO:0006979	4	response to oxidative stress	0.0141441	A0A098DJU9	175	1.509	Up	K	Catalase-peroxidase OS=Gibberella zeae (strain PH-1 / ATCC MYA-4620 / FGSC 9075 / NRRL 31084) OX=229533 GN=FG03850.1 PE=3 SV=1	FG03850.1	1	0.0030901	84.244	LIWPIK(1)QK	3	-1.1877	1	1.201	0.796
Biological Process	GO:0006979	4	response to oxidative stress	0.0141441	I1S2Y7	326	1.977	Up	K	Psi-producing oxygenase A OS=Fusarium culmorum OX=5516 GN=FCULG_00011113 PE=4 SV=1	FG11146.1	1	8.85989e-07	107.35	YTLSPLASAAK(1)EFVK	3	0.57051	1	1.471	0.744
Biological Process	GO:0034599	5	cellular response to oxidative stress	0.0876399	I1RG54	39	1.482	Up	K	Putative oxidoreductase C2F3.05c OS=Fusarium culmorum OX=5516 GN=FCULG_00011590 PE=4 SV=1	FG02703.1	1	0.000452489	107.06	DQASDVCK(1)K	2	2.7628	1	1.304	0.88
Biological Process	GO:0034599	5	cellular response to oxidative stress	0.0876399	I1RBF3	291	1.363	Up	K	Thioredoxin reductase OS=Gibberella zeae (strain PH-1 / ATCC MYA-4620 / FGSC 9075 / NRRL 31084) OX=229533 GN=FG00871.1 PE=3 SV=1	FG00871.1	1	6.5e-24	189.11	TIPGTTYTNVEGVFAAGDVQDK(1)R	2	0.14054	4	1.358	0.996
Biological Process	GO:0034599	5	cellular response to oxidative stress	0.0876399	I1RKP1	165	1.33	Up	K	Superoxide dismutase OS=Gibberella zeae (strain PH-1 / ATCC MYA-4620 / FGSC 9075 / NRRL 31084) OX=229533 GN=FG04454.1 PE=3 SV=1	FG04454.1	1	4.40956e-20	166.49	QTNATLAGIQGSGWAWLVK(1)DK	3	1.3246	1	1.291	0.971
Biological Process	GO:0034599	5	cellular response to oxidative stress	0.0876399	A0A098DGQ1	180	1.451	Up	K	Superoxide dismutase [Cu-Zn] OS=Gibberella zeae (strain PH-1 / ATCC MYA-4620 / FGSC 9075 / NRRL 31084) OX=229533 GN=FGRAMPH1_01T10657 PE=3 SV=1	FGRAMPH1_01T10657	1	4.37931e-18	195.77	GSVTDSLIK(1)LIGPHSVIGR	4	-1.2148	4	1.233	0.85
Biological Process	GO:0034599	5	cellular response to oxidative stress	0.0876399	A0A098DGQ1	144	1.664	Up	K	Superoxide dismutase [Cu-Zn] OS=Gibberella zeae (strain PH-1 / ATCC MYA-4620 / FGSC 9075 / NRRL 31084) OX=229533 GN=FGRAMPH1_01T10657 PE=3 SV=1	FGRAMPH1_01T10657	1	1.64153e-06	80.721	GFHIHTFGDNTNGCTSAGPHFNPHNK(1)THGAPSDETR	5	-0.3403	1	1.356	0.815
Biological Process	GO:0034599	5	cellular response to oxidative stress	0.0876399	Q4IJT5	88	1.503	Up	K	Translationally-controlled tumor protein homolog OS=Gibberella zeae (strain PH-1 / ATCC MYA-4620 / FGSC 9075 / NRRL 31084) OX=229533 GN=FGRRES_02523 PE=3 SV=1	FGRRES_02523	1	0.00184749	63.624	SYLAYLK(1)GYMK	3	-0.99905	1	1.553	1.033
Biological Process	GO:0034599	5	cellular response to oxidative stress	0.0876399	Q4IJT5	80	1.795	Up	K	Translationally-controlled tumor protein homolog OS=Gibberella zeae (strain PH-1 / ATCC MYA-4620 / FGSC 9075 / NRRL 31084) OX=229533 GN=FGRRES_02523 PE=3 SV=1	FGRRES_02523	1	0.000251843	118.9	LQSTTFDK(1)K	2	0.48557	2	1.201	0.669
Biological Process	GO:0034614	6	cellular response to reactive oxygen species	0.0598325	I1RBF3	291	1.363	Up	K	Thioredoxin reductase OS=Gibberella zeae (strain PH-1 / ATCC MYA-4620 / FGSC 9075 / NRRL 31084) OX=229533 GN=FG00871.1 PE=3 SV=1	FG00871.1	1	6.5e-24	189.11	TIPGTTYTNVEGVFAAGDVQDK(1)R	2	0.14054	4	1.358	0.996
Biological Process	GO:0034614	6	cellular response to reactive oxygen species	0.0598325	I1RKP1	165	1.33	Up	K	Superoxide dismutase OS=Gibberella zeae (strain PH-1 / ATCC MYA-4620 / FGSC 9075 / NRRL 31084) OX=229533 GN=FG04454.1 PE=3 SV=1	FG04454.1	1	4.40956e-20	166.49	QTNATLAGIQGSGWAWLVK(1)DK	3	1.3246	1	1.291	0.971
Biological Process	GO:0034614	6	cellular response to reactive oxygen species	0.0598325	A0A098DGQ1	180	1.451	Up	K	Superoxide dismutase [Cu-Zn] OS=Gibberella zeae (strain PH-1 / ATCC MYA-4620 / FGSC 9075 / NRRL 31084) OX=229533 GN=FGRAMPH1_01T10657 PE=3 SV=1	FGRAMPH1_01T10657	1	4.37931e-18	195.77	GSVTDSLIK(1)LIGPHSVIGR	4	-1.2148	4	1.233	0.85
Biological Process	GO:0034614	6	cellular response to reactive oxygen species	0.0598325	A0A098DGQ1	144	1.664	Up	K	Superoxide dismutase [Cu-Zn] OS=Gibberella zeae (strain PH-1 / ATCC MYA-4620 / FGSC 9075 / NRRL 31084) OX=229533 GN=FGRAMPH1_01T10657 PE=3 SV=1	FGRAMPH1_01T10657	1	1.64153e-06	80.721	GFHIHTFGDNTNGCTSAGPHFNPHNK(1)THGAPSDETR	5	-0.3403	1	1.356	0.815
Biological Process	GO:0009251	7	glucan catabolic process	0.340257	I1RZ78	1024	2.292	Up	K	Dextrin 6-alpha-D-glucosidase OS=Gibberella zeae OX=5518 GN=FGRA07_07398 PE=4 SV=1	FG09704.1	1	0.00399893	80.102	K(1)IPSFLLPR	2	-0.85586	1	1.579	0.689
Biological Process	GO:0009251	7	glucan catabolic process	0.340257	I1RZ78	1229	1.482	Up	K	Dextrin 6-alpha-D-glucosidase OS=Gibberella zeae OX=5518 GN=FGRA07_07398 PE=4 SV=1	FG09704.1	1	0.0194596	55.676	HATGMK(1)YR	3	-0.49321	1	1.652	1.115
Biological Process	GO:0009251	7	glucan catabolic process	0.340257	I1RZ78	1129	1.564	Up	K	Dextrin 6-alpha-D-glucosidase OS=Gibberella zeae OX=5518 GN=FGRA07_07398 PE=4 SV=1	FG09704.1	1	2.43328e-10	136.34	FDDAK(1)EHILAFASVLK	4	0.096747	2	1.3	0.831
Biological Process	GO:0009251	7	glucan catabolic process	0.340257	I1RZ78	311	1.563	Up	K	Dextrin 6-alpha-D-glucosidase OS=Gibberella zeae OX=5518 GN=FGRA07_07398 PE=4 SV=1	FG09704.1	1	0.00092144	121.09	TEVLAK(1)IR	2	-0.68116	1	1.185	0.758
Biological Process	GO:0009251	7	glucan catabolic process	0.340257	I1R9L9	607	1.338	Up	K	Beta-glucosidase OS=Gibberella zeae (strain PH-1 / ATCC MYA-4620 / FGSC 9075 / NRRL 31084) OX=229533 GN=FG00166.1 PE=3 SV=1	FG00166.1	1	0.000604966	67.645	GDRNDLFLQK(1)GGDALITK	4	-0.27909	1	1.373	1.026
Biological Process	GO:0006633	10	fatty acid biosynthetic process	0.169428	I1RR68	2197	1.61	Up	K	Acetyl-CoA carboxylase OS=Gibberella zeae OX=5518 GN=FGRA07_05716 PE=4 SV=1	FG06580.1	1	0.0125856	61.582	DK(1)YLHLLR	3	-0.42868	1	0.726	0.451
Biological Process	GO:0006633	10	fatty acid biosynthetic process	0.169428	I1RR68	263	1.824	Up	K	Acetyl-CoA carboxylase OS=Gibberella zeae OX=5518 GN=FGRA07_05716 PE=4 SV=1	FG06580.1	1	0.000574209	83.226	ASEGGGGK(1)GIR	2	-0.68422	1	1.271	0.697
Biological Process	GO:0006633	10	fatty acid biosynthetic process	0.169428	I1RMW9	1966	1.402	Up	K	Fatty acid synthase subunit beta dehydratase OS=Gibberella zeae OX=5518 GN=FGRA07_01469 PE=3 SV=1	FG05322.1	1	4.10852e-09	124.46	IDIEEVKDNIEEVK(1)GHLR	4	-0.34392	1	1.141	0.814
Biological Process	GO:0006633	10	fatty acid biosynthetic process	0.169428	I1RQ48	322	3.01	Up	K	Acyl-CoA desaturase OS=Gibberella zeae (strain PH-1 / ATCC MYA-4620 / FGSC 9075 / NRRL 31084) OX=229533 GN=FG06184.1 PE=3 SV=1	FG06184.1	1	0.00268153	94.692	ANEIEK(1)GR	2	-0.47892	1	1.538	0.511
Biological Process	GO:0044273	5	sulfur compound catabolic process	0.153307	I1S273	511	1.382	Up	K	Gamma-glutamyltransferase OS=Fusarium culmorum OX=5516 GN=FCULG_00010819 PE=4 SV=1	FG10859.1	1	5.51235e-06	91.812	VHNQLMPNTLLVEK(1)K	3	-0.43326	3	1.392	1.007
Biological Process	GO:0044273	5	sulfur compound catabolic process	0.153307	A0A098DS79	170	1.813	Up	K	Gamma-glutamyltransferase OS=Fusarium langsethiae OX=179993 GN=FLAG1_05016 PE=4 SV=1	FG09141.1	1	1.73019e-13	133.96	YGSLPWSQLVQPAIK(1)VAR	3	0.95006	1	1.336	0.737
Biological Process	GO:0044273	5	sulfur compound catabolic process	0.153307	A0A098DS79	474	1.492	Up	K	Gamma-glutamyltransferase OS=Fusarium langsethiae OX=179993 GN=FLAG1_05016 PE=4 SV=1	FG09141.1	1	1.99786e-35	211.14	RPLSSISTTIVEDADGK(1)VSLVTGSAGGSR	4	1.7354	3	1.386	0.929
Biological Process	GO:0044273	5	sulfur compound catabolic process	0.153307	A0A098DS79	376	1.411	Up	K	Gamma-glutamyltransferase OS=Fusarium langsethiae OX=179993 GN=FLAG1_05016 PE=4 SV=1	FG09141.1	1	0.00017323	124.42	ALALK(1)DYDPK	2	0.86973	3	1.359	0.963
Biological Process	GO:0044273	5	sulfur compound catabolic process	0.153307	A0A098DS79	259	1.423	Up	K	Gamma-glutamyltransferase OS=Fusarium langsethiae OX=179993 GN=FLAG1_05016 PE=4 SV=1	FG09141.1	1	0.00122392	73.927	EK(1)GIMTMDDLK	3	1.3208	7	1.275	0.896
Biological Process	GO:0044273	5	sulfur compound catabolic process	0.153307	A0A098DS79	138	1.871	Up	K	Gamma-glutamyltransferase OS=Fusarium langsethiae OX=179993 GN=FLAG1_05016 PE=4 SV=1	FG09141.1	1	1.35298e-05	89.831	NNVNESISGGK(1)ASGVPGELR	3	-0.2038	1	1.641	0.877
Biological Process	GO:0007015	7	actin filament organization	0.167315	Q4I963	71	1.977	Up	K	Cofilin OS=Gibberella zeae (strain PH-1 / ATCC MYA-4620 / FGSC 9075 / NRRL 31084) OX=229533 GN=COF1 PE=3 SV=2	COF1	1	0.000303234	108.43	TGAVGK(1)GPR	2	0.029781	2	1.317	0.666
Biological Process	GO:0007015	7	actin filament organization	0.167315	I1RSD7	304	1.749	Up	K	Arp2/3 complex 34 kDa subunit OS=Gibberella zeae (strain PH-1 / ATCC MYA-4620 / FGSC 9075 / NRRL 31084) OX=229533 GN=FGRAMPH1_01T23845 PE=3 SV=1	FGRAMPH1_01T23845	1	0.000276883	101.71	ARPENEEK(1)ER	3	-1.0474	2	1.291	0.738
Biological Process	GO:0007015	7	actin filament organization	0.167315	I1RSD7	276	3.04	Up	K	Arp2/3 complex 34 kDa subunit OS=Gibberella zeae (strain PH-1 / ATCC MYA-4620 / FGSC 9075 / NRRL 31084) OX=229533 GN=FGRAMPH1_01T23845 PE=3 SV=1	FGRAMPH1_01T23845	1	0.0233519	55.806	ASK(1)AYIHSR	2	3.9622	1	1.529	0.503
Biological Process	GO:0007015	7	actin filament organization	0.167315	I1RZL3	264	1.483	Up	K	Fimbrin OS=Fusarium culmorum OX=5516 GN=FCULG_00009862 PE=4 SV=1	FG09862.1	1	0.000301688	77.662	RGLLGK(1)IDIK	3	-0.42941	2	1.372	0.925
Biological Process	GO:0007015	7	actin filament organization	0.167315	I1S270	266	1.547	Up	K	Actin 3 OS=Fusarium langsethiae OX=179993 GN=FLAG1_10227 PE=3 SV=1	FG10856.1	1	0.0282409	53.597	EFSK(1)YDQDR	2	-0.50203	1	1.423	0.92
Biological Process	GO:0006778	6	porphyrin-containing compound metabolic process	0.340257	V6RVJ3	391	1.351	Up	K	Coproporphyrinogen III oxidase OS=Gibberella zeae OX=5518 GN=FGRA07_07973 PE=4 SV=1	FG10739.1	1	0.00770714	58.743	YMHEPEPK(1)SR	3	-1.5616	1	1.423	1.053
Biological Process	GO:0006778	6	porphyrin-containing compound metabolic process	0.340257	I1RCN8	44	1.341	Up	K	Uroporphyrinogen decarboxylase OS=Gibberella zeae (strain PH-1 / ATCC MYA-4620 / FGSC 9075 / NRRL 31084) OX=229533 GN=FG01361.1 PE=3 SV=1	FG01361.1	1	8.2518e-05	87.641	YLPEYHEAK(1)GNR	3	0.0076851	2	1.102	0.822
Biological Process	GO:0000272	6	polysaccharide catabolic process	0.160183	V6RUY9	104	1.596	Up	K	Glucoamylase OS=Gibberella zeae (strain PH-1 / ATCC MYA-4620 / FGSC 9075 / NRRL 31084) OX=229533 GN=FG11326.1 PE=3 SV=1	FG11326.1	1	0.0015005	71.153	K(1)IDEYVSAQAK	3	1.4676	1	1.296	0.812
Biological Process	GO:0000272	6	polysaccharide catabolic process	0.160183	V6RUY9	99	1.465	Up	K	Glucoamylase OS=Gibberella zeae (strain PH-1 / ATCC MYA-4620 / FGSC 9075 / NRRL 31084) OX=229533 GN=FG11326.1 PE=3 SV=1	FG11326.1	1	1.31457e-05	164.97	FIHGDK(1)SLQR	3	0.084784	1	1.248	0.852
Biological Process	GO:0000272	6	polysaccharide catabolic process	0.160183	V6RUY9	549	1.372	Up	K	Glucoamylase OS=Gibberella zeae (strain PH-1 / ATCC MYA-4620 / FGSC 9075 / NRRL 31084) OX=229533 GN=FG11326.1 PE=3 SV=1	FG11326.1	1	8.19588e-11	161.91	K(1)TSSGEVTWLSDPNNR	3	0.38615	2	1.216	0.886
Biological Process	GO:0000272	6	polysaccharide catabolic process	0.160183	V6RUY9	393	1.478	Up	K	Glucoamylase OS=Gibberella zeae (strain PH-1 / ATCC MYA-4620 / FGSC 9075 / NRRL 31084) OX=229533 GN=FG11326.1 PE=3 SV=1	FG11326.1	1	0.00364853	92.538	GTYSK(1)NSK	2	-0.86023	2	1.27	0.859
Biological Process	GO:0000272	6	polysaccharide catabolic process	0.160183	V6RUY9	36	1.393	Up	K	Glucoamylase OS=Gibberella zeae (strain PH-1 / ATCC MYA-4620 / FGSC 9075 / NRRL 31084) OX=229533 GN=FG11326.1 PE=3 SV=1	FG11326.1	1	1.47203e-05	109	FIDK(1)QADVSIK	2	0.77816	2	1.173	0.842
Biological Process	GO:0000272	6	polysaccharide catabolic process	0.160183	V6RUY9	230	1.309	Up	K	Glucoamylase OS=Gibberella zeae (strain PH-1 / ATCC MYA-4620 / FGSC 9075 / NRRL 31084) OX=229533 GN=FG11326.1 PE=3 SV=1	FG11326.1	1	4.96432e-06	144.1	TLVEGAALAK(1)K	2	-0.039635	2	1.14	0.871
Biological Process	GO:0000272	6	polysaccharide catabolic process	0.160183	V6RUY9	388	1.368	Up	K	Glucoamylase OS=Gibberella zeae (strain PH-1 / ATCC MYA-4620 / FGSC 9075 / NRRL 31084) OX=229533 GN=FG11326.1 PE=3 SV=1	FG11326.1	1	0.00776476	79.201	ISK(1)GTYSK	2	0.2022	1	1.155	0.844
Biological Process	GO:0000272	6	polysaccharide catabolic process	0.160183	V6RUY9	187	1.545	Up	K	Glucoamylase OS=Gibberella zeae (strain PH-1 / ATCC MYA-4620 / FGSC 9075 / NRRL 31084) OX=229533 GN=FG11326.1 PE=3 SV=1	FG11326.1	1	3.47948e-08	122.64	VWPVIEK(1)DLAYTTK	3	-1.4971	1	1.256	0.813
Biological Process	GO:0000272	6	polysaccharide catabolic process	0.160183	V6RUY9	54	1.454	Up	K	Glucoamylase OS=Gibberella zeae (strain PH-1 / ATCC MYA-4620 / FGSC 9075 / NRRL 31084) OX=229533 GN=FG11326.1 PE=3 SV=1	FG11326.1	1	6.89673e-06	108.9	GVLANIGADGK(1)R	3	0.092962	1	1.179	0.811
Biological Process	GO:0000272	6	polysaccharide catabolic process	0.160183	I1RF48	819	1.825	Up	K	Exo-beta-D-glucosaminidase OS=Fusarium culmorum OX=5516 GN=FCULG_00005111 PE=4 SV=1	FG02314.1	1	0.0233488	59.931	TAGK(1)WNIR	2	1.4012	1	1.427	0.782
Biological Process	GO:0000272	6	polysaccharide catabolic process	0.160183	I1RZ78	1024	2.292	Up	K	Dextrin 6-alpha-D-glucosidase OS=Gibberella zeae OX=5518 GN=FGRA07_07398 PE=4 SV=1	FG09704.1	1	0.00399893	80.102	K(1)IPSFLLPR	2	-0.85586	1	1.579	0.689
Biological Process	GO:0000272	6	polysaccharide catabolic process	0.160183	I1RZ78	1229	1.482	Up	K	Dextrin 6-alpha-D-glucosidase OS=Gibberella zeae OX=5518 GN=FGRA07_07398 PE=4 SV=1	FG09704.1	1	0.0194596	55.676	HATGMK(1)YR	3	-0.49321	1	1.652	1.115
Biological Process	GO:0000272	6	polysaccharide catabolic process	0.160183	I1RZ78	1129	1.564	Up	K	Dextrin 6-alpha-D-glucosidase OS=Gibberella zeae OX=5518 GN=FGRA07_07398 PE=4 SV=1	FG09704.1	1	2.43328e-10	136.34	FDDAK(1)EHILAFASVLK	4	0.096747	2	1.3	0.831
Biological Process	GO:0000272	6	polysaccharide catabolic process	0.160183	I1RZ78	311	1.563	Up	K	Dextrin 6-alpha-D-glucosidase OS=Gibberella zeae OX=5518 GN=FGRA07_07398 PE=4 SV=1	FG09704.1	1	0.00092144	121.09	TEVLAK(1)IR	2	-0.68116	1	1.185	0.758
Biological Process	GO:0000272	6	polysaccharide catabolic process	0.160183	A0A1C3YK33	123	4.058	Up	K	Glucoamylase OS=Gibberella zeae (strain PH-1 / ATCC MYA-4620 / FGSC 9075 / NRRL 31084) OX=229533 GN=FGRAMPH1_01T19927 PE=3 SV=1	FGRAMPH1_01T19927	1	0.000736165	75.088	DAALVFK(1)YVIDR	3	-0.075626	1	2.845	0.701
Biological Process	GO:0000272	6	polysaccharide catabolic process	0.160183	A0A1C3YK33	635	1.545	Up	K	Glucoamylase OS=Gibberella zeae (strain PH-1 / ATCC MYA-4620 / FGSC 9075 / NRRL 31084) OX=229533 GN=FGRAMPH1_01T19927 PE=3 SV=1	FGRAMPH1_01T19927	1	0.00341028	81.625	K(1)DGSVTWEK	2	2.4022	1	1.315	0.851
Biological Process	GO:0000272	6	polysaccharide catabolic process	0.160183	I1R9L9	607	1.338	Up	K	Beta-glucosidase OS=Gibberella zeae (strain PH-1 / ATCC MYA-4620 / FGSC 9075 / NRRL 31084) OX=229533 GN=FG00166.1 PE=3 SV=1	FG00166.1	1	0.000604966	67.645	GDRNDLFLQK(1)GGDALITK	4	-0.27909	1	1.373	1.026
Biological Process	GO:0090066	4	regulation of anatomical structure size	0.169428	I1RSD7	304	1.749	Up	K	Arp2/3 complex 34 kDa subunit OS=Gibberella zeae (strain PH-1 / ATCC MYA-4620 / FGSC 9075 / NRRL 31084) OX=229533 GN=FGRAMPH1_01T23845 PE=3 SV=1	FGRAMPH1_01T23845	1	0.000276883	101.71	ARPENEEK(1)ER	3	-1.0474	2	1.291	0.738
Biological Process	GO:0090066	4	regulation of anatomical structure size	0.169428	I1RSD7	276	3.04	Up	K	Arp2/3 complex 34 kDa subunit OS=Gibberella zeae (strain PH-1 / ATCC MYA-4620 / FGSC 9075 / NRRL 31084) OX=229533 GN=FGRAMPH1_01T23845 PE=3 SV=1	FGRAMPH1_01T23845	1	0.0233519	55.806	ASK(1)AYIHSR	2	3.9622	1	1.529	0.503
Biological Process	GO:0090066	4	regulation of anatomical structure size	0.169428	I1RZL3	264	1.483	Up	K	Fimbrin OS=Fusarium culmorum OX=5516 GN=FCULG_00009862 PE=4 SV=1	FG09862.1	1	0.000301688	77.662	RGLLGK(1)IDIK	3	-0.42941	2	1.372	0.925
Biological Process	GO:0090066	4	regulation of anatomical structure size	0.169428	I1S270	266	1.547	Up	K	Actin 3 OS=Fusarium langsethiae OX=179993 GN=FLAG1_10227 PE=3 SV=1	FG10856.1	1	0.0282409	53.597	EFSK(1)YDQDR	2	-0.50203	1	1.423	0.92
Biological Process	GO:0032535	5	regulation of cellular component size	0.169428	I1RSD7	304	1.749	Up	K	Arp2/3 complex 34 kDa subunit OS=Gibberella zeae (strain PH-1 / ATCC MYA-4620 / FGSC 9075 / NRRL 31084) OX=229533 GN=FGRAMPH1_01T23845 PE=3 SV=1	FGRAMPH1_01T23845	1	0.000276883	101.71	ARPENEEK(1)ER	3	-1.0474	2	1.291	0.738
Biological Process	GO:0032535	5	regulation of cellular component size	0.169428	I1RSD7	276	3.04	Up	K	Arp2/3 complex 34 kDa subunit OS=Gibberella zeae (strain PH-1 / ATCC MYA-4620 / FGSC 9075 / NRRL 31084) OX=229533 GN=FGRAMPH1_01T23845 PE=3 SV=1	FGRAMPH1_01T23845	1	0.0233519	55.806	ASK(1)AYIHSR	2	3.9622	1	1.529	0.503
Biological Process	GO:0032535	5	regulation of cellular component size	0.169428	I1RZL3	264	1.483	Up	K	Fimbrin OS=Fusarium culmorum OX=5516 GN=FCULG_00009862 PE=4 SV=1	FG09862.1	1	0.000301688	77.662	RGLLGK(1)IDIK	3	-0.42941	2	1.372	0.925
Biological Process	GO:0032535	5	regulation of cellular component size	0.169428	I1S270	266	1.547	Up	K	Actin 3 OS=Fusarium langsethiae OX=179993 GN=FLAG1_10227 PE=3 SV=1	FG10856.1	1	0.0282409	53.597	EFSK(1)YDQDR	2	-0.50203	1	1.423	0.92
Biological Process	GO:0009108	6	coenzyme biosynthetic process	0.0893062	I1RA13	444	1.748	Up	K	Acetyl-coenzyme A synthetase OS=Gibberella zeae (strain PH-1 / ATCC MYA-4620 / FGSC 9075 / NRRL 31084) OX=229533 GN=FG00330.1 PE=3 SV=1	FG00330.1	1	0.00482457	84.699	GK(1)FAHLR	3	-0.29551	1	1.243	0.711
Biological Process	GO:0009108	6	coenzyme biosynthetic process	0.0893062	I1RN88	287	1.434	Up	K	Pyruvate dehydrogenase E1 component subunit alpha OS=Gibberella zeae (strain PH-1 / ATCC MYA-4620 / FGSC 9075 / NRRL 31084) OX=229533 GN=FG05454.1 PE=4 SV=1	FG05454.1	1	0.000188061	127.56	YGK(1)EYTAADK	2	0.23099	1	1.349	0.941
Biological Process	GO:0009108	6	coenzyme biosynthetic process	0.0893062	I1RYU0	131	1.375	Up	K	Nicotinate-nucleotide pyrophosphorylase [carboxylating] OS=Gibberella zeae (strain PH-1 / ATCC MYA-4620 / FGSC 9075 / NRRL 31084) OX=229533 GN=FG09549.1 PE=3 SV=1	FG09549.1	1	3.9338e-06	115.06	K(1)AGYTGVIAGTR	2	-0.92835	1	1.184	0.861
Biological Process	GO:0009108	6	coenzyme biosynthetic process	0.0893062	I1RYU0	50	1.417	Up	K	Nicotinate-nucleotide pyrophosphorylase [carboxylating] OS=Gibberella zeae (strain PH-1 / ATCC MYA-4620 / FGSC 9075 / NRRL 31084) OX=229533 GN=FG09549.1 PE=3 SV=1	FG09549.1	1	3.74931e-08	120.29	VATLWGK(1)SSGVIAGR	2	0.27568	2	1.399	0.987
Biological Process	GO:0009108	6	coenzyme biosynthetic process	0.0893062	I1RYU0	153	1.584	Up	K	Nicotinate-nucleotide pyrophosphorylase [carboxylating] OS=Gibberella zeae (strain PH-1 / ATCC MYA-4620 / FGSC 9075 / NRRL 31084) OX=229533 GN=FG09549.1 PE=3 SV=1	FG09549.1	1	7.42668e-09	120.77	LVEK(1)YGMLVGGADAHR	3	-0.1326	1	1.489	0.94
Biological Process	GO:0009108	6	coenzyme biosynthetic process	0.0893062	I1RJU9	149	1.413	Up	K	Kynureninase OS=Gibberella zeae (strain PH-1 / ATCC MYA-4620 / FGSC 9075 / NRRL 31084) OX=229533 GN=FG04131.1 PE=3 SV=1	FG04131.1	1	0.0140513	68.383	HK(1)IILER	3	0.072547	1	1.221	0.864
Biological Process	GO:0009108	6	coenzyme biosynthetic process	0.0893062	I1RP97	169	1.371	Up	K	Gtp cyclohydrolase i OS=Fusarium langsethiae OX=179993 GN=FLAG1_01163 PE=3 SV=1	FG05854.1	1	0.00323837	65.278	YAK(1)ALLFLTK	3	-0.91202	1	1.274	0.929
Biological Process	GO:0009108	6	coenzyme biosynthetic process	0.0893062	I1RA94	309	2.138	Up	K	S-adenosylmethionine synthase OS=Gibberella zeae (strain PH-1 / ATCC MYA-4620 / FGSC 9075 / NRRL 31084) OX=229533 GN=FG00421.1 PE=3 SV=1	FG00421.1	1	5.88493e-07	133.05	WIAK(1)SLVAAGLCR	3	-0.59881	1	1.522	0.712
Biological Process	GO:0009108	6	coenzyme biosynthetic process	0.0893062	I1RA94	195	1.31	Up	K	S-adenosylmethionine synthase OS=Gibberella zeae (strain PH-1 / ATCC MYA-4620 / FGSC 9075 / NRRL 31084) OX=229533 GN=FG00421.1 PE=3 SV=1	FG00421.1	1	0.000494426	68.168	TQVTIEYK(1)HDNGAVVPQR	3	2.0575	1	1.469	1.121
Biological Process	GO:0044106	6	cellular amine metabolic process	0.340257	A0A1C3YJ36	367	1.367	Up	K	Spermidine synthase OS=Fusarium culmorum OX=5516 GN=FCULG_00009445 PE=3 SV=1	FGRAMPH1_01T07645	1	0.0160404	65.157	EEEDEK(1)LR	2	0.91661	1	1.392	1.018
Biological Process	GO:0044106	6	cellular amine metabolic process	0.340257	I1RJU9	149	1.413	Up	K	Kynureninase OS=Gibberella zeae (strain PH-1 / ATCC MYA-4620 / FGSC 9075 / NRRL 31084) OX=229533 GN=FG04131.1 PE=3 SV=1	FG04131.1	1	0.0140513	68.383	HK(1)IILER	3	0.072547	1	1.221	0.864
Biological Process	GO:0019359	11	nicotinamide nucleotide biosynthetic process	0.340257	I1RYU0	131	1.375	Up	K	Nicotinate-nucleotide pyrophosphorylase [carboxylating] OS=Gibberella zeae (strain PH-1 / ATCC MYA-4620 / FGSC 9075 / NRRL 31084) OX=229533 GN=FG09549.1 PE=3 SV=1	FG09549.1	1	3.9338e-06	115.06	K(1)AGYTGVIAGTR	2	-0.92835	1	1.184	0.861
Biological Process	GO:0019359	11	nicotinamide nucleotide biosynthetic process	0.340257	I1RYU0	50	1.417	Up	K	Nicotinate-nucleotide pyrophosphorylase [carboxylating] OS=Gibberella zeae (strain PH-1 / ATCC MYA-4620 / FGSC 9075 / NRRL 31084) OX=229533 GN=FG09549.1 PE=3 SV=1	FG09549.1	1	3.74931e-08	120.29	VATLWGK(1)SSGVIAGR	2	0.27568	2	1.399	0.987
Biological Process	GO:0019359	11	nicotinamide nucleotide biosynthetic process	0.340257	I1RYU0	153	1.584	Up	K	Nicotinate-nucleotide pyrophosphorylase [carboxylating] OS=Gibberella zeae (strain PH-1 / ATCC MYA-4620 / FGSC 9075 / NRRL 31084) OX=229533 GN=FG09549.1 PE=3 SV=1	FG09549.1	1	7.42668e-09	120.77	LVEK(1)YGMLVGGADAHR	3	-0.1326	1	1.489	0.94
Biological Process	GO:0019359	11	nicotinamide nucleotide biosynthetic process	0.340257	I1RJU9	149	1.413	Up	K	Kynureninase OS=Gibberella zeae (strain PH-1 / ATCC MYA-4620 / FGSC 9075 / NRRL 31084) OX=229533 GN=FG04131.1 PE=3 SV=1	FG04131.1	1	0.0140513	68.383	HK(1)IILER	3	0.072547	1	1.221	0.864
Biological Process	GO:0006084	7	acetyl-CoA metabolic process	0.303141	I1RA13	444	1.748	Up	K	Acetyl-coenzyme A synthetase OS=Gibberella zeae (strain PH-1 / ATCC MYA-4620 / FGSC 9075 / NRRL 31084) OX=229533 GN=FG00330.1 PE=3 SV=1	FG00330.1	1	0.00482457	84.699	GK(1)FAHLR	3	-0.29551	1	1.243	0.711
Biological Process	GO:0006084	7	acetyl-CoA metabolic process	0.303141	I1RN88	287	1.434	Up	K	Pyruvate dehydrogenase E1 component subunit alpha OS=Gibberella zeae (strain PH-1 / ATCC MYA-4620 / FGSC 9075 / NRRL 31084) OX=229533 GN=FG05454.1 PE=4 SV=1	FG05454.1	1	0.000188061	127.56	YGK(1)EYTAADK	2	0.23099	1	1.349	0.941
Biological Process	GO:0006084	7	acetyl-CoA metabolic process	0.303141	I1S130	176	1.395	Up	K	Diphosphomevalonate decarboxylase OS=Gibberella zeae (strain PH-1 / ATCC MYA-4620 / FGSC 9075 / NRRL 31084) OX=229533 GN=FG10424.1 PE=3 SV=1	FG10424.1	1	0.000189033	90.412	MGEK(1)EDGSDSK	2	0.96585	3	1.297	0.93
Biological Process	GO:0080135	6	regulation of cellular response to stress	0.340257	I1RBC4	596	1.334	Up	K	Heat shock protein 70 OS=Gibberella zeae OX=5518 GN=FGRA07_00984 PE=3 SV=1	FG00838.1	1	1.82875e-08	175.88	EEYEEHQK(1)ELEGK	3	-0.10833	3	1.279	0.959
Biological Process	GO:0080135	6	regulation of cellular response to stress	0.340257	I1RBC4	506	1.309	Up	K	Heat shock protein 70 OS=Gibberella zeae OX=5518 GN=FGRA07_00984 PE=3 SV=1	FG00838.1	1	0.000161678	153.97	IVITNDK(1)GR	2	0.47445	3	0.95	0.726
Biological Process	GO:0080135	6	regulation of cellular response to stress	0.340257	I1RBC4	523	1.414	Up	K	Heat shock protein 70 OS=Gibberella zeae OX=5518 GN=FGRA07_00984 PE=3 SV=1	FG00838.1	0.999745	1.84391e-13	135.09	MLNDAEK(1)YKEEDEAEGKR	4	-0.83102	8	1.254	0.887
Biological Process	GO:0080135	6	regulation of cellular response to stress	0.340257	I1RBC4	323	1.806	Up	K	Heat shock protein 70 OS=Gibberella zeae OX=5518 GN=FGRA07_00984 PE=3 SV=1	FG00838.1	1	0.000367388	107.06	VLTDAK(1)IDK	2	-0.41802	4	1.515	0.839
Biological Process	GO:0080135	6	regulation of cellular response to stress	0.340257	I1RBC4	496	1.304	Up	K	Heat shock protein 70 OS=Gibberella zeae OX=5518 GN=FGRA07_00984 PE=3 SV=1	FG00838.1	1	0.00609282	86.67	GTGK(1)SNK	2	-0.22804	1	0.919	0.705
Biological Process	GO:0080135	6	regulation of cellular response to stress	0.340257	I1RBC4	249	2.304	Up	K	Heat shock protein 70 OS=Gibberella zeae OX=5518 GN=FGRA07_00984 PE=3 SV=1	FG00838.1	1	0.000316161	101.38	K(1)DLSTNVR	2	1.2248	3	1.843	0.8
Biological Process	GO:0080135	6	regulation of cellular response to stress	0.340257	I1RBC4	110	1.711	Up	K	Heat shock protein 70 OS=Gibberella zeae OX=5518 GN=FGRA07_00984 PE=3 SV=1	FG00838.1	1	6.98157e-10	143.97	K(1)TFTPEEISAMILTK	3	0.24412	1	1.179	0.689
Biological Process	GO:0080135	6	regulation of cellular response to stress	0.340257	I1RRT6	219	2.045	Up	K	DNAj like subfamily a member 2 OS=Fusarium sporotrichioides OX=5514 GN=FSPOR_9531 PE=3 SV=1	FG06825.1	1	0.00492361	63.32	K(1)VLHVHVDK	4	-0.88014	1	1.266	0.619
Biological Process	GO:1902905	7	positive regulation of supramolecular fiber organization	0.340257	I1RSD7	304	1.749	Up	K	Arp2/3 complex 34 kDa subunit OS=Gibberella zeae (strain PH-1 / ATCC MYA-4620 / FGSC 9075 / NRRL 31084) OX=229533 GN=FGRAMPH1_01T23845 PE=3 SV=1	FGRAMPH1_01T23845	1	0.000276883	101.71	ARPENEEK(1)ER	3	-1.0474	2	1.291	0.738
Biological Process	GO:1902905	7	positive regulation of supramolecular fiber organization	0.340257	I1RSD7	276	3.04	Up	K	Arp2/3 complex 34 kDa subunit OS=Gibberella zeae (strain PH-1 / ATCC MYA-4620 / FGSC 9075 / NRRL 31084) OX=229533 GN=FGRAMPH1_01T23845 PE=3 SV=1	FGRAMPH1_01T23845	1	0.0233519	55.806	ASK(1)AYIHSR	2	3.9622	1	1.529	0.503
Biological Process	GO:1902905	7	positive regulation of supramolecular fiber organization	0.340257	I1S270	266	1.547	Up	K	Actin 3 OS=Fusarium langsethiae OX=179993 GN=FLAG1_10227 PE=3 SV=1	FG10856.1	1	0.0282409	53.597	EFSK(1)YDQDR	2	-0.50203	1	1.423	0.92
Biological Process	GO:1901700	4	response to oxygen-containing compound	0.0598325	I1RBF3	291	1.363	Up	K	Thioredoxin reductase OS=Gibberella zeae (strain PH-1 / ATCC MYA-4620 / FGSC 9075 / NRRL 31084) OX=229533 GN=FG00871.1 PE=3 SV=1	FG00871.1	1	6.5e-24	189.11	TIPGTTYTNVEGVFAAGDVQDK(1)R	2	0.14054	4	1.358	0.996
Biological Process	GO:1901700	4	response to oxygen-containing compound	0.0598325	I1RKP1	165	1.33	Up	K	Superoxide dismutase OS=Gibberella zeae (strain PH-1 / ATCC MYA-4620 / FGSC 9075 / NRRL 31084) OX=229533 GN=FG04454.1 PE=3 SV=1	FG04454.1	1	4.40956e-20	166.49	QTNATLAGIQGSGWAWLVK(1)DK	3	1.3246	1	1.291	0.971
Biological Process	GO:1901700	4	response to oxygen-containing compound	0.0598325	A0A098DGQ1	180	1.451	Up	K	Superoxide dismutase [Cu-Zn] OS=Gibberella zeae (strain PH-1 / ATCC MYA-4620 / FGSC 9075 / NRRL 31084) OX=229533 GN=FGRAMPH1_01T10657 PE=3 SV=1	FGRAMPH1_01T10657	1	4.37931e-18	195.77	GSVTDSLIK(1)LIGPHSVIGR	4	-1.2148	4	1.233	0.85
Biological Process	GO:1901700	4	response to oxygen-containing compound	0.0598325	A0A098DGQ1	144	1.664	Up	K	Superoxide dismutase [Cu-Zn] OS=Gibberella zeae (strain PH-1 / ATCC MYA-4620 / FGSC 9075 / NRRL 31084) OX=229533 GN=FGRAMPH1_01T10657 PE=3 SV=1	FGRAMPH1_01T10657	1	1.64153e-06	80.721	GFHIHTFGDNTNGCTSAGPHFNPHNK(1)THGAPSDETR	5	-0.3403	1	1.356	0.815
Biological Process	GO:1990748	6	cellular detoxification	0.000979777	I1RMJ3	271	1.514	Up	K	Glutathione reductase OS=Gibberella zeae (strain PH-1 / ATCC MYA-4620 / FGSC 9075 / NRRL 31084) OX=229533 GN=FG05183.1 PE=3 SV=1	FG05183.1	1	0.0114182	73.039	LGVK(1)LHK	3	-0.38887	1	1.255	0.829
Biological Process	GO:1990748	6	cellular detoxification	0.000979777	I1RMJ3	77	1.334	Up	K	Glutathione reductase OS=Gibberella zeae (strain PH-1 / ATCC MYA-4620 / FGSC 9075 / NRRL 31084) OX=229533 GN=FG05183.1 PE=3 SV=1	FG05183.1	1	0.00367359	92.051	ATIVENK(1)R	2	0.24421	1	1.209	0.906
Biological Process	GO:1990748	6	cellular detoxification	0.000979777	I1RMJ3	419	1.478	Up	K	Glutathione reductase OS=Gibberella zeae (strain PH-1 / ATCC MYA-4620 / FGSC 9075 / NRRL 31084) OX=229533 GN=FG05183.1 PE=3 SV=1	FG05183.1	1	0.003764	88.029	YGK(1)DNIK	3	2.2391	1	1.453	0.983
Biological Process	GO:1990748	6	cellular detoxification	0.000979777	I1RMJ3	283	1.453	Up	K	Glutathione reductase OS=Gibberella zeae (strain PH-1 / ATCC MYA-4620 / FGSC 9075 / NRRL 31084) OX=229533 GN=FG05183.1 PE=3 SV=1	FG05183.1	1	0.00971751	79.148	IEK(1)DSNGK	2	-2.4804	1	1.412	0.972
Biological Process	GO:1990748	6	cellular detoxification	0.000979777	A0A098DGQ1	180	1.451	Up	K	Superoxide dismutase [Cu-Zn] OS=Gibberella zeae (strain PH-1 / ATCC MYA-4620 / FGSC 9075 / NRRL 31084) OX=229533 GN=FGRAMPH1_01T10657 PE=3 SV=1	FGRAMPH1_01T10657	1	4.37931e-18	195.77	GSVTDSLIK(1)LIGPHSVIGR	4	-1.2148	4	1.233	0.85
Biological Process	GO:1990748	6	cellular detoxification	0.000979777	A0A098DGQ1	144	1.664	Up	K	Superoxide dismutase [Cu-Zn] OS=Gibberella zeae (strain PH-1 / ATCC MYA-4620 / FGSC 9075 / NRRL 31084) OX=229533 GN=FGRAMPH1_01T10657 PE=3 SV=1	FGRAMPH1_01T10657	1	1.64153e-06	80.721	GFHIHTFGDNTNGCTSAGPHFNPHNK(1)THGAPSDETR	5	-0.3403	1	1.356	0.815
Biological Process	GO:1990748	6	cellular detoxification	0.000979777	A0A1C3YJ69	787	1.654	Up	K	Psi-producing oxygenase A OS=Fusarium culmorum OX=5516 GN=FCULG_00011550 PE=4 SV=1	FGRAMPH1_01T06395	1	0.00237766	80.318	K(1)GLDQIDIIR	2	1.2719	1	1.13	0.683
Biological Process	GO:1990748	6	cellular detoxification	0.000979777	A0A1C3YJ69	780	1.506	Up	K	Psi-producing oxygenase A OS=Fusarium culmorum OX=5516 GN=FCULG_00011550 PE=4 SV=1	FGRAMPH1_01T06395	1	0.0034702	104.2	K(1)ESFTFK	2	-0.34632	1	1.163	0.772
Biological Process	GO:1990748	6	cellular detoxification	0.000979777	I1RGL1	90	1.374	Up	K	Putative deferrochelatase/peroxidase YfeX OS=Fusarium culmorum OX=5516 GN=FCULG_00005279 PE=4 SV=1	FG02882.1	1	0.000172658	89.266	ELRPLPVIK(1)GR	3	0.7716	1	1.238	0.901
Biological Process	GO:1990748	6	cellular detoxification	0.000979777	I1RGL1	223	1.421	Up	K	Putative deferrochelatase/peroxidase YfeX OS=Fusarium culmorum OX=5516 GN=FCULG_00005279 PE=4 SV=1	FG02882.1	1	1.45013e-05	95.5	TKVENMELDDAAEGK(1)QAAHK	4	-0.41103	1	1.263	0.889
Biological Process	GO:1990748	6	cellular detoxification	0.000979777	Q4ING3	292	1.402	Up	K	Cytochrome c peroxidase, mitochondrial OS=Gibberella zeae (strain PH-1 / ATCC MYA-4620 / FGSC 9075 / NRRL 31084) OX=229533 GN=CCP1 PE=3 SV=1	CCP1	1	0.000325905	71.376	STK(1)SLMMLPSDIALIEDK	3	-0.48217	1	1.207	0.861
Biological Process	GO:1990748	6	cellular detoxification	0.000979777	I1RGU6	261	2.196	Up	K	Catalase-peroxidase OS=Gibberella zeae (strain PH-1 / ATCC MYA-4620 / FGSC 9075 / NRRL 31084) OX=229533 GN=FG02974.1 PE=3 SV=1	FG02974.1	1	6.20986e-05	83.395	GTTKPGATDSDQTEHK(1)DIHNR	5	0.14754	1	1.533	0.698
Biological Process	GO:1990748	6	cellular detoxification	0.000979777	I1RBF3	291	1.363	Up	K	Thioredoxin reductase OS=Gibberella zeae (strain PH-1 / ATCC MYA-4620 / FGSC 9075 / NRRL 31084) OX=229533 GN=FG00871.1 PE=3 SV=1	FG00871.1	1	6.5e-24	189.11	TIPGTTYTNVEGVFAAGDVQDK(1)R	2	0.14054	4	1.358	0.996
Biological Process	GO:1990748	6	cellular detoxification	0.000979777	I1RKP1	165	1.33	Up	K	Superoxide dismutase OS=Gibberella zeae (strain PH-1 / ATCC MYA-4620 / FGSC 9075 / NRRL 31084) OX=229533 GN=FG04454.1 PE=3 SV=1	FG04454.1	1	4.40956e-20	166.49	QTNATLAGIQGSGWAWLVK(1)DK	3	1.3246	1	1.291	0.971
Biological Process	GO:1990748	6	cellular detoxification	0.000979777	A0A098DJ03	135	1.497	Up	K	Peroxiredoxin 1 OS=Gibberella zeae OX=5518 GN=FGRA07_08569 PE=4 SV=1	FG03180.1	1	3.14242e-06	112.5	GLFIIDPK(1)GVLR	3	-0.45491	2	1.256	0.839
Biological Process	GO:1990748	6	cellular detoxification	0.000979777	A0A098DJU9	564	1.419	Up	K	Catalase-peroxidase OS=Gibberella zeae (strain PH-1 / ATCC MYA-4620 / FGSC 9075 / NRRL 31084) OX=229533 GN=FG03850.1 PE=3 SV=1	FG03850.1	1	0.000459627	107.03	EFNAK(1)SGSK	2	-0.071118	4	1.266	0.892
Biological Process	GO:1990748	6	cellular detoxification	0.000979777	A0A098DJU9	512	1.322	Up	K	Catalase-peroxidase OS=Gibberella zeae (strain PH-1 / ATCC MYA-4620 / FGSC 9075 / NRRL 31084) OX=229533 GN=FG03850.1 PE=3 SV=1	FG03850.1	1	5.80289e-07	134.18	LVSTAWK(1)SASTFR	3	-0.1125	1	1.297	0.981
Biological Process	GO:1990748	6	cellular detoxification	0.000979777	A0A098DJU9	594	1.479	Up	K	Catalase-peroxidase OS=Gibberella zeae (strain PH-1 / ATCC MYA-4620 / FGSC 9075 / NRRL 31084) OX=229533 GN=FG03850.1 PE=3 SV=1	FG03850.1	1	7.33126e-07	107.82	DAGLK(1)DVVVPFTPGR	3	-1.3624	3	1.287	0.87
Biological Process	GO:1990748	6	cellular detoxification	0.000979777	A0A098DJU9	555	1.429	Up	K	Catalase-peroxidase OS=Gibberella zeae (strain PH-1 / ATCC MYA-4620 / FGSC 9075 / NRRL 31084) OX=229533 GN=FG03850.1 PE=3 SV=1	FG03850.1	1	0.000834674	77.062	QVLSALK(1)SVQK	3	0.33753	1	1.24	0.868
Biological Process	GO:1990748	6	cellular detoxification	0.000979777	A0A098DJU9	316	1.564	Up	K	Catalase-peroxidase OS=Gibberella zeae (strain PH-1 / ATCC MYA-4620 / FGSC 9075 / NRRL 31084) OX=229533 GN=FG03850.1 PE=3 SV=1	FG03850.1	1	5.94748e-10	118.42	THGAVPGK(1)NIGPEPEAADLGEMGLGWHNR	4	-0.62057	2	1.395	0.892
Biological Process	GO:1990748	6	cellular detoxification	0.000979777	A0A098DJU9	447	1.477	Up	K	Catalase-peroxidase OS=Gibberella zeae (strain PH-1 / ATCC MYA-4620 / FGSC 9075 / NRRL 31084) OX=229533 GN=FG03850.1 PE=3 SV=1	FG03850.1	1	0.00113894	102.71	AWYK(1)LLHR	2	1.6359	3	1.357	0.919
Biological Process	GO:1990748	6	cellular detoxification	0.000979777	A0A098DJU9	166	1.472	Up	K	Catalase-peroxidase OS=Gibberella zeae (strain PH-1 / ATCC MYA-4620 / FGSC 9075 / NRRL 31084) OX=229533 GN=FG03850.1 PE=3 SV=1	FG03850.1	1	2.50767e-09	117	FAPLNSWPDNQNLDK(1)AR	3	1.3833	1	1.337	0.908
Biological Process	GO:1990748	6	cellular detoxification	0.000979777	A0A098DJU9	545	1.312	Up	K	Catalase-peroxidase OS=Gibberella zeae (strain PH-1 / ATCC MYA-4620 / FGSC 9075 / NRRL 31084) OX=229533 GN=FG03850.1 PE=3 SV=1	FG03850.1	1	6.86867e-06	91.401	IALEPQVNWASNNPK(1)QLK	3	-0.5428	1	1.26	0.96
Biological Process	GO:1990748	6	cellular detoxification	0.000979777	A0A098DJU9	764	1.46	Up	K	Catalase-peroxidase OS=Gibberella zeae (strain PH-1 / ATCC MYA-4620 / FGSC 9075 / NRRL 31084) OX=229533 GN=FG03850.1 PE=3 SV=1	FG03850.1	1	6.17413e-06	97.273	DFIAAWTK(1)VMNLDR	3	-0.92377	2	1.402	0.96
Biological Process	GO:1990748	6	cellular detoxification	0.000979777	A0A098DJU9	683	1.522	Up	K	Catalase-peroxidase OS=Gibberella zeae (strain PH-1 / ATCC MYA-4620 / FGSC 9075 / NRRL 31084) OX=229533 GN=FG03850.1 PE=3 SV=1	FG03850.1	1	6.27238e-09	111.77	K(1)GQLTNDFFVNLLSPAYK	4	-0.55643	2	1.304	0.857
Biological Process	GO:1990748	6	cellular detoxification	0.000979777	A0A098DJU9	175	1.509	Up	K	Catalase-peroxidase OS=Gibberella zeae (strain PH-1 / ATCC MYA-4620 / FGSC 9075 / NRRL 31084) OX=229533 GN=FG03850.1 PE=3 SV=1	FG03850.1	1	0.0030901	84.244	LIWPIK(1)QK	3	-1.1877	1	1.201	0.796
Biological Process	GO:1990748	6	cellular detoxification	0.000979777	I1S2Y7	326	1.977	Up	K	Psi-producing oxygenase A OS=Fusarium culmorum OX=5516 GN=FCULG_00011113 PE=4 SV=1	FG11146.1	1	8.85989e-07	107.35	YTLSPLASAAK(1)EFVK	3	0.57051	1	1.471	0.744
Biological Process	GO:0042743	5	hydrogen peroxide metabolic process	0.153307	I1RGU6	261	2.196	Up	K	Catalase-peroxidase OS=Gibberella zeae (strain PH-1 / ATCC MYA-4620 / FGSC 9075 / NRRL 31084) OX=229533 GN=FG02974.1 PE=3 SV=1	FG02974.1	1	6.20986e-05	83.395	GTTKPGATDSDQTEHK(1)DIHNR	5	0.14754	1	1.533	0.698
Biological Process	GO:0042743	5	hydrogen peroxide metabolic process	0.153307	A0A098DJU9	564	1.419	Up	K	Catalase-peroxidase OS=Gibberella zeae (strain PH-1 / ATCC MYA-4620 / FGSC 9075 / NRRL 31084) OX=229533 GN=FG03850.1 PE=3 SV=1	FG03850.1	1	0.000459627	107.03	EFNAK(1)SGSK	2	-0.071118	4	1.266	0.892
Biological Process	GO:0042743	5	hydrogen peroxide metabolic process	0.153307	A0A098DJU9	512	1.322	Up	K	Catalase-peroxidase OS=Gibberella zeae (strain PH-1 / ATCC MYA-4620 / FGSC 9075 / NRRL 31084) OX=229533 GN=FG03850.1 PE=3 SV=1	FG03850.1	1	5.80289e-07	134.18	LVSTAWK(1)SASTFR	3	-0.1125	1	1.297	0.981
Biological Process	GO:0042743	5	hydrogen peroxide metabolic process	0.153307	A0A098DJU9	594	1.479	Up	K	Catalase-peroxidase OS=Gibberella zeae (strain PH-1 / ATCC MYA-4620 / FGSC 9075 / NRRL 31084) OX=229533 GN=FG03850.1 PE=3 SV=1	FG03850.1	1	7.33126e-07	107.82	DAGLK(1)DVVVPFTPGR	3	-1.3624	3	1.287	0.87
Biological Process	GO:0042743	5	hydrogen peroxide metabolic process	0.153307	A0A098DJU9	555	1.429	Up	K	Catalase-peroxidase OS=Gibberella zeae (strain PH-1 / ATCC MYA-4620 / FGSC 9075 / NRRL 31084) OX=229533 GN=FG03850.1 PE=3 SV=1	FG03850.1	1	0.000834674	77.062	QVLSALK(1)SVQK	3	0.33753	1	1.24	0.868
Biological Process	GO:0042743	5	hydrogen peroxide metabolic process	0.153307	A0A098DJU9	316	1.564	Up	K	Catalase-peroxidase OS=Gibberella zeae (strain PH-1 / ATCC MYA-4620 / FGSC 9075 / NRRL 31084) OX=229533 GN=FG03850.1 PE=3 SV=1	FG03850.1	1	5.94748e-10	118.42	THGAVPGK(1)NIGPEPEAADLGEMGLGWHNR	4	-0.62057	2	1.395	0.892
Biological Process	GO:0042743	5	hydrogen peroxide metabolic process	0.153307	A0A098DJU9	447	1.477	Up	K	Catalase-peroxidase OS=Gibberella zeae (strain PH-1 / ATCC MYA-4620 / FGSC 9075 / NRRL 31084) OX=229533 GN=FG03850.1 PE=3 SV=1	FG03850.1	1	0.00113894	102.71	AWYK(1)LLHR	2	1.6359	3	1.357	0.919
Biological Process	GO:0042743	5	hydrogen peroxide metabolic process	0.153307	A0A098DJU9	166	1.472	Up	K	Catalase-peroxidase OS=Gibberella zeae (strain PH-1 / ATCC MYA-4620 / FGSC 9075 / NRRL 31084) OX=229533 GN=FG03850.1 PE=3 SV=1	FG03850.1	1	2.50767e-09	117	FAPLNSWPDNQNLDK(1)AR	3	1.3833	1	1.337	0.908
Biological Process	GO:0042743	5	hydrogen peroxide metabolic process	0.153307	A0A098DJU9	545	1.312	Up	K	Catalase-peroxidase OS=Gibberella zeae (strain PH-1 / ATCC MYA-4620 / FGSC 9075 / NRRL 31084) OX=229533 GN=FG03850.1 PE=3 SV=1	FG03850.1	1	6.86867e-06	91.401	IALEPQVNWASNNPK(1)QLK	3	-0.5428	1	1.26	0.96
Biological Process	GO:0042743	5	hydrogen peroxide metabolic process	0.153307	A0A098DJU9	764	1.46	Up	K	Catalase-peroxidase OS=Gibberella zeae (strain PH-1 / ATCC MYA-4620 / FGSC 9075 / NRRL 31084) OX=229533 GN=FG03850.1 PE=3 SV=1	FG03850.1	1	6.17413e-06	97.273	DFIAAWTK(1)VMNLDR	3	-0.92377	2	1.402	0.96
Biological Process	GO:0042743	5	hydrogen peroxide metabolic process	0.153307	A0A098DJU9	683	1.522	Up	K	Catalase-peroxidase OS=Gibberella zeae (strain PH-1 / ATCC MYA-4620 / FGSC 9075 / NRRL 31084) OX=229533 GN=FG03850.1 PE=3 SV=1	FG03850.1	1	6.27238e-09	111.77	K(1)GQLTNDFFVNLLSPAYK	4	-0.55643	2	1.304	0.857
Biological Process	GO:0042743	5	hydrogen peroxide metabolic process	0.153307	A0A098DJU9	175	1.509	Up	K	Catalase-peroxidase OS=Gibberella zeae (strain PH-1 / ATCC MYA-4620 / FGSC 9075 / NRRL 31084) OX=229533 GN=FG03850.1 PE=3 SV=1	FG03850.1	1	0.0030901	84.244	LIWPIK(1)QK	3	-1.1877	1	1.201	0.796
Biological Process	GO:0046835	7	carbohydrate phosphorylation	0.153307	A0A1C3YM97	363	1.619	Up	K	Phosphotransferase (Fragment) OS=Fusarium sp. FIESC_12 OX=1755127 GN=FIE12Z_6556 PE=3 SV=1	FGRAMPH1_01T10791	1	0.000558338	102.95	SYTSTGK(1)SR	2	-0.28416	1	0.936	0.578
Biological Process	GO:0046835	7	carbohydrate phosphorylation	0.153307	A0A1C3YHP2	417	1.462	Up	K	Phosphotransferase OS=Gibberella zeae (strain PH-1 / ATCC MYA-4620 / FGSC 9075 / NRRL 31084) OX=229533 GN=FGRAMPH1_01T01281 PE=3 SV=1	FGRAMPH1_01T01281	1	0.00181527	104.21	YPHFK(1)ER	3	0.26298	2	1.228	0.84
Biological Process	GO:0032970	5	regulation of actin filament-based process	0.169428	I1RSD7	304	1.749	Up	K	Arp2/3 complex 34 kDa subunit OS=Gibberella zeae (strain PH-1 / ATCC MYA-4620 / FGSC 9075 / NRRL 31084) OX=229533 GN=FGRAMPH1_01T23845 PE=3 SV=1	FGRAMPH1_01T23845	1	0.000276883	101.71	ARPENEEK(1)ER	3	-1.0474	2	1.291	0.738
Biological Process	GO:0032970	5	regulation of actin filament-based process	0.169428	I1RSD7	276	3.04	Up	K	Arp2/3 complex 34 kDa subunit OS=Gibberella zeae (strain PH-1 / ATCC MYA-4620 / FGSC 9075 / NRRL 31084) OX=229533 GN=FGRAMPH1_01T23845 PE=3 SV=1	FGRAMPH1_01T23845	1	0.0233519	55.806	ASK(1)AYIHSR	2	3.9622	1	1.529	0.503
Biological Process	GO:0032970	5	regulation of actin filament-based process	0.169428	I1RZL3	264	1.483	Up	K	Fimbrin OS=Fusarium culmorum OX=5516 GN=FCULG_00009862 PE=4 SV=1	FG09862.1	1	0.000301688	77.662	RGLLGK(1)IDIK	3	-0.42941	2	1.372	0.925
Biological Process	GO:0032970	5	regulation of actin filament-based process	0.169428	I1S270	266	1.547	Up	K	Actin 3 OS=Fusarium langsethiae OX=179993 GN=FLAG1_10227 PE=3 SV=1	FG10856.1	1	0.0282409	53.597	EFSK(1)YDQDR	2	-0.50203	1	1.423	0.92
Biological Process	GO:0010876	4	lipid localization	0.0598325	I1RE92	94	1.313	Up	K	Glycolipid transfer protein OS=Fusarium langsethiae OX=179993 GN=FLAG1_06404 PE=4 SV=1	FG01974.1	1	0.0180916	72.607	NELK(1)TGK	2	-2.2816	1	1.062	0.809
Biological Process	GO:0010876	4	lipid localization	0.0598325	I1RYX4	85	1.331	Up	K	Phosphatidylglycerol/phosphatidylinositol transfer protein OS=Gibberella zeae OX=5518 GN=FGRA07_07282 PE=4 SV=1	FG09586.1	1	3.91319e-08	121.18	QK(1)IEEGAYVLLTVK	3	-0.84823	1	1.165	0.875
Biological Process	GO:0010876	4	lipid localization	0.0598325	I1RYX4	107	1.483	Up	K	Phosphatidylglycerol/phosphatidylinositol transfer protein OS=Gibberella zeae OX=5518 GN=FGRA07_07282 PE=4 SV=1	FG09586.1	1	1.44678e-13	140.46	LISTK(1)ADLCEQIGNVDLK	4	0.17453	1	1.339	0.903
Biological Process	GO:0010876	4	lipid localization	0.0598325	I1RY25	90	1.306	Up	K	Niemann-Pick type C-related protein 1 OS=Fusarium culmorum OX=5516 GN=FCULG_00010532 PE=4 SV=1	FG09254.1	1	6.47166e-06	89.911	TGPVCCTLDQVK(1)SLK	3	0.80022	1	1.277	0.978
Biological Process	GO:0010876	4	lipid localization	0.0598325	I1RY25	167	1.51	Up	K	Niemann-Pick type C-related protein 1 OS=Fusarium culmorum OX=5516 GN=FCULG_00010532 PE=4 SV=1	FG09254.1	1	0.000688931	92.792	EVK(1)FGGANSR	2	-0.51189	1	1.348	0.893
Biological Process	GO:0006144	8	purine nucleobase metabolic process	0.169428	I1S241	147	1.573	Up	K	5-methyltetrahydropteroyltriglutamate-homocysteine methyltransferase OS=Gibberella zeae OX=5518 GN=FGRA07_07887 PE=3 SV=1	FG10825.1	1	0.000235401	110.39	AVADFK(1)EAK	3	-0.53785	2	1.076	0.684
Biological Process	GO:0006144	8	purine nucleobase metabolic process	0.169428	I1S241	238	1.758	Up	K	5-methyltetrahydropteroyltriglutamate-homocysteine methyltransferase OS=Gibberella zeae OX=5518 GN=FGRA07_07887 PE=3 SV=1	FG10825.1	1	0.0044231	61.78	FASLGDK(1)IPK	3	-0.55633	1	1.199	0.682
Biological Process	GO:0006144	8	purine nucleobase metabolic process	0.169428	I1S241	428	1.579	Up	K	5-methyltetrahydropteroyltriglutamate-homocysteine methyltransferase OS=Gibberella zeae OX=5518 GN=FGRA07_07887 PE=3 SV=1	FG10825.1	1	0.00601018	93.162	ISQQQK(1)K	2	-0.67652	1	0.903	0.572
Biological Process	GO:0006144	8	purine nucleobase metabolic process	0.169428	I1S241	20	1.668	Up	K	5-methyltetrahydropteroyltriglutamate-homocysteine methyltransferase OS=Gibberella zeae OX=5518 GN=FGRA07_07887 PE=3 SV=1	FG10825.1	1	0.000175127	117.86	K(1)ATEAYWGGK	2	0.6375	1	1.301	0.78
Biological Process	GO:0006144	8	purine nucleobase metabolic process	0.169428	I1S241	367	1.596	Up	K	5-methyltetrahydropteroyltriglutamate-homocysteine methyltransferase OS=Gibberella zeae OX=5518 GN=FGRA07_07887 PE=3 SV=1	FG10825.1	1	5.71649e-06	99.092	ASEIALIAK(1)AVTEGPATVR	3	1.3056	1	1.35	0.846
Biological Process	GO:0006144	8	purine nucleobase metabolic process	0.169428	I1S241	402	1.626	Up	K	5-methyltetrahydropteroyltriglutamate-homocysteine methyltransferase OS=Gibberella zeae OX=5518 GN=FGRA07_07887 PE=3 SV=1	FG10825.1	1	0.00412971	77.288	TNDPQVK(1)DR	2	-0.59456	1	0.878	0.54
Biological Process	GO:0006144	8	purine nucleobase metabolic process	0.169428	I1S241	682	1.488	Up	K	5-methyltetrahydropteroyltriglutamate-homocysteine methyltransferase OS=Gibberella zeae OX=5518 GN=FGRA07_07887 PE=3 SV=1	FG10825.1	1	0.035626	58.815	SDAK(1)LLR	2	0.49123	1	1.372	0.922
Biological Process	GO:0006144	8	purine nucleobase metabolic process	0.169428	I1S241	411	1.614	Up	K	5-methyltetrahydropteroyltriglutamate-homocysteine methyltransferase OS=Gibberella zeae OX=5518 GN=FGRA07_07887 PE=3 SV=1	FG10825.1	1	0.00948509	76.282	VTQK(1)DYER	2	0.69911	1	0.983	0.609
Biological Process	GO:0006144	8	purine nucleobase metabolic process	0.169428	I1S241	177	1.527	Up	K	5-methyltetrahydropteroyltriglutamate-homocysteine methyltransferase OS=Gibberella zeae OX=5518 GN=FGRA07_07887 PE=3 SV=1	FG10825.1	1	4.01255e-06	100.77	ADRDQK(1)VDPIDLLEK	3	0.96883	1	1.092	0.715
Biological Process	GO:0006144	8	purine nucleobase metabolic process	0.169428	I1S241	150	1.617	Up	K	5-methyltetrahydropteroyltriglutamate-homocysteine methyltransferase OS=Gibberella zeae OX=5518 GN=FGRA07_07887 PE=3 SV=1	FG10825.1	1	0.000578964	91.784	EAK(1)DAGISTR	2	0.24628	1	1.148	0.71
Biological Process	GO:0006144	8	purine nucleobase metabolic process	0.169428	I1S241	343	1.587	Up	K	5-methyltetrahydropteroyltriglutamate-homocysteine methyltransferase OS=Gibberella zeae OX=5518 GN=FGRA07_07887 PE=3 SV=1	FG10825.1	1	0.000566613	63.321	K(1)LDTEIADWFSFATEK	3	-0.1202	1	1.109	0.699
Biological Process	GO:0006144	8	purine nucleobase metabolic process	0.169428	I1RGR7	159	1.369	Up	K	Guanine deaminase OS=Gibberella zeae (strain PH-1 / ATCC MYA-4620 / FGSC 9075 / NRRL 31084) OX=229533 GN=FG02941.1 PE=3 SV=1	FG02941.1	1	0.00103211	84.687	AFVGK(1)CNMDR	2	-0.99515	2	1.24	0.906
Biological Process	GO:0006144	8	purine nucleobase metabolic process	0.169428	I1RGR7	427	1.546	Up	K	Guanine deaminase OS=Gibberella zeae (strain PH-1 / ATCC MYA-4620 / FGSC 9075 / NRRL 31084) OX=229533 GN=FG02941.1 PE=3 SV=1	FG02941.1	1	0.000438274	76.728	HLFEK(1)FVMTGDDR	3	0.12883	1	1.328	0.859
Biological Process	GO:0006144	8	purine nucleobase metabolic process	0.169428	I1RJU4	103	1.381	Up	K	Uricase OS=Gibberella zeae (strain PH-1 / ATCC MYA-4620 / FGSC 9075 / NRRL 31084) OX=229533 GN=FG04126.1 PE=3 SV=1	FG04126.1	1	2.2598e-05	93.766	HIHVANVSVK(1)TVR	4	0.1007	2	1.382	1.001
Biological Process	GO:0072330	9	monocarboxylic acid biosynthetic process	0.303141	I1RR68	2197	1.61	Up	K	Acetyl-CoA carboxylase OS=Gibberella zeae OX=5518 GN=FGRA07_05716 PE=4 SV=1	FG06580.1	1	0.0125856	61.582	DK(1)YLHLLR	3	-0.42868	1	0.726	0.451
Biological Process	GO:0072330	9	monocarboxylic acid biosynthetic process	0.303141	I1RR68	263	1.824	Up	K	Acetyl-CoA carboxylase OS=Gibberella zeae OX=5518 GN=FGRA07_05716 PE=4 SV=1	FG06580.1	1	0.000574209	83.226	ASEGGGGK(1)GIR	2	-0.68422	1	1.271	0.697
Biological Process	GO:0072330	9	monocarboxylic acid biosynthetic process	0.303141	I1RMW9	1966	1.402	Up	K	Fatty acid synthase subunit beta dehydratase OS=Gibberella zeae OX=5518 GN=FGRA07_01469 PE=3 SV=1	FG05322.1	1	4.10852e-09	124.46	IDIEEVKDNIEEVK(1)GHLR	4	-0.34392	1	1.141	0.814
Biological Process	GO:0072330	9	monocarboxylic acid biosynthetic process	0.303141	I1RQ48	322	3.01	Up	K	Acyl-CoA desaturase OS=Gibberella zeae (strain PH-1 / ATCC MYA-4620 / FGSC 9075 / NRRL 31084) OX=229533 GN=FG06184.1 PE=3 SV=1	FG06184.1	1	0.00268153	94.692	ANEIEK(1)GR	2	-0.47892	1	1.538	0.511
Biological Process	GO:0051188	5	cofactor biosynthetic process	0.049409	I1RJU9	149	1.413	Up	K	Kynureninase OS=Gibberella zeae (strain PH-1 / ATCC MYA-4620 / FGSC 9075 / NRRL 31084) OX=229533 GN=FG04131.1 PE=3 SV=1	FG04131.1	1	0.0140513	68.383	HK(1)IILER	3	0.072547	1	1.221	0.864
Biological Process	GO:0051188	5	cofactor biosynthetic process	0.049409	I1RP97	169	1.371	Up	K	Gtp cyclohydrolase i OS=Fusarium langsethiae OX=179993 GN=FLAG1_01163 PE=3 SV=1	FG05854.1	1	0.00323837	65.278	YAK(1)ALLFLTK	3	-0.91202	1	1.274	0.929
Biological Process	GO:0051188	5	cofactor biosynthetic process	0.049409	I1RCN8	44	1.341	Up	K	Uroporphyrinogen decarboxylase OS=Gibberella zeae (strain PH-1 / ATCC MYA-4620 / FGSC 9075 / NRRL 31084) OX=229533 GN=FG01361.1 PE=3 SV=1	FG01361.1	1	8.2518e-05	87.641	YLPEYHEAK(1)GNR	3	0.0076851	2	1.102	0.822
Biological Process	GO:0051188	5	cofactor biosynthetic process	0.049409	I1RA13	444	1.748	Up	K	Acetyl-coenzyme A synthetase OS=Gibberella zeae (strain PH-1 / ATCC MYA-4620 / FGSC 9075 / NRRL 31084) OX=229533 GN=FG00330.1 PE=3 SV=1	FG00330.1	1	0.00482457	84.699	GK(1)FAHLR	3	-0.29551	1	1.243	0.711
Biological Process	GO:0051188	5	cofactor biosynthetic process	0.049409	I1RN88	287	1.434	Up	K	Pyruvate dehydrogenase E1 component subunit alpha OS=Gibberella zeae (strain PH-1 / ATCC MYA-4620 / FGSC 9075 / NRRL 31084) OX=229533 GN=FG05454.1 PE=4 SV=1	FG05454.1	1	0.000188061	127.56	YGK(1)EYTAADK	2	0.23099	1	1.349	0.941
Biological Process	GO:0051188	5	cofactor biosynthetic process	0.049409	V6RVJ3	391	1.351	Up	K	Coproporphyrinogen III oxidase OS=Gibberella zeae OX=5518 GN=FGRA07_07973 PE=4 SV=1	FG10739.1	1	0.00770714	58.743	YMHEPEPK(1)SR	3	-1.5616	1	1.423	1.053
Biological Process	GO:0051188	5	cofactor biosynthetic process	0.049409	I1RYU0	131	1.375	Up	K	Nicotinate-nucleotide pyrophosphorylase [carboxylating] OS=Gibberella zeae (strain PH-1 / ATCC MYA-4620 / FGSC 9075 / NRRL 31084) OX=229533 GN=FG09549.1 PE=3 SV=1	FG09549.1	1	3.9338e-06	115.06	K(1)AGYTGVIAGTR	2	-0.92835	1	1.184	0.861
Biological Process	GO:0051188	5	cofactor biosynthetic process	0.049409	I1RYU0	50	1.417	Up	K	Nicotinate-nucleotide pyrophosphorylase [carboxylating] OS=Gibberella zeae (strain PH-1 / ATCC MYA-4620 / FGSC 9075 / NRRL 31084) OX=229533 GN=FG09549.1 PE=3 SV=1	FG09549.1	1	3.74931e-08	120.29	VATLWGK(1)SSGVIAGR	2	0.27568	2	1.399	0.987
Biological Process	GO:0051188	5	cofactor biosynthetic process	0.049409	I1RYU0	153	1.584	Up	K	Nicotinate-nucleotide pyrophosphorylase [carboxylating] OS=Gibberella zeae (strain PH-1 / ATCC MYA-4620 / FGSC 9075 / NRRL 31084) OX=229533 GN=FG09549.1 PE=3 SV=1	FG09549.1	1	7.42668e-09	120.77	LVEK(1)YGMLVGGADAHR	3	-0.1326	1	1.489	0.94
Biological Process	GO:0051188	5	cofactor biosynthetic process	0.049409	I1RA94	309	2.138	Up	K	S-adenosylmethionine synthase OS=Gibberella zeae (strain PH-1 / ATCC MYA-4620 / FGSC 9075 / NRRL 31084) OX=229533 GN=FG00421.1 PE=3 SV=1	FG00421.1	1	5.88493e-07	133.05	WIAK(1)SLVAAGLCR	3	-0.59881	1	1.522	0.712
Biological Process	GO:0051188	5	cofactor biosynthetic process	0.049409	I1RA94	195	1.31	Up	K	S-adenosylmethionine synthase OS=Gibberella zeae (strain PH-1 / ATCC MYA-4620 / FGSC 9075 / NRRL 31084) OX=229533 GN=FG00421.1 PE=3 SV=1	FG00421.1	1	0.000494426	68.168	TQVTIEYK(1)HDNGAVVPQR	3	2.0575	1	1.469	1.121
Biological Process	GO:0046365	7	monosaccharide catabolic process	0.153307	I1RG54	39	1.482	Up	K	Putative oxidoreductase C2F3.05c OS=Fusarium culmorum OX=5516 GN=FCULG_00011590 PE=4 SV=1	FG02703.1	1	0.000452489	107.06	DQASDVCK(1)K	2	2.7628	1	1.304	0.88
Biological Process	GO:0046365	7	monosaccharide catabolic process	0.153307	A0A098E4T8	143	1.445	Up	K	2,3-bisphosphoglycerate-independent phosphoglycerate mutase OS=Gibberella zeae OX=5518 GN=FGRA07_06162 PE=3 SV=1	FG06055.1	1	0.000578413	102.52	AAK(1)EYGVPK	3	0.84448	3	1.347	0.932
Biological Process	GO:0043171	7	peptide catabolic process	0.153307	I1S273	511	1.382	Up	K	Gamma-glutamyltransferase OS=Fusarium culmorum OX=5516 GN=FCULG_00010819 PE=4 SV=1	FG10859.1	1	5.51235e-06	91.812	VHNQLMPNTLLVEK(1)K	3	-0.43326	3	1.392	1.007
Biological Process	GO:0043171	7	peptide catabolic process	0.153307	A0A098DS79	170	1.813	Up	K	Gamma-glutamyltransferase OS=Fusarium langsethiae OX=179993 GN=FLAG1_05016 PE=4 SV=1	FG09141.1	1	1.73019e-13	133.96	YGSLPWSQLVQPAIK(1)VAR	3	0.95006	1	1.336	0.737
Biological Process	GO:0043171	7	peptide catabolic process	0.153307	A0A098DS79	474	1.492	Up	K	Gamma-glutamyltransferase OS=Fusarium langsethiae OX=179993 GN=FLAG1_05016 PE=4 SV=1	FG09141.1	1	1.99786e-35	211.14	RPLSSISTTIVEDADGK(1)VSLVTGSAGGSR	4	1.7354	3	1.386	0.929
Biological Process	GO:0043171	7	peptide catabolic process	0.153307	A0A098DS79	376	1.411	Up	K	Gamma-glutamyltransferase OS=Fusarium langsethiae OX=179993 GN=FLAG1_05016 PE=4 SV=1	FG09141.1	1	0.00017323	124.42	ALALK(1)DYDPK	2	0.86973	3	1.359	0.963
Biological Process	GO:0043171	7	peptide catabolic process	0.153307	A0A098DS79	259	1.423	Up	K	Gamma-glutamyltransferase OS=Fusarium langsethiae OX=179993 GN=FLAG1_05016 PE=4 SV=1	FG09141.1	1	0.00122392	73.927	EK(1)GIMTMDDLK	3	1.3208	7	1.275	0.896
Biological Process	GO:0043171	7	peptide catabolic process	0.153307	A0A098DS79	138	1.871	Up	K	Gamma-glutamyltransferase OS=Fusarium langsethiae OX=179993 GN=FLAG1_05016 PE=4 SV=1	FG09141.1	1	1.35298e-05	89.831	NNVNESISGGK(1)ASGVPGELR	3	-0.2038	1	1.641	0.877
Biological Process	GO:0045010	13	actin nucleation	0.153307	I1RSD7	304	1.749	Up	K	Arp2/3 complex 34 kDa subunit OS=Gibberella zeae (strain PH-1 / ATCC MYA-4620 / FGSC 9075 / NRRL 31084) OX=229533 GN=FGRAMPH1_01T23845 PE=3 SV=1	FGRAMPH1_01T23845	1	0.000276883	101.71	ARPENEEK(1)ER	3	-1.0474	2	1.291	0.738
Biological Process	GO:0045010	13	actin nucleation	0.153307	I1RSD7	276	3.04	Up	K	Arp2/3 complex 34 kDa subunit OS=Gibberella zeae (strain PH-1 / ATCC MYA-4620 / FGSC 9075 / NRRL 31084) OX=229533 GN=FGRAMPH1_01T23845 PE=3 SV=1	FGRAMPH1_01T23845	1	0.0233519	55.806	ASK(1)AYIHSR	2	3.9622	1	1.529	0.503
Biological Process	GO:0045010	13	actin nucleation	0.153307	I1S270	266	1.547	Up	K	Actin 3 OS=Fusarium langsethiae OX=179993 GN=FLAG1_10227 PE=3 SV=1	FG10856.1	1	0.0282409	53.597	EFSK(1)YDQDR	2	-0.50203	1	1.423	0.92
Biological Process	GO:0032271	7	regulation of protein polymerization	0.340257	I1RSD7	304	1.749	Up	K	Arp2/3 complex 34 kDa subunit OS=Gibberella zeae (strain PH-1 / ATCC MYA-4620 / FGSC 9075 / NRRL 31084) OX=229533 GN=FGRAMPH1_01T23845 PE=3 SV=1	FGRAMPH1_01T23845	1	0.000276883	101.71	ARPENEEK(1)ER	3	-1.0474	2	1.291	0.738
Biological Process	GO:0032271	7	regulation of protein polymerization	0.340257	I1RSD7	276	3.04	Up	K	Arp2/3 complex 34 kDa subunit OS=Gibberella zeae (strain PH-1 / ATCC MYA-4620 / FGSC 9075 / NRRL 31084) OX=229533 GN=FGRAMPH1_01T23845 PE=3 SV=1	FGRAMPH1_01T23845	1	0.0233519	55.806	ASK(1)AYIHSR	2	3.9622	1	1.529	0.503
Biological Process	GO:0032271	7	regulation of protein polymerization	0.340257	I1S270	266	1.547	Up	K	Actin 3 OS=Fusarium langsethiae OX=179993 GN=FLAG1_10227 PE=3 SV=1	FG10856.1	1	0.0282409	53.597	EFSK(1)YDQDR	2	-0.50203	1	1.423	0.92
Biological Process	GO:0071616	7	acyl-CoA biosynthetic process	0.340257	I1RA13	444	1.748	Up	K	Acetyl-coenzyme A synthetase OS=Gibberella zeae (strain PH-1 / ATCC MYA-4620 / FGSC 9075 / NRRL 31084) OX=229533 GN=FG00330.1 PE=3 SV=1	FG00330.1	1	0.00482457	84.699	GK(1)FAHLR	3	-0.29551	1	1.243	0.711
Biological Process	GO:0071616	7	acyl-CoA biosynthetic process	0.340257	I1RN88	287	1.434	Up	K	Pyruvate dehydrogenase E1 component subunit alpha OS=Gibberella zeae (strain PH-1 / ATCC MYA-4620 / FGSC 9075 / NRRL 31084) OX=229533 GN=FG05454.1 PE=4 SV=1	FG05454.1	1	0.000188061	127.56	YGK(1)EYTAADK	2	0.23099	1	1.349	0.941
Biological Process	GO:0009636	4	response to toxic substance	0.000979777	I1RMJ3	271	1.514	Up	K	Glutathione reductase OS=Gibberella zeae (strain PH-1 / ATCC MYA-4620 / FGSC 9075 / NRRL 31084) OX=229533 GN=FG05183.1 PE=3 SV=1	FG05183.1	1	0.0114182	73.039	LGVK(1)LHK	3	-0.38887	1	1.255	0.829
Biological Process	GO:0009636	4	response to toxic substance	0.000979777	I1RMJ3	77	1.334	Up	K	Glutathione reductase OS=Gibberella zeae (strain PH-1 / ATCC MYA-4620 / FGSC 9075 / NRRL 31084) OX=229533 GN=FG05183.1 PE=3 SV=1	FG05183.1	1	0.00367359	92.051	ATIVENK(1)R	2	0.24421	1	1.209	0.906
Biological Process	GO:0009636	4	response to toxic substance	0.000979777	I1RMJ3	419	1.478	Up	K	Glutathione reductase OS=Gibberella zeae (strain PH-1 / ATCC MYA-4620 / FGSC 9075 / NRRL 31084) OX=229533 GN=FG05183.1 PE=3 SV=1	FG05183.1	1	0.003764	88.029	YGK(1)DNIK	3	2.2391	1	1.453	0.983
Biological Process	GO:0009636	4	response to toxic substance	0.000979777	I1RMJ3	283	1.453	Up	K	Glutathione reductase OS=Gibberella zeae (strain PH-1 / ATCC MYA-4620 / FGSC 9075 / NRRL 31084) OX=229533 GN=FG05183.1 PE=3 SV=1	FG05183.1	1	0.00971751	79.148	IEK(1)DSNGK	2	-2.4804	1	1.412	0.972
Biological Process	GO:0009636	4	response to toxic substance	0.000979777	A0A098DGQ1	180	1.451	Up	K	Superoxide dismutase [Cu-Zn] OS=Gibberella zeae (strain PH-1 / ATCC MYA-4620 / FGSC 9075 / NRRL 31084) OX=229533 GN=FGRAMPH1_01T10657 PE=3 SV=1	FGRAMPH1_01T10657	1	4.37931e-18	195.77	GSVTDSLIK(1)LIGPHSVIGR	4	-1.2148	4	1.233	0.85
Biological Process	GO:0009636	4	response to toxic substance	0.000979777	A0A098DGQ1	144	1.664	Up	K	Superoxide dismutase [Cu-Zn] OS=Gibberella zeae (strain PH-1 / ATCC MYA-4620 / FGSC 9075 / NRRL 31084) OX=229533 GN=FGRAMPH1_01T10657 PE=3 SV=1	FGRAMPH1_01T10657	1	1.64153e-06	80.721	GFHIHTFGDNTNGCTSAGPHFNPHNK(1)THGAPSDETR	5	-0.3403	1	1.356	0.815
Biological Process	GO:0009636	4	response to toxic substance	0.000979777	A0A1C3YJ69	787	1.654	Up	K	Psi-producing oxygenase A OS=Fusarium culmorum OX=5516 GN=FCULG_00011550 PE=4 SV=1	FGRAMPH1_01T06395	1	0.00237766	80.318	K(1)GLDQIDIIR	2	1.2719	1	1.13	0.683
Biological Process	GO:0009636	4	response to toxic substance	0.000979777	A0A1C3YJ69	780	1.506	Up	K	Psi-producing oxygenase A OS=Fusarium culmorum OX=5516 GN=FCULG_00011550 PE=4 SV=1	FGRAMPH1_01T06395	1	0.0034702	104.2	K(1)ESFTFK	2	-0.34632	1	1.163	0.772
Biological Process	GO:0009636	4	response to toxic substance	0.000979777	I1RGL1	90	1.374	Up	K	Putative deferrochelatase/peroxidase YfeX OS=Fusarium culmorum OX=5516 GN=FCULG_00005279 PE=4 SV=1	FG02882.1	1	0.000172658	89.266	ELRPLPVIK(1)GR	3	0.7716	1	1.238	0.901
Biological Process	GO:0009636	4	response to toxic substance	0.000979777	I1RGL1	223	1.421	Up	K	Putative deferrochelatase/peroxidase YfeX OS=Fusarium culmorum OX=5516 GN=FCULG_00005279 PE=4 SV=1	FG02882.1	1	1.45013e-05	95.5	TKVENMELDDAAEGK(1)QAAHK	4	-0.41103	1	1.263	0.889
Biological Process	GO:0009636	4	response to toxic substance	0.000979777	Q4ING3	292	1.402	Up	K	Cytochrome c peroxidase, mitochondrial OS=Gibberella zeae (strain PH-1 / ATCC MYA-4620 / FGSC 9075 / NRRL 31084) OX=229533 GN=CCP1 PE=3 SV=1	CCP1	1	0.000325905	71.376	STK(1)SLMMLPSDIALIEDK	3	-0.48217	1	1.207	0.861
Biological Process	GO:0009636	4	response to toxic substance	0.000979777	I1RGU6	261	2.196	Up	K	Catalase-peroxidase OS=Gibberella zeae (strain PH-1 / ATCC MYA-4620 / FGSC 9075 / NRRL 31084) OX=229533 GN=FG02974.1 PE=3 SV=1	FG02974.1	1	6.20986e-05	83.395	GTTKPGATDSDQTEHK(1)DIHNR	5	0.14754	1	1.533	0.698
Biological Process	GO:0009636	4	response to toxic substance	0.000979777	I1RBF3	291	1.363	Up	K	Thioredoxin reductase OS=Gibberella zeae (strain PH-1 / ATCC MYA-4620 / FGSC 9075 / NRRL 31084) OX=229533 GN=FG00871.1 PE=3 SV=1	FG00871.1	1	6.5e-24	189.11	TIPGTTYTNVEGVFAAGDVQDK(1)R	2	0.14054	4	1.358	0.996
Biological Process	GO:0009636	4	response to toxic substance	0.000979777	I1RKP1	165	1.33	Up	K	Superoxide dismutase OS=Gibberella zeae (strain PH-1 / ATCC MYA-4620 / FGSC 9075 / NRRL 31084) OX=229533 GN=FG04454.1 PE=3 SV=1	FG04454.1	1	4.40956e-20	166.49	QTNATLAGIQGSGWAWLVK(1)DK	3	1.3246	1	1.291	0.971
Biological Process	GO:0009636	4	response to toxic substance	0.000979777	A0A098DJ03	135	1.497	Up	K	Peroxiredoxin 1 OS=Gibberella zeae OX=5518 GN=FGRA07_08569 PE=4 SV=1	FG03180.1	1	3.14242e-06	112.5	GLFIIDPK(1)GVLR	3	-0.45491	2	1.256	0.839
Biological Process	GO:0009636	4	response to toxic substance	0.000979777	A0A098DJU9	564	1.419	Up	K	Catalase-peroxidase OS=Gibberella zeae (strain PH-1 / ATCC MYA-4620 / FGSC 9075 / NRRL 31084) OX=229533 GN=FG03850.1 PE=3 SV=1	FG03850.1	1	0.000459627	107.03	EFNAK(1)SGSK	2	-0.071118	4	1.266	0.892
Biological Process	GO:0009636	4	response to toxic substance	0.000979777	A0A098DJU9	512	1.322	Up	K	Catalase-peroxidase OS=Gibberella zeae (strain PH-1 / ATCC MYA-4620 / FGSC 9075 / NRRL 31084) OX=229533 GN=FG03850.1 PE=3 SV=1	FG03850.1	1	5.80289e-07	134.18	LVSTAWK(1)SASTFR	3	-0.1125	1	1.297	0.981
Biological Process	GO:0009636	4	response to toxic substance	0.000979777	A0A098DJU9	594	1.479	Up	K	Catalase-peroxidase OS=Gibberella zeae (strain PH-1 / ATCC MYA-4620 / FGSC 9075 / NRRL 31084) OX=229533 GN=FG03850.1 PE=3 SV=1	FG03850.1	1	7.33126e-07	107.82	DAGLK(1)DVVVPFTPGR	3	-1.3624	3	1.287	0.87
Biological Process	GO:0009636	4	response to toxic substance	0.000979777	A0A098DJU9	555	1.429	Up	K	Catalase-peroxidase OS=Gibberella zeae (strain PH-1 / ATCC MYA-4620 / FGSC 9075 / NRRL 31084) OX=229533 GN=FG03850.1 PE=3 SV=1	FG03850.1	1	0.000834674	77.062	QVLSALK(1)SVQK	3	0.33753	1	1.24	0.868
Biological Process	GO:0009636	4	response to toxic substance	0.000979777	A0A098DJU9	316	1.564	Up	K	Catalase-peroxidase OS=Gibberella zeae (strain PH-1 / ATCC MYA-4620 / FGSC 9075 / NRRL 31084) OX=229533 GN=FG03850.1 PE=3 SV=1	FG03850.1	1	5.94748e-10	118.42	THGAVPGK(1)NIGPEPEAADLGEMGLGWHNR	4	-0.62057	2	1.395	0.892
Biological Process	GO:0009636	4	response to toxic substance	0.000979777	A0A098DJU9	447	1.477	Up	K	Catalase-peroxidase OS=Gibberella zeae (strain PH-1 / ATCC MYA-4620 / FGSC 9075 / NRRL 31084) OX=229533 GN=FG03850.1 PE=3 SV=1	FG03850.1	1	0.00113894	102.71	AWYK(1)LLHR	2	1.6359	3	1.357	0.919
Biological Process	GO:0009636	4	response to toxic substance	0.000979777	A0A098DJU9	166	1.472	Up	K	Catalase-peroxidase OS=Gibberella zeae (strain PH-1 / ATCC MYA-4620 / FGSC 9075 / NRRL 31084) OX=229533 GN=FG03850.1 PE=3 SV=1	FG03850.1	1	2.50767e-09	117	FAPLNSWPDNQNLDK(1)AR	3	1.3833	1	1.337	0.908
Biological Process	GO:0009636	4	response to toxic substance	0.000979777	A0A098DJU9	545	1.312	Up	K	Catalase-peroxidase OS=Gibberella zeae (strain PH-1 / ATCC MYA-4620 / FGSC 9075 / NRRL 31084) OX=229533 GN=FG03850.1 PE=3 SV=1	FG03850.1	1	6.86867e-06	91.401	IALEPQVNWASNNPK(1)QLK	3	-0.5428	1	1.26	0.96
Biological Process	GO:0009636	4	response to toxic substance	0.000979777	A0A098DJU9	764	1.46	Up	K	Catalase-peroxidase OS=Gibberella zeae (strain PH-1 / ATCC MYA-4620 / FGSC 9075 / NRRL 31084) OX=229533 GN=FG03850.1 PE=3 SV=1	FG03850.1	1	6.17413e-06	97.273	DFIAAWTK(1)VMNLDR	3	-0.92377	2	1.402	0.96
Biological Process	GO:0009636	4	response to toxic substance	0.000979777	A0A098DJU9	683	1.522	Up	K	Catalase-peroxidase OS=Gibberella zeae (strain PH-1 / ATCC MYA-4620 / FGSC 9075 / NRRL 31084) OX=229533 GN=FG03850.1 PE=3 SV=1	FG03850.1	1	6.27238e-09	111.77	K(1)GQLTNDFFVNLLSPAYK	4	-0.55643	2	1.304	0.857
Biological Process	GO:0009636	4	response to toxic substance	0.000979777	A0A098DJU9	175	1.509	Up	K	Catalase-peroxidase OS=Gibberella zeae (strain PH-1 / ATCC MYA-4620 / FGSC 9075 / NRRL 31084) OX=229533 GN=FG03850.1 PE=3 SV=1	FG03850.1	1	0.0030901	84.244	LIWPIK(1)QK	3	-1.1877	1	1.201	0.796
Biological Process	GO:0009636	4	response to toxic substance	0.000979777	I1S2Y7	326	1.977	Up	K	Psi-producing oxygenase A OS=Fusarium culmorum OX=5516 GN=FCULG_00011113 PE=4 SV=1	FG11146.1	1	8.85989e-07	107.35	YTLSPLASAAK(1)EFVK	3	0.57051	1	1.471	0.744
Biological Process	GO:1900034	7	regulation of cellular response to heat	0.153307	I1RBC4	596	1.334	Up	K	Heat shock protein 70 OS=Gibberella zeae OX=5518 GN=FGRA07_00984 PE=3 SV=1	FG00838.1	1	1.82875e-08	175.88	EEYEEHQK(1)ELEGK	3	-0.10833	3	1.279	0.959
Biological Process	GO:1900034	7	regulation of cellular response to heat	0.153307	I1RBC4	506	1.309	Up	K	Heat shock protein 70 OS=Gibberella zeae OX=5518 GN=FGRA07_00984 PE=3 SV=1	FG00838.1	1	0.000161678	153.97	IVITNDK(1)GR	2	0.47445	3	0.95	0.726
Biological Process	GO:1900034	7	regulation of cellular response to heat	0.153307	I1RBC4	523	1.414	Up	K	Heat shock protein 70 OS=Gibberella zeae OX=5518 GN=FGRA07_00984 PE=3 SV=1	FG00838.1	0.999745	1.84391e-13	135.09	MLNDAEK(1)YKEEDEAEGKR	4	-0.83102	8	1.254	0.887
Biological Process	GO:1900034	7	regulation of cellular response to heat	0.153307	I1RBC4	323	1.806	Up	K	Heat shock protein 70 OS=Gibberella zeae OX=5518 GN=FGRA07_00984 PE=3 SV=1	FG00838.1	1	0.000367388	107.06	VLTDAK(1)IDK	2	-0.41802	4	1.515	0.839
Biological Process	GO:1900034	7	regulation of cellular response to heat	0.153307	I1RBC4	496	1.304	Up	K	Heat shock protein 70 OS=Gibberella zeae OX=5518 GN=FGRA07_00984 PE=3 SV=1	FG00838.1	1	0.00609282	86.67	GTGK(1)SNK	2	-0.22804	1	0.919	0.705
Biological Process	GO:1900034	7	regulation of cellular response to heat	0.153307	I1RBC4	249	2.304	Up	K	Heat shock protein 70 OS=Gibberella zeae OX=5518 GN=FGRA07_00984 PE=3 SV=1	FG00838.1	1	0.000316161	101.38	K(1)DLSTNVR	2	1.2248	3	1.843	0.8
Biological Process	GO:1900034	7	regulation of cellular response to heat	0.153307	I1RBC4	110	1.711	Up	K	Heat shock protein 70 OS=Gibberella zeae OX=5518 GN=FGRA07_00984 PE=3 SV=1	FG00838.1	1	6.98157e-10	143.97	K(1)TFTPEEISAMILTK	3	0.24412	1	1.179	0.689
Biological Process	GO:1900034	7	regulation of cellular response to heat	0.153307	I1RRT6	219	2.045	Up	K	DNAj like subfamily a member 2 OS=Fusarium sporotrichioides OX=5514 GN=FSPOR_9531 PE=3 SV=1	FG06825.1	1	0.00492361	63.32	K(1)VLHVHVDK	4	-0.88014	1	1.266	0.619
Biological Process	GO:0006760	8	folic acid-containing compound metabolic process	0.340257	I1RP97	169	1.371	Up	K	Gtp cyclohydrolase i OS=Fusarium langsethiae OX=179993 GN=FLAG1_01163 PE=3 SV=1	FG05854.1	1	0.00323837	65.278	YAK(1)ALLFLTK	3	-0.91202	1	1.274	0.929
Biological Process	GO:0006760	8	folic acid-containing compound metabolic process	0.340257	I1RSK5	280	1.311	Up	K	Methylenetetrahydrofolate reductase OS=Gibberella zeae (strain PH-1 / ATCC MYA-4620 / FGSC 9075 / NRRL 31084) OX=229533 GN=FG07127.1 PE=3 SV=1	FG07127.1	1	0.00479617	58.32	MVGVDIVNELIDK(1)IK	3	0.57997	1	1.042	0.795
Biological Process	GO:0098754	5	detoxification	0.000979777	I1RMJ3	271	1.514	Up	K	Glutathione reductase OS=Gibberella zeae (strain PH-1 / ATCC MYA-4620 / FGSC 9075 / NRRL 31084) OX=229533 GN=FG05183.1 PE=3 SV=1	FG05183.1	1	0.0114182	73.039	LGVK(1)LHK	3	-0.38887	1	1.255	0.829
Biological Process	GO:0098754	5	detoxification	0.000979777	I1RMJ3	77	1.334	Up	K	Glutathione reductase OS=Gibberella zeae (strain PH-1 / ATCC MYA-4620 / FGSC 9075 / NRRL 31084) OX=229533 GN=FG05183.1 PE=3 SV=1	FG05183.1	1	0.00367359	92.051	ATIVENK(1)R	2	0.24421	1	1.209	0.906
Biological Process	GO:0098754	5	detoxification	0.000979777	I1RMJ3	419	1.478	Up	K	Glutathione reductase OS=Gibberella zeae (strain PH-1 / ATCC MYA-4620 / FGSC 9075 / NRRL 31084) OX=229533 GN=FG05183.1 PE=3 SV=1	FG05183.1	1	0.003764	88.029	YGK(1)DNIK	3	2.2391	1	1.453	0.983
Biological Process	GO:0098754	5	detoxification	0.000979777	I1RMJ3	283	1.453	Up	K	Glutathione reductase OS=Gibberella zeae (strain PH-1 / ATCC MYA-4620 / FGSC 9075 / NRRL 31084) OX=229533 GN=FG05183.1 PE=3 SV=1	FG05183.1	1	0.00971751	79.148	IEK(1)DSNGK	2	-2.4804	1	1.412	0.972
Biological Process	GO:0098754	5	detoxification	0.000979777	A0A098DGQ1	180	1.451	Up	K	Superoxide dismutase [Cu-Zn] OS=Gibberella zeae (strain PH-1 / ATCC MYA-4620 / FGSC 9075 / NRRL 31084) OX=229533 GN=FGRAMPH1_01T10657 PE=3 SV=1	FGRAMPH1_01T10657	1	4.37931e-18	195.77	GSVTDSLIK(1)LIGPHSVIGR	4	-1.2148	4	1.233	0.85
Biological Process	GO:0098754	5	detoxification	0.000979777	A0A098DGQ1	144	1.664	Up	K	Superoxide dismutase [Cu-Zn] OS=Gibberella zeae (strain PH-1 / ATCC MYA-4620 / FGSC 9075 / NRRL 31084) OX=229533 GN=FGRAMPH1_01T10657 PE=3 SV=1	FGRAMPH1_01T10657	1	1.64153e-06	80.721	GFHIHTFGDNTNGCTSAGPHFNPHNK(1)THGAPSDETR	5	-0.3403	1	1.356	0.815
Biological Process	GO:0098754	5	detoxification	0.000979777	A0A1C3YJ69	787	1.654	Up	K	Psi-producing oxygenase A OS=Fusarium culmorum OX=5516 GN=FCULG_00011550 PE=4 SV=1	FGRAMPH1_01T06395	1	0.00237766	80.318	K(1)GLDQIDIIR	2	1.2719	1	1.13	0.683
Biological Process	GO:0098754	5	detoxification	0.000979777	A0A1C3YJ69	780	1.506	Up	K	Psi-producing oxygenase A OS=Fusarium culmorum OX=5516 GN=FCULG_00011550 PE=4 SV=1	FGRAMPH1_01T06395	1	0.0034702	104.2	K(1)ESFTFK	2	-0.34632	1	1.163	0.772
Biological Process	GO:0098754	5	detoxification	0.000979777	I1RGL1	90	1.374	Up	K	Putative deferrochelatase/peroxidase YfeX OS=Fusarium culmorum OX=5516 GN=FCULG_00005279 PE=4 SV=1	FG02882.1	1	0.000172658	89.266	ELRPLPVIK(1)GR	3	0.7716	1	1.238	0.901
Biological Process	GO:0098754	5	detoxification	0.000979777	I1RGL1	223	1.421	Up	K	Putative deferrochelatase/peroxidase YfeX OS=Fusarium culmorum OX=5516 GN=FCULG_00005279 PE=4 SV=1	FG02882.1	1	1.45013e-05	95.5	TKVENMELDDAAEGK(1)QAAHK	4	-0.41103	1	1.263	0.889
Biological Process	GO:0098754	5	detoxification	0.000979777	Q4ING3	292	1.402	Up	K	Cytochrome c peroxidase, mitochondrial OS=Gibberella zeae (strain PH-1 / ATCC MYA-4620 / FGSC 9075 / NRRL 31084) OX=229533 GN=CCP1 PE=3 SV=1	CCP1	1	0.000325905	71.376	STK(1)SLMMLPSDIALIEDK	3	-0.48217	1	1.207	0.861
Biological Process	GO:0098754	5	detoxification	0.000979777	I1RGU6	261	2.196	Up	K	Catalase-peroxidase OS=Gibberella zeae (strain PH-1 / ATCC MYA-4620 / FGSC 9075 / NRRL 31084) OX=229533 GN=FG02974.1 PE=3 SV=1	FG02974.1	1	6.20986e-05	83.395	GTTKPGATDSDQTEHK(1)DIHNR	5	0.14754	1	1.533	0.698
Biological Process	GO:0098754	5	detoxification	0.000979777	I1RBF3	291	1.363	Up	K	Thioredoxin reductase OS=Gibberella zeae (strain PH-1 / ATCC MYA-4620 / FGSC 9075 / NRRL 31084) OX=229533 GN=FG00871.1 PE=3 SV=1	FG00871.1	1	6.5e-24	189.11	TIPGTTYTNVEGVFAAGDVQDK(1)R	2	0.14054	4	1.358	0.996
[truncated: 219 more rows]

## Sheet: Down GO2Protein
GO Terms Level 1	GO Terms ID	GO Terms Level	GO Terms Description	Fisher's exact test P value	Protein accession	Position	Ratio	Regulated Type	Amino acid	Protein description	Gene name	Localization probability	PEP	Score	Modified sequence	Charge	Mass error [ppm]	MS/MS Count	TEC	TEC_CK
[truncated: 2,229 more rows]

[truncated: 1 more sheets: all GO2Protein]
