# Supplementary material for: Quantitative multiplexed proteomics analysis reveals reshaping of the lysine 2-hydroxyisobutyrylome in Fusarium graminearum by tebuconazole
Source: BMC Genomics. 2022 Feb 18;23:145. doi: 10.1186/s12864-022-08372-4 (PMC8855566; doi:10.1186/s12864-022-08372-4)
Supplement: Supplementary file 8 — Additional file 8: Table S8. The protein domain enrichment analysis of tebuconazole-affected Khib proteins (TAKPs) in F. graminearum. [file 12864_2022_8372_MOESM8_ESM.xlsx]

## Sheet: Legend
Table S8: The protein domain enrichment analysis of the tebuconazole affacted Khib proteins in F. graminearum.
UP Domain2Protein: Upregulated Khib proteins
Down Domain2Proteins: Downregulated Khib proteins
All Domain2Protein: All the tebuconazole affacted Khib proteins

## Sheet: Up Domain2Protein
Domain Description	Fisher's exact test p value	Protein accession	Position	Ratio	Regulated Type	Amino acid	Protein description	Gene name	Localization probability	PEP	Score	Modified sequence	Charge	Mass error [ppm]	MS/MS Count	TEC	TEC_CK
Domain of unknown function DUF1965	0.153814	A0A1C3YJM7	535	1.317	Up	K	Amine oxidase OS=Gibberella zeae (strain PH-1 / ATCC MYA-4620 / FGSC 9075 / NRRL 31084) OX=229533 GN=FGRAMPH1_01T08679 PE=3 SV=1	FGRAMPH1_01T08679	1	0.000929425	115.7	LDLDIK(1)GR	2	0.019676	1	1.231	0.935
Domain of unknown function DUF1965	0.153814	A0A1C3YJL9	104	1.453	Up	K	Amine oxidase OS=Gibberella zeae (strain PH-1 / ATCC MYA-4620 / FGSC 9075 / NRRL 31084) OX=229533 GN=FGRAMPH1_01T08473 PE=3 SV=1	FGRAMPH1_01T08473	1	3.22777e-07	159.99	K(1)ETADVLAFLHR	2	0.66132	4	1.431	0.985
Domain of unknown function DUF1965	0.153814	A0A1C3YJL9	203	1.344	Up	K	Amine oxidase OS=Gibberella zeae (strain PH-1 / ATCC MYA-4620 / FGSC 9075 / NRRL 31084) OX=229533 GN=FGRAMPH1_01T08473 PE=3 SV=1	FGRAMPH1_01T08473	0.77769	1.56567e-09	130.89	K(0.778)GDGK(0.222)IAVVNPDAEDYGNFNLK	3	-0.27805	1	1.327	0.987
Domain of unknown function DUF1965	0.153814	A0A1C3YJL9	174	1.314	Up	K	Amine oxidase OS=Gibberella zeae (strain PH-1 / ATCC MYA-4620 / FGSC 9075 / NRRL 31084) OX=229533 GN=FGRAMPH1_01T08473 PE=3 SV=1	FGRAMPH1_01T08473	1	0.000335813	71.929	YALAAVMFGVPEK(1)AYLQEFK	3	-1.8258	1	1.268	0.965
Domain of unknown function DUF1965	0.153814	A0A1C3YJL9	480	1.475	Up	K	Amine oxidase OS=Gibberella zeae (strain PH-1 / ATCC MYA-4620 / FGSC 9075 / NRRL 31084) OX=229533 GN=FGRAMPH1_01T08473 PE=3 SV=1	FGRAMPH1_01T08473	1	8.72717e-07	104.95	DALCMFEIDK(1)GFPIQR	3	0.053512	1	1.335	0.905
Domain of unknown function DUF1965	0.153814	A0A1C3YJL9	79	1.737	Up	K	Amine oxidase OS=Gibberella zeae (strain PH-1 / ATCC MYA-4620 / FGSC 9075 / NRRL 31084) OX=229533 GN=FGRAMPH1_01T08473 PE=3 SV=1	FGRAMPH1_01T08473	1	1.25226e-09	126.63	K(1)EDSCSSVQPSASAPHK	3	-0.34903	2	1.506	0.867
Domain of unknown function DUF1965	0.153814	A0A1C3YJL9	301	1.467	Up	K	Amine oxidase OS=Gibberella zeae (strain PH-1 / ATCC MYA-4620 / FGSC 9075 / NRRL 31084) OX=229533 GN=FGRAMPH1_01T08473 PE=3 SV=1	FGRAMPH1_01T08473	1	0.00011641	81.157	DPSQWK(1)VTGWVYGNEFYK	3	-1.6888	1	1.338	0.912
Pleckstrin homology domain	0.341131	I1RBE0	289	2.075	Up	K	Immunogenic protein OS=Fusarium sporotrichioides OX=5514 GN=FSPOR_5290 PE=4 SV=1	FG00857.1	1	0.000684168	95.502	TSFFGFGK(1)K	3	0.18329	1	2.851	1.374
Pleckstrin homology domain	0.341131	I1RBE0	273	1.533	Up	K	Immunogenic protein OS=Fusarium sporotrichioides OX=5514 GN=FSPOR_5290 PE=4 SV=1	FG00857.1	1	0.0566267	46.37	VEEPK(1)RR	3	0.016159	1	2.545	1.66
Pleckstrin homology domain	0.341131	I1RBE0	100	1.601	Up	K	Immunogenic protein OS=Fusarium sporotrichioides OX=5514 GN=FSPOR_5290 PE=4 SV=1	FG00857.1	1	9.60172e-09	111.65	NLIPTK(1)EFFFFGTDAVEPK	3	0.89207	1	1.43	0.893
Pleckstrin homology domain	0.341131	I1RQM7	543	2.124	Up	K	Phosphatidylinositol 4,5-bisphosphate-binding protein SLM1 OS=Fusarium culmorum OX=5516 GN=FCULG_00001833 PE=4 SV=1	FG06373.1	1	0.000142191	117.86	ALTEK(1)TAEER	2	0.25015	1	1.491	0.702
Nucleotide-diphospho-sugar transferases	0.341131	A0A098DQC7	404	1.415	Up	K	Alpha 1,2-mannosyltransferase OS=Gibberella zeae OX=5518 GN=FGRA07_07356 PE=4 SV=1	FGRAMPH1_01T26567	1	0.000219339	69.47	K(1)EQIHFFEDIAYYHVPFTHCPTDEQR	5	0.53698	1	1.207	0.853
Nucleotide-diphospho-sugar transferases	0.341131	A0A1C3YIF8	999	1.538	Up	K	Chitin synthase OS=Gibberella zeae OX=5518 GN=FGRA07_00245 PE=4 SV=1	FGRAMPH1_01T04739	1	0.00028584	110.08	NSPGTNIK(1)K	2	0.18638	1	1.25	0.813
ABC transporter-like	0.341131	I1RJZ7	748	1.439	Up	K	Elongation factor 3 OS=Gibberella zeae OX=5518 GN=FGRA07_03213 PE=4 SV=1	FG04181.1	1	0.000373744	65.231	IAYIK(1)QHAFAHIDNHLDK	5	-0.4332	1	1.091	0.758
ABC transporter-like	0.341131	I1RCR2	234	1.478	Up	K	ABC transporter G family member OS=Fusarium culmorum OX=5516 GN=FCULG_00004107 PE=4 SV=1	FG01388.1	1	1.08218e-25	204.5	MLCGK(1)DGSIDLTDFLDQSIQGPGR	3	-0.75746	2	1.391	0.941
ABC transporter-like	0.341131	I1RCR2	259	1.516	Up	K	ABC transporter G family member OS=Fusarium culmorum OX=5516 GN=FCULG_00004107 PE=4 SV=1	FG01388.1	1	2.09716e-06	99.344	FECTQK(1)HGGTHDCAFK	4	-0.52316	1	1.396	0.921
ABC transporter-like	0.341131	I1RCR2	176	1.354	Up	K	ABC transporter G family member OS=Fusarium culmorum OX=5516 GN=FCULG_00004107 PE=4 SV=1	FG01388.1	1	4.7536e-06	110.52	QRPEVTFTCK(1)R	3	2.5491	2	1.144	0.845
Fungal lipase-like domain	0.153814	I1RPD9	265	3.164	Up	K	Lipase OS=Fusarium culmorum OX=5516 GN=FCULG_00001331 PE=4 SV=1	FG05906.1	1	0.000215584	76.526	IDYTINDVK(1)VCEGAANLR	3	0.42623	2	1.987	0.628
Fungal lipase-like domain	0.153814	I1RPD9	227	1.471	Up	K	Lipase OS=Fusarium culmorum OX=5516 GN=FCULG_00001331 PE=4 SV=1	FG05906.1	1	0.00244581	77.813	VTNAK(1)DPVPR	2	-0.2754	1	1.334	0.907
Fungal lipase-like domain	0.153814	I1RFN8	452	1.359	Up	K	Putative lipase ATG15 OS=Gibberella zeae (strain PH-1 / ATCC MYA-4620 / FGSC 9075 / NRRL 31084) OX=229533 GN=ATG15 PE=3 SV=1	ATG15	1	0.00950948	65.842	K(1)YDGVPECK	2	-0.20282	1	1.359	1
PH domain-like	0.170176	I1RBE0	289	2.075	Up	K	Immunogenic protein OS=Fusarium sporotrichioides OX=5514 GN=FSPOR_5290 PE=4 SV=1	FG00857.1	1	0.000684168	95.502	TSFFGFGK(1)K	3	0.18329	1	2.851	1.374
PH domain-like	0.170176	I1RBE0	273	1.533	Up	K	Immunogenic protein OS=Fusarium sporotrichioides OX=5514 GN=FSPOR_5290 PE=4 SV=1	FG00857.1	1	0.0566267	46.37	VEEPK(1)RR	3	0.016159	1	2.545	1.66
PH domain-like	0.170176	I1RBE0	100	1.601	Up	K	Immunogenic protein OS=Fusarium sporotrichioides OX=5514 GN=FSPOR_5290 PE=4 SV=1	FG00857.1	1	9.60172e-09	111.65	NLIPTK(1)EFFFFGTDAVEPK	3	0.89207	1	1.43	0.893
PH domain-like	0.170176	Q4IJU0	452	1.33	Up	K	FACT complex subunit POB3 OS=Gibberella zeae (strain PH-1 / ATCC MYA-4620 / FGSC 9075 / NRRL 31084) OX=229533 GN=POB3 PE=3 SV=1	POB3	1	0.00101944	74.611	EDLK(1)ALESFFK	3	-0.6175	1	1.212	0.911
PH domain-like	0.170176	I1RQM7	543	2.124	Up	K	Phosphatidylinositol 4,5-bisphosphate-binding protein SLM1 OS=Fusarium culmorum OX=5516 GN=FCULG_00001833 PE=4 SV=1	FG06373.1	1	0.000142191	117.86	ALTEK(1)TAEER	2	0.25015	1	1.491	0.702
Beta-grasp domain	0.170176	I1RMK7	161	1.337	Up	K	Nadh-ubiquinone oxidoreductase 78 kDa subunit, mitochondrial OS=Fusarium sporotrichioides OX=5514 GN=FSPOR_9579 PE=3 SV=1	FG05198.1	1	0.00764356	75.213	FHEVGGK(1)R	3	0.0022803	1	1.179	0.882
Beta-grasp domain	0.170176	I1RNM7	60	1.498	Up	K	Succinate dehydrogenase [ubiquinone] iron-sulfur subunit, mitochondrial OS=Gibberella zeae (strain PH-1 / ATCC MYA-4620 / FGSC 9075 / NRRL 31084) OX=229533 GN=FG05610.1 PE=3 SV=1	FG05610.1	1	6.275e-06	129.34	WNPDTPSEK(1)PR	2	-0.17946	1	1.237	0.826
Beta-grasp domain	0.170176	I1RNM7	235	1.315	Up	K	Succinate dehydrogenase [ubiquinone] iron-sulfur subunit, mitochondrial OS=Gibberella zeae (strain PH-1 / ATCC MYA-4620 / FGSC 9075 / NRRL 31084) OX=229533 GN=FG05610.1 PE=3 SV=1	FG05610.1	1	0.000359692	87.719	K(1)QNLENSMSLYR	2	0.15457	2	1.295	0.985
Beta-grasp domain	0.170176	I1RNM7	153	1.37	Up	K	Succinate dehydrogenase [ubiquinone] iron-sulfur subunit, mitochondrial OS=Gibberella zeae (strain PH-1 / ATCC MYA-4620 / FGSC 9075 / NRRL 31084) OX=229533 GN=FG05610.1 PE=3 SV=1	FG05610.1	1	4.48038e-10	155.08	DLVPDLTHFYK(1)QYK	3	0.70704	1	1.343	0.98
Beta-grasp domain	0.170176	A0A1C3YI88	870	1.325	Up	K	Xanthine dehydrogenase OS=Gibberella zeae OX=5518 GN=FGRA07_04388 PE=4 SV=1	FGRAMPH1_01T03805	1	0.0213304	68.915	YK(1)VGVNK	2	-1.2538	1	1.301	0.982
Beta-grasp domain	0.170176	A0A1C3YI88	1320	1.396	Up	K	Xanthine dehydrogenase OS=Gibberella zeae OX=5518 GN=FGRA07_04388 PE=4 SV=1	FGRAMPH1_01T03805	1	2.66283e-05	97.767	AK(1)VGENDSEGLLR	2	0.43027	1	1.216	0.871
Peptidase M16, C-terminal	0.304218	I1RS07	883	1.355	Up	K	Putative zinc protease OS=Fusarium culmorum OX=5516 GN=FCULG_00008453 PE=4 SV=1	FG06911.1	1	0.0001249	88.596	MSDTEFEGHK(1)R	3	-0.044739	2	1.513	1.117
Peptidase M16, C-terminal	0.304218	I1RAV5	254	1.387	Up	K	Ubiquinol-cytochrome c reductase core subunit 2 OS=Fusarium sporotrichioides OX=5514 GN=FSPOR_3957 PE=4 SV=1	FG00644.1	1	2.48815e-06	142.1	TEATK(1)YFGGEQR	2	-0.14374	1	1.101	0.794
Peptidase M16, C-terminal	0.304218	A0A1C3YJX6	937	1.37	Up	K	Metalloprotease 1 OS=Fusarium longipes OX=694270 GN=FLONG3_5266 PE=4 SV=1	FGRAMPH1_01T19037	1	0.021703	60.641	ASK(1)EAISK	2	-0.25658	1	1.345	0.982
2Fe-2S ferredoxin-type iron-sulfur binding domain	0.0601561	I1RMK7	161	1.337	Up	K	Nadh-ubiquinone oxidoreductase 78 kDa subunit, mitochondrial OS=Fusarium sporotrichioides OX=5514 GN=FSPOR_9579 PE=3 SV=1	FG05198.1	1	0.00764356	75.213	FHEVGGK(1)R	3	0.0022803	1	1.179	0.882
2Fe-2S ferredoxin-type iron-sulfur binding domain	0.0601561	I1RNM7	60	1.498	Up	K	Succinate dehydrogenase [ubiquinone] iron-sulfur subunit, mitochondrial OS=Gibberella zeae (strain PH-1 / ATCC MYA-4620 / FGSC 9075 / NRRL 31084) OX=229533 GN=FG05610.1 PE=3 SV=1	FG05610.1	1	6.275e-06	129.34	WNPDTPSEK(1)PR	2	-0.17946	1	1.237	0.826
2Fe-2S ferredoxin-type iron-sulfur binding domain	0.0601561	I1RNM7	235	1.315	Up	K	Succinate dehydrogenase [ubiquinone] iron-sulfur subunit, mitochondrial OS=Gibberella zeae (strain PH-1 / ATCC MYA-4620 / FGSC 9075 / NRRL 31084) OX=229533 GN=FG05610.1 PE=3 SV=1	FG05610.1	1	0.000359692	87.719	K(1)QNLENSMSLYR	2	0.15457	2	1.295	0.985
2Fe-2S ferredoxin-type iron-sulfur binding domain	0.0601561	I1RNM7	153	1.37	Up	K	Succinate dehydrogenase [ubiquinone] iron-sulfur subunit, mitochondrial OS=Gibberella zeae (strain PH-1 / ATCC MYA-4620 / FGSC 9075 / NRRL 31084) OX=229533 GN=FG05610.1 PE=3 SV=1	FG05610.1	1	4.48038e-10	155.08	DLVPDLTHFYK(1)QYK	3	0.70704	1	1.343	0.98
2Fe-2S ferredoxin-type iron-sulfur binding domain	0.0601561	A0A1C3YI88	870	1.325	Up	K	Xanthine dehydrogenase OS=Gibberella zeae OX=5518 GN=FGRA07_04388 PE=4 SV=1	FGRAMPH1_01T03805	1	0.0213304	68.915	YK(1)VGVNK	2	-1.2538	1	1.301	0.982
2Fe-2S ferredoxin-type iron-sulfur binding domain	0.0601561	A0A1C3YI88	1320	1.396	Up	K	Xanthine dehydrogenase OS=Gibberella zeae OX=5518 GN=FGRA07_04388 PE=4 SV=1	FGRAMPH1_01T03805	1	2.66283e-05	97.767	AK(1)VGENDSEGLLR	2	0.43027	1	1.216	0.871
FAD-binding, type 2	0.0890672	I1RUE8	535	2.012	Up	K	FAD-linked oxidoreductase patO OS=Fusarium culmorum OX=5516 GN=FCULG_00007426 PE=3 SV=1	FG07838.1	1	0.000182643	91.093	WDPK(1)SLFYNWR	2	0.23125	2	1.549	0.77
FAD-binding, type 2	0.0890672	I1RUE8	367	1.512	Up	K	FAD-linked oxidoreductase patO OS=Fusarium culmorum OX=5516 GN=FCULG_00007426 PE=3 SV=1	FG07838.1	1	3.25235e-08	119.25	VLAPFTDYLTK(1)NGLK	3	-0.26412	2	1.377	0.911
FAD-binding, type 2	0.0890672	I1RUE8	356	1.341	Up	K	FAD-linked oxidoreductase patO OS=Fusarium culmorum OX=5516 GN=FCULG_00007426 PE=3 SV=1	FG07838.1	1	5.85616e-07	126.71	DK(1)VLAPFTDYLTK	3	0.18438	1	1.23	0.917
FAD-binding, type 2	0.0890672	I1RUE8	169	1.36	Up	K	FAD-linked oxidoreductase patO OS=Fusarium culmorum OX=5516 GN=FCULG_00007426 PE=3 SV=1	FG07838.1	1	5.39685e-06	87.088	STGAASLAIWTHHLK(1)TK	4	-0.12763	1	1.244	0.915
FAD-binding, type 2	0.0890672	I1RUE8	458	1.705	Up	K	FAD-linked oxidoreductase patO OS=Fusarium culmorum OX=5516 GN=FCULG_00007426 PE=3 SV=1	FG07838.1	1	1.38829e-06	103.13	K(1)AIMSLQMGTLWDVTR	3	-0.83107	2	1.321	0.775
FAD-binding, type 2	0.0890672	I1RUE8	423	1.631	Up	K	FAD-linked oxidoreductase patO OS=Fusarium culmorum OX=5516 GN=FCULG_00007426 PE=3 SV=1	FG07838.1	1	0.000277395	76.156	SVLENDNVAFNK(1)VIR	3	-3.5044	1	1.37	0.84
FAD-binding, type 2	0.0890672	I1S1K3	465	1.418	Up	K	Fad linked oxidase OS=Fusarium langsethiae OX=179993 GN=FLAG1_06870 PE=4 SV=1	FG10609.1	1	2.21731e-08	121.45	SVSIDTTNQWEK(1)LGK	3	-0.31813	1	1.106	0.78
FAD-binding, type 2	0.0890672	I1RHP6	334	1.385	Up	K	FAD-linked oxidoreductase patO OS=Fusarium culmorum OX=5516 GN=FCULG_00005750 PE=3 SV=1	FG03307.1	1	1.30838e-45	300.18	FVTADEK(1)QNTDLFWAIR	2	-0.15702	4	1.258	0.908
FAD-binding, type 2	0.0890672	I1RHP6	261	2.372	Up	K	FAD-linked oxidoreductase patO OS=Fusarium culmorum OX=5516 GN=FCULG_00005750 PE=3 SV=1	FG03307.1	1	0.000423917	68.41	GASSYTGPAFK(1)IGAGIQVK	3	-0.20585	1	1.765	0.744
FAD-binding, type 2	0.0890672	I1RHP6	492	1.496	Up	K	FAD-linked oxidoreductase patO OS=Fusarium culmorum OX=5516 GN=FCULG_00005750 PE=3 SV=1	FG03307.1	1	0.00649202	91.069	K(1)NWDDPK	2	-0.46064	3	1.357	0.907
FAD-binding, type 2	0.0890672	I1RHP6	502	1.303	Up	K	FAD-linked oxidoreductase patO OS=Fusarium culmorum OX=5516 GN=FCULG_00005750 PE=3 SV=1	FG03307.1	1	0.0014156	123.72	LLDK(1)TIK	2	0.10524	2	1.214	0.932
FAD-binding, type 2	0.0890672	I1RHP6	139	1.648	Up	K	FAD-linked oxidoreductase patO OS=Fusarium culmorum OX=5516 GN=FCULG_00005750 PE=3 SV=1	FG03307.1	1	0.00114835	113.71	GEHYDEK(1)K	2	-0.10088	3	1.452	0.881
FAD-binding, type 2	0.0890672	I1RHP6	438	1.422	Up	K	FAD-linked oxidoreductase patO OS=Fusarium culmorum OX=5516 GN=FCULG_00005750 PE=3 SV=1	FG03307.1	1	0.00189718	66.663	K(1)MVQPLLDEWK	3	-0.37703	2	1.277	0.898
FAD-binding, type 2	0.0890672	I1RHP6	269	1.352	Up	K	FAD-linked oxidoreductase patO OS=Fusarium culmorum OX=5516 GN=FCULG_00005750 PE=3 SV=1	FG03307.1	1	2.66466e-10	144.3	IGAGIQVK(1)DLYEAADR	2	0.59065	2	1.226	0.907
FAD-binding, type 2	0.0890672	I1RHP6	567	1.702	Up	K	FAD-linked oxidoreductase patO OS=Fusarium culmorum OX=5516 GN=FCULG_00005750 PE=3 SV=1	FG03307.1	1	2.5477e-06	141.65	VNNK(1)ITFDIMER	3	0.72891	2	1.387	0.815
FAD-binding, type 2	0.0890672	I1RHP6	93	1.94	Up	K	FAD-linked oxidoreductase patO OS=Fusarium culmorum OX=5516 GN=FCULG_00005750 PE=3 SV=1	FG03307.1	1	0.0218149	51.066	HAVSDPK(1)CK	3	0.65439	1	1.678	0.865
FAD-binding, type 2	0.0890672	I1RHP6	106	1.812	Up	K	FAD-linked oxidoreductase patO OS=Fusarium culmorum OX=5516 GN=FCULG_00005750 PE=3 SV=1	FG03307.1	1	0.00354392	72.928	TFPNK(1)VIWK	3	0.3108	1	1.484	0.819
FAD-binding, type 2	0.0890672	I1RHP6	528	1.382	Up	K	FAD-linked oxidoreductase patO OS=Fusarium culmorum OX=5516 GN=FCULG_00005750 PE=3 SV=1	FG03307.1	1	1.59804e-10	167.69	QTK(1)ETPPNSANPAWR	2	0.75165	4	1.27	0.919
FAD-binding, type 2	0.0890672	I1RHP6	101	1.467	Up	K	FAD-linked oxidoreductase patO OS=Fusarium culmorum OX=5516 GN=FCULG_00005750 PE=3 SV=1	FG03307.1	1	6.02447e-06	123.26	IFPGDK(1)TFPNK	2	0.71312	3	1.159	0.79
FAD-binding, type 2	0.0890672	I1RHP6	140	1.322	Up	K	FAD-linked oxidoreductase patO OS=Fusarium culmorum OX=5516 GN=FCULG_00005750 PE=3 SV=1	FG03307.1	0.920028	8.74254e-07	128.54	GEHYDEK(0.08)K(0.92)CEFLK	4	-0.15104	3	1.169	0.884
FAD-binding, type 2	0.0890672	I1RLD7	214	1.497	Up	K	FAD-dependent monooxygenase andF OS=Fusarium culmorum OX=5516 GN=FCULG_00000045 PE=4 SV=1	FG04732.1	1	9.43712e-06	90.476	ALK(1)GGSTNFGIVTR	3	-2.694	1	1.407	0.94
FAD-binding, type 2	0.0890672	I1RLD7	51	1.79	Up	K	FAD-dependent monooxygenase andF OS=Fusarium culmorum OX=5516 GN=FCULG_00000045 PE=4 SV=1	FG04732.1	1	8.46451e-06	104.17	HVYSPSSDGYK(1)TR	3	-1.3303	1	1.538	0.859
FAD-binding, type 2	0.0890672	I1RLD7	493	1.362	Up	K	FAD-dependent monooxygenase andF OS=Fusarium culmorum OX=5516 GN=FCULG_00000045 PE=4 SV=1	FG04732.1	1	0.0144089	56.258	FPGGFK(1)ITK	3	1.2212	1	1.098	0.806
FAD-binding, type 2	0.0890672	I1S1K4	346	1.381	Up	K	Fad linked oxidase OS=Fusarium langsethiae OX=179993 GN=FLAG1_06872 PE=4 SV=1	FG10611.1	1	0.0216335	73.208	K(1)IDGIFR	2	0.21668	2	1.221	0.884
FAD-binding, type 2	0.0890672	I1S1K4	425	1.458	Up	K	Fad linked oxidase OS=Fusarium langsethiae OX=179993 GN=FLAG1_06872 PE=4 SV=1	FG10611.1	1	0.0104915	77.923	ALAAFSK(1)R	2	0.58589	1	1.271	0.872
FAD-binding, type 2	0.0890672	A0A1C3YI88	870	1.325	Up	K	Xanthine dehydrogenase OS=Gibberella zeae OX=5518 GN=FGRA07_04388 PE=4 SV=1	FGRAMPH1_01T03805	1	0.0213304	68.915	YK(1)VGVNK	2	-1.2538	1	1.301	0.982
FAD-binding, type 2	0.0890672	A0A1C3YI88	1320	1.396	Up	K	Xanthine dehydrogenase OS=Gibberella zeae OX=5518 GN=FGRA07_04388 PE=4 SV=1	FGRAMPH1_01T03805	1	2.66283e-05	97.767	AK(1)VGENDSEGLLR	2	0.43027	1	1.216	0.871
FAD-binding, type 2	0.0890672	I1R9G1	375	1.658	Up	K	Bifunctional solanapyrone synthase OS=Fusarium culmorum OX=5516 GN=FCULG_00012400 PE=4 SV=1	FG00100.1	1	9.52108e-06	85.988	K(1)LISVDWQPIGSLWEK	3	0.19271	1	1.393	0.84
FAD-binding, type 2	0.0890672	I1R9G1	224	1.306	Up	K	Bifunctional solanapyrone synthase OS=Fusarium culmorum OX=5516 GN=FCULG_00012400 PE=4 SV=1	FG00100.1	1	7.63825e-07	138.28	GGSNNFGIVTK(1)FR	2	-0.6538	2	1.241	0.95
Ubiquitin-related domain	0.170176	I1S1W5	13	1.906	Up	K	Autophagy-related protein 8 OS=Gibberella zeae (strain PH-1 / ATCC MYA-4620 / FGSC 9075 / NRRL 31084) OX=229533 GN=ATG8 PE=3 SV=1	ATG8	1	0.00348023	72.096	FKDEHPFEK(1)R	4	-0.35913	2	1.498	0.786
Ubiquitin-related domain	0.170176	I1S2E9	114	2.095	Up	K	Ubiquitin-40S ribosomal protein S27a OS=Fusarium oxysporum f. sp. cubense tropical race 4 54006 OX=1089451 GN=FOIG_07602 PE=4 SV=1	FG10941.1	1	0.000953657	94.465	VDSDGK(1)IER	2	-0.16846	2	1.756	0.838
Ubiquitin-related domain	0.170176	I1S2E9	108	1.659	Up	K	Ubiquitin-40S ribosomal protein S27a OS=Fusarium oxysporum f. sp. cubense tropical race 4 54006 OX=1089451 GN=FOIG_07602 PE=4 SV=1	FG10941.1	1	7.37467e-05	99.283	YYK(1)VDSDGK	2	0.81216	4	1.475	0.889
Ubiquitin-related domain	0.170176	I1RX70	378	2.057	Up	K	Ubiquitin carboxyl-terminal hydrolase 6 OS=Gibberella zeae OX=5518 GN=FGRA07_09085 PE=3 SV=1	FG08920.1	1	0.00449694	86.189	K(1)DEEDIER	2	-0.52559	1	1.65	0.802
Transferrin receptor-like, dimerisation domain	0.153814	I1RH70	635	2.034	Up	K	Putative glutamate carboxypeptidase OS=Fusarium culmorum OX=5516 GN=FCULG_00005530 PE=4 SV=1	FG03114.1	1	0.00522564	76.927	ESDDEDLK(1)K	2	0.46153	1	1.558	0.766
Transferrin receptor-like, dimerisation domain	0.153814	I1RH70	641	1.463	Up	K	Putative glutamate carboxypeptidase OS=Fusarium culmorum OX=5516 GN=FCULG_00005530 PE=4 SV=1	FG03114.1	1	0.000100531	163.84	VVNHK(1)YR	3	2.4691	4	1.286	0.879
Transferrin receptor-like, dimerisation domain	0.153814	I1RH70	620	1.688	Up	K	Putative glutamate carboxypeptidase OS=Fusarium culmorum OX=5516 GN=FCULG_00005530 PE=4 SV=1	FG03114.1	1	0.000751548	81.709	AADEVK(1)ALEER	2	0.31438	1	1.335	0.791
Transferrin receptor-like, dimerisation domain	0.153814	I1RH70	614	1.703	Up	K	Putative glutamate carboxypeptidase OS=Fusarium culmorum OX=5516 GN=FCULG_00005530 PE=4 SV=1	FG03114.1	1	0.0376787	60.91	K(1)AADEVK	2	-1.4737	1	1.468	0.862
Transferrin receptor-like, dimerisation domain	0.153814	A0A1C3YHX2	231	1.386	Up	K	Putative glutamate carboxypeptidase OS=Fusarium culmorum OX=5516 GN=FCULG_00003598 PE=4 SV=1	FGRAMPH1_01T02333	1	0.0104688	81.297	GK(1)IAIAR	2	-0.1055	1	1.166	0.841
Transferrin receptor-like, dimerisation domain	0.153814	A0A1C3YHX2	350	1.381	Up	K	Putative glutamate carboxypeptidase OS=Fusarium culmorum OX=5516 GN=FCULG_00003598 PE=4 SV=1	FGRAMPH1_01T02333	1	0.000623731	71.558	ALNGHGPK(1)SSDFNK	3	3.0174	1	1.411	1.022
Haem peroxidase, plant/fungal/bacterial	0.0601561	I1RGU6	261	2.196	Up	K	Catalase-peroxidase OS=Gibberella zeae (strain PH-1 / ATCC MYA-4620 / FGSC 9075 / NRRL 31084) OX=229533 GN=FG02974.1 PE=3 SV=1	FG02974.1	1	6.20986e-05	83.395	GTTKPGATDSDQTEHK(1)DIHNR	5	0.14754	1	1.533	0.698
Haem peroxidase, plant/fungal/bacterial	0.0601561	A0A098DJU9	564	1.419	Up	K	Catalase-peroxidase OS=Gibberella zeae (strain PH-1 / ATCC MYA-4620 / FGSC 9075 / NRRL 31084) OX=229533 GN=FG03850.1 PE=3 SV=1	FG03850.1	1	0.000459627	107.03	EFNAK(1)SGSK	2	-0.071118	4	1.266	0.892
Haem peroxidase, plant/fungal/bacterial	0.0601561	A0A098DJU9	512	1.322	Up	K	Catalase-peroxidase OS=Gibberella zeae (strain PH-1 / ATCC MYA-4620 / FGSC 9075 / NRRL 31084) OX=229533 GN=FG03850.1 PE=3 SV=1	FG03850.1	1	5.80289e-07	134.18	LVSTAWK(1)SASTFR	3	-0.1125	1	1.297	0.981
Haem peroxidase, plant/fungal/bacterial	0.0601561	A0A098DJU9	594	1.479	Up	K	Catalase-peroxidase OS=Gibberella zeae (strain PH-1 / ATCC MYA-4620 / FGSC 9075 / NRRL 31084) OX=229533 GN=FG03850.1 PE=3 SV=1	FG03850.1	1	7.33126e-07	107.82	DAGLK(1)DVVVPFTPGR	3	-1.3624	3	1.287	0.87
Haem peroxidase, plant/fungal/bacterial	0.0601561	A0A098DJU9	555	1.429	Up	K	Catalase-peroxidase OS=Gibberella zeae (strain PH-1 / ATCC MYA-4620 / FGSC 9075 / NRRL 31084) OX=229533 GN=FG03850.1 PE=3 SV=1	FG03850.1	1	0.000834674	77.062	QVLSALK(1)SVQK	3	0.33753	1	1.24	0.868
Haem peroxidase, plant/fungal/bacterial	0.0601561	A0A098DJU9	316	1.564	Up	K	Catalase-peroxidase OS=Gibberella zeae (strain PH-1 / ATCC MYA-4620 / FGSC 9075 / NRRL 31084) OX=229533 GN=FG03850.1 PE=3 SV=1	FG03850.1	1	5.94748e-10	118.42	THGAVPGK(1)NIGPEPEAADLGEMGLGWHNR	4	-0.62057	2	1.395	0.892
Haem peroxidase, plant/fungal/bacterial	0.0601561	A0A098DJU9	447	1.477	Up	K	Catalase-peroxidase OS=Gibberella zeae (strain PH-1 / ATCC MYA-4620 / FGSC 9075 / NRRL 31084) OX=229533 GN=FG03850.1 PE=3 SV=1	FG03850.1	1	0.00113894	102.71	AWYK(1)LLHR	2	1.6359	3	1.357	0.919
Haem peroxidase, plant/fungal/bacterial	0.0601561	A0A098DJU9	166	1.472	Up	K	Catalase-peroxidase OS=Gibberella zeae (strain PH-1 / ATCC MYA-4620 / FGSC 9075 / NRRL 31084) OX=229533 GN=FG03850.1 PE=3 SV=1	FG03850.1	1	2.50767e-09	117	FAPLNSWPDNQNLDK(1)AR	3	1.3833	1	1.337	0.908
Haem peroxidase, plant/fungal/bacterial	0.0601561	A0A098DJU9	545	1.312	Up	K	Catalase-peroxidase OS=Gibberella zeae (strain PH-1 / ATCC MYA-4620 / FGSC 9075 / NRRL 31084) OX=229533 GN=FG03850.1 PE=3 SV=1	FG03850.1	1	6.86867e-06	91.401	IALEPQVNWASNNPK(1)QLK	3	-0.5428	1	1.26	0.96
Haem peroxidase, plant/fungal/bacterial	0.0601561	A0A098DJU9	764	1.46	Up	K	Catalase-peroxidase OS=Gibberella zeae (strain PH-1 / ATCC MYA-4620 / FGSC 9075 / NRRL 31084) OX=229533 GN=FG03850.1 PE=3 SV=1	FG03850.1	1	6.17413e-06	97.273	DFIAAWTK(1)VMNLDR	3	-0.92377	2	1.402	0.96
Haem peroxidase, plant/fungal/bacterial	0.0601561	A0A098DJU9	683	1.522	Up	K	Catalase-peroxidase OS=Gibberella zeae (strain PH-1 / ATCC MYA-4620 / FGSC 9075 / NRRL 31084) OX=229533 GN=FG03850.1 PE=3 SV=1	FG03850.1	1	6.27238e-09	111.77	K(1)GQLTNDFFVNLLSPAYK	4	-0.55643	2	1.304	0.857
Haem peroxidase, plant/fungal/bacterial	0.0601561	A0A098DJU9	175	1.509	Up	K	Catalase-peroxidase OS=Gibberella zeae (strain PH-1 / ATCC MYA-4620 / FGSC 9075 / NRRL 31084) OX=229533 GN=FG03850.1 PE=3 SV=1	FG03850.1	1	0.0030901	84.244	LIWPIK(1)QK	3	-1.1877	1	1.201	0.796
Haem peroxidase, plant/fungal/bacterial	0.0601561	Q4ING3	292	1.402	Up	K	Cytochrome c peroxidase, mitochondrial OS=Gibberella zeae (strain PH-1 / ATCC MYA-4620 / FGSC 9075 / NRRL 31084) OX=229533 GN=CCP1 PE=3 SV=1	CCP1	1	0.000325905	71.376	STK(1)SLMMLPSDIALIEDK	3	-0.48217	1	1.207	0.861
Acyl transferase	0.153814	I1RF58	845	1.667	Up	K	Non-reducing polyketide synthase PKS12 OS=Gibberella zeae (strain PH-1 / ATCC MYA-4620 / FGSC 9075 / NRRL 31084) OX=229533 GN=PKS12 PE=1 SV=1	PKS12	1	1.14619e-13	141.78	NLANLK(1)ELVEGQGDSEVDFLSK	4	-0.42504	2	0.767	0.46
Acyl transferase	0.153814	I1RMW9	1966	1.402	Up	K	Fatty acid synthase subunit beta dehydratase OS=Gibberella zeae OX=5518 GN=FGRA07_01469 PE=3 SV=1	FG05322.1	1	4.10852e-09	124.46	IDIEEVKDNIEEVK(1)GHLR	4	-0.34392	1	1.141	0.814
Glycosyl hydrolase, five-bladed beta-propellor domain	0.341131	I1RF73	349	1.535	Up	K	Extracellular exo-inulinase OS=Fusarium culmorum OX=5516 GN=FCULG_00005136 PE=4 SV=1	FG02339.1	1	0.00191879	101.38	ENYLTK(1)AK	2	0.31197	1	1.317	0.858
Glycosyl hydrolase, five-bladed beta-propellor domain	0.341131	I1RVW8	348	1.366	Up	K	Beta-fructofuranosidase OS=Fusarium sporotrichioides OX=5514 GN=FSPOR_3489 PE=3 SV=1	FGRAMPH1_01T09901	1	0.000371422	99.752	YLPSDSK(1)ASK	3	0.13336	3	1.246	0.912
Glycosyl hydrolase, five-bladed beta-propellor domain	0.341131	I1RVW8	320	1.337	Up	K	Beta-fructofuranosidase OS=Fusarium sporotrichioides OX=5514 GN=FSPOR_3489 PE=3 SV=1	FGRAMPH1_01T09901	1	0.00209711	73.887	AK(1)FTPTMVGK	3	0.066532	1	1.262	0.944
Ubiquitin domain	0.341131	I1S2E9	114	2.095	Up	K	Ubiquitin-40S ribosomal protein S27a OS=Fusarium oxysporum f. sp. cubense tropical race 4 54006 OX=1089451 GN=FOIG_07602 PE=4 SV=1	FG10941.1	1	0.000953657	94.465	VDSDGK(1)IER	2	-0.16846	2	1.756	0.838
Ubiquitin domain	0.341131	I1S2E9	108	1.659	Up	K	Ubiquitin-40S ribosomal protein S27a OS=Fusarium oxysporum f. sp. cubense tropical race 4 54006 OX=1089451 GN=FOIG_07602 PE=4 SV=1	FG10941.1	1	7.37467e-05	99.283	YYK(1)VDSDGK	2	0.81216	4	1.475	0.889
Ubiquitin domain	0.341131	I1RX70	378	2.057	Up	K	Ubiquitin carboxyl-terminal hydrolase 6 OS=Gibberella zeae OX=5518 GN=FGRA07_09085 PE=3 SV=1	FG08920.1	1	0.00449694	86.189	K(1)DEEDIER	2	-0.52559	1	1.65	0.802
Proteasome component (PCI) domain	0.304218	I1RSV2	779	2.038	Up	K	Eukaryotic translation initiation factor 3 subunit A OS=Gibberella zeae (strain PH-1 / ATCC MYA-4620 / FGSC 9075 / NRRL 31084) OX=229533 GN=TIF32 PE=3 SV=1	TIF32	0.999999	0.00183015	73.499	HKESVELK(1)HR	5	-0.35038	1	1.235	0.606
Proteasome component (PCI) domain	0.304218	I1RYH9	219	1.811	Up	K	26S proteasome non-ATPase regulatory subunit 12 OS=Fusarium culmorum OX=5516 GN=FCULG_00010331 PE=4 SV=1	FG09432.1	1	9.70602e-05	98.592	KTAEQIEK(1)EQK	3	-0.63302	1	1.373	0.758
Proteasome component (PCI) domain	0.304218	V6RKY7	454	1.31	Up	K	26s proteasome regulatory subunit n7 OS=Fusarium sp. FIESC_12 OX=1755127 GN=FIE12Z_7651 PE=4 SV=1	FG08444.1	1	7.86729e-07	129.37	GVIETNRPDDK(1)NK	3	-0.73102	1	1.201	0.917
Pyridine nucleotide-disulphide oxidoreductase, dimerisation domain	0.153814	I1RMJ3	271	1.514	Up	K	Glutathione reductase OS=Gibberella zeae (strain PH-1 / ATCC MYA-4620 / FGSC 9075 / NRRL 31084) OX=229533 GN=FG05183.1 PE=3 SV=1	FG05183.1	1	0.0114182	73.039	LGVK(1)LHK	3	-0.38887	1	1.255	0.829
Pyridine nucleotide-disulphide oxidoreductase, dimerisation domain	0.153814	I1RMJ3	77	1.334	Up	K	Glutathione reductase OS=Gibberella zeae (strain PH-1 / ATCC MYA-4620 / FGSC 9075 / NRRL 31084) OX=229533 GN=FG05183.1 PE=3 SV=1	FG05183.1	1	0.00367359	92.051	ATIVENK(1)R	2	0.24421	1	1.209	0.906
Pyridine nucleotide-disulphide oxidoreductase, dimerisation domain	0.153814	I1RMJ3	419	1.478	Up	K	Glutathione reductase OS=Gibberella zeae (strain PH-1 / ATCC MYA-4620 / FGSC 9075 / NRRL 31084) OX=229533 GN=FG05183.1 PE=3 SV=1	FG05183.1	1	0.003764	88.029	YGK(1)DNIK	3	2.2391	1	1.453	0.983
Pyridine nucleotide-disulphide oxidoreductase, dimerisation domain	0.153814	I1RMJ3	283	1.453	Up	K	Glutathione reductase OS=Gibberella zeae (strain PH-1 / ATCC MYA-4620 / FGSC 9075 / NRRL 31084) OX=229533 GN=FG05183.1 PE=3 SV=1	FG05183.1	1	0.00971751	79.148	IEK(1)DSNGK	2	-2.4804	1	1.412	0.972
Pyridine nucleotide-disulphide oxidoreductase, dimerisation domain	0.153814	A0A1C3YLE2	291	1.528	Up	K	Dihydrolipoyl dehydrogenase OS=Gibberella zeae (strain PH-1 / ATCC MYA-4620 / FGSC 9075 / NRRL 31084) OX=229533 GN=FGRAMPH1_01T26147 PE=3 SV=1	FGRAMPH1_01T26147	1	0.000355162	100.38	VVSGDK(1)SGDK	2	-1.6171	1	1.154	0.755
Acyl transferase domain	0.153814	I1RF58	845	1.667	Up	K	Non-reducing polyketide synthase PKS12 OS=Gibberella zeae (strain PH-1 / ATCC MYA-4620 / FGSC 9075 / NRRL 31084) OX=229533 GN=PKS12 PE=1 SV=1	PKS12	1	1.14619e-13	141.78	NLANLK(1)ELVEGQGDSEVDFLSK	4	-0.42504	2	0.767	0.46
Acyl transferase domain	0.153814	I1RMW9	1966	1.402	Up	K	Fatty acid synthase subunit beta dehydratase OS=Gibberella zeae OX=5518 GN=FGRA07_01469 PE=3 SV=1	FG05322.1	1	4.10852e-09	124.46	IDIEEVKDNIEEVK(1)GHLR	4	-0.34392	1	1.141	0.814
Dipeptidylpeptidase IV, N-terminal domain	0.153814	I1RNN7	337	1.348	Up	K	Putative dipeptidyl-aminopeptidase B OS=Fusarium culmorum OX=5516 GN=FCULG_00001016 PE=3 SV=1	FG05621.1	1	6.70415e-09	122.08	SATWWSEDGK(1)YLSFLR	3	-2.4494	1	1.401	1.039
Dipeptidylpeptidase IV, N-terminal domain	0.153814	I1S2I7	25	1.894	Up	K	Putative dipeptidyl peptidase 4 OS=Fusarium culmorum OX=5516 GN=FCULG_00010952 PE=3 SV=1	FG10982.1	1	0.000622637	81.09	K(1)PHQPTGEGDR	3	-0.53812	2	1.64	0.866
Dipeptidylpeptidase IV, N-terminal domain	0.153814	I1S2I7	108	1.601	Up	K	Putative dipeptidyl peptidase 4 OS=Fusarium culmorum OX=5516 GN=FCULG_00010952 PE=3 SV=1	FG10982.1	1	0.000245282	82.069	DLHEYWISGDAK(1)K	3	-1.2238	2	1.266	0.791
Dipeptidylpeptidase IV, N-terminal domain	0.153814	I1S2I7	746	1.325	Up	K	Putative dipeptidyl peptidase 4 OS=Fusarium culmorum OX=5516 GN=FCULG_00010952 PE=3 SV=1	FG10982.1	1	0.0128941	81.296	LYDEVK(1)R	2	-0.17314	1	1.238	0.934
Alkaline-phosphatase-like, core domain	0.0601561	A0A1C3YN32	74	1.584	Up	K	Alkaline phosphatase OS=Gibberella zeae (strain PH-1 / ATCC MYA-4620 / FGSC 9075 / NRRL 31084) OX=229533 GN=FGRAMPH1_01T14613 PE=3 SV=1	FGRAMPH1_01T14613	1	0.000885605	82.261	HDHNTPATK(1)R	4	-0.31033	2	1.41	0.89
Alkaline-phosphatase-like, core domain	0.0601561	A0A1C3YN32	244	1.429	Up	K	Alkaline phosphatase OS=Gibberella zeae (strain PH-1 / ATCC MYA-4620 / FGSC 9075 / NRRL 31084) OX=229533 GN=FGRAMPH1_01T14613 PE=3 SV=1	FGRAMPH1_01T14613	1	0.00461567	60.255	ADDTDVVK(1)IAK	3	0.68291	1	1.286	0.9
Alkaline-phosphatase-like, core domain	0.0601561	A0A1C3YN32	143	1.353	Up	K	Alkaline phosphatase OS=Gibberella zeae (strain PH-1 / ATCC MYA-4620 / FGSC 9075 / NRRL 31084) OX=229533 GN=FGRAMPH1_01T14613 PE=3 SV=1	FGRAMPH1_01T14613	1	1.51746e-06	101.85	K(1)TYNGAISTLPNHDPCGTVLEAAK	3	-0.1369	1	1.21	0.894
Alkaline-phosphatase-like, core domain	0.0601561	A0A098E4T8	143	1.445	Up	K	2,3-bisphosphoglycerate-independent phosphoglycerate mutase OS=Gibberella zeae OX=5518 GN=FGRA07_06162 PE=3 SV=1	FG06055.1	1	0.000578413	102.52	AAK(1)EYGVPK	3	0.84448	3	1.347	0.932
Alkaline-phosphatase-like, core domain	0.0601561	I1RT76	190	1.385	Up	K	Protein tyrosine phosphatase OS=Fusarium langsethiae OX=179993 GN=FLAG1_04442 PE=3 SV=1	FG07375.1	1	0.000501991	90.15	LLGHK(1)SINGK	3	-0.055239	3	1.291	0.932
Alkaline-phosphatase-like, core domain	0.0601561	I1RT76	443	1.389	Up	K	Protein tyrosine phosphatase OS=Fusarium langsethiae OX=179993 GN=FLAG1_04442 PE=3 SV=1	FG07375.1	1	3.3003e-40	256.66	GFFLMSEAASIDK(1)QMHALDYDR	4	-0.55197	6	1.295	0.932
Alkaline-phosphatase-like, core domain	0.0601561	I1RT76	97	1.359	Up	K	Protein tyrosine phosphatase OS=Fusarium langsethiae OX=179993 GN=FLAG1_04442 PE=3 SV=1	FG07375.1	1	0.00191879	101.38	EPK(1)VETWK	2	0.36764	2	1.276	0.939
Alkaline-phosphatase-like, core domain	0.0601561	I1RT76	651	1.67	Up	K	Protein tyrosine phosphatase OS=Fusarium langsethiae OX=179993 GN=FLAG1_04442 PE=3 SV=1	FG07375.1	1	4.36955e-06	101.32	IANCLGLAQGQK(1)HGY	2	0.8617	3	1.441	0.863
Alkaline-phosphatase-like, core domain	0.0601561	I1RT76	345	1.307	Up	K	Protein tyrosine phosphatase OS=Fusarium langsethiae OX=179993 GN=FLAG1_04442 PE=3 SV=1	FG07375.1	1	0.00106356	107.79	DYYK(1)EFQK	2	-1.2056	7	1.235	0.945
Alkaline-phosphatase-like, core domain	0.0601561	I1RT76	567	1.491	Up	K	Protein tyrosine phosphatase OS=Fusarium langsethiae OX=179993 GN=FLAG1_04442 PE=3 SV=1	FG07375.1	1	0.0135957	77.732	RENYK(1)VHK	4	0.70757	6	1.39	0.932
Alkaline-phosphatase-like, core domain	0.0601561	I1RT76	521	1.365	Up	K	Protein tyrosine phosphatase OS=Fusarium langsethiae OX=179993 GN=FLAG1_04442 PE=3 SV=1	FG07375.1	1	3.43046e-14	204.23	AIGTYEK(1)SGQSQYTK	3	0.30641	6	1.391	1.019
Alkaline-phosphatase-like, core domain	0.0601561	I1RT76	162	1.805	Up	K	Protein tyrosine phosphatase OS=Fusarium langsethiae OX=179993 GN=FLAG1_04442 PE=3 SV=1	FG07375.1	1	0.0015023	65.565	TTAEWTVRPLQTK(1)R	3	-0.4721	2	1.509	0.836
Alkaline-phosphatase-like, core domain	0.0601561	I1RT76	72	1.878	Up	K	Protein tyrosine phosphatase OS=Fusarium langsethiae OX=179993 GN=FLAG1_04442 PE=3 SV=1	FG07375.1	0.99878	4.24317e-09	116.45	VEVHAPVNGSEAAHDGK(0.001)PDQK(0.999)FK	5	-0.044388	1	1.523	0.811
Alkaline-phosphatase-like, core domain	0.0601561	I1RT76	529	1.568	Up	K	Protein tyrosine phosphatase OS=Fusarium langsethiae OX=179993 GN=FLAG1_04442 PE=3 SV=1	FG07375.1	1	0.00292858	78.098	SGQSQYTK(1)K	3	-0.31722	3	1.461	0.932
Immunoglobulin-like fold	0.168234	A0A0E0SJJ3	892	1.302	Up	K	WSC domain-containing protein OS=Fusarium culmorum OX=5516 GN=FCULG_00011065 PE=4 SV=1	FG11097.1	1	5.9441e-08	112.08	LGDWPK(1)LPGFTPPGV	2	0.51614	2	1.298	0.997
Immunoglobulin-like fold	0.168234	V6RUY9	104	1.596	Up	K	Glucoamylase OS=Gibberella zeae (strain PH-1 / ATCC MYA-4620 / FGSC 9075 / NRRL 31084) OX=229533 GN=FG11326.1 PE=3 SV=1	FG11326.1	1	0.0015005	71.153	K(1)IDEYVSAQAK	3	1.4676	1	1.296	0.812
Immunoglobulin-like fold	0.168234	V6RUY9	99	1.465	Up	K	Glucoamylase OS=Gibberella zeae (strain PH-1 / ATCC MYA-4620 / FGSC 9075 / NRRL 31084) OX=229533 GN=FG11326.1 PE=3 SV=1	FG11326.1	1	1.31457e-05	164.97	FIHGDK(1)SLQR	3	0.084784	1	1.248	0.852
Immunoglobulin-like fold	0.168234	V6RUY9	549	1.372	Up	K	Glucoamylase OS=Gibberella zeae (strain PH-1 / ATCC MYA-4620 / FGSC 9075 / NRRL 31084) OX=229533 GN=FG11326.1 PE=3 SV=1	FG11326.1	1	8.19588e-11	161.91	K(1)TSSGEVTWLSDPNNR	3	0.38615	2	1.216	0.886
Immunoglobulin-like fold	0.168234	V6RUY9	393	1.478	Up	K	Glucoamylase OS=Gibberella zeae (strain PH-1 / ATCC MYA-4620 / FGSC 9075 / NRRL 31084) OX=229533 GN=FG11326.1 PE=3 SV=1	FG11326.1	1	0.00364853	92.538	GTYSK(1)NSK	2	-0.86023	2	1.27	0.859
Immunoglobulin-like fold	0.168234	V6RUY9	36	1.393	Up	K	Glucoamylase OS=Gibberella zeae (strain PH-1 / ATCC MYA-4620 / FGSC 9075 / NRRL 31084) OX=229533 GN=FG11326.1 PE=3 SV=1	FG11326.1	1	1.47203e-05	109	FIDK(1)QADVSIK	2	0.77816	2	1.173	0.842
Immunoglobulin-like fold	0.168234	V6RUY9	230	1.309	Up	K	Glucoamylase OS=Gibberella zeae (strain PH-1 / ATCC MYA-4620 / FGSC 9075 / NRRL 31084) OX=229533 GN=FG11326.1 PE=3 SV=1	FG11326.1	1	4.96432e-06	144.1	TLVEGAALAK(1)K	2	-0.039635	2	1.14	0.871
Immunoglobulin-like fold	0.168234	V6RUY9	388	1.368	Up	K	Glucoamylase OS=Gibberella zeae (strain PH-1 / ATCC MYA-4620 / FGSC 9075 / NRRL 31084) OX=229533 GN=FG11326.1 PE=3 SV=1	FG11326.1	1	0.00776476	79.201	ISK(1)GTYSK	2	0.2022	1	1.155	0.844
Immunoglobulin-like fold	0.168234	V6RUY9	187	1.545	Up	K	Glucoamylase OS=Gibberella zeae (strain PH-1 / ATCC MYA-4620 / FGSC 9075 / NRRL 31084) OX=229533 GN=FG11326.1 PE=3 SV=1	FG11326.1	1	3.47948e-08	122.64	VWPVIEK(1)DLAYTTK	3	-1.4971	1	1.256	0.813
Immunoglobulin-like fold	0.168234	V6RUY9	54	1.454	Up	K	Glucoamylase OS=Gibberella zeae (strain PH-1 / ATCC MYA-4620 / FGSC 9075 / NRRL 31084) OX=229533 GN=FG11326.1 PE=3 SV=1	FG11326.1	1	6.89673e-06	108.9	GVLANIGADGK(1)R	3	0.092962	1	1.179	0.811
Immunoglobulin-like fold	0.168234	I1S2N3	357	1.327	Up	K	Galactose oxidase OS=Gibberella zeae (strain PH-1 / ATCC MYA-4620 / FGSC 9075 / NRRL 31084) OX=229533 GN=GAOA PE=3 SV=1	GAOA	1	0.000212434	75.682	TWTSLPNAK(1)VNPMLTADK	3	0.025971	1	1.184	0.892
Immunoglobulin-like fold	0.168234	I1S2N3	611	1.485	Up	K	Galactose oxidase OS=Gibberella zeae (strain PH-1 / ATCC MYA-4620 / FGSC 9075 / NRRL 31084) OX=229533 GN=GAOA PE=3 SV=1	GAOA	1	8.83272e-09	118.21	ITISTDSSITK(1)ASLIR	3	0.41937	1	1.228	0.827
Immunoglobulin-like fold	0.168234	I1S2N3	290	1.509	Up	K	Galactose oxidase OS=Gibberella zeae (strain PH-1 / ATCC MYA-4620 / FGSC 9075 / NRRL 31084) OX=229533 GN=GAOA PE=3 SV=1	GAOA	1	2.76783e-09	127.92	K(1)TSLYDSSSDSWIPGPDMQVAR	3	-1.8253	3	1.245	0.825
Immunoglobulin-like fold	0.168234	A0A1C3YK33	123	4.058	Up	K	Glucoamylase OS=Gibberella zeae (strain PH-1 / ATCC MYA-4620 / FGSC 9075 / NRRL 31084) OX=229533 GN=FGRAMPH1_01T19927 PE=3 SV=1	FGRAMPH1_01T19927	1	0.000736165	75.088	DAALVFK(1)YVIDR	3	-0.075626	1	2.845	0.701
Immunoglobulin-like fold	0.168234	A0A1C3YK33	635	1.545	Up	K	Glucoamylase OS=Gibberella zeae (strain PH-1 / ATCC MYA-4620 / FGSC 9075 / NRRL 31084) OX=229533 GN=FGRAMPH1_01T19927 PE=3 SV=1	FGRAMPH1_01T19927	1	0.00341028	81.625	K(1)DGSVTWEK	2	2.4022	1	1.315	0.851
CO dehydrogenase flavoprotein-like, FAD-binding, subdomain 2	0.0890672	I1RUE8	535	2.012	Up	K	FAD-linked oxidoreductase patO OS=Fusarium culmorum OX=5516 GN=FCULG_00007426 PE=3 SV=1	FG07838.1	1	0.000182643	91.093	WDPK(1)SLFYNWR	2	0.23125	2	1.549	0.77
CO dehydrogenase flavoprotein-like, FAD-binding, subdomain 2	0.0890672	I1RUE8	367	1.512	Up	K	FAD-linked oxidoreductase patO OS=Fusarium culmorum OX=5516 GN=FCULG_00007426 PE=3 SV=1	FG07838.1	1	3.25235e-08	119.25	VLAPFTDYLTK(1)NGLK	3	-0.26412	2	1.377	0.911
CO dehydrogenase flavoprotein-like, FAD-binding, subdomain 2	0.0890672	I1RUE8	356	1.341	Up	K	FAD-linked oxidoreductase patO OS=Fusarium culmorum OX=5516 GN=FCULG_00007426 PE=3 SV=1	FG07838.1	1	5.85616e-07	126.71	DK(1)VLAPFTDYLTK	3	0.18438	1	1.23	0.917
CO dehydrogenase flavoprotein-like, FAD-binding, subdomain 2	0.0890672	I1RUE8	169	1.36	Up	K	FAD-linked oxidoreductase patO OS=Fusarium culmorum OX=5516 GN=FCULG_00007426 PE=3 SV=1	FG07838.1	1	5.39685e-06	87.088	STGAASLAIWTHHLK(1)TK	4	-0.12763	1	1.244	0.915
CO dehydrogenase flavoprotein-like, FAD-binding, subdomain 2	0.0890672	I1RUE8	458	1.705	Up	K	FAD-linked oxidoreductase patO OS=Fusarium culmorum OX=5516 GN=FCULG_00007426 PE=3 SV=1	FG07838.1	1	1.38829e-06	103.13	K(1)AIMSLQMGTLWDVTR	3	-0.83107	2	1.321	0.775
CO dehydrogenase flavoprotein-like, FAD-binding, subdomain 2	0.0890672	I1RUE8	423	1.631	Up	K	FAD-linked oxidoreductase patO OS=Fusarium culmorum OX=5516 GN=FCULG_00007426 PE=3 SV=1	FG07838.1	1	0.000277395	76.156	SVLENDNVAFNK(1)VIR	3	-3.5044	1	1.37	0.84
CO dehydrogenase flavoprotein-like, FAD-binding, subdomain 2	0.0890672	I1S1K3	465	1.418	Up	K	Fad linked oxidase OS=Fusarium langsethiae OX=179993 GN=FLAG1_06870 PE=4 SV=1	FG10609.1	1	2.21731e-08	121.45	SVSIDTTNQWEK(1)LGK	3	-0.31813	1	1.106	0.78
CO dehydrogenase flavoprotein-like, FAD-binding, subdomain 2	0.0890672	I1RHP6	334	1.385	Up	K	FAD-linked oxidoreductase patO OS=Fusarium culmorum OX=5516 GN=FCULG_00005750 PE=3 SV=1	FG03307.1	1	1.30838e-45	300.18	FVTADEK(1)QNTDLFWAIR	2	-0.15702	4	1.258	0.908
CO dehydrogenase flavoprotein-like, FAD-binding, subdomain 2	0.0890672	I1RHP6	261	2.372	Up	K	FAD-linked oxidoreductase patO OS=Fusarium culmorum OX=5516 GN=FCULG_00005750 PE=3 SV=1	FG03307.1	1	0.000423917	68.41	GASSYTGPAFK(1)IGAGIQVK	3	-0.20585	1	1.765	0.744
CO dehydrogenase flavoprotein-like, FAD-binding, subdomain 2	0.0890672	I1RHP6	492	1.496	Up	K	FAD-linked oxidoreductase patO OS=Fusarium culmorum OX=5516 GN=FCULG_00005750 PE=3 SV=1	FG03307.1	1	0.00649202	91.069	K(1)NWDDPK	2	-0.46064	3	1.357	0.907
CO dehydrogenase flavoprotein-like, FAD-binding, subdomain 2	0.0890672	I1RHP6	502	1.303	Up	K	FAD-linked oxidoreductase patO OS=Fusarium culmorum OX=5516 GN=FCULG_00005750 PE=3 SV=1	FG03307.1	1	0.0014156	123.72	LLDK(1)TIK	2	0.10524	2	1.214	0.932
CO dehydrogenase flavoprotein-like, FAD-binding, subdomain 2	0.0890672	I1RHP6	139	1.648	Up	K	FAD-linked oxidoreductase patO OS=Fusarium culmorum OX=5516 GN=FCULG_00005750 PE=3 SV=1	FG03307.1	1	0.00114835	113.71	GEHYDEK(1)K	2	-0.10088	3	1.452	0.881
CO dehydrogenase flavoprotein-like, FAD-binding, subdomain 2	0.0890672	I1RHP6	438	1.422	Up	K	FAD-linked oxidoreductase patO OS=Fusarium culmorum OX=5516 GN=FCULG_00005750 PE=3 SV=1	FG03307.1	1	0.00189718	66.663	K(1)MVQPLLDEWK	3	-0.37703	2	1.277	0.898
CO dehydrogenase flavoprotein-like, FAD-binding, subdomain 2	0.0890672	I1RHP6	269	1.352	Up	K	FAD-linked oxidoreductase patO OS=Fusarium culmorum OX=5516 GN=FCULG_00005750 PE=3 SV=1	FG03307.1	1	2.66466e-10	144.3	IGAGIQVK(1)DLYEAADR	2	0.59065	2	1.226	0.907
CO dehydrogenase flavoprotein-like, FAD-binding, subdomain 2	0.0890672	I1RHP6	567	1.702	Up	K	FAD-linked oxidoreductase patO OS=Fusarium culmorum OX=5516 GN=FCULG_00005750 PE=3 SV=1	FG03307.1	1	2.5477e-06	141.65	VNNK(1)ITFDIMER	3	0.72891	2	1.387	0.815
CO dehydrogenase flavoprotein-like, FAD-binding, subdomain 2	0.0890672	I1RHP6	93	1.94	Up	K	FAD-linked oxidoreductase patO OS=Fusarium culmorum OX=5516 GN=FCULG_00005750 PE=3 SV=1	FG03307.1	1	0.0218149	51.066	HAVSDPK(1)CK	3	0.65439	1	1.678	0.865
CO dehydrogenase flavoprotein-like, FAD-binding, subdomain 2	0.0890672	I1RHP6	106	1.812	Up	K	FAD-linked oxidoreductase patO OS=Fusarium culmorum OX=5516 GN=FCULG_00005750 PE=3 SV=1	FG03307.1	1	0.00354392	72.928	TFPNK(1)VIWK	3	0.3108	1	1.484	0.819
CO dehydrogenase flavoprotein-like, FAD-binding, subdomain 2	0.0890672	I1RHP6	528	1.382	Up	K	FAD-linked oxidoreductase patO OS=Fusarium culmorum OX=5516 GN=FCULG_00005750 PE=3 SV=1	FG03307.1	1	1.59804e-10	167.69	QTK(1)ETPPNSANPAWR	2	0.75165	4	1.27	0.919
CO dehydrogenase flavoprotein-like, FAD-binding, subdomain 2	0.0890672	I1RHP6	101	1.467	Up	K	FAD-linked oxidoreductase patO OS=Fusarium culmorum OX=5516 GN=FCULG_00005750 PE=3 SV=1	FG03307.1	1	6.02447e-06	123.26	IFPGDK(1)TFPNK	2	0.71312	3	1.159	0.79
CO dehydrogenase flavoprotein-like, FAD-binding, subdomain 2	0.0890672	I1RHP6	140	1.322	Up	K	FAD-linked oxidoreductase patO OS=Fusarium culmorum OX=5516 GN=FCULG_00005750 PE=3 SV=1	FG03307.1	0.920028	8.74254e-07	128.54	GEHYDEK(0.08)K(0.92)CEFLK	4	-0.15104	3	1.169	0.884
CO dehydrogenase flavoprotein-like, FAD-binding, subdomain 2	0.0890672	I1RLD7	214	1.497	Up	K	FAD-dependent monooxygenase andF OS=Fusarium culmorum OX=5516 GN=FCULG_00000045 PE=4 SV=1	FG04732.1	1	9.43712e-06	90.476	ALK(1)GGSTNFGIVTR	3	-2.694	1	1.407	0.94
CO dehydrogenase flavoprotein-like, FAD-binding, subdomain 2	0.0890672	I1RLD7	51	1.79	Up	K	FAD-dependent monooxygenase andF OS=Fusarium culmorum OX=5516 GN=FCULG_00000045 PE=4 SV=1	FG04732.1	1	8.46451e-06	104.17	HVYSPSSDGYK(1)TR	3	-1.3303	1	1.538	0.859
CO dehydrogenase flavoprotein-like, FAD-binding, subdomain 2	0.0890672	I1RLD7	493	1.362	Up	K	FAD-dependent monooxygenase andF OS=Fusarium culmorum OX=5516 GN=FCULG_00000045 PE=4 SV=1	FG04732.1	1	0.0144089	56.258	FPGGFK(1)ITK	3	1.2212	1	1.098	0.806
CO dehydrogenase flavoprotein-like, FAD-binding, subdomain 2	0.0890672	I1S1K4	346	1.381	Up	K	Fad linked oxidase OS=Fusarium langsethiae OX=179993 GN=FLAG1_06872 PE=4 SV=1	FG10611.1	1	0.0216335	73.208	K(1)IDGIFR	2	0.21668	2	1.221	0.884
CO dehydrogenase flavoprotein-like, FAD-binding, subdomain 2	0.0890672	I1S1K4	425	1.458	Up	K	Fad linked oxidase OS=Fusarium langsethiae OX=179993 GN=FLAG1_06872 PE=4 SV=1	FG10611.1	1	0.0104915	77.923	ALAAFSK(1)R	2	0.58589	1	1.271	0.872
CO dehydrogenase flavoprotein-like, FAD-binding, subdomain 2	0.0890672	A0A1C3YI88	870	1.325	Up	K	Xanthine dehydrogenase OS=Gibberella zeae OX=5518 GN=FGRA07_04388 PE=4 SV=1	FGRAMPH1_01T03805	1	0.0213304	68.915	YK(1)VGVNK	2	-1.2538	1	1.301	0.982
CO dehydrogenase flavoprotein-like, FAD-binding, subdomain 2	0.0890672	A0A1C3YI88	1320	1.396	Up	K	Xanthine dehydrogenase OS=Gibberella zeae OX=5518 GN=FGRA07_04388 PE=4 SV=1	FGRAMPH1_01T03805	1	2.66283e-05	97.767	AK(1)VGENDSEGLLR	2	0.43027	1	1.216	0.871
CO dehydrogenase flavoprotein-like, FAD-binding, subdomain 2	0.0890672	I1R9G1	375	1.658	Up	K	Bifunctional solanapyrone synthase OS=Fusarium culmorum OX=5516 GN=FCULG_00012400 PE=4 SV=1	FG00100.1	1	9.52108e-06	85.988	K(1)LISVDWQPIGSLWEK	3	0.19271	1	1.393	0.84
CO dehydrogenase flavoprotein-like, FAD-binding, subdomain 2	0.0890672	I1R9G1	224	1.306	Up	K	Bifunctional solanapyrone synthase OS=Fusarium culmorum OX=5516 GN=FCULG_00012400 PE=4 SV=1	FG00100.1	1	7.63825e-07	138.28	GGSNNFGIVTK(1)FR	2	-0.6538	2	1.241	0.95
14-3-3 domain	0.153814	I1RCD4	124	1.484	Up	K	Tyrosine 3-monooxygenase tryptophan 5-monooxygenase activation protein OS=Fusarium langsethiae OX=179993 GN=FLAG1_06576 PE=3 SV=1	FG01241.1	1	5.75901e-06	110.61	VFYHK(1)MK	2	-2.0453	4	1.266	0.853
14-3-3 domain	0.153814	I1RCD4	89	1.506	Up	K	Tyrosine 3-monooxygenase tryptophan 5-monooxygenase activation protein OS=Fusarium langsethiae OX=179993 GN=FLAG1_06576 PE=3 SV=1	FG01241.1	1	0.000154752	113.22	NK(1)IETELEK	3	-0.39498	2	1.256	0.834
14-3-3 domain	0.153814	I1RCD4	78	1.407	Up	K	Tyrosine 3-monooxygenase tryptophan 5-monooxygenase activation protein OS=Fusarium langsethiae OX=179993 GN=FLAG1_06576 PE=3 SV=1	FG01241.1	1	0.0105344	57.203	GSDK(1)HVSTIK	3	-0.28411	1	1.252	0.89
14-3-3 domain	0.153814	I1RCD4	143	2.338	Up	K	Tyrosine 3-monooxygenase tryptophan 5-monooxygenase activation protein OS=Fusarium langsethiae OX=179993 GN=FLAG1_06576 PE=3 SV=1	FG01241.1	1	2.32662e-05	105.03	K(1)GAATAAHDAYK	3	0.54717	1	1.475	0.631
14-3-3 domain	0.153814	I1RCD4	126	1.474	Up	K	Tyrosine 3-monooxygenase tryptophan 5-monooxygenase activation protein OS=Fusarium langsethiae OX=179993 GN=FLAG1_06576 PE=3 SV=1	FG01241.1	1	0.0010668	113.5	MK(1)GDYHR	3	-0.29614	4	1.263	0.857
14-3-3 domain	0.153814	V6REE9	87	1.301	Up	K	Tyrosine 3-monooxygenase tryptophan 5-monooxygenase activation protein OS=Fusarium langsethiae OX=179993 GN=FLAG1_00598 PE=3 SV=1	FG06847.1	1	2.35331e-06	101.39	QK(1)IEAELAK	2	1.7395	2	1.155	0.888
Endoribonuclease L-PSP/chorismate mutase-like	0.153814	I1RER4	102	1.954	Up	K	Endoribonuclease l-psp family protein OS=Fusarium langsethiae OX=179993 GN=FLAG1_08728 PE=4 SV=1	FG02162.1	1	0.000605514	70.638	K(1)VPNNRPGGVAAGVTR	3	1.5407	2	1.585	0.811
Endoribonuclease L-PSP/chorismate mutase-like	0.153814	I1RAS4	57	1.475	Up	K	Putative brt1 down-regulated by mating factor b OS=Fusarium sporotrichioides OX=5514 GN=FSPOR_3922 PE=4 SV=1	FG00609.1	1	8.7143e-06	93.371	QACK(1)NVQAVVEEAGSSLSK	3	-0.39601	1	1.245	0.844
Glycoside hydrolase superfamily	0.0260555	I1RZX4	373	1.33	Up	K	1,3-beta-glucanosyltransferase OS=Gibberella zeae (strain PH-1 / ATCC MYA-4620 / FGSC 9075 / NRRL 31084) OX=229533 GN=FG09980.1 PE=3 SV=1	FG09980.1	1	0.00090361	133.13	YMK(1)DGAGK	2	-0.2832	5	1.329	0.999
Glycoside hydrolase superfamily	0.0260555	I1RZX4	77	1.442	Up	K	1,3-beta-glucanosyltransferase OS=Gibberella zeae (strain PH-1 / ATCC MYA-4620 / FGSC 9075 / NRRL 31084) OX=229533 GN=FG09980.1 PE=3 SV=1	FG09980.1	1	0.00718557	83.753	RDIK(1)YFK	3	-0.23091	1	1.367	0.948
Glycoside hydrolase superfamily	0.0260555	I1RYC1	278	1.95	Up	K	Putative glucan endo-1,3-beta-glucosidase eglC OS=Fusarium culmorum OX=5516 GN=FCULG_00010403 PE=3 SV=1	FG09366.1	1	1.0518e-05	88.224	SLFNK(1)VPTFWYNLR	3	0.5278	1	1.576	0.808
Glycoside hydrolase superfamily	0.0260555	A0A098D367	481	1.388	Up	K	Galactinol--sucrose galactosyltransferase 6 OS=Fusarium sporotrichioides OX=5514 GN=FSPOR_5295 PE=4 SV=1	FG00862.1	1	5.46382e-06	95.205	NLPLGGK(1)MTVIAQEDVSR	3	0.0086257	1	1.399	1.008
Glycoside hydrolase superfamily	0.0260555	A0A098D367	686	1.332	Up	K	Galactinol--sucrose galactosyltransferase 6 OS=Fusarium sporotrichioides OX=5514 GN=FSPOR_5295 PE=4 SV=1	FG00862.1	1	0.000452033	68.168	TVDPYIGYDDDLLLK(1)VGGHHR	4	0.3688	1	1.228	0.922
Glycoside hydrolase superfamily	0.0260555	A0A098D367	279	1.396	Up	K	Galactinol--sucrose galactosyltransferase 6 OS=Fusarium sporotrichioides OX=5514 GN=FSPOR_5295 PE=4 SV=1	FG00862.1	1	2.2824e-06	132.32	SESDGK(1)IQVHAR	2	0.61192	3	1.305	0.935
Glycoside hydrolase superfamily	0.0260555	A0A098D367	415	1.39	Up	K	Galactinol--sucrose galactosyltransferase 6 OS=Fusarium sporotrichioides OX=5514 GN=FSPOR_5295 PE=4 SV=1	FG00862.1	1	4.17517e-05	85.271	DFEAEPK(1)AFPQGLK	3	-0.511	1	1.261	0.907
Glycoside hydrolase superfamily	0.0260555	A0A098D367	422	1.361	Up	K	Galactinol--sucrose galactosyltransferase 6 OS=Fusarium sporotrichioides OX=5514 GN=FSPOR_5295 PE=4 SV=1	FG00862.1	1	0.000256648	78.809	AFPQGLK(1)ATVSHIR	3	2.0687	1	1.225	0.9
Glycoside hydrolase superfamily	0.0260555	A0A098D367	868	1.747	Up	K	Galactinol--sucrose galactosyltransferase 6 OS=Fusarium sporotrichioides OX=5514 GN=FSPOR_5295 PE=4 SV=1	FG00862.1	1	0.00120424	67.08	HVLEIDIGK(1)AWK	3	0.1996	1	1.459	0.835
Glycoside hydrolase superfamily	0.0260555	I1RR89	403	2.509	Up	K	Beta-glucosidase 1 OS=Gibberella zeae OX=5518 GN=FGRA07_05692 PE=4 SV=1	FG06605.1	1	4.90837e-05	85.672	VNFAVNVQHDHK(1)R	4	-0.59912	1	1.809	0.721
Glycoside hydrolase superfamily	0.0260555	I1RR89	412	1.443	Up	K	Beta-glucosidase 1 OS=Gibberella zeae OX=5518 GN=FGRA07_05692 PE=4 SV=1	FG06605.1	1	5.57923e-06	112.44	EAGAK(1)GSVVLK	2	-0.81785	2	1.336	0.926
Glycoside hydrolase superfamily	0.0260555	I1RVI7	163	1.463	Up	K	Putative glucan endo-1,6-beta-glucosidase B OS=Fusarium culmorum OX=5516 GN=FCULG_00001937 PE=3 SV=1	FG08265.1	1	0.00172103	68.657	MLPYLDAVVK(1)K	3	-1.0547	1	1.29	0.882
Glycoside hydrolase superfamily	0.0260555	I1RZ78	1024	2.292	Up	K	Dextrin 6-alpha-D-glucosidase OS=Gibberella zeae OX=5518 GN=FGRA07_07398 PE=4 SV=1	FG09704.1	1	0.00399893	80.102	K(1)IPSFLLPR	2	-0.85586	1	1.579	0.689
Glycoside hydrolase superfamily	0.0260555	I1RZ78	1229	1.482	Up	K	Dextrin 6-alpha-D-glucosidase OS=Gibberella zeae OX=5518 GN=FGRA07_07398 PE=4 SV=1	FG09704.1	1	0.0194596	55.676	HATGMK(1)YR	3	-0.49321	1	1.652	1.115
Glycoside hydrolase superfamily	0.0260555	I1RZ78	1129	1.564	Up	K	Dextrin 6-alpha-D-glucosidase OS=Gibberella zeae OX=5518 GN=FGRA07_07398 PE=4 SV=1	FG09704.1	1	2.43328e-10	136.34	FDDAK(1)EHILAFASVLK	4	0.096747	2	1.3	0.831
Glycoside hydrolase superfamily	0.0260555	I1RZ78	311	1.563	Up	K	Dextrin 6-alpha-D-glucosidase OS=Gibberella zeae OX=5518 GN=FGRA07_07398 PE=4 SV=1	FG09704.1	1	0.00092144	121.09	TEVLAK(1)IR	2	-0.68116	1	1.185	0.758
Glycoside hydrolase superfamily	0.0260555	I1RED5	57	1.726	Up	K	1,3-beta-glucanosyltransferase OS=Gibberella zeae (strain PH-1 / ATCC MYA-4620 / FGSC 9075 / NRRL 31084) OX=229533 GN=FG02022.1 PE=3 SV=1	FG02022.1	1	8.47529e-06	90.422	GVAYQQDSAAGGESTGK(1)K	3	-0.21363	1	1.308	0.758
Glycoside hydrolase superfamily	0.0260555	I1R9L9	607	1.338	Up	K	Beta-glucosidase OS=Gibberella zeae (strain PH-1 / ATCC MYA-4620 / FGSC 9075 / NRRL 31084) OX=229533 GN=FG00166.1 PE=3 SV=1	FG00166.1	1	0.000604966	67.645	GDRNDLFLQK(1)GGDALITK	4	-0.27909	1	1.373	1.026
Glycoside hydrolase superfamily	0.0260555	I1RPK1	38	1.375	Up	K	Glucosidase 2 subunit alpha OS=Fusarium culmorum OX=5516 GN=FCULG_00001396 PE=3 SV=1	FG05973.1	1	0.000806757	100.88	K(1)CNQSGFCK	2	0.44231	1	1.213	0.882
Glycoside hydrolase superfamily	0.0260555	I1RPK1	867	1.573	Up	K	Glucosidase 2 subunit alpha OS=Fusarium culmorum OX=5516 GN=FCULG_00001396 PE=3 SV=1	FG05973.1	1	4.08127e-05	84.653	K(1)FTLGGNTLTSLDAEGR	3	-1.6869	1	1.208	0.768
Glycoside hydrolase superfamily	0.0260555	I1RPK1	105	1.305	Up	K	Glucosidase 2 subunit alpha OS=Fusarium culmorum OX=5516 GN=FCULG_00001396 PE=3 SV=1	FG05973.1	1	1.76656e-05	86.413	LPLTISFLK(1)SGAAR	2	-1.1628	1	1.141	0.874
Glycoside hydrolase superfamily	0.0260555	I1RB97	236	1.47	Up	K	Beta-mannosidase B OS=Fusarium culmorum OX=5516 GN=FCULG_00003458 PE=4 SV=1	FG00807.1	1	5.18737e-06	95.954	FDVSLDGK(1)GVASETTQVK	3	-0.73274	1	1.313	0.893
Glycoside hydrolase superfamily	0.0260555	I1RB97	762	1.644	Up	K	Beta-mannosidase B OS=Fusarium culmorum OX=5516 GN=FCULG_00003458 PE=4 SV=1	FG00807.1	1	2.66172e-06	94.487	TVVGAYLYQDGK(1)QIAR	3	0.47525	1	1.383	0.841
Glycoside hydrolase superfamily	0.0260555	I1RGE7	641	1.342	Up	K	Putative glucan endo-1,3-beta-glucosidase btgC OS=Fusarium culmorum OX=5516 GN=FCULG_00005203 PE=3 SV=1	FG02807.1	1	0.000371422	99.752	IPDCDGK(1)TLK	2	-0.81585	1	1.248	0.93
Glycoside hydrolase superfamily	0.0260555	I1RGE7	323	1.436	Up	K	Putative glucan endo-1,3-beta-glucosidase btgC OS=Fusarium culmorum OX=5516 GN=FCULG_00005203 PE=3 SV=1	FG02807.1	1	0.0452559	64.265	K(1)NGDLGK	2	0.17276	1	1.278	0.89
Glycoside hydrolase superfamily	0.0260555	I1RF48	819	1.825	Up	K	Exo-beta-D-glucosaminidase OS=Fusarium culmorum OX=5516 GN=FCULG_00005111 PE=4 SV=1	FG02314.1	1	0.0233488	59.931	TAGK(1)WNIR	2	1.4012	1	1.427	0.782
Glycoside hydrolase superfamily	0.0260555	I1RHL0	526	1.316	Up	K	Beta-galactosidase OS=Fusarium culmorum OX=5516 GN=FCULG_00005705 PE=4 SV=1	FG03269.1	1	0.0194972	61.593	YAK(1)EEGVK	2	2.3441	1	1.279	0.972
Glycoside hydrolase superfamily	0.0260555	I1RTN1	476	1.449	Up	K	Putative alpha-L-arabinofuranosidase C OS=Fusarium culmorum OX=5516 GN=FCULG_00007761 PE=4 SV=1	FG07542.1	1	2.87559e-05	89.231	VVNTAEK(1)EEVGIK	3	1.3859	1	1.269	0.876
Glycoside hydrolase superfamily	0.0260555	I1RTN1	496	1.753	Up	K	Putative alpha-L-arabinofuranosidase C OS=Fusarium culmorum OX=5516 GN=FCULG_00007761 PE=4 SV=1	FG07542.1	1	0.00277332	68.786	FPK(1)HSFTLLR	3	1.0601	1	1.418	0.809
Glycoside hydrolase superfamily	0.0260555	A0A1C3YKI6	408	2.041	Up	K	Alpha-1,4-glucan lyase OS=Fusarium sporotrichioides OX=5514 GN=FSPOR_390 PE=3 SV=1	FGRAMPH1_01T22405	1	0.00210257	62.088	DK(1)HFPDPVHMFK	4	-1.2649	1	1.486	0.728
Glycoside hydrolase superfamily	0.0260555	A0A1C3YKI6	740	1.534	Up	K	Alpha-1,4-glucan lyase OS=Fusarium sporotrichioides OX=5514 GN=FSPOR_390 PE=3 SV=1	FGRAMPH1_01T22405	0.942093	0.000453389	76.358	K(0.058)DGK(0.942)LFQEPYAYQK	3	0.50785	1	1.338	0.872
Glycoside hydrolase superfamily	0.0260555	A0A1C3YKI6	972	1.893	Up	K	Alpha-1,4-glucan lyase OS=Fusarium sporotrichioides OX=5514 GN=FSPOR_390 PE=3 SV=1	FGRAMPH1_01T22405	1	1.5286e-06	107.72	DSAPVVGPGLNISDEK(1)AANK	3	-0.13845	2	1.55	0.819
Glycoside hydrolase superfamily	0.0260555	I1RI39	564	1.322	Up	K	Alpha-glucosidase OS=Fusarium sporotrichioides OX=5514 GN=FSPOR_3596 PE=3 SV=1	FG03462.1	1	2.61206e-09	125.5	TGSGCGEDECK(1)GLPNR	3	-1.4897	3	1.255	0.949
Glycoside hydrolase superfamily	0.0260555	I1RI39	553	1.304	Up	K	Alpha-glucosidase OS=Fusarium sporotrichioides OX=5514 GN=FSPOR_3596 PE=3 SV=1	FG03462.1	1	2.52669e-06	129.38	K(1)TGSGCGEDECK	2	0.90232	2	1.277	0.979
Glycoside hydrolase superfamily	0.0260555	I1RI39	131	1.553	Up	K	Alpha-glucosidase OS=Fusarium sporotrichioides OX=5514 GN=FSPOR_3596 PE=3 SV=1	FG03462.1	1	1.98884e-08	130.02	FDFK(1)ADPFSFTVSR	2	-0.77127	2	1.334	0.859
Glycoside hydrolase superfamily	0.0260555	I1RI39	206	2.702	Up	K	Alpha-glucosidase OS=Fusarium sporotrichioides OX=5514 GN=FSPOR_3596 PE=3 SV=1	FG03462.1	1	0.00758914	55.705	DSYGTPK(1)GQNLYGAHPIYFDHR	4	0.00047755	2	1.84	0.681
Glycoside hydrolase superfamily	0.0260555	I1RI39	942	1.524	Up	K	Alpha-glucosidase OS=Fusarium sporotrichioides OX=5514 GN=FSPOR_3596 PE=3 SV=1	FG03462.1	1	8.50203e-05	90.412	K(1)LTFTADVPLTK	3	-0.64284	1	1.291	0.847
Glycoside hydrolase superfamily	0.0260555	I1RI39	346	1.492	Up	K	Alpha-glucosidase OS=Fusarium sporotrichioides OX=5514 GN=FSPOR_3596 PE=3 SV=1	FG03462.1	1	1.943e-08	110.57	IFTIDPERFPADK(1)YK	3	-1.5672	6	1.285	0.861
Glycoside hydrolase superfamily	0.0260555	I1RI39	122	1.628	Up	K	Alpha-glucosidase OS=Fusarium sporotrichioides OX=5514 GN=FSPOR_3596 PE=3 SV=1	FG03462.1	1	0.000342391	78.964	PGFGQWASPK(1)NSK	3	1.5769	1	1.429	0.878
Glycoside hydrolase superfamily	0.0260555	I1RI39	80	1.846	Up	K	Alpha-glucosidase OS=Fusarium sporotrichioides OX=5514 GN=FSPOR_3596 PE=3 SV=1	FG03462.1	1	0.000104502	91.845	LK(1)LEVEYQTEDR	3	-0.55828	2	1.357	0.735
Glycoside hydrolase superfamily	0.0260555	I1RI39	47	1.362	Up	K	Alpha-glucosidase OS=Fusarium sporotrichioides OX=5514 GN=FSPOR_3596 PE=3 SV=1	FG03462.1	0.999753	0.00144352	69.261	DLSKCPGYK(1)ATK	3	-0.59287	1	1.182	0.868
Glycoside hydrolase superfamily	0.0260555	I1RI39	38	1.42	Up	K	Alpha-glucosidase OS=Fusarium sporotrichioides OX=5514 GN=FSPOR_3596 PE=3 SV=1	FG03462.1	1	0.000148828	124.21	RDLFEK(1)DLSK	3	0.071539	1	1.309	0.922
Glycoside hydrolase superfamily	0.0260555	I1RI39	348	2.102	Up	K	Alpha-glucosidase OS=Fusarium sporotrichioides OX=5514 GN=FSPOR_3596 PE=3 SV=1	FG03462.1	1	3.76814e-06	118.9	YK(1)DLVETIHAR	3	0.27039	1	1.524	0.725
Glycoside hydrolase superfamily	0.0260555	I1RI39	941	1.566	Up	K	Alpha-glucosidase OS=Fusarium sporotrichioides OX=5514 GN=FSPOR_3596 PE=3 SV=1	FG03462.1	1	6.78672e-07	112.02	GTDHAEYDSENK(1)K	3	1.573	4	1.381	0.882
Glycoside hydrolase superfamily	0.0260555	I1RI39	30	1.602	Up	K	Alpha-glucosidase OS=Fusarium sporotrichioides OX=5514 GN=FSPOR_3596 PE=3 SV=1	FG03462.1	1	0.000107578	110.54	AGVDDLDK(1)PR	2	-0.81433	2	1.419	0.886
Heat shock protein 70kD, peptide-binding domain	0.168234	I1RBC4	596	1.334	Up	K	Heat shock protein 70 OS=Gibberella zeae OX=5518 GN=FGRA07_00984 PE=3 SV=1	FG00838.1	1	1.82875e-08	175.88	EEYEEHQK(1)ELEGK	3	-0.10833	3	1.279	0.959
Heat shock protein 70kD, peptide-binding domain	0.168234	I1RBC4	506	1.309	Up	K	Heat shock protein 70 OS=Gibberella zeae OX=5518 GN=FGRA07_00984 PE=3 SV=1	FG00838.1	1	0.000161678	153.97	IVITNDK(1)GR	2	0.47445	3	0.95	0.726
Heat shock protein 70kD, peptide-binding domain	0.168234	I1RBC4	523	1.414	Up	K	Heat shock protein 70 OS=Gibberella zeae OX=5518 GN=FGRA07_00984 PE=3 SV=1	FG00838.1	0.999745	1.84391e-13	135.09	MLNDAEK(1)YKEEDEAEGKR	4	-0.83102	8	1.254	0.887
Heat shock protein 70kD, peptide-binding domain	0.168234	I1RBC4	323	1.806	Up	K	Heat shock protein 70 OS=Gibberella zeae OX=5518 GN=FGRA07_00984 PE=3 SV=1	FG00838.1	1	0.000367388	107.06	VLTDAK(1)IDK	2	-0.41802	4	1.515	0.839
Heat shock protein 70kD, peptide-binding domain	0.168234	I1RBC4	496	1.304	Up	K	Heat shock protein 70 OS=Gibberella zeae OX=5518 GN=FGRA07_00984 PE=3 SV=1	FG00838.1	1	0.00609282	86.67	GTGK(1)SNK	2	-0.22804	1	0.919	0.705
Heat shock protein 70kD, peptide-binding domain	0.168234	I1RBC4	249	2.304	Up	K	Heat shock protein 70 OS=Gibberella zeae OX=5518 GN=FGRA07_00984 PE=3 SV=1	FG00838.1	1	0.000316161	101.38	K(1)DLSTNVR	2	1.2248	3	1.843	0.8
Heat shock protein 70kD, peptide-binding domain	0.168234	I1RBC4	110	1.711	Up	K	Heat shock protein 70 OS=Gibberella zeae OX=5518 GN=FGRA07_00984 PE=3 SV=1	FG00838.1	1	6.98157e-10	143.97	K(1)TFTPEEISAMILTK	3	0.24412	1	1.179	0.689
Heat shock protein 70kD, peptide-binding domain	0.168234	A0A098D873	750	1.336	Up	K	Heat shock 70kDa protein 4 OS=Gibberella zeae OX=5518 GN=FGRA07_00232 PE=3 SV=1	FG01950.1	1	0.00291818	106.6	K(1)AQDAEK	2	-0.41547	1	1.217	0.911
Heat shock protein 70kD, peptide-binding domain	0.168234	I1RYL5	562	2.354	Up	K	Glucose-regulated protein OS=Gibberella zeae OX=5518 GN=FGRA07_07169 PE=3 SV=1	FG09471.1	1	0.00531831	73.499	YAEEDK(1)ATR	2	0.041972	1	1.384	0.588
Heat shock protein 70kD, peptide-binding domain	0.168234	I1RYL5	630	1.67	Up	K	Glucose-regulated protein OS=Gibberella zeae OX=5518 GN=FGRA07_07169 PE=3 SV=1	FG09471.1	1	2.31874e-21	180.26	ETNEWLDEHGADATAEDFEEQK(1)EK	3	-0.29376	1	1.149	0.688
Heat shock protein 70kD, peptide-binding domain	0.168234	I1RYL5	594	1.704	Up	K	Glucose-regulated protein OS=Gibberella zeae OX=5518 GN=FGRA07_07169 PE=3 SV=1	FG09471.1	1	5.58353e-14	144.26	NQVNDEEGLGGK(1)IDEEDKETLLDAVK	4	0.5543	1	1.3	0.763
Heat shock protein 70kD, peptide-binding domain	0.168234	I1RQ21	566	1.807	Up	K	Heat shock protein SSC1 OS=Gibberella zeae OX=5518 GN=FGRA07_06058 PE=3 SV=1	FG06154.1	1	0.00190978	101.46	YAEADK(1)ER	2	0.19535	1	1.214	0.672
Heat shock protein 70kD, peptide-binding domain	0.168234	I1RQ21	284	1.626	Up	K	Heat shock protein SSC1 OS=Gibberella zeae OX=5518 GN=FGRA07_06058 PE=3 SV=1	FG06154.1	1	0.0173154	60.118	HLVQDFK(1)K	3	1.3382	1	1.236	0.76
FAD/NAD-linked reductase, dimerisation domain	0.153814	I1RMJ3	271	1.514	Up	K	Glutathione reductase OS=Gibberella zeae (strain PH-1 / ATCC MYA-4620 / FGSC 9075 / NRRL 31084) OX=229533 GN=FG05183.1 PE=3 SV=1	FG05183.1	1	0.0114182	73.039	LGVK(1)LHK	3	-0.38887	1	1.255	0.829
FAD/NAD-linked reductase, dimerisation domain	0.153814	I1RMJ3	77	1.334	Up	K	Glutathione reductase OS=Gibberella zeae (strain PH-1 / ATCC MYA-4620 / FGSC 9075 / NRRL 31084) OX=229533 GN=FG05183.1 PE=3 SV=1	FG05183.1	1	0.00367359	92.051	ATIVENK(1)R	2	0.24421	1	1.209	0.906
FAD/NAD-linked reductase, dimerisation domain	0.153814	I1RMJ3	419	1.478	Up	K	Glutathione reductase OS=Gibberella zeae (strain PH-1 / ATCC MYA-4620 / FGSC 9075 / NRRL 31084) OX=229533 GN=FG05183.1 PE=3 SV=1	FG05183.1	1	0.003764	88.029	YGK(1)DNIK	3	2.2391	1	1.453	0.983
FAD/NAD-linked reductase, dimerisation domain	0.153814	I1RMJ3	283	1.453	Up	K	Glutathione reductase OS=Gibberella zeae (strain PH-1 / ATCC MYA-4620 / FGSC 9075 / NRRL 31084) OX=229533 GN=FG05183.1 PE=3 SV=1	FG05183.1	1	0.00971751	79.148	IEK(1)DSNGK	2	-2.4804	1	1.412	0.972
FAD/NAD-linked reductase, dimerisation domain	0.153814	A0A1C3YLE2	291	1.528	Up	K	Dihydrolipoyl dehydrogenase OS=Gibberella zeae (strain PH-1 / ATCC MYA-4620 / FGSC 9075 / NRRL 31084) OX=229533 GN=FGRAMPH1_01T26147 PE=3 SV=1	FGRAMPH1_01T26147	1	0.000355162	100.38	VVSGDK(1)SGDK	2	-1.6171	1	1.154	0.755
Peptidase M16, N-terminal	0.304218	I1RS07	883	1.355	Up	K	Putative zinc protease OS=Fusarium culmorum OX=5516 GN=FCULG_00008453 PE=4 SV=1	FG06911.1	1	0.0001249	88.596	MSDTEFEGHK(1)R	3	-0.044739	2	1.513	1.117
Peptidase M16, N-terminal	0.304218	I1RAV5	254	1.387	Up	K	Ubiquinol-cytochrome c reductase core subunit 2 OS=Fusarium sporotrichioides OX=5514 GN=FSPOR_3957 PE=4 SV=1	FG00644.1	1	2.48815e-06	142.1	TEATK(1)YFGGEQR	2	-0.14374	1	1.101	0.794
Peptidase M16, N-terminal	0.304218	A0A1C3YJX6	937	1.37	Up	K	Metalloprotease 1 OS=Fusarium longipes OX=694270 GN=FLONG3_5266 PE=4 SV=1	FGRAMPH1_01T19037	1	0.021703	60.641	ASK(1)EAISK	2	-0.25658	1	1.345	0.982
Berberine/berberine-like	0.341131	I1RUE8	535	2.012	Up	K	FAD-linked oxidoreductase patO OS=Fusarium culmorum OX=5516 GN=FCULG_00007426 PE=3 SV=1	FG07838.1	1	0.000182643	91.093	WDPK(1)SLFYNWR	2	0.23125	2	1.549	0.77
Berberine/berberine-like	0.341131	I1RUE8	367	1.512	Up	K	FAD-linked oxidoreductase patO OS=Fusarium culmorum OX=5516 GN=FCULG_00007426 PE=3 SV=1	FG07838.1	1	3.25235e-08	119.25	VLAPFTDYLTK(1)NGLK	3	-0.26412	2	1.377	0.911
Berberine/berberine-like	0.341131	I1RUE8	356	1.341	Up	K	FAD-linked oxidoreductase patO OS=Fusarium culmorum OX=5516 GN=FCULG_00007426 PE=3 SV=1	FG07838.1	1	5.85616e-07	126.71	DK(1)VLAPFTDYLTK	3	0.18438	1	1.23	0.917
Berberine/berberine-like	0.341131	I1RUE8	169	1.36	Up	K	FAD-linked oxidoreductase patO OS=Fusarium culmorum OX=5516 GN=FCULG_00007426 PE=3 SV=1	FG07838.1	1	5.39685e-06	87.088	STGAASLAIWTHHLK(1)TK	4	-0.12763	1	1.244	0.915
Berberine/berberine-like	0.341131	I1RUE8	458	1.705	Up	K	FAD-linked oxidoreductase patO OS=Fusarium culmorum OX=5516 GN=FCULG_00007426 PE=3 SV=1	FG07838.1	1	1.38829e-06	103.13	K(1)AIMSLQMGTLWDVTR	3	-0.83107	2	1.321	0.775
Berberine/berberine-like	0.341131	I1RUE8	423	1.631	Up	K	FAD-linked oxidoreductase patO OS=Fusarium culmorum OX=5516 GN=FCULG_00007426 PE=3 SV=1	FG07838.1	1	0.000277395	76.156	SVLENDNVAFNK(1)VIR	3	-3.5044	1	1.37	0.84
Berberine/berberine-like	0.341131	I1RHP6	334	1.385	Up	K	FAD-linked oxidoreductase patO OS=Fusarium culmorum OX=5516 GN=FCULG_00005750 PE=3 SV=1	FG03307.1	1	1.30838e-45	300.18	FVTADEK(1)QNTDLFWAIR	2	-0.15702	4	1.258	0.908
Berberine/berberine-like	0.341131	I1RHP6	261	2.372	Up	K	FAD-linked oxidoreductase patO OS=Fusarium culmorum OX=5516 GN=FCULG_00005750 PE=3 SV=1	FG03307.1	1	0.000423917	68.41	GASSYTGPAFK(1)IGAGIQVK	3	-0.20585	1	1.765	0.744
Berberine/berberine-like	0.341131	I1RHP6	492	1.496	Up	K	FAD-linked oxidoreductase patO OS=Fusarium culmorum OX=5516 GN=FCULG_00005750 PE=3 SV=1	FG03307.1	1	0.00649202	91.069	K(1)NWDDPK	2	-0.46064	3	1.357	0.907
Berberine/berberine-like	0.341131	I1RHP6	502	1.303	Up	K	FAD-linked oxidoreductase patO OS=Fusarium culmorum OX=5516 GN=FCULG_00005750 PE=3 SV=1	FG03307.1	1	0.0014156	123.72	LLDK(1)TIK	2	0.10524	2	1.214	0.932
Berberine/berberine-like	0.341131	I1RHP6	139	1.648	Up	K	FAD-linked oxidoreductase patO OS=Fusarium culmorum OX=5516 GN=FCULG_00005750 PE=3 SV=1	FG03307.1	1	0.00114835	113.71	GEHYDEK(1)K	2	-0.10088	3	1.452	0.881
Berberine/berberine-like	0.341131	I1RHP6	438	1.422	Up	K	FAD-linked oxidoreductase patO OS=Fusarium culmorum OX=5516 GN=FCULG_00005750 PE=3 SV=1	FG03307.1	1	0.00189718	66.663	K(1)MVQPLLDEWK	3	-0.37703	2	1.277	0.898
Berberine/berberine-like	0.341131	I1RHP6	269	1.352	Up	K	FAD-linked oxidoreductase patO OS=Fusarium culmorum OX=5516 GN=FCULG_00005750 PE=3 SV=1	FG03307.1	1	2.66466e-10	144.3	IGAGIQVK(1)DLYEAADR	2	0.59065	2	1.226	0.907
Berberine/berberine-like	0.341131	I1RHP6	567	1.702	Up	K	FAD-linked oxidoreductase patO OS=Fusarium culmorum OX=5516 GN=FCULG_00005750 PE=3 SV=1	FG03307.1	1	2.5477e-06	141.65	VNNK(1)ITFDIMER	3	0.72891	2	1.387	0.815
Berberine/berberine-like	0.341131	I1RHP6	93	1.94	Up	K	FAD-linked oxidoreductase patO OS=Fusarium culmorum OX=5516 GN=FCULG_00005750 PE=3 SV=1	FG03307.1	1	0.0218149	51.066	HAVSDPK(1)CK	3	0.65439	1	1.678	0.865
Berberine/berberine-like	0.341131	I1RHP6	106	1.812	Up	K	FAD-linked oxidoreductase patO OS=Fusarium culmorum OX=5516 GN=FCULG_00005750 PE=3 SV=1	FG03307.1	1	0.00354392	72.928	TFPNK(1)VIWK	3	0.3108	1	1.484	0.819
Berberine/berberine-like	0.341131	I1RHP6	528	1.382	Up	K	FAD-linked oxidoreductase patO OS=Fusarium culmorum OX=5516 GN=FCULG_00005750 PE=3 SV=1	FG03307.1	1	1.59804e-10	167.69	QTK(1)ETPPNSANPAWR	2	0.75165	4	1.27	0.919
Berberine/berberine-like	0.341131	I1RHP6	101	1.467	Up	K	FAD-linked oxidoreductase patO OS=Fusarium culmorum OX=5516 GN=FCULG_00005750 PE=3 SV=1	FG03307.1	1	6.02447e-06	123.26	IFPGDK(1)TFPNK	2	0.71312	3	1.159	0.79
Berberine/berberine-like	0.341131	I1RHP6	140	1.322	Up	K	FAD-linked oxidoreductase patO OS=Fusarium culmorum OX=5516 GN=FCULG_00005750 PE=3 SV=1	FG03307.1	0.920028	8.74254e-07	128.54	GEHYDEK(0.08)K(0.92)CEFLK	4	-0.15104	3	1.169	0.884
Alpha/beta hydrolase fold-1	0.00914943	A0A1C3YMU9	224	1.31	Up	K	Tripeptidyl aminopeptidase OS=Fusarium langsethiae OX=179993 GN=FLAG1_08467 PE=4 SV=1	FGRAMPH1_01T13199	1	0.0224184	47.606	MVDALGEDGK(1)LR	2	-0.072279	1	1.238	0.945
Alpha/beta hydrolase fold-1	0.00914943	I1RGR4	271	1.305	Up	K	Tripeptidyl aminopeptidase OS=Fusarium culmorum OX=5516 GN=FCULG_00005335 PE=4 SV=1	FG02937.1	1	3.10132e-11	167.32	VIIDGVVNQFLWYK(1)AR	3	0.93241	1	1.404	1.076
Alpha/beta hydrolase fold-1	0.00914943	I1RRU6	450	1.512	Up	K	Proline iminopeptidase OS=Fusarium sporotrichioides OX=5514 GN=FSPOR_9521 PE=4 SV=1	FG06836.1	1	8.18153e-10	132.63	GTK(1)TFETNVMYHSALR	3	-1.2003	1	1.501	0.993
Alpha/beta hydrolase fold-1	0.00914943	I1RRU6	444	1.417	Up	K	Proline iminopeptidase OS=Fusarium sporotrichioides OX=5514 GN=FSPOR_9521 PE=4 SV=1	FG06836.1	1	0.00512442	91.853	DTAK(1)LVK	2	0.048488	1	1.394	0.984
Alpha/beta hydrolase fold-1	0.00914943	I1RRU6	239	1.667	Up	K	Proline iminopeptidase OS=Fusarium sporotrichioides OX=5514 GN=FSPOR_9521 PE=4 SV=1	FG06836.1	1	0.000173961	78.078	NEQYYEK(1)FPEDVENVR	3	-1.7731	1	1.604	0.962
Alpha/beta hydrolase fold-1	0.00914943	I1RRU6	465	1.784	Up	K	Proline iminopeptidase OS=Fusarium sporotrichioides OX=5514 GN=FSPOR_9521 PE=4 SV=1	FG06836.1	1	0.00894699	55.415	AK(1)ADEVLHQLFSLR	3	0.68001	1	1.591	0.892
Alpha/beta hydrolase fold-1	0.00914943	I1RRJ9	302	2.304	Up	K	Alpha beta hydrolase fold family OS=Fusarium sporotrichioides OX=5514 GN=FSPOR_727 PE=4 SV=1	FG06725.1	1	0.00293616	74.849	RGDLLAHLK(1)K	4	0.060835	1	1.753	0.761
Alpha/beta hydrolase fold-1	0.00914943	I1RRJ9	211	1.458	Up	K	Alpha beta hydrolase fold family OS=Fusarium sporotrichioides OX=5514 GN=FSPOR_727 PE=4 SV=1	FG06725.1	1	0.0589731	49.097	TGNEK(1)LR	2	-0.3388	1	1.388	0.952
Alpha/beta hydrolase fold-1	0.00914943	I1RXH2	241	1.645	Up	K	Homoserine o-acetyltransferase OS=Fusarium sporotrichioides OX=5514 GN=FSPOR_10296 PE=4 SV=1	FG09041.1	1	0.00345755	63.624	DFWEK(1)WALSK	3	-0.52808	2	1.446	0.879
Alpha/beta hydrolase fold-1	0.00914943	I1RXH2	194	1.36	Up	K	Homoserine o-acetyltransferase OS=Fusarium sporotrichioides OX=5514 GN=FSPOR_10296 PE=4 SV=1	FG09041.1	1	0.00960016	82.287	NWTDK(1)EK	2	-0.92321	2	1.236	0.909
Alpha/beta hydrolase fold-1	0.00914943	I1RXH2	178	1.758	Up	K	Homoserine o-acetyltransferase OS=Fusarium sporotrichioides OX=5514 GN=FSPOR_10296 PE=4 SV=1	FG09041.1	1	2.56703e-06	150.33	GATSAGSIK(1)GR	3	-0.17608	2	1.507	0.857
Alpha/beta hydrolase fold-1	0.00914943	I1RXH2	196	1.477	Up	K	Homoserine o-acetyltransferase OS=Fusarium sporotrichioides OX=5514 GN=FSPOR_10296 PE=4 SV=1	FG09041.1	0.998081	2.76847e-06	136.6	NWTDK(0.002)EK(0.998)DVGLK	3	1.699	1	1.217	0.824
EthD domain	0.153814	I1RH81	37	1.45	Up	K	Putative ethyl tert-butyl ether degradation protein OS=Rosellinia necatrix OX=77044 GN=SAMD00023353_5800320 PE=4 SV=1	FG03126.1	1	0.000158207	141.29	WGPLGLK(1)SYK	3	-1.436	2	1.257	0.867
EthD domain	0.153814	I1RH81	30	1.358	Up	K	Putative ethyl tert-butyl ether degradation protein OS=Rosellinia necatrix OX=77044 GN=SAMD00023353_5800320 PE=4 SV=1	FG03126.1	1	8.64568e-11	153.79	THMPLVASK(1)WGPLGLK	4	-1.1838	5	1.192	0.878
EthD domain	0.153814	I1RF59	39	1.921	Up	K	Dehydratase aurZ OS=Gibberella zeae (strain PH-1 / ATCC MYA-4620 / FGSC 9075 / NRRL 31084) OX=229533 GN=aurZ PE=1 SV=1	aurZ	0.975083	0.0428362	41.164	K(0.025)PSLSEK(0.975)EYR	3	-0.28015	1	1.539	0.801
EthD domain	0.153814	I1RF59	118	1.369	Up	K	Dehydratase aurZ OS=Gibberella zeae (strain PH-1 / ATCC MYA-4620 / FGSC 9075 / NRRL 31084) OX=229533 GN=aurZ PE=1 SV=1	aurZ	1	1.52066e-08	110.12	FLEK(1)VAPDHVNFADTK	4	0.29411	2	1.31	0.957
Metalloenzyme, LuxS/M16 peptidase-like	0.304218	I1RS07	883	1.355	Up	K	Putative zinc protease OS=Fusarium culmorum OX=5516 GN=FCULG_00008453 PE=4 SV=1	FG06911.1	1	0.0001249	88.596	MSDTEFEGHK(1)R	3	-0.044739	2	1.513	1.117
Metalloenzyme, LuxS/M16 peptidase-like	0.304218	I1RAV5	254	1.387	Up	K	Ubiquinol-cytochrome c reductase core subunit 2 OS=Fusarium sporotrichioides OX=5514 GN=FSPOR_3957 PE=4 SV=1	FG00644.1	1	2.48815e-06	142.1	TEATK(1)YFGGEQR	2	-0.14374	1	1.101	0.794
Metalloenzyme, LuxS/M16 peptidase-like	0.304218	A0A1C3YJX6	937	1.37	Up	K	Metalloprotease 1 OS=Fusarium longipes OX=694270 GN=FLONG3_5266 PE=4 SV=1	FGRAMPH1_01T19037	1	0.021703	60.641	ASK(1)EAISK	2	-0.25658	1	1.345	0.982
Peptidase M28	0.0251801	I1RR36	33	1.327	Up	K	Peptide hydrolase OS=Gibberella zeae (strain PH-1 / ATCC MYA-4620 / FGSC 9075 / NRRL 31084) OX=229533 GN=FG06545.1 PE=3 SV=1	FG06545.1	1	5.61145e-14	210.91	LTASQVEGDIK(1)K	4	-0.24048	9	1.212	0.913
Peptidase M28	0.0251801	I1RR36	49	1.333	Up	K	Peptide hydrolase OS=Gibberella zeae (strain PH-1 / ATCC MYA-4620 / FGSC 9075 / NRRL 31084) OX=229533 GN=FG06545.1 PE=3 SV=1	FG06545.1	1	6.82532e-06	111.52	TLVDLNNIGK(1)K	2	-0.64418	4	1.164	0.873
Peptidase M28	0.0251801	I1RR36	71	1.387	Up	K	Peptide hydrolase OS=Gibberella zeae (strain PH-1 / ATCC MYA-4620 / FGSC 9075 / NRRL 31084) OX=229533 GN=FG06545.1 PE=3 SV=1	FG06545.1	1	6.06e-06	131.06	ASVDYIYK(1)ELK	2	0.58233	3	1.237	0.892
Peptidase M28	0.0251801	I1RR36	443	1.674	Up	K	Peptide hydrolase OS=Gibberella zeae (strain PH-1 / ATCC MYA-4620 / FGSC 9075 / NRRL 31084) OX=229533 GN=FG06545.1 PE=3 SV=1	FG06545.1	1	2.72266e-08	118.52	AAAQFALSLK(1)GVPAR	3	0.086436	1	1.438	0.859
Peptidase M28	0.0251801	I1RR36	78	1.703	Up	K	Peptide hydrolase OS=Gibberella zeae (strain PH-1 / ATCC MYA-4620 / FGSC 9075 / NRRL 31084) OX=229533 GN=FG06545.1 PE=3 SV=1	FG06545.1	1	5.88207e-05	84.249	K(1)YLDTHIQPFNYTFEQTR	3	-1.141	1	1.383	0.812
Peptidase M28	0.0251801	I1RR36	167	1.34	Up	K	Peptide hydrolase OS=Gibberella zeae (strain PH-1 / ATCC MYA-4620 / FGSC 9075 / NRRL 31084) OX=229533 GN=FG06545.1 PE=3 SV=1	FG06545.1	1	0.000662005	88.596	RGSCAISDK(1)LK	3	1.7494	3	1.257	0.938
Peptidase M28	0.0251801	I1RR22	233	1.836	Up	K	Peptide hydrolase OS=Gibberella zeae (strain PH-1 / ATCC MYA-4620 / FGSC 9075 / NRRL 31084) OX=229533 GN=FG06527.1 PE=3 SV=1	FG06527.1	1	7.77032e-15	139.47	GDVHGTLGTPSPDHIATFGLGGDEGK(1)AVVK	4	-1.5003	1	1.465	0.798
Peptidase M28	0.0251801	I1RR22	63	1.379	Up	K	Peptide hydrolase OS=Gibberella zeae (strain PH-1 / ATCC MYA-4620 / FGSC 9075 / NRRL 31084) OX=229533 GN=FG06527.1 PE=3 SV=1	FG06527.1	1	0.000513881	103.91	AK(1)DLYEIAK	2	-0.26334	3	1.28	0.928
Peptidase M28	0.0251801	I1RR22	70	1.459	Up	K	Peptide hydrolase OS=Gibberella zeae (strain PH-1 / ATCC MYA-4620 / FGSC 9075 / NRRL 31084) OX=229533 GN=FG06527.1 PE=3 SV=1	FG06527.1	1	1.0667e-05	93.729	DLYEIAK(1)NGEEEYGHPTR	3	-0.72846	2	1.281	0.878
Peptidase M28	0.0251801	I1RR22	51	1.704	Up	K	Peptide hydrolase OS=Gibberella zeae (strain PH-1 / ATCC MYA-4620 / FGSC 9075 / NRRL 31084) OX=229533 GN=FG06527.1 PE=3 SV=1	FG06527.1	0.998956	4.71636e-05	85.469	ELQK(0.999)SIK(0.001)PENLEAR	3	-0.27315	1	1.525	0.895
Peptidase M28	0.0251801	A0A0E0RRY2	92	1.424	Up	K	Peptide hydrolase OS=Gibberella zeae (strain PH-1 / ATCC MYA-4620 / FGSC 9075 / NRRL 31084) OX=229533 GN=FG01818.1 PE=3 SV=1	FG01818.1	1	1.39893e-06	144.55	ALLPK(1)LSQANLR	3	0.40711	2	1.192	0.837
Peptidase M28	0.0251801	I1RLW6	35	1.339	Up	K	Peptide hydrolase OS=Gibberella zeae (strain PH-1 / ATCC MYA-4620 / FGSC 9075 / NRRL 31084) OX=229533 GN=FG04936.1 PE=3 SV=1	FG04936.1	1	3.48074e-07	145.01	DITLK(1)GLMAGAQK	3	0.48592	9	1.213	0.906
Peptidase M28	0.0251801	I1RLW6	431	1.321	Up	K	Peptide hydrolase OS=Gibberella zeae (strain PH-1 / ATCC MYA-4620 / FGSC 9075 / NRRL 31084) OX=229533 GN=FG04936.1 PE=3 SV=1	FG04936.1	1	7.56895e-21	176.1	AGDTIDNLNK(1)EAFLVNTQAIANSVAK	5	2.0467	3	1.225	0.927
Peptidase M28	0.0251801	I1RLW6	216	1.303	Up	K	Peptide hydrolase OS=Gibberella zeae (strain PH-1 / ATCC MYA-4620 / FGSC 9075 / NRRL 31084) OX=229533 GN=FG04936.1 PE=3 SV=1	FG04936.1	1	2.08658e-06	127.32	VDLK(1)VDATVENR	3	-2.5381	8	1.233	0.946
Peptidase M28	0.0251801	I1RLW6	43	1.496	Up	K	Peptide hydrolase OS=Gibberella zeae (strain PH-1 / ATCC MYA-4620 / FGSC 9075 / NRRL 31084) OX=229533 GN=FG04936.1 PE=3 SV=1	FG04936.1	1	1.30181e-35	257.2	GLMAGAQK(1)LQDIAEANDDTR	3	0.10354	15	1.27	0.849
Peptidase M28	0.0251801	I1RLW6	20	1.371	Up	K	Peptide hydrolase OS=Gibberella zeae (strain PH-1 / ATCC MYA-4620 / FGSC 9075 / NRRL 31084) OX=229533 GN=FG04936.1 PE=3 SV=1	FG04936.1	1	0.000783927	109.11	K(1)PLVNELK	3	-0.38629	6	1.222	0.891
Peptidase M28	0.0251801	I1RH70	635	2.034	Up	K	Putative glutamate carboxypeptidase OS=Fusarium culmorum OX=5516 GN=FCULG_00005530 PE=4 SV=1	FG03114.1	1	0.00522564	76.927	ESDDEDLK(1)K	2	0.46153	1	1.558	0.766
Peptidase M28	0.0251801	I1RH70	641	1.463	Up	K	Putative glutamate carboxypeptidase OS=Fusarium culmorum OX=5516 GN=FCULG_00005530 PE=4 SV=1	FG03114.1	1	0.000100531	163.84	VVNHK(1)YR	3	2.4691	4	1.286	0.879
Peptidase M28	0.0251801	I1RH70	620	1.688	Up	K	Putative glutamate carboxypeptidase OS=Fusarium culmorum OX=5516 GN=FCULG_00005530 PE=4 SV=1	FG03114.1	1	0.000751548	81.709	AADEVK(1)ALEER	2	0.31438	1	1.335	0.791
Peptidase M28	0.0251801	I1RH70	614	1.703	Up	K	Putative glutamate carboxypeptidase OS=Fusarium culmorum OX=5516 GN=FCULG_00005530 PE=4 SV=1	FG03114.1	1	0.0376787	60.91	K(1)AADEVK	2	-1.4737	1	1.468	0.862
Peptidase M28	0.0251801	A0A1C3YHX2	231	1.386	Up	K	Putative glutamate carboxypeptidase OS=Fusarium culmorum OX=5516 GN=FCULG_00003598 PE=4 SV=1	FGRAMPH1_01T02333	1	0.0104688	81.297	GK(1)IAIAR	2	-0.1055	1	1.166	0.841
Peptidase M28	0.0251801	A0A1C3YHX2	350	1.381	Up	K	Putative glutamate carboxypeptidase OS=Fusarium culmorum OX=5516 GN=FCULG_00003598 PE=4 SV=1	FGRAMPH1_01T02333	1	0.000623731	71.558	ALNGHGPK(1)SSDFNK	3	3.0174	1	1.411	1.022
Peptidase M28	0.0251801	I1RMQ1	92	1.512	Up	K	Peptide hydrolase OS=Gibberella zeae (strain PH-1 / ATCC MYA-4620 / FGSC 9075 / NRRL 31084) OX=229533 GN=FG05245.1 PE=3 SV=1	FG05245.1	0.96646	0.00224707	77.062	K(0.034)CVK(0.966)QDEVAK	3	-0.14777	1	1.346	0.89
Peptidase M28	0.0251801	I1RMQ1	221	1.312	Up	K	Peptide hydrolase OS=Gibberella zeae (strain PH-1 / ATCC MYA-4620 / FGSC 9075 / NRRL 31084) OX=229533 GN=FG05245.1 PE=3 SV=1	FG05245.1	1	0.000363997	100.04	ALLNSK(1)DVVK	3	1.1929	6	1.233	0.94
Peptidase M28	0.0251801	I1RMQ1	114	1.831	Up	K	Peptide hydrolase OS=Gibberella zeae (strain PH-1 / ATCC MYA-4620 / FGSC 9075 / NRRL 31084) OX=229533 GN=FG05245.1 PE=3 SV=1	FG05245.1	1	8.35643e-10	136.14	NMQANLEK(1)LTSFHTR	3	0.075095	2	1.525	0.833
Peptidase M28	0.0251801	I1RMQ1	262	1.321	Up	K	Peptide hydrolase OS=Gibberella zeae (strain PH-1 / ATCC MYA-4620 / FGSC 9075 / NRRL 31084) OX=229533 GN=FG05245.1 PE=3 SV=1	FG05245.1	1	4.94713e-11	158.91	SYEETGRDVK(1)AMLQQDMTGYVQK	4	1.6525	11	1.226	0.928
Peptidase M28	0.0251801	A0A1C3YMP0	40	1.639	Up	K	Peptide hydrolase OS=Gibberella zeae (strain PH-1 / ATCC MYA-4620 / FGSC 9075 / NRRL 31084) OX=229533 GN=FGRAMPH1_01T11883 PE=3 SV=1	FGRAMPH1_01T11883	1	0.000109	92.538	GLMK(1)NLETLNK	3	0.40338	1	1.349	0.823
Peptidase M28	0.0251801	A0A1C3YMP0	72	1.476	Up	K	Peptide hydrolase OS=Gibberella zeae (strain PH-1 / ATCC MYA-4620 / FGSC 9075 / NRRL 31084) OX=229533 GN=FGRAMPH1_01T11883 PE=3 SV=1	FGRAMPH1_01T11883	1	1.08815e-08	114.52	AFGLPGYAASVDFIYK(1)EISK	3	0.019242	1	1.175	0.796
Peptidase M28	0.0251801	A0A1C3YMP0	47	1.442	Up	K	Peptide hydrolase OS=Gibberella zeae (strain PH-1 / ATCC MYA-4620 / FGSC 9075 / NRRL 31084) OX=229533 GN=FGRAMPH1_01T11883 PE=3 SV=1	FGRAMPH1_01T11883	1	5.25075e-18	222.42	NLETLNK(1)IAYANGGNR	3	-3.1245	3	1.211	0.84
Peptidase S33 tripeptidyl aminopeptidase-like, C-terminal	0.153814	A0A1C3YMU9	224	1.31	Up	K	Tripeptidyl aminopeptidase OS=Fusarium langsethiae OX=179993 GN=FLAG1_08467 PE=4 SV=1	FGRAMPH1_01T13199	1	0.0224184	47.606	MVDALGEDGK(1)LR	2	-0.072279	1	1.238	0.945
Peptidase S33 tripeptidyl aminopeptidase-like, C-terminal	0.153814	I1RGR4	271	1.305	Up	K	Tripeptidyl aminopeptidase OS=Fusarium culmorum OX=5516 GN=FCULG_00005335 PE=4 SV=1	FG02937.1	1	3.10132e-11	167.32	VIIDGVVNQFLWYK(1)AR	3	0.93241	1	1.404	1.076
Peptidase M1, membrane alanine aminopeptidase, N-terminal	0.341131	A0A1C3YJ46	445	1.421	Up	K	Leukotriene A(4) hydrolase OS=Gibberella zeae (strain PH-1 / ATCC MYA-4620 / FGSC 9075 / NRRL 31084) OX=229533 GN=FGRAMPH1_01T07495 PE=3 SV=1	FGRAMPH1_01T07495	1	3.52794e-06	131.69	FIPFYFTK(1)WSEK	2	-0.43755	1	1.177	0.828
Peptidase M1, membrane alanine aminopeptidase, N-terminal	0.341131	A0A1C3YJ46	597	1.74	Up	K	Leukotriene A(4) hydrolase OS=Gibberella zeae (strain PH-1 / ATCC MYA-4620 / FGSC 9075 / NRRL 31084) OX=229533 GN=FGRAMPH1_01T07495 PE=3 SV=1	FGRAMPH1_01T07495	1	0.00649307	66.504	MK(1)YVRPLFR	3	-0.34033	1	1.613	0.927
Peptidase M1, membrane alanine aminopeptidase, N-terminal	0.341131	A0A1C3YIG2	748	1.368	Up	K	Aminopeptidase OS=Gibberella zeae (strain PH-1 / ATCC MYA-4620 / FGSC 9075 / NRRL 31084) OX=229533 GN=FGRAMPH1_01T03919 PE=3 SV=1	FGRAMPH1_01T03919	1	0.0517895	40.203	LINEK(1)VK	3	0.25795	1	1.486	1.086
Glyoxalase/Bleomycin resistance protein/Dihydroxybiphenyl dioxygenase	0.170176	I1S0S4	104	1.337	Up	K	Glyoxalaselike domain-containing OS=Fusarium sporotrichioides OX=5514 GN=FSPOR_7686 PE=4 SV=1	FG10311.1	1	0.00120019	89.171	AGGK(1)MLSEK	2	0.89832	1	1.194	0.893
Glyoxalase/Bleomycin resistance protein/Dihydroxybiphenyl dioxygenase	0.170176	A0A1C3YJK1	92	1.43	Up	K	Glyoxalase bleomycin resistance dioxygenase OS=Fusarium sporotrichioides OX=5514 GN=FSPOR_7764 PE=4 SV=1	FGRAMPH1_01T07997	1	0.00544791	57.936	NK(1)GPDFWLGGGGSSLK	3	-0.15299	1	1.111	0.777
Glyoxalase/Bleomycin resistance protein/Dihydroxybiphenyl dioxygenase	0.170176	A0A1C3YJK1	90	1.316	Up	K	Glyoxalase bleomycin resistance dioxygenase OS=Fusarium sporotrichioides OX=5514 GN=FSPOR_7764 PE=4 SV=1	FGRAMPH1_01T07997	1	1.13189e-13	144.33	FEAQGPTGAYYCAFGEK(1)NK	3	-0.52354	1	0.991	0.753
Glyoxalase/Bleomycin resistance protein/Dihydroxybiphenyl dioxygenase	0.170176	A0A1C3YJK1	107	1.719	Up	K	Glyoxalase bleomycin resistance dioxygenase OS=Fusarium sporotrichioides OX=5514 GN=FSPOR_7764 PE=4 SV=1	FGRAMPH1_01T07997	1	0.00455215	74.962	K(1)YDGNMENR	2	-0.69872	2	1.487	0.865
Glyoxalase/Bleomycin resistance protein/Dihydroxybiphenyl dioxygenase	0.170176	I1RYM5	324	1.342	Up	K	Lactoylglutathione lyase OS=Fusarium culmorum OX=5516 GN=FCULG_00010272 PE=4 SV=1	FGRAMPH1_01T26981	1	4.88584e-06	114.24	RFEDMDVSWK(1)K	3	-1.864	2	1.194	0.89
Glyoxalase/Bleomycin resistance protein/Dihydroxybiphenyl dioxygenase	0.170176	I1RYM5	64	1.444	Up	K	Lactoylglutathione lyase OS=Fusarium culmorum OX=5516 GN=FCULG_00010272 PE=4 SV=1	FGRAMPH1_01T26981	1	2.77893e-08	118.19	ASTK(1)FYEFLGMSLVK	3	-0.73125	2	1.275	0.883
Glyoxalase/Bleomycin resistance protein/Dihydroxybiphenyl dioxygenase	0.170176	I1RYM5	125	1.311	Up	K	Lactoylglutathione lyase OS=Fusarium culmorum OX=5516 GN=FCULG_00010272 PE=4 SV=1	FGRAMPH1_01T26981	1	4.26383e-07	89.659	QGLIELTHNYGTENDPEYK(1)VNNGNQDPHR	4	1.2696	1	1.261	0.962
Polyketide synthase, acyl transferase domain	0.153814	I1RF58	845	1.667	Up	K	Non-reducing polyketide synthase PKS12 OS=Gibberella zeae (strain PH-1 / ATCC MYA-4620 / FGSC 9075 / NRRL 31084) OX=229533 GN=PKS12 PE=1 SV=1	PKS12	1	1.14619e-13	141.78	NLANLK(1)ELVEGQGDSEVDFLSK	4	-0.42504	2	0.767	0.46
Polyketide synthase, acyl transferase domain	0.153814	I1RMW9	1966	1.402	Up	K	Fatty acid synthase subunit beta dehydratase OS=Gibberella zeae OX=5518 GN=FGRA07_01469 PE=3 SV=1	FG05322.1	1	4.10852e-09	124.46	IDIEEVKDNIEEVK(1)GHLR	4	-0.34392	1	1.141	0.814
Glycosyl hydrolase family 32, C-terminal	0.153814	I1RF73	349	1.535	Up	K	Extracellular exo-inulinase OS=Fusarium culmorum OX=5516 GN=FCULG_00005136 PE=4 SV=1	FG02339.1	1	0.00191879	101.38	ENYLTK(1)AK	2	0.31197	1	1.317	0.858
Glycosyl hydrolase family 32, C-terminal	0.153814	I1RVW8	348	1.366	Up	K	Beta-fructofuranosidase OS=Fusarium sporotrichioides OX=5514 GN=FSPOR_3489 PE=3 SV=1	FGRAMPH1_01T09901	1	0.000371422	99.752	YLPSDSK(1)ASK	3	0.13336	3	1.246	0.912
Glycosyl hydrolase family 32, C-terminal	0.153814	I1RVW8	320	1.337	Up	K	Beta-fructofuranosidase OS=Fusarium sporotrichioides OX=5514 GN=FSPOR_3489 PE=3 SV=1	FGRAMPH1_01T09901	1	0.00209711	73.887	AK(1)FTPTMVGK	3	0.066532	1	1.262	0.944
Glucose-methanol-choline oxidoreductase, N-terminal	0.0808153	I1RVW1	133	1.437	Up	K	L-sorbose 1-dehydrogenase OS=Fusarium culmorum OX=5516 GN=FCULG_00002097 PE=4 SV=1	FG08407.1	1	0.0231064	47.894	AEHFHTK(1)DWFK	4	0.32853	1	1.464	1.019
Glucose-methanol-choline oxidoreductase, N-terminal	0.0808153	I1S360	205	1.529	Up	K	Dehydrogenase patE OS=Fusarium culmorum OX=5516 GN=FCULG_00011202 PE=3 SV=1	FG11228.1	1	3.89276e-06	136.93	TATFTPPDNTK(1)R	2	-1.6599	2	1.349	0.882
Glucose-methanol-choline oxidoreductase, N-terminal	0.0808153	I1S360	274	1.441	Up	K	Dehydrogenase patE OS=Fusarium culmorum OX=5516 GN=FCULG_00011202 PE=3 SV=1	FG11228.1	1	1.27951e-06	92.147	SIDGFSSGSLLGYSYTTTAVRPK(1)TVTR	3	0.2757	1	1.372	0.952
Glucose-methanol-choline oxidoreductase, N-terminal	0.0808153	I1S360	294	1.398	Up	K	Dehydrogenase patE OS=Fusarium culmorum OX=5516 GN=FCULG_00011202 PE=3 SV=1	FG11228.1	1	0.000917506	123.75	DENLK(1)TLK	2	0.29057	2	1.332	0.953
Glucose-methanol-choline oxidoreductase, N-terminal	0.0808153	I1S360	591	1.634	Up	K	Dehydrogenase patE OS=Fusarium culmorum OX=5516 GN=FCULG_00011202 PE=3 SV=1	FG11228.1	0.986146	0.00135099	71.558	K(0.014)EDK(0.986)MAVLDSK	3	-0.29509	2	1.407	0.861
Glucose-methanol-choline oxidoreductase, N-terminal	0.0808153	I1S360	598	1.367	Up	K	Dehydrogenase patE OS=Fusarium culmorum OX=5516 GN=FCULG_00011202 PE=3 SV=1	FG11228.1	1	0.000194992	150.27	MAVLDSK(1)AR	2	1.4864	2	1.367	1
Glucose-methanol-choline oxidoreductase, N-terminal	0.0808153	I1S360	546	1.747	Up	K	Dehydrogenase patE OS=Fusarium culmorum OX=5516 GN=FCULG_00011202 PE=3 SV=1	FG11228.1	1	0.000192892	102.52	SGPLK(1)DTVLK	3	-0.006252	3	1.546	0.885
Glucose-methanol-choline oxidoreductase, N-terminal	0.0808153	I1S360	314	1.407	Up	K	Dehydrogenase patE OS=Fusarium culmorum OX=5516 GN=FCULG_00011202 PE=3 SV=1	FG11228.1	1	5.93974e-07	106.93	K(1)ATGVEVSSIGMDYTLK	3	-0.061555	2	1.258	0.894
Glucose-methanol-choline oxidoreductase, N-terminal	0.0808153	I1S360	485	1.343	Up	K	Dehydrogenase patE OS=Fusarium culmorum OX=5516 GN=FCULG_00011202 PE=3 SV=1	FG11228.1	1	3.73074e-10	163.41	K(1)YTSINGALVAPLSR	3	-0.31386	4	1.291	0.961
Glucose-methanol-choline oxidoreductase, N-terminal	0.0808153	I1RII9	553	1.308	Up	K	Pyranose dehydrogenase 3 OS=Fusarium culmorum OX=5516 GN=FCULG_00006103 PE=3 SV=1	FG03626.1	1	6.11795e-06	125.53	NDGGVVDAK(1)LK	2	0.65577	2	1.261	0.964
Glucose-methanol-choline oxidoreductase, N-terminal	0.0808153	I1RII9	161	1.423	Up	K	Pyranose dehydrogenase 3 OS=Fusarium culmorum OX=5516 GN=FCULG_00006103 PE=3 SV=1	FG03626.1	1	4.57056e-05	84.03	NTATYGSK(1)GVGDSGPVQAVVNR	3	0.23064	1	1.235	0.868
Glucose-methanol-choline oxidoreductase, N-terminal	0.0808153	I1RII9	103	1.731	Up	K	Pyranose dehydrogenase 3 OS=Fusarium culmorum OX=5516 GN=FCULG_00006103 PE=3 SV=1	FG03626.1	1	8.48681e-10	128.1	GK(1)VLGGSSALNLMTYDR	3	0.47464	2	1.447	0.836
Glucose-methanol-choline oxidoreductase, N-terminal	0.0808153	I1RII9	272	1.412	Up	K	Pyranose dehydrogenase 3 OS=Fusarium culmorum OX=5516 GN=FCULG_00006103 PE=3 SV=1	FG03626.1	1	4.52365e-10	132.25	AIATGVTLADGTIIK(1)ASR	3	2.2822	1	1.254	0.888
Glucose-methanol-choline oxidoreductase, N-terminal	0.0808153	I1RII9	395	1.409	Up	K	Pyranose dehydrogenase 3 OS=Fusarium culmorum OX=5516 GN=FCULG_00006103 PE=3 SV=1	FG03626.1	1	0.00280032	81.525	EAVAK(1)DGSK	2	-0.43529	1	1.292	0.917
Glucose-methanol-choline oxidoreductase, N-terminal	0.0808153	I1RII9	494	1.322	Up	K	Pyranose dehydrogenase 3 OS=Fusarium culmorum OX=5516 GN=FCULG_00006103 PE=3 SV=1	FG03626.1	1	0.00695074	68.847	K(1)IANTEPMR	2	-0.12828	2	1.247	0.943
Glucose-methanol-choline oxidoreductase, N-terminal	0.0808153	I1RII9	253	1.784	Up	K	Pyranose dehydrogenase 3 OS=Fusarium culmorum OX=5516 GN=FCULG_00006103 PE=3 SV=1	FG03626.1	1	0.00521752	64.654	INLSAPK(1)GK	3	1.128	1	1.552	0.87
Glucose-methanol-choline oxidoreductase, N-terminal	0.0808153	I1RII9	146	1.426	Up	K	Pyranose dehydrogenase 3 OS=Fusarium culmorum OX=5516 GN=FCULG_00006103 PE=3 SV=1	FG03626.1	1	0.0180936	48.115	AMMK(1)SETFTGK	3	-1.6295	1	1.202	0.843
Glucose-methanol-choline oxidoreductase, N-terminal	0.0808153	I1S6B9	567	1.431	Up	K	Pyranose dehydrogenase 3 OS=Fusarium culmorum OX=5516 GN=FCULG_00006222 PE=3 SV=1	FG03740.1	1	6.40761e-06	132.56	SEGGVVDQK(1)LR	2	-0.10402	1	1.218	0.851
Glucose-methanol-choline oxidoreductase, N-terminal	0.0808153	I1S6B9	120	1.931	Up	K	Pyranose dehydrogenase 3 OS=Fusarium culmorum OX=5516 GN=FCULG_00006222 PE=3 SV=1	FG03740.1	1	0.00435357	68.536	VVGGSTK(1)LNR	2	-1.026	1	1.541	0.798
Glucose-methanol-choline oxidoreductase, N-terminal	0.0808153	I1S6B9	30	1.475	Up	K	Pyranose dehydrogenase 3 OS=Fusarium culmorum OX=5516 GN=FCULG_00006222 PE=3 SV=1	FG03740.1	1	0.0141751	77.072	AEEPK(1)LR	2	0.41258	1	1.378	0.934
Glucose-methanol-choline oxidoreductase, N-terminal	0.0808153	I1S6B9	429	1.579	Up	K	Pyranose dehydrogenase 3 OS=Fusarium culmorum OX=5516 GN=FCULG_00006222 PE=3 SV=1	FG03740.1	1	3.12421e-08	116.19	FLPSGTPSEVSK(1)GYK	3	-2.3215	1	1.334	0.845
Glucose-methanol-choline oxidoreductase, N-terminal	0.0808153	I1S6B9	504	3.077	Up	K	Pyranose dehydrogenase 3 OS=Fusarium culmorum OX=5516 GN=FCULG_00006222 PE=3 SV=1	FG03740.1	1	4.38344e-07	107.5	NPLDVALLVEGVK(1)FAR	3	-2.0895	2	1.791	0.582
Isoprenoid synthase domain	0.153814	V6RG22	276	1.324	Up	K	Farnesyl pyrophosphate synthetase OS=Gibberella zeae OX=5518 GN=FGRA07_05504 PE=3 SV=1	FG06784.1	1	0.0013418	91.549	K(1)ILEENYGR	2	-0.50941	2	1.28	0.967
Isoprenoid synthase domain	0.153814	V6RG22	312	1.764	Up	K	Farnesyl pyrophosphate synthetase OS=Gibberella zeae OX=5518 GN=FGRA07_05504 PE=3 SV=1	FG06784.1	1	4.359e-14	151.04	LEQLYLDYEEK(1)VVGQIR	3	2.7266	2	1.563	0.886
Isoprenoid synthase domain	0.153814	V6RG22	289	1.313	Up	K	Farnesyl pyrophosphate synthetase OS=Gibberella zeae OX=5518 GN=FGRA07_05504 PE=3 SV=1	FG06784.1	1	1.15658e-06	103.44	DDAK(1)ELVVK	3	-0.21064	8	1.253	0.954
Isoprenoid synthase domain	0.153814	V6RG22	255	2.399	Up	K	Farnesyl pyrophosphate synthetase OS=Gibberella zeae OX=5518 GN=FGRA07_05504 PE=3 SV=1	FG06784.1	1	0.000471296	104.82	IGTDIK(1)DNK	3	-0.25564	2	1.641	0.684
Isoprenoid synthase domain	0.153814	V6RG22	341	1.475	Up	K	Farnesyl pyrophosphate synthetase OS=Gibberella zeae OX=5518 GN=FGRA07_05504 PE=3 SV=1	FG06784.1	1	9.50608e-10	184.1	TVFEAFLAK(1)IYK	2	0.651	2	1.221	0.828
Isoprenoid synthase domain	0.153814	V6RPN0	381	1.485	Up	K	Squalene synthetase OS=Gibberella zeae OX=5518 GN=FGRA07_10886 PE=4 SV=1	FG09381.1	1	0.0252675	43.592	IEQFIETLFPK(1)QDPK	4	0.39989	1	1.12	0.754
Thiolase-like	0.341131	I1RF58	845	1.667	Up	K	Non-reducing polyketide synthase PKS12 OS=Gibberella zeae (strain PH-1 / ATCC MYA-4620 / FGSC 9075 / NRRL 31084) OX=229533 GN=PKS12 PE=1 SV=1	PKS12	1	1.14619e-13	141.78	NLANLK(1)ELVEGQGDSEVDFLSK	4	-0.42504	2	0.767	0.46
Thiolase-like	0.341131	I1RYP5	46	1.354	Up	K	3-ketoacyl-CoA thiolase OS=Gibberella zeae OX=5518 GN=FGRA07_07201 PE=3 SV=1	FGRAMPH1_01T26927	1	0.000936556	110.88	SAFTK(1)GGR	2	-1.0298	2	1.374	1.015
Creatinase/Aminopeptidase P/Spt16, N-terminal	0.170176	A0A098DQM6	99	1.332	Up	K	Putative Xaa-Pro aminopeptidase OS=Fusarium culmorum OX=5516 GN=FCULG_00008910 PE=3 SV=1	FG06496.1	1	2.61807e-15	162.37	K(1)DVPDANGIIYLESQLTR	3	0.73531	2	1.26	0.946
Creatinase/Aminopeptidase P/Spt16, N-terminal	0.170176	A0A098DQM6	295	1.391	Up	K	Putative Xaa-Pro aminopeptidase OS=Fusarium culmorum OX=5516 GN=FCULG_00008910 PE=3 SV=1	FG06496.1	1	3.851e-06	111.72	K(1)MSYDPIAAAGR	2	-0.15678	2	1.303	0.937
Creatinase/Aminopeptidase P/Spt16, N-terminal	0.170176	A0A098DQM6	364	1.322	Up	K	Putative Xaa-Pro aminopeptidase OS=Fusarium culmorum OX=5516 GN=FCULG_00008910 PE=3 SV=1	FG06496.1	1	1.52743e-05	107.79	HIYETVLK(1)MQK	4	-0.54056	3	1.22	0.923
Creatinase/Aminopeptidase P/Spt16, N-terminal	0.170176	A0A098D8R7	149	1.677	Up	K	Putative Xaa-Pro aminopeptidase OS=Fusarium culmorum OX=5516 GN=FCULG_00011396 PE=3 SV=1	FG02530.1	1	0.0130306	74.424	K(1)YDVDDVR	2	-0.61605	2	1.449	0.864
Creatinase/Aminopeptidase P/Spt16, N-terminal	0.170176	A0A098D8R7	163	1.554	Up	K	Putative Xaa-Pro aminopeptidase OS=Fusarium culmorum OX=5516 GN=FCULG_00011396 PE=3 SV=1	FG02530.1	1	1.37174e-06	105.53	YTAQLQK(1)FLHSQLRPER	4	-0.27498	1	1.38	0.888
Creatinase/Aminopeptidase P/Spt16, N-terminal	0.170176	A0A098D8R7	185	2.292	Up	K	Putative Xaa-Pro aminopeptidase OS=Fusarium culmorum OX=5516 GN=FCULG_00011396 PE=3 SV=1	FG02530.1	1	0.000195495	75.877	TLYVIHTDQAPK(1)LHDRPR	5	-0.039506	1	1.85	0.807
Creatinase/Aminopeptidase P/Spt16, N-terminal	0.170176	A0A098D8R7	58	1.345	Up	K	Putative Xaa-Pro aminopeptidase OS=Fusarium culmorum OX=5516 GN=FCULG_00011396 PE=3 SV=1	FG02530.1	1	0.00238685	86.095	YPAK(1)LHAR	3	-0.59214	1	1.38	1.026
Creatinase/Aminopeptidase P/Spt16, N-terminal	0.170176	A0A098D8Z6	577	1.302	Up	K	Xaa-pro aminopeptidase OS=Fusarium langsethiae OX=179993 GN=FLAG1_05250 PE=3 SV=1	FG02603.1	1	0.00119433	72.29	IENMVLVK(1)EVK	3	-0.73256	1	1.164	0.894
Creatinase/Aminopeptidase P/Spt16, N-terminal	0.170176	A0A098D8Z6	442	1.321	Up	K	Xaa-pro aminopeptidase OS=Fusarium langsethiae OX=179993 GN=FLAG1_05250 PE=3 SV=1	FG02603.1	1	2.92625e-09	128.01	GNCATIDPK(1)AIYLCDSGAQYR	3	-0.40181	1	1.264	0.957
Creatinase/Aminopeptidase P/Spt16, N-terminal	0.170176	A0A098D8Z6	313	1.344	Up	K	Xaa-pro aminopeptidase OS=Fusarium langsethiae OX=179993 GN=FLAG1_05250 PE=3 SV=1	FG02603.1	1	0.0135957	77.732	TDDK(1)APK	2	0.14073	3	1.324	0.985
Glycoside hydrolase family 31, N-terminal domain	0.0601561	I1RPK1	38	1.375	Up	K	Glucosidase 2 subunit alpha OS=Fusarium culmorum OX=5516 GN=FCULG_00001396 PE=3 SV=1	FG05973.1	1	0.000806757	100.88	K(1)CNQSGFCK	2	0.44231	1	1.213	0.882
Glycoside hydrolase family 31, N-terminal domain	0.0601561	I1RPK1	867	1.573	Up	K	Glucosidase 2 subunit alpha OS=Fusarium culmorum OX=5516 GN=FCULG_00001396 PE=3 SV=1	FG05973.1	1	4.08127e-05	84.653	K(1)FTLGGNTLTSLDAEGR	3	-1.6869	1	1.208	0.768
Glycoside hydrolase family 31, N-terminal domain	0.0601561	I1RPK1	105	1.305	Up	K	Glucosidase 2 subunit alpha OS=Fusarium culmorum OX=5516 GN=FCULG_00001396 PE=3 SV=1	FG05973.1	1	1.76656e-05	86.413	LPLTISFLK(1)SGAAR	2	-1.1628	1	1.141	0.874
Glycoside hydrolase family 31, N-terminal domain	0.0601561	A0A1C3YKI6	408	2.041	Up	K	Alpha-1,4-glucan lyase OS=Fusarium sporotrichioides OX=5514 GN=FSPOR_390 PE=3 SV=1	FGRAMPH1_01T22405	1	0.00210257	62.088	DK(1)HFPDPVHMFK	4	-1.2649	1	1.486	0.728
Glycoside hydrolase family 31, N-terminal domain	0.0601561	A0A1C3YKI6	740	1.534	Up	K	Alpha-1,4-glucan lyase OS=Fusarium sporotrichioides OX=5514 GN=FSPOR_390 PE=3 SV=1	FGRAMPH1_01T22405	0.942093	0.000453389	76.358	K(0.058)DGK(0.942)LFQEPYAYQK	3	0.50785	1	1.338	0.872
Glycoside hydrolase family 31, N-terminal domain	0.0601561	A0A1C3YKI6	972	1.893	Up	K	Alpha-1,4-glucan lyase OS=Fusarium sporotrichioides OX=5514 GN=FSPOR_390 PE=3 SV=1	FGRAMPH1_01T22405	1	1.5286e-06	107.72	DSAPVVGPGLNISDEK(1)AANK	3	-0.13845	2	1.55	0.819
Glycoside hydrolase family 31, N-terminal domain	0.0601561	I1RI39	564	1.322	Up	K	Alpha-glucosidase OS=Fusarium sporotrichioides OX=5514 GN=FSPOR_3596 PE=3 SV=1	FG03462.1	1	2.61206e-09	125.5	TGSGCGEDECK(1)GLPNR	3	-1.4897	3	1.255	0.949
Glycoside hydrolase family 31, N-terminal domain	0.0601561	I1RI39	553	1.304	Up	K	Alpha-glucosidase OS=Fusarium sporotrichioides OX=5514 GN=FSPOR_3596 PE=3 SV=1	FG03462.1	1	2.52669e-06	129.38	K(1)TGSGCGEDECK	2	0.90232	2	1.277	0.979
Glycoside hydrolase family 31, N-terminal domain	0.0601561	I1RI39	131	1.553	Up	K	Alpha-glucosidase OS=Fusarium sporotrichioides OX=5514 GN=FSPOR_3596 PE=3 SV=1	FG03462.1	1	1.98884e-08	130.02	FDFK(1)ADPFSFTVSR	2	-0.77127	2	1.334	0.859
Glycoside hydrolase family 31, N-terminal domain	0.0601561	I1RI39	206	2.702	Up	K	Alpha-glucosidase OS=Fusarium sporotrichioides OX=5514 GN=FSPOR_3596 PE=3 SV=1	FG03462.1	1	0.00758914	55.705	DSYGTPK(1)GQNLYGAHPIYFDHR	4	0.00047755	2	1.84	0.681
Glycoside hydrolase family 31, N-terminal domain	0.0601561	I1RI39	942	1.524	Up	K	Alpha-glucosidase OS=Fusarium sporotrichioides OX=5514 GN=FSPOR_3596 PE=3 SV=1	FG03462.1	1	8.50203e-05	90.412	K(1)LTFTADVPLTK	3	-0.64284	1	1.291	0.847
Glycoside hydrolase family 31, N-terminal domain	0.0601561	I1RI39	346	1.492	Up	K	Alpha-glucosidase OS=Fusarium sporotrichioides OX=5514 GN=FSPOR_3596 PE=3 SV=1	FG03462.1	1	1.943e-08	110.57	IFTIDPERFPADK(1)YK	3	-1.5672	6	1.285	0.861
Glycoside hydrolase family 31, N-terminal domain	0.0601561	I1RI39	122	1.628	Up	K	Alpha-glucosidase OS=Fusarium sporotrichioides OX=5514 GN=FSPOR_3596 PE=3 SV=1	FG03462.1	1	0.000342391	78.964	PGFGQWASPK(1)NSK	3	1.5769	1	1.429	0.878
Glycoside hydrolase family 31, N-terminal domain	0.0601561	I1RI39	80	1.846	Up	K	Alpha-glucosidase OS=Fusarium sporotrichioides OX=5514 GN=FSPOR_3596 PE=3 SV=1	FG03462.1	1	0.000104502	91.845	LK(1)LEVEYQTEDR	3	-0.55828	2	1.357	0.735
Glycoside hydrolase family 31, N-terminal domain	0.0601561	I1RI39	47	1.362	Up	K	Alpha-glucosidase OS=Fusarium sporotrichioides OX=5514 GN=FSPOR_3596 PE=3 SV=1	FG03462.1	0.999753	0.00144352	69.261	DLSKCPGYK(1)ATK	3	-0.59287	1	1.182	0.868
Glycoside hydrolase family 31, N-terminal domain	0.0601561	I1RI39	38	1.42	Up	K	Alpha-glucosidase OS=Fusarium sporotrichioides OX=5514 GN=FSPOR_3596 PE=3 SV=1	FG03462.1	1	0.000148828	124.21	RDLFEK(1)DLSK	3	0.071539	1	1.309	0.922
Glycoside hydrolase family 31, N-terminal domain	0.0601561	I1RI39	348	2.102	Up	K	Alpha-glucosidase OS=Fusarium sporotrichioides OX=5514 GN=FSPOR_3596 PE=3 SV=1	FG03462.1	1	3.76814e-06	118.9	YK(1)DLVETIHAR	3	0.27039	1	1.524	0.725
Glycoside hydrolase family 31, N-terminal domain	0.0601561	I1RI39	941	1.566	Up	K	Alpha-glucosidase OS=Fusarium sporotrichioides OX=5514 GN=FSPOR_3596 PE=3 SV=1	FG03462.1	1	6.78672e-07	112.02	GTDHAEYDSENK(1)K	3	1.573	4	1.381	0.882
Glycoside hydrolase family 31, N-terminal domain	0.0601561	I1RI39	30	1.602	Up	K	Alpha-glucosidase OS=Fusarium sporotrichioides OX=5514 GN=FSPOR_3596 PE=3 SV=1	FG03462.1	1	0.000107578	110.54	AGVDDLDK(1)PR	2	-0.81433	2	1.419	0.886
Heat shock protein Hsp90, N-terminal	0.153814	A0A1C3YJZ8	1877	1.445	Up	K	Neutral zinc metallopeptidase OS=Fusarium langsethiae OX=179993 GN=FLAG1_02104 PE=4 SV=1	FGRAMPH1_01T19481	0.776407	0.0100254	61.213	K(0.224)AEK(0.776)DAQAEA	2	0.83546	1	1.448	1.002
Heat shock protein Hsp90, N-terminal	0.153814	I1REC7	391	1.301	Up	K	Heat shock protein 90 OS=Gibberella zeae OX=5518 GN=FGRA07_00298 PE=3 SV=1	FG02014.1	1	2.02321e-17	187.86	K(1)SLELFQEIAEDKEQFDK	4	0.33204	2	1.391	1.069
Heat shock protein Hsp90, N-terminal	0.153814	I1REC7	69	1.378	Up	K	Heat shock protein 90 OS=Gibberella zeae OX=5518 GN=FGRA07_00298 PE=3 SV=1	FG02014.1	1	0.00177956	76.282	IDIIPDK(1)ANK	3	0.64156	1	1.101	0.799
Heat shock protein Hsp90, N-terminal	0.153814	I1REC7	620	1.392	Up	K	Heat shock protein 90 OS=Gibberella zeae OX=5518 GN=FGRA07_00298 PE=3 SV=1	FG02014.1	1	2.33826e-05	166.11	K(1)VENDGENDR	2	-0.1743	1	1.108	0.796
Amidohydrolase 3	0.341131	A0A1C3YIT5	398	1.69	Up	K	Amidohydrolase OS=Purpureocillium lilacinum OX=33203 GN=VFPBJ_02486 PE=4 SV=1	FGRAMPH1_01T05961	1	2.09023e-06	98.676	AFHHAHQTYLVPEILK(1)R	5	-0.67093	2	1.413	0.836
Amidohydrolase 3	0.341131	A0A1C3YIT5	486	1.622	Up	K	Amidohydrolase OS=Purpureocillium lilacinum OX=33203 GN=VFPBJ_02486 PE=4 SV=1	FGRAMPH1_01T05961	1	7.90974e-21	167.61	AYHYGLPYHVAMASVTSAPAELLGMGK(1)R	4	0.11815	4	1.4	0.863
Amidohydrolase 3	0.341131	A0A1C3YIT5	253	1.328	Up	K	Amidohydrolase OS=Purpureocillium lilacinum OX=33203 GN=VFPBJ_02486 PE=4 SV=1	FGRAMPH1_01T05961	1	0.00247933	78.192	HAVGK(1)PDGR	2	-0.52992	3	1.313	0.989
Amidohydrolase 3	0.341131	A0A1C3YIT5	909	1.305	Up	K	Amidohydrolase OS=Purpureocillium lilacinum OX=33203 GN=VFPBJ_02486 PE=4 SV=1	FGRAMPH1_01T05961	1	3.85662e-14	153.21	EAVDLVSTNIYK(1)ILGADEK	4	-0.82807	4	1.214	0.93
Amidohydrolase 3	0.341131	A0A1C3YIT5	378	1.325	Up	K	Amidohydrolase OS=Purpureocillium lilacinum OX=33203 GN=VFPBJ_02486 PE=4 SV=1	FGRAMPH1_01T05961	1	1.09985e-09	114.06	GQVHINTHCYTIPDLEAMVDHTNEFK(1)FAVR	5	1.7662	1	1.295	0.977
Amidohydrolase 3	0.341131	A0A1C3YIT5	277	2.036	Up	K	Amidohydrolase OS=Purpureocillium lilacinum OX=33203 GN=VFPBJ_02486 PE=4 SV=1	FGRAMPH1_01T05961	1	0.000773128	75.566	YMK(1)MACGENAK	3	0.24438	2	1.649	0.81
Amidohydrolase 3	0.341131	I1REB0	59	1.616	Up	K	Amidohydrolase ytcjlike OS=Fusarium sporotrichioides OX=5514 GN=FSPOR_7113 PE=4 SV=1	FG01993.1	1	0.00267953	79.148	K(1)TVHSYIGK	3	-0.46105	1	1.551	0.96
Amidohydrolase 3	0.341131	I1REB0	67	1.346	Up	K	Amidohydrolase ytcjlike OS=Fusarium sporotrichioides OX=5514 GN=FSPOR_7113 PE=4 SV=1	FG01993.1	1	0.00094191	88.177	TVHSYIGK(1)K	3	0.21786	1	1.234	0.917
Amidohydrolase 3	0.341131	I1REB0	560	1.412	Up	K	Amidohydrolase ytcjlike OS=Fusarium sporotrichioides OX=5514 GN=FSPOR_7113 PE=4 SV=1	FG01993.1	1	1.56764e-08	125.22	GK(1)LADVIVLENNFFK	3	0.060918	1	1.281	0.907
Citrate synthase-like, large alpha subdomain	0.341131	I1RCU2	231	1.429	Up	K	Citrate synthase OS=Gibberella zeae (strain PH-1 / ATCC MYA-4620 / FGSC 9075 / NRRL 31084) OX=229533 GN=FG01422.1 PE=3 SV=1	FG01422.1	1	0.000374045	123.35	GGK(1)VAAIQK	3	-0.32738	3	1.166	0.816
Citrate synthase-like, large alpha subdomain	0.341131	A0A1C3YHG7	47	1.343	Up	K	Citrate synthase OS=Gibberella zeae (strain PH-1 / ATCC MYA-4620 / FGSC 9075 / NRRL 31084) OX=229533 GN=FGRAMPH1_01T00477 PE=3 SV=1	FGRAMPH1_01T00477	1	0.0457948	58.167	EAIPAK(1)R	2	-1.2992	1	1.381	1.028
Peptidase M20, dimerisation domain	0.170176	I1RM69	370	1.451	Up	K	Acetylornithine deacetylase OS=Fusarium langsethiae OX=179993 GN=FLAG1_02821 PE=4 SV=1	FG05052.1	1	1.60634e-13	135.69	ITVNYGTDIPNLK(1)GDHTR	3	-2.1213	2	1.381	0.952
Peptidase M20, dimerisation domain	0.170176	I1RM69	229	1.373	Up	K	Acetylornithine deacetylase OS=Fusarium langsethiae OX=179993 GN=FLAG1_02821 PE=4 SV=1	FG05052.1	1	6.18547e-09	123.02	LACGHK(1)GMLGCDVTTK	3	-1.0964	3	1.247	0.908
Peptidase M20, dimerisation domain	0.170176	I1RM69	311	1.501	Up	K	Acetylornithine deacetylase OS=Fusarium langsethiae OX=179993 GN=FLAG1_02821 PE=4 SV=1	FG05052.1	1	6.80684e-05	83.54	VASGK(1)QDDGHIAVHNK	4	-0.94979	2	1.171	0.78
Peptidase M20, dimerisation domain	0.170176	I1S9F2	112	1.502	Up	K	Beta-alanine synthase OS=Gibberella zeae OX=5518 GN=FGRA07_09661 PE=4 SV=1	FGRAMPH1_01T28251	1	2.75405e-14	155.16	K(1)EGPPTLAGSHLDTQPSGGR	3	0.15661	1	1.395	0.929
Peptidase M20, dimerisation domain	0.170176	I1S9F2	79	1.456	Up	K	Beta-alanine synthase OS=Gibberella zeae OX=5518 GN=FGRA07_09661 PE=4 SV=1	FGRAMPH1_01T28251	1	8.36946e-05	101.64	LALSDSDK(1)QVR	2	-0.51999	1	1.373	0.943
Peptidase M20, dimerisation domain	0.170176	I1RM68	119	1.336	Up	K	Putative carboxypeptidase C24C9.08 OS=Fusarium culmorum OX=5516 GN=FCULG_00000385 PE=4 SV=1	FG05050.1	1	0.00203757	76.282	TYPAIHK(1)HAK	4	0.23496	1	1.435	1.074
Peptidase M20, dimerisation domain	0.170176	I1RM68	96	1.356	Up	K	Putative carboxypeptidase C24C9.08 OS=Fusarium culmorum OX=5516 GN=FCULG_00000385 PE=4 SV=1	FG05050.1	1	0.000188124	76.826	VPSICYDDLGDVDK(1)DER	3	-0.40124	1	1.517	1.119
Alkaline phosphatase-like, alpha/beta/alpha	0.0601561	A0A1C3YN32	74	1.584	Up	K	Alkaline phosphatase OS=Gibberella zeae (strain PH-1 / ATCC MYA-4620 / FGSC 9075 / NRRL 31084) OX=229533 GN=FGRAMPH1_01T14613 PE=3 SV=1	FGRAMPH1_01T14613	1	0.000885605	82.261	HDHNTPATK(1)R	4	-0.31033	2	1.41	0.89
Alkaline phosphatase-like, alpha/beta/alpha	0.0601561	A0A1C3YN32	244	1.429	Up	K	Alkaline phosphatase OS=Gibberella zeae (strain PH-1 / ATCC MYA-4620 / FGSC 9075 / NRRL 31084) OX=229533 GN=FGRAMPH1_01T14613 PE=3 SV=1	FGRAMPH1_01T14613	1	0.00461567	60.255	ADDTDVVK(1)IAK	3	0.68291	1	1.286	0.9
Alkaline phosphatase-like, alpha/beta/alpha	0.0601561	A0A1C3YN32	143	1.353	Up	K	Alkaline phosphatase OS=Gibberella zeae (strain PH-1 / ATCC MYA-4620 / FGSC 9075 / NRRL 31084) OX=229533 GN=FGRAMPH1_01T14613 PE=3 SV=1	FGRAMPH1_01T14613	1	1.51746e-06	101.85	K(1)TYNGAISTLPNHDPCGTVLEAAK	3	-0.1369	1	1.21	0.894
Alkaline phosphatase-like, alpha/beta/alpha	0.0601561	A0A098E4T8	143	1.445	Up	K	2,3-bisphosphoglycerate-independent phosphoglycerate mutase OS=Gibberella zeae OX=5518 GN=FGRA07_06162 PE=3 SV=1	FG06055.1	1	0.000578413	102.52	AAK(1)EYGVPK	3	0.84448	3	1.347	0.932
Alkaline phosphatase-like, alpha/beta/alpha	0.0601561	I1RT76	190	1.385	Up	K	Protein tyrosine phosphatase OS=Fusarium langsethiae OX=179993 GN=FLAG1_04442 PE=3 SV=1	FG07375.1	1	0.000501991	90.15	LLGHK(1)SINGK	3	-0.055239	3	1.291	0.932
Alkaline phosphatase-like, alpha/beta/alpha	0.0601561	I1RT76	443	1.389	Up	K	Protein tyrosine phosphatase OS=Fusarium langsethiae OX=179993 GN=FLAG1_04442 PE=3 SV=1	FG07375.1	1	3.3003e-40	256.66	GFFLMSEAASIDK(1)QMHALDYDR	4	-0.55197	6	1.295	0.932
Alkaline phosphatase-like, alpha/beta/alpha	0.0601561	I1RT76	97	1.359	Up	K	Protein tyrosine phosphatase OS=Fusarium langsethiae OX=179993 GN=FLAG1_04442 PE=3 SV=1	FG07375.1	1	0.00191879	101.38	EPK(1)VETWK	2	0.36764	2	1.276	0.939
Alkaline phosphatase-like, alpha/beta/alpha	0.0601561	I1RT76	651	1.67	Up	K	Protein tyrosine phosphatase OS=Fusarium langsethiae OX=179993 GN=FLAG1_04442 PE=3 SV=1	FG07375.1	1	4.36955e-06	101.32	IANCLGLAQGQK(1)HGY	2	0.8617	3	1.441	0.863
Alkaline phosphatase-like, alpha/beta/alpha	0.0601561	I1RT76	345	1.307	Up	K	Protein tyrosine phosphatase OS=Fusarium langsethiae OX=179993 GN=FLAG1_04442 PE=3 SV=1	FG07375.1	1	0.00106356	107.79	DYYK(1)EFQK	2	-1.2056	7	1.235	0.945
Alkaline phosphatase-like, alpha/beta/alpha	0.0601561	I1RT76	567	1.491	Up	K	Protein tyrosine phosphatase OS=Fusarium langsethiae OX=179993 GN=FLAG1_04442 PE=3 SV=1	FG07375.1	1	0.0135957	77.732	RENYK(1)VHK	4	0.70757	6	1.39	0.932
Alkaline phosphatase-like, alpha/beta/alpha	0.0601561	I1RT76	521	1.365	Up	K	Protein tyrosine phosphatase OS=Fusarium langsethiae OX=179993 GN=FLAG1_04442 PE=3 SV=1	FG07375.1	1	3.43046e-14	204.23	AIGTYEK(1)SGQSQYTK	3	0.30641	6	1.391	1.019
Alkaline phosphatase-like, alpha/beta/alpha	0.0601561	I1RT76	162	1.805	Up	K	Protein tyrosine phosphatase OS=Fusarium langsethiae OX=179993 GN=FLAG1_04442 PE=3 SV=1	FG07375.1	1	0.0015023	65.565	TTAEWTVRPLQTK(1)R	3	-0.4721	2	1.509	0.836
Alkaline phosphatase-like, alpha/beta/alpha	0.0601561	I1RT76	72	1.878	Up	K	Protein tyrosine phosphatase OS=Fusarium langsethiae OX=179993 GN=FLAG1_04442 PE=3 SV=1	FG07375.1	0.99878	4.24317e-09	116.45	VEVHAPVNGSEAAHDGK(0.001)PDQK(0.999)FK	5	-0.044388	1	1.523	0.811
Alkaline phosphatase-like, alpha/beta/alpha	0.0601561	I1RT76	529	1.568	Up	K	Protein tyrosine phosphatase OS=Fusarium langsethiae OX=179993 GN=FLAG1_04442 PE=3 SV=1	FG07375.1	1	0.00292858	78.098	SGQSQYTK(1)K	3	-0.31722	3	1.461	0.932
PLC-like phosphodiesterase, TIM beta/alpha-barrel domain	0.170176	I1RNR9	167	1.317	Up	K	1-phosphatidylinositol phosphodiesterase OS=Fusarium culmorum OX=5516 GN=FCULG_00001051 PE=4 SV=1	FG05655.1	1	0.0199182	70.525	LK(1)QEGGR	2	0.72173	1	1.36	1.033
PLC-like phosphodiesterase, TIM beta/alpha-barrel domain	0.170176	I1RRK3	187	1.388	Up	K	PI-PLC X domain-containing protein 1 OS=Fusarium culmorum OX=5516 GN=FCULG_00008654 PE=4 SV=1	FG06730.1	1	0.00282894	85.862	SMIDAK(1)TR	2	-0.73899	4	1.244	0.896
PLC-like phosphodiesterase, TIM beta/alpha-barrel domain	0.170176	I1RTI3	152	1.435	Up	K	Extracellular protein OS=Fusarium culmorum OX=5516 GN=FCULG_00007811 PE=4 SV=1	FG07491.1	1	0.0485314	49.06	DGK(1)PASAK	2	0.43573	1	1.431	0.997
PLC-like phosphodiesterase, TIM beta/alpha-barrel domain	0.170176	I1RTI3	333	1.567	Up	K	Extracellular protein OS=Fusarium culmorum OX=5516 GN=FCULG_00007811 PE=4 SV=1	FG07491.1	1	4.60927e-05	105.65	DGK(1)IVPSAYAK	2	-0.15867	3	1.388	0.886
PLC-like phosphodiesterase, TIM beta/alpha-barrel domain	0.170176	I1RTI3	233	1.659	Up	K	Extracellular protein OS=Fusarium culmorum OX=5516 GN=FCULG_00007811 PE=4 SV=1	FG07491.1	1	6.23707e-10	143.05	TPEVK(1)MPFQGDYTQK	3	-0.043968	3	1.455	0.877
PLC-like phosphodiesterase, TIM beta/alpha-barrel domain	0.170176	I1RTI3	387	1.9	Up	K	Extracellular protein OS=Fusarium culmorum OX=5516 GN=FCULG_00007811 PE=4 SV=1	FG07491.1	1	2.61582e-40	281.49	IVNNDGDVFK(1)LLDVFR	2	0.18685	4	1.368	0.72
PLC-like phosphodiesterase, TIM beta/alpha-barrel domain	0.170176	I1RTI3	217	1.409	Up	K	Extracellular protein OS=Fusarium culmorum OX=5516 GN=FCULG_00007811 PE=4 SV=1	FG07491.1	1	0.00192142	95.909	EHLQLVK(1)R	3	-0.44101	2	1.34	0.951
PLC-like phosphodiesterase, TIM beta/alpha-barrel domain	0.170176	I1RTI3	210	1.776	Up	K	Extracellular protein OS=Fusarium culmorum OX=5516 GN=FCULG_00007811 PE=4 SV=1	FG07491.1	1	5.66865e-14	151.87	TDLYSTCGTVLSHK(1)EHLQLVK	4	-0.10913	1	1.501	0.845
PLC-like phosphodiesterase, TIM beta/alpha-barrel domain	0.170176	I1RTI3	330	1.384	Up	K	Extracellular protein OS=Fusarium culmorum OX=5516 GN=FCULG_00007811 PE=4 SV=1	FG07491.1	1	2.07879e-09	119.87	YIAPPLPYLVQPGK(1)DGK	4	-0.38709	3	1.279	0.924
PLC-like phosphodiesterase, TIM beta/alpha-barrel domain	0.170176	I1RTI3	341	1.336	Up	K	Extracellular protein OS=Fusarium culmorum OX=5516 GN=FCULG_00007811 PE=4 SV=1	FG07491.1	1	0.000412302	119.68	IVPSAYAK(1)K	3	-0.30955	3	1.271	0.951
PLC-like phosphodiesterase, TIM beta/alpha-barrel domain	0.170176	I1RTI3	59	1.485	Up	K	Extracellular protein OS=Fusarium culmorum OX=5516 GN=FCULG_00007811 PE=4 SV=1	FG07491.1	1	0.0267609	54.722	K(1)LQSCSEK	3	0.74963	1	1.397	0.941
PLC-like phosphodiesterase, TIM beta/alpha-barrel domain	0.170176	I1RTI3	69	2.443	Up	K	Extracellular protein OS=Fusarium culmorum OX=5516 GN=FCULG_00007811 PE=4 SV=1	FG07491.1	1	2.23615e-06	134.56	SQK(1)SSEWSIAHR	3	-0.80511	1	2.001	0.819
PLC-like phosphodiesterase, TIM beta/alpha-barrel domain	0.170176	I1RTI3	362	1.634	Up	K	Extracellular protein OS=Fusarium culmorum OX=5516 GN=FCULG_00007811 PE=4 SV=1	FG07491.1	1	0.000571854	68.42	SPPLK(1)NAATNGDYYYSTIAK	3	2.9504	2	1.435	0.878
FAS1 domain	0.153814	I1RF63	74	1.434	Up	K	Aurofusarin biosynthesis cluster protein S OS=Gibberella zeae (strain PH-1 / ATCC MYA-4620 / FGSC 9075 / NRRL 31084) OX=229533 GN=aurS PE=1 SV=1	aurS	1	5.87155e-07	138.55	FVDVIGK(1)LPDIVR	2	0.19917	5	1.203	0.839
FAS1 domain	0.153814	I1RF63	159	1.793	Up	K	Aurofusarin biosynthesis cluster protein S OS=Gibberella zeae (strain PH-1 / ATCC MYA-4620 / FGSC 9075 / NRRL 31084) OX=229533 GN=aurS PE=1 SV=1	aurS	1	0.000333135	119.53	DK(1)SGLTLNR	2	0.27895	1	1.185	0.661
FAS1 domain	0.153814	I1RF63	210	2.403	Up	K	Aurofusarin biosynthesis cluster protein S OS=Gibberella zeae (strain PH-1 / ATCC MYA-4620 / FGSC 9075 / NRRL 31084) OX=229533 GN=aurS PE=1 SV=1	aurS	1	0.000830463	94.309	TRPELSK(1)LR	3	-0.20649	1	1.062	0.442
FAS1 domain	0.153814	I1RF63	157	1.494	Up	K	Aurofusarin biosynthesis cluster protein S OS=Gibberella zeae (strain PH-1 / ATCC MYA-4620 / FGSC 9075 / NRRL 31084) OX=229533 GN=aurS PE=1 SV=1	aurS	1	0.00216493	107.69	ISVQK(1)DK	3	-2.8371	2	1.137	0.761
FAS1 domain	0.153814	I1RF63	325	1.736	Up	K	Aurofusarin biosynthesis cluster protein S OS=Gibberella zeae (strain PH-1 / ATCC MYA-4620 / FGSC 9075 / NRRL 31084) OX=229533 GN=aurS PE=1 SV=1	aurS	1	0.0331731	56.81	K(1)WHLNVLK	2	0.11074	2	1.465	0.844
FAS1 domain	0.153814	A0A0E0S218	121	1.519	Up	K	Putative Rieske 2Fe-2S iron-sulfur protein YhfW (Fragment) OS=Fusarium culmorum OX=5516 GN=FCULG_00005258 PE=4 SV=1	FG02859.1	1	0.000338649	93.843	LVK(1)EHESFGK	3	0.87698	1	1.385	0.912
TOG domain	0.153814	I1RJZ7	748	1.439	Up	K	Elongation factor 3 OS=Gibberella zeae OX=5518 GN=FGRA07_03213 PE=4 SV=1	FG04181.1	1	0.000373744	65.231	IAYIK(1)QHAFAHIDNHLDK	5	-0.4332	1	1.091	0.758
TOG domain	0.153814	A0A0E0RV94	2778	1.306	Up	K	Ribosomal protein L19 OS=Gibberella zeae (strain PH-1 / ATCC MYA-4620 / FGSC 9075 / NRRL 31084) OX=229533 GN=FG09874.1 PE=3 SV=1	FG09874.1	1	0.00128563	120.65	RLLVK(1)YR	3	-0.61155	1	1.337	1.024
TOG domain	0.153814	A0A0E0RV94	2784	1.368	Up	K	Ribosomal protein L19 OS=Gibberella zeae (strain PH-1 / ATCC MYA-4620 / FGSC 9075 / NRRL 31084) OX=229533 GN=FG09874.1 PE=3 SV=1	FG09874.1	1	0.0178099	72.928	ASGK(1)IDK	2	-0.44974	1	1.335	0.976
Histidine kinase-like ATPase, C-terminal domain	0.341131	A0A1C3YJZ8	1877	1.445	Up	K	Neutral zinc metallopeptidase OS=Fusarium langsethiae OX=179993 GN=FLAG1_02104 PE=4 SV=1	FGRAMPH1_01T19481	0.776407	0.0100254	61.213	K(0.224)AEK(0.776)DAQAEA	2	0.83546	1	1.448	1.002
Histidine kinase-like ATPase, C-terminal domain	0.341131	I1REC7	391	1.301	Up	K	Heat shock protein 90 OS=Gibberella zeae OX=5518 GN=FGRA07_00298 PE=3 SV=1	FG02014.1	1	2.02321e-17	187.86	K(1)SLELFQEIAEDKEQFDK	4	0.33204	2	1.391	1.069
Histidine kinase-like ATPase, C-terminal domain	0.341131	I1REC7	69	1.378	Up	K	Heat shock protein 90 OS=Gibberella zeae OX=5518 GN=FGRA07_00298 PE=3 SV=1	FG02014.1	1	0.00177956	76.282	IDIIPDK(1)ANK	3	0.64156	1	1.101	0.799
Histidine kinase-like ATPase, C-terminal domain	0.341131	I1REC7	620	1.392	Up	K	Heat shock protein 90 OS=Gibberella zeae OX=5518 GN=FGRA07_00298 PE=3 SV=1	FG02014.1	1	2.33826e-05	166.11	K(1)VENDGENDR	2	-0.1743	1	1.108	0.796
Galactose oxidase/kelch, beta-propeller	0.170176	A0A0E0SJJ3	892	1.302	Up	K	WSC domain-containing protein OS=Fusarium culmorum OX=5516 GN=FCULG_00011065 PE=4 SV=1	FG11097.1	1	5.9441e-08	112.08	LGDWPK(1)LPGFTPPGV	2	0.51614	2	1.298	0.997
Galactose oxidase/kelch, beta-propeller	0.170176	I1S2N3	357	1.327	Up	K	Galactose oxidase OS=Gibberella zeae (strain PH-1 / ATCC MYA-4620 / FGSC 9075 / NRRL 31084) OX=229533 GN=GAOA PE=3 SV=1	GAOA	1	0.000212434	75.682	TWTSLPNAK(1)VNPMLTADK	3	0.025971	1	1.184	0.892
Galactose oxidase/kelch, beta-propeller	0.170176	I1S2N3	611	1.485	Up	K	Galactose oxidase OS=Gibberella zeae (strain PH-1 / ATCC MYA-4620 / FGSC 9075 / NRRL 31084) OX=229533 GN=GAOA PE=3 SV=1	GAOA	1	8.83272e-09	118.21	ITISTDSSITK(1)ASLIR	3	0.41937	1	1.228	0.827
Galactose oxidase/kelch, beta-propeller	0.170176	I1S2N3	290	1.509	Up	K	Galactose oxidase OS=Gibberella zeae (strain PH-1 / ATCC MYA-4620 / FGSC 9075 / NRRL 31084) OX=229533 GN=GAOA PE=3 SV=1	GAOA	1	2.76783e-09	127.92	K(1)TSLYDSSSDSWIPGPDMQVAR	3	-1.8253	3	1.245	0.825
Galactose oxidase/kelch, beta-propeller	0.170176	A0A098DNE7	671	1.552	Up	K	Polarized growth protein rax2 OS=Fusarium culmorum OX=5516 GN=FCULG_00008292 PE=4 SV=1	FG07053.1	1	0.00280892	60.307	EDK(1)WSPLGAGVDGPVK	3	1.1761	1	1.33	0.857
Glycosyl hydrolase family 32, N-terminal	0.153814	I1RF73	349	1.535	Up	K	Extracellular exo-inulinase OS=Fusarium culmorum OX=5516 GN=FCULG_00005136 PE=4 SV=1	FG02339.1	1	0.00191879	101.38	ENYLTK(1)AK	2	0.31197	1	1.317	0.858
Glycosyl hydrolase family 32, N-terminal	0.153814	I1RVW8	348	1.366	Up	K	Beta-fructofuranosidase OS=Fusarium sporotrichioides OX=5514 GN=FSPOR_3489 PE=3 SV=1	FGRAMPH1_01T09901	1	0.000371422	99.752	YLPSDSK(1)ASK	3	0.13336	3	1.246	0.912
Glycosyl hydrolase family 32, N-terminal	0.153814	I1RVW8	320	1.337	Up	K	Beta-fructofuranosidase OS=Fusarium sporotrichioides OX=5514 GN=FSPOR_3489 PE=3 SV=1	FGRAMPH1_01T09901	1	0.00209711	73.887	AK(1)FTPTMVGK	3	0.066532	1	1.262	0.944
Galactose oxidase, beta-propeller	0.341131	A0A0E0SJJ3	892	1.302	Up	K	WSC domain-containing protein OS=Fusarium culmorum OX=5516 GN=FCULG_00011065 PE=4 SV=1	FG11097.1	1	5.9441e-08	112.08	LGDWPK(1)LPGFTPPGV	2	0.51614	2	1.298	0.997
Galactose oxidase, beta-propeller	0.341131	I1S2N3	357	1.327	Up	K	Galactose oxidase OS=Gibberella zeae (strain PH-1 / ATCC MYA-4620 / FGSC 9075 / NRRL 31084) OX=229533 GN=GAOA PE=3 SV=1	GAOA	1	0.000212434	75.682	TWTSLPNAK(1)VNPMLTADK	3	0.025971	1	1.184	0.892
Galactose oxidase, beta-propeller	0.341131	I1S2N3	611	1.485	Up	K	Galactose oxidase OS=Gibberella zeae (strain PH-1 / ATCC MYA-4620 / FGSC 9075 / NRRL 31084) OX=229533 GN=GAOA PE=3 SV=1	GAOA	1	8.83272e-09	118.21	ITISTDSSITK(1)ASLIR	3	0.41937	1	1.228	0.827
Galactose oxidase, beta-propeller	0.341131	I1S2N3	290	1.509	Up	K	Galactose oxidase OS=Gibberella zeae (strain PH-1 / ATCC MYA-4620 / FGSC 9075 / NRRL 31084) OX=229533 GN=GAOA PE=3 SV=1	GAOA	1	2.76783e-09	127.92	K(1)TSLYDSSSDSWIPGPDMQVAR	3	-1.8253	3	1.245	0.825
Carbohydrate binding module family 20	0.153814	V6RUY9	104	1.596	Up	K	Glucoamylase OS=Gibberella zeae (strain PH-1 / ATCC MYA-4620 / FGSC 9075 / NRRL 31084) OX=229533 GN=FG11326.1 PE=3 SV=1	FG11326.1	1	0.0015005	71.153	K(1)IDEYVSAQAK	3	1.4676	1	1.296	0.812
Carbohydrate binding module family 20	0.153814	V6RUY9	99	1.465	Up	K	Glucoamylase OS=Gibberella zeae (strain PH-1 / ATCC MYA-4620 / FGSC 9075 / NRRL 31084) OX=229533 GN=FG11326.1 PE=3 SV=1	FG11326.1	1	1.31457e-05	164.97	FIHGDK(1)SLQR	3	0.084784	1	1.248	0.852
Carbohydrate binding module family 20	0.153814	V6RUY9	549	1.372	Up	K	Glucoamylase OS=Gibberella zeae (strain PH-1 / ATCC MYA-4620 / FGSC 9075 / NRRL 31084) OX=229533 GN=FG11326.1 PE=3 SV=1	FG11326.1	1	8.19588e-11	161.91	K(1)TSSGEVTWLSDPNNR	3	0.38615	2	1.216	0.886
Carbohydrate binding module family 20	0.153814	V6RUY9	393	1.478	Up	K	Glucoamylase OS=Gibberella zeae (strain PH-1 / ATCC MYA-4620 / FGSC 9075 / NRRL 31084) OX=229533 GN=FG11326.1 PE=3 SV=1	FG11326.1	1	0.00364853	92.538	GTYSK(1)NSK	2	-0.86023	2	1.27	0.859
Carbohydrate binding module family 20	0.153814	V6RUY9	36	1.393	Up	K	Glucoamylase OS=Gibberella zeae (strain PH-1 / ATCC MYA-4620 / FGSC 9075 / NRRL 31084) OX=229533 GN=FG11326.1 PE=3 SV=1	FG11326.1	1	1.47203e-05	109	FIDK(1)QADVSIK	2	0.77816	2	1.173	0.842
Carbohydrate binding module family 20	0.153814	V6RUY9	230	1.309	Up	K	Glucoamylase OS=Gibberella zeae (strain PH-1 / ATCC MYA-4620 / FGSC 9075 / NRRL 31084) OX=229533 GN=FG11326.1 PE=3 SV=1	FG11326.1	1	4.96432e-06	144.1	TLVEGAALAK(1)K	2	-0.039635	2	1.14	0.871
Carbohydrate binding module family 20	0.153814	V6RUY9	388	1.368	Up	K	Glucoamylase OS=Gibberella zeae (strain PH-1 / ATCC MYA-4620 / FGSC 9075 / NRRL 31084) OX=229533 GN=FG11326.1 PE=3 SV=1	FG11326.1	1	0.00776476	79.201	ISK(1)GTYSK	2	0.2022	1	1.155	0.844
Carbohydrate binding module family 20	0.153814	V6RUY9	187	1.545	Up	K	Glucoamylase OS=Gibberella zeae (strain PH-1 / ATCC MYA-4620 / FGSC 9075 / NRRL 31084) OX=229533 GN=FG11326.1 PE=3 SV=1	FG11326.1	1	3.47948e-08	122.64	VWPVIEK(1)DLAYTTK	3	-1.4971	1	1.256	0.813
Carbohydrate binding module family 20	0.153814	V6RUY9	54	1.454	Up	K	Glucoamylase OS=Gibberella zeae (strain PH-1 / ATCC MYA-4620 / FGSC 9075 / NRRL 31084) OX=229533 GN=FG11326.1 PE=3 SV=1	FG11326.1	1	6.89673e-06	108.9	GVLANIGADGK(1)R	3	0.092962	1	1.179	0.811
Carbohydrate binding module family 20	0.153814	A0A1C3YK33	123	4.058	Up	K	Glucoamylase OS=Gibberella zeae (strain PH-1 / ATCC MYA-4620 / FGSC 9075 / NRRL 31084) OX=229533 GN=FGRAMPH1_01T19927 PE=3 SV=1	FGRAMPH1_01T19927	1	0.000736165	75.088	DAALVFK(1)YVIDR	3	-0.075626	1	2.845	0.701
Carbohydrate binding module family 20	0.153814	A0A1C3YK33	635	1.545	Up	K	Glucoamylase OS=Gibberella zeae (strain PH-1 / ATCC MYA-4620 / FGSC 9075 / NRRL 31084) OX=229533 GN=FGRAMPH1_01T19927 PE=3 SV=1	FGRAMPH1_01T19927	1	0.00341028	81.625	K(1)DGSVTWEK	2	2.4022	1	1.315	0.851
Amidase signature domain	0.304218	I1SAJ0	59	1.539	Up	K	Amidase signature enzyme OS=Corynespora cassiicola Philippines OX=1448308 GN=BS50DRAFT_520377 PE=4 SV=1	FG11020.1	1	0.000136099	132.44	SIAHNK(1)DTER	2	-0.48417	2	1.277	0.83
Amidase signature domain	0.304218	I1SAJ0	379	1.36	Up	K	Amidase signature enzyme OS=Corynespora cassiicola Philippines OX=1448308 GN=BS50DRAFT_520377 PE=4 SV=1	FG11020.1	1	1.5286e-06	107.72	FTLTTPEEQPEK(1)WGVDEWLK	3	-1.1629	1	1.176	0.865
Amidase signature domain	0.304218	I1SAJ0	347	2.025	Up	K	Amidase signature enzyme OS=Corynespora cassiicola Philippines OX=1448308 GN=BS50DRAFT_520377 PE=4 SV=1	FG11020.1	1	0.0528874	46.39	K(1)SLSQYEK	3	4.3675	1	1.32	0.652
Amidase signature domain	0.304218	I1RV18	21	1.317	Up	K	Acetamidase OS=Fusarium culmorum OX=5516 GN=FCULG_00012114 PE=4 SV=1	FG08078.1	1	7.23776e-06	87.519	AAQAEVLDAIPTK(1)WK	3	0.64633	1	1.187	0.901
Amidase signature domain	0.304218	I1RJK0	572	1.866	Up	K	Putative amidase OS=Fusarium culmorum OX=5516 GN=FCULG_00006550 PE=4 SV=1	FG04022.1	1	5.75919e-05	103.46	RLPK(1)WLGYLER	3	-0.43914	1	1.467	0.786
Amidase signature domain	0.304218	I1RJK0	134	1.324	Up	K	Putative amidase OS=Fusarium culmorum OX=5516 GN=FCULG_00006550 PE=4 SV=1	FG04022.1	1	1.41627e-10	132.84	GPLHGIPFTVK(1)DNIGTK	3	0.32456	2	1.233	0.931
Amidase signature domain	0.304218	I1RJK0	463	1.86	Up	K	Putative amidase OS=Fusarium culmorum OX=5516 GN=FCULG_00006550 PE=4 SV=1	FG04022.1	1	7.79043e-15	156.51	GHPAFASGQDGFLASLETK(1)GER	3	-0.81869	1	1.505	0.809
Amidase signature domain	0.304218	I1RJK0	75	1.979	Up	K	Putative amidase OS=Fusarium culmorum OX=5516 GN=FCULG_00006550 PE=4 SV=1	FG04022.1	1	7.87354e-10	132.84	AGK(1)LTSVQLVTCYLIR	3	0.058336	1	1.526	0.771
Amidase signature domain	0.304218	I1RJK0	492	1.327	Up	K	Putative amidase OS=Fusarium culmorum OX=5516 GN=FCULG_00006550 PE=4 SV=1	FG04022.1	1	0.000108446	88.092	KGINDALSYK(1)GK	3	-0.42011	2	1.172	0.883
Amidase signature domain	0.304218	I1RJK0	430	1.302	Up	K	Putative amidase OS=Fusarium culmorum OX=5516 GN=FCULG_00006550 PE=4 SV=1	FG04022.1	1	0.000227312	84.365	K(1)YDGTEGGYPYK	2	1.5069	2	1.26	0.968
Amidase signature domain	0.304218	I1RJK0	177	3.674	Up	K	Putative amidase OS=Fusarium culmorum OX=5516 GN=FCULG_00006550 PE=4 SV=1	FG04022.1	1	2.64699e-07	109.5	DAGAVLFGK(1)AALSEWADMR	3	0.63358	1	2.381	0.648
Amidase signature domain	0.304218	I1RJK0	444	1.316	Up	K	Putative amidase OS=Fusarium culmorum OX=5516 GN=FCULG_00006550 PE=4 SV=1	FG04022.1	1	9.78953e-09	114.39	NGK(1)GHPAFASGQDGFLASLETK	4	-0.71339	2	1.274	0.968
Amidase signature domain	0.304218	I1RJK0	140	1.699	Up	K	Putative amidase OS=Fusarium culmorum OX=5516 GN=FCULG_00006550 PE=4 SV=1	FG04022.1	1	1.917e-14	152.07	DNIGTK(1)DSLETTAGSWALLGNVVPR	3	-0.74506	1	1.444	0.85
Zinc-binding ribosomal protein	0.0601561	I1S0F6	13	1.564	Up	K	60S ribosomal protein L44 OS=Fusarium oxysporum f. sp. raphani 54005 OX=1089458 GN=FOQG_06881 PE=3 SV=1	FGRAMPH1_01T07471	0.944248	0.00377055	68.49	NTYCK(0.944)GK(0.056)ECR	3	1.0175	1	1.151	0.736
Zinc-binding ribosomal protein	0.0601561	I1RWJ8	84	1.623	Up	K	Ribosomal protein L37 OS=Gibberella zeae (strain PH-1 / ATCC MYA-4620 / FGSC 9075 / NRRL 31084) OX=229533 GN=FGRAMPH1_01T10527 PE=3 SV=1	FGRAMPH1_01T10527	1	7.57317e-05	99.669	NGFQTGTPK(1)GAR	2	-0.80347	1	1.256	0.774
Zinc-binding ribosomal protein	0.0601561	I1RWJ8	10	1.351	Up	K	Ribosomal protein L37 OS=Gibberella zeae (strain PH-1 / ATCC MYA-4620 / FGSC 9075 / NRRL 31084) OX=229533 GN=FGRAMPH1_01T10527 PE=3 SV=1	FGRAMPH1_01T10527	1	0.00966695	79.059	GTSSFGK(1)R	2	-0.22926	1	1.048	0.776
Zinc-binding ribosomal protein	0.0601561	I1S2E9	114	2.095	Up	K	Ubiquitin-40S ribosomal protein S27a OS=Fusarium oxysporum f. sp. cubense tropical race 4 54006 OX=1089451 GN=FOIG_07602 PE=4 SV=1	FG10941.1	1	0.000953657	94.465	VDSDGK(1)IER	2	-0.16846	2	1.756	0.838
Zinc-binding ribosomal protein	0.0601561	I1S2E9	108	1.659	Up	K	Ubiquitin-40S ribosomal protein S27a OS=Fusarium oxysporum f. sp. cubense tropical race 4 54006 OX=1089451 GN=FOIG_07602 PE=4 SV=1	FG10941.1	1	7.37467e-05	99.283	YYK(1)VDSDGK	2	0.81216	4	1.475	0.889
Galactose mutarotase-like domain	0.037106	I1RPK1	38	1.375	Up	K	Glucosidase 2 subunit alpha OS=Fusarium culmorum OX=5516 GN=FCULG_00001396 PE=3 SV=1	FG05973.1	1	0.000806757	100.88	K(1)CNQSGFCK	2	0.44231	1	1.213	0.882
Galactose mutarotase-like domain	0.037106	I1RPK1	867	1.573	Up	K	Glucosidase 2 subunit alpha OS=Fusarium culmorum OX=5516 GN=FCULG_00001396 PE=3 SV=1	FG05973.1	1	4.08127e-05	84.653	K(1)FTLGGNTLTSLDAEGR	3	-1.6869	1	1.208	0.768
Galactose mutarotase-like domain	0.037106	I1RPK1	105	1.305	Up	K	Glucosidase 2 subunit alpha OS=Fusarium culmorum OX=5516 GN=FCULG_00001396 PE=3 SV=1	FG05973.1	1	1.76656e-05	86.413	LPLTISFLK(1)SGAAR	2	-1.1628	1	1.141	0.874
Galactose mutarotase-like domain	0.037106	I1RHL0	526	1.316	Up	K	Beta-galactosidase OS=Fusarium culmorum OX=5516 GN=FCULG_00005705 PE=4 SV=1	FG03269.1	1	0.0194972	61.593	YAK(1)EEGVK	2	2.3441	1	1.279	0.972
Galactose mutarotase-like domain	0.037106	A0A1C3YKR7	849	2.021	Up	K	Alpha-mannosidase OS=Gibberella zeae (strain PH-1 / ATCC MYA-4620 / FGSC 9075 / NRRL 31084) OX=229533 GN=FGRAMPH1_01T23287 PE=3 SV=1	FGRAMPH1_01T23287	1	0.00549121	77.923	IFEQK(1)PHR	3	0.51691	2	1.849	0.915
Galactose mutarotase-like domain	0.037106	A0A1C3YKR7	968	1.661	Up	K	Alpha-mannosidase OS=Gibberella zeae (strain PH-1 / ATCC MYA-4620 / FGSC 9075 / NRRL 31084) OX=229533 GN=FGRAMPH1_01T23287 PE=3 SV=1	FGRAMPH1_01T23287	1	0.000156889	93.839	YGFATAGK(1)MMR	2	-0.48264	2	1.465	0.882
Galactose mutarotase-like domain	0.037106	A0A1C3YKR7	1102	1.437	Up	K	Alpha-mannosidase OS=Gibberella zeae (strain PH-1 / ATCC MYA-4620 / FGSC 9075 / NRRL 31084) OX=229533 GN=FGRAMPH1_01T23287 PE=3 SV=1	FGRAMPH1_01T23287	1	8.3926e-06	97.49	VTK(1)TNILEDDLEEIEYEDGK	3	0.3206	1	1.292	0.899
Galactose mutarotase-like domain	0.037106	A0A1C3YKR7	267	1.651	Up	K	Alpha-mannosidase OS=Gibberella zeae (strain PH-1 / ATCC MYA-4620 / FGSC 9075 / NRRL 31084) OX=229533 GN=FGRAMPH1_01T23287 PE=3 SV=1	FGRAMPH1_01T23287	1	9.99957e-07	108.36	K(1)LHIDIWEIGDAAR	3	0.83719	1	1.397	0.846
Galactose mutarotase-like domain	0.037106	A0A1C3YKR7	1098	1.531	Up	K	Alpha-mannosidase OS=Gibberella zeae (strain PH-1 / ATCC MYA-4620 / FGSC 9075 / NRRL 31084) OX=229533 GN=FGRAMPH1_01T23287 PE=3 SV=1	FGRAMPH1_01T23287	1	0.00541673	95.741	TSFDVK(1)R	2	-0.20688	5	1.346	0.879
Galactose mutarotase-like domain	0.037106	A0A1C3YKR7	313	2.133	Up	K	Alpha-mannosidase OS=Gibberella zeae (strain PH-1 / ATCC MYA-4620 / FGSC 9075 / NRRL 31084) OX=229533 GN=FGRAMPH1_01T23287 PE=3 SV=1	FGRAMPH1_01T23287	1	2.36421e-17	187	IINTFEVNNQDSILK(1)CR	3	-0.43163	2	1.536	0.72
Galactose mutarotase-like domain	0.037106	A0A1C3YKR7	878	1.464	Up	K	Alpha-mannosidase OS=Gibberella zeae (strain PH-1 / ATCC MYA-4620 / FGSC 9075 / NRRL 31084) OX=229533 GN=FGRAMPH1_01T23287 PE=3 SV=1	FGRAMPH1_01T23287	1	9.44286e-09	112.01	SYTTLSAALK(1)GQPPQIDVK	3	-1.1154	1	1.225	0.837
Galactose mutarotase-like domain	0.037106	A0A1C3YKR7	87	1.391	Up	K	Alpha-mannosidase OS=Gibberella zeae (strain PH-1 / ATCC MYA-4620 / FGSC 9075 / NRRL 31084) OX=229533 GN=FGRAMPH1_01T23287 PE=3 SV=1	FGRAMPH1_01T23287	1	0.0551134	50.703	TSILK(1)GR	2	0.14672	1	1.216	0.874
Galactose mutarotase-like domain	0.037106	A0A1C3YKR7	548	1.431	Up	K	Alpha-mannosidase OS=Gibberella zeae (strain PH-1 / ATCC MYA-4620 / FGSC 9075 / NRRL 31084) OX=229533 GN=FGRAMPH1_01T23287 PE=3 SV=1	FGRAMPH1_01T23287	1	2.45617e-14	151.42	VDSSSLLVFGK(1)GDGGGGPTWQHFEK	4	1.0388	1	1.208	0.844
Galactose mutarotase-like domain	0.037106	A0A1C3YKR7	897	1.381	Up	K	Alpha-mannosidase OS=Gibberella zeae (strain PH-1 / ATCC MYA-4620 / FGSC 9075 / NRRL 31084) OX=229533 GN=FGRAMPH1_01T23287 PE=3 SV=1	FGRAMPH1_01T23287	1	5.45299e-07	135.81	ANVNWHEDSK(1)FLK	4	-0.61627	4	1.268	0.918
Galactose mutarotase-like domain	0.037106	A0A1C3YKR7	1053	1.456	Up	K	Alpha-mannosidase OS=Gibberella zeae (strain PH-1 / ATCC MYA-4620 / FGSC 9075 / NRRL 31084) OX=229533 GN=FGRAMPH1_01T23287 PE=3 SV=1	FGRAMPH1_01T23287	1	5.42019e-14	150.59	LVNTDESDSLVLDTIK(1)R	3	-0.091873	1	1.294	0.889
Galactose mutarotase-like domain	0.037106	A0A1C3YKR7	101	1.435	Up	K	Alpha-mannosidase OS=Gibberella zeae (strain PH-1 / ATCC MYA-4620 / FGSC 9075 / NRRL 31084) OX=229533 GN=FGRAMPH1_01T23287 PE=3 SV=1	FGRAMPH1_01T23287	1	1.79432e-06	101.28	SGQYYK(1)VNLQANMDNAR	3	-0.41461	2	1.327	0.925
Galactose mutarotase-like domain	0.037106	A0A1C3YKR7	696	1.599	Up	K	Alpha-mannosidase OS=Gibberella zeae (strain PH-1 / ATCC MYA-4620 / FGSC 9075 / NRRL 31084) OX=229533 GN=FGRAMPH1_01T23287 PE=3 SV=1	FGRAMPH1_01T23287	1	0.000147722	97.779	VYAEVFETGK(1)R	2	-1.7278	2	1.346	0.842
Galactose mutarotase-like domain	0.037106	A0A1C3YKR7	255	1.604	Up	K	Alpha-mannosidase OS=Gibberella zeae (strain PH-1 / ATCC MYA-4620 / FGSC 9075 / NRRL 31084) OX=229533 GN=FGRAMPH1_01T23287 PE=3 SV=1	FGRAMPH1_01T23287	1	9.15026e-11	153.23	RFNLSK(1)ADIVAVNVPAR	3	1.1797	2	1.323	0.825
Galactose mutarotase-like domain	0.037106	A0A1C3YKI6	408	2.041	Up	K	Alpha-1,4-glucan lyase OS=Fusarium sporotrichioides OX=5514 GN=FSPOR_390 PE=3 SV=1	FGRAMPH1_01T22405	1	0.00210257	62.088	DK(1)HFPDPVHMFK	4	-1.2649	1	1.486	0.728
Galactose mutarotase-like domain	0.037106	A0A1C3YKI6	740	1.534	Up	K	Alpha-1,4-glucan lyase OS=Fusarium sporotrichioides OX=5514 GN=FSPOR_390 PE=3 SV=1	FGRAMPH1_01T22405	0.942093	0.000453389	76.358	K(0.058)DGK(0.942)LFQEPYAYQK	3	0.50785	1	1.338	0.872
Galactose mutarotase-like domain	0.037106	A0A1C3YKI6	972	1.893	Up	K	Alpha-1,4-glucan lyase OS=Fusarium sporotrichioides OX=5514 GN=FSPOR_390 PE=3 SV=1	FGRAMPH1_01T22405	1	1.5286e-06	107.72	DSAPVVGPGLNISDEK(1)AANK	3	-0.13845	2	1.55	0.819
Galactose mutarotase-like domain	0.037106	I1RI39	564	1.322	Up	K	Alpha-glucosidase OS=Fusarium sporotrichioides OX=5514 GN=FSPOR_3596 PE=3 SV=1	FG03462.1	1	2.61206e-09	125.5	TGSGCGEDECK(1)GLPNR	3	-1.4897	3	1.255	0.949
Galactose mutarotase-like domain	0.037106	I1RI39	553	1.304	Up	K	Alpha-glucosidase OS=Fusarium sporotrichioides OX=5514 GN=FSPOR_3596 PE=3 SV=1	FG03462.1	1	2.52669e-06	129.38	K(1)TGSGCGEDECK	2	0.90232	2	1.277	0.979
Galactose mutarotase-like domain	0.037106	I1RI39	131	1.553	Up	K	Alpha-glucosidase OS=Fusarium sporotrichioides OX=5514 GN=FSPOR_3596 PE=3 SV=1	FG03462.1	1	1.98884e-08	130.02	FDFK(1)ADPFSFTVSR	2	-0.77127	2	1.334	0.859
Galactose mutarotase-like domain	0.037106	I1RI39	206	2.702	Up	K	Alpha-glucosidase OS=Fusarium sporotrichioides OX=5514 GN=FSPOR_3596 PE=3 SV=1	FG03462.1	1	0.00758914	55.705	DSYGTPK(1)GQNLYGAHPIYFDHR	4	0.00047755	2	1.84	0.681
Galactose mutarotase-like domain	0.037106	I1RI39	942	1.524	Up	K	Alpha-glucosidase OS=Fusarium sporotrichioides OX=5514 GN=FSPOR_3596 PE=3 SV=1	FG03462.1	1	8.50203e-05	90.412	K(1)LTFTADVPLTK	3	-0.64284	1	1.291	0.847
Galactose mutarotase-like domain	0.037106	I1RI39	346	1.492	Up	K	Alpha-glucosidase OS=Fusarium sporotrichioides OX=5514 GN=FSPOR_3596 PE=3 SV=1	FG03462.1	1	1.943e-08	110.57	IFTIDPERFPADK(1)YK	3	-1.5672	6	1.285	0.861
Galactose mutarotase-like domain	0.037106	I1RI39	122	1.628	Up	K	Alpha-glucosidase OS=Fusarium sporotrichioides OX=5514 GN=FSPOR_3596 PE=3 SV=1	FG03462.1	1	0.000342391	78.964	PGFGQWASPK(1)NSK	3	1.5769	1	1.429	0.878
Galactose mutarotase-like domain	0.037106	I1RI39	80	1.846	Up	K	Alpha-glucosidase OS=Fusarium sporotrichioides OX=5514 GN=FSPOR_3596 PE=3 SV=1	FG03462.1	1	0.000104502	91.845	LK(1)LEVEYQTEDR	3	-0.55828	2	1.357	0.735
Galactose mutarotase-like domain	0.037106	I1RI39	47	1.362	Up	K	Alpha-glucosidase OS=Fusarium sporotrichioides OX=5514 GN=FSPOR_3596 PE=3 SV=1	FG03462.1	0.999753	0.00144352	69.261	DLSKCPGYK(1)ATK	3	-0.59287	1	1.182	0.868
Galactose mutarotase-like domain	0.037106	I1RI39	38	1.42	Up	K	Alpha-glucosidase OS=Fusarium sporotrichioides OX=5514 GN=FSPOR_3596 PE=3 SV=1	FG03462.1	1	0.000148828	124.21	RDLFEK(1)DLSK	3	0.071539	1	1.309	0.922
Galactose mutarotase-like domain	0.037106	I1RI39	348	2.102	Up	K	Alpha-glucosidase OS=Fusarium sporotrichioides OX=5514 GN=FSPOR_3596 PE=3 SV=1	FG03462.1	1	3.76814e-06	118.9	YK(1)DLVETIHAR	3	0.27039	1	1.524	0.725
Galactose mutarotase-like domain	0.037106	I1RI39	941	1.566	Up	K	Alpha-glucosidase OS=Fusarium sporotrichioides OX=5514 GN=FSPOR_3596 PE=3 SV=1	FG03462.1	1	6.78672e-07	112.02	GTDHAEYDSENK(1)K	3	1.573	4	1.381	0.882
Galactose mutarotase-like domain	0.037106	I1RI39	30	1.602	Up	K	Alpha-glucosidase OS=Fusarium sporotrichioides OX=5514 GN=FSPOR_3596 PE=3 SV=1	FG03462.1	1	0.000107578	110.54	AGVDDLDK(1)PR	2	-0.81433	2	1.419	0.886
FAD dependent oxidoreductase	0.170176	A0A1C3YIB0	154	1.602	Up	K	FAD dependent oxidoreductase OS=Fusarium sporotrichioides OX=5514 GN=FSPOR_4901 PE=4 SV=1	FGRAMPH1_01T04021	1	5.0557e-06	90.385	NGGHVK(1)SSPYSEFAMFR	3	-0.72227	1	1.491	0.931
FAD dependent oxidoreductase	0.170176	A0A1C3YIB0	219	1.472	Up	K	FAD dependent oxidoreductase OS=Fusarium sporotrichioides OX=5514 GN=FSPOR_4901 PE=4 SV=1	FGRAMPH1_01T04021	1	5.85325e-06	122.52	K(1)QVEEAK	2	0.30954	5	1.443	0.98
FAD dependent oxidoreductase	0.170176	A0A1C3YIB0	234	1.692	Up	K	FAD dependent oxidoreductase OS=Fusarium sporotrichioides OX=5514 GN=FSPOR_4901 PE=4 SV=1	FGRAMPH1_01T04021	1	0.000196904	76.378	EWMPEEAHK(1)IWEAEEAR	3	-0.24317	2	1.382	0.817
FAD dependent oxidoreductase	0.170176	A0A1C3YIB0	188	2.051	Up	K	FAD dependent oxidoreductase OS=Fusarium sporotrichioides OX=5514 GN=FSPOR_4901 PE=4 SV=1	FGRAMPH1_01T04021	1	0.00148483	65.085	SHLEMMK(1)QVGGQIGHGDVR	3	-1.3433	2	1.602	0.781
FAD dependent oxidoreductase	0.170176	I1RXS0	209	1.338	Up	K	Fad dependent oxidoreductase superfamily protein OS=Fusarium langsethiae OX=179993 GN=FLAG1_05020 PE=4 SV=1	FG09145.1	1	0.0132255	58.246	TIMK(1)GQDAR	2	0.030837	1	1.224	0.915
FAD dependent oxidoreductase	0.170176	I1RXS0	118	1.461	Up	K	Fad dependent oxidoreductase superfamily protein OS=Fusarium langsethiae OX=179993 GN=FLAG1_05020 PE=4 SV=1	FG09145.1	1	4.60104e-06	98.942	NGGHCK(1)AGNYNGIK	3	-2.0793	4	1.3	0.89
FAD dependent oxidoreductase	0.170176	I1RLX1	117	1.364	Up	K	Opine oxidase subunit b OS=Fusarium sporotrichioides OX=5514 GN=FSPOR_567 PE=4 SV=1	FG04941.1	1	1.0198e-08	115.73	VDK(1)TEISEIEPHVGER	3	-0.1883	1	1.192	0.874
Peptidase M24	0.037106	A0A098DQM6	99	1.332	Up	K	Putative Xaa-Pro aminopeptidase OS=Fusarium culmorum OX=5516 GN=FCULG_00008910 PE=3 SV=1	FG06496.1	1	2.61807e-15	162.37	K(1)DVPDANGIIYLESQLTR	3	0.73531	2	1.26	0.946
Peptidase M24	0.037106	A0A098DQM6	295	1.391	Up	K	Putative Xaa-Pro aminopeptidase OS=Fusarium culmorum OX=5516 GN=FCULG_00008910 PE=3 SV=1	FG06496.1	1	3.851e-06	111.72	K(1)MSYDPIAAAGR	2	-0.15678	2	1.303	0.937
Peptidase M24	0.037106	A0A098DQM6	364	1.322	Up	K	Putative Xaa-Pro aminopeptidase OS=Fusarium culmorum OX=5516 GN=FCULG_00008910 PE=3 SV=1	FG06496.1	1	1.52743e-05	107.79	HIYETVLK(1)MQK	4	-0.54056	3	1.22	0.923
Peptidase M24	0.037106	I1RCS1	245	1.51	Up	K	Methionine aminopeptidase OS=Gibberella zeae (strain PH-1 / ATCC MYA-4620 / FGSC 9075 / NRRL 31084) OX=229533 GN=FG01397.1 PE=3 SV=1	FG01397.1	1	0.00560381	72.59	AK(1)ADPDTVR	2	-1.9053	1	1.297	0.859
Peptidase M24	0.037106	A0A098D8R7	149	1.677	Up	K	Putative Xaa-Pro aminopeptidase OS=Fusarium culmorum OX=5516 GN=FCULG_00011396 PE=3 SV=1	FG02530.1	1	0.0130306	74.424	K(1)YDVDDVR	2	-0.61605	2	1.449	0.864
Peptidase M24	0.037106	A0A098D8R7	163	1.554	Up	K	Putative Xaa-Pro aminopeptidase OS=Fusarium culmorum OX=5516 GN=FCULG_00011396 PE=3 SV=1	FG02530.1	1	1.37174e-06	105.53	YTAQLQK(1)FLHSQLRPER	4	-0.27498	1	1.38	0.888
Peptidase M24	0.037106	A0A098D8R7	185	2.292	Up	K	Putative Xaa-Pro aminopeptidase OS=Fusarium culmorum OX=5516 GN=FCULG_00011396 PE=3 SV=1	FG02530.1	1	0.000195495	75.877	TLYVIHTDQAPK(1)LHDRPR	5	-0.039506	1	1.85	0.807
Peptidase M24	0.037106	A0A098D8R7	58	1.345	Up	K	Putative Xaa-Pro aminopeptidase OS=Fusarium culmorum OX=5516 GN=FCULG_00011396 PE=3 SV=1	FG02530.1	1	0.00238685	86.095	YPAK(1)LHAR	3	-0.59214	1	1.38	1.026
Peptidase M24	0.037106	I1S0T2	112	1.889	Up	K	Methionine aminopeptidase 2 OS=Gibberella zeae (strain PH-1 / ATCC MYA-4620 / FGSC 9075 / NRRL 31084) OX=229533 GN=FG10320.1 PE=3 SV=1	FG10320.1	1	0.00157529	129.55	TTDEEK(1)R	2	-2.5297	1	0.729	0.386
Peptidase M24	0.037106	A0A098D8Z6	577	1.302	Up	K	Xaa-pro aminopeptidase OS=Fusarium langsethiae OX=179993 GN=FLAG1_05250 PE=3 SV=1	FG02603.1	1	0.00119433	72.29	IENMVLVK(1)EVK	3	-0.73256	1	1.164	0.894
Peptidase M24	0.037106	A0A098D8Z6	442	1.321	Up	K	Xaa-pro aminopeptidase OS=Fusarium langsethiae OX=179993 GN=FLAG1_05250 PE=3 SV=1	FG02603.1	1	2.92625e-09	128.01	GNCATIDPK(1)AIYLCDSGAQYR	3	-0.40181	1	1.264	0.957
Peptidase M24	0.037106	A0A098D8Z6	313	1.344	Up	K	Xaa-pro aminopeptidase OS=Fusarium langsethiae OX=179993 GN=FLAG1_05250 PE=3 SV=1	FG02603.1	1	0.0135957	77.732	TDDK(1)APK	2	0.14073	3	1.324	0.985
Proteinase K-like catalytic domain	0.341131	I1R9N9	237	2.11	Up	K	Cerevisin OS=Gibberella zeae OX=5518 GN=FGRA07_10237 PE=3 SV=1	FG00192.1	1	5.14903e-11	133.27	TIPSGDADEDGNGHGTHCSGTVAGK(1)K	4	0.42947	3	1.551	0.735
Proteinase K-like catalytic domain	0.341131	I1R9N9	212	2.282	Up	K	Cerevisin OS=Gibberella zeae OX=5518 GN=FGRA07_10237 PE=3 SV=1	FG00192.1	1	1.1044e-05	73.361	AHWGK(1)TIPSGDADEDGNGHGTHCSGTVAGK	5	-0.91203	1	1.65	0.723
Proteinase K-like catalytic domain	0.341131	I1R9N9	288	1.437	Up	K	Cerevisin OS=Gibberella zeae OX=5518 GN=FGRA07_10237 PE=3 SV=1	FG00192.1	0.836586	0.000382877	72.583	K(0.837)GFK(0.163)GSVANMSLGGGK	3	-0.65641	3	1.295	0.901
Proteinase K-like catalytic domain	0.341131	I1RB96	211	1.473	Up	K	Alkaline proteinase OS=Gibberella zeae OX=5518 GN=FGRA07_00951 PE=3 SV=1	FG00806.1	1	1.03008e-39	218.19	AQAVYTAFSGQNADTNGHGTHVAGTIAGK(1)TYGVAK	4	-0.60889	8	1.396	0.948
Ribosomal protein S5 domain 2-type fold, subgroup	0.304218	I1RD22	165	1.357	Up	K	40S ribosomal protein S2 OS=Gibberella zeae OX=5518 GN=FGRA07_04340 PE=3 SV=1	FG01509.1	1	6.07062e-06	124.38	ESGK(1)CGSVTVR	2	-0.082899	1	1.216	0.896
Ribosomal protein S5 domain 2-type fold, subgroup	0.304218	I1RYW3	294	2.165	Up	K	Elongation factor 2 OS=Gibberella zeae OX=5518 GN=FGRA07_07270 PE=4 SV=1	FG09574.1	1	8.61753e-05	152.47	K(1)EEITTLLEK	2	-0.22391	3	1.483	0.685
Ribosomal protein S5 domain 2-type fold, subgroup	0.304218	I1RYW3	261	1.361	Up	K	Elongation factor 2 OS=Gibberella zeae OX=5518 GN=FGRA07_07270 PE=4 SV=1	FG09574.1	1	0.000708482	92.19	WTK(1)NGTYEGK	2	0.10213	2	1.218	0.895
Ribosomal protein S5 domain 2-type fold, subgroup	0.304218	I1RYW3	239	1.321	Up	K	Elongation factor 2 OS=Gibberella zeae OX=5518 GN=FGRA07_07270 PE=4 SV=1	FG09574.1	1	0.00217448	96.143	FGVDK(1)NK	3	0.52821	5	1.267	0.959
Ribosomal protein S5 domain 2-type fold, subgroup	0.304218	I1RYW3	307	1.519	Up	K	Elongation factor 2 OS=Gibberella zeae OX=5518 GN=FGRA07_07270 PE=4 SV=1	FG09574.1	1	0.00103008	74.537	LNLK(1)LNAEDREK	3	0.41511	1	1.268	0.835
Ribosomal protein S5 domain 2-type fold, subgroup	0.304218	I1RYW3	255	1.463	Up	K	Elongation factor 2 OS=Gibberella zeae OX=5518 GN=FGRA07_07270 PE=4 SV=1	FG09574.1	1	6.72329e-10	190.27	LWGDNYFNPK(1)TK	2	0.49929	2	1.403	0.959
Ribosomal protein S5 domain 2-type fold, subgroup	0.304218	I1RYW3	268	1.342	Up	K	Elongation factor 2 OS=Gibberella zeae OX=5518 GN=FGRA07_07270 PE=4 SV=1	FG09574.1	1	7.08903e-06	131.32	NGTYEGK(1)QLER	3	-0.10454	4	1.197	0.892
Ribosomal protein S5 domain 2-type fold, subgroup	0.304218	I1S130	176	1.395	Up	K	Diphosphomevalonate decarboxylase OS=Gibberella zeae (strain PH-1 / ATCC MYA-4620 / FGSC 9075 / NRRL 31084) OX=229533 GN=FG10424.1 PE=3 SV=1	FG10424.1	1	0.000189033	90.412	MGEK(1)EDGSDSK	2	0.96585	3	1.297	0.93
Alpha/Beta hydrolase fold	3.74757e-05	I1RGR4	271	1.305	Up	K	Tripeptidyl aminopeptidase OS=Fusarium culmorum OX=5516 GN=FCULG_00005335 PE=4 SV=1	FG02937.1	1	3.10132e-11	167.32	VIIDGVVNQFLWYK(1)AR	3	0.93241	1	1.404	1.076
Alpha/Beta hydrolase fold	3.74757e-05	I1RRU6	450	1.512	Up	K	Proline iminopeptidase OS=Fusarium sporotrichioides OX=5514 GN=FSPOR_9521 PE=4 SV=1	FG06836.1	1	8.18153e-10	132.63	GTK(1)TFETNVMYHSALR	3	-1.2003	1	1.501	0.993
Alpha/Beta hydrolase fold	3.74757e-05	I1RRU6	444	1.417	Up	K	Proline iminopeptidase OS=Fusarium sporotrichioides OX=5514 GN=FSPOR_9521 PE=4 SV=1	FG06836.1	1	0.00512442	91.853	DTAK(1)LVK	2	0.048488	1	1.394	0.984
Alpha/Beta hydrolase fold	3.74757e-05	I1RRU6	239	1.667	Up	K	Proline iminopeptidase OS=Fusarium sporotrichioides OX=5514 GN=FSPOR_9521 PE=4 SV=1	FG06836.1	1	0.000173961	78.078	NEQYYEK(1)FPEDVENVR	3	-1.7731	1	1.604	0.962
Alpha/Beta hydrolase fold	3.74757e-05	I1RRU6	465	1.784	Up	K	Proline iminopeptidase OS=Fusarium sporotrichioides OX=5514 GN=FSPOR_9521 PE=4 SV=1	FG06836.1	1	0.00894699	55.415	AK(1)ADEVLHQLFSLR	3	0.68001	1	1.591	0.892
Alpha/Beta hydrolase fold	3.74757e-05	A0A1C3YNA9	254	1.656	Up	K	Carboxypeptidase OS=Gibberella zeae (strain PH-1 / ATCC MYA-4620 / FGSC 9075 / NRRL 31084) OX=229533 GN=FGRAMPH1_01T15555 PE=3 SV=1	FGRAMPH1_01T15555	1	0.00027018	81.92	HWESVFAIPNK(1)NK	3	-0.052216	3	1.333	0.805
Alpha/Beta hydrolase fold	3.74757e-05	A0A1C3YNA9	172	1.304	Up	K	Carboxypeptidase OS=Gibberella zeae (strain PH-1 / ATCC MYA-4620 / FGSC 9075 / NRRL 31084) OX=229533 GN=FGRAMPH1_01T15555 PE=3 SV=1	FGRAMPH1_01T15555	1	1.13019e-12	187.16	WWK(1)NLVDTFSLQGK	3	1.5534	3	1.149	0.881
Alpha/Beta hydrolase fold	3.74757e-05	A0A1C3YNA9	28	1.305	Up	K	Carboxypeptidase OS=Gibberella zeae (strain PH-1 / ATCC MYA-4620 / FGSC 9075 / NRRL 31084) OX=229533 GN=FGRAMPH1_01T15555 PE=3 SV=1	FGRAMPH1_01T15555	1	1.73582e-07	153.15	TNK(1)PANTQYYNTK	3	-1.3646	3	1.353	1.037
Alpha/Beta hydrolase fold	3.74757e-05	A0A1C3YNA9	77	1.576	Up	K	Carboxypeptidase OS=Gibberella zeae (strain PH-1 / ATCC MYA-4620 / FGSC 9075 / NRRL 31084) OX=229533 GN=FGRAMPH1_01T15555 PE=3 SV=1	FGRAMPH1_01T15555	1	3.82623e-06	91.401	DSK(1)FFYWFFPTVNPAGK	3	-0.17283	1	1.283	0.814
Alpha/Beta hydrolase fold	3.74757e-05	A0A1C3YNA9	283	1.462	Up	K	Carboxypeptidase OS=Gibberella zeae (strain PH-1 / ATCC MYA-4620 / FGSC 9075 / NRRL 31084) OX=229533 GN=FGRAMPH1_01T15555 PE=3 SV=1	FGRAMPH1_01T15555	1	1.05774e-05	88.101	EAHLTYPPPPK(1)PWK	3	0.70902	2	1.254	0.858
Alpha/Beta hydrolase fold	3.74757e-05	A0A1C3YNA9	382	1.402	Up	K	Carboxypeptidase OS=Gibberella zeae (strain PH-1 / ATCC MYA-4620 / FGSC 9075 / NRRL 31084) OX=229533 GN=FGRAMPH1_01T15555 PE=3 SV=1	FGRAMPH1_01T15555	1	5.76569e-07	138.31	DDPHYDPAEHEK(1)K	3	2.0843	5	1.286	0.917
Alpha/Beta hydrolase fold	3.74757e-05	A0A1C3YNA9	469	1.32	Up	K	Carboxypeptidase OS=Gibberella zeae (strain PH-1 / ATCC MYA-4620 / FGSC 9075 / NRRL 31084) OX=229533 GN=FGRAMPH1_01T15555 PE=3 SV=1	FGRAMPH1_01T15555	1	1.78206e-14	153.36	GFTLATVK(1)TSGHMVPQYAPPAAFR	3	-0.46935	2	1.237	0.937
Alpha/Beta hydrolase fold	3.74757e-05	I1RJP7	40	1.539	Up	K	Acetylxylan esterase 2 OS=Fusarium sporotrichioides OX=5514 GN=FSPOR_9980 PE=4 SV=1	FG04077.1	1	0.00013677	116.71	GTNEEK(1)GSGR	2	-0.053688	1	1.196	0.777
Alpha/Beta hydrolase fold	3.74757e-05	I1RJP7	54	1.636	Up	K	Acetylxylan esterase 2 OS=Fusarium sporotrichioides OX=5514 GN=FSPOR_9980 PE=4 SV=1	FG04077.1	1	7.99748e-05	99.283	IGEIAEAVAK(1)R	3	-1.1766	1	1.397	0.854
Alpha/Beta hydrolase fold	3.74757e-05	I1S2I7	25	1.894	Up	K	Putative dipeptidyl peptidase 4 OS=Fusarium culmorum OX=5516 GN=FCULG_00010952 PE=3 SV=1	FG10982.1	1	0.000622637	81.09	K(1)PHQPTGEGDR	3	-0.53812	2	1.64	0.866
Alpha/Beta hydrolase fold	3.74757e-05	I1S2I7	108	1.601	Up	K	Putative dipeptidyl peptidase 4 OS=Fusarium culmorum OX=5516 GN=FCULG_00010952 PE=3 SV=1	FG10982.1	1	0.000245282	82.069	DLHEYWISGDAK(1)K	3	-1.2238	2	1.266	0.791
Alpha/Beta hydrolase fold	3.74757e-05	I1S2I7	746	1.325	Up	K	Putative dipeptidyl peptidase 4 OS=Fusarium culmorum OX=5516 GN=FCULG_00010952 PE=3 SV=1	FG10982.1	1	0.0128941	81.296	LYDEVK(1)R	2	-0.17314	1	1.238	0.934
Alpha/Beta hydrolase fold	3.74757e-05	A0A098DYQ0	205	1.468	Up	K	Related to cocaine esterase OS=Fusarium oxysporum OX=5507 GN=FRV6_10567 PE=4 SV=1	FG04958.1	1	0.000868176	62.278	RLESGGFYAK(1)EWHENQR	4	0.55346	1	1.254	0.854
Alpha/Beta hydrolase fold	3.74757e-05	I1RNN7	337	1.348	Up	K	Putative dipeptidyl-aminopeptidase B OS=Fusarium culmorum OX=5516 GN=FCULG_00001016 PE=3 SV=1	FG05621.1	1	6.70415e-09	122.08	SATWWSEDGK(1)YLSFLR	3	-2.4494	1	1.401	1.039
Alpha/Beta hydrolase fold	3.74757e-05	I1RM07	152	1.651	Up	K	Palmitoyl-protein thioesterase 1 OS=Fusarium culmorum OX=5516 GN=FCULG_00000306 PE=4 SV=1	FG04980.1	1	1.79156e-10	147.51	SLVTFGSQHNGIVK(1)FK	3	0.58317	1	1.352	0.819
Alpha/Beta hydrolase fold	3.74757e-05	A0A098DKT1	119	1.445	Up	K	Carboxylic ester hydrolase OS=Gibberella zeae (strain PH-1 / ATCC MYA-4620 / FGSC 9075 / NRRL 31084) OX=229533 GN=FG03687.1 PE=3 SV=1	FG03687.1	1	7.68952e-06	94.639	FSSPK(1)ALDEAWTGHR	2	-0.3481	4	1.277	0.884
Alpha/Beta hydrolase fold	3.74757e-05	A0A098DKT1	528	1.418	Up	K	Carboxylic ester hydrolase OS=Gibberella zeae (strain PH-1 / ATCC MYA-4620 / FGSC 9075 / NRRL 31084) OX=229533 GN=FG03687.1 PE=3 SV=1	FG03687.1	1	8.09457e-07	100.62	GVGYTANPFEGK(1)PETFVQLADLMSK	4	0.73863	3	1.248	0.88
Alpha/Beta hydrolase fold	3.74757e-05	A0A098DKT1	241	1.504	Up	K	Carboxylic ester hydrolase OS=Gibberella zeae (strain PH-1 / ATCC MYA-4620 / FGSC 9075 / NRRL 31084) OX=229533 GN=FG03687.1 PE=3 SV=1	FG03687.1	1	2.79155e-06	139.77	ENAGNLAFK(1)DQR	3	-1.8877	8	1.39	0.924
Alpha/Beta hydrolase fold	3.74757e-05	A0A098DKT1	455	1.345	Up	K	Carboxylic ester hydrolase OS=Gibberella zeae (strain PH-1 / ATCC MYA-4620 / FGSC 9075 / NRRL 31084) OX=229533 GN=FG03687.1 PE=3 SV=1	FG03687.1	1	1.12206e-06	108.75	GIPASFVGRPQNEYGLQWK(1)R	3	-0.37874	4	1.264	0.94
Alpha/Beta hydrolase fold	3.74757e-05	A0A098DKT1	380	1.376	Up	K	Carboxylic ester hydrolase OS=Gibberella zeae (strain PH-1 / ATCC MYA-4620 / FGSC 9075 / NRRL 31084) OX=229533 GN=FG03687.1 PE=3 SV=1	FG03687.1	1	3.86012e-14	151.06	SGK(1)FAHVPLLMGNNFDEGTAYGK	3	-0.12152	4	1.258	0.914
Alpha/Beta hydrolase fold	3.74757e-05	I1RP45	294	1.699	Up	K	Carboxypeptidase OS=Gibberella zeae (strain PH-1 / ATCC MYA-4620 / FGSC 9075 / NRRL 31084) OX=229533 GN=FG05797.1 PE=3 SV=1	FG05797.1	1	0.000507064	71.279	YLEK(1)YGTFPPPEGK	3	0.43341	3	1.393	0.82
Alpha/Beta hydrolase fold	3.74757e-05	I1RP45	304	1.9	Up	K	Carboxypeptidase OS=Gibberella zeae (strain PH-1 / ATCC MYA-4620 / FGSC 9075 / NRRL 31084) OX=229533 GN=FG05797.1 PE=3 SV=1	FG05797.1	1	0.000109044	82.01	YGTFPPPEGK(1)FPVLPDPYK	3	2.0469	1	1.535	0.808
Alpha/Beta hydrolase fold	3.74757e-05	I1RP45	466	1.507	Up	K	Carboxypeptidase OS=Gibberella zeae (strain PH-1 / ATCC MYA-4620 / FGSC 9075 / NRRL 31084) OX=229533 GN=FG05797.1 PE=3 SV=1	FG05797.1	1	3.36838e-09	127.59	YPQDK(1)QFYVPFHPEYNGGR	3	-0.36091	10	1.368	0.908
Alpha/Beta hydrolase fold	3.74757e-05	I1RXM5	493	1.377	Up	K	Carboxylic ester hydrolase OS=Gibberella zeae (strain PH-1 / ATCC MYA-4620 / FGSC 9075 / NRRL 31084) OX=229533 GN=FG09099.1 PE=3 SV=1	FG09099.1	1	0.00297687	61.657	ETLIELGK(1)DSQAR	3	-3.8846	2	1.304	0.947
Alpha/Beta hydrolase fold	3.74757e-05	I1REV1	401	1.652	Up	K	Putative extracellular serine carboxypeptidase OS=Fusarium culmorum OX=5516 GN=FCULG_00004989 PE=4 SV=1	FG02204.1	1	0.000452591	61.525	QWTYQTCTQWGYWQTGSGAPK(1)DQLPMVSR	4	-0.17669	1	1.455	0.881
Alpha/Beta hydrolase fold	3.74757e-05	I1REV1	356	1.482	Up	K	Putative extracellular serine carboxypeptidase OS=Fusarium culmorum OX=5516 GN=FCULG_00004989 PE=4 SV=1	FG02204.1	1	4.91322e-05	87.083	CDGK(1)TLDQCYSIR	3	-0.078272	7	1.371	0.925
Alpha/Beta hydrolase fold	3.74757e-05	I1REV1	324	1.884	Up	K	Putative extracellular serine carboxypeptidase OS=Fusarium culmorum OX=5516 GN=FCULG_00004989 PE=4 SV=1	FG02204.1	1	0.000255165	128.27	WLISAGYK(1)K	2	0.0029371	4	1.464	0.777
Alpha/Beta hydrolase fold	3.74757e-05	I1REV1	328	1.916	Up	K	Putative extracellular serine carboxypeptidase OS=Fusarium culmorum OX=5516 GN=FCULG_00004989 PE=4 SV=1	FG02204.1	1	0.0129858	62.464	QLK(1)YMTNR	2	-0.28395	3	1.408	0.735
Alpha/Beta hydrolase fold	3.74757e-05	I1REV1	245	1.357	Up	K	Putative extracellular serine carboxypeptidase OS=Fusarium culmorum OX=5516 GN=FCULG_00004989 PE=4 SV=1	FG02204.1	1	4.4673e-15	167.92	LTHAVDNILLGDDK(1)EEK	3	-0.32829	11	1.265	0.932
Alpha/Beta hydrolase fold	3.74757e-05	I1REV1	316	1.694	Up	K	Putative extracellular serine carboxypeptidase OS=Fusarium culmorum OX=5516 GN=FCULG_00004989 PE=4 SV=1	FG02204.1	1	0.000401089	104.82	K(1)WLISAGYK	3	-0.80909	5	1.401	0.827
Alpha/Beta hydrolase fold	3.74757e-05	I1RXH2	241	1.645	Up	K	Homoserine o-acetyltransferase OS=Fusarium sporotrichioides OX=5514 GN=FSPOR_10296 PE=4 SV=1	FG09041.1	1	0.00345755	63.624	DFWEK(1)WALSK	3	-0.52808	2	1.446	0.879
Alpha/Beta hydrolase fold	3.74757e-05	I1RXH2	194	1.36	Up	K	Homoserine o-acetyltransferase OS=Fusarium sporotrichioides OX=5514 GN=FSPOR_10296 PE=4 SV=1	FG09041.1	1	0.00960016	82.287	NWTDK(1)EK	2	-0.92321	2	1.236	0.909
Alpha/Beta hydrolase fold	3.74757e-05	I1RXH2	178	1.758	Up	K	Homoserine o-acetyltransferase OS=Fusarium sporotrichioides OX=5514 GN=FSPOR_10296 PE=4 SV=1	FG09041.1	1	2.56703e-06	150.33	GATSAGSIK(1)GR	3	-0.17608	2	1.507	0.857
Alpha/Beta hydrolase fold	3.74757e-05	I1RXH2	196	1.477	Up	K	Homoserine o-acetyltransferase OS=Fusarium sporotrichioides OX=5514 GN=FSPOR_10296 PE=4 SV=1	FG09041.1	0.998081	2.76847e-06	136.6	NWTDK(0.002)EK(0.998)DVGLK	3	1.699	1	1.217	0.824
Alpha/Beta hydrolase fold	3.74757e-05	I1RBB9	200	1.319	Up	K	Putative carboxymethylenebutenolidase OS=Fusarium culmorum OX=5516 GN=FCULG_00003484 PE=4 SV=1	FG00832.1	1	7.13797e-06	98.3	GEVAMIFGVK(1)DTHVPDAGR	3	1.1748	2	1.202	0.911
Alpha/Beta hydrolase fold	3.74757e-05	I1RBB9	190	1.527	Up	K	Putative carboxymethylenebutenolidase OS=Fusarium culmorum OX=5516 GN=FCULG_00003484 PE=4 SV=1	FG00832.1	1	0.00130672	63.091	FK(1)GEVAMIFGVK	3	-0.21024	1	1.237	0.81
Alpha/Beta hydrolase fold	3.74757e-05	I1RBB9	95	1.501	Up	K	Putative carboxymethylenebutenolidase OS=Fusarium culmorum OX=5516 GN=FCULG_00003484 PE=4 SV=1	FG00832.1	1	3.42017e-05	91.62	YDAEDTDRGNK(1)YK	3	-0.73217	1	1.343	0.895
Alpha/Beta hydrolase fold	3.74757e-05	I1RBB9	242	1.324	Up	K	Putative carboxymethylenebutenolidase OS=Fusarium culmorum OX=5516 GN=FCULG_00003484 PE=4 SV=1	FG00832.1	1	0.00551699	89.752	DELSK(1)GR	2	-0.47658	2	1.147	0.866
Alpha/Beta hydrolase fold	3.74757e-05	I1RRZ1	489	1.354	Up	K	Carboxypeptidase OS=Gibberella zeae (strain PH-1 / ATCC MYA-4620 / FGSC 9075 / NRRL 31084) OX=229533 GN=FG06895.1 PE=3 SV=1	FG06895.1	1	7.7589e-05	97.734	DFSHADLK(1)PLK	3	0.32601	4	1.238	0.914
Alpha/Beta hydrolase fold	3.74757e-05	A0A1C3YMU9	224	1.31	Up	K	Tripeptidyl aminopeptidase OS=Fusarium langsethiae OX=179993 GN=FLAG1_08467 PE=4 SV=1	FGRAMPH1_01T13199	1	0.0224184	47.606	MVDALGEDGK(1)LR	2	-0.072279	1	1.238	0.945
Alpha/Beta hydrolase fold	3.74757e-05	I1RBZ6	239	1.54	Up	K	Dipeptidyl-peptidase 5 OS=Fusarium langsethiae OX=179993 GN=FLAG1_02951 PE=4 SV=1	FG01095.1	1	2.8669e-06	139.19	NTK(1)TDLYYVPIK	2	-0.52218	2	1.326	0.861
Alpha/Beta hydrolase fold	3.74757e-05	I1RBZ6	607	1.414	Up	K	Dipeptidyl-peptidase 5 OS=Fusarium langsethiae OX=179993 GN=FLAG1_02951 PE=4 SV=1	FG01095.1	1	0.000181948	107.03	AGYEK(1)WDPSR	2	-0.26655	2	1.256	0.888
Alpha/Beta hydrolase fold	3.74757e-05	I1RBZ6	279	1.482	Up	K	Dipeptidyl-peptidase 5 OS=Fusarium langsethiae OX=179993 GN=FLAG1_02951 PE=4 SV=1	FG01095.1	1	2.21544e-09	141.85	GYSSAPTFSNDGK(1)K	2	-1.0832	4	1.286	0.868
Alpha/Beta hydrolase fold	3.74757e-05	I1RBZ6	407	1.42	Up	K	Dipeptidyl-peptidase 5 OS=Fusarium langsethiae OX=179993 GN=FLAG1_02951 PE=4 SV=1	FG01095.1	1	3.57167e-06	96.143	VENSSYGILNPESK(1)SVK	3	0.23685	2	1.248	0.879
Alpha/Beta hydrolase fold	3.74757e-05	I1RBZ6	119	1.678	Up	K	Dipeptidyl-peptidase 5 OS=Fusarium langsethiae OX=179993 GN=FLAG1_02951 PE=4 SV=1	FG01095.1	1	0.00303993	91.549	TK(1)VLSEGK	2	-1.0342	1	1.468	0.875
Alpha/Beta hydrolase fold	3.74757e-05	I1RBZ6	337	1.348	Up	K	Dipeptidyl-peptidase 5 OS=Fusarium langsethiae OX=179993 GN=FLAG1_02951 PE=4 SV=1	FG01095.1	0.999493	3.23815e-05	103.83	K(0.001)DDK(0.999)ELYAAAEK	3	1.2331	2	1.208	0.896
Alpha/Beta hydrolase fold	3.74757e-05	I1RBZ6	125	1.62	Up	K	Dipeptidyl-peptidase 5 OS=Fusarium langsethiae OX=179993 GN=FLAG1_02951 PE=4 SV=1	FG01095.1	1	0.000367638	71.601	VLSEGK(1)IAFVCSSLTTPK	4	-2.0414	1	1.367	0.844
Alpha/Beta hydrolase fold	3.74757e-05	I1RBZ6	148	1.456	Up	K	Dipeptidyl-peptidase 5 OS=Fusarium langsethiae OX=179993 GN=FLAG1_02951 PE=4 SV=1	FG01095.1	1	0.0210501	43.794	GDMYWQATQPK(1)AYTSAK	3	-1.9225	1	1.277	0.877
Alpha/Beta hydrolase fold	3.74757e-05	I1RBZ6	117	1.348	Up	K	Dipeptidyl-peptidase 5 OS=Fusarium langsethiae OX=179993 GN=FLAG1_02951 PE=4 SV=1	FG01095.1	1	2.12471e-08	121.99	MVQYFAGAISNPK(1)TK	3	0.879	2	1.221	0.906
Alpha/Beta hydrolase fold	3.74757e-05	A0A098DE41	81	1.35	Up	K	Carboxymethylenebutenolidase OS=Gibberella zeae OX=5518 GN=FGRA07_08938 PE=4 SV=1	FG08780.1	1	0.000576829	89.266	YK(1)VFIPDWFK	2	-0.67936	2	1.268	0.939
Alpha/Beta hydrolase fold	3.74757e-05	A0A098DE41	28	1.681	Up	K	Carboxymethylenebutenolidase OS=Gibberella zeae OX=5518 GN=FGRA07_08938 PE=4 SV=1	FG08780.1	1	0.000319771	118.28	GYEAK(1)GTYK	3	-1.4163	2	1.484	0.883
Alpha/Beta hydrolase fold	3.74757e-05	A0A098DE41	253	1.311	Up	K	Carboxymethylenebutenolidase OS=Gibberella zeae OX=5518 GN=FGRA07_08938 PE=4 SV=1	FG08780.1	1	0.00185441	80.688	TVVEFFGK(1)NF	2	0.43947	2	0.986	0.752
Alpha/Beta hydrolase fold	3.74757e-05	A0A098DE41	133	1.446	Up	K	Carboxymethylenebutenolidase OS=Gibberella zeae OX=5518 GN=FGRA07_08938 PE=4 SV=1	FG08780.1	1	6.43205e-06	133.16	AVK(1)EQDSSIEK	2	-0.25879	1	1.239	0.857
Alpha/Beta hydrolase fold	3.74757e-05	A0A098DE41	48	1.33	Up	K	Carboxymethylenebutenolidase OS=Gibberella zeae OX=5518 GN=FGRA07_08938 PE=4 SV=1	FG08780.1	1	0.000161289	96.604	TYVTGPVDAK(1)K	2	-0.40938	2	1.307	0.983
Alpha/Beta hydrolase fold	3.74757e-05	I1RPG8	236	1.403	Up	K	Putative phospholipase OS=Gibberella zeae (strain PH-1 / ATCC MYA-4620 / FGSC 9075 / NRRL 31084) OX=229533 GN=FG05937.1 PE=3 SV=1	FG05937.1	1	0.0232422	50.034	GNK(1)LTNLNR	2	1.0262	1	1.268	0.904
Alpha/Beta hydrolase fold	3.74757e-05	I1R9B7	314	1.48	Up	K	Putative isoprenylcysteine alpha-carbonyl methylesterase icmel1 OS=Fusarium sporotrichioides OX=5514 GN=FSPOR_8933 PE=4 SV=1	FG00050.1	1	0.00889552	77.282	WLEK(1)YVPV	2	0.23769	1	1.313	0.887
Alpha/Beta hydrolase fold	3.74757e-05	I1RF58	845	1.667	Up	K	Non-reducing polyketide synthase PKS12 OS=Gibberella zeae (strain PH-1 / ATCC MYA-4620 / FGSC 9075 / NRRL 31084) OX=229533 GN=PKS12 PE=1 SV=1	PKS12	1	1.14619e-13	141.78	NLANLK(1)ELVEGQGDSEVDFLSK	4	-0.42504	2	0.767	0.46
Alpha/Beta hydrolase fold	3.74757e-05	I1R9P1	468	1.316	Up	K	Putative phospholipase OS=Gibberella zeae (strain PH-1 / ATCC MYA-4620 / FGSC 9075 / NRRL 31084) OX=229533 GN=FG00194.1 PE=3 SV=1	FG00194.1	1	0.00476915	85.807	K(1)ALGEYVK	2	0.54151	1	1.211	0.92
Alpha/Beta hydrolase fold	3.74757e-05	I1RRJ9	302	2.304	Up	K	Alpha beta hydrolase fold family OS=Fusarium sporotrichioides OX=5514 GN=FSPOR_727 PE=4 SV=1	FG06725.1	1	0.00293616	74.849	RGDLLAHLK(1)K	4	0.060835	1	1.753	0.761
Alpha/Beta hydrolase fold	3.74757e-05	I1RRJ9	211	1.458	Up	K	Alpha beta hydrolase fold family OS=Fusarium sporotrichioides OX=5514 GN=FSPOR_727 PE=4 SV=1	FG06725.1	1	0.0589731	49.097	TGNEK(1)LR	2	-0.3388	1	1.388	0.952
Alpha/Beta hydrolase fold	3.74757e-05	I1RPD9	265	3.164	Up	K	Lipase OS=Fusarium culmorum OX=5516 GN=FCULG_00001331 PE=4 SV=1	FG05906.1	1	0.000215584	76.526	IDYTINDVK(1)VCEGAANLR	3	0.42623	2	1.987	0.628
Alpha/Beta hydrolase fold	3.74757e-05	I1RPD9	227	1.471	Up	K	Lipase OS=Fusarium culmorum OX=5516 GN=FCULG_00001331 PE=4 SV=1	FG05906.1	1	0.00244581	77.813	VTNAK(1)DPVPR	2	-0.2754	1	1.334	0.907
Alpha/Beta hydrolase fold	3.74757e-05	I1RFN8	452	1.359	Up	K	Putative lipase ATG15 OS=Gibberella zeae (strain PH-1 / ATCC MYA-4620 / FGSC 9075 / NRRL 31084) OX=229533 GN=ATG15 PE=3 SV=1	ATG15	1	0.00950948	65.842	K(1)YDGVPECK	2	-0.20282	1	1.359	1
Acyl transferase/acyl hydrolase/lysophospholipase	0.304218	A0A0E0S5J3	101	1.375	Up	K	Lysophospholipase OS=Gibberella zeae (strain PH-1 / ATCC MYA-4620 / FGSC 9075 / NRRL 31084) OX=229533 GN=FG03875.1 PE=3 SV=1	FG03875.1	1	0.00109023	69.03	ISGFDAK(1)TWIEK	3	0.81566	2	1.101	0.801
Acyl transferase/acyl hydrolase/lysophospholipase	0.304218	I1RF58	845	1.667	Up	K	Non-reducing polyketide synthase PKS12 OS=Gibberella zeae (strain PH-1 / ATCC MYA-4620 / FGSC 9075 / NRRL 31084) OX=229533 GN=PKS12 PE=1 SV=1	PKS12	1	1.14619e-13	141.78	NLANLK(1)ELVEGQGDSEVDFLSK	4	-0.42504	2	0.767	0.46
Acyl transferase/acyl hydrolase/lysophospholipase	0.304218	I1RMW9	1966	1.402	Up	K	Fatty acid synthase subunit beta dehydratase OS=Gibberella zeae OX=5518 GN=FGRA07_01469 PE=3 SV=1	FG05322.1	1	4.10852e-09	124.46	IDIEEVKDNIEEVK(1)GHLR	4	-0.34392	1	1.141	0.814
Glycoside hydrolase, family 2/20, immunoglobulin-like beta-sandwich domain	0.0601561	I1RB97	236	1.47	Up	K	Beta-mannosidase B OS=Fusarium culmorum OX=5516 GN=FCULG_00003458 PE=4 SV=1	FG00807.1	1	5.18737e-06	95.954	FDVSLDGK(1)GVASETTQVK	3	-0.73274	1	1.313	0.893
Glycoside hydrolase, family 2/20, immunoglobulin-like beta-sandwich domain	0.0601561	I1RB97	762	1.644	Up	K	Beta-mannosidase B OS=Fusarium culmorum OX=5516 GN=FCULG_00003458 PE=4 SV=1	FG00807.1	1	2.66172e-06	94.487	TVVGAYLYQDGK(1)QIAR	3	0.47525	1	1.383	0.841
Glycoside hydrolase, family 2/20, immunoglobulin-like beta-sandwich domain	0.0601561	I1RF48	819	1.825	Up	K	Exo-beta-D-glucosaminidase OS=Fusarium culmorum OX=5516 GN=FCULG_00005111 PE=4 SV=1	FG02314.1	1	0.0233488	59.931	TAGK(1)WNIR	2	1.4012	1	1.427	0.782
Glycoside hydrolase, family 2/20, immunoglobulin-like beta-sandwich domain	0.0601561	I1RHL0	526	1.316	Up	K	Beta-galactosidase OS=Fusarium culmorum OX=5516 GN=FCULG_00005705 PE=4 SV=1	FG03269.1	1	0.0194972	61.593	YAK(1)EEGVK	2	2.3441	1	1.279	0.972
Glucose-methanol-choline oxidoreductase, C-terminal	0.0808153	I1RVW1	133	1.437	Up	K	L-sorbose 1-dehydrogenase OS=Fusarium culmorum OX=5516 GN=FCULG_00002097 PE=4 SV=1	FG08407.1	1	0.0231064	47.894	AEHFHTK(1)DWFK	4	0.32853	1	1.464	1.019
Glucose-methanol-choline oxidoreductase, C-terminal	0.0808153	I1S360	205	1.529	Up	K	Dehydrogenase patE OS=Fusarium culmorum OX=5516 GN=FCULG_00011202 PE=3 SV=1	FG11228.1	1	3.89276e-06	136.93	TATFTPPDNTK(1)R	2	-1.6599	2	1.349	0.882
Glucose-methanol-choline oxidoreductase, C-terminal	0.0808153	I1S360	274	1.441	Up	K	Dehydrogenase patE OS=Fusarium culmorum OX=5516 GN=FCULG_00011202 PE=3 SV=1	FG11228.1	1	1.27951e-06	92.147	SIDGFSSGSLLGYSYTTTAVRPK(1)TVTR	3	0.2757	1	1.372	0.952
Glucose-methanol-choline oxidoreductase, C-terminal	0.0808153	I1S360	294	1.398	Up	K	Dehydrogenase patE OS=Fusarium culmorum OX=5516 GN=FCULG_00011202 PE=3 SV=1	FG11228.1	1	0.000917506	123.75	DENLK(1)TLK	2	0.29057	2	1.332	0.953
Glucose-methanol-choline oxidoreductase, C-terminal	0.0808153	I1S360	591	1.634	Up	K	Dehydrogenase patE OS=Fusarium culmorum OX=5516 GN=FCULG_00011202 PE=3 SV=1	FG11228.1	0.986146	0.00135099	71.558	K(0.014)EDK(0.986)MAVLDSK	3	-0.29509	2	1.407	0.861
Glucose-methanol-choline oxidoreductase, C-terminal	0.0808153	I1S360	598	1.367	Up	K	Dehydrogenase patE OS=Fusarium culmorum OX=5516 GN=FCULG_00011202 PE=3 SV=1	FG11228.1	1	0.000194992	150.27	MAVLDSK(1)AR	2	1.4864	2	1.367	1
Glucose-methanol-choline oxidoreductase, C-terminal	0.0808153	I1S360	546	1.747	Up	K	Dehydrogenase patE OS=Fusarium culmorum OX=5516 GN=FCULG_00011202 PE=3 SV=1	FG11228.1	1	0.000192892	102.52	SGPLK(1)DTVLK	3	-0.006252	3	1.546	0.885
Glucose-methanol-choline oxidoreductase, C-terminal	0.0808153	I1S360	314	1.407	Up	K	Dehydrogenase patE OS=Fusarium culmorum OX=5516 GN=FCULG_00011202 PE=3 SV=1	FG11228.1	1	5.93974e-07	106.93	K(1)ATGVEVSSIGMDYTLK	3	-0.061555	2	1.258	0.894
Glucose-methanol-choline oxidoreductase, C-terminal	0.0808153	I1S360	485	1.343	Up	K	Dehydrogenase patE OS=Fusarium culmorum OX=5516 GN=FCULG_00011202 PE=3 SV=1	FG11228.1	1	3.73074e-10	163.41	K(1)YTSINGALVAPLSR	3	-0.31386	4	1.291	0.961
Glucose-methanol-choline oxidoreductase, C-terminal	0.0808153	I1RII9	553	1.308	Up	K	Pyranose dehydrogenase 3 OS=Fusarium culmorum OX=5516 GN=FCULG_00006103 PE=3 SV=1	FG03626.1	1	6.11795e-06	125.53	NDGGVVDAK(1)LK	2	0.65577	2	1.261	0.964
Glucose-methanol-choline oxidoreductase, C-terminal	0.0808153	I1RII9	161	1.423	Up	K	Pyranose dehydrogenase 3 OS=Fusarium culmorum OX=5516 GN=FCULG_00006103 PE=3 SV=1	FG03626.1	1	4.57056e-05	84.03	NTATYGSK(1)GVGDSGPVQAVVNR	3	0.23064	1	1.235	0.868
Glucose-methanol-choline oxidoreductase, C-terminal	0.0808153	I1RII9	103	1.731	Up	K	Pyranose dehydrogenase 3 OS=Fusarium culmorum OX=5516 GN=FCULG_00006103 PE=3 SV=1	FG03626.1	1	8.48681e-10	128.1	GK(1)VLGGSSALNLMTYDR	3	0.47464	2	1.447	0.836
Glucose-methanol-choline oxidoreductase, C-terminal	0.0808153	I1RII9	272	1.412	Up	K	Pyranose dehydrogenase 3 OS=Fusarium culmorum OX=5516 GN=FCULG_00006103 PE=3 SV=1	FG03626.1	1	4.52365e-10	132.25	AIATGVTLADGTIIK(1)ASR	3	2.2822	1	1.254	0.888
Glucose-methanol-choline oxidoreductase, C-terminal	0.0808153	I1RII9	395	1.409	Up	K	Pyranose dehydrogenase 3 OS=Fusarium culmorum OX=5516 GN=FCULG_00006103 PE=3 SV=1	FG03626.1	1	0.00280032	81.525	EAVAK(1)DGSK	2	-0.43529	1	1.292	0.917
Glucose-methanol-choline oxidoreductase, C-terminal	0.0808153	I1RII9	494	1.322	Up	K	Pyranose dehydrogenase 3 OS=Fusarium culmorum OX=5516 GN=FCULG_00006103 PE=3 SV=1	FG03626.1	1	0.00695074	68.847	K(1)IANTEPMR	2	-0.12828	2	1.247	0.943
Glucose-methanol-choline oxidoreductase, C-terminal	0.0808153	I1RII9	253	1.784	Up	K	Pyranose dehydrogenase 3 OS=Fusarium culmorum OX=5516 GN=FCULG_00006103 PE=3 SV=1	FG03626.1	1	0.00521752	64.654	INLSAPK(1)GK	3	1.128	1	1.552	0.87
Glucose-methanol-choline oxidoreductase, C-terminal	0.0808153	I1RII9	146	1.426	Up	K	Pyranose dehydrogenase 3 OS=Fusarium culmorum OX=5516 GN=FCULG_00006103 PE=3 SV=1	FG03626.1	1	0.0180936	48.115	AMMK(1)SETFTGK	3	-1.6295	1	1.202	0.843
Glucose-methanol-choline oxidoreductase, C-terminal	0.0808153	I1S6B9	567	1.431	Up	K	Pyranose dehydrogenase 3 OS=Fusarium culmorum OX=5516 GN=FCULG_00006222 PE=3 SV=1	FG03740.1	1	6.40761e-06	132.56	SEGGVVDQK(1)LR	2	-0.10402	1	1.218	0.851
Glucose-methanol-choline oxidoreductase, C-terminal	0.0808153	I1S6B9	120	1.931	Up	K	Pyranose dehydrogenase 3 OS=Fusarium culmorum OX=5516 GN=FCULG_00006222 PE=3 SV=1	FG03740.1	1	0.00435357	68.536	VVGGSTK(1)LNR	2	-1.026	1	1.541	0.798
Glucose-methanol-choline oxidoreductase, C-terminal	0.0808153	I1S6B9	30	1.475	Up	K	Pyranose dehydrogenase 3 OS=Fusarium culmorum OX=5516 GN=FCULG_00006222 PE=3 SV=1	FG03740.1	1	0.0141751	77.072	AEEPK(1)LR	2	0.41258	1	1.378	0.934
Glucose-methanol-choline oxidoreductase, C-terminal	0.0808153	I1S6B9	429	1.579	Up	K	Pyranose dehydrogenase 3 OS=Fusarium culmorum OX=5516 GN=FCULG_00006222 PE=3 SV=1	FG03740.1	1	3.12421e-08	116.19	FLPSGTPSEVSK(1)GYK	3	-2.3215	1	1.334	0.845
Glucose-methanol-choline oxidoreductase, C-terminal	0.0808153	I1S6B9	504	3.077	Up	K	Pyranose dehydrogenase 3 OS=Fusarium culmorum OX=5516 GN=FCULG_00006222 PE=3 SV=1	FG03740.1	1	4.38344e-07	107.5	NPLDVALLVEGVK(1)FAR	3	-2.0895	2	1.791	0.582
AMP-binding enzyme C-terminal domain	0.153814	I1RA13	444	1.748	Up	K	Acetyl-coenzyme A synthetase OS=Gibberella zeae (strain PH-1 / ATCC MYA-4620 / FGSC 9075 / NRRL 31084) OX=229533 GN=FG00330.1 PE=3 SV=1	FG00330.1	1	0.00482457	84.699	GK(1)FAHLR	3	-0.29551	1	1.243	0.711
AMP-binding enzyme C-terminal domain	0.153814	I1S0X1	204	1.416	Up	K	Putative peroxisomal-coenzyme A synthetase OS=Fusarium culmorum OX=5516 GN=FCULG_00009328 PE=4 SV=1	FG10362.1	1	0.0213773	54.772	NTYELTPK(1)DR	2	0.070562	1	1.164	0.822
Starter unit:ACP transacylase	0.153814	I1RF58	845	1.667	Up	K	Non-reducing polyketide synthase PKS12 OS=Gibberella zeae (strain PH-1 / ATCC MYA-4620 / FGSC 9075 / NRRL 31084) OX=229533 GN=PKS12 PE=1 SV=1	PKS12	1	1.14619e-13	141.78	NLANLK(1)ELVEGQGDSEVDFLSK	4	-0.42504	2	0.767	0.46
Starter unit:ACP transacylase	0.153814	I1RMW9	1966	1.402	Up	K	Fatty acid synthase subunit beta dehydratase OS=Gibberella zeae OX=5518 GN=FGRA07_01469 PE=3 SV=1	FG05322.1	1	4.10852e-09	124.46	IDIEEVKDNIEEVK(1)GHLR	4	-0.34392	1	1.141	0.814
Creatinase/Aminopeptidase P, N-terminal	0.0601561	A0A098DQM6	99	1.332	Up	K	Putative Xaa-Pro aminopeptidase OS=Fusarium culmorum OX=5516 GN=FCULG_00008910 PE=3 SV=1	FG06496.1	1	2.61807e-15	162.37	K(1)DVPDANGIIYLESQLTR	3	0.73531	2	1.26	0.946
Creatinase/Aminopeptidase P, N-terminal	0.0601561	A0A098DQM6	295	1.391	Up	K	Putative Xaa-Pro aminopeptidase OS=Fusarium culmorum OX=5516 GN=FCULG_00008910 PE=3 SV=1	FG06496.1	1	3.851e-06	111.72	K(1)MSYDPIAAAGR	2	-0.15678	2	1.303	0.937
Creatinase/Aminopeptidase P, N-terminal	0.0601561	A0A098DQM6	364	1.322	Up	K	Putative Xaa-Pro aminopeptidase OS=Fusarium culmorum OX=5516 GN=FCULG_00008910 PE=3 SV=1	FG06496.1	1	1.52743e-05	107.79	HIYETVLK(1)MQK	4	-0.54056	3	1.22	0.923
Creatinase/Aminopeptidase P, N-terminal	0.0601561	A0A098D8R7	149	1.677	Up	K	Putative Xaa-Pro aminopeptidase OS=Fusarium culmorum OX=5516 GN=FCULG_00011396 PE=3 SV=1	FG02530.1	1	0.0130306	74.424	K(1)YDVDDVR	2	-0.61605	2	1.449	0.864
Creatinase/Aminopeptidase P, N-terminal	0.0601561	A0A098D8R7	163	1.554	Up	K	Putative Xaa-Pro aminopeptidase OS=Fusarium culmorum OX=5516 GN=FCULG_00011396 PE=3 SV=1	FG02530.1	1	1.37174e-06	105.53	YTAQLQK(1)FLHSQLRPER	4	-0.27498	1	1.38	0.888
Creatinase/Aminopeptidase P, N-terminal	0.0601561	A0A098D8R7	185	2.292	Up	K	Putative Xaa-Pro aminopeptidase OS=Fusarium culmorum OX=5516 GN=FCULG_00011396 PE=3 SV=1	FG02530.1	1	0.000195495	75.877	TLYVIHTDQAPK(1)LHDRPR	5	-0.039506	1	1.85	0.807
Creatinase/Aminopeptidase P, N-terminal	0.0601561	A0A098D8R7	58	1.345	Up	K	Putative Xaa-Pro aminopeptidase OS=Fusarium culmorum OX=5516 GN=FCULG_00011396 PE=3 SV=1	FG02530.1	1	0.00238685	86.095	YPAK(1)LHAR	3	-0.59214	1	1.38	1.026
Creatinase/Aminopeptidase P, N-terminal	0.0601561	A0A098D8Z6	577	1.302	Up	K	Xaa-pro aminopeptidase OS=Fusarium langsethiae OX=179993 GN=FLAG1_05250 PE=3 SV=1	FG02603.1	1	0.00119433	72.29	IENMVLVK(1)EVK	3	-0.73256	1	1.164	0.894
Creatinase/Aminopeptidase P, N-terminal	0.0601561	A0A098D8Z6	442	1.321	Up	K	Xaa-pro aminopeptidase OS=Fusarium langsethiae OX=179993 GN=FLAG1_05250 PE=3 SV=1	FG02603.1	1	2.92625e-09	128.01	GNCATIDPK(1)AIYLCDSGAQYR	3	-0.40181	1	1.264	0.957
Creatinase/Aminopeptidase P, N-terminal	0.0601561	A0A098D8Z6	313	1.344	Up	K	Xaa-pro aminopeptidase OS=Fusarium langsethiae OX=179993 GN=FLAG1_05250 PE=3 SV=1	FG02603.1	1	0.0135957	77.732	TDDK(1)APK	2	0.14073	3	1.324	0.985
Ribosomal protein S5 domain 2-type fold	0.0883204	I1RD22	165	1.357	Up	K	40S ribosomal protein S2 OS=Gibberella zeae OX=5518 GN=FGRA07_04340 PE=3 SV=1	FG01509.1	1	6.07062e-06	124.38	ESGK(1)CGSVTVR	2	-0.082899	1	1.216	0.896
Ribosomal protein S5 domain 2-type fold	0.0883204	I1RPW1	214	1.346	Up	K	Imidazoleglycerol-phosphate dehydratase OS=Gibberella zeae (strain PH-1 / ATCC MYA-4620 / FGSC 9075 / NRRL 31084) OX=229533 GN=FG06093.1 PE=3 SV=1	FG06093.1	1	0.0133602	56.569	IPGK(1)EGEVPSTK	2	-0.09832	2	1.308	0.972
Ribosomal protein S5 domain 2-type fold	0.0883204	I1RPW1	198	1.621	Up	K	Imidazoleglycerol-phosphate dehydratase OS=Gibberella zeae (strain PH-1 / ATCC MYA-4620 / FGSC 9075 / NRRL 31084) OX=229533 GN=FG06093.1 PE=3 SV=1	FG06093.1	1	0.000284593	80.312	AESAFK(1)ALAIAVK	3	0.088506	1	1.256	0.775
Ribosomal protein S5 domain 2-type fold	0.0883204	I1RYW3	294	2.165	Up	K	Elongation factor 2 OS=Gibberella zeae OX=5518 GN=FGRA07_07270 PE=4 SV=1	FG09574.1	1	8.61753e-05	152.47	K(1)EEITTLLEK	2	-0.22391	3	1.483	0.685
Ribosomal protein S5 domain 2-type fold	0.0883204	I1RYW3	261	1.361	Up	K	Elongation factor 2 OS=Gibberella zeae OX=5518 GN=FGRA07_07270 PE=4 SV=1	FG09574.1	1	0.000708482	92.19	WTK(1)NGTYEGK	2	0.10213	2	1.218	0.895
Ribosomal protein S5 domain 2-type fold	0.0883204	I1RYW3	239	1.321	Up	K	Elongation factor 2 OS=Gibberella zeae OX=5518 GN=FGRA07_07270 PE=4 SV=1	FG09574.1	1	0.00217448	96.143	FGVDK(1)NK	3	0.52821	5	1.267	0.959
Ribosomal protein S5 domain 2-type fold	0.0883204	I1RYW3	307	1.519	Up	K	Elongation factor 2 OS=Gibberella zeae OX=5518 GN=FGRA07_07270 PE=4 SV=1	FG09574.1	1	0.00103008	74.537	LNLK(1)LNAEDREK	3	0.41511	1	1.268	0.835
Ribosomal protein S5 domain 2-type fold	0.0883204	I1RYW3	255	1.463	Up	K	Elongation factor 2 OS=Gibberella zeae OX=5518 GN=FGRA07_07270 PE=4 SV=1	FG09574.1	1	6.72329e-10	190.27	LWGDNYFNPK(1)TK	2	0.49929	2	1.403	0.959
Ribosomal protein S5 domain 2-type fold	0.0883204	I1RYW3	268	1.342	Up	K	Elongation factor 2 OS=Gibberella zeae OX=5518 GN=FGRA07_07270 PE=4 SV=1	FG09574.1	1	7.08903e-06	131.32	NGTYEGK(1)QLER	3	-0.10454	4	1.197	0.892
Ribosomal protein S5 domain 2-type fold	0.0883204	I1S130	176	1.395	Up	K	Diphosphomevalonate decarboxylase OS=Gibberella zeae (strain PH-1 / ATCC MYA-4620 / FGSC 9075 / NRRL 31084) OX=229533 GN=FG10424.1 PE=3 SV=1	FG10424.1	1	0.000189033	90.412	MGEK(1)EDGSDSK	2	0.96585	3	1.297	0.93
Ribosomal protein S5 domain 2-type fold	0.0883204	I1REC7	391	1.301	Up	K	Heat shock protein 90 OS=Gibberella zeae OX=5518 GN=FGRA07_00298 PE=3 SV=1	FG02014.1	1	2.02321e-17	187.86	K(1)SLELFQEIAEDKEQFDK	4	0.33204	2	1.391	1.069
Ribosomal protein S5 domain 2-type fold	0.0883204	I1REC7	69	1.378	Up	K	Heat shock protein 90 OS=Gibberella zeae OX=5518 GN=FGRA07_00298 PE=3 SV=1	FG02014.1	1	0.00177956	76.282	IDIIPDK(1)ANK	3	0.64156	1	1.101	0.799
Ribosomal protein S5 domain 2-type fold	0.0883204	I1REC7	620	1.392	Up	K	Heat shock protein 90 OS=Gibberella zeae OX=5518 GN=FGRA07_00298 PE=3 SV=1	FG02014.1	1	2.33826e-05	166.11	K(1)VENDGENDR	2	-0.1743	1	1.108	0.796
Carbohydrate-binding-like fold	0.153814	V6RUY9	104	1.596	Up	K	Glucoamylase OS=Gibberella zeae (strain PH-1 / ATCC MYA-4620 / FGSC 9075 / NRRL 31084) OX=229533 GN=FG11326.1 PE=3 SV=1	FG11326.1	1	0.0015005	71.153	K(1)IDEYVSAQAK	3	1.4676	1	1.296	0.812
Carbohydrate-binding-like fold	0.153814	V6RUY9	99	1.465	Up	K	Glucoamylase OS=Gibberella zeae (strain PH-1 / ATCC MYA-4620 / FGSC 9075 / NRRL 31084) OX=229533 GN=FG11326.1 PE=3 SV=1	FG11326.1	1	1.31457e-05	164.97	FIHGDK(1)SLQR	3	0.084784	1	1.248	0.852
Carbohydrate-binding-like fold	0.153814	V6RUY9	549	1.372	Up	K	Glucoamylase OS=Gibberella zeae (strain PH-1 / ATCC MYA-4620 / FGSC 9075 / NRRL 31084) OX=229533 GN=FG11326.1 PE=3 SV=1	FG11326.1	1	8.19588e-11	161.91	K(1)TSSGEVTWLSDPNNR	3	0.38615	2	1.216	0.886
Carbohydrate-binding-like fold	0.153814	V6RUY9	393	1.478	Up	K	Glucoamylase OS=Gibberella zeae (strain PH-1 / ATCC MYA-4620 / FGSC 9075 / NRRL 31084) OX=229533 GN=FG11326.1 PE=3 SV=1	FG11326.1	1	0.00364853	92.538	GTYSK(1)NSK	2	-0.86023	2	1.27	0.859
Carbohydrate-binding-like fold	0.153814	V6RUY9	36	1.393	Up	K	Glucoamylase OS=Gibberella zeae (strain PH-1 / ATCC MYA-4620 / FGSC 9075 / NRRL 31084) OX=229533 GN=FG11326.1 PE=3 SV=1	FG11326.1	1	1.47203e-05	109	FIDK(1)QADVSIK	2	0.77816	2	1.173	0.842
Carbohydrate-binding-like fold	0.153814	V6RUY9	230	1.309	Up	K	Glucoamylase OS=Gibberella zeae (strain PH-1 / ATCC MYA-4620 / FGSC 9075 / NRRL 31084) OX=229533 GN=FG11326.1 PE=3 SV=1	FG11326.1	1	4.96432e-06	144.1	TLVEGAALAK(1)K	2	-0.039635	2	1.14	0.871
Carbohydrate-binding-like fold	0.153814	V6RUY9	388	1.368	Up	K	Glucoamylase OS=Gibberella zeae (strain PH-1 / ATCC MYA-4620 / FGSC 9075 / NRRL 31084) OX=229533 GN=FG11326.1 PE=3 SV=1	FG11326.1	1	0.00776476	79.201	ISK(1)GTYSK	2	0.2022	1	1.155	0.844
Carbohydrate-binding-like fold	0.153814	V6RUY9	187	1.545	Up	K	Glucoamylase OS=Gibberella zeae (strain PH-1 / ATCC MYA-4620 / FGSC 9075 / NRRL 31084) OX=229533 GN=FG11326.1 PE=3 SV=1	FG11326.1	1	3.47948e-08	122.64	VWPVIEK(1)DLAYTTK	3	-1.4971	1	1.256	0.813
Carbohydrate-binding-like fold	0.153814	V6RUY9	54	1.454	Up	K	Glucoamylase OS=Gibberella zeae (strain PH-1 / ATCC MYA-4620 / FGSC 9075 / NRRL 31084) OX=229533 GN=FG11326.1 PE=3 SV=1	FG11326.1	1	6.89673e-06	108.9	GVLANIGADGK(1)R	3	0.092962	1	1.179	0.811
Carbohydrate-binding-like fold	0.153814	A0A1C3YK33	123	4.058	Up	K	Glucoamylase OS=Gibberella zeae (strain PH-1 / ATCC MYA-4620 / FGSC 9075 / NRRL 31084) OX=229533 GN=FGRAMPH1_01T19927 PE=3 SV=1	FGRAMPH1_01T19927	1	0.000736165	75.088	DAALVFK(1)YVIDR	3	-0.075626	1	2.845	0.701
Carbohydrate-binding-like fold	0.153814	A0A1C3YK33	635	1.545	Up	K	Glucoamylase OS=Gibberella zeae (strain PH-1 / ATCC MYA-4620 / FGSC 9075 / NRRL 31084) OX=229533 GN=FGRAMPH1_01T19927 PE=3 SV=1	FGRAMPH1_01T19927	1	0.00341028	81.625	K(1)DGSVTWEK	2	2.4022	1	1.315	0.851
4Fe-4S ferredoxin-type, iron-sulphur binding domain	0.153814	A0A1C3YLB4	193	1.719	Up	K	NADH-ubiquinone oxidoreductase 23 kDa subunit, mitochondrial OS=Gibberella zeae OX=5518 GN=FGRA07_10784 PE=3 SV=1	FGRAMPH1_01T25859	1	0.00920297	59.908	EELLYNK(1)EK	3	-0.65625	1	1.085	0.631
4Fe-4S ferredoxin-type, iron-sulphur binding domain	0.153814	I1RNM7	60	1.498	Up	K	Succinate dehydrogenase [ubiquinone] iron-sulfur subunit, mitochondrial OS=Gibberella zeae (strain PH-1 / ATCC MYA-4620 / FGSC 9075 / NRRL 31084) OX=229533 GN=FG05610.1 PE=3 SV=1	FG05610.1	1	6.275e-06	129.34	WNPDTPSEK(1)PR	2	-0.17946	1	1.237	0.826
4Fe-4S ferredoxin-type, iron-sulphur binding domain	0.153814	I1RNM7	235	1.315	Up	K	Succinate dehydrogenase [ubiquinone] iron-sulfur subunit, mitochondrial OS=Gibberella zeae (strain PH-1 / ATCC MYA-4620 / FGSC 9075 / NRRL 31084) OX=229533 GN=FG05610.1 PE=3 SV=1	FG05610.1	1	0.000359692	87.719	K(1)QNLENSMSLYR	2	0.15457	2	1.295	0.985
4Fe-4S ferredoxin-type, iron-sulphur binding domain	0.153814	I1RNM7	153	1.37	Up	K	Succinate dehydrogenase [ubiquinone] iron-sulfur subunit, mitochondrial OS=Gibberella zeae (strain PH-1 / ATCC MYA-4620 / FGSC 9075 / NRRL 31084) OX=229533 GN=FG05610.1 PE=3 SV=1	FG05610.1	1	4.48038e-10	155.08	DLVPDLTHFYK(1)QYK	3	0.70704	1	1.343	0.98
Peptidase S9, prolyl oligopeptidase, catalytic domain	0.0601561	I1RBZ6	239	1.54	Up	K	Dipeptidyl-peptidase 5 OS=Fusarium langsethiae OX=179993 GN=FLAG1_02951 PE=4 SV=1	FG01095.1	1	2.8669e-06	139.19	NTK(1)TDLYYVPIK	2	-0.52218	2	1.326	0.861
Peptidase S9, prolyl oligopeptidase, catalytic domain	0.0601561	I1RBZ6	607	1.414	Up	K	Dipeptidyl-peptidase 5 OS=Fusarium langsethiae OX=179993 GN=FLAG1_02951 PE=4 SV=1	FG01095.1	1	0.000181948	107.03	AGYEK(1)WDPSR	2	-0.26655	2	1.256	0.888
Peptidase S9, prolyl oligopeptidase, catalytic domain	0.0601561	I1RBZ6	279	1.482	Up	K	Dipeptidyl-peptidase 5 OS=Fusarium langsethiae OX=179993 GN=FLAG1_02951 PE=4 SV=1	FG01095.1	1	2.21544e-09	141.85	GYSSAPTFSNDGK(1)K	2	-1.0832	4	1.286	0.868
Peptidase S9, prolyl oligopeptidase, catalytic domain	0.0601561	I1RBZ6	407	1.42	Up	K	Dipeptidyl-peptidase 5 OS=Fusarium langsethiae OX=179993 GN=FLAG1_02951 PE=4 SV=1	FG01095.1	1	3.57167e-06	96.143	VENSSYGILNPESK(1)SVK	3	0.23685	2	1.248	0.879
Peptidase S9, prolyl oligopeptidase, catalytic domain	0.0601561	I1RBZ6	119	1.678	Up	K	Dipeptidyl-peptidase 5 OS=Fusarium langsethiae OX=179993 GN=FLAG1_02951 PE=4 SV=1	FG01095.1	1	0.00303993	91.549	TK(1)VLSEGK	2	-1.0342	1	1.468	0.875
Peptidase S9, prolyl oligopeptidase, catalytic domain	0.0601561	I1RBZ6	337	1.348	Up	K	Dipeptidyl-peptidase 5 OS=Fusarium langsethiae OX=179993 GN=FLAG1_02951 PE=4 SV=1	FG01095.1	0.999493	3.23815e-05	103.83	K(0.001)DDK(0.999)ELYAAAEK	3	1.2331	2	1.208	0.896
Peptidase S9, prolyl oligopeptidase, catalytic domain	0.0601561	I1RBZ6	125	1.62	Up	K	Dipeptidyl-peptidase 5 OS=Fusarium langsethiae OX=179993 GN=FLAG1_02951 PE=4 SV=1	FG01095.1	1	0.000367638	71.601	VLSEGK(1)IAFVCSSLTTPK	4	-2.0414	1	1.367	0.844
Peptidase S9, prolyl oligopeptidase, catalytic domain	0.0601561	I1RBZ6	148	1.456	Up	K	Dipeptidyl-peptidase 5 OS=Fusarium langsethiae OX=179993 GN=FLAG1_02951 PE=4 SV=1	FG01095.1	1	0.0210501	43.794	GDMYWQATQPK(1)AYTSAK	3	-1.9225	1	1.277	0.877
Peptidase S9, prolyl oligopeptidase, catalytic domain	0.0601561	I1RBZ6	117	1.348	Up	K	Dipeptidyl-peptidase 5 OS=Fusarium langsethiae OX=179993 GN=FLAG1_02951 PE=4 SV=1	FG01095.1	1	2.12471e-08	121.99	MVQYFAGAISNPK(1)TK	3	0.879	2	1.221	0.906
Peptidase S9, prolyl oligopeptidase, catalytic domain	0.0601561	I1RNN7	337	1.348	Up	K	Putative dipeptidyl-aminopeptidase B OS=Fusarium culmorum OX=5516 GN=FCULG_00001016 PE=3 SV=1	FG05621.1	1	6.70415e-09	122.08	SATWWSEDGK(1)YLSFLR	3	-2.4494	1	1.401	1.039
Peptidase S9, prolyl oligopeptidase, catalytic domain	0.0601561	I1S2I7	25	1.894	Up	K	Putative dipeptidyl peptidase 4 OS=Fusarium culmorum OX=5516 GN=FCULG_00010952 PE=3 SV=1	FG10982.1	1	0.000622637	81.09	K(1)PHQPTGEGDR	3	-0.53812	2	1.64	0.866
Peptidase S9, prolyl oligopeptidase, catalytic domain	0.0601561	I1S2I7	108	1.601	Up	K	Putative dipeptidyl peptidase 4 OS=Fusarium culmorum OX=5516 GN=FCULG_00010952 PE=3 SV=1	FG10982.1	1	0.000245282	82.069	DLHEYWISGDAK(1)K	3	-1.2238	2	1.266	0.791
Peptidase S9, prolyl oligopeptidase, catalytic domain	0.0601561	I1S2I7	746	1.325	Up	K	Putative dipeptidyl peptidase 4 OS=Fusarium culmorum OX=5516 GN=FCULG_00010952 PE=3 SV=1	FG10982.1	1	0.0128941	81.296	LYDEVK(1)R	2	-0.17314	1	1.238	0.934
PA domain	0.0445712	I1RR36	33	1.327	Up	K	Peptide hydrolase OS=Gibberella zeae (strain PH-1 / ATCC MYA-4620 / FGSC 9075 / NRRL 31084) OX=229533 GN=FG06545.1 PE=3 SV=1	FG06545.1	1	5.61145e-14	210.91	LTASQVEGDIK(1)K	4	-0.24048	9	1.212	0.913
PA domain	0.0445712	I1RR36	49	1.333	Up	K	Peptide hydrolase OS=Gibberella zeae (strain PH-1 / ATCC MYA-4620 / FGSC 9075 / NRRL 31084) OX=229533 GN=FG06545.1 PE=3 SV=1	FG06545.1	1	6.82532e-06	111.52	TLVDLNNIGK(1)K	2	-0.64418	4	1.164	0.873
PA domain	0.0445712	I1RR36	71	1.387	Up	K	Peptide hydrolase OS=Gibberella zeae (strain PH-1 / ATCC MYA-4620 / FGSC 9075 / NRRL 31084) OX=229533 GN=FG06545.1 PE=3 SV=1	FG06545.1	1	6.06e-06	131.06	ASVDYIYK(1)ELK	2	0.58233	3	1.237	0.892
PA domain	0.0445712	I1RR36	443	1.674	Up	K	Peptide hydrolase OS=Gibberella zeae (strain PH-1 / ATCC MYA-4620 / FGSC 9075 / NRRL 31084) OX=229533 GN=FG06545.1 PE=3 SV=1	FG06545.1	1	2.72266e-08	118.52	AAAQFALSLK(1)GVPAR	3	0.086436	1	1.438	0.859
PA domain	0.0445712	I1RR36	78	1.703	Up	K	Peptide hydrolase OS=Gibberella zeae (strain PH-1 / ATCC MYA-4620 / FGSC 9075 / NRRL 31084) OX=229533 GN=FG06545.1 PE=3 SV=1	FG06545.1	1	5.88207e-05	84.249	K(1)YLDTHIQPFNYTFEQTR	3	-1.141	1	1.383	0.812
PA domain	0.0445712	I1RR36	167	1.34	Up	K	Peptide hydrolase OS=Gibberella zeae (strain PH-1 / ATCC MYA-4620 / FGSC 9075 / NRRL 31084) OX=229533 GN=FG06545.1 PE=3 SV=1	FG06545.1	1	0.000662005	88.596	RGSCAISDK(1)LK	3	1.7494	3	1.257	0.938
PA domain	0.0445712	I1RR22	233	1.836	Up	K	Peptide hydrolase OS=Gibberella zeae (strain PH-1 / ATCC MYA-4620 / FGSC 9075 / NRRL 31084) OX=229533 GN=FG06527.1 PE=3 SV=1	FG06527.1	1	7.77032e-15	139.47	GDVHGTLGTPSPDHIATFGLGGDEGK(1)AVVK	4	-1.5003	1	1.465	0.798
PA domain	0.0445712	I1RR22	63	1.379	Up	K	Peptide hydrolase OS=Gibberella zeae (strain PH-1 / ATCC MYA-4620 / FGSC 9075 / NRRL 31084) OX=229533 GN=FG06527.1 PE=3 SV=1	FG06527.1	1	0.000513881	103.91	AK(1)DLYEIAK	2	-0.26334	3	1.28	0.928
PA domain	0.0445712	I1RR22	70	1.459	Up	K	Peptide hydrolase OS=Gibberella zeae (strain PH-1 / ATCC MYA-4620 / FGSC 9075 / NRRL 31084) OX=229533 GN=FG06527.1 PE=3 SV=1	FG06527.1	1	1.0667e-05	93.729	DLYEIAK(1)NGEEEYGHPTR	3	-0.72846	2	1.281	0.878
PA domain	0.0445712	I1RR22	51	1.704	Up	K	Peptide hydrolase OS=Gibberella zeae (strain PH-1 / ATCC MYA-4620 / FGSC 9075 / NRRL 31084) OX=229533 GN=FG06527.1 PE=3 SV=1	FG06527.1	0.998956	4.71636e-05	85.469	ELQK(0.999)SIK(0.001)PENLEAR	3	-0.27315	1	1.525	0.895
PA domain	0.0445712	I1RH70	635	2.034	Up	K	Putative glutamate carboxypeptidase OS=Fusarium culmorum OX=5516 GN=FCULG_00005530 PE=4 SV=1	FG03114.1	1	0.00522564	76.927	ESDDEDLK(1)K	2	0.46153	1	1.558	0.766
PA domain	0.0445712	I1RH70	641	1.463	Up	K	Putative glutamate carboxypeptidase OS=Fusarium culmorum OX=5516 GN=FCULG_00005530 PE=4 SV=1	FG03114.1	1	0.000100531	163.84	VVNHK(1)YR	3	2.4691	4	1.286	0.879
PA domain	0.0445712	I1RH70	620	1.688	Up	K	Putative glutamate carboxypeptidase OS=Fusarium culmorum OX=5516 GN=FCULG_00005530 PE=4 SV=1	FG03114.1	1	0.000751548	81.709	AADEVK(1)ALEER	2	0.31438	1	1.335	0.791
PA domain	0.0445712	I1RH70	614	1.703	Up	K	Putative glutamate carboxypeptidase OS=Fusarium culmorum OX=5516 GN=FCULG_00005530 PE=4 SV=1	FG03114.1	1	0.0376787	60.91	K(1)AADEVK	2	-1.4737	1	1.468	0.862
PA domain	0.0445712	I1RLW6	35	1.339	Up	K	Peptide hydrolase OS=Gibberella zeae (strain PH-1 / ATCC MYA-4620 / FGSC 9075 / NRRL 31084) OX=229533 GN=FG04936.1 PE=3 SV=1	FG04936.1	1	3.48074e-07	145.01	DITLK(1)GLMAGAQK	3	0.48592	9	1.213	0.906
PA domain	0.0445712	I1RLW6	431	1.321	Up	K	Peptide hydrolase OS=Gibberella zeae (strain PH-1 / ATCC MYA-4620 / FGSC 9075 / NRRL 31084) OX=229533 GN=FG04936.1 PE=3 SV=1	FG04936.1	1	7.56895e-21	176.1	AGDTIDNLNK(1)EAFLVNTQAIANSVAK	5	2.0467	3	1.225	0.927
PA domain	0.0445712	I1RLW6	216	1.303	Up	K	Peptide hydrolase OS=Gibberella zeae (strain PH-1 / ATCC MYA-4620 / FGSC 9075 / NRRL 31084) OX=229533 GN=FG04936.1 PE=3 SV=1	FG04936.1	1	2.08658e-06	127.32	VDLK(1)VDATVENR	3	-2.5381	8	1.233	0.946
PA domain	0.0445712	I1RLW6	43	1.496	Up	K	Peptide hydrolase OS=Gibberella zeae (strain PH-1 / ATCC MYA-4620 / FGSC 9075 / NRRL 31084) OX=229533 GN=FG04936.1 PE=3 SV=1	FG04936.1	1	1.30181e-35	257.2	GLMAGAQK(1)LQDIAEANDDTR	3	0.10354	15	1.27	0.849
PA domain	0.0445712	I1RLW6	20	1.371	Up	K	Peptide hydrolase OS=Gibberella zeae (strain PH-1 / ATCC MYA-4620 / FGSC 9075 / NRRL 31084) OX=229533 GN=FG04936.1 PE=3 SV=1	FG04936.1	1	0.000783927	109.11	K(1)PLVNELK	3	-0.38629	6	1.222	0.891
PA domain	0.0445712	A0A1C3YHX2	231	1.386	Up	K	Putative glutamate carboxypeptidase OS=Fusarium culmorum OX=5516 GN=FCULG_00003598 PE=4 SV=1	FGRAMPH1_01T02333	1	0.0104688	81.297	GK(1)IAIAR	2	-0.1055	1	1.166	0.841
PA domain	0.0445712	A0A1C3YHX2	350	1.381	Up	K	Putative glutamate carboxypeptidase OS=Fusarium culmorum OX=5516 GN=FCULG_00003598 PE=4 SV=1	FGRAMPH1_01T02333	1	0.000623731	71.558	ALNGHGPK(1)SSDFNK	3	3.0174	1	1.411	1.022
PA domain	0.0445712	A0A1C3YMP0	40	1.639	Up	K	Peptide hydrolase OS=Gibberella zeae (strain PH-1 / ATCC MYA-4620 / FGSC 9075 / NRRL 31084) OX=229533 GN=FGRAMPH1_01T11883 PE=3 SV=1	FGRAMPH1_01T11883	1	0.000109	92.538	GLMK(1)NLETLNK	3	0.40338	1	1.349	0.823
PA domain	0.0445712	A0A1C3YMP0	72	1.476	Up	K	Peptide hydrolase OS=Gibberella zeae (strain PH-1 / ATCC MYA-4620 / FGSC 9075 / NRRL 31084) OX=229533 GN=FGRAMPH1_01T11883 PE=3 SV=1	FGRAMPH1_01T11883	1	1.08815e-08	114.52	AFGLPGYAASVDFIYK(1)EISK	3	0.019242	1	1.175	0.796
PA domain	0.0445712	A0A1C3YMP0	47	1.442	Up	K	Peptide hydrolase OS=Gibberella zeae (strain PH-1 / ATCC MYA-4620 / FGSC 9075 / NRRL 31084) OX=229533 GN=FGRAMPH1_01T11883 PE=3 SV=1	FGRAMPH1_01T11883	1	5.25075e-18	222.42	NLETLNK(1)IAYANGGNR	3	-3.1245	3	1.211	0.84
Hexokinase, C-terminal	0.153814	A0A1C3YM97	363	1.619	Up	K	Phosphotransferase (Fragment) OS=Fusarium sp. FIESC_12 OX=1755127 GN=FIE12Z_6556 PE=3 SV=1	FGRAMPH1_01T10791	1	0.000558338	102.95	SYTSTGK(1)SR	2	-0.28416	1	0.936	0.578
Hexokinase, C-terminal	0.153814	A0A1C3YHP2	417	1.462	Up	K	Phosphotransferase OS=Gibberella zeae (strain PH-1 / ATCC MYA-4620 / FGSC 9075 / NRRL 31084) OX=229533 GN=FGRAMPH1_01T01281 PE=3 SV=1	FGRAMPH1_01T01281	1	0.00181527	104.21	YPHFK(1)ER	3	0.26298	2	1.228	0.84
Histone-fold	0.304218	V6R3L4	92	1.739	Up	K	Histone H4 OS=Gibberella zeae (strain PH-1 / ATCC MYA-4620 / FGSC 9075 / NRRL 31084) OX=229533 GN=FG04289.1 PE=3 SV=1	FG04289.1	1	3.68157e-11	202.61	TVTSLDVVYALK(1)R	2	0.39583	3	1.2	0.69
Histone-fold	0.304218	V6R3L4	60	1.622	Up	K	Histone H4 OS=Gibberella zeae (strain PH-1 / ATCC MYA-4620 / FGSC 9075 / NRRL 31084) OX=229533 GN=FG04289.1 PE=3 SV=1	FG04289.1	1	5.75821e-07	156.81	GVLK(1)TFLEGVIR	3	-1.0409	7	1.257	0.775
Histone-fold	0.304218	V6R3L4	9	1.699	Up	K	Histone H4 OS=Gibberella zeae (strain PH-1 / ATCC MYA-4620 / FGSC 9075 / NRRL 31084) OX=229533 GN=FG04289.1 PE=3 SV=1	FG04289.1	1	0.0172062	73.616	GGK(1)GLGK	2	-0.097329	2	1.403	0.826
Histone-fold	0.304218	V6R3L4	80	3.668	Up	K	Histone H4 OS=Gibberella zeae (strain PH-1 / ATCC MYA-4620 / FGSC 9075 / NRRL 31084) OX=229533 GN=FG04289.1 PE=3 SV=1	FG04289.1	1	6.87011e-07	127.71	K(1)TVTSLDVVYALK	3	-0.25467	3	1.57	0.428
Histone-fold	0.304218	V6R3L4	78	2.131	Up	K	Histone H4 OS=Gibberella zeae (strain PH-1 / ATCC MYA-4620 / FGSC 9075 / NRRL 31084) OX=229533 GN=FG04289.1 PE=3 SV=1	FG04289.1	1	1.21038e-07	178.71	DAVTYTEHAK(1)R	3	0.40652	6	1.402	0.658
Histone-fold	0.304218	Q4IER8	24	1.412	Up	K	Histone H3 OS=Gibberella zeae (strain PH-1 / ATCC MYA-4620 / FGSC 9075 / NRRL 31084) OX=229533 GN=HHT1 PE=3 SV=3	HHT1	0.998815	0.0391107	45.908	K(0.001)QLASK(0.999)AAR	3	0.18432	1	1.131	0.801
Histone-fold	0.304218	Q4HTT2	45	1.831	Up	K	Histone H2B OS=Gibberella zeae (strain PH-1 / ATCC MYA-4620 / FGSC 9075 / NRRL 31084) OX=229533 GN=HTB1 PE=3 SV=3	HTB1	1	3.19002e-05	160.52	K(1)ETYSSYIYK	3	-0.17016	2	1.463	0.799
Histone-fold	0.304218	Q4HTT2	96	1.602	Up	K	Histone H2B OS=Gibberella zeae (strain PH-1 / ATCC MYA-4620 / FGSC 9075 / NRRL 31084) OX=229533 GN=HTB1 PE=3 SV=3	HTB1	1	0.00112214	139.92	LAAYNK(1)K	2	0.082804	3	1.349	0.842
Carboxylesterase, type B	0.341131	A0A098DKT1	119	1.445	Up	K	Carboxylic ester hydrolase OS=Gibberella zeae (strain PH-1 / ATCC MYA-4620 / FGSC 9075 / NRRL 31084) OX=229533 GN=FG03687.1 PE=3 SV=1	FG03687.1	1	7.68952e-06	94.639	FSSPK(1)ALDEAWTGHR	2	-0.3481	4	1.277	0.884
Carboxylesterase, type B	0.341131	A0A098DKT1	528	1.418	Up	K	Carboxylic ester hydrolase OS=Gibberella zeae (strain PH-1 / ATCC MYA-4620 / FGSC 9075 / NRRL 31084) OX=229533 GN=FG03687.1 PE=3 SV=1	FG03687.1	1	8.09457e-07	100.62	GVGYTANPFEGK(1)PETFVQLADLMSK	4	0.73863	3	1.248	0.88
Carboxylesterase, type B	0.341131	A0A098DKT1	241	1.504	Up	K	Carboxylic ester hydrolase OS=Gibberella zeae (strain PH-1 / ATCC MYA-4620 / FGSC 9075 / NRRL 31084) OX=229533 GN=FG03687.1 PE=3 SV=1	FG03687.1	1	2.79155e-06	139.77	ENAGNLAFK(1)DQR	3	-1.8877	8	1.39	0.924
Carboxylesterase, type B	0.341131	A0A098DKT1	455	1.345	Up	K	Carboxylic ester hydrolase OS=Gibberella zeae (strain PH-1 / ATCC MYA-4620 / FGSC 9075 / NRRL 31084) OX=229533 GN=FG03687.1 PE=3 SV=1	FG03687.1	1	1.12206e-06	108.75	GIPASFVGRPQNEYGLQWK(1)R	3	-0.37874	4	1.264	0.94
Carboxylesterase, type B	0.341131	A0A098DKT1	380	1.376	Up	K	Carboxylic ester hydrolase OS=Gibberella zeae (strain PH-1 / ATCC MYA-4620 / FGSC 9075 / NRRL 31084) OX=229533 GN=FG03687.1 PE=3 SV=1	FG03687.1	1	3.86012e-14	151.06	SGK(1)FAHVPLLMGNNFDEGTAYGK	3	-0.12152	4	1.258	0.914
Carboxylesterase, type B	0.341131	I1RXM5	493	1.377	Up	K	Carboxylic ester hydrolase OS=Gibberella zeae (strain PH-1 / ATCC MYA-4620 / FGSC 9075 / NRRL 31084) OX=229533 GN=FG09099.1 PE=3 SV=1	FG09099.1	1	0.00297687	61.657	ETLIELGK(1)DSQAR	3	-3.8846	2	1.304	0.947
Glycoside hydrolase, family 2, immunoglobulin-like beta-sandwich	0.0601561	I1RB97	236	1.47	Up	K	Beta-mannosidase B OS=Fusarium culmorum OX=5516 GN=FCULG_00003458 PE=4 SV=1	FG00807.1	1	5.18737e-06	95.954	FDVSLDGK(1)GVASETTQVK	3	-0.73274	1	1.313	0.893
Glycoside hydrolase, family 2, immunoglobulin-like beta-sandwich	0.0601561	I1RB97	762	1.644	Up	K	Beta-mannosidase B OS=Fusarium culmorum OX=5516 GN=FCULG_00003458 PE=4 SV=1	FG00807.1	1	2.66172e-06	94.487	TVVGAYLYQDGK(1)QIAR	3	0.47525	1	1.383	0.841
Glycoside hydrolase, family 2, immunoglobulin-like beta-sandwich	0.0601561	I1RF48	819	1.825	Up	K	Exo-beta-D-glucosaminidase OS=Fusarium culmorum OX=5516 GN=FCULG_00005111 PE=4 SV=1	FG02314.1	1	0.0233488	59.931	TAGK(1)WNIR	2	1.4012	1	1.427	0.782
Glycoside hydrolase, family 2, immunoglobulin-like beta-sandwich	0.0601561	I1RHL0	526	1.316	Up	K	Beta-galactosidase OS=Fusarium culmorum OX=5516 GN=FCULG_00005705 PE=4 SV=1	FG03269.1	1	0.0194972	61.593	YAK(1)EEGVK	2	2.3441	1	1.279	0.972
Dimeric alpha-beta barrel	0.304218	I1RH81	37	1.45	Up	K	Putative ethyl tert-butyl ether degradation protein OS=Rosellinia necatrix OX=77044 GN=SAMD00023353_5800320 PE=4 SV=1	FG03126.1	1	0.000158207	141.29	WGPLGLK(1)SYK	3	-1.436	2	1.257	0.867
Dimeric alpha-beta barrel	0.304218	I1RH81	30	1.358	Up	K	Putative ethyl tert-butyl ether degradation protein OS=Rosellinia necatrix OX=77044 GN=SAMD00023353_5800320 PE=4 SV=1	FG03126.1	1	8.64568e-11	153.79	THMPLVASK(1)WGPLGLK	4	-1.1838	5	1.192	0.878
Dimeric alpha-beta barrel	0.304218	I1RGL1	90	1.374	Up	K	Putative deferrochelatase/peroxidase YfeX OS=Fusarium culmorum OX=5516 GN=FCULG_00005279 PE=4 SV=1	FG02882.1	1	0.000172658	89.266	ELRPLPVIK(1)GR	3	0.7716	1	1.238	0.901
Dimeric alpha-beta barrel	0.304218	I1RGL1	223	1.421	Up	K	Putative deferrochelatase/peroxidase YfeX OS=Fusarium culmorum OX=5516 GN=FCULG_00005279 PE=4 SV=1	FG02882.1	1	1.45013e-05	95.5	TKVENMELDDAAEGK(1)QAAHK	4	-0.41103	1	1.263	0.889
Dimeric alpha-beta barrel	0.304218	I1RF59	39	1.921	Up	K	Dehydratase aurZ OS=Gibberella zeae (strain PH-1 / ATCC MYA-4620 / FGSC 9075 / NRRL 31084) OX=229533 GN=aurZ PE=1 SV=1	aurZ	0.975083	0.0428362	41.164	K(0.025)PSLSEK(0.975)EYR	3	-0.28015	1	1.539	0.801
Dimeric alpha-beta barrel	0.304218	I1RF59	118	1.369	Up	K	Dehydratase aurZ OS=Gibberella zeae (strain PH-1 / ATCC MYA-4620 / FGSC 9075 / NRRL 31084) OX=229533 GN=aurZ PE=1 SV=1	aurZ	1	1.52066e-08	110.12	FLEK(1)VAPDHVNFADTK	4	0.29411	2	1.31	0.957
Hexokinase, N-terminal	0.153814	A0A1C3YM97	363	1.619	Up	K	Phosphotransferase (Fragment) OS=Fusarium sp. FIESC_12 OX=1755127 GN=FIE12Z_6556 PE=3 SV=1	FGRAMPH1_01T10791	1	0.000558338	102.95	SYTSTGK(1)SR	2	-0.28416	1	0.936	0.578
Hexokinase, N-terminal	0.153814	A0A1C3YHP2	417	1.462	Up	K	Phosphotransferase OS=Gibberella zeae (strain PH-1 / ATCC MYA-4620 / FGSC 9075 / NRRL 31084) OX=229533 GN=FGRAMPH1_01T01281 PE=3 SV=1	FGRAMPH1_01T01281	1	0.00181527	104.21	YPHFK(1)ER	3	0.26298	2	1.228	0.84
FAD linked oxidase, N-terminal	0.152647	I1RUE8	535	2.012	Up	K	FAD-linked oxidoreductase patO OS=Fusarium culmorum OX=5516 GN=FCULG_00007426 PE=3 SV=1	FG07838.1	1	0.000182643	91.093	WDPK(1)SLFYNWR	2	0.23125	2	1.549	0.77
FAD linked oxidase, N-terminal	0.152647	I1RUE8	367	1.512	Up	K	FAD-linked oxidoreductase patO OS=Fusarium culmorum OX=5516 GN=FCULG_00007426 PE=3 SV=1	FG07838.1	1	3.25235e-08	119.25	VLAPFTDYLTK(1)NGLK	3	-0.26412	2	1.377	0.911
FAD linked oxidase, N-terminal	0.152647	I1RUE8	356	1.341	Up	K	FAD-linked oxidoreductase patO OS=Fusarium culmorum OX=5516 GN=FCULG_00007426 PE=3 SV=1	FG07838.1	1	5.85616e-07	126.71	DK(1)VLAPFTDYLTK	3	0.18438	1	1.23	0.917
FAD linked oxidase, N-terminal	0.152647	I1RUE8	169	1.36	Up	K	FAD-linked oxidoreductase patO OS=Fusarium culmorum OX=5516 GN=FCULG_00007426 PE=3 SV=1	FG07838.1	1	5.39685e-06	87.088	STGAASLAIWTHHLK(1)TK	4	-0.12763	1	1.244	0.915
FAD linked oxidase, N-terminal	0.152647	I1RUE8	458	1.705	Up	K	FAD-linked oxidoreductase patO OS=Fusarium culmorum OX=5516 GN=FCULG_00007426 PE=3 SV=1	FG07838.1	1	1.38829e-06	103.13	K(1)AIMSLQMGTLWDVTR	3	-0.83107	2	1.321	0.775
FAD linked oxidase, N-terminal	0.152647	I1RUE8	423	1.631	Up	K	FAD-linked oxidoreductase patO OS=Fusarium culmorum OX=5516 GN=FCULG_00007426 PE=3 SV=1	FG07838.1	1	0.000277395	76.156	SVLENDNVAFNK(1)VIR	3	-3.5044	1	1.37	0.84
FAD linked oxidase, N-terminal	0.152647	I1S1K3	465	1.418	Up	K	Fad linked oxidase OS=Fusarium langsethiae OX=179993 GN=FLAG1_06870 PE=4 SV=1	FG10609.1	1	2.21731e-08	121.45	SVSIDTTNQWEK(1)LGK	3	-0.31813	1	1.106	0.78
FAD linked oxidase, N-terminal	0.152647	I1RHP6	334	1.385	Up	K	FAD-linked oxidoreductase patO OS=Fusarium culmorum OX=5516 GN=FCULG_00005750 PE=3 SV=1	FG03307.1	1	1.30838e-45	300.18	FVTADEK(1)QNTDLFWAIR	2	-0.15702	4	1.258	0.908
FAD linked oxidase, N-terminal	0.152647	I1RHP6	261	2.372	Up	K	FAD-linked oxidoreductase patO OS=Fusarium culmorum OX=5516 GN=FCULG_00005750 PE=3 SV=1	FG03307.1	1	0.000423917	68.41	GASSYTGPAFK(1)IGAGIQVK	3	-0.20585	1	1.765	0.744
FAD linked oxidase, N-terminal	0.152647	I1RHP6	492	1.496	Up	K	FAD-linked oxidoreductase patO OS=Fusarium culmorum OX=5516 GN=FCULG_00005750 PE=3 SV=1	FG03307.1	1	0.00649202	91.069	K(1)NWDDPK	2	-0.46064	3	1.357	0.907
FAD linked oxidase, N-terminal	0.152647	I1RHP6	502	1.303	Up	K	FAD-linked oxidoreductase patO OS=Fusarium culmorum OX=5516 GN=FCULG_00005750 PE=3 SV=1	FG03307.1	1	0.0014156	123.72	LLDK(1)TIK	2	0.10524	2	1.214	0.932
FAD linked oxidase, N-terminal	0.152647	I1RHP6	139	1.648	Up	K	FAD-linked oxidoreductase patO OS=Fusarium culmorum OX=5516 GN=FCULG_00005750 PE=3 SV=1	FG03307.1	1	0.00114835	113.71	GEHYDEK(1)K	2	-0.10088	3	1.452	0.881
FAD linked oxidase, N-terminal	0.152647	I1RHP6	438	1.422	Up	K	FAD-linked oxidoreductase patO OS=Fusarium culmorum OX=5516 GN=FCULG_00005750 PE=3 SV=1	FG03307.1	1	0.00189718	66.663	K(1)MVQPLLDEWK	3	-0.37703	2	1.277	0.898
FAD linked oxidase, N-terminal	0.152647	I1RHP6	269	1.352	Up	K	FAD-linked oxidoreductase patO OS=Fusarium culmorum OX=5516 GN=FCULG_00005750 PE=3 SV=1	FG03307.1	1	2.66466e-10	144.3	IGAGIQVK(1)DLYEAADR	2	0.59065	2	1.226	0.907
FAD linked oxidase, N-terminal	0.152647	I1RHP6	567	1.702	Up	K	FAD-linked oxidoreductase patO OS=Fusarium culmorum OX=5516 GN=FCULG_00005750 PE=3 SV=1	FG03307.1	1	2.5477e-06	141.65	VNNK(1)ITFDIMER	3	0.72891	2	1.387	0.815
FAD linked oxidase, N-terminal	0.152647	I1RHP6	93	1.94	Up	K	FAD-linked oxidoreductase patO OS=Fusarium culmorum OX=5516 GN=FCULG_00005750 PE=3 SV=1	FG03307.1	1	0.0218149	51.066	HAVSDPK(1)CK	3	0.65439	1	1.678	0.865
FAD linked oxidase, N-terminal	0.152647	I1RHP6	106	1.812	Up	K	FAD-linked oxidoreductase patO OS=Fusarium culmorum OX=5516 GN=FCULG_00005750 PE=3 SV=1	FG03307.1	1	0.00354392	72.928	TFPNK(1)VIWK	3	0.3108	1	1.484	0.819
FAD linked oxidase, N-terminal	0.152647	I1RHP6	528	1.382	Up	K	FAD-linked oxidoreductase patO OS=Fusarium culmorum OX=5516 GN=FCULG_00005750 PE=3 SV=1	FG03307.1	1	1.59804e-10	167.69	QTK(1)ETPPNSANPAWR	2	0.75165	4	1.27	0.919
FAD linked oxidase, N-terminal	0.152647	I1RHP6	101	1.467	Up	K	FAD-linked oxidoreductase patO OS=Fusarium culmorum OX=5516 GN=FCULG_00005750 PE=3 SV=1	FG03307.1	1	6.02447e-06	123.26	IFPGDK(1)TFPNK	2	0.71312	3	1.159	0.79
FAD linked oxidase, N-terminal	0.152647	I1RHP6	140	1.322	Up	K	FAD-linked oxidoreductase patO OS=Fusarium culmorum OX=5516 GN=FCULG_00005750 PE=3 SV=1	FG03307.1	0.920028	8.74254e-07	128.54	GEHYDEK(0.08)K(0.92)CEFLK	4	-0.15104	3	1.169	0.884
FAD linked oxidase, N-terminal	0.152647	I1RLD7	214	1.497	Up	K	FAD-dependent monooxygenase andF OS=Fusarium culmorum OX=5516 GN=FCULG_00000045 PE=4 SV=1	FG04732.1	1	9.43712e-06	90.476	ALK(1)GGSTNFGIVTR	3	-2.694	1	1.407	0.94
FAD linked oxidase, N-terminal	0.152647	I1RLD7	51	1.79	Up	K	FAD-dependent monooxygenase andF OS=Fusarium culmorum OX=5516 GN=FCULG_00000045 PE=4 SV=1	FG04732.1	1	8.46451e-06	104.17	HVYSPSSDGYK(1)TR	3	-1.3303	1	1.538	0.859
FAD linked oxidase, N-terminal	0.152647	I1RLD7	493	1.362	Up	K	FAD-dependent monooxygenase andF OS=Fusarium culmorum OX=5516 GN=FCULG_00000045 PE=4 SV=1	FG04732.1	1	0.0144089	56.258	FPGGFK(1)ITK	3	1.2212	1	1.098	0.806
FAD linked oxidase, N-terminal	0.152647	I1S1K4	346	1.381	Up	K	Fad linked oxidase OS=Fusarium langsethiae OX=179993 GN=FLAG1_06872 PE=4 SV=1	FG10611.1	1	0.0216335	73.208	K(1)IDGIFR	2	0.21668	2	1.221	0.884
FAD linked oxidase, N-terminal	0.152647	I1S1K4	425	1.458	Up	K	Fad linked oxidase OS=Fusarium langsethiae OX=179993 GN=FLAG1_06872 PE=4 SV=1	FG10611.1	1	0.0104915	77.923	ALAAFSK(1)R	2	0.58589	1	1.271	0.872
FAD linked oxidase, N-terminal	0.152647	I1R9G1	375	1.658	Up	K	Bifunctional solanapyrone synthase OS=Fusarium culmorum OX=5516 GN=FCULG_00012400 PE=4 SV=1	FG00100.1	1	9.52108e-06	85.988	K(1)LISVDWQPIGSLWEK	3	0.19271	1	1.393	0.84
FAD linked oxidase, N-terminal	0.152647	I1R9G1	224	1.306	Up	K	Bifunctional solanapyrone synthase OS=Fusarium culmorum OX=5516 GN=FCULG_00012400 PE=4 SV=1	FG00100.1	1	7.63825e-07	138.28	GGSNNFGIVTK(1)FR	2	-0.6538	2	1.241	0.95
Heat shock protein 70kD, C-terminal domain	0.037106	I1RBC4	596	1.334	Up	K	Heat shock protein 70 OS=Gibberella zeae OX=5518 GN=FGRA07_00984 PE=3 SV=1	FG00838.1	1	1.82875e-08	175.88	EEYEEHQK(1)ELEGK	3	-0.10833	3	1.279	0.959
Heat shock protein 70kD, C-terminal domain	0.037106	I1RBC4	506	1.309	Up	K	Heat shock protein 70 OS=Gibberella zeae OX=5518 GN=FGRA07_00984 PE=3 SV=1	FG00838.1	1	0.000161678	153.97	IVITNDK(1)GR	2	0.47445	3	0.95	0.726
Heat shock protein 70kD, C-terminal domain	0.037106	I1RBC4	523	1.414	Up	K	Heat shock protein 70 OS=Gibberella zeae OX=5518 GN=FGRA07_00984 PE=3 SV=1	FG00838.1	0.999745	1.84391e-13	135.09	MLNDAEK(1)YKEEDEAEGKR	4	-0.83102	8	1.254	0.887
Heat shock protein 70kD, C-terminal domain	0.037106	I1RBC4	323	1.806	Up	K	Heat shock protein 70 OS=Gibberella zeae OX=5518 GN=FGRA07_00984 PE=3 SV=1	FG00838.1	1	0.000367388	107.06	VLTDAK(1)IDK	2	-0.41802	4	1.515	0.839
Heat shock protein 70kD, C-terminal domain	0.037106	I1RBC4	496	1.304	Up	K	Heat shock protein 70 OS=Gibberella zeae OX=5518 GN=FGRA07_00984 PE=3 SV=1	FG00838.1	1	0.00609282	86.67	GTGK(1)SNK	2	-0.22804	1	0.919	0.705
Heat shock protein 70kD, C-terminal domain	0.037106	I1RBC4	249	2.304	Up	K	Heat shock protein 70 OS=Gibberella zeae OX=5518 GN=FGRA07_00984 PE=3 SV=1	FG00838.1	1	0.000316161	101.38	K(1)DLSTNVR	2	1.2248	3	1.843	0.8
Heat shock protein 70kD, C-terminal domain	0.037106	I1RBC4	110	1.711	Up	K	Heat shock protein 70 OS=Gibberella zeae OX=5518 GN=FGRA07_00984 PE=3 SV=1	FG00838.1	1	6.98157e-10	143.97	K(1)TFTPEEISAMILTK	3	0.24412	1	1.179	0.689
Heat shock protein 70kD, C-terminal domain	0.037106	A0A098D873	750	1.336	Up	K	Heat shock 70kDa protein 4 OS=Gibberella zeae OX=5518 GN=FGRA07_00232 PE=3 SV=1	FG01950.1	1	0.00291818	106.6	K(1)AQDAEK	2	-0.41547	1	1.217	0.911
Heat shock protein 70kD, C-terminal domain	0.037106	I1S235	683	2.011	Up	K	Hypoxia up-regulated 1 OS=Fusarium sporotrichioides OX=5514 GN=FSPOR_441 PE=3 SV=1	FG10819.1	1	0.00374543	78.513	SFAASDK(1)AR	2	1.3414	1	1.685	0.838
Heat shock protein 70kD, C-terminal domain	0.037106	I1RYL5	562	2.354	Up	K	Glucose-regulated protein OS=Gibberella zeae OX=5518 GN=FGRA07_07169 PE=3 SV=1	FG09471.1	1	0.00531831	73.499	YAEEDK(1)ATR	2	0.041972	1	1.384	0.588
Heat shock protein 70kD, C-terminal domain	0.037106	I1RYL5	630	1.67	Up	K	Glucose-regulated protein OS=Gibberella zeae OX=5518 GN=FGRA07_07169 PE=3 SV=1	FG09471.1	1	2.31874e-21	180.26	ETNEWLDEHGADATAEDFEEQK(1)EK	3	-0.29376	1	1.149	0.688
Heat shock protein 70kD, C-terminal domain	0.037106	I1RYL5	594	1.704	Up	K	Glucose-regulated protein OS=Gibberella zeae OX=5518 GN=FGRA07_07169 PE=3 SV=1	FG09471.1	1	5.58353e-14	144.26	NQVNDEEGLGGK(1)IDEEDKETLLDAVK	4	0.5543	1	1.3	0.763
Heat shock protein 70kD, C-terminal domain	0.037106	I1RQ21	566	1.807	Up	K	Heat shock protein SSC1 OS=Gibberella zeae OX=5518 GN=FGRA07_06058 PE=3 SV=1	FG06154.1	1	0.00190978	101.46	YAEADK(1)ER	2	0.19535	1	1.214	0.672
Heat shock protein 70kD, C-terminal domain	0.037106	I1RQ21	284	1.626	Up	K	Heat shock protein SSC1 OS=Gibberella zeae OX=5518 GN=FGRA07_06058 PE=3 SV=1	FG06154.1	1	0.0173154	60.118	HLVQDFK(1)K	3	1.3382	1	1.236	0.76
Peptidase M16 domain	0.304218	I1RS07	883	1.355	Up	K	Putative zinc protease OS=Fusarium culmorum OX=5516 GN=FCULG_00008453 PE=4 SV=1	FG06911.1	1	0.0001249	88.596	MSDTEFEGHK(1)R	3	-0.044739	2	1.513	1.117
Peptidase M16 domain	0.304218	I1RAV5	254	1.387	Up	K	Ubiquinol-cytochrome c reductase core subunit 2 OS=Fusarium sporotrichioides OX=5514 GN=FSPOR_3957 PE=4 SV=1	FG00644.1	1	2.48815e-06	142.1	TEATK(1)YFGGEQR	2	-0.14374	1	1.101	0.794
Peptidase M16 domain	0.304218	A0A1C3YJX6	937	1.37	Up	K	Metalloprotease 1 OS=Fusarium longipes OX=694270 GN=FLONG3_5266 PE=4 SV=1	FGRAMPH1_01T19037	1	0.021703	60.641	ASK(1)EAISK	2	-0.25658	1	1.345	0.982
Domain of unknown function DUF1929	0.341131	A0A0E0SJJ3	892	1.302	Up	K	WSC domain-containing protein OS=Fusarium culmorum OX=5516 GN=FCULG_00011065 PE=4 SV=1	FG11097.1	1	5.9441e-08	112.08	LGDWPK(1)LPGFTPPGV	2	0.51614	2	1.298	0.997
Domain of unknown function DUF1929	0.341131	I1S2N3	357	1.327	Up	K	Galactose oxidase OS=Gibberella zeae (strain PH-1 / ATCC MYA-4620 / FGSC 9075 / NRRL 31084) OX=229533 GN=GAOA PE=3 SV=1	GAOA	1	0.000212434	75.682	TWTSLPNAK(1)VNPMLTADK	3	0.025971	1	1.184	0.892
Domain of unknown function DUF1929	0.341131	I1S2N3	611	1.485	Up	K	Galactose oxidase OS=Gibberella zeae (strain PH-1 / ATCC MYA-4620 / FGSC 9075 / NRRL 31084) OX=229533 GN=GAOA PE=3 SV=1	GAOA	1	8.83272e-09	118.21	ITISTDSSITK(1)ASLIR	3	0.41937	1	1.228	0.827
Domain of unknown function DUF1929	0.341131	I1S2N3	290	1.509	Up	K	Galactose oxidase OS=Gibberella zeae (strain PH-1 / ATCC MYA-4620 / FGSC 9075 / NRRL 31084) OX=229533 GN=GAOA PE=3 SV=1	GAOA	1	2.76783e-09	127.92	K(1)TSLYDSSSDSWIPGPDMQVAR	3	-1.8253	3	1.245	0.825
Aminopeptidase P, N-terminal	0.153814	A0A098DQM6	99	1.332	Up	K	Putative Xaa-Pro aminopeptidase OS=Fusarium culmorum OX=5516 GN=FCULG_00008910 PE=3 SV=1	FG06496.1	1	2.61807e-15	162.37	K(1)DVPDANGIIYLESQLTR	3	0.73531	2	1.26	0.946
Aminopeptidase P, N-terminal	0.153814	A0A098DQM6	295	1.391	Up	K	Putative Xaa-Pro aminopeptidase OS=Fusarium culmorum OX=5516 GN=FCULG_00008910 PE=3 SV=1	FG06496.1	1	3.851e-06	111.72	K(1)MSYDPIAAAGR	2	-0.15678	2	1.303	0.937
Aminopeptidase P, N-terminal	0.153814	A0A098DQM6	364	1.322	Up	K	Putative Xaa-Pro aminopeptidase OS=Fusarium culmorum OX=5516 GN=FCULG_00008910 PE=3 SV=1	FG06496.1	1	1.52743e-05	107.79	HIYETVLK(1)MQK	4	-0.54056	3	1.22	0.923
Aminopeptidase P, N-terminal	0.153814	A0A098D8R7	149	1.677	Up	K	Putative Xaa-Pro aminopeptidase OS=Fusarium culmorum OX=5516 GN=FCULG_00011396 PE=3 SV=1	FG02530.1	1	0.0130306	74.424	K(1)YDVDDVR	2	-0.61605	2	1.449	0.864
Aminopeptidase P, N-terminal	0.153814	A0A098D8R7	163	1.554	Up	K	Putative Xaa-Pro aminopeptidase OS=Fusarium culmorum OX=5516 GN=FCULG_00011396 PE=3 SV=1	FG02530.1	1	1.37174e-06	105.53	YTAQLQK(1)FLHSQLRPER	4	-0.27498	1	1.38	0.888
Aminopeptidase P, N-terminal	0.153814	A0A098D8R7	185	2.292	Up	K	Putative Xaa-Pro aminopeptidase OS=Fusarium culmorum OX=5516 GN=FCULG_00011396 PE=3 SV=1	FG02530.1	1	0.000195495	75.877	TLYVIHTDQAPK(1)LHDRPR	5	-0.039506	1	1.85	0.807
Aminopeptidase P, N-terminal	0.153814	A0A098D8R7	58	1.345	Up	K	Putative Xaa-Pro aminopeptidase OS=Fusarium culmorum OX=5516 GN=FCULG_00011396 PE=3 SV=1	FG02530.1	1	0.00238685	86.095	YPAK(1)LHAR	3	-0.59214	1	1.38	1.026
Glyoxalase/fosfomycin resistance/dioxygenase domain	0.170176	I1S0S4	104	1.337	Up	K	Glyoxalaselike domain-containing OS=Fusarium sporotrichioides OX=5514 GN=FSPOR_7686 PE=4 SV=1	FG10311.1	1	0.00120019	89.171	AGGK(1)MLSEK	2	0.89832	1	1.194	0.893
Glyoxalase/fosfomycin resistance/dioxygenase domain	0.170176	A0A1C3YJK1	92	1.43	Up	K	Glyoxalase bleomycin resistance dioxygenase OS=Fusarium sporotrichioides OX=5514 GN=FSPOR_7764 PE=4 SV=1	FGRAMPH1_01T07997	1	0.00544791	57.936	NK(1)GPDFWLGGGGSSLK	3	-0.15299	1	1.111	0.777
Glyoxalase/fosfomycin resistance/dioxygenase domain	0.170176	A0A1C3YJK1	90	1.316	Up	K	Glyoxalase bleomycin resistance dioxygenase OS=Fusarium sporotrichioides OX=5514 GN=FSPOR_7764 PE=4 SV=1	FGRAMPH1_01T07997	1	1.13189e-13	144.33	FEAQGPTGAYYCAFGEK(1)NK	3	-0.52354	1	0.991	0.753
Glyoxalase/fosfomycin resistance/dioxygenase domain	0.170176	A0A1C3YJK1	107	1.719	Up	K	Glyoxalase bleomycin resistance dioxygenase OS=Fusarium sporotrichioides OX=5514 GN=FSPOR_7764 PE=4 SV=1	FGRAMPH1_01T07997	1	0.00455215	74.962	K(1)YDGNMENR	2	-0.69872	2	1.487	0.865
Glyoxalase/fosfomycin resistance/dioxygenase domain	0.170176	I1RYM5	324	1.342	Up	K	Lactoylglutathione lyase OS=Fusarium culmorum OX=5516 GN=FCULG_00010272 PE=4 SV=1	FGRAMPH1_01T26981	1	4.88584e-06	114.24	RFEDMDVSWK(1)K	3	-1.864	2	1.194	0.89
Glyoxalase/fosfomycin resistance/dioxygenase domain	0.170176	I1RYM5	64	1.444	Up	K	Lactoylglutathione lyase OS=Fusarium culmorum OX=5516 GN=FCULG_00010272 PE=4 SV=1	FGRAMPH1_01T26981	1	2.77893e-08	118.19	ASTK(1)FYEFLGMSLVK	3	-0.73125	2	1.275	0.883
Glyoxalase/fosfomycin resistance/dioxygenase domain	0.170176	I1RYM5	125	1.311	Up	K	Lactoylglutathione lyase OS=Fusarium culmorum OX=5516 GN=FCULG_00010272 PE=4 SV=1	FGRAMPH1_01T26981	1	4.26383e-07	89.659	QGLIELTHNYGTENDPEYK(1)VNNGNQDPHR	4	1.2696	1	1.261	0.962

## Sheet: Down Domain2Protein
Domain Description	Fisher's exact test p value	Protein accession	Position	Ratio	Regulated Type	Amino acid	Protein description	Gene name	Localization probability	PEP	Score	Modified sequence	Charge	Mass error [ppm]	MS/MS Count	TEC	TEC_CK
Threonyl/alanyl tRNA synthetase, class II-like, putative editing domain	0.0227254	I1RCD8	89	0.721	Down	K	Threonyl-tRNA synthetase OS=Gibberella zeae OX=5518 GN=FGRA07_04087 PE=3 SV=1	FG01248.1	1	0.000610348	71.879	EDIVISLPNGK(1)EEK	3	1.2054	1	0.955	1.324
Threonyl/alanyl tRNA synthetase, class II-like, putative editing domain	0.0227254	I1RBI1	622	0.742	Down	K	Alanine--tRNA ligase OS=Gibberella zeae (strain PH-1 / ATCC MYA-4620 / FGSC 9075 / NRRL 31084) OX=229533 GN=FG00906.1 PE=3 SV=1	FG00906.1	1	5.11749e-06	96.143	EVLGDEVNQK(1)GSLVDSDK	3	0.48821	1	1.009	1.36
ATP synthase subunit alpha-like domain	0.0227254	A0A1C3YI72	131	0.758	Down	K	Riboflavin synthase OS=Fusarium culmorum OX=5516 GN=FCULG_00003825 PE=4 SV=1	FGRAMPH1_01T02813	1	2.81112e-09	114.96	ITNLGDLK(1)ENSNVNLER	3	-0.24329	1	0.835	1.101
ATP synthase subunit alpha-like domain	0.0227254	A0A1C3YI20	238	0.718	Down	K	ATP synthase subunit alpha OS=Gibberella zeae (strain PH-1 / ATCC MYA-4620 / FGSC 9075 / NRRL 31084) OX=229533 GN=FGRAMPH1_01T02695 PE=3 SV=1	FGRAMPH1_01T02695	1	0.000371363	108.47	WNDGNDEK(1)K	2	-1.0239	2	0.955	1.331
ATP synthase subunit alpha-like domain	0.0227254	A0A1C3YI20	125	0.648	Down	K	ATP synthase subunit alpha OS=Gibberella zeae (strain PH-1 / ATCC MYA-4620 / FGSC 9075 / NRRL 31084) OX=229533 GN=FGRAMPH1_01T02695 PE=3 SV=1	FGRAMPH1_01T02695	1	0.00110043	91.313	LVK(1)EGETVK	2	0.92555	1	0.869	1.341
ATP synthase subunit alpha-like domain	0.0227254	A0A1C3YI20	229	0.753	Down	K	ATP synthase subunit alpha OS=Gibberella zeae (strain PH-1 / ATCC MYA-4620 / FGSC 9075 / NRRL 31084) OX=229533 GN=FGRAMPH1_01T02695 PE=3 SV=1	FGRAMPH1_01T02695	1	3.34847e-10	181.67	TAVGLDTILNQK(1)R	2	-0.87637	2	0.958	1.273
ATP synthase subunit alpha-like domain	0.0227254	A0A1C3YI20	160	0.698	Down	K	ATP synthase subunit alpha OS=Gibberella zeae (strain PH-1 / ATCC MYA-4620 / FGSC 9075 / NRRL 31084) OX=229533 GN=FGRAMPH1_01T02695 PE=3 SV=1	FGRAMPH1_01T02695	1	2.62437e-06	102.89	VVDALGNPIDGK(1)GPINTK	3	-0.34281	1	0.886	1.269
RmlC-like cupin domain	0.286783	I1RR96	313	0.574	Down	K	Oxalate decarboxylase OxdC OS=Fusarium culmorum OX=5516 GN=FCULG_00008785 PE=4 SV=1	FG06612.1	1	1.64008e-06	102.03	DIK(1)EQTVTGSAGALTGK	3	-1.723	1	0.793	1.382
RmlC-like cupin domain	0.286783	I1S2V9	246	0.74	Down	K	Oxalate decarboxylase OxdC OS=Fusarium culmorum OX=5516 GN=FCULG_00011082 PE=4 SV=1	FG11113.1	1	1.66667e-10	159.18	SVISK(1)NFDLDPEVFK	3	-0.164	2	1.021	1.379
Nucleophile aminohydrolases, N-terminal	0.0114667	I1RQ26	214	0.699	Down	K	Proteasome subunit alpha type OS=Gibberella zeae (strain PH-1 / ATCC MYA-4620 / FGSC 9075 / NRRL 31084) OX=229533 GN=FG06159.1 PE=3 SV=1	FG06159.1	1	0.00116333	62.287	LDAK(1)NVQLASVTK	3	0.88796	1	1.422	2.035
Nucleophile aminohydrolases, N-terminal	0.0114667	I1RQ26	169	0.491	Down	K	Proteasome subunit alpha type OS=Gibberella zeae (strain PH-1 / ATCC MYA-4620 / FGSC 9075 / NRRL 31084) OX=229533 GN=FG06159.1 PE=3 SV=1	FG06159.1	1	4.85644e-06	96.708	YDAK(1)AIGSGSEGAQAELQNEYHK	4	0.053718	1	1.357	2.763
Nucleophile aminohydrolases, N-terminal	0.0114667	I1RMM9	196	0.715	Down	K	Proteasome subunit alpha type OS=Gibberella zeae (strain PH-1 / ATCC MYA-4620 / FGSC 9075 / NRRL 31084) OX=229533 GN=FG05222.1 PE=3 SV=1	FG05222.1	1	0.000986981	82.261	ALK(1)ESLVQDK	3	-0.11907	1	1.181	1.651
Nucleophile aminohydrolases, N-terminal	0.0114667	I1RKK0	201	0.411	Down	K	Proteasome subunit alpha type OS=Gibberella zeae (strain PH-1 / ATCC MYA-4620 / FGSC 9075 / NRRL 31084) OX=229533 GN=FG04410.1 PE=3 SV=1	FG04410.1	1	0.00257089	105.52	AK(1)TFLEK	3	-0.63169	3	1.172	2.855
Nucleophile aminohydrolases, N-terminal	0.0114667	I1RKK0	195	0.762	Down	K	Proteasome subunit alpha type OS=Gibberella zeae (strain PH-1 / ATCC MYA-4620 / FGSC 9075 / NRRL 31084) OX=229533 GN=FG04410.1 PE=3 SV=1	FG04410.1	1	0.000245327	104.59	ATAIGK(1)SATK	3	2.0985	2	1.745	2.29
Nucleophile aminohydrolases, N-terminal	0.0114667	I1RN08	222	0.615	Down	K	Proteasome subunit alpha type OS=Gibberella zeae (strain PH-1 / ATCC MYA-4620 / FGSC 9075 / NRRL 31084) OX=229533 GN=FG05365.1 PE=3 SV=1	FG05365.1	1	1.54866e-09	123.42	IEFATVGQTEDGK(1)IYHR	3	0.27532	1	1.386	2.253
Nucleophile aminohydrolases, N-terminal	0.0114667	I1RRY3	100	0.759	Down	K	Proteasome subunit beta OS=Gibberella zeae (strain PH-1 / ATCC MYA-4620 / FGSC 9075 / NRRL 31084) OX=229533 GN=FG06886.1 PE=3 SV=1	FG06886.1	1	7.83647e-08	111.88	ATAGNWIASQTVK(1)K	3	-0.52105	1	1.412	1.861
Nucleophile aminohydrolases, N-terminal	0.0114667	A0A098DT74	258	0.702	Down	K	Proteasome endopeptidase complex OS=Gibberella zeae (strain PH-1 / ATCC MYA-4620 / FGSC 9075 / NRRL 31084) OX=229533 GN=FG07282.1 PE=3 SV=1	FG07282.1	1	0.000999899	109.44	NYK(1)EDMNR	2	0.60675	3	1.347	1.919
Nucleophile aminohydrolases, N-terminal	0.0114667	A0A098D5S0	124	0.666	Down	K	Glucosamine-fructose-6-phosphate aminotransferase OS=Gibberella zeae OX=5518 GN=FGRA07_04034 PE=4 SV=1	FG01199.1	1	2.39109e-06	102.65	GFK(1)FETETDTECIAK	3	0.07729	1	0.794	1.193
Beta-grasp domain	0.0120566	I1RMK7	504	0.703	Down	K	Nadh-ubiquinone oxidoreductase 78 kDa subunit, mitochondrial OS=Fusarium sporotrichioides OX=5514 GN=FSPOR_9579 PE=3 SV=1	FG05198.1	1	5.91336e-09	113.77	AYYETIGTFVDK(1)HASNFR	3	0.20676	1	0.831	1.182
Beta-grasp domain	0.0120566	I1RCD8	89	0.721	Down	K	Threonyl-tRNA synthetase OS=Gibberella zeae OX=5518 GN=FGRA07_04087 PE=3 SV=1	FG01248.1	1	0.000610348	71.879	EDIVISLPNGK(1)EEK	3	1.2054	1	0.955	1.324
Beta-grasp domain	0.0120566	A0A1C3YI88	824	0.638	Down	K	Xanthine dehydrogenase OS=Gibberella zeae OX=5518 GN=FGRA07_04388 PE=4 SV=1	FGRAMPH1_01T03805	1	0.00251065	66.663	LGGGFGGK(1)ESR	2	-0.58168	1	0.833	1.306
Biotin carboxylation domain	0.0227254	A0A1C3YKW4	563	0.701	Down	K	Pyruvate carboxylase OS=Fusarium culmorum OX=5516 GN=FCULG_00008269 PE=4 SV=1	FGRAMPH1_01T23899	1	0.00371768	60.157	NIILEQGPK(1)AFAK	3	0.43863	1	0.855	1.219
Biotin carboxylation domain	0.0227254	I1RR68	2237	0.639	Down	K	Acetyl-CoA carboxylase OS=Gibberella zeae OX=5518 GN=FGRA07_05716 PE=4 SV=1	FG06580.1	1	7.21848e-06	90.453	VDALK(1)SEVLAAEVASVVR	3	1.6718	1	0.769	1.204
2Fe-2S ferredoxin-type iron-sulfur binding domain	0.0613942	I1RMK7	504	0.703	Down	K	Nadh-ubiquinone oxidoreductase 78 kDa subunit, mitochondrial OS=Fusarium sporotrichioides OX=5514 GN=FSPOR_9579 PE=3 SV=1	FG05198.1	1	5.91336e-09	113.77	AYYETIGTFVDK(1)HASNFR	3	0.20676	1	0.831	1.182
2Fe-2S ferredoxin-type iron-sulfur binding domain	0.0613942	A0A1C3YI88	824	0.638	Down	K	Xanthine dehydrogenase OS=Gibberella zeae OX=5518 GN=FGRA07_04388 PE=4 SV=1	FGRAMPH1_01T03805	1	0.00251065	66.663	LGGGFGGK(1)ESR	2	-0.58168	1	0.833	1.306
Acyl transferase	0.0227254	I1RF58	453	0.701	Down	K	Non-reducing polyketide synthase PKS12 OS=Gibberella zeae (strain PH-1 / ATCC MYA-4620 / FGSC 9075 / NRRL 31084) OX=229533 GN=PKS12 PE=1 SV=1	PKS12	1	0.000315271	70.334	FFNMSPK(1)EAEQSDPGQR	3	-0.34375	2	0.907	1.294
Acyl transferase	0.0227254	I1RF58	618	0.735	Down	K	Non-reducing polyketide synthase PKS12 OS=Gibberella zeae (strain PH-1 / ATCC MYA-4620 / FGSC 9075 / NRRL 31084) OX=229533 GN=PKS12 PE=1 SV=1	PKS12	1	0.000102292	101.71	ADGVGTIILK(1)R	2	0.18719	2	0.943	1.283
Acyl transferase	0.0227254	I1RF58	1033	0.746	Down	K	Non-reducing polyketide synthase PKS12 OS=Gibberella zeae (strain PH-1 / ATCC MYA-4620 / FGSC 9075 / NRRL 31084) OX=229533 GN=PKS12 PE=1 SV=1	PKS12	1	5.71649e-06	99.092	AQLLVDK(1)CQAGTHSMLAVR	3	1.6397	1	1.057	1.417
Acyl transferase	0.0227254	I1RMW9	946	0.421	Down	K	Fatty acid synthase subunit beta dehydratase OS=Gibberella zeae OX=5518 GN=FGRA07_01469 PE=3 SV=1	FG05322.1	1	6.3719e-05	92.856	LVELLYVK(1)HQSR	3	-0.25136	1	0.653	1.551
Acyl transferase domain	0.0227254	I1RF58	453	0.701	Down	K	Non-reducing polyketide synthase PKS12 OS=Gibberella zeae (strain PH-1 / ATCC MYA-4620 / FGSC 9075 / NRRL 31084) OX=229533 GN=PKS12 PE=1 SV=1	PKS12	1	0.000315271	70.334	FFNMSPK(1)EAEQSDPGQR	3	-0.34375	2	0.907	1.294
Acyl transferase domain	0.0227254	I1RF58	618	0.735	Down	K	Non-reducing polyketide synthase PKS12 OS=Gibberella zeae (strain PH-1 / ATCC MYA-4620 / FGSC 9075 / NRRL 31084) OX=229533 GN=PKS12 PE=1 SV=1	PKS12	1	0.000102292	101.71	ADGVGTIILK(1)R	2	0.18719	2	0.943	1.283
Acyl transferase domain	0.0227254	I1RF58	1033	0.746	Down	K	Non-reducing polyketide synthase PKS12 OS=Gibberella zeae (strain PH-1 / ATCC MYA-4620 / FGSC 9075 / NRRL 31084) OX=229533 GN=PKS12 PE=1 SV=1	PKS12	1	5.71649e-06	99.092	AQLLVDK(1)CQAGTHSMLAVR	3	1.6397	1	1.057	1.417
Acyl transferase domain	0.0227254	I1RMW9	946	0.421	Down	K	Fatty acid synthase subunit beta dehydratase OS=Gibberella zeae OX=5518 GN=FGRA07_01469 PE=3 SV=1	FG05322.1	1	6.3719e-05	92.856	LVELLYVK(1)HQSR	3	-0.25136	1	0.653	1.551
Rudiment single hybrid motif	0.0227254	A0A1C3YKW4	563	0.701	Down	K	Pyruvate carboxylase OS=Fusarium culmorum OX=5516 GN=FCULG_00008269 PE=4 SV=1	FGRAMPH1_01T23899	1	0.00371768	60.157	NIILEQGPK(1)AFAK	3	0.43863	1	0.855	1.219
Rudiment single hybrid motif	0.0227254	I1RR68	2237	0.639	Down	K	Acetyl-CoA carboxylase OS=Gibberella zeae OX=5518 GN=FGRA07_05716 PE=4 SV=1	FG06580.1	1	7.21848e-06	90.453	VDALK(1)SEVLAAEVASVVR	3	1.6718	1	0.769	1.204
Proteasome alpha-subunit, N-terminal domain	0.00119831	I1RQ26	214	0.699	Down	K	Proteasome subunit alpha type OS=Gibberella zeae (strain PH-1 / ATCC MYA-4620 / FGSC 9075 / NRRL 31084) OX=229533 GN=FG06159.1 PE=3 SV=1	FG06159.1	1	0.00116333	62.287	LDAK(1)NVQLASVTK	3	0.88796	1	1.422	2.035
Proteasome alpha-subunit, N-terminal domain	0.00119831	I1RQ26	169	0.491	Down	K	Proteasome subunit alpha type OS=Gibberella zeae (strain PH-1 / ATCC MYA-4620 / FGSC 9075 / NRRL 31084) OX=229533 GN=FG06159.1 PE=3 SV=1	FG06159.1	1	4.85644e-06	96.708	YDAK(1)AIGSGSEGAQAELQNEYHK	4	0.053718	1	1.357	2.763
Proteasome alpha-subunit, N-terminal domain	0.00119831	I1RMM9	196	0.715	Down	K	Proteasome subunit alpha type OS=Gibberella zeae (strain PH-1 / ATCC MYA-4620 / FGSC 9075 / NRRL 31084) OX=229533 GN=FG05222.1 PE=3 SV=1	FG05222.1	1	0.000986981	82.261	ALK(1)ESLVQDK	3	-0.11907	1	1.181	1.651
Proteasome alpha-subunit, N-terminal domain	0.00119831	I1RKK0	201	0.411	Down	K	Proteasome subunit alpha type OS=Gibberella zeae (strain PH-1 / ATCC MYA-4620 / FGSC 9075 / NRRL 31084) OX=229533 GN=FG04410.1 PE=3 SV=1	FG04410.1	1	0.00257089	105.52	AK(1)TFLEK	3	-0.63169	3	1.172	2.855
Proteasome alpha-subunit, N-terminal domain	0.00119831	I1RKK0	195	0.762	Down	K	Proteasome subunit alpha type OS=Gibberella zeae (strain PH-1 / ATCC MYA-4620 / FGSC 9075 / NRRL 31084) OX=229533 GN=FG04410.1 PE=3 SV=1	FG04410.1	1	0.000245327	104.59	ATAIGK(1)SATK	3	2.0985	2	1.745	2.29
Proteasome alpha-subunit, N-terminal domain	0.00119831	I1RN08	222	0.615	Down	K	Proteasome subunit alpha type OS=Gibberella zeae (strain PH-1 / ATCC MYA-4620 / FGSC 9075 / NRRL 31084) OX=229533 GN=FG05365.1 PE=3 SV=1	FG05365.1	1	1.54866e-09	123.42	IEFATVGQTEDGK(1)IYHR	3	0.27532	1	1.386	2.253
Proteasome alpha-subunit, N-terminal domain	0.00119831	A0A098DT74	258	0.702	Down	K	Proteasome endopeptidase complex OS=Gibberella zeae (strain PH-1 / ATCC MYA-4620 / FGSC 9075 / NRRL 31084) OX=229533 GN=FG07282.1 PE=3 SV=1	FG07282.1	1	0.000999899	109.44	NYK(1)EDMNR	2	0.60675	3	1.347	1.919
Heat shock protein 70kD, peptide-binding domain	0.226133	A0A1C3YHS3	255	0.724	Down	K	Heat shock protein SSB1 OS=Gibberella zeae OX=5518 GN=FGRA07_03759 PE=3 SV=1	FGRAMPH1_01T02317	1	0.0335635	58.246	K(1)DLSGDAR	2	0.19535	1	1.028	1.42
Heat shock protein 70kD, peptide-binding domain	0.226133	I1RYL5	483	0.668	Down	K	Glucose-regulated protein OS=Gibberella zeae OX=5518 GN=FGRA07_07169 PE=3 SV=1	FG09471.1	1	7.55351e-06	124.12	SLTK(1)DNNILGK	2	-0.61305	2	1.011	1.513
Heat shock protein 70kD, peptide-binding domain	0.226133	I1RYL5	529	0.69	Down	K	Glucose-regulated protein OS=Gibberella zeae OX=5518 GN=FGRA07_07169 PE=3 SV=1	FG09471.1	1	8.53706e-09	132.84	GTGK(1)QESITITNDK	2	1.4252	5	0.945	1.369
Heat shock protein 70kD, peptide-binding domain	0.226133	I1RYL5	539	0.751	Down	K	Glucose-regulated protein OS=Gibberella zeae OX=5518 GN=FGRA07_07169 PE=3 SV=1	FG09471.1	1	1.19634e-09	183.89	QESITITNDK(1)GR	2	0.43358	4	1.091	1.452
High mobility group box domain	0.0613942	Q4IQX3	9	0.76	Down	K	Non-histone chromosomal protein 6 OS=Gibberella zeae (strain PH-1 / ATCC MYA-4620 / FGSC 9075 / NRRL 31084) OX=229533 GN=NHP6 PE=3 SV=1	NHP6	1	0.0268294	68.398	AAAPAK(1)R	2	0.14985	1	0.919	1.21
High mobility group box domain	0.0613942	I1RC98	204	0.481	Down	K	Hmg box protein OS=Fusarium langsethiae OX=179993 GN=FLAG1_03469 PE=4 SV=1	FG01201.1	1	1.33241e-08	110.04	NLENYK(1)AWVETHEPAR	3	0.94858	2	0.729	1.516
Rossmann-like alpha/beta/alpha sandwich fold	0.224119	V6R057	269	0.758	Down	K	Glutaminyl-tRNA synthetase OS=Gibberella zeae OX=5518 GN=FGRA07_08224 PE=3 SV=1	FG02555.1	1	0.0271365	56.122	NQK(1)VHHR	3	0.79884	1	0.947	1.25
Rossmann-like alpha/beta/alpha sandwich fold	0.224119	Q4I1N3	188	0.595	Down	K	Sulfate adenylyltransferase OS=Gibberella zeae (strain PH-1 / ATCC MYA-4620 / FGSC 9075 / NRRL 31084) OX=229533 GN=MET3 PE=3 SV=2	MET3	1	0.000341909	93.649	AHFNK(1)LGWQK	3	1.5541	1	0.862	1.449
Rossmann-like alpha/beta/alpha sandwich fold	0.224119	Q4I1N3	160	0.765	Down	K	Sulfate adenylyltransferase OS=Gibberella zeae (strain PH-1 / ATCC MYA-4620 / FGSC 9075 / NRRL 31084) OX=229533 GN=MET3 PE=3 SV=2	MET3	1	2.69666e-07	153.14	EFYVGGK(1)LEAINR	2	2.4662	1	0.93	1.216
Rossmann-like alpha/beta/alpha sandwich fold	0.224119	A0A1C3YK68	698	0.666	Down	K	Isoleucyl-tRNA synthetase OS=Gibberella zeae OX=5518 GN=FGRA07_07991 PE=3 SV=1	FGRAMPH1_01T20299	1	0.0205607	49.298	K(1)VENVDFVWDPK	3	0.63082	1	0.866	1.301
Polyketide synthase, acyl transferase domain	0.0227254	I1RF58	453	0.701	Down	K	Non-reducing polyketide synthase PKS12 OS=Gibberella zeae (strain PH-1 / ATCC MYA-4620 / FGSC 9075 / NRRL 31084) OX=229533 GN=PKS12 PE=1 SV=1	PKS12	1	0.000315271	70.334	FFNMSPK(1)EAEQSDPGQR	3	-0.34375	2	0.907	1.294
Polyketide synthase, acyl transferase domain	0.0227254	I1RF58	618	0.735	Down	K	Non-reducing polyketide synthase PKS12 OS=Gibberella zeae (strain PH-1 / ATCC MYA-4620 / FGSC 9075 / NRRL 31084) OX=229533 GN=PKS12 PE=1 SV=1	PKS12	1	0.000102292	101.71	ADGVGTIILK(1)R	2	0.18719	2	0.943	1.283
Polyketide synthase, acyl transferase domain	0.0227254	I1RF58	1033	0.746	Down	K	Non-reducing polyketide synthase PKS12 OS=Gibberella zeae (strain PH-1 / ATCC MYA-4620 / FGSC 9075 / NRRL 31084) OX=229533 GN=PKS12 PE=1 SV=1	PKS12	1	5.71649e-06	99.092	AQLLVDK(1)CQAGTHSMLAVR	3	1.6397	1	1.057	1.417
Polyketide synthase, acyl transferase domain	0.0227254	I1RMW9	946	0.421	Down	K	Fatty acid synthase subunit beta dehydratase OS=Gibberella zeae OX=5518 GN=FGRA07_01469 PE=3 SV=1	FG05322.1	1	6.3719e-05	92.856	LVELLYVK(1)HQSR	3	-0.25136	1	0.653	1.551
Biotin carboxylase-like, N-terminal domain	0.0227254	A0A1C3YKW4	563	0.701	Down	K	Pyruvate carboxylase OS=Fusarium culmorum OX=5516 GN=FCULG_00008269 PE=4 SV=1	FGRAMPH1_01T23899	1	0.00371768	60.157	NIILEQGPK(1)AFAK	3	0.43863	1	0.855	1.219
Biotin carboxylase-like, N-terminal domain	0.0227254	I1RR68	2237	0.639	Down	K	Acetyl-CoA carboxylase OS=Gibberella zeae OX=5518 GN=FGRA07_05716 PE=4 SV=1	FG06580.1	1	7.21848e-06	90.453	VDALK(1)SEVLAAEVASVVR	3	1.6718	1	0.769	1.204
Translation protein, beta-barrel domain	0.0745063	I1RWX5	377	0.55	Down	K	Elongation factor 1-alpha OS=Gibberella zeae (strain PH-1 / ATCC MYA-4620 / FGSC 9075 / NRRL 31084) OX=229533 GN=FG08811.1 PE=3 SV=1	FG08811.1	1	0.000182753	88.021	FAEIQEK(1)IDRR	3	-0.29567	2	0.853	1.552
Translation protein, beta-barrel domain	0.0745063	I1RBI1	622	0.742	Down	K	Alanine--tRNA ligase OS=Gibberella zeae (strain PH-1 / ATCC MYA-4620 / FGSC 9075 / NRRL 31084) OX=229533 GN=FG00906.1 PE=3 SV=1	FG00906.1	1	5.11749e-06	96.143	EVLGDEVNQK(1)GSLVDSDK	3	0.48821	1	1.009	1.36
Translation protein, beta-barrel domain	0.0745063	I1RQE7	115	0.694	Down	K	60S ribosomal protein L3 OS=Fusarium culmorum OX=5516 GN=FCULG_00001739 PE=3 SV=1	FGRAMPH1_01T19953	1	2.95166e-11	169.98	SLTTVWAEHLSDEIK(1)R	3	-0.62351	2	0.888	1.279
Translation protein, beta-barrel domain	0.0745063	I1RQE7	341	0.618	Down	K	60S ribosomal protein L3 OS=Fusarium culmorum OX=5516 GN=FCULG_00001739 PE=3 SV=1	FGRAMPH1_01T19953	1	0.0313299	50.194	K(1)TMFPQTSR	2	-0.66479	1	0.788	1.275
P-loop containing nucleoside triphosphate hydrolase	0.0113198	A0A1C3YI20	238	0.718	Down	K	ATP synthase subunit alpha OS=Gibberella zeae (strain PH-1 / ATCC MYA-4620 / FGSC 9075 / NRRL 31084) OX=229533 GN=FGRAMPH1_01T02695 PE=3 SV=1	FGRAMPH1_01T02695	1	0.000371363	108.47	WNDGNDEK(1)K	2	-1.0239	2	0.955	1.331
P-loop containing nucleoside triphosphate hydrolase	0.0113198	A0A1C3YI20	125	0.648	Down	K	ATP synthase subunit alpha OS=Gibberella zeae (strain PH-1 / ATCC MYA-4620 / FGSC 9075 / NRRL 31084) OX=229533 GN=FGRAMPH1_01T02695 PE=3 SV=1	FGRAMPH1_01T02695	1	0.00110043	91.313	LVK(1)EGETVK	2	0.92555	1	0.869	1.341
P-loop containing nucleoside triphosphate hydrolase	0.0113198	A0A1C3YI20	229	0.753	Down	K	ATP synthase subunit alpha OS=Gibberella zeae (strain PH-1 / ATCC MYA-4620 / FGSC 9075 / NRRL 31084) OX=229533 GN=FGRAMPH1_01T02695 PE=3 SV=1	FGRAMPH1_01T02695	1	3.34847e-10	181.67	TAVGLDTILNQK(1)R	2	-0.87637	2	0.958	1.273
P-loop containing nucleoside triphosphate hydrolase	0.0113198	A0A1C3YI20	160	0.698	Down	K	ATP synthase subunit alpha OS=Gibberella zeae (strain PH-1 / ATCC MYA-4620 / FGSC 9075 / NRRL 31084) OX=229533 GN=FGRAMPH1_01T02695 PE=3 SV=1	FGRAMPH1_01T02695	1	2.62437e-06	102.89	VVDALGNPIDGK(1)GPINTK	3	-0.34281	1	0.886	1.269
P-loop containing nucleoside triphosphate hydrolase	0.0113198	A0A0E0SK74	343	0.659	Down	K	Hsp98-like protein OS=Gibberella zeae OX=5518 GN=FGRA07_01627 PE=3 SV=1	FGRAMPH1_01T18017	1	0.00461762	67.252	YVEK(1)DAAFER	2	1.3595	1	0.805	1.222
P-loop containing nucleoside triphosphate hydrolase	0.0113198	I1RZP1	279	0.507	Down	K	ATPase GET3 OS=Gibberella zeae (strain PH-1 / ATCC MYA-4620 / FGSC 9075 / NRRL 31084) OX=229533 GN=FG09891.1 PE=3 SV=1	FG09891.1	1	0.0208329	55.261	K(1)ASDCDQCNAR	2	0.74668	1	0.83	1.636
P-loop containing nucleoside triphosphate hydrolase	0.0113198	I1RPQ7	120	0.355	Down	K	Cell division control protein 10 OS=Fusarium langsethiae OX=179993 GN=FLAG1_01579 PE=3 SV=1	FG06035.1	1	6.66771e-05	99.539	YIK(1)DQHSAYLR	3	-1.5667	1	0.632	1.781
P-loop containing nucleoside triphosphate hydrolase	0.0113198	I1RPQ7	129	0.679	Down	K	Cell division control protein 10 OS=Fusarium langsethiae OX=179993 GN=FLAG1_01579 PE=3 SV=1	FG06035.1	1	0.0162946	78.149	K(1)ELTAQR	2	0.25508	1	0.974	1.435
P-loop containing nucleoside triphosphate hydrolase	0.0113198	I1RWX5	377	0.55	Down	K	Elongation factor 1-alpha OS=Gibberella zeae (strain PH-1 / ATCC MYA-4620 / FGSC 9075 / NRRL 31084) OX=229533 GN=FG08811.1 PE=3 SV=1	FG08811.1	1	0.000182753	88.021	FAEIQEK(1)IDRR	3	-0.29567	2	0.853	1.552
P-loop containing nucleoside triphosphate hydrolase	0.0113198	Q4I1N3	188	0.595	Down	K	Sulfate adenylyltransferase OS=Gibberella zeae (strain PH-1 / ATCC MYA-4620 / FGSC 9075 / NRRL 31084) OX=229533 GN=MET3 PE=3 SV=2	MET3	1	0.000341909	93.649	AHFNK(1)LGWQK	3	1.5541	1	0.862	1.449
P-loop containing nucleoside triphosphate hydrolase	0.0113198	Q4I1N3	160	0.765	Down	K	Sulfate adenylyltransferase OS=Gibberella zeae (strain PH-1 / ATCC MYA-4620 / FGSC 9075 / NRRL 31084) OX=229533 GN=MET3 PE=3 SV=2	MET3	1	2.69666e-07	153.14	EFYVGGK(1)LEAINR	2	2.4662	1	0.93	1.216
P-loop containing nucleoside triphosphate hydrolase	0.0113198	I1RC00	132	0.315	Down	K	GTP-binding nuclear protein OS=Gibberella zeae (strain PH-1 / ATCC MYA-4620 / FGSC 9075 / NRRL 31084) OX=229533 GN=FG01099.1 PE=3 SV=1	FG01099.1	1	0.00819056	70.816	AK(1)TITFHR	3	-1.2022	1	0.974	3.095
P-loop containing nucleoside triphosphate hydrolase	0.0113198	I1RNF4	113	0.606	Down	K	Cell division cycle protein 48 OS=Gibberella zeae OX=5518 GN=FGRA07_01678 PE=3 SV=1	FG05530.1	1	0.000314387	73.279	VK(1)HGDMITIHPCPDIK	4	-0.23886	1	0.703	1.16
P-loop containing nucleoside triphosphate hydrolase	0.0113198	I1RC95	27	0.555	Down	K	26s protease subunit rpt4 OS=Fusarium langsethiae OX=179993 GN=FLAG1_03472 PE=3 SV=1	FG01198.1	1	0.00483012	93.429	EWEAK(1)LK	3	-1.1711	2	0.829	1.495
P-loop containing nucleoside triphosphate hydrolase	0.0113198	I1RC95	44	0.75	Down	K	26s protease subunit rpt4 OS=Fusarium langsethiae OX=179993 GN=FLAG1_03472 PE=3 SV=1	FG01198.1	1	2.32245e-05	162.68	EFDK(1)TEDNIK	3	0.97042	3	0.947	1.262
P-loop containing nucleoside triphosphate hydrolase	0.0113198	I1RS90	756	0.728	Down	K	Vacuolar ATP synthase catalytic subunit A OS=Gibberella zeae OX=5518 GN=FGRA07_05286 PE=3 SV=1	FGRAMPH1_01T23721	1	0.00166204	69.352	VIAQGQSWAK(1)VR	2	-2.9205	1	0.877	1.204
P-loop containing nucleoside triphosphate hydrolase	0.0113198	I1RRU9	274	0.732	Down	K	ATP-dependent RNA helicase eIF4A OS=Gibberella zeae OX=5518 GN=FGRA07_05449 PE=3 SV=1	FGRAMPH1_01T23309	1	0.0137015	73.499	K(1)VDWLTDK	2	0.75276	2	0.917	1.252
P-loop containing nucleoside triphosphate hydrolase	0.0113198	I1RAU9	464	0.72	Down	K	V-type proton ATPase subunit B OS=Fusarium culmorum OX=5516 GN=FCULG_00003273 PE=3 SV=1	FG00637.1	1	0.00296924	80.986	IYPK(1)ELLNR	2	0.19588	1	0.934	1.297
P-loop containing nucleoside triphosphate hydrolase	0.0113198	A0A1C3YLK5	3197	0.755	Down	K	Dynein heavy chain OS=Gibberella zeae OX=5518 GN=FGRA07_07303 PE=4 SV=1	FGRAMPH1_01T26685	1	0.00019247	102.55	HLNVGLEK(1)LR	3	-0.39423	1	0.826	1.094
ATP-grasp fold, subdomain 1	0.0613942	A0A1C3YKW4	563	0.701	Down	K	Pyruvate carboxylase OS=Fusarium culmorum OX=5516 GN=FCULG_00008269 PE=4 SV=1	FGRAMPH1_01T23899	1	0.00371768	60.157	NIILEQGPK(1)AFAK	3	0.43863	1	0.855	1.219
ATP-grasp fold, subdomain 1	0.0613942	I1RR68	2237	0.639	Down	K	Acetyl-CoA carboxylase OS=Gibberella zeae OX=5518 GN=FGRA07_05716 PE=4 SV=1	FG06580.1	1	7.21848e-06	90.453	VDALK(1)SEVLAAEVASVVR	3	1.6718	1	0.769	1.204
Cupin 1	0.0613942	I1RR96	313	0.574	Down	K	Oxalate decarboxylase OxdC OS=Fusarium culmorum OX=5516 GN=FCULG_00008785 PE=4 SV=1	FG06612.1	1	1.64008e-06	102.03	DIK(1)EQTVTGSAGALTGK	3	-1.723	1	0.793	1.382
Cupin 1	0.0613942	I1S2V9	246	0.74	Down	K	Oxalate decarboxylase OxdC OS=Fusarium culmorum OX=5516 GN=FCULG_00011082 PE=4 SV=1	FG11113.1	1	1.66667e-10	159.18	SVISK(1)NFDLDPEVFK	3	-0.164	2	1.021	1.379
RNA-binding S4 domain	0.0227254	I1RWN6	53	0.678	Down	K	40S ribosomal protein S4 OS=Gibberella zeae (strain PH-1 / ATCC MYA-4620 / FGSC 9075 / NRRL 31084) OX=229533 GN=FG08714.1 PE=3 SV=1	FG08714.1	1	0.0017896	102.51	LK(1)YALNYR	2	0.20482	1	0.896	1.322
RNA-binding S4 domain	0.0227254	I1RWN6	71	0.636	Down	K	40S ribosomal protein S4 OS=Gibberella zeae (strain PH-1 / ATCC MYA-4620 / FGSC 9075 / NRRL 31084) OX=229533 GN=FG08714.1 PE=3 SV=1	FG08714.1	1	0.00972417	76.035	LVK(1)VDGK	3	-0.080054	1	0.889	1.398
RNA-binding S4 domain	0.0227254	I1RWN6	211	0.661	Down	K	40S ribosomal protein S4 OS=Gibberella zeae (strain PH-1 / ATCC MYA-4620 / FGSC 9075 / NRRL 31084) OX=229533 GN=FG08714.1 PE=3 SV=1	FG08714.1	1	6.43609e-20	162.39	HDGGFNIVHVK(1)DAIDNSFATR	4	0.65588	2	0.772	1.168
RNA-binding S4 domain	0.0227254	I1RX46	152	0.528	Down	K	40s ribosomal protein s9 OS=Fusarium langsethiae OX=179993 GN=FLAG1_00018 PE=4 SV=1	FG08896.1	1	9.72085e-09	117.6	LDSQK(1)HIDFALTSPFGGGRPGR	4	0.44092	1	0.628	1.19
RNA-binding S4 domain	0.0227254	I1RX46	63	0.731	Down	K	40s ribosomal protein s9 OS=Fusarium langsethiae OX=179993 GN=FLAG1_00018 PE=4 SV=1	FG08896.1	1	6.35647e-06	131.32	QLLTLDEK(1)DPK	2	0.1921	4	0.835	1.142
Immunoglobulin E-set	0.142528	A0A1C3YJC0	195	0.382	Down	K	5'-amp-activated protein kinase subunit beta-2 OS=Fusarium sporotrichioides OX=5514 GN=FSPOR_11322 PE=4 SV=1	FGRAMPH1_01T06765	1	7.79043e-15	156.51	WEHPAEEVYVTGTFDNWTK(1)SVR	3	0.24199	1	1.029	2.693
Immunoglobulin E-set	0.142528	I1RKB5	318	0.535	Down	K	1,4-alpha-glucan branching enzyme OS=Gibberella zeae OX=5518 GN=FGRA07_03345 PE=4 SV=1	FG04313.1	1	2.63517e-05	83.602	NVLDGINEFDGTDHQYFHGGGK(1)GR	4	-0.22026	1	0.769	1.438
Immunoglobulin E-set	0.142528	I1RKB5	580	0.707	Down	K	1,4-alpha-glucan branching enzyme OS=Gibberella zeae OX=5518 GN=FGRA07_03345 PE=4 SV=1	FG04313.1	1	0.0409714	47.844	YK(1)FLDNFDR	2	-0.13159	1	0.839	1.187
Immunoglobulin E-set	0.142528	V6RB81	148	0.583	Down	K	Rho protein gdp dissociation inhibitor containing protein OS=Fusarium langsethiae OX=179993 GN=FLAG1_06143 PE=4 SV=1	FG05282.1	1	0.000437524	67.418	DSEMIGSYAPSTDK(1)QPTYIK	3	-0.96211	2	1.062	1.821
Immunoglobulin E-set	0.142528	V6RB81	126	0.73	Down	K	Rho protein gdp dissociation inhibitor containing protein OS=Fusarium langsethiae OX=179993 GN=FLAG1_06143 PE=4 SV=1	FG05282.1	1	1.76961e-07	109.04	VQHEILSGLHYVQVVK(1)R	4	-0.72557	1	1.296	1.776
ATPase, F1/V1/A1 complex, alpha/beta subunit, N-terminal domain	0.0120566	A0A1C3YI20	238	0.718	Down	K	ATP synthase subunit alpha OS=Gibberella zeae (strain PH-1 / ATCC MYA-4620 / FGSC 9075 / NRRL 31084) OX=229533 GN=FGRAMPH1_01T02695 PE=3 SV=1	FGRAMPH1_01T02695	1	0.000371363	108.47	WNDGNDEK(1)K	2	-1.0239	2	0.955	1.331
ATPase, F1/V1/A1 complex, alpha/beta subunit, N-terminal domain	0.0120566	A0A1C3YI20	125	0.648	Down	K	ATP synthase subunit alpha OS=Gibberella zeae (strain PH-1 / ATCC MYA-4620 / FGSC 9075 / NRRL 31084) OX=229533 GN=FGRAMPH1_01T02695 PE=3 SV=1	FGRAMPH1_01T02695	1	0.00110043	91.313	LVK(1)EGETVK	2	0.92555	1	0.869	1.341
ATPase, F1/V1/A1 complex, alpha/beta subunit, N-terminal domain	0.0120566	A0A1C3YI20	229	0.753	Down	K	ATP synthase subunit alpha OS=Gibberella zeae (strain PH-1 / ATCC MYA-4620 / FGSC 9075 / NRRL 31084) OX=229533 GN=FGRAMPH1_01T02695 PE=3 SV=1	FGRAMPH1_01T02695	1	3.34847e-10	181.67	TAVGLDTILNQK(1)R	2	-0.87637	2	0.958	1.273
ATPase, F1/V1/A1 complex, alpha/beta subunit, N-terminal domain	0.0120566	A0A1C3YI20	160	0.698	Down	K	ATP synthase subunit alpha OS=Gibberella zeae (strain PH-1 / ATCC MYA-4620 / FGSC 9075 / NRRL 31084) OX=229533 GN=FGRAMPH1_01T02695 PE=3 SV=1	FGRAMPH1_01T02695	1	2.62437e-06	102.89	VVDALGNPIDGK(1)GPINTK	3	-0.34281	1	0.886	1.269
ATPase, F1/V1/A1 complex, alpha/beta subunit, N-terminal domain	0.0120566	I1RS90	756	0.728	Down	K	Vacuolar ATP synthase catalytic subunit A OS=Gibberella zeae OX=5518 GN=FGRA07_05286 PE=3 SV=1	FGRAMPH1_01T23721	1	0.00166204	69.352	VIAQGQSWAK(1)VR	2	-2.9205	1	0.877	1.204
ATPase, F1/V1/A1 complex, alpha/beta subunit, N-terminal domain	0.0120566	I1RAU9	464	0.72	Down	K	V-type proton ATPase subunit B OS=Fusarium culmorum OX=5516 GN=FCULG_00003273 PE=3 SV=1	FG00637.1	1	0.00296924	80.986	IYPK(1)ELLNR	2	0.19588	1	0.934	1.297
Biotin carboxylase, C-terminal	0.0227254	A0A1C3YKW4	563	0.701	Down	K	Pyruvate carboxylase OS=Fusarium culmorum OX=5516 GN=FCULG_00008269 PE=4 SV=1	FGRAMPH1_01T23899	1	0.00371768	60.157	NIILEQGPK(1)AFAK	3	0.43863	1	0.855	1.219
Biotin carboxylase, C-terminal	0.0227254	I1RR68	2237	0.639	Down	K	Acetyl-CoA carboxylase OS=Gibberella zeae OX=5518 GN=FGRA07_05716 PE=4 SV=1	FG06580.1	1	7.21848e-06	90.453	VDALK(1)SEVLAAEVASVVR	3	1.6718	1	0.769	1.204
RmlC-like jelly roll fold	0.286783	I1RR96	313	0.574	Down	K	Oxalate decarboxylase OxdC OS=Fusarium culmorum OX=5516 GN=FCULG_00008785 PE=4 SV=1	FG06612.1	1	1.64008e-06	102.03	DIK(1)EQTVTGSAGALTGK	3	-1.723	1	0.793	1.382
RmlC-like jelly roll fold	0.286783	I1S2V9	246	0.74	Down	K	Oxalate decarboxylase OxdC OS=Fusarium culmorum OX=5516 GN=FCULG_00011082 PE=4 SV=1	FG11113.1	1	1.66667e-10	159.18	SVISK(1)NFDLDPEVFK	3	-0.164	2	1.021	1.379
ATP-grasp fold, subdomain 2	0.0120566	A0A1C3YKW4	563	0.701	Down	K	Pyruvate carboxylase OS=Fusarium culmorum OX=5516 GN=FCULG_00008269 PE=4 SV=1	FGRAMPH1_01T23899	1	0.00371768	60.157	NIILEQGPK(1)AFAK	3	0.43863	1	0.855	1.219
ATP-grasp fold, subdomain 2	0.0120566	I1RPR1	87	0.669	Down	K	Putative ATP-citrate synthase subunit 2 OS=Fusarium culmorum OX=5516 GN=FCULG_00001463 PE=4 SV=1	FG06039.1	1	0.000417094	89.171	GK(1)SGLLALNK	2	-0.031705	2	1.039	1.553
ATP-grasp fold, subdomain 2	0.0120566	I1RPR1	326	0.495	Down	K	Putative ATP-citrate synthase subunit 2 OS=Fusarium culmorum OX=5516 GN=FCULG_00001463 PE=4 SV=1	FG06039.1	1	0.00567425	72.365	LTVLNAK(1)GR	2	0.7908	1	0.972	1.963
ATP-grasp fold, subdomain 2	0.0120566	I1RPR1	101	0.48	Down	K	Putative ATP-citrate synthase subunit 2 OS=Fusarium culmorum OX=5516 GN=FCULG_00001463 PE=4 SV=1	FG06039.1	1	0.000126764	87.863	SWPEAK(1)AWVAER	2	-0.90685	2	0.921	1.919
ATP-grasp fold, subdomain 2	0.0120566	I1RR68	2237	0.639	Down	K	Acetyl-CoA carboxylase OS=Gibberella zeae OX=5518 GN=FGRA07_05716 PE=4 SV=1	FG06580.1	1	7.21848e-06	90.453	VDALK(1)SEVLAAEVASVVR	3	1.6718	1	0.769	1.204
Threonyl/alanyl tRNA synthetase, SAD	0.0227254	I1RCD8	89	0.721	Down	K	Threonyl-tRNA synthetase OS=Gibberella zeae OX=5518 GN=FGRA07_04087 PE=3 SV=1	FG01248.1	1	0.000610348	71.879	EDIVISLPNGK(1)EEK	3	1.2054	1	0.955	1.324
Threonyl/alanyl tRNA synthetase, SAD	0.0227254	I1RBI1	622	0.742	Down	K	Alanine--tRNA ligase OS=Gibberella zeae (strain PH-1 / ATCC MYA-4620 / FGSC 9075 / NRRL 31084) OX=229533 GN=FG00906.1 PE=3 SV=1	FG00906.1	1	5.11749e-06	96.143	EVLGDEVNQK(1)GSLVDSDK	3	0.48821	1	1.009	1.36
Riboflavin synthase-like beta-barrel	0.166676	A0A1C3YI72	131	0.758	Down	K	Riboflavin synthase OS=Fusarium culmorum OX=5516 GN=FCULG_00003825 PE=4 SV=1	FGRAMPH1_01T02813	1	2.81112e-09	114.96	ITNLGDLK(1)ENSNVNLER	3	-0.24329	1	0.835	1.101
Riboflavin synthase-like beta-barrel	0.166676	I1RZE7	672	0.562	Down	K	NADPH--cytochrome P450 reductase OS=Gibberella zeae (strain PH-1 / ATCC MYA-4620 / FGSC 9075 / NRRL 31084) OX=229533 GN=FG09786.1 PE=3 SV=1	FG09786.1	1	5.81476e-05	94.402	GVSEAK(1)GEEIVK	3	0.38518	1	0.855	1.522
Riboflavin synthase-like beta-barrel	0.166676	I1RZE7	517	0.592	Down	K	NADPH--cytochrome P450 reductase OS=Gibberella zeae (strain PH-1 / ATCC MYA-4620 / FGSC 9075 / NRRL 31084) OX=229533 GN=FG09786.1 PE=3 SV=1	FG09786.1	1	0.00100933	66.393	NK(1)YDGIHVPVHVR	4	-0.59424	1	0.859	1.451
Riboflavin synthase-like beta-barrel	0.166676	I1RZE7	603	0.743	Down	K	NADPH--cytochrome P450 reductase OS=Gibberella zeae (strain PH-1 / ATCC MYA-4620 / FGSC 9075 / NRRL 31084) OX=229533 GN=FG09786.1 PE=3 SV=1	FG09786.1	1	6.98718e-13	185.63	EALGDK(1)FEMITAFSR	2	0.23667	2	1.009	1.358
Riboflavin synthase-like beta-barrel	0.166676	I1RZE7	617	0.513	Down	K	NADPH--cytochrome P450 reductase OS=Gibberella zeae (strain PH-1 / ATCC MYA-4620 / FGSC 9075 / NRRL 31084) OX=229533 GN=FG09786.1 PE=3 SV=1	FG09786.1	1	0.00114042	86.472	K(1)VYVQHR	2	0.064974	2	0.914	1.782
Mitochondrial carrier domain	0.0121014	I1RQF8	207	0.72	Down	K	Carrier protein YMC1, mitochondrial OS=Fusarium culmorum OX=5516 GN=FCULG_00001751 PE=3 SV=1	FG06300.1	1	0.0302587	65.224	K(1)DIPAWK	2	-0.14353	1	0.83	1.153
Mitochondrial carrier domain	0.0121014	I1RCC5	175	0.729	Down	K	Mitochondrial phosphate carrier protein 2 OS=Gibberella zeae OX=5518 GN=FGRA07_04068 PE=3 SV=1	FG01230.1	1	2.43728e-06	102.5	TYSDMAGPEAATK(1)YK	3	0.082353	1	0.725	0.994
Mitochondrial carrier domain	0.0121014	I1RPP5	67	0.766	Down	K	ADP,ATP carrier protein OS=Gibberella zeae OX=5518 GN=FGRA07_06191 PE=3 SV=1	FG06021.1	1	0.00734558	69.65	YNGIGDCFK(1)R	2	-0.33449	4	0.823	1.075
Mitochondrial carrier domain	0.0121014	I1RCU1	274	0.601	Down	K	Mitochondrial DNA replication protein YHM2 OS=Gibberella zeae OX=5518 GN=FGRA07_04256 PE=3 SV=1	FG01421.1	1	0.00133169	70.889	YIYESNGIK(1)GLYR	2	1.2501	1	0.633	1.053
Winged helix-turn-helix DNA-binding domain	0.267817	V6RKY7	166	0.601	Down	K	26s proteasome regulatory subunit n7 OS=Fusarium sp. FIESC_12 OX=1755127 GN=FIE12Z_7651 PE=4 SV=1	FG08444.1	1	1.37532e-13	138.91	AIATYESLFEK(1)TGILGTK	3	1.4873	1	0.893	1.485
Winged helix-turn-helix DNA-binding domain	0.267817	V6RKY7	201	0.729	Down	K	26s proteasome regulatory subunit n7 OS=Fusarium sp. FIESC_12 OX=1755127 GN=FIE12Z_7651 PE=4 SV=1	FG08444.1	1	0.0106224	56.29	AK(1)GLVDTGGDWDRR	3	-0.028696	1	0.893	1.225
Winged helix-turn-helix DNA-binding domain	0.267817	I1RF60	326	0.504	Down	K	O-methyltransferase aurJ OS=Gibberella zeae (strain PH-1 / ATCC MYA-4620 / FGSC 9075 / NRRL 31084) OX=229533 GN=aurJ PE=1 SV=1	aurJ	1	3.83173e-06	102.69	AHNFFEAQPTK(1)DATVYMLR	3	-0.44883	1	0.756	1.501
Winged helix-turn-helix DNA-binding domain	0.267817	I1RPP4	37	0.669	Down	K	40S ribosomal protein S25 OS=Fusarium culmorum OX=5516 GN=FCULG_00001445 PE=4 SV=1	FG06020.1	1	0.00126807	87.713	LYK(1)DVQSYR	2	0.76997	1	0.817	1.221
ATPase, AAA-type, core	0.0268162	I1RC95	27	0.555	Down	K	26s protease subunit rpt4 OS=Fusarium langsethiae OX=179993 GN=FLAG1_03472 PE=3 SV=1	FG01198.1	1	0.00483012	93.429	EWEAK(1)LK	3	-1.1711	2	0.829	1.495
ATPase, AAA-type, core	0.0268162	I1RC95	44	0.75	Down	K	26s protease subunit rpt4 OS=Fusarium langsethiae OX=179993 GN=FLAG1_03472 PE=3 SV=1	FG01198.1	1	2.32245e-05	162.68	EFDK(1)TEDNIK	3	0.97042	3	0.947	1.262
ATPase, AAA-type, core	0.0268162	A0A0E0SK74	343	0.659	Down	K	Hsp98-like protein OS=Gibberella zeae OX=5518 GN=FGRA07_01627 PE=3 SV=1	FGRAMPH1_01T18017	1	0.00461762	67.252	YVEK(1)DAAFER	2	1.3595	1	0.805	1.222
ATPase, AAA-type, core	0.0268162	I1RNF4	113	0.606	Down	K	Cell division cycle protein 48 OS=Gibberella zeae OX=5518 GN=FGRA07_01678 PE=3 SV=1	FG05530.1	1	0.000314387	73.279	VK(1)HGDMITIHPCPDIK	4	-0.23886	1	0.703	1.16
AAA+ ATPase domain	0.0502545	I1RC95	27	0.555	Down	K	26s protease subunit rpt4 OS=Fusarium langsethiae OX=179993 GN=FLAG1_03472 PE=3 SV=1	FG01198.1	1	0.00483012	93.429	EWEAK(1)LK	3	-1.1711	2	0.829	1.495
AAA+ ATPase domain	0.0502545	I1RC95	44	0.75	Down	K	26s protease subunit rpt4 OS=Fusarium langsethiae OX=179993 GN=FLAG1_03472 PE=3 SV=1	FG01198.1	1	2.32245e-05	162.68	EFDK(1)TEDNIK	3	0.97042	3	0.947	1.262
AAA+ ATPase domain	0.0502545	A0A0E0SK74	343	0.659	Down	K	Hsp98-like protein OS=Gibberella zeae OX=5518 GN=FGRA07_01627 PE=3 SV=1	FGRAMPH1_01T18017	1	0.00461762	67.252	YVEK(1)DAAFER	2	1.3595	1	0.805	1.222
AAA+ ATPase domain	0.0502545	I1RNF4	113	0.606	Down	K	Cell division cycle protein 48 OS=Gibberella zeae OX=5518 GN=FGRA07_01678 PE=3 SV=1	FG05530.1	1	0.000314387	73.279	VK(1)HGDMITIHPCPDIK	4	-0.23886	1	0.703	1.16
AAA+ ATPase domain	0.0502545	A0A1C3YLK5	3197	0.755	Down	K	Dynein heavy chain OS=Gibberella zeae OX=5518 GN=FGRA07_07303 PE=4 SV=1	FGRAMPH1_01T26685	1	0.00019247	102.55	HLNVGLEK(1)LR	3	-0.39423	1	0.826	1.094
Acyl transferase/acyl hydrolase/lysophospholipase	0.0268162	A0A0E0S5J3	60	0.604	Down	K	Lysophospholipase OS=Gibberella zeae (strain PH-1 / ATCC MYA-4620 / FGSC 9075 / NRRL 31084) OX=229533 GN=FG03875.1 PE=3 SV=1	FG03875.1	1	1.65191e-05	107.12	VVDCPSTRPK(1)VR	3	-2.2416	1	0.895	1.482
Acyl transferase/acyl hydrolase/lysophospholipase	0.0268162	I1RF58	453	0.701	Down	K	Non-reducing polyketide synthase PKS12 OS=Gibberella zeae (strain PH-1 / ATCC MYA-4620 / FGSC 9075 / NRRL 31084) OX=229533 GN=PKS12 PE=1 SV=1	PKS12	1	0.000315271	70.334	FFNMSPK(1)EAEQSDPGQR	3	-0.34375	2	0.907	1.294
Acyl transferase/acyl hydrolase/lysophospholipase	0.0268162	I1RF58	618	0.735	Down	K	Non-reducing polyketide synthase PKS12 OS=Gibberella zeae (strain PH-1 / ATCC MYA-4620 / FGSC 9075 / NRRL 31084) OX=229533 GN=PKS12 PE=1 SV=1	PKS12	1	0.000102292	101.71	ADGVGTIILK(1)R	2	0.18719	2	0.943	1.283
Acyl transferase/acyl hydrolase/lysophospholipase	0.0268162	I1RF58	1033	0.746	Down	K	Non-reducing polyketide synthase PKS12 OS=Gibberella zeae (strain PH-1 / ATCC MYA-4620 / FGSC 9075 / NRRL 31084) OX=229533 GN=PKS12 PE=1 SV=1	PKS12	1	5.71649e-06	99.092	AQLLVDK(1)CQAGTHSMLAVR	3	1.6397	1	1.057	1.417
Acyl transferase/acyl hydrolase/lysophospholipase	0.0268162	I1RMW9	946	0.421	Down	K	Fatty acid synthase subunit beta dehydratase OS=Gibberella zeae OX=5518 GN=FGRA07_01469 PE=3 SV=1	FG05322.1	1	6.3719e-05	92.856	LVELLYVK(1)HQSR	3	-0.25136	1	0.653	1.551
Thioredoxin-like fold	0.267817	A0A1C3YKF3	205	0.729	Down	K	Glutathione peroxidase OS=Gibberella zeae (strain PH-1 / ATCC MYA-4620 / FGSC 9075 / NRRL 31084) OX=229533 GN=FGRAMPH1_01T19613 PE=3 SV=1	FGRAMPH1_01T19613	1	0.0016082	115.49	IK(1)WNFEK	3	-0.41979	2	0.915	1.256
Thioredoxin-like fold	0.267817	I1RSQ2	370	0.723	Down	K	Protein disulfide-isomerase erp38 OS=Gibberella zeae OX=5518 GN=FGRA07_01863 PE=3 SV=1	FGRAMPH1_01T24163	1	0.00478896	93.649	VEQVK(1)EK	2	-0.20295	1	0.948	1.311
Thioredoxin-like fold	0.267817	I1RSQ2	303	0.409	Down	K	Protein disulfide-isomerase erp38 OS=Gibberella zeae OX=5518 GN=FGRA07_01863 PE=3 SV=1	FGRAMPH1_01T24163	1	0.000481491	65.924	EVEGLTDAAQK(1)TYAEYYVR	3	-0.64721	1	0.575	1.406
Thioredoxin-like fold	0.267817	I1RSQ2	372	0.587	Down	K	Protein disulfide-isomerase erp38 OS=Gibberella zeae OX=5518 GN=FGRA07_01863 PE=3 SV=1	FGRAMPH1_01T24163	0.999999	0.00292019	78.324	EK(1)VEEVKDEL	2	-1.6191	1	0.813	1.384
Thioredoxin-like fold	0.267817	I1RSQ2	325	0.592	Down	K	Protein disulfide-isomerase erp38 OS=Gibberella zeae OX=5518 GN=FGRA07_01863 PE=3 SV=1	FGRAMPH1_01T24163	1	7.73532e-06	99.747	LSSNNDWVSK(1)ELGR	2	0.96777	1	0.769	1.3
Thioredoxin-like fold	0.267817	I1RSQ2	377	0.55	Down	K	Protein disulfide-isomerase erp38 OS=Gibberella zeae OX=5518 GN=FGRA07_01863 PE=3 SV=1	FGRAMPH1_01T24163	0.998602	0.0391723	49.934	EK(0.001)VEEVK(0.999)DEL	2	-0.38832	1	0.756	1.374
Thioredoxin-like fold	0.267817	I1RTA0	422	0.68	Down	K	Elongation factor 1-gamma 1 OS=Gibberella zeae OX=5518 GN=FGRA07_02082 PE=4 SV=1	FG07401.1	1	0.0172671	63.076	LADGK(1)VFK	2	-1.1371	1	0.736	1.082
Tetratricopeptide-like helical domain	0.226133	A0A1C3YK51	1509	0.562	Down	K	Clathrin heavy chain OS=Gibberella zeae (strain PH-1 / ATCC MYA-4620 / FGSC 9075 / NRRL 31084) OX=229533 GN=FGRAMPH1_01T18347 PE=3 SV=1	FGRAMPH1_01T18347	1	0.000125047	128.81	LEK(1)HDLIFFR	3	-0.29016	1	0.835	1.487
Tetratricopeptide-like helical domain	0.226133	I1RB59	450	0.493	Down	K	Stress-induced-phospho 1 OS=Fusarium sporotrichioides OX=5514 GN=FSPOR_2250 PE=4 SV=1	FG00766.1	1	0.0290414	66.351	K(1)DPTFIR	2	-0.2534	1	0.772	1.565
HAD-like domain	0.0699554	I1RSJ2	172	0.537	Down	K	Phosphomannomutase OS=Gibberella zeae (strain PH-1 / ATCC MYA-4620 / FGSC 9075 / NRRL 31084) OX=229533 GN=FG07113.1 PE=3 SV=1	FG07113.1	1	0.000935483	111.61	EK(1)FVAVLK	2	-0.25966	1	0.863	1.607
HAD-like domain	0.0699554	I1RME3	83	0.768	Down	K	Phosphoglycolate phosphatase OS=Fusarium langsethiae OX=179993 GN=FLAG1_04051 PE=4 SV=1	FGRAMPH1_01T17177	1	0.000371032	116.55	K(1)EEDAVIAK	2	0.44541	3	1.071	1.394
HAD-like domain	0.0699554	I1S9T8	56	0.69	Down	K	Phosphoserine phosphatase OS=Fusarium langsethiae OX=179993 GN=FLAG1_02618 PE=4 SV=1	FG09656.1	1	0.000576829	85.355	DVLFGK(1)MHFR	3	-0.17278	2	0.885	1.282
HAD-like domain	0.0699554	A0A0E0SKE0	612	0.682	Down	K	Trehalose 6-phosphate synthase OS=Fusarium langsethiae OX=179993 GN=FLAG1_05806 PE=4 SV=1	FG05697.1	1	0.000284973	79.639	QALEMGQDEK(1)DQR	3	0.10997	1	0.792	1.161
HAD-like domain	0.0699554	A0A0E0SKE0	449	0.608	Down	K	Trehalose 6-phosphate synthase OS=Fusarium langsethiae OX=179993 GN=FLAG1_05806 PE=4 SV=1	FG05697.1	1	0.000935852	122.18	DK(1)LDHVR	3	0.20292	1	0.823	1.354
Thiamin diphosphate-binding fold	0.0477613	I1RQI4	64	0.486	Down	K	Xylulose-5-phosphate phosphoketolase OS=Gibberella zeae OX=5518 GN=FGRA07_05885 PE=3 SV=1	FG06328.1	1	0.005082	84.244	AEHLK(1)LR	3	-0.0049483	1	0.885	1.82
Thiamin diphosphate-binding fold	0.0477613	V6RPS5	180	0.66	Down	K	Pyruvate decarboxylase OS=Fusarium culmorum OX=5516 GN=FCULG_00009894 PE=3 SV=1	FG09834.1	1	0.000414574	68.705	SRPVYIMVPTDMVQEK(1)VEGAR	3	-0.1914	2	0.867	1.314
Thiamin diphosphate-binding fold	0.0477613	V6RPS5	217	0.717	Down	K	Pyruvate decarboxylase OS=Fusarium culmorum OX=5516 GN=FCULG_00009894 PE=3 SV=1	FG09834.1	1	1.82702e-06	106.31	AMYAAK(1)RPVILVDSCAIR	3	0.23405	2	0.878	1.225
Thiamin diphosphate-binding fold	0.0477613	A0A1C3YJ56	360	0.679	Down	K	Transketolase OS=Gibberella zeae (strain PH-1 / ATCC MYA-4620 / FGSC 9075 / NRRL 31084) OX=229533 GN=FGRAMPH1_01T07031 PE=3 SV=1	FGRAMPH1_01T07031	1	0.000309261	111.86	K(1)LSETVLAK	3	-2.1757	2	0.881	1.297
Thiamin diphosphate-binding fold	0.0477613	A0A1C3YJ56	400	0.513	Down	K	Transketolase OS=Gibberella zeae (strain PH-1 / ATCC MYA-4620 / FGSC 9075 / NRRL 31084) OX=229533 GN=FGRAMPH1_01T07031 PE=3 SV=1	FGRAMPH1_01T07031	1	0.0201681	44.788	EAVDFQPK(1)STGLGDYSGR	3	-2.785	1	0.715	1.395
Starter unit:ACP transacylase	0.0227254	I1RF58	453	0.701	Down	K	Non-reducing polyketide synthase PKS12 OS=Gibberella zeae (strain PH-1 / ATCC MYA-4620 / FGSC 9075 / NRRL 31084) OX=229533 GN=PKS12 PE=1 SV=1	PKS12	1	0.000315271	70.334	FFNMSPK(1)EAEQSDPGQR	3	-0.34375	2	0.907	1.294
Starter unit:ACP transacylase	0.0227254	I1RF58	618	0.735	Down	K	Non-reducing polyketide synthase PKS12 OS=Gibberella zeae (strain PH-1 / ATCC MYA-4620 / FGSC 9075 / NRRL 31084) OX=229533 GN=PKS12 PE=1 SV=1	PKS12	1	0.000102292	101.71	ADGVGTIILK(1)R	2	0.18719	2	0.943	1.283
Starter unit:ACP transacylase	0.0227254	I1RF58	1033	0.746	Down	K	Non-reducing polyketide synthase PKS12 OS=Gibberella zeae (strain PH-1 / ATCC MYA-4620 / FGSC 9075 / NRRL 31084) OX=229533 GN=PKS12 PE=1 SV=1	PKS12	1	5.71649e-06	99.092	AQLLVDK(1)CQAGTHSMLAVR	3	1.6397	1	1.057	1.417
Starter unit:ACP transacylase	0.0227254	I1RMW9	946	0.421	Down	K	Fatty acid synthase subunit beta dehydratase OS=Gibberella zeae OX=5518 GN=FGRA07_01469 PE=3 SV=1	FG05322.1	1	6.3719e-05	92.856	LVELLYVK(1)HQSR	3	-0.25136	1	0.653	1.551
Ribosomal protein S5 domain 2-type fold	0.286783	I1RD22	123	0.735	Down	K	40S ribosomal protein S2 OS=Gibberella zeae OX=5518 GN=FGRA07_04340 PE=3 SV=1	FG01509.1	1	0.000406451	98.407	TSK(1)EVATAIR	2	-1.4079	1	0.885	1.204
Ribosomal protein S5 domain 2-type fold	0.286783	I1REC7	553	0.638	Down	K	Heat shock protein 90 OS=Gibberella zeae OX=5518 GN=FGRA07_00298 PE=3 SV=1	FG02014.1	1	0.000707478	99.752	NVLGDK(1)VEK	2	-2.3495	1	0.912	1.43
Ribosomal protein S5 domain 2-type fold	0.286783	I1REC7	379	0.679	Down	K	Heat shock protein 90 OS=Gibberella zeae OX=5518 GN=FGRA07_00298 PE=3 SV=1	FG02014.1	1	0.000966303	82.417	ETLQQNK(1)IMK	3	-3.0625	1	0.915	1.347
Pre-ATP-grasp domain	0.0613942	A0A1C3YKW4	563	0.701	Down	K	Pyruvate carboxylase OS=Fusarium culmorum OX=5516 GN=FCULG_00008269 PE=4 SV=1	FGRAMPH1_01T23899	1	0.00371768	60.157	NIILEQGPK(1)AFAK	3	0.43863	1	0.855	1.219
Pre-ATP-grasp domain	0.0613942	I1RR68	2237	0.639	Down	K	Acetyl-CoA carboxylase OS=Gibberella zeae OX=5518 GN=FGRA07_05716 PE=4 SV=1	FG06580.1	1	7.21848e-06	90.453	VDALK(1)SEVLAAEVASVVR	3	1.6718	1	0.769	1.204
S-adenosyl-L-methionine-dependent methyltransferase	0.0028087	I1RNL0	127	0.466	Down	K	Sphingolipid C9-methyltransferase 2 OS=Gibberella zeae (strain PH-1 / ATCC MYA-4620 / FGSC 9075 / NRRL 31084) OX=229533 GN=MT2 PE=3 SV=1	MT2	1	0.00547614	61.593	GVEHYLEFK(1)K	3	3.0594	1	0.78	1.674
S-adenosyl-L-methionine-dependent methyltransferase	0.0028087	I1RGC4	60	0.309	Down	K	Sterol 24-C-methyltransferase OS=Gibberella zeae (strain PH-1 / ATCC MYA-4620 / FGSC 9075 / NRRL 31084) OX=229533 GN=FG02783.1 PE=3 SV=1	FG02783.1	1	0.00032744	74.296	HWDNK(1)PAENETPEER	3	-0.78895	1	0.695	2.252
S-adenosyl-L-methionine-dependent methyltransferase	0.0028087	I1RF60	326	0.504	Down	K	O-methyltransferase aurJ OS=Gibberella zeae (strain PH-1 / ATCC MYA-4620 / FGSC 9075 / NRRL 31084) OX=229533 GN=aurJ PE=1 SV=1	aurJ	1	3.83173e-06	102.69	AHNFFEAQPTK(1)DATVYMLR	3	-0.44883	1	0.756	1.501
S-adenosyl-L-methionine-dependent methyltransferase	0.0028087	A0A1C3YNI5	176	0.604	Down	K	Related to TAM domain methyltransferase OS=Fusarium proliferatum (strain ET1) OX=1227346 GN=FPRO_11257 PE=4 SV=1	FGRAMPH1_01T15943	1	0.000179064	110.53	K(1)EFDFIHAR	3	-0.2623	1	0.914	1.514
S-adenosyl-L-methionine-dependent methyltransferase	0.0028087	I1RHL4	305	0.677	Down	K	Putative methyltransferase tdiE OS=Fusarium culmorum OX=5516 GN=FCULG_00005710 PE=4 SV=1	FG03273.1	1	0.00348221	73.233	NPK(1)VHAYWK	3	0.15557	1	0.833	1.23
ATPase, F1/V1/A1 complex, alpha/beta subunit, nucleotide-binding domain	0.0120566	A0A1C3YI20	238	0.718	Down	K	ATP synthase subunit alpha OS=Gibberella zeae (strain PH-1 / ATCC MYA-4620 / FGSC 9075 / NRRL 31084) OX=229533 GN=FGRAMPH1_01T02695 PE=3 SV=1	FGRAMPH1_01T02695	1	0.000371363	108.47	WNDGNDEK(1)K	2	-1.0239	2	0.955	1.331
ATPase, F1/V1/A1 complex, alpha/beta subunit, nucleotide-binding domain	0.0120566	A0A1C3YI20	125	0.648	Down	K	ATP synthase subunit alpha OS=Gibberella zeae (strain PH-1 / ATCC MYA-4620 / FGSC 9075 / NRRL 31084) OX=229533 GN=FGRAMPH1_01T02695 PE=3 SV=1	FGRAMPH1_01T02695	1	0.00110043	91.313	LVK(1)EGETVK	2	0.92555	1	0.869	1.341
ATPase, F1/V1/A1 complex, alpha/beta subunit, nucleotide-binding domain	0.0120566	A0A1C3YI20	229	0.753	Down	K	ATP synthase subunit alpha OS=Gibberella zeae (strain PH-1 / ATCC MYA-4620 / FGSC 9075 / NRRL 31084) OX=229533 GN=FGRAMPH1_01T02695 PE=3 SV=1	FGRAMPH1_01T02695	1	3.34847e-10	181.67	TAVGLDTILNQK(1)R	2	-0.87637	2	0.958	1.273
ATPase, F1/V1/A1 complex, alpha/beta subunit, nucleotide-binding domain	0.0120566	A0A1C3YI20	160	0.698	Down	K	ATP synthase subunit alpha OS=Gibberella zeae (strain PH-1 / ATCC MYA-4620 / FGSC 9075 / NRRL 31084) OX=229533 GN=FGRAMPH1_01T02695 PE=3 SV=1	FGRAMPH1_01T02695	1	2.62437e-06	102.89	VVDALGNPIDGK(1)GPINTK	3	-0.34281	1	0.886	1.269
ATPase, F1/V1/A1 complex, alpha/beta subunit, nucleotide-binding domain	0.0120566	I1RS90	756	0.728	Down	K	Vacuolar ATP synthase catalytic subunit A OS=Gibberella zeae OX=5518 GN=FGRA07_05286 PE=3 SV=1	FGRAMPH1_01T23721	1	0.00166204	69.352	VIAQGQSWAK(1)VR	2	-2.9205	1	0.877	1.204
ATPase, F1/V1/A1 complex, alpha/beta subunit, nucleotide-binding domain	0.0120566	I1RAU9	464	0.72	Down	K	V-type proton ATPase subunit B OS=Fusarium culmorum OX=5516 GN=FCULG_00003273 PE=3 SV=1	FG00637.1	1	0.00296924	80.986	IYPK(1)ELLNR	2	0.19588	1	0.934	1.297
Carbamoyl-phosphate synthetase large subunit-like, ATP-binding domain	0.0613942	A0A1C3YKW4	563	0.701	Down	K	Pyruvate carboxylase OS=Fusarium culmorum OX=5516 GN=FCULG_00008269 PE=4 SV=1	FGRAMPH1_01T23899	1	0.00371768	60.157	NIILEQGPK(1)AFAK	3	0.43863	1	0.855	1.219
Carbamoyl-phosphate synthetase large subunit-like, ATP-binding domain	0.0613942	I1RR68	2237	0.639	Down	K	Acetyl-CoA carboxylase OS=Gibberella zeae OX=5518 GN=FGRA07_05716 PE=4 SV=1	FG06580.1	1	7.21848e-06	90.453	VDALK(1)SEVLAAEVASVVR	3	1.6718	1	0.769	1.204
Heat shock protein 70kD, C-terminal domain	0.226133	A0A1C3YHS3	255	0.724	Down	K	Heat shock protein SSB1 OS=Gibberella zeae OX=5518 GN=FGRA07_03759 PE=3 SV=1	FGRAMPH1_01T02317	1	0.0335635	58.246	K(1)DLSGDAR	2	0.19535	1	1.028	1.42
Heat shock protein 70kD, C-terminal domain	0.226133	I1RYL5	483	0.668	Down	K	Glucose-regulated protein OS=Gibberella zeae OX=5518 GN=FGRA07_07169 PE=3 SV=1	FG09471.1	1	7.55351e-06	124.12	SLTK(1)DNNILGK	2	-0.61305	2	1.011	1.513
Heat shock protein 70kD, C-terminal domain	0.226133	I1RYL5	529	0.69	Down	K	Glucose-regulated protein OS=Gibberella zeae OX=5518 GN=FGRA07_07169 PE=3 SV=1	FG09471.1	1	8.53706e-09	132.84	GTGK(1)QESITITNDK	2	1.4252	5	0.945	1.369
Heat shock protein 70kD, C-terminal domain	0.226133	I1RYL5	539	0.751	Down	K	Glucose-regulated protein OS=Gibberella zeae OX=5518 GN=FGRA07_07169 PE=3 SV=1	FG09471.1	1	1.19634e-09	183.89	QESITITNDK(1)GR	2	0.43358	4	1.091	1.452
ATP-grasp fold	0.0613942	A0A1C3YKW4	563	0.701	Down	K	Pyruvate carboxylase OS=Fusarium culmorum OX=5516 GN=FCULG_00008269 PE=4 SV=1	FGRAMPH1_01T23899	1	0.00371768	60.157	NIILEQGPK(1)AFAK	3	0.43863	1	0.855	1.219
ATP-grasp fold	0.0613942	I1RR68	2237	0.639	Down	K	Acetyl-CoA carboxylase OS=Gibberella zeae OX=5518 GN=FGRA07_05716 PE=4 SV=1	FG06580.1	1	7.21848e-06	90.453	VDALK(1)SEVLAAEVASVVR	3	1.6718	1	0.769	1.204

## Sheet: all Domain2Protein
Domain Description	Fisher's exact test p value	Protein accession	Position	Ratio	Regulated Type	Amino acid	Protein description	Gene name	Localization probability	PEP	Score	Modified sequence	Charge	Mass error [ppm]	MS/MS Count	TEC	TEC_CK
Threonyl/alanyl tRNA synthetase, class II-like, putative editing domain	0.25271	I1RCD8	89	0.721	Down	K	Threonyl-tRNA synthetase OS=Gibberella zeae OX=5518 GN=FGRA07_04087 PE=3 SV=1	FG01248.1	1	0.000610348	71.879	EDIVISLPNGK(1)EEK	3	1.2054	1	0.955	1.324
Threonyl/alanyl tRNA synthetase, class II-like, putative editing domain	0.25271	I1RBI1	622	0.742	Down	K	Alanine--tRNA ligase OS=Gibberella zeae (strain PH-1 / ATCC MYA-4620 / FGSC 9075 / NRRL 31084) OX=229533 GN=FG00906.1 PE=3 SV=1	FG00906.1	1	5.11749e-06	96.143	EVLGDEVNQK(1)GSLVDSDK	3	0.48821	1	1.009	1.36
ATP synthase subunit alpha-like domain	0.25271	A0A1C3YI72	131	0.758	Down	K	Riboflavin synthase OS=Fusarium culmorum OX=5516 GN=FCULG_00003825 PE=4 SV=1	FGRAMPH1_01T02813	1	2.81112e-09	114.96	ITNLGDLK(1)ENSNVNLER	3	-0.24329	1	0.835	1.101
ATP synthase subunit alpha-like domain	0.25271	A0A1C3YI20	238	0.718	Down	K	ATP synthase subunit alpha OS=Gibberella zeae (strain PH-1 / ATCC MYA-4620 / FGSC 9075 / NRRL 31084) OX=229533 GN=FGRAMPH1_01T02695 PE=3 SV=1	FGRAMPH1_01T02695	1	0.000371363	108.47	WNDGNDEK(1)K	2	-1.0239	2	0.955	1.331
ATP synthase subunit alpha-like domain	0.25271	A0A1C3YI20	125	0.648	Down	K	ATP synthase subunit alpha OS=Gibberella zeae (strain PH-1 / ATCC MYA-4620 / FGSC 9075 / NRRL 31084) OX=229533 GN=FGRAMPH1_01T02695 PE=3 SV=1	FGRAMPH1_01T02695	1	0.00110043	91.313	LVK(1)EGETVK	2	0.92555	1	0.869	1.341
ATP synthase subunit alpha-like domain	0.25271	A0A1C3YI20	229	0.753	Down	K	ATP synthase subunit alpha OS=Gibberella zeae (strain PH-1 / ATCC MYA-4620 / FGSC 9075 / NRRL 31084) OX=229533 GN=FGRAMPH1_01T02695 PE=3 SV=1	FGRAMPH1_01T02695	1	3.34847e-10	181.67	TAVGLDTILNQK(1)R	2	-0.87637	2	0.958	1.273
ATP synthase subunit alpha-like domain	0.25271	A0A1C3YI20	160	0.698	Down	K	ATP synthase subunit alpha OS=Gibberella zeae (strain PH-1 / ATCC MYA-4620 / FGSC 9075 / NRRL 31084) OX=229533 GN=FGRAMPH1_01T02695 PE=3 SV=1	FGRAMPH1_01T02695	1	2.62437e-06	102.89	VVDALGNPIDGK(1)GPINTK	3	-0.34281	1	0.886	1.269
Biotin carboxylation domain	0.25271	A0A1C3YKW4	563	0.701	Down	K	Pyruvate carboxylase OS=Fusarium culmorum OX=5516 GN=FCULG_00008269 PE=4 SV=1	FGRAMPH1_01T23899	1	0.00371768	60.157	NIILEQGPK(1)AFAK	3	0.43863	1	0.855	1.219
Biotin carboxylation domain	0.25271	I1RR68	2197	1.61	Up	K	Acetyl-CoA carboxylase OS=Gibberella zeae OX=5518 GN=FGRA07_05716 PE=4 SV=1	FG06580.1	1	0.0125856	61.582	DK(1)YLHLLR	3	-0.42868	1	0.726	0.451
Biotin carboxylation domain	0.25271	I1RR68	263	1.824	Up	K	Acetyl-CoA carboxylase OS=Gibberella zeae OX=5518 GN=FGRA07_05716 PE=4 SV=1	FG06580.1	1	0.000574209	83.226	ASEGGGGK(1)GIR	2	-0.68422	1	1.271	0.697
Biotin carboxylation domain	0.25271	I1RR68	2237	0.639	Down	K	Acetyl-CoA carboxylase OS=Gibberella zeae OX=5518 GN=FGRA07_05716 PE=4 SV=1	FG06580.1	1	7.21848e-06	90.453	VDALK(1)SEVLAAEVASVVR	3	1.6718	1	0.769	1.204
2Fe-2S ferredoxin-type iron-sulfur binding domain	0.126811	I1RMK7	161	1.337	Up	K	Nadh-ubiquinone oxidoreductase 78 kDa subunit, mitochondrial OS=Fusarium sporotrichioides OX=5514 GN=FSPOR_9579 PE=3 SV=1	FG05198.1	1	0.00764356	75.213	FHEVGGK(1)R	3	0.0022803	1	1.179	0.882
2Fe-2S ferredoxin-type iron-sulfur binding domain	0.126811	I1RMK7	504	0.703	Down	K	Nadh-ubiquinone oxidoreductase 78 kDa subunit, mitochondrial OS=Fusarium sporotrichioides OX=5514 GN=FSPOR_9579 PE=3 SV=1	FG05198.1	1	5.91336e-09	113.77	AYYETIGTFVDK(1)HASNFR	3	0.20676	1	0.831	1.182
2Fe-2S ferredoxin-type iron-sulfur binding domain	0.126811	I1RNM7	60	1.498	Up	K	Succinate dehydrogenase [ubiquinone] iron-sulfur subunit, mitochondrial OS=Gibberella zeae (strain PH-1 / ATCC MYA-4620 / FGSC 9075 / NRRL 31084) OX=229533 GN=FG05610.1 PE=3 SV=1	FG05610.1	1	6.275e-06	129.34	WNPDTPSEK(1)PR	2	-0.17946	1	1.237	0.826
2Fe-2S ferredoxin-type iron-sulfur binding domain	0.126811	I1RNM7	235	1.315	Up	K	Succinate dehydrogenase [ubiquinone] iron-sulfur subunit, mitochondrial OS=Gibberella zeae (strain PH-1 / ATCC MYA-4620 / FGSC 9075 / NRRL 31084) OX=229533 GN=FG05610.1 PE=3 SV=1	FG05610.1	1	0.000359692	87.719	K(1)QNLENSMSLYR	2	0.15457	2	1.295	0.985
2Fe-2S ferredoxin-type iron-sulfur binding domain	0.126811	I1RNM7	153	1.37	Up	K	Succinate dehydrogenase [ubiquinone] iron-sulfur subunit, mitochondrial OS=Gibberella zeae (strain PH-1 / ATCC MYA-4620 / FGSC 9075 / NRRL 31084) OX=229533 GN=FG05610.1 PE=3 SV=1	FG05610.1	1	4.48038e-10	155.08	DLVPDLTHFYK(1)QYK	3	0.70704	1	1.343	0.98
2Fe-2S ferredoxin-type iron-sulfur binding domain	0.126811	A0A1C3YI88	824	0.638	Down	K	Xanthine dehydrogenase OS=Gibberella zeae OX=5518 GN=FGRA07_04388 PE=4 SV=1	FGRAMPH1_01T03805	1	0.00251065	66.663	LGGGFGGK(1)ESR	2	-0.58168	1	0.833	1.306
2Fe-2S ferredoxin-type iron-sulfur binding domain	0.126811	A0A1C3YI88	870	1.325	Up	K	Xanthine dehydrogenase OS=Gibberella zeae OX=5518 GN=FGRA07_04388 PE=4 SV=1	FGRAMPH1_01T03805	1	0.0213304	68.915	YK(1)VGVNK	2	-1.2538	1	1.301	0.982
2Fe-2S ferredoxin-type iron-sulfur binding domain	0.126811	A0A1C3YI88	1320	1.396	Up	K	Xanthine dehydrogenase OS=Gibberella zeae OX=5518 GN=FGRA07_04388 PE=4 SV=1	FGRAMPH1_01T03805	1	2.66283e-05	97.767	AK(1)VGENDSEGLLR	2	0.43027	1	1.216	0.871
ATPase, F1/V1 complex, beta subunit, C-terminal	0.25271	I1RS90	756	0.728	Down	K	Vacuolar ATP synthase catalytic subunit A OS=Gibberella zeae OX=5518 GN=FGRA07_05286 PE=3 SV=1	FGRAMPH1_01T23721	1	0.00166204	69.352	VIAQGQSWAK(1)VR	2	-2.9205	1	0.877	1.204
ATPase, F1/V1 complex, beta subunit, C-terminal	0.25271	V6R3J1	468	1.374	Up	K	ATP synthase subunit beta OS=Gibberella zeae (strain PH-1 / ATCC MYA-4620 / FGSC 9075 / NRRL 31084) OX=229533 GN=FGRAMPH1_01T14983 PE=3 SV=1	FGRAMPH1_01T14983	1	1.53808e-07	173.72	LVDLK(1)ETINSFK	3	0.43271	4	1.308	0.952
Haem peroxidase, plant/fungal/bacterial	0.126811	I1RGU6	261	2.196	Up	K	Catalase-peroxidase OS=Gibberella zeae (strain PH-1 / ATCC MYA-4620 / FGSC 9075 / NRRL 31084) OX=229533 GN=FG02974.1 PE=3 SV=1	FG02974.1	1	6.20986e-05	83.395	GTTKPGATDSDQTEHK(1)DIHNR	5	0.14754	1	1.533	0.698
Haem peroxidase, plant/fungal/bacterial	0.126811	I1RGU6	769	0.62	Down	K	Catalase-peroxidase OS=Gibberella zeae (strain PH-1 / ATCC MYA-4620 / FGSC 9075 / NRRL 31084) OX=229533 GN=FG02974.1 PE=3 SV=1	FG02974.1	1	1.43816e-06	103.01	ATAETYAEAGGSEK(1)LVR	2	0.24253	2	0.851	1.373
Haem peroxidase, plant/fungal/bacterial	0.126811	I1RGU6	465	0.76	Down	K	Catalase-peroxidase OS=Gibberella zeae (strain PH-1 / ATCC MYA-4620 / FGSC 9075 / NRRL 31084) OX=229533 GN=FG02974.1 PE=3 SV=1	FG02974.1	1	0.00830126	70.525	AWFK(1)LTHR	3	-0.68345	1	0.817	1.075
Haem peroxidase, plant/fungal/bacterial	0.126811	A0A098DJU9	564	1.419	Up	K	Catalase-peroxidase OS=Gibberella zeae (strain PH-1 / ATCC MYA-4620 / FGSC 9075 / NRRL 31084) OX=229533 GN=FG03850.1 PE=3 SV=1	FG03850.1	1	0.000459627	107.03	EFNAK(1)SGSK	2	-0.071118	4	1.266	0.892
Haem peroxidase, plant/fungal/bacterial	0.126811	A0A098DJU9	512	1.322	Up	K	Catalase-peroxidase OS=Gibberella zeae (strain PH-1 / ATCC MYA-4620 / FGSC 9075 / NRRL 31084) OX=229533 GN=FG03850.1 PE=3 SV=1	FG03850.1	1	5.80289e-07	134.18	LVSTAWK(1)SASTFR	3	-0.1125	1	1.297	0.981
Haem peroxidase, plant/fungal/bacterial	0.126811	A0A098DJU9	594	1.479	Up	K	Catalase-peroxidase OS=Gibberella zeae (strain PH-1 / ATCC MYA-4620 / FGSC 9075 / NRRL 31084) OX=229533 GN=FG03850.1 PE=3 SV=1	FG03850.1	1	7.33126e-07	107.82	DAGLK(1)DVVVPFTPGR	3	-1.3624	3	1.287	0.87
Haem peroxidase, plant/fungal/bacterial	0.126811	A0A098DJU9	555	1.429	Up	K	Catalase-peroxidase OS=Gibberella zeae (strain PH-1 / ATCC MYA-4620 / FGSC 9075 / NRRL 31084) OX=229533 GN=FG03850.1 PE=3 SV=1	FG03850.1	1	0.000834674	77.062	QVLSALK(1)SVQK	3	0.33753	1	1.24	0.868
Haem peroxidase, plant/fungal/bacterial	0.126811	A0A098DJU9	316	1.564	Up	K	Catalase-peroxidase OS=Gibberella zeae (strain PH-1 / ATCC MYA-4620 / FGSC 9075 / NRRL 31084) OX=229533 GN=FG03850.1 PE=3 SV=1	FG03850.1	1	5.94748e-10	118.42	THGAVPGK(1)NIGPEPEAADLGEMGLGWHNR	4	-0.62057	2	1.395	0.892
Haem peroxidase, plant/fungal/bacterial	0.126811	A0A098DJU9	447	1.477	Up	K	Catalase-peroxidase OS=Gibberella zeae (strain PH-1 / ATCC MYA-4620 / FGSC 9075 / NRRL 31084) OX=229533 GN=FG03850.1 PE=3 SV=1	FG03850.1	1	0.00113894	102.71	AWYK(1)LLHR	2	1.6359	3	1.357	0.919
Haem peroxidase, plant/fungal/bacterial	0.126811	A0A098DJU9	166	1.472	Up	K	Catalase-peroxidase OS=Gibberella zeae (strain PH-1 / ATCC MYA-4620 / FGSC 9075 / NRRL 31084) OX=229533 GN=FG03850.1 PE=3 SV=1	FG03850.1	1	2.50767e-09	117	FAPLNSWPDNQNLDK(1)AR	3	1.3833	1	1.337	0.908
Haem peroxidase, plant/fungal/bacterial	0.126811	A0A098DJU9	545	1.312	Up	K	Catalase-peroxidase OS=Gibberella zeae (strain PH-1 / ATCC MYA-4620 / FGSC 9075 / NRRL 31084) OX=229533 GN=FG03850.1 PE=3 SV=1	FG03850.1	1	6.86867e-06	91.401	IALEPQVNWASNNPK(1)QLK	3	-0.5428	1	1.26	0.96
Haem peroxidase, plant/fungal/bacterial	0.126811	A0A098DJU9	764	1.46	Up	K	Catalase-peroxidase OS=Gibberella zeae (strain PH-1 / ATCC MYA-4620 / FGSC 9075 / NRRL 31084) OX=229533 GN=FG03850.1 PE=3 SV=1	FG03850.1	1	6.17413e-06	97.273	DFIAAWTK(1)VMNLDR	3	-0.92377	2	1.402	0.96
Haem peroxidase, plant/fungal/bacterial	0.126811	A0A098DJU9	683	1.522	Up	K	Catalase-peroxidase OS=Gibberella zeae (strain PH-1 / ATCC MYA-4620 / FGSC 9075 / NRRL 31084) OX=229533 GN=FG03850.1 PE=3 SV=1	FG03850.1	1	6.27238e-09	111.77	K(1)GQLTNDFFVNLLSPAYK	4	-0.55643	2	1.304	0.857
Haem peroxidase, plant/fungal/bacterial	0.126811	A0A098DJU9	175	1.509	Up	K	Catalase-peroxidase OS=Gibberella zeae (strain PH-1 / ATCC MYA-4620 / FGSC 9075 / NRRL 31084) OX=229533 GN=FG03850.1 PE=3 SV=1	FG03850.1	1	0.0030901	84.244	LIWPIK(1)QK	3	-1.1877	1	1.201	0.796
Haem peroxidase, plant/fungal/bacterial	0.126811	Q4ING3	292	1.402	Up	K	Cytochrome c peroxidase, mitochondrial OS=Gibberella zeae (strain PH-1 / ATCC MYA-4620 / FGSC 9075 / NRRL 31084) OX=229533 GN=CCP1 PE=3 SV=1	CCP1	1	0.000325905	71.376	STK(1)SLMMLPSDIALIEDK	3	-0.48217	1	1.207	0.861
Acyl transferase	0.25271	I1RF58	453	0.701	Down	K	Non-reducing polyketide synthase PKS12 OS=Gibberella zeae (strain PH-1 / ATCC MYA-4620 / FGSC 9075 / NRRL 31084) OX=229533 GN=PKS12 PE=1 SV=1	PKS12	1	0.000315271	70.334	FFNMSPK(1)EAEQSDPGQR	3	-0.34375	2	0.907	1.294
Acyl transferase	0.25271	I1RF58	845	1.667	Up	K	Non-reducing polyketide synthase PKS12 OS=Gibberella zeae (strain PH-1 / ATCC MYA-4620 / FGSC 9075 / NRRL 31084) OX=229533 GN=PKS12 PE=1 SV=1	PKS12	1	1.14619e-13	141.78	NLANLK(1)ELVEGQGDSEVDFLSK	4	-0.42504	2	0.767	0.46
Acyl transferase	0.25271	I1RF58	618	0.735	Down	K	Non-reducing polyketide synthase PKS12 OS=Gibberella zeae (strain PH-1 / ATCC MYA-4620 / FGSC 9075 / NRRL 31084) OX=229533 GN=PKS12 PE=1 SV=1	PKS12	1	0.000102292	101.71	ADGVGTIILK(1)R	2	0.18719	2	0.943	1.283
Acyl transferase	0.25271	I1RF58	1033	0.746	Down	K	Non-reducing polyketide synthase PKS12 OS=Gibberella zeae (strain PH-1 / ATCC MYA-4620 / FGSC 9075 / NRRL 31084) OX=229533 GN=PKS12 PE=1 SV=1	PKS12	1	5.71649e-06	99.092	AQLLVDK(1)CQAGTHSMLAVR	3	1.6397	1	1.057	1.417
Acyl transferase	0.25271	I1RMW9	1966	1.402	Up	K	Fatty acid synthase subunit beta dehydratase OS=Gibberella zeae OX=5518 GN=FGRA07_01469 PE=3 SV=1	FG05322.1	1	4.10852e-09	124.46	IDIEEVKDNIEEVK(1)GHLR	4	-0.34392	1	1.141	0.814
Acyl transferase	0.25271	I1RMW9	946	0.421	Down	K	Fatty acid synthase subunit beta dehydratase OS=Gibberella zeae OX=5518 GN=FGRA07_01469 PE=3 SV=1	FG05322.1	1	6.3719e-05	92.856	LVELLYVK(1)HQSR	3	-0.25136	1	0.653	1.551
Pyridine nucleotide-disulphide oxidoreductase, dimerisation domain	0.25271	I1RMJ3	271	1.514	Up	K	Glutathione reductase OS=Gibberella zeae (strain PH-1 / ATCC MYA-4620 / FGSC 9075 / NRRL 31084) OX=229533 GN=FG05183.1 PE=3 SV=1	FG05183.1	1	0.0114182	73.039	LGVK(1)LHK	3	-0.38887	1	1.255	0.829
Pyridine nucleotide-disulphide oxidoreductase, dimerisation domain	0.25271	I1RMJ3	77	1.334	Up	K	Glutathione reductase OS=Gibberella zeae (strain PH-1 / ATCC MYA-4620 / FGSC 9075 / NRRL 31084) OX=229533 GN=FG05183.1 PE=3 SV=1	FG05183.1	1	0.00367359	92.051	ATIVENK(1)R	2	0.24421	1	1.209	0.906
Pyridine nucleotide-disulphide oxidoreductase, dimerisation domain	0.25271	I1RMJ3	419	1.478	Up	K	Glutathione reductase OS=Gibberella zeae (strain PH-1 / ATCC MYA-4620 / FGSC 9075 / NRRL 31084) OX=229533 GN=FG05183.1 PE=3 SV=1	FG05183.1	1	0.003764	88.029	YGK(1)DNIK	3	2.2391	1	1.453	0.983
Pyridine nucleotide-disulphide oxidoreductase, dimerisation domain	0.25271	I1RMJ3	283	1.453	Up	K	Glutathione reductase OS=Gibberella zeae (strain PH-1 / ATCC MYA-4620 / FGSC 9075 / NRRL 31084) OX=229533 GN=FG05183.1 PE=3 SV=1	FG05183.1	1	0.00971751	79.148	IEK(1)DSNGK	2	-2.4804	1	1.412	0.972
Pyridine nucleotide-disulphide oxidoreductase, dimerisation domain	0.25271	A0A1C3YLE2	291	1.528	Up	K	Dihydrolipoyl dehydrogenase OS=Gibberella zeae (strain PH-1 / ATCC MYA-4620 / FGSC 9075 / NRRL 31084) OX=229533 GN=FGRAMPH1_01T26147 PE=3 SV=1	FGRAMPH1_01T26147	1	0.000355162	100.38	VVSGDK(1)SGDK	2	-1.6171	1	1.154	0.755
Dipeptidylpeptidase IV, N-terminal domain	0.25271	I1RNN7	337	1.348	Up	K	Putative dipeptidyl-aminopeptidase B OS=Fusarium culmorum OX=5516 GN=FCULG_00001016 PE=3 SV=1	FG05621.1	1	6.70415e-09	122.08	SATWWSEDGK(1)YLSFLR	3	-2.4494	1	1.401	1.039
Dipeptidylpeptidase IV, N-terminal domain	0.25271	I1S2I7	25	1.894	Up	K	Putative dipeptidyl peptidase 4 OS=Fusarium culmorum OX=5516 GN=FCULG_00010952 PE=3 SV=1	FG10982.1	1	0.000622637	81.09	K(1)PHQPTGEGDR	3	-0.53812	2	1.64	0.866
Dipeptidylpeptidase IV, N-terminal domain	0.25271	I1S2I7	108	1.601	Up	K	Putative dipeptidyl peptidase 4 OS=Fusarium culmorum OX=5516 GN=FCULG_00010952 PE=3 SV=1	FG10982.1	1	0.000245282	82.069	DLHEYWISGDAK(1)K	3	-1.2238	2	1.266	0.791
Dipeptidylpeptidase IV, N-terminal domain	0.25271	I1S2I7	746	1.325	Up	K	Putative dipeptidyl peptidase 4 OS=Fusarium culmorum OX=5516 GN=FCULG_00010952 PE=3 SV=1	FG10982.1	1	0.0128941	81.296	LYDEVK(1)R	2	-0.17314	1	1.238	0.934
Alkaline-phosphatase-like, core domain	0.126811	A0A1C3YN32	74	1.584	Up	K	Alkaline phosphatase OS=Gibberella zeae (strain PH-1 / ATCC MYA-4620 / FGSC 9075 / NRRL 31084) OX=229533 GN=FGRAMPH1_01T14613 PE=3 SV=1	FGRAMPH1_01T14613	1	0.000885605	82.261	HDHNTPATK(1)R	4	-0.31033	2	1.41	0.89
Alkaline-phosphatase-like, core domain	0.126811	A0A1C3YN32	244	1.429	Up	K	Alkaline phosphatase OS=Gibberella zeae (strain PH-1 / ATCC MYA-4620 / FGSC 9075 / NRRL 31084) OX=229533 GN=FGRAMPH1_01T14613 PE=3 SV=1	FGRAMPH1_01T14613	1	0.00461567	60.255	ADDTDVVK(1)IAK	3	0.68291	1	1.286	0.9
Alkaline-phosphatase-like, core domain	0.126811	A0A1C3YN32	143	1.353	Up	K	Alkaline phosphatase OS=Gibberella zeae (strain PH-1 / ATCC MYA-4620 / FGSC 9075 / NRRL 31084) OX=229533 GN=FGRAMPH1_01T14613 PE=3 SV=1	FGRAMPH1_01T14613	1	1.51746e-06	101.85	K(1)TYNGAISTLPNHDPCGTVLEAAK	3	-0.1369	1	1.21	0.894
Alkaline-phosphatase-like, core domain	0.126811	A0A098E4T8	238	0.681	Down	K	2,3-bisphosphoglycerate-independent phosphoglycerate mutase OS=Gibberella zeae OX=5518 GN=FGRA07_06162 PE=3 SV=1	FG06055.1	1	0.0155835	42.73	YEQGGDMNK(1)DEFLTPIIVGGDDRR	3	0.52824	1	1.056	1.55
Alkaline-phosphatase-like, core domain	0.126811	A0A098E4T8	178	0.67	Down	K	2,3-bisphosphoglycerate-independent phosphoglycerate mutase OS=Gibberella zeae OX=5518 GN=FGRA07_06162 PE=3 SV=1	FG06055.1	1	7.91552e-06	83.467	SGAGYMQELVDNIK(1)EIGVGEIGTVVGR	3	-0.8936	1	1.112	1.66
Alkaline-phosphatase-like, core domain	0.126811	A0A098E4T8	227	0.752	Down	K	2,3-bisphosphoglycerate-independent phosphoglycerate mutase OS=Gibberella zeae OX=5518 GN=FGRA07_06162 PE=3 SV=1	FG06055.1	1	2.21063e-16	164.53	GLILGEGEASEDPVATVK(1)AR	3	0.68847	1	1.033	1.374
Alkaline-phosphatase-like, core domain	0.126811	A0A098E4T8	143	1.445	Up	K	2,3-bisphosphoglycerate-independent phosphoglycerate mutase OS=Gibberella zeae OX=5518 GN=FGRA07_06162 PE=3 SV=1	FG06055.1	1	0.000578413	102.52	AAK(1)EYGVPK	3	0.84448	3	1.347	0.932
Alkaline-phosphatase-like, core domain	0.126811	I1RT76	190	1.385	Up	K	Protein tyrosine phosphatase OS=Fusarium langsethiae OX=179993 GN=FLAG1_04442 PE=3 SV=1	FG07375.1	1	0.000501991	90.15	LLGHK(1)SINGK	3	-0.055239	3	1.291	0.932
Alkaline-phosphatase-like, core domain	0.126811	I1RT76	443	1.389	Up	K	Protein tyrosine phosphatase OS=Fusarium langsethiae OX=179993 GN=FLAG1_04442 PE=3 SV=1	FG07375.1	1	3.3003e-40	256.66	GFFLMSEAASIDK(1)QMHALDYDR	4	-0.55197	6	1.295	0.932
Alkaline-phosphatase-like, core domain	0.126811	I1RT76	97	1.359	Up	K	Protein tyrosine phosphatase OS=Fusarium langsethiae OX=179993 GN=FLAG1_04442 PE=3 SV=1	FG07375.1	1	0.00191879	101.38	EPK(1)VETWK	2	0.36764	2	1.276	0.939
Alkaline-phosphatase-like, core domain	0.126811	I1RT76	651	1.67	Up	K	Protein tyrosine phosphatase OS=Fusarium langsethiae OX=179993 GN=FLAG1_04442 PE=3 SV=1	FG07375.1	1	4.36955e-06	101.32	IANCLGLAQGQK(1)HGY	2	0.8617	3	1.441	0.863
Alkaline-phosphatase-like, core domain	0.126811	I1RT76	345	1.307	Up	K	Protein tyrosine phosphatase OS=Fusarium langsethiae OX=179993 GN=FLAG1_04442 PE=3 SV=1	FG07375.1	1	0.00106356	107.79	DYYK(1)EFQK	2	-1.2056	7	1.235	0.945
Alkaline-phosphatase-like, core domain	0.126811	I1RT76	567	1.491	Up	K	Protein tyrosine phosphatase OS=Fusarium langsethiae OX=179993 GN=FLAG1_04442 PE=3 SV=1	FG07375.1	1	0.0135957	77.732	RENYK(1)VHK	4	0.70757	6	1.39	0.932
Alkaline-phosphatase-like, core domain	0.126811	I1RT76	521	1.365	Up	K	Protein tyrosine phosphatase OS=Fusarium langsethiae OX=179993 GN=FLAG1_04442 PE=3 SV=1	FG07375.1	1	3.43046e-14	204.23	AIGTYEK(1)SGQSQYTK	3	0.30641	6	1.391	1.019
Alkaline-phosphatase-like, core domain	0.126811	I1RT76	162	1.805	Up	K	Protein tyrosine phosphatase OS=Fusarium langsethiae OX=179993 GN=FLAG1_04442 PE=3 SV=1	FG07375.1	1	0.0015023	65.565	TTAEWTVRPLQTK(1)R	3	-0.4721	2	1.509	0.836
Alkaline-phosphatase-like, core domain	0.126811	I1RT76	72	1.878	Up	K	Protein tyrosine phosphatase OS=Fusarium langsethiae OX=179993 GN=FLAG1_04442 PE=3 SV=1	FG07375.1	0.99878	4.24317e-09	116.45	VEVHAPVNGSEAAHDGK(0.001)PDQK(0.999)FK	5	-0.044388	1	1.523	0.811
Alkaline-phosphatase-like, core domain	0.126811	I1RT76	529	1.568	Up	K	Protein tyrosine phosphatase OS=Fusarium langsethiae OX=179993 GN=FLAG1_04442 PE=3 SV=1	FG07375.1	1	0.00292858	78.098	SGQSQYTK(1)K	3	-0.31722	3	1.461	0.932
14-3-3 domain	0.25271	I1RCD4	124	1.484	Up	K	Tyrosine 3-monooxygenase tryptophan 5-monooxygenase activation protein OS=Fusarium langsethiae OX=179993 GN=FLAG1_06576 PE=3 SV=1	FG01241.1	1	5.75901e-06	110.61	VFYHK(1)MK	2	-2.0453	4	1.266	0.853
14-3-3 domain	0.25271	I1RCD4	89	1.506	Up	K	Tyrosine 3-monooxygenase tryptophan 5-monooxygenase activation protein OS=Fusarium langsethiae OX=179993 GN=FLAG1_06576 PE=3 SV=1	FG01241.1	1	0.000154752	113.22	NK(1)IETELEK	3	-0.39498	2	1.256	0.834
14-3-3 domain	0.25271	I1RCD4	78	1.407	Up	K	Tyrosine 3-monooxygenase tryptophan 5-monooxygenase activation protein OS=Fusarium langsethiae OX=179993 GN=FLAG1_06576 PE=3 SV=1	FG01241.1	1	0.0105344	57.203	GSDK(1)HVSTIK	3	-0.28411	1	1.252	0.89
14-3-3 domain	0.25271	I1RCD4	143	2.338	Up	K	Tyrosine 3-monooxygenase tryptophan 5-monooxygenase activation protein OS=Fusarium langsethiae OX=179993 GN=FLAG1_06576 PE=3 SV=1	FG01241.1	1	2.32662e-05	105.03	K(1)GAATAAHDAYK	3	0.54717	1	1.475	0.631
14-3-3 domain	0.25271	I1RCD4	126	1.474	Up	K	Tyrosine 3-monooxygenase tryptophan 5-monooxygenase activation protein OS=Fusarium langsethiae OX=179993 GN=FLAG1_06576 PE=3 SV=1	FG01241.1	1	0.0010668	113.5	MK(1)GDYHR	3	-0.29614	4	1.263	0.857
14-3-3 domain	0.25271	V6REE9	87	1.301	Up	K	Tyrosine 3-monooxygenase tryptophan 5-monooxygenase activation protein OS=Fusarium langsethiae OX=179993 GN=FLAG1_00598 PE=3 SV=1	FG06847.1	1	2.35331e-06	101.39	QK(1)IEAELAK	2	1.7395	2	1.155	0.888
Endoribonuclease L-PSP/chorismate mutase-like	0.25271	I1RER4	102	1.954	Up	K	Endoribonuclease l-psp family protein OS=Fusarium langsethiae OX=179993 GN=FLAG1_08728 PE=4 SV=1	FG02162.1	1	0.000605514	70.638	K(1)VPNNRPGGVAAGVTR	3	1.5407	2	1.585	0.811
Endoribonuclease L-PSP/chorismate mutase-like	0.25271	I1RAS4	57	1.475	Up	K	Putative brt1 down-regulated by mating factor b OS=Fusarium sporotrichioides OX=5514 GN=FSPOR_3922 PE=4 SV=1	FG00609.1	1	8.7143e-06	93.371	QACK(1)NVQAVVEEAGSSLSK	3	-0.39601	1	1.245	0.844
Proteasome alpha-subunit, N-terminal domain	0.0636927	I1RQ26	214	0.699	Down	K	Proteasome subunit alpha type OS=Gibberella zeae (strain PH-1 / ATCC MYA-4620 / FGSC 9075 / NRRL 31084) OX=229533 GN=FG06159.1 PE=3 SV=1	FG06159.1	1	0.00116333	62.287	LDAK(1)NVQLASVTK	3	0.88796	1	1.422	2.035
Proteasome alpha-subunit, N-terminal domain	0.0636927	I1RQ26	169	0.491	Down	K	Proteasome subunit alpha type OS=Gibberella zeae (strain PH-1 / ATCC MYA-4620 / FGSC 9075 / NRRL 31084) OX=229533 GN=FG06159.1 PE=3 SV=1	FG06159.1	1	4.85644e-06	96.708	YDAK(1)AIGSGSEGAQAELQNEYHK	4	0.053718	1	1.357	2.763
Proteasome alpha-subunit, N-terminal domain	0.0636927	I1RAN2	164	1.433	Up	K	Proteasome subunit alpha type OS=Gibberella zeae (strain PH-1 / ATCC MYA-4620 / FGSC 9075 / NRRL 31084) OX=229533 GN=FGRAMPH1_01T01433 PE=3 SV=1	FGRAMPH1_01T01433	1	0.000181188	107.06	VGAGGK(1)VEGK	3	0.4885	3	1.489	1.039
Proteasome alpha-subunit, N-terminal domain	0.0636927	I1RMM9	196	0.715	Down	K	Proteasome subunit alpha type OS=Gibberella zeae (strain PH-1 / ATCC MYA-4620 / FGSC 9075 / NRRL 31084) OX=229533 GN=FG05222.1 PE=3 SV=1	FG05222.1	1	0.000986981	82.261	ALK(1)ESLVQDK	3	-0.11907	1	1.181	1.651
Proteasome alpha-subunit, N-terminal domain	0.0636927	I1RKK0	201	0.411	Down	K	Proteasome subunit alpha type OS=Gibberella zeae (strain PH-1 / ATCC MYA-4620 / FGSC 9075 / NRRL 31084) OX=229533 GN=FG04410.1 PE=3 SV=1	FG04410.1	1	0.00257089	105.52	AK(1)TFLEK	3	-0.63169	3	1.172	2.855
Proteasome alpha-subunit, N-terminal domain	0.0636927	I1RKK0	195	0.762	Down	K	Proteasome subunit alpha type OS=Gibberella zeae (strain PH-1 / ATCC MYA-4620 / FGSC 9075 / NRRL 31084) OX=229533 GN=FG04410.1 PE=3 SV=1	FG04410.1	1	0.000245327	104.59	ATAIGK(1)SATK	3	2.0985	2	1.745	2.29
Proteasome alpha-subunit, N-terminal domain	0.0636927	I1RN08	244	1.711	Up	K	Proteasome subunit alpha type OS=Gibberella zeae (strain PH-1 / ATCC MYA-4620 / FGSC 9075 / NRRL 31084) OX=229533 GN=FG05365.1 PE=3 SV=1	FG05365.1	1	5.82238e-07	119.25	EHDLAK(1)NEETEEK	3	-0.11737	1	1.095	0.64
Proteasome alpha-subunit, N-terminal domain	0.0636927	I1RN08	222	0.615	Down	K	Proteasome subunit alpha type OS=Gibberella zeae (strain PH-1 / ATCC MYA-4620 / FGSC 9075 / NRRL 31084) OX=229533 GN=FG05365.1 PE=3 SV=1	FG05365.1	1	1.54866e-09	123.42	IEFATVGQTEDGK(1)IYHR	3	0.27532	1	1.386	2.253
Proteasome alpha-subunit, N-terminal domain	0.0636927	A0A098DT74	258	0.702	Down	K	Proteasome endopeptidase complex OS=Gibberella zeae (strain PH-1 / ATCC MYA-4620 / FGSC 9075 / NRRL 31084) OX=229533 GN=FG07282.1 PE=3 SV=1	FG07282.1	1	0.000999899	109.44	NYK(1)EDMNR	2	0.60675	3	1.347	1.919
FAD/NAD-linked reductase, dimerisation domain	0.25271	I1RMJ3	271	1.514	Up	K	Glutathione reductase OS=Gibberella zeae (strain PH-1 / ATCC MYA-4620 / FGSC 9075 / NRRL 31084) OX=229533 GN=FG05183.1 PE=3 SV=1	FG05183.1	1	0.0114182	73.039	LGVK(1)LHK	3	-0.38887	1	1.255	0.829
FAD/NAD-linked reductase, dimerisation domain	0.25271	I1RMJ3	77	1.334	Up	K	Glutathione reductase OS=Gibberella zeae (strain PH-1 / ATCC MYA-4620 / FGSC 9075 / NRRL 31084) OX=229533 GN=FG05183.1 PE=3 SV=1	FG05183.1	1	0.00367359	92.051	ATIVENK(1)R	2	0.24421	1	1.209	0.906
FAD/NAD-linked reductase, dimerisation domain	0.25271	I1RMJ3	419	1.478	Up	K	Glutathione reductase OS=Gibberella zeae (strain PH-1 / ATCC MYA-4620 / FGSC 9075 / NRRL 31084) OX=229533 GN=FG05183.1 PE=3 SV=1	FG05183.1	1	0.003764	88.029	YGK(1)DNIK	3	2.2391	1	1.453	0.983
FAD/NAD-linked reductase, dimerisation domain	0.25271	I1RMJ3	283	1.453	Up	K	Glutathione reductase OS=Gibberella zeae (strain PH-1 / ATCC MYA-4620 / FGSC 9075 / NRRL 31084) OX=229533 GN=FG05183.1 PE=3 SV=1	FG05183.1	1	0.00971751	79.148	IEK(1)DSNGK	2	-2.4804	1	1.412	0.972
FAD/NAD-linked reductase, dimerisation domain	0.25271	A0A1C3YLE2	291	1.528	Up	K	Dihydrolipoyl dehydrogenase OS=Gibberella zeae (strain PH-1 / ATCC MYA-4620 / FGSC 9075 / NRRL 31084) OX=229533 GN=FGRAMPH1_01T26147 PE=3 SV=1	FGRAMPH1_01T26147	1	0.000355162	100.38	VVSGDK(1)SGDK	2	-1.6171	1	1.154	0.755
Peptidase M28	0.0332997	I1RR36	33	1.327	Up	K	Peptide hydrolase OS=Gibberella zeae (strain PH-1 / ATCC MYA-4620 / FGSC 9075 / NRRL 31084) OX=229533 GN=FG06545.1 PE=3 SV=1	FG06545.1	1	5.61145e-14	210.91	LTASQVEGDIK(1)K	4	-0.24048	9	1.212	0.913
Peptidase M28	0.0332997	I1RR36	49	1.333	Up	K	Peptide hydrolase OS=Gibberella zeae (strain PH-1 / ATCC MYA-4620 / FGSC 9075 / NRRL 31084) OX=229533 GN=FG06545.1 PE=3 SV=1	FG06545.1	1	6.82532e-06	111.52	TLVDLNNIGK(1)K	2	-0.64418	4	1.164	0.873
Peptidase M28	0.0332997	I1RR36	71	1.387	Up	K	Peptide hydrolase OS=Gibberella zeae (strain PH-1 / ATCC MYA-4620 / FGSC 9075 / NRRL 31084) OX=229533 GN=FG06545.1 PE=3 SV=1	FG06545.1	1	6.06e-06	131.06	ASVDYIYK(1)ELK	2	0.58233	3	1.237	0.892
Peptidase M28	0.0332997	I1RR36	443	1.674	Up	K	Peptide hydrolase OS=Gibberella zeae (strain PH-1 / ATCC MYA-4620 / FGSC 9075 / NRRL 31084) OX=229533 GN=FG06545.1 PE=3 SV=1	FG06545.1	1	2.72266e-08	118.52	AAAQFALSLK(1)GVPAR	3	0.086436	1	1.438	0.859
Peptidase M28	0.0332997	I1RR36	78	1.703	Up	K	Peptide hydrolase OS=Gibberella zeae (strain PH-1 / ATCC MYA-4620 / FGSC 9075 / NRRL 31084) OX=229533 GN=FG06545.1 PE=3 SV=1	FG06545.1	1	5.88207e-05	84.249	K(1)YLDTHIQPFNYTFEQTR	3	-1.141	1	1.383	0.812
Peptidase M28	0.0332997	I1RR36	167	1.34	Up	K	Peptide hydrolase OS=Gibberella zeae (strain PH-1 / ATCC MYA-4620 / FGSC 9075 / NRRL 31084) OX=229533 GN=FG06545.1 PE=3 SV=1	FG06545.1	1	0.000662005	88.596	RGSCAISDK(1)LK	3	1.7494	3	1.257	0.938
Peptidase M28	0.0332997	I1RR22	233	1.836	Up	K	Peptide hydrolase OS=Gibberella zeae (strain PH-1 / ATCC MYA-4620 / FGSC 9075 / NRRL 31084) OX=229533 GN=FG06527.1 PE=3 SV=1	FG06527.1	1	7.77032e-15	139.47	GDVHGTLGTPSPDHIATFGLGGDEGK(1)AVVK	4	-1.5003	1	1.465	0.798
Peptidase M28	0.0332997	I1RR22	63	1.379	Up	K	Peptide hydrolase OS=Gibberella zeae (strain PH-1 / ATCC MYA-4620 / FGSC 9075 / NRRL 31084) OX=229533 GN=FG06527.1 PE=3 SV=1	FG06527.1	1	0.000513881	103.91	AK(1)DLYEIAK	2	-0.26334	3	1.28	0.928
Peptidase M28	0.0332997	I1RR22	70	1.459	Up	K	Peptide hydrolase OS=Gibberella zeae (strain PH-1 / ATCC MYA-4620 / FGSC 9075 / NRRL 31084) OX=229533 GN=FG06527.1 PE=3 SV=1	FG06527.1	1	1.0667e-05	93.729	DLYEIAK(1)NGEEEYGHPTR	3	-0.72846	2	1.281	0.878
Peptidase M28	0.0332997	I1RR22	51	1.704	Up	K	Peptide hydrolase OS=Gibberella zeae (strain PH-1 / ATCC MYA-4620 / FGSC 9075 / NRRL 31084) OX=229533 GN=FG06527.1 PE=3 SV=1	FG06527.1	0.998956	4.71636e-05	85.469	ELQK(0.999)SIK(0.001)PENLEAR	3	-0.27315	1	1.525	0.895
Peptidase M28	0.0332997	A0A0E0RRY2	92	1.424	Up	K	Peptide hydrolase OS=Gibberella zeae (strain PH-1 / ATCC MYA-4620 / FGSC 9075 / NRRL 31084) OX=229533 GN=FG01818.1 PE=3 SV=1	FG01818.1	1	1.39893e-06	144.55	ALLPK(1)LSQANLR	3	0.40711	2	1.192	0.837
Peptidase M28	0.0332997	I1RH70	635	2.034	Up	K	Putative glutamate carboxypeptidase OS=Fusarium culmorum OX=5516 GN=FCULG_00005530 PE=4 SV=1	FG03114.1	1	0.00522564	76.927	ESDDEDLK(1)K	2	0.46153	1	1.558	0.766
Peptidase M28	0.0332997	I1RH70	641	1.463	Up	K	Putative glutamate carboxypeptidase OS=Fusarium culmorum OX=5516 GN=FCULG_00005530 PE=4 SV=1	FG03114.1	1	0.000100531	163.84	VVNHK(1)YR	3	2.4691	4	1.286	0.879
Peptidase M28	0.0332997	I1RH70	620	1.688	Up	K	Putative glutamate carboxypeptidase OS=Fusarium culmorum OX=5516 GN=FCULG_00005530 PE=4 SV=1	FG03114.1	1	0.000751548	81.709	AADEVK(1)ALEER	2	0.31438	1	1.335	0.791
Peptidase M28	0.0332997	I1RH70	614	1.703	Up	K	Putative glutamate carboxypeptidase OS=Fusarium culmorum OX=5516 GN=FCULG_00005530 PE=4 SV=1	FG03114.1	1	0.0376787	60.91	K(1)AADEVK	2	-1.4737	1	1.468	0.862
Peptidase M28	0.0332997	I1RLW6	35	1.339	Up	K	Peptide hydrolase OS=Gibberella zeae (strain PH-1 / ATCC MYA-4620 / FGSC 9075 / NRRL 31084) OX=229533 GN=FG04936.1 PE=3 SV=1	FG04936.1	1	3.48074e-07	145.01	DITLK(1)GLMAGAQK	3	0.48592	9	1.213	0.906
Peptidase M28	0.0332997	I1RLW6	431	1.321	Up	K	Peptide hydrolase OS=Gibberella zeae (strain PH-1 / ATCC MYA-4620 / FGSC 9075 / NRRL 31084) OX=229533 GN=FG04936.1 PE=3 SV=1	FG04936.1	1	7.56895e-21	176.1	AGDTIDNLNK(1)EAFLVNTQAIANSVAK	5	2.0467	3	1.225	0.927
Peptidase M28	0.0332997	I1RLW6	216	1.303	Up	K	Peptide hydrolase OS=Gibberella zeae (strain PH-1 / ATCC MYA-4620 / FGSC 9075 / NRRL 31084) OX=229533 GN=FG04936.1 PE=3 SV=1	FG04936.1	1	2.08658e-06	127.32	VDLK(1)VDATVENR	3	-2.5381	8	1.233	0.946
Peptidase M28	0.0332997	I1RLW6	43	1.496	Up	K	Peptide hydrolase OS=Gibberella zeae (strain PH-1 / ATCC MYA-4620 / FGSC 9075 / NRRL 31084) OX=229533 GN=FG04936.1 PE=3 SV=1	FG04936.1	1	1.30181e-35	257.2	GLMAGAQK(1)LQDIAEANDDTR	3	0.10354	15	1.27	0.849
Peptidase M28	0.0332997	I1RLW6	20	1.371	Up	K	Peptide hydrolase OS=Gibberella zeae (strain PH-1 / ATCC MYA-4620 / FGSC 9075 / NRRL 31084) OX=229533 GN=FG04936.1 PE=3 SV=1	FG04936.1	1	0.000783927	109.11	K(1)PLVNELK	3	-0.38629	6	1.222	0.891
Peptidase M28	0.0332997	I1S3M2	149	0.672	Down	K	Peptide hydrolase OS=Gibberella zeae (strain PH-1 / ATCC MYA-4620 / FGSC 9075 / NRRL 31084) OX=229533 GN=FG11411.1 PE=3 SV=1	FG11411.1	1	0.047592	93.162	GK(1)IVLVQR	2	-1.2455	1	0.846	1.259
Peptidase M28	0.0332997	A0A1C3YHX2	231	1.386	Up	K	Putative glutamate carboxypeptidase OS=Fusarium culmorum OX=5516 GN=FCULG_00003598 PE=4 SV=1	FGRAMPH1_01T02333	1	0.0104688	81.297	GK(1)IAIAR	2	-0.1055	1	1.166	0.841
Peptidase M28	0.0332997	A0A1C3YHX2	350	1.381	Up	K	Putative glutamate carboxypeptidase OS=Fusarium culmorum OX=5516 GN=FCULG_00003598 PE=4 SV=1	FGRAMPH1_01T02333	1	0.000623731	71.558	ALNGHGPK(1)SSDFNK	3	3.0174	1	1.411	1.022
Peptidase M28	0.0332997	I1RMQ1	92	1.512	Up	K	Peptide hydrolase OS=Gibberella zeae (strain PH-1 / ATCC MYA-4620 / FGSC 9075 / NRRL 31084) OX=229533 GN=FG05245.1 PE=3 SV=1	FG05245.1	0.96646	0.00224707	77.062	K(0.034)CVK(0.966)QDEVAK	3	-0.14777	1	1.346	0.89
Peptidase M28	0.0332997	I1RMQ1	221	1.312	Up	K	Peptide hydrolase OS=Gibberella zeae (strain PH-1 / ATCC MYA-4620 / FGSC 9075 / NRRL 31084) OX=229533 GN=FG05245.1 PE=3 SV=1	FG05245.1	1	0.000363997	100.04	ALLNSK(1)DVVK	3	1.1929	6	1.233	0.94
Peptidase M28	0.0332997	I1RMQ1	114	1.831	Up	K	Peptide hydrolase OS=Gibberella zeae (strain PH-1 / ATCC MYA-4620 / FGSC 9075 / NRRL 31084) OX=229533 GN=FG05245.1 PE=3 SV=1	FG05245.1	1	8.35643e-10	136.14	NMQANLEK(1)LTSFHTR	3	0.075095	2	1.525	0.833
Peptidase M28	0.0332997	I1RMQ1	262	1.321	Up	K	Peptide hydrolase OS=Gibberella zeae (strain PH-1 / ATCC MYA-4620 / FGSC 9075 / NRRL 31084) OX=229533 GN=FG05245.1 PE=3 SV=1	FG05245.1	1	4.94713e-11	158.91	SYEETGRDVK(1)AMLQQDMTGYVQK	4	1.6525	11	1.226	0.928
Peptidase M28	0.0332997	A0A1C3YMP0	40	1.639	Up	K	Peptide hydrolase OS=Gibberella zeae (strain PH-1 / ATCC MYA-4620 / FGSC 9075 / NRRL 31084) OX=229533 GN=FGRAMPH1_01T11883 PE=3 SV=1	FGRAMPH1_01T11883	1	0.000109	92.538	GLMK(1)NLETLNK	3	0.40338	1	1.349	0.823
Peptidase M28	0.0332997	A0A1C3YMP0	72	1.476	Up	K	Peptide hydrolase OS=Gibberella zeae (strain PH-1 / ATCC MYA-4620 / FGSC 9075 / NRRL 31084) OX=229533 GN=FGRAMPH1_01T11883 PE=3 SV=1	FGRAMPH1_01T11883	1	1.08815e-08	114.52	AFGLPGYAASVDFIYK(1)EISK	3	0.019242	1	1.175	0.796
Peptidase M28	0.0332997	A0A1C3YMP0	47	1.442	Up	K	Peptide hydrolase OS=Gibberella zeae (strain PH-1 / ATCC MYA-4620 / FGSC 9075 / NRRL 31084) OX=229533 GN=FGRAMPH1_01T11883 PE=3 SV=1	FGRAMPH1_01T11883	1	5.25075e-18	222.42	NLETLNK(1)IAYANGGNR	3	-3.1245	3	1.211	0.84
Superoxide dismutase, copper/zinc binding domain	0.25271	A0A098DGQ1	180	1.451	Up	K	Superoxide dismutase [Cu-Zn] OS=Gibberella zeae (strain PH-1 / ATCC MYA-4620 / FGSC 9075 / NRRL 31084) OX=229533 GN=FGRAMPH1_01T10657 PE=3 SV=1	FGRAMPH1_01T10657	1	4.37931e-18	195.77	GSVTDSLIK(1)LIGPHSVIGR	4	-1.2148	4	1.233	0.85
Superoxide dismutase, copper/zinc binding domain	0.25271	A0A098DGQ1	144	1.664	Up	K	Superoxide dismutase [Cu-Zn] OS=Gibberella zeae (strain PH-1 / ATCC MYA-4620 / FGSC 9075 / NRRL 31084) OX=229533 GN=FGRAMPH1_01T10657 PE=3 SV=1	FGRAMPH1_01T10657	1	1.64153e-06	80.721	GFHIHTFGDNTNGCTSAGPHFNPHNK(1)THGAPSDETR	5	-0.3403	1	1.356	0.815
Superoxide dismutase, copper/zinc binding domain	0.25271	A0A098DMA2	232	0.739	Down	K	Superoxide dismutase 1 copper chaperone OS=Fusarium culmorum OX=5516 GN=FCULG_00006670 PE=4 SV=1	FG04124.1	1	2.20777e-05	99.927	GDLGLVEVGK(1)DGR	3	-0.87597	2	0.837	1.133
Glucose-methanol-choline oxidoreductase, N-terminal	0.190522	I1RVW1	133	1.437	Up	K	L-sorbose 1-dehydrogenase OS=Fusarium culmorum OX=5516 GN=FCULG_00002097 PE=4 SV=1	FG08407.1	1	0.0231064	47.894	AEHFHTK(1)DWFK	4	0.32853	1	1.464	1.019
Glucose-methanol-choline oxidoreductase, N-terminal	0.190522	I1S360	205	1.529	Up	K	Dehydrogenase patE OS=Fusarium culmorum OX=5516 GN=FCULG_00011202 PE=3 SV=1	FG11228.1	1	3.89276e-06	136.93	TATFTPPDNTK(1)R	2	-1.6599	2	1.349	0.882
Glucose-methanol-choline oxidoreductase, N-terminal	0.190522	I1S360	274	1.441	Up	K	Dehydrogenase patE OS=Fusarium culmorum OX=5516 GN=FCULG_00011202 PE=3 SV=1	FG11228.1	1	1.27951e-06	92.147	SIDGFSSGSLLGYSYTTTAVRPK(1)TVTR	3	0.2757	1	1.372	0.952
Glucose-methanol-choline oxidoreductase, N-terminal	0.190522	I1S360	294	1.398	Up	K	Dehydrogenase patE OS=Fusarium culmorum OX=5516 GN=FCULG_00011202 PE=3 SV=1	FG11228.1	1	0.000917506	123.75	DENLK(1)TLK	2	0.29057	2	1.332	0.953
Glucose-methanol-choline oxidoreductase, N-terminal	0.190522	I1S360	591	1.634	Up	K	Dehydrogenase patE OS=Fusarium culmorum OX=5516 GN=FCULG_00011202 PE=3 SV=1	FG11228.1	0.986146	0.00135099	71.558	K(0.014)EDK(0.986)MAVLDSK	3	-0.29509	2	1.407	0.861
Glucose-methanol-choline oxidoreductase, N-terminal	0.190522	I1S360	598	1.367	Up	K	Dehydrogenase patE OS=Fusarium culmorum OX=5516 GN=FCULG_00011202 PE=3 SV=1	FG11228.1	1	0.000194992	150.27	MAVLDSK(1)AR	2	1.4864	2	1.367	1
Glucose-methanol-choline oxidoreductase, N-terminal	0.190522	I1S360	546	1.747	Up	K	Dehydrogenase patE OS=Fusarium culmorum OX=5516 GN=FCULG_00011202 PE=3 SV=1	FG11228.1	1	0.000192892	102.52	SGPLK(1)DTVLK	3	-0.006252	3	1.546	0.885
Glucose-methanol-choline oxidoreductase, N-terminal	0.190522	I1S360	314	1.407	Up	K	Dehydrogenase patE OS=Fusarium culmorum OX=5516 GN=FCULG_00011202 PE=3 SV=1	FG11228.1	1	5.93974e-07	106.93	K(1)ATGVEVSSIGMDYTLK	3	-0.061555	2	1.258	0.894
Glucose-methanol-choline oxidoreductase, N-terminal	0.190522	I1S360	485	1.343	Up	K	Dehydrogenase patE OS=Fusarium culmorum OX=5516 GN=FCULG_00011202 PE=3 SV=1	FG11228.1	1	3.73074e-10	163.41	K(1)YTSINGALVAPLSR	3	-0.31386	4	1.291	0.961
Glucose-methanol-choline oxidoreductase, N-terminal	0.190522	I1RII9	553	1.308	Up	K	Pyranose dehydrogenase 3 OS=Fusarium culmorum OX=5516 GN=FCULG_00006103 PE=3 SV=1	FG03626.1	1	6.11795e-06	125.53	NDGGVVDAK(1)LK	2	0.65577	2	1.261	0.964
Glucose-methanol-choline oxidoreductase, N-terminal	0.190522	I1RII9	161	1.423	Up	K	Pyranose dehydrogenase 3 OS=Fusarium culmorum OX=5516 GN=FCULG_00006103 PE=3 SV=1	FG03626.1	1	4.57056e-05	84.03	NTATYGSK(1)GVGDSGPVQAVVNR	3	0.23064	1	1.235	0.868
Glucose-methanol-choline oxidoreductase, N-terminal	0.190522	I1RII9	103	1.731	Up	K	Pyranose dehydrogenase 3 OS=Fusarium culmorum OX=5516 GN=FCULG_00006103 PE=3 SV=1	FG03626.1	1	8.48681e-10	128.1	GK(1)VLGGSSALNLMTYDR	3	0.47464	2	1.447	0.836
Glucose-methanol-choline oxidoreductase, N-terminal	0.190522	I1RII9	272	1.412	Up	K	Pyranose dehydrogenase 3 OS=Fusarium culmorum OX=5516 GN=FCULG_00006103 PE=3 SV=1	FG03626.1	1	4.52365e-10	132.25	AIATGVTLADGTIIK(1)ASR	3	2.2822	1	1.254	0.888
Glucose-methanol-choline oxidoreductase, N-terminal	0.190522	I1RII9	395	1.409	Up	K	Pyranose dehydrogenase 3 OS=Fusarium culmorum OX=5516 GN=FCULG_00006103 PE=3 SV=1	FG03626.1	1	0.00280032	81.525	EAVAK(1)DGSK	2	-0.43529	1	1.292	0.917
Glucose-methanol-choline oxidoreductase, N-terminal	0.190522	I1RII9	494	1.322	Up	K	Pyranose dehydrogenase 3 OS=Fusarium culmorum OX=5516 GN=FCULG_00006103 PE=3 SV=1	FG03626.1	1	0.00695074	68.847	K(1)IANTEPMR	2	-0.12828	2	1.247	0.943
Glucose-methanol-choline oxidoreductase, N-terminal	0.190522	I1RII9	253	1.784	Up	K	Pyranose dehydrogenase 3 OS=Fusarium culmorum OX=5516 GN=FCULG_00006103 PE=3 SV=1	FG03626.1	1	0.00521752	64.654	INLSAPK(1)GK	3	1.128	1	1.552	0.87
Glucose-methanol-choline oxidoreductase, N-terminal	0.190522	I1RII9	146	1.426	Up	K	Pyranose dehydrogenase 3 OS=Fusarium culmorum OX=5516 GN=FCULG_00006103 PE=3 SV=1	FG03626.1	1	0.0180936	48.115	AMMK(1)SETFTGK	3	-1.6295	1	1.202	0.843
Glucose-methanol-choline oxidoreductase, N-terminal	0.190522	I1S6B9	567	1.431	Up	K	Pyranose dehydrogenase 3 OS=Fusarium culmorum OX=5516 GN=FCULG_00006222 PE=3 SV=1	FG03740.1	1	6.40761e-06	132.56	SEGGVVDQK(1)LR	2	-0.10402	1	1.218	0.851
Glucose-methanol-choline oxidoreductase, N-terminal	0.190522	I1S6B9	120	1.931	Up	K	Pyranose dehydrogenase 3 OS=Fusarium culmorum OX=5516 GN=FCULG_00006222 PE=3 SV=1	FG03740.1	1	0.00435357	68.536	VVGGSTK(1)LNR	2	-1.026	1	1.541	0.798
Glucose-methanol-choline oxidoreductase, N-terminal	0.190522	I1S6B9	30	1.475	Up	K	Pyranose dehydrogenase 3 OS=Fusarium culmorum OX=5516 GN=FCULG_00006222 PE=3 SV=1	FG03740.1	1	0.0141751	77.072	AEEPK(1)LR	2	0.41258	1	1.378	0.934
Glucose-methanol-choline oxidoreductase, N-terminal	0.190522	I1S6B9	429	1.579	Up	K	Pyranose dehydrogenase 3 OS=Fusarium culmorum OX=5516 GN=FCULG_00006222 PE=3 SV=1	FG03740.1	1	3.12421e-08	116.19	FLPSGTPSEVSK(1)GYK	3	-2.3215	1	1.334	0.845
Glucose-methanol-choline oxidoreductase, N-terminal	0.190522	I1S6B9	504	3.077	Up	K	Pyranose dehydrogenase 3 OS=Fusarium culmorum OX=5516 GN=FCULG_00006222 PE=3 SV=1	FG03740.1	1	4.38344e-07	107.5	NPLDVALLVEGVK(1)FAR	3	-2.0895	2	1.791	0.582
Heat shock protein Hsp90, N-terminal	0.25271	A0A1C3YJZ8	1877	1.445	Up	K	Neutral zinc metallopeptidase OS=Fusarium langsethiae OX=179993 GN=FLAG1_02104 PE=4 SV=1	FGRAMPH1_01T19481	0.776407	0.0100254	61.213	K(0.224)AEK(0.776)DAQAEA	2	0.83546	1	1.448	1.002
Heat shock protein Hsp90, N-terminal	0.25271	I1REC7	391	1.301	Up	K	Heat shock protein 90 OS=Gibberella zeae OX=5518 GN=FGRA07_00298 PE=3 SV=1	FG02014.1	1	2.02321e-17	187.86	K(1)SLELFQEIAEDKEQFDK	4	0.33204	2	1.391	1.069
Heat shock protein Hsp90, N-terminal	0.25271	I1REC7	553	0.638	Down	K	Heat shock protein 90 OS=Gibberella zeae OX=5518 GN=FGRA07_00298 PE=3 SV=1	FG02014.1	1	0.000707478	99.752	NVLGDK(1)VEK	2	-2.3495	1	0.912	1.43
Heat shock protein Hsp90, N-terminal	0.25271	I1REC7	69	1.378	Up	K	Heat shock protein 90 OS=Gibberella zeae OX=5518 GN=FGRA07_00298 PE=3 SV=1	FG02014.1	1	0.00177956	76.282	IDIIPDK(1)ANK	3	0.64156	1	1.101	0.799
Heat shock protein Hsp90, N-terminal	0.25271	I1REC7	379	0.679	Down	K	Heat shock protein 90 OS=Gibberella zeae OX=5518 GN=FGRA07_00298 PE=3 SV=1	FG02014.1	1	0.000966303	82.417	ETLQQNK(1)IMK	3	-3.0625	1	0.915	1.347
Heat shock protein Hsp90, N-terminal	0.25271	I1REC7	620	1.392	Up	K	Heat shock protein 90 OS=Gibberella zeae OX=5518 GN=FGRA07_00298 PE=3 SV=1	FG02014.1	1	2.33826e-05	166.11	K(1)VENDGENDR	2	-0.1743	1	1.108	0.796
RNA-binding S4 domain	0.25271	I1RWN6	53	0.678	Down	K	40S ribosomal protein S4 OS=Gibberella zeae (strain PH-1 / ATCC MYA-4620 / FGSC 9075 / NRRL 31084) OX=229533 GN=FG08714.1 PE=3 SV=1	FG08714.1	1	0.0017896	102.51	LK(1)YALNYR	2	0.20482	1	0.896	1.322
RNA-binding S4 domain	0.25271	I1RWN6	71	0.636	Down	K	40S ribosomal protein S4 OS=Gibberella zeae (strain PH-1 / ATCC MYA-4620 / FGSC 9075 / NRRL 31084) OX=229533 GN=FG08714.1 PE=3 SV=1	FG08714.1	1	0.00972417	76.035	LVK(1)VDGK	3	-0.080054	1	0.889	1.398
RNA-binding S4 domain	0.25271	I1RWN6	211	0.661	Down	K	40S ribosomal protein S4 OS=Gibberella zeae (strain PH-1 / ATCC MYA-4620 / FGSC 9075 / NRRL 31084) OX=229533 GN=FG08714.1 PE=3 SV=1	FG08714.1	1	6.43609e-20	162.39	HDGGFNIVHVK(1)DAIDNSFATR	4	0.65588	2	0.772	1.168
RNA-binding S4 domain	0.25271	I1RX46	152	0.528	Down	K	40s ribosomal protein s9 OS=Fusarium langsethiae OX=179993 GN=FLAG1_00018 PE=4 SV=1	FG08896.1	1	9.72085e-09	117.6	LDSQK(1)HIDFALTSPFGGGRPGR	4	0.44092	1	0.628	1.19
RNA-binding S4 domain	0.25271	I1RX46	90	1.712	Up	K	40s ribosomal protein s9 OS=Fusarium langsethiae OX=179993 GN=FLAG1_00018 PE=4 SV=1	FG08896.1	1	0.000202267	130.56	MK(1)LDYVLALK	2	-0.65188	3	1.277	0.746
RNA-binding S4 domain	0.25271	I1RX46	63	0.731	Down	K	40s ribosomal protein s9 OS=Fusarium langsethiae OX=179993 GN=FLAG1_00018 PE=4 SV=1	FG08896.1	1	6.35647e-06	131.32	QLLTLDEK(1)DPK	2	0.1921	4	0.835	1.142
RNA-binding S4 domain	0.25271	I1RX46	66	1.683	Up	K	40s ribosomal protein s9 OS=Fusarium langsethiae OX=179993 GN=FLAG1_00018 PE=4 SV=1	FG08896.1	0.999588	0.00068319	78.964	QLLTLDEKDPK(1)R	3	0.19295	1	1.272	0.756
FAS1 domain	0.25271	I1RF63	74	1.434	Up	K	Aurofusarin biosynthesis cluster protein S OS=Gibberella zeae (strain PH-1 / ATCC MYA-4620 / FGSC 9075 / NRRL 31084) OX=229533 GN=aurS PE=1 SV=1	aurS	1	5.87155e-07	138.55	FVDVIGK(1)LPDIVR	2	0.19917	5	1.203	0.839
FAS1 domain	0.25271	I1RF63	159	1.793	Up	K	Aurofusarin biosynthesis cluster protein S OS=Gibberella zeae (strain PH-1 / ATCC MYA-4620 / FGSC 9075 / NRRL 31084) OX=229533 GN=aurS PE=1 SV=1	aurS	1	0.000333135	119.53	DK(1)SGLTLNR	2	0.27895	1	1.185	0.661
FAS1 domain	0.25271	I1RF63	210	2.403	Up	K	Aurofusarin biosynthesis cluster protein S OS=Gibberella zeae (strain PH-1 / ATCC MYA-4620 / FGSC 9075 / NRRL 31084) OX=229533 GN=aurS PE=1 SV=1	aurS	1	0.000830463	94.309	TRPELSK(1)LR	3	-0.20649	1	1.062	0.442
FAS1 domain	0.25271	I1RF63	157	1.494	Up	K	Aurofusarin biosynthesis cluster protein S OS=Gibberella zeae (strain PH-1 / ATCC MYA-4620 / FGSC 9075 / NRRL 31084) OX=229533 GN=aurS PE=1 SV=1	aurS	1	0.00216493	107.69	ISVQK(1)DK	3	-2.8371	2	1.137	0.761
FAS1 domain	0.25271	I1RF63	325	1.736	Up	K	Aurofusarin biosynthesis cluster protein S OS=Gibberella zeae (strain PH-1 / ATCC MYA-4620 / FGSC 9075 / NRRL 31084) OX=229533 GN=aurS PE=1 SV=1	aurS	1	0.0331731	56.81	K(1)WHLNVLK	2	0.11074	2	1.465	0.844
FAS1 domain	0.25271	A0A0E0S218	121	1.519	Up	K	Putative Rieske 2Fe-2S iron-sulfur protein YhfW (Fragment) OS=Fusarium culmorum OX=5516 GN=FCULG_00005258 PE=4 SV=1	FG02859.1	1	0.000338649	93.843	LVK(1)EHESFGK	3	0.87698	1	1.385	0.912
TOG domain	0.25271	I1RJZ7	748	1.439	Up	K	Elongation factor 3 OS=Gibberella zeae OX=5518 GN=FGRA07_03213 PE=4 SV=1	FG04181.1	1	0.000373744	65.231	IAYIK(1)QHAFAHIDNHLDK	5	-0.4332	1	1.091	0.758
TOG domain	0.25271	A0A0E0RV94	2778	1.306	Up	K	Ribosomal protein L19 OS=Gibberella zeae (strain PH-1 / ATCC MYA-4620 / FGSC 9075 / NRRL 31084) OX=229533 GN=FG09874.1 PE=3 SV=1	FG09874.1	1	0.00128563	120.65	RLLVK(1)YR	3	-0.61155	1	1.337	1.024
TOG domain	0.25271	A0A0E0RV94	2784	1.368	Up	K	Ribosomal protein L19 OS=Gibberella zeae (strain PH-1 / ATCC MYA-4620 / FGSC 9075 / NRRL 31084) OX=229533 GN=FG09874.1 PE=3 SV=1	FG09874.1	1	0.0178099	72.928	ASGK(1)IDK	2	-0.44974	1	1.335	0.976
Glycosyl hydrolase family 32, N-terminal	0.25271	I1RF73	349	1.535	Up	K	Extracellular exo-inulinase OS=Fusarium culmorum OX=5516 GN=FCULG_00005136 PE=4 SV=1	FG02339.1	1	0.00191879	101.38	ENYLTK(1)AK	2	0.31197	1	1.317	0.858
Glycosyl hydrolase family 32, N-terminal	0.25271	I1RVW8	348	1.366	Up	K	Beta-fructofuranosidase OS=Fusarium sporotrichioides OX=5514 GN=FSPOR_3489 PE=3 SV=1	FGRAMPH1_01T09901	1	0.000371422	99.752	YLPSDSK(1)ASK	3	0.13336	3	1.246	0.912
Glycosyl hydrolase family 32, N-terminal	0.25271	I1RVW8	320	1.337	Up	K	Beta-fructofuranosidase OS=Fusarium sporotrichioides OX=5514 GN=FSPOR_3489 PE=3 SV=1	FGRAMPH1_01T09901	1	0.00209711	73.887	AK(1)FTPTMVGK	3	0.066532	1	1.262	0.944
Carbohydrate binding module family 20	0.25271	V6RUY9	104	1.596	Up	K	Glucoamylase OS=Gibberella zeae (strain PH-1 / ATCC MYA-4620 / FGSC 9075 / NRRL 31084) OX=229533 GN=FG11326.1 PE=3 SV=1	FG11326.1	1	0.0015005	71.153	K(1)IDEYVSAQAK	3	1.4676	1	1.296	0.812
Carbohydrate binding module family 20	0.25271	V6RUY9	99	1.465	Up	K	Glucoamylase OS=Gibberella zeae (strain PH-1 / ATCC MYA-4620 / FGSC 9075 / NRRL 31084) OX=229533 GN=FG11326.1 PE=3 SV=1	FG11326.1	1	1.31457e-05	164.97	FIHGDK(1)SLQR	3	0.084784	1	1.248	0.852
Carbohydrate binding module family 20	0.25271	V6RUY9	549	1.372	Up	K	Glucoamylase OS=Gibberella zeae (strain PH-1 / ATCC MYA-4620 / FGSC 9075 / NRRL 31084) OX=229533 GN=FG11326.1 PE=3 SV=1	FG11326.1	1	8.19588e-11	161.91	K(1)TSSGEVTWLSDPNNR	3	0.38615	2	1.216	0.886
Carbohydrate binding module family 20	0.25271	V6RUY9	393	1.478	Up	K	Glucoamylase OS=Gibberella zeae (strain PH-1 / ATCC MYA-4620 / FGSC 9075 / NRRL 31084) OX=229533 GN=FG11326.1 PE=3 SV=1	FG11326.1	1	0.00364853	92.538	GTYSK(1)NSK	2	-0.86023	2	1.27	0.859
Carbohydrate binding module family 20	0.25271	V6RUY9	36	1.393	Up	K	Glucoamylase OS=Gibberella zeae (strain PH-1 / ATCC MYA-4620 / FGSC 9075 / NRRL 31084) OX=229533 GN=FG11326.1 PE=3 SV=1	FG11326.1	1	1.47203e-05	109	FIDK(1)QADVSIK	2	0.77816	2	1.173	0.842
Carbohydrate binding module family 20	0.25271	V6RUY9	230	1.309	Up	K	Glucoamylase OS=Gibberella zeae (strain PH-1 / ATCC MYA-4620 / FGSC 9075 / NRRL 31084) OX=229533 GN=FG11326.1 PE=3 SV=1	FG11326.1	1	4.96432e-06	144.1	TLVEGAALAK(1)K	2	-0.039635	2	1.14	0.871
Carbohydrate binding module family 20	0.25271	V6RUY9	388	1.368	Up	K	Glucoamylase OS=Gibberella zeae (strain PH-1 / ATCC MYA-4620 / FGSC 9075 / NRRL 31084) OX=229533 GN=FG11326.1 PE=3 SV=1	FG11326.1	1	0.00776476	79.201	ISK(1)GTYSK	2	0.2022	1	1.155	0.844
Carbohydrate binding module family 20	0.25271	V6RUY9	187	1.545	Up	K	Glucoamylase OS=Gibberella zeae (strain PH-1 / ATCC MYA-4620 / FGSC 9075 / NRRL 31084) OX=229533 GN=FG11326.1 PE=3 SV=1	FG11326.1	1	3.47948e-08	122.64	VWPVIEK(1)DLAYTTK	3	-1.4971	1	1.256	0.813
Carbohydrate binding module family 20	0.25271	V6RUY9	54	1.454	Up	K	Glucoamylase OS=Gibberella zeae (strain PH-1 / ATCC MYA-4620 / FGSC 9075 / NRRL 31084) OX=229533 GN=FG11326.1 PE=3 SV=1	FG11326.1	1	6.89673e-06	108.9	GVLANIGADGK(1)R	3	0.092962	1	1.179	0.811
Carbohydrate binding module family 20	0.25271	A0A1C3YK33	123	4.058	Up	K	Glucoamylase OS=Gibberella zeae (strain PH-1 / ATCC MYA-4620 / FGSC 9075 / NRRL 31084) OX=229533 GN=FGRAMPH1_01T19927 PE=3 SV=1	FGRAMPH1_01T19927	1	0.000736165	75.088	DAALVFK(1)YVIDR	3	-0.075626	1	2.845	0.701
Carbohydrate binding module family 20	0.25271	A0A1C3YK33	635	1.545	Up	K	Glucoamylase OS=Gibberella zeae (strain PH-1 / ATCC MYA-4620 / FGSC 9075 / NRRL 31084) OX=229533 GN=FGRAMPH1_01T19927 PE=3 SV=1	FGRAMPH1_01T19927	1	0.00341028	81.625	K(1)DGSVTWEK	2	2.4022	1	1.315	0.851
Threonyl/alanyl tRNA synthetase, SAD	0.25271	I1RCD8	89	0.721	Down	K	Threonyl-tRNA synthetase OS=Gibberella zeae OX=5518 GN=FGRA07_04087 PE=3 SV=1	FG01248.1	1	0.000610348	71.879	EDIVISLPNGK(1)EEK	3	1.2054	1	0.955	1.324
Threonyl/alanyl tRNA synthetase, SAD	0.25271	I1RBI1	622	0.742	Down	K	Alanine--tRNA ligase OS=Gibberella zeae (strain PH-1 / ATCC MYA-4620 / FGSC 9075 / NRRL 31084) OX=229533 GN=FG00906.1 PE=3 SV=1	FG00906.1	1	5.11749e-06	96.143	EVLGDEVNQK(1)GSLVDSDK	3	0.48821	1	1.009	1.36
Galactose mutarotase-like domain	0.111361	I1RPK1	38	1.375	Up	K	Glucosidase 2 subunit alpha OS=Fusarium culmorum OX=5516 GN=FCULG_00001396 PE=3 SV=1	FG05973.1	1	0.000806757	100.88	K(1)CNQSGFCK	2	0.44231	1	1.213	0.882
Galactose mutarotase-like domain	0.111361	I1RPK1	867	1.573	Up	K	Glucosidase 2 subunit alpha OS=Fusarium culmorum OX=5516 GN=FCULG_00001396 PE=3 SV=1	FG05973.1	1	4.08127e-05	84.653	K(1)FTLGGNTLTSLDAEGR	3	-1.6869	1	1.208	0.768
Galactose mutarotase-like domain	0.111361	I1RPK1	105	1.305	Up	K	Glucosidase 2 subunit alpha OS=Fusarium culmorum OX=5516 GN=FCULG_00001396 PE=3 SV=1	FG05973.1	1	1.76656e-05	86.413	LPLTISFLK(1)SGAAR	2	-1.1628	1	1.141	0.874
Galactose mutarotase-like domain	0.111361	I1RHL0	526	1.316	Up	K	Beta-galactosidase OS=Fusarium culmorum OX=5516 GN=FCULG_00005705 PE=4 SV=1	FG03269.1	1	0.0194972	61.593	YAK(1)EEGVK	2	2.3441	1	1.279	0.972
Galactose mutarotase-like domain	0.111361	A0A1C3YKR7	849	2.021	Up	K	Alpha-mannosidase OS=Gibberella zeae (strain PH-1 / ATCC MYA-4620 / FGSC 9075 / NRRL 31084) OX=229533 GN=FGRAMPH1_01T23287 PE=3 SV=1	FGRAMPH1_01T23287	1	0.00549121	77.923	IFEQK(1)PHR	3	0.51691	2	1.849	0.915
Galactose mutarotase-like domain	0.111361	A0A1C3YKR7	968	1.661	Up	K	Alpha-mannosidase OS=Gibberella zeae (strain PH-1 / ATCC MYA-4620 / FGSC 9075 / NRRL 31084) OX=229533 GN=FGRAMPH1_01T23287 PE=3 SV=1	FGRAMPH1_01T23287	1	0.000156889	93.839	YGFATAGK(1)MMR	2	-0.48264	2	1.465	0.882
Galactose mutarotase-like domain	0.111361	A0A1C3YKR7	1102	1.437	Up	K	Alpha-mannosidase OS=Gibberella zeae (strain PH-1 / ATCC MYA-4620 / FGSC 9075 / NRRL 31084) OX=229533 GN=FGRAMPH1_01T23287 PE=3 SV=1	FGRAMPH1_01T23287	1	8.3926e-06	97.49	VTK(1)TNILEDDLEEIEYEDGK	3	0.3206	1	1.292	0.899
Galactose mutarotase-like domain	0.111361	A0A1C3YKR7	267	1.651	Up	K	Alpha-mannosidase OS=Gibberella zeae (strain PH-1 / ATCC MYA-4620 / FGSC 9075 / NRRL 31084) OX=229533 GN=FGRAMPH1_01T23287 PE=3 SV=1	FGRAMPH1_01T23287	1	9.99957e-07	108.36	K(1)LHIDIWEIGDAAR	3	0.83719	1	1.397	0.846
Galactose mutarotase-like domain	0.111361	A0A1C3YKR7	1098	1.531	Up	K	Alpha-mannosidase OS=Gibberella zeae (strain PH-1 / ATCC MYA-4620 / FGSC 9075 / NRRL 31084) OX=229533 GN=FGRAMPH1_01T23287 PE=3 SV=1	FGRAMPH1_01T23287	1	0.00541673	95.741	TSFDVK(1)R	2	-0.20688	5	1.346	0.879
Galactose mutarotase-like domain	0.111361	A0A1C3YKR7	313	2.133	Up	K	Alpha-mannosidase OS=Gibberella zeae (strain PH-1 / ATCC MYA-4620 / FGSC 9075 / NRRL 31084) OX=229533 GN=FGRAMPH1_01T23287 PE=3 SV=1	FGRAMPH1_01T23287	1	2.36421e-17	187	IINTFEVNNQDSILK(1)CR	3	-0.43163	2	1.536	0.72
Galactose mutarotase-like domain	0.111361	A0A1C3YKR7	878	1.464	Up	K	Alpha-mannosidase OS=Gibberella zeae (strain PH-1 / ATCC MYA-4620 / FGSC 9075 / NRRL 31084) OX=229533 GN=FGRAMPH1_01T23287 PE=3 SV=1	FGRAMPH1_01T23287	1	9.44286e-09	112.01	SYTTLSAALK(1)GQPPQIDVK	3	-1.1154	1	1.225	0.837
Galactose mutarotase-like domain	0.111361	A0A1C3YKR7	87	1.391	Up	K	Alpha-mannosidase OS=Gibberella zeae (strain PH-1 / ATCC MYA-4620 / FGSC 9075 / NRRL 31084) OX=229533 GN=FGRAMPH1_01T23287 PE=3 SV=1	FGRAMPH1_01T23287	1	0.0551134	50.703	TSILK(1)GR	2	0.14672	1	1.216	0.874
Galactose mutarotase-like domain	0.111361	A0A1C3YKR7	548	1.431	Up	K	Alpha-mannosidase OS=Gibberella zeae (strain PH-1 / ATCC MYA-4620 / FGSC 9075 / NRRL 31084) OX=229533 GN=FGRAMPH1_01T23287 PE=3 SV=1	FGRAMPH1_01T23287	1	2.45617e-14	151.42	VDSSSLLVFGK(1)GDGGGGPTWQHFEK	4	1.0388	1	1.208	0.844
Galactose mutarotase-like domain	0.111361	A0A1C3YKR7	897	1.381	Up	K	Alpha-mannosidase OS=Gibberella zeae (strain PH-1 / ATCC MYA-4620 / FGSC 9075 / NRRL 31084) OX=229533 GN=FGRAMPH1_01T23287 PE=3 SV=1	FGRAMPH1_01T23287	1	5.45299e-07	135.81	ANVNWHEDSK(1)FLK	4	-0.61627	4	1.268	0.918
Galactose mutarotase-like domain	0.111361	A0A1C3YKR7	1053	1.456	Up	K	Alpha-mannosidase OS=Gibberella zeae (strain PH-1 / ATCC MYA-4620 / FGSC 9075 / NRRL 31084) OX=229533 GN=FGRAMPH1_01T23287 PE=3 SV=1	FGRAMPH1_01T23287	1	5.42019e-14	150.59	LVNTDESDSLVLDTIK(1)R	3	-0.091873	1	1.294	0.889
Galactose mutarotase-like domain	0.111361	A0A1C3YKR7	101	1.435	Up	K	Alpha-mannosidase OS=Gibberella zeae (strain PH-1 / ATCC MYA-4620 / FGSC 9075 / NRRL 31084) OX=229533 GN=FGRAMPH1_01T23287 PE=3 SV=1	FGRAMPH1_01T23287	1	1.79432e-06	101.28	SGQYYK(1)VNLQANMDNAR	3	-0.41461	2	1.327	0.925
Galactose mutarotase-like domain	0.111361	A0A1C3YKR7	696	1.599	Up	K	Alpha-mannosidase OS=Gibberella zeae (strain PH-1 / ATCC MYA-4620 / FGSC 9075 / NRRL 31084) OX=229533 GN=FGRAMPH1_01T23287 PE=3 SV=1	FGRAMPH1_01T23287	1	0.000147722	97.779	VYAEVFETGK(1)R	2	-1.7278	2	1.346	0.842
Galactose mutarotase-like domain	0.111361	A0A1C3YKR7	255	1.604	Up	K	Alpha-mannosidase OS=Gibberella zeae (strain PH-1 / ATCC MYA-4620 / FGSC 9075 / NRRL 31084) OX=229533 GN=FGRAMPH1_01T23287 PE=3 SV=1	FGRAMPH1_01T23287	1	9.15026e-11	153.23	RFNLSK(1)ADIVAVNVPAR	3	1.1797	2	1.323	0.825
Galactose mutarotase-like domain	0.111361	A0A1C3YKI6	408	2.041	Up	K	Alpha-1,4-glucan lyase OS=Fusarium sporotrichioides OX=5514 GN=FSPOR_390 PE=3 SV=1	FGRAMPH1_01T22405	1	0.00210257	62.088	DK(1)HFPDPVHMFK	4	-1.2649	1	1.486	0.728
Galactose mutarotase-like domain	0.111361	A0A1C3YKI6	740	1.534	Up	K	Alpha-1,4-glucan lyase OS=Fusarium sporotrichioides OX=5514 GN=FSPOR_390 PE=3 SV=1	FGRAMPH1_01T22405	0.942093	0.000453389	76.358	K(0.058)DGK(0.942)LFQEPYAYQK	3	0.50785	1	1.338	0.872
Galactose mutarotase-like domain	0.111361	A0A1C3YKI6	972	1.893	Up	K	Alpha-1,4-glucan lyase OS=Fusarium sporotrichioides OX=5514 GN=FSPOR_390 PE=3 SV=1	FGRAMPH1_01T22405	1	1.5286e-06	107.72	DSAPVVGPGLNISDEK(1)AANK	3	-0.13845	2	1.55	0.819
Galactose mutarotase-like domain	0.111361	I1RI39	564	1.322	Up	K	Alpha-glucosidase OS=Fusarium sporotrichioides OX=5514 GN=FSPOR_3596 PE=3 SV=1	FG03462.1	1	2.61206e-09	125.5	TGSGCGEDECK(1)GLPNR	3	-1.4897	3	1.255	0.949
Galactose mutarotase-like domain	0.111361	I1RI39	553	1.304	Up	K	Alpha-glucosidase OS=Fusarium sporotrichioides OX=5514 GN=FSPOR_3596 PE=3 SV=1	FG03462.1	1	2.52669e-06	129.38	K(1)TGSGCGEDECK	2	0.90232	2	1.277	0.979
Galactose mutarotase-like domain	0.111361	I1RI39	131	1.553	Up	K	Alpha-glucosidase OS=Fusarium sporotrichioides OX=5514 GN=FSPOR_3596 PE=3 SV=1	FG03462.1	1	1.98884e-08	130.02	FDFK(1)ADPFSFTVSR	2	-0.77127	2	1.334	0.859
Galactose mutarotase-like domain	0.111361	I1RI39	206	2.702	Up	K	Alpha-glucosidase OS=Fusarium sporotrichioides OX=5514 GN=FSPOR_3596 PE=3 SV=1	FG03462.1	1	0.00758914	55.705	DSYGTPK(1)GQNLYGAHPIYFDHR	4	0.00047755	2	1.84	0.681
Galactose mutarotase-like domain	0.111361	I1RI39	942	1.524	Up	K	Alpha-glucosidase OS=Fusarium sporotrichioides OX=5514 GN=FSPOR_3596 PE=3 SV=1	FG03462.1	1	8.50203e-05	90.412	K(1)LTFTADVPLTK	3	-0.64284	1	1.291	0.847
Galactose mutarotase-like domain	0.111361	I1RI39	346	1.492	Up	K	Alpha-glucosidase OS=Fusarium sporotrichioides OX=5514 GN=FSPOR_3596 PE=3 SV=1	FG03462.1	1	1.943e-08	110.57	IFTIDPERFPADK(1)YK	3	-1.5672	6	1.285	0.861
Galactose mutarotase-like domain	0.111361	I1RI39	122	1.628	Up	K	Alpha-glucosidase OS=Fusarium sporotrichioides OX=5514 GN=FSPOR_3596 PE=3 SV=1	FG03462.1	1	0.000342391	78.964	PGFGQWASPK(1)NSK	3	1.5769	1	1.429	0.878
Galactose mutarotase-like domain	0.111361	I1RI39	80	1.846	Up	K	Alpha-glucosidase OS=Fusarium sporotrichioides OX=5514 GN=FSPOR_3596 PE=3 SV=1	FG03462.1	1	0.000104502	91.845	LK(1)LEVEYQTEDR	3	-0.55828	2	1.357	0.735
Galactose mutarotase-like domain	0.111361	I1RI39	47	1.362	Up	K	Alpha-glucosidase OS=Fusarium sporotrichioides OX=5514 GN=FSPOR_3596 PE=3 SV=1	FG03462.1	0.999753	0.00144352	69.261	DLSKCPGYK(1)ATK	3	-0.59287	1	1.182	0.868
Galactose mutarotase-like domain	0.111361	I1RI39	38	1.42	Up	K	Alpha-glucosidase OS=Fusarium sporotrichioides OX=5514 GN=FSPOR_3596 PE=3 SV=1	FG03462.1	1	0.000148828	124.21	RDLFEK(1)DLSK	3	0.071539	1	1.309	0.922
Galactose mutarotase-like domain	0.111361	I1RI39	348	2.102	Up	K	Alpha-glucosidase OS=Fusarium sporotrichioides OX=5514 GN=FSPOR_3596 PE=3 SV=1	FG03462.1	1	3.76814e-06	118.9	YK(1)DLVETIHAR	3	0.27039	1	1.524	0.725
Galactose mutarotase-like domain	0.111361	I1RI39	941	1.566	Up	K	Alpha-glucosidase OS=Fusarium sporotrichioides OX=5514 GN=FSPOR_3596 PE=3 SV=1	FG03462.1	1	6.78672e-07	112.02	GTDHAEYDSENK(1)K	3	1.573	4	1.381	0.882
Galactose mutarotase-like domain	0.111361	I1RI39	30	1.602	Up	K	Alpha-glucosidase OS=Fusarium sporotrichioides OX=5514 GN=FSPOR_3596 PE=3 SV=1	FG03462.1	1	0.000107578	110.54	AGVDDLDK(1)PR	2	-0.81433	2	1.419	0.886
Peptidase M24	0.111361	A0A098DQM6	99	1.332	Up	K	Putative Xaa-Pro aminopeptidase OS=Fusarium culmorum OX=5516 GN=FCULG_00008910 PE=3 SV=1	FG06496.1	1	2.61807e-15	162.37	K(1)DVPDANGIIYLESQLTR	3	0.73531	2	1.26	0.946
Peptidase M24	0.111361	A0A098DQM6	295	1.391	Up	K	Putative Xaa-Pro aminopeptidase OS=Fusarium culmorum OX=5516 GN=FCULG_00008910 PE=3 SV=1	FG06496.1	1	3.851e-06	111.72	K(1)MSYDPIAAAGR	2	-0.15678	2	1.303	0.937
Peptidase M24	0.111361	A0A098DQM6	364	1.322	Up	K	Putative Xaa-Pro aminopeptidase OS=Fusarium culmorum OX=5516 GN=FCULG_00008910 PE=3 SV=1	FG06496.1	1	1.52743e-05	107.79	HIYETVLK(1)MQK	4	-0.54056	3	1.22	0.923
Peptidase M24	0.111361	I1RCS1	245	1.51	Up	K	Methionine aminopeptidase OS=Gibberella zeae (strain PH-1 / ATCC MYA-4620 / FGSC 9075 / NRRL 31084) OX=229533 GN=FG01397.1 PE=3 SV=1	FG01397.1	1	0.00560381	72.59	AK(1)ADPDTVR	2	-1.9053	1	1.297	0.859
Peptidase M24	0.111361	A0A098D8R7	149	1.677	Up	K	Putative Xaa-Pro aminopeptidase OS=Fusarium culmorum OX=5516 GN=FCULG_00011396 PE=3 SV=1	FG02530.1	1	0.0130306	74.424	K(1)YDVDDVR	2	-0.61605	2	1.449	0.864
Peptidase M24	0.111361	A0A098D8R7	163	1.554	Up	K	Putative Xaa-Pro aminopeptidase OS=Fusarium culmorum OX=5516 GN=FCULG_00011396 PE=3 SV=1	FG02530.1	1	1.37174e-06	105.53	YTAQLQK(1)FLHSQLRPER	4	-0.27498	1	1.38	0.888
Peptidase M24	0.111361	A0A098D8R7	185	2.292	Up	K	Putative Xaa-Pro aminopeptidase OS=Fusarium culmorum OX=5516 GN=FCULG_00011396 PE=3 SV=1	FG02530.1	1	0.000195495	75.877	TLYVIHTDQAPK(1)LHDRPR	5	-0.039506	1	1.85	0.807
Peptidase M24	0.111361	A0A098D8R7	58	1.345	Up	K	Putative Xaa-Pro aminopeptidase OS=Fusarium culmorum OX=5516 GN=FCULG_00011396 PE=3 SV=1	FG02530.1	1	0.00238685	86.095	YPAK(1)LHAR	3	-0.59214	1	1.38	1.026
Peptidase M24	0.111361	I1S0T2	112	1.889	Up	K	Methionine aminopeptidase 2 OS=Gibberella zeae (strain PH-1 / ATCC MYA-4620 / FGSC 9075 / NRRL 31084) OX=229533 GN=FG10320.1 PE=3 SV=1	FG10320.1	1	0.00157529	129.55	TTDEEK(1)R	2	-2.5297	1	0.729	0.386
Peptidase M24	0.111361	A0A098D8Z6	577	1.302	Up	K	Xaa-pro aminopeptidase OS=Fusarium langsethiae OX=179993 GN=FLAG1_05250 PE=3 SV=1	FG02603.1	1	0.00119433	72.29	IENMVLVK(1)EVK	3	-0.73256	1	1.164	0.894
Peptidase M24	0.111361	A0A098D8Z6	442	1.321	Up	K	Xaa-pro aminopeptidase OS=Fusarium langsethiae OX=179993 GN=FLAG1_05250 PE=3 SV=1	FG02603.1	1	2.92625e-09	128.01	GNCATIDPK(1)AIYLCDSGAQYR	3	-0.40181	1	1.264	0.957
Peptidase M24	0.111361	A0A098D8Z6	313	1.344	Up	K	Xaa-pro aminopeptidase OS=Fusarium langsethiae OX=179993 GN=FLAG1_05250 PE=3 SV=1	FG02603.1	1	0.0135957	77.732	TDDK(1)APK	2	0.14073	3	1.324	0.985
Alpha/Beta hydrolase fold	0.00135107	I1RGR4	271	1.305	Up	K	Tripeptidyl aminopeptidase OS=Fusarium culmorum OX=5516 GN=FCULG_00005335 PE=4 SV=1	FG02937.1	1	3.10132e-11	167.32	VIIDGVVNQFLWYK(1)AR	3	0.93241	1	1.404	1.076
Alpha/Beta hydrolase fold	0.00135107	I1RRU6	450	1.512	Up	K	Proline iminopeptidase OS=Fusarium sporotrichioides OX=5514 GN=FSPOR_9521 PE=4 SV=1	FG06836.1	1	8.18153e-10	132.63	GTK(1)TFETNVMYHSALR	3	-1.2003	1	1.501	0.993
Alpha/Beta hydrolase fold	0.00135107	I1RRU6	444	1.417	Up	K	Proline iminopeptidase OS=Fusarium sporotrichioides OX=5514 GN=FSPOR_9521 PE=4 SV=1	FG06836.1	1	0.00512442	91.853	DTAK(1)LVK	2	0.048488	1	1.394	0.984
Alpha/Beta hydrolase fold	0.00135107	I1RRU6	239	1.667	Up	K	Proline iminopeptidase OS=Fusarium sporotrichioides OX=5514 GN=FSPOR_9521 PE=4 SV=1	FG06836.1	1	0.000173961	78.078	NEQYYEK(1)FPEDVENVR	3	-1.7731	1	1.604	0.962
Alpha/Beta hydrolase fold	0.00135107	I1RRU6	465	1.784	Up	K	Proline iminopeptidase OS=Fusarium sporotrichioides OX=5514 GN=FSPOR_9521 PE=4 SV=1	FG06836.1	1	0.00894699	55.415	AK(1)ADEVLHQLFSLR	3	0.68001	1	1.591	0.892
Alpha/Beta hydrolase fold	0.00135107	A0A1C3YNA9	254	1.656	Up	K	Carboxypeptidase OS=Gibberella zeae (strain PH-1 / ATCC MYA-4620 / FGSC 9075 / NRRL 31084) OX=229533 GN=FGRAMPH1_01T15555 PE=3 SV=1	FGRAMPH1_01T15555	1	0.00027018	81.92	HWESVFAIPNK(1)NK	3	-0.052216	3	1.333	0.805
Alpha/Beta hydrolase fold	0.00135107	A0A1C3YNA9	172	1.304	Up	K	Carboxypeptidase OS=Gibberella zeae (strain PH-1 / ATCC MYA-4620 / FGSC 9075 / NRRL 31084) OX=229533 GN=FGRAMPH1_01T15555 PE=3 SV=1	FGRAMPH1_01T15555	1	1.13019e-12	187.16	WWK(1)NLVDTFSLQGK	3	1.5534	3	1.149	0.881
Alpha/Beta hydrolase fold	0.00135107	A0A1C3YNA9	28	1.305	Up	K	Carboxypeptidase OS=Gibberella zeae (strain PH-1 / ATCC MYA-4620 / FGSC 9075 / NRRL 31084) OX=229533 GN=FGRAMPH1_01T15555 PE=3 SV=1	FGRAMPH1_01T15555	1	1.73582e-07	153.15	TNK(1)PANTQYYNTK	3	-1.3646	3	1.353	1.037
Alpha/Beta hydrolase fold	0.00135107	A0A1C3YNA9	77	1.576	Up	K	Carboxypeptidase OS=Gibberella zeae (strain PH-1 / ATCC MYA-4620 / FGSC 9075 / NRRL 31084) OX=229533 GN=FGRAMPH1_01T15555 PE=3 SV=1	FGRAMPH1_01T15555	1	3.82623e-06	91.401	DSK(1)FFYWFFPTVNPAGK	3	-0.17283	1	1.283	0.814
Alpha/Beta hydrolase fold	0.00135107	A0A1C3YNA9	283	1.462	Up	K	Carboxypeptidase OS=Gibberella zeae (strain PH-1 / ATCC MYA-4620 / FGSC 9075 / NRRL 31084) OX=229533 GN=FGRAMPH1_01T15555 PE=3 SV=1	FGRAMPH1_01T15555	1	1.05774e-05	88.101	EAHLTYPPPPK(1)PWK	3	0.70902	2	1.254	0.858
Alpha/Beta hydrolase fold	0.00135107	A0A1C3YNA9	382	1.402	Up	K	Carboxypeptidase OS=Gibberella zeae (strain PH-1 / ATCC MYA-4620 / FGSC 9075 / NRRL 31084) OX=229533 GN=FGRAMPH1_01T15555 PE=3 SV=1	FGRAMPH1_01T15555	1	5.76569e-07	138.31	DDPHYDPAEHEK(1)K	3	2.0843	5	1.286	0.917
Alpha/Beta hydrolase fold	0.00135107	A0A1C3YNA9	469	1.32	Up	K	Carboxypeptidase OS=Gibberella zeae (strain PH-1 / ATCC MYA-4620 / FGSC 9075 / NRRL 31084) OX=229533 GN=FGRAMPH1_01T15555 PE=3 SV=1	FGRAMPH1_01T15555	1	1.78206e-14	153.36	GFTLATVK(1)TSGHMVPQYAPPAAFR	3	-0.46935	2	1.237	0.937
Alpha/Beta hydrolase fold	0.00135107	I1RJP7	40	1.539	Up	K	Acetylxylan esterase 2 OS=Fusarium sporotrichioides OX=5514 GN=FSPOR_9980 PE=4 SV=1	FG04077.1	1	0.00013677	116.71	GTNEEK(1)GSGR	2	-0.053688	1	1.196	0.777
Alpha/Beta hydrolase fold	0.00135107	I1RJP7	54	1.636	Up	K	Acetylxylan esterase 2 OS=Fusarium sporotrichioides OX=5514 GN=FSPOR_9980 PE=4 SV=1	FG04077.1	1	7.99748e-05	99.283	IGEIAEAVAK(1)R	3	-1.1766	1	1.397	0.854
Alpha/Beta hydrolase fold	0.00135107	I1S2I7	25	1.894	Up	K	Putative dipeptidyl peptidase 4 OS=Fusarium culmorum OX=5516 GN=FCULG_00010952 PE=3 SV=1	FG10982.1	1	0.000622637	81.09	K(1)PHQPTGEGDR	3	-0.53812	2	1.64	0.866
Alpha/Beta hydrolase fold	0.00135107	I1S2I7	108	1.601	Up	K	Putative dipeptidyl peptidase 4 OS=Fusarium culmorum OX=5516 GN=FCULG_00010952 PE=3 SV=1	FG10982.1	1	0.000245282	82.069	DLHEYWISGDAK(1)K	3	-1.2238	2	1.266	0.791
Alpha/Beta hydrolase fold	0.00135107	I1S2I7	746	1.325	Up	K	Putative dipeptidyl peptidase 4 OS=Fusarium culmorum OX=5516 GN=FCULG_00010952 PE=3 SV=1	FG10982.1	1	0.0128941	81.296	LYDEVK(1)R	2	-0.17314	1	1.238	0.934
Alpha/Beta hydrolase fold	0.00135107	A0A098DYQ0	205	1.468	Up	K	Related to cocaine esterase OS=Fusarium oxysporum OX=5507 GN=FRV6_10567 PE=4 SV=1	FG04958.1	1	0.000868176	62.278	RLESGGFYAK(1)EWHENQR	4	0.55346	1	1.254	0.854
Alpha/Beta hydrolase fold	0.00135107	I1RNN7	337	1.348	Up	K	Putative dipeptidyl-aminopeptidase B OS=Fusarium culmorum OX=5516 GN=FCULG_00001016 PE=3 SV=1	FG05621.1	1	6.70415e-09	122.08	SATWWSEDGK(1)YLSFLR	3	-2.4494	1	1.401	1.039
Alpha/Beta hydrolase fold	0.00135107	A0A1C3YJ01	202	0.738	Down	K	Protein aim2 OS=Fusarium sp. FIESC_12 OX=1755127 GN=FIE12Z_3253 PE=4 SV=1	FGRAMPH1_01T07341	1	6.79417e-06	95.981	VIDAAK(1)EQYADAIK	3	0.89847	1	1.217	1.65
Alpha/Beta hydrolase fold	0.00135107	I1RM07	152	1.651	Up	K	Palmitoyl-protein thioesterase 1 OS=Fusarium culmorum OX=5516 GN=FCULG_00000306 PE=4 SV=1	FG04980.1	1	1.79156e-10	147.51	SLVTFGSQHNGIVK(1)FK	3	0.58317	1	1.352	0.819
Alpha/Beta hydrolase fold	0.00135107	A0A098DKT1	119	1.445	Up	K	Carboxylic ester hydrolase OS=Gibberella zeae (strain PH-1 / ATCC MYA-4620 / FGSC 9075 / NRRL 31084) OX=229533 GN=FG03687.1 PE=3 SV=1	FG03687.1	1	7.68952e-06	94.639	FSSPK(1)ALDEAWTGHR	2	-0.3481	4	1.277	0.884
Alpha/Beta hydrolase fold	0.00135107	A0A098DKT1	528	1.418	Up	K	Carboxylic ester hydrolase OS=Gibberella zeae (strain PH-1 / ATCC MYA-4620 / FGSC 9075 / NRRL 31084) OX=229533 GN=FG03687.1 PE=3 SV=1	FG03687.1	1	8.09457e-07	100.62	GVGYTANPFEGK(1)PETFVQLADLMSK	4	0.73863	3	1.248	0.88
Alpha/Beta hydrolase fold	0.00135107	A0A098DKT1	241	1.504	Up	K	Carboxylic ester hydrolase OS=Gibberella zeae (strain PH-1 / ATCC MYA-4620 / FGSC 9075 / NRRL 31084) OX=229533 GN=FG03687.1 PE=3 SV=1	FG03687.1	1	2.79155e-06	139.77	ENAGNLAFK(1)DQR	3	-1.8877	8	1.39	0.924
Alpha/Beta hydrolase fold	0.00135107	A0A098DKT1	455	1.345	Up	K	Carboxylic ester hydrolase OS=Gibberella zeae (strain PH-1 / ATCC MYA-4620 / FGSC 9075 / NRRL 31084) OX=229533 GN=FG03687.1 PE=3 SV=1	FG03687.1	1	1.12206e-06	108.75	GIPASFVGRPQNEYGLQWK(1)R	3	-0.37874	4	1.264	0.94
Alpha/Beta hydrolase fold	0.00135107	A0A098DKT1	380	1.376	Up	K	Carboxylic ester hydrolase OS=Gibberella zeae (strain PH-1 / ATCC MYA-4620 / FGSC 9075 / NRRL 31084) OX=229533 GN=FG03687.1 PE=3 SV=1	FG03687.1	1	3.86012e-14	151.06	SGK(1)FAHVPLLMGNNFDEGTAYGK	3	-0.12152	4	1.258	0.914
Alpha/Beta hydrolase fold	0.00135107	I1RP45	294	1.699	Up	K	Carboxypeptidase OS=Gibberella zeae (strain PH-1 / ATCC MYA-4620 / FGSC 9075 / NRRL 31084) OX=229533 GN=FG05797.1 PE=3 SV=1	FG05797.1	1	0.000507064	71.279	YLEK(1)YGTFPPPEGK	3	0.43341	3	1.393	0.82
Alpha/Beta hydrolase fold	0.00135107	I1RP45	304	1.9	Up	K	Carboxypeptidase OS=Gibberella zeae (strain PH-1 / ATCC MYA-4620 / FGSC 9075 / NRRL 31084) OX=229533 GN=FG05797.1 PE=3 SV=1	FG05797.1	1	0.000109044	82.01	YGTFPPPEGK(1)FPVLPDPYK	3	2.0469	1	1.535	0.808
Alpha/Beta hydrolase fold	0.00135107	I1RP45	466	1.507	Up	K	Carboxypeptidase OS=Gibberella zeae (strain PH-1 / ATCC MYA-4620 / FGSC 9075 / NRRL 31084) OX=229533 GN=FG05797.1 PE=3 SV=1	FG05797.1	1	3.36838e-09	127.59	YPQDK(1)QFYVPFHPEYNGGR	3	-0.36091	10	1.368	0.908
Alpha/Beta hydrolase fold	0.00135107	I1RXM5	493	1.377	Up	K	Carboxylic ester hydrolase OS=Gibberella zeae (strain PH-1 / ATCC MYA-4620 / FGSC 9075 / NRRL 31084) OX=229533 GN=FG09099.1 PE=3 SV=1	FG09099.1	1	0.00297687	61.657	ETLIELGK(1)DSQAR	3	-3.8846	2	1.304	0.947
Alpha/Beta hydrolase fold	0.00135107	I1REV1	401	1.652	Up	K	Putative extracellular serine carboxypeptidase OS=Fusarium culmorum OX=5516 GN=FCULG_00004989 PE=4 SV=1	FG02204.1	1	0.000452591	61.525	QWTYQTCTQWGYWQTGSGAPK(1)DQLPMVSR	4	-0.17669	1	1.455	0.881
Alpha/Beta hydrolase fold	0.00135107	I1REV1	356	1.482	Up	K	Putative extracellular serine carboxypeptidase OS=Fusarium culmorum OX=5516 GN=FCULG_00004989 PE=4 SV=1	FG02204.1	1	4.91322e-05	87.083	CDGK(1)TLDQCYSIR	3	-0.078272	7	1.371	0.925
Alpha/Beta hydrolase fold	0.00135107	I1REV1	324	1.884	Up	K	Putative extracellular serine carboxypeptidase OS=Fusarium culmorum OX=5516 GN=FCULG_00004989 PE=4 SV=1	FG02204.1	1	0.000255165	128.27	WLISAGYK(1)K	2	0.0029371	4	1.464	0.777
Alpha/Beta hydrolase fold	0.00135107	I1REV1	328	1.916	Up	K	Putative extracellular serine carboxypeptidase OS=Fusarium culmorum OX=5516 GN=FCULG_00004989 PE=4 SV=1	FG02204.1	1	0.0129858	62.464	QLK(1)YMTNR	2	-0.28395	3	1.408	0.735
Alpha/Beta hydrolase fold	0.00135107	I1REV1	245	1.357	Up	K	Putative extracellular serine carboxypeptidase OS=Fusarium culmorum OX=5516 GN=FCULG_00004989 PE=4 SV=1	FG02204.1	1	4.4673e-15	167.92	LTHAVDNILLGDDK(1)EEK	3	-0.32829	11	1.265	0.932
Alpha/Beta hydrolase fold	0.00135107	I1REV1	316	1.694	Up	K	Putative extracellular serine carboxypeptidase OS=Fusarium culmorum OX=5516 GN=FCULG_00004989 PE=4 SV=1	FG02204.1	1	0.000401089	104.82	K(1)WLISAGYK	3	-0.80909	5	1.401	0.827
Alpha/Beta hydrolase fold	0.00135107	I1RXH2	241	1.645	Up	K	Homoserine o-acetyltransferase OS=Fusarium sporotrichioides OX=5514 GN=FSPOR_10296 PE=4 SV=1	FG09041.1	1	0.00345755	63.624	DFWEK(1)WALSK	3	-0.52808	2	1.446	0.879
Alpha/Beta hydrolase fold	0.00135107	I1RXH2	194	1.36	Up	K	Homoserine o-acetyltransferase OS=Fusarium sporotrichioides OX=5514 GN=FSPOR_10296 PE=4 SV=1	FG09041.1	1	0.00960016	82.287	NWTDK(1)EK	2	-0.92321	2	1.236	0.909
Alpha/Beta hydrolase fold	0.00135107	I1RXH2	178	1.758	Up	K	Homoserine o-acetyltransferase OS=Fusarium sporotrichioides OX=5514 GN=FSPOR_10296 PE=4 SV=1	FG09041.1	1	2.56703e-06	150.33	GATSAGSIK(1)GR	3	-0.17608	2	1.507	0.857
Alpha/Beta hydrolase fold	0.00135107	I1RXH2	196	1.477	Up	K	Homoserine o-acetyltransferase OS=Fusarium sporotrichioides OX=5514 GN=FSPOR_10296 PE=4 SV=1	FG09041.1	0.998081	2.76847e-06	136.6	NWTDK(0.002)EK(0.998)DVGLK	3	1.699	1	1.217	0.824
Alpha/Beta hydrolase fold	0.00135107	I1RBB9	200	1.319	Up	K	Putative carboxymethylenebutenolidase OS=Fusarium culmorum OX=5516 GN=FCULG_00003484 PE=4 SV=1	FG00832.1	1	7.13797e-06	98.3	GEVAMIFGVK(1)DTHVPDAGR	3	1.1748	2	1.202	0.911
Alpha/Beta hydrolase fold	0.00135107	I1RBB9	190	1.527	Up	K	Putative carboxymethylenebutenolidase OS=Fusarium culmorum OX=5516 GN=FCULG_00003484 PE=4 SV=1	FG00832.1	1	0.00130672	63.091	FK(1)GEVAMIFGVK	3	-0.21024	1	1.237	0.81
Alpha/Beta hydrolase fold	0.00135107	I1RBB9	95	1.501	Up	K	Putative carboxymethylenebutenolidase OS=Fusarium culmorum OX=5516 GN=FCULG_00003484 PE=4 SV=1	FG00832.1	1	3.42017e-05	91.62	YDAEDTDRGNK(1)YK	3	-0.73217	1	1.343	0.895
Alpha/Beta hydrolase fold	0.00135107	I1RBB9	242	1.324	Up	K	Putative carboxymethylenebutenolidase OS=Fusarium culmorum OX=5516 GN=FCULG_00003484 PE=4 SV=1	FG00832.1	1	0.00551699	89.752	DELSK(1)GR	2	-0.47658	2	1.147	0.866
Alpha/Beta hydrolase fold	0.00135107	I1RRZ1	489	1.354	Up	K	Carboxypeptidase OS=Gibberella zeae (strain PH-1 / ATCC MYA-4620 / FGSC 9075 / NRRL 31084) OX=229533 GN=FG06895.1 PE=3 SV=1	FG06895.1	1	7.7589e-05	97.734	DFSHADLK(1)PLK	3	0.32601	4	1.238	0.914
Alpha/Beta hydrolase fold	0.00135107	A0A1C3YMU9	224	1.31	Up	K	Tripeptidyl aminopeptidase OS=Fusarium langsethiae OX=179993 GN=FLAG1_08467 PE=4 SV=1	FGRAMPH1_01T13199	1	0.0224184	47.606	MVDALGEDGK(1)LR	2	-0.072279	1	1.238	0.945
Alpha/Beta hydrolase fold	0.00135107	I1RBZ6	239	1.54	Up	K	Dipeptidyl-peptidase 5 OS=Fusarium langsethiae OX=179993 GN=FLAG1_02951 PE=4 SV=1	FG01095.1	1	2.8669e-06	139.19	NTK(1)TDLYYVPIK	2	-0.52218	2	1.326	0.861
Alpha/Beta hydrolase fold	0.00135107	I1RBZ6	607	1.414	Up	K	Dipeptidyl-peptidase 5 OS=Fusarium langsethiae OX=179993 GN=FLAG1_02951 PE=4 SV=1	FG01095.1	1	0.000181948	107.03	AGYEK(1)WDPSR	2	-0.26655	2	1.256	0.888
Alpha/Beta hydrolase fold	0.00135107	I1RBZ6	279	1.482	Up	K	Dipeptidyl-peptidase 5 OS=Fusarium langsethiae OX=179993 GN=FLAG1_02951 PE=4 SV=1	FG01095.1	1	2.21544e-09	141.85	GYSSAPTFSNDGK(1)K	2	-1.0832	4	1.286	0.868
Alpha/Beta hydrolase fold	0.00135107	I1RBZ6	407	1.42	Up	K	Dipeptidyl-peptidase 5 OS=Fusarium langsethiae OX=179993 GN=FLAG1_02951 PE=4 SV=1	FG01095.1	1	3.57167e-06	96.143	VENSSYGILNPESK(1)SVK	3	0.23685	2	1.248	0.879
Alpha/Beta hydrolase fold	0.00135107	I1RBZ6	119	1.678	Up	K	Dipeptidyl-peptidase 5 OS=Fusarium langsethiae OX=179993 GN=FLAG1_02951 PE=4 SV=1	FG01095.1	1	0.00303993	91.549	TK(1)VLSEGK	2	-1.0342	1	1.468	0.875
Alpha/Beta hydrolase fold	0.00135107	I1RBZ6	337	1.348	Up	K	Dipeptidyl-peptidase 5 OS=Fusarium langsethiae OX=179993 GN=FLAG1_02951 PE=4 SV=1	FG01095.1	0.999493	3.23815e-05	103.83	K(0.001)DDK(0.999)ELYAAAEK	3	1.2331	2	1.208	0.896
Alpha/Beta hydrolase fold	0.00135107	I1RBZ6	125	1.62	Up	K	Dipeptidyl-peptidase 5 OS=Fusarium langsethiae OX=179993 GN=FLAG1_02951 PE=4 SV=1	FG01095.1	1	0.000367638	71.601	VLSEGK(1)IAFVCSSLTTPK	4	-2.0414	1	1.367	0.844
Alpha/Beta hydrolase fold	0.00135107	I1RBZ6	148	1.456	Up	K	Dipeptidyl-peptidase 5 OS=Fusarium langsethiae OX=179993 GN=FLAG1_02951 PE=4 SV=1	FG01095.1	1	0.0210501	43.794	GDMYWQATQPK(1)AYTSAK	3	-1.9225	1	1.277	0.877
Alpha/Beta hydrolase fold	0.00135107	I1RBZ6	117	1.348	Up	K	Dipeptidyl-peptidase 5 OS=Fusarium langsethiae OX=179993 GN=FLAG1_02951 PE=4 SV=1	FG01095.1	1	2.12471e-08	121.99	MVQYFAGAISNPK(1)TK	3	0.879	2	1.221	0.906
Alpha/Beta hydrolase fold	0.00135107	A0A098DE41	81	1.35	Up	K	Carboxymethylenebutenolidase OS=Gibberella zeae OX=5518 GN=FGRA07_08938 PE=4 SV=1	FG08780.1	1	0.000576829	89.266	YK(1)VFIPDWFK	2	-0.67936	2	1.268	0.939
Alpha/Beta hydrolase fold	0.00135107	A0A098DE41	28	1.681	Up	K	Carboxymethylenebutenolidase OS=Gibberella zeae OX=5518 GN=FGRA07_08938 PE=4 SV=1	FG08780.1	1	0.000319771	118.28	GYEAK(1)GTYK	3	-1.4163	2	1.484	0.883
Alpha/Beta hydrolase fold	0.00135107	A0A098DE41	253	1.311	Up	K	Carboxymethylenebutenolidase OS=Gibberella zeae OX=5518 GN=FGRA07_08938 PE=4 SV=1	FG08780.1	1	0.00185441	80.688	TVVEFFGK(1)NF	2	0.43947	2	0.986	0.752
Alpha/Beta hydrolase fold	0.00135107	A0A098DE41	133	1.446	Up	K	Carboxymethylenebutenolidase OS=Gibberella zeae OX=5518 GN=FGRA07_08938 PE=4 SV=1	FG08780.1	1	6.43205e-06	133.16	AVK(1)EQDSSIEK	2	-0.25879	1	1.239	0.857
Alpha/Beta hydrolase fold	0.00135107	A0A098DE41	48	1.33	Up	K	Carboxymethylenebutenolidase OS=Gibberella zeae OX=5518 GN=FGRA07_08938 PE=4 SV=1	FG08780.1	1	0.000161289	96.604	TYVTGPVDAK(1)K	2	-0.40938	2	1.307	0.983
Alpha/Beta hydrolase fold	0.00135107	I1RPG8	236	1.403	Up	K	Putative phospholipase OS=Gibberella zeae (strain PH-1 / ATCC MYA-4620 / FGSC 9075 / NRRL 31084) OX=229533 GN=FG05937.1 PE=3 SV=1	FG05937.1	1	0.0232422	50.034	GNK(1)LTNLNR	2	1.0262	1	1.268	0.904
Alpha/Beta hydrolase fold	0.00135107	I1R9B7	314	1.48	Up	K	Putative isoprenylcysteine alpha-carbonyl methylesterase icmel1 OS=Fusarium sporotrichioides OX=5514 GN=FSPOR_8933 PE=4 SV=1	FG00050.1	1	0.00889552	77.282	WLEK(1)YVPV	2	0.23769	1	1.313	0.887
Alpha/Beta hydrolase fold	0.00135107	I1RF58	453	0.701	Down	K	Non-reducing polyketide synthase PKS12 OS=Gibberella zeae (strain PH-1 / ATCC MYA-4620 / FGSC 9075 / NRRL 31084) OX=229533 GN=PKS12 PE=1 SV=1	PKS12	1	0.000315271	70.334	FFNMSPK(1)EAEQSDPGQR	3	-0.34375	2	0.907	1.294
Alpha/Beta hydrolase fold	0.00135107	I1RF58	845	1.667	Up	K	Non-reducing polyketide synthase PKS12 OS=Gibberella zeae (strain PH-1 / ATCC MYA-4620 / FGSC 9075 / NRRL 31084) OX=229533 GN=PKS12 PE=1 SV=1	PKS12	1	1.14619e-13	141.78	NLANLK(1)ELVEGQGDSEVDFLSK	4	-0.42504	2	0.767	0.46
Alpha/Beta hydrolase fold	0.00135107	I1RF58	618	0.735	Down	K	Non-reducing polyketide synthase PKS12 OS=Gibberella zeae (strain PH-1 / ATCC MYA-4620 / FGSC 9075 / NRRL 31084) OX=229533 GN=PKS12 PE=1 SV=1	PKS12	1	0.000102292	101.71	ADGVGTIILK(1)R	2	0.18719	2	0.943	1.283
Alpha/Beta hydrolase fold	0.00135107	I1RF58	1033	0.746	Down	K	Non-reducing polyketide synthase PKS12 OS=Gibberella zeae (strain PH-1 / ATCC MYA-4620 / FGSC 9075 / NRRL 31084) OX=229533 GN=PKS12 PE=1 SV=1	PKS12	1	5.71649e-06	99.092	AQLLVDK(1)CQAGTHSMLAVR	3	1.6397	1	1.057	1.417
Alpha/Beta hydrolase fold	0.00135107	I1RRJ9	302	2.304	Up	K	Alpha beta hydrolase fold family OS=Fusarium sporotrichioides OX=5514 GN=FSPOR_727 PE=4 SV=1	FG06725.1	1	0.00293616	74.849	RGDLLAHLK(1)K	4	0.060835	1	1.753	0.761
Alpha/Beta hydrolase fold	0.00135107	I1RRJ9	211	1.458	Up	K	Alpha beta hydrolase fold family OS=Fusarium sporotrichioides OX=5514 GN=FSPOR_727 PE=4 SV=1	FG06725.1	1	0.0589731	49.097	TGNEK(1)LR	2	-0.3388	1	1.388	0.952
Alpha/Beta hydrolase fold	0.00135107	I1R9P1	468	1.316	Up	K	Putative phospholipase OS=Gibberella zeae (strain PH-1 / ATCC MYA-4620 / FGSC 9075 / NRRL 31084) OX=229533 GN=FG00194.1 PE=3 SV=1	FG00194.1	1	0.00476915	85.807	K(1)ALGEYVK	2	0.54151	1	1.211	0.92
Alpha/Beta hydrolase fold	0.00135107	I1RPD9	265	3.164	Up	K	Lipase OS=Fusarium culmorum OX=5516 GN=FCULG_00001331 PE=4 SV=1	FG05906.1	1	0.000215584	76.526	IDYTINDVK(1)VCEGAANLR	3	0.42623	2	1.987	0.628
Alpha/Beta hydrolase fold	0.00135107	I1RPD9	227	1.471	Up	K	Lipase OS=Fusarium culmorum OX=5516 GN=FCULG_00001331 PE=4 SV=1	FG05906.1	1	0.00244581	77.813	VTNAK(1)DPVPR	2	-0.2754	1	1.334	0.907
Alpha/Beta hydrolase fold	0.00135107	I1RFN8	452	1.359	Up	K	Putative lipase ATG15 OS=Gibberella zeae (strain PH-1 / ATCC MYA-4620 / FGSC 9075 / NRRL 31084) OX=229533 GN=ATG15 PE=3 SV=1	ATG15	1	0.00950948	65.842	K(1)YDGVPECK	2	-0.20282	1	1.359	1
Glycoside hydrolase, family 2/20, immunoglobulin-like beta-sandwich domain	0.126811	I1RB97	236	1.47	Up	K	Beta-mannosidase B OS=Fusarium culmorum OX=5516 GN=FCULG_00003458 PE=4 SV=1	FG00807.1	1	5.18737e-06	95.954	FDVSLDGK(1)GVASETTQVK	3	-0.73274	1	1.313	0.893
Glycoside hydrolase, family 2/20, immunoglobulin-like beta-sandwich domain	0.126811	I1RB97	762	1.644	Up	K	Beta-mannosidase B OS=Fusarium culmorum OX=5516 GN=FCULG_00003458 PE=4 SV=1	FG00807.1	1	2.66172e-06	94.487	TVVGAYLYQDGK(1)QIAR	3	0.47525	1	1.383	0.841
Glycoside hydrolase, family 2/20, immunoglobulin-like beta-sandwich domain	0.126811	I1RF48	819	1.825	Up	K	Exo-beta-D-glucosaminidase OS=Fusarium culmorum OX=5516 GN=FCULG_00005111 PE=4 SV=1	FG02314.1	1	0.0233488	59.931	TAGK(1)WNIR	2	1.4012	1	1.427	0.782
Glycoside hydrolase, family 2/20, immunoglobulin-like beta-sandwich domain	0.126811	I1RHL0	526	1.316	Up	K	Beta-galactosidase OS=Fusarium culmorum OX=5516 GN=FCULG_00005705 PE=4 SV=1	FG03269.1	1	0.0194972	61.593	YAK(1)EEGVK	2	2.3441	1	1.279	0.972
AMP-binding enzyme C-terminal domain	0.25271	I1RA13	444	1.748	Up	K	Acetyl-coenzyme A synthetase OS=Gibberella zeae (strain PH-1 / ATCC MYA-4620 / FGSC 9075 / NRRL 31084) OX=229533 GN=FG00330.1 PE=3 SV=1	FG00330.1	1	0.00482457	84.699	GK(1)FAHLR	3	-0.29551	1	1.243	0.711
AMP-binding enzyme C-terminal domain	0.25271	I1S0X1	204	1.416	Up	K	Putative peroxisomal-coenzyme A synthetase OS=Fusarium culmorum OX=5516 GN=FCULG_00009328 PE=4 SV=1	FG10362.1	1	0.0213773	54.772	NTYELTPK(1)DR	2	0.070562	1	1.164	0.822
Creatinase/Aminopeptidase P, N-terminal	0.126811	A0A098DQM6	99	1.332	Up	K	Putative Xaa-Pro aminopeptidase OS=Fusarium culmorum OX=5516 GN=FCULG_00008910 PE=3 SV=1	FG06496.1	1	2.61807e-15	162.37	K(1)DVPDANGIIYLESQLTR	3	0.73531	2	1.26	0.946
Creatinase/Aminopeptidase P, N-terminal	0.126811	A0A098DQM6	295	1.391	Up	K	Putative Xaa-Pro aminopeptidase OS=Fusarium culmorum OX=5516 GN=FCULG_00008910 PE=3 SV=1	FG06496.1	1	3.851e-06	111.72	K(1)MSYDPIAAAGR	2	-0.15678	2	1.303	0.937
Creatinase/Aminopeptidase P, N-terminal	0.126811	A0A098DQM6	364	1.322	Up	K	Putative Xaa-Pro aminopeptidase OS=Fusarium culmorum OX=5516 GN=FCULG_00008910 PE=3 SV=1	FG06496.1	1	1.52743e-05	107.79	HIYETVLK(1)MQK	4	-0.54056	3	1.22	0.923
Creatinase/Aminopeptidase P, N-terminal	0.126811	A0A098D8R7	149	1.677	Up	K	Putative Xaa-Pro aminopeptidase OS=Fusarium culmorum OX=5516 GN=FCULG_00011396 PE=3 SV=1	FG02530.1	1	0.0130306	74.424	K(1)YDVDDVR	2	-0.61605	2	1.449	0.864
Creatinase/Aminopeptidase P, N-terminal	0.126811	A0A098D8R7	163	1.554	Up	K	Putative Xaa-Pro aminopeptidase OS=Fusarium culmorum OX=5516 GN=FCULG_00011396 PE=3 SV=1	FG02530.1	1	1.37174e-06	105.53	YTAQLQK(1)FLHSQLRPER	4	-0.27498	1	1.38	0.888
Creatinase/Aminopeptidase P, N-terminal	0.126811	A0A098D8R7	185	2.292	Up	K	Putative Xaa-Pro aminopeptidase OS=Fusarium culmorum OX=5516 GN=FCULG_00011396 PE=3 SV=1	FG02530.1	1	0.000195495	75.877	TLYVIHTDQAPK(1)LHDRPR	5	-0.039506	1	1.85	0.807
Creatinase/Aminopeptidase P, N-terminal	0.126811	A0A098D8R7	58	1.345	Up	K	Putative Xaa-Pro aminopeptidase OS=Fusarium culmorum OX=5516 GN=FCULG_00011396 PE=3 SV=1	FG02530.1	1	0.00238685	86.095	YPAK(1)LHAR	3	-0.59214	1	1.38	1.026
Creatinase/Aminopeptidase P, N-terminal	0.126811	A0A098D8Z6	577	1.302	Up	K	Xaa-pro aminopeptidase OS=Fusarium langsethiae OX=179993 GN=FLAG1_05250 PE=3 SV=1	FG02603.1	1	0.00119433	72.29	IENMVLVK(1)EVK	3	-0.73256	1	1.164	0.894
Creatinase/Aminopeptidase P, N-terminal	0.126811	A0A098D8Z6	442	1.321	Up	K	Xaa-pro aminopeptidase OS=Fusarium langsethiae OX=179993 GN=FLAG1_05250 PE=3 SV=1	FG02603.1	1	2.92625e-09	128.01	GNCATIDPK(1)AIYLCDSGAQYR	3	-0.40181	1	1.264	0.957
Creatinase/Aminopeptidase P, N-terminal	0.126811	A0A098D8Z6	313	1.344	Up	K	Xaa-pro aminopeptidase OS=Fusarium langsethiae OX=179993 GN=FLAG1_05250 PE=3 SV=1	FG02603.1	1	0.0135957	77.732	TDDK(1)APK	2	0.14073	3	1.324	0.985
Carbohydrate-binding-like fold	0.25271	V6RUY9	104	1.596	Up	K	Glucoamylase OS=Gibberella zeae (strain PH-1 / ATCC MYA-4620 / FGSC 9075 / NRRL 31084) OX=229533 GN=FG11326.1 PE=3 SV=1	FG11326.1	1	0.0015005	71.153	K(1)IDEYVSAQAK	3	1.4676	1	1.296	0.812
Carbohydrate-binding-like fold	0.25271	V6RUY9	99	1.465	Up	K	Glucoamylase OS=Gibberella zeae (strain PH-1 / ATCC MYA-4620 / FGSC 9075 / NRRL 31084) OX=229533 GN=FG11326.1 PE=3 SV=1	FG11326.1	1	1.31457e-05	164.97	FIHGDK(1)SLQR	3	0.084784	1	1.248	0.852
Carbohydrate-binding-like fold	0.25271	V6RUY9	549	1.372	Up	K	Glucoamylase OS=Gibberella zeae (strain PH-1 / ATCC MYA-4620 / FGSC 9075 / NRRL 31084) OX=229533 GN=FG11326.1 PE=3 SV=1	FG11326.1	1	8.19588e-11	161.91	K(1)TSSGEVTWLSDPNNR	3	0.38615	2	1.216	0.886
Carbohydrate-binding-like fold	0.25271	V6RUY9	393	1.478	Up	K	Glucoamylase OS=Gibberella zeae (strain PH-1 / ATCC MYA-4620 / FGSC 9075 / NRRL 31084) OX=229533 GN=FG11326.1 PE=3 SV=1	FG11326.1	1	0.00364853	92.538	GTYSK(1)NSK	2	-0.86023	2	1.27	0.859
Carbohydrate-binding-like fold	0.25271	V6RUY9	36	1.393	Up	K	Glucoamylase OS=Gibberella zeae (strain PH-1 / ATCC MYA-4620 / FGSC 9075 / NRRL 31084) OX=229533 GN=FG11326.1 PE=3 SV=1	FG11326.1	1	1.47203e-05	109	FIDK(1)QADVSIK	2	0.77816	2	1.173	0.842
Carbohydrate-binding-like fold	0.25271	V6RUY9	230	1.309	Up	K	Glucoamylase OS=Gibberella zeae (strain PH-1 / ATCC MYA-4620 / FGSC 9075 / NRRL 31084) OX=229533 GN=FG11326.1 PE=3 SV=1	FG11326.1	1	4.96432e-06	144.1	TLVEGAALAK(1)K	2	-0.039635	2	1.14	0.871
Carbohydrate-binding-like fold	0.25271	V6RUY9	388	1.368	Up	K	Glucoamylase OS=Gibberella zeae (strain PH-1 / ATCC MYA-4620 / FGSC 9075 / NRRL 31084) OX=229533 GN=FG11326.1 PE=3 SV=1	FG11326.1	1	0.00776476	79.201	ISK(1)GTYSK	2	0.2022	1	1.155	0.844
Carbohydrate-binding-like fold	0.25271	V6RUY9	187	1.545	Up	K	Glucoamylase OS=Gibberella zeae (strain PH-1 / ATCC MYA-4620 / FGSC 9075 / NRRL 31084) OX=229533 GN=FG11326.1 PE=3 SV=1	FG11326.1	1	3.47948e-08	122.64	VWPVIEK(1)DLAYTTK	3	-1.4971	1	1.256	0.813
Carbohydrate-binding-like fold	0.25271	V6RUY9	54	1.454	Up	K	Glucoamylase OS=Gibberella zeae (strain PH-1 / ATCC MYA-4620 / FGSC 9075 / NRRL 31084) OX=229533 GN=FG11326.1 PE=3 SV=1	FG11326.1	1	6.89673e-06	108.9	GVLANIGADGK(1)R	3	0.092962	1	1.179	0.811
Carbohydrate-binding-like fold	0.25271	A0A1C3YK33	123	4.058	Up	K	Glucoamylase OS=Gibberella zeae (strain PH-1 / ATCC MYA-4620 / FGSC 9075 / NRRL 31084) OX=229533 GN=FGRAMPH1_01T19927 PE=3 SV=1	FGRAMPH1_01T19927	1	0.000736165	75.088	DAALVFK(1)YVIDR	3	-0.075626	1	2.845	0.701
Carbohydrate-binding-like fold	0.25271	A0A1C3YK33	635	1.545	Up	K	Glucoamylase OS=Gibberella zeae (strain PH-1 / ATCC MYA-4620 / FGSC 9075 / NRRL 31084) OX=229533 GN=FGRAMPH1_01T19927 PE=3 SV=1	FGRAMPH1_01T19927	1	0.00341028	81.625	K(1)DGSVTWEK	2	2.4022	1	1.315	0.851
4Fe-4S ferredoxin-type, iron-sulphur binding domain	0.25271	A0A1C3YLB4	193	1.719	Up	K	NADH-ubiquinone oxidoreductase 23 kDa subunit, mitochondrial OS=Gibberella zeae OX=5518 GN=FGRA07_10784 PE=3 SV=1	FGRAMPH1_01T25859	1	0.00920297	59.908	EELLYNK(1)EK	3	-0.65625	1	1.085	0.631
4Fe-4S ferredoxin-type, iron-sulphur binding domain	0.25271	I1RNM7	60	1.498	Up	K	Succinate dehydrogenase [ubiquinone] iron-sulfur subunit, mitochondrial OS=Gibberella zeae (strain PH-1 / ATCC MYA-4620 / FGSC 9075 / NRRL 31084) OX=229533 GN=FG05610.1 PE=3 SV=1	FG05610.1	1	6.275e-06	129.34	WNPDTPSEK(1)PR	2	-0.17946	1	1.237	0.826
4Fe-4S ferredoxin-type, iron-sulphur binding domain	0.25271	I1RNM7	235	1.315	Up	K	Succinate dehydrogenase [ubiquinone] iron-sulfur subunit, mitochondrial OS=Gibberella zeae (strain PH-1 / ATCC MYA-4620 / FGSC 9075 / NRRL 31084) OX=229533 GN=FG05610.1 PE=3 SV=1	FG05610.1	1	0.000359692	87.719	K(1)QNLENSMSLYR	2	0.15457	2	1.295	0.985
4Fe-4S ferredoxin-type, iron-sulphur binding domain	0.25271	I1RNM7	153	1.37	Up	K	Succinate dehydrogenase [ubiquinone] iron-sulfur subunit, mitochondrial OS=Gibberella zeae (strain PH-1 / ATCC MYA-4620 / FGSC 9075 / NRRL 31084) OX=229533 GN=FG05610.1 PE=3 SV=1	FG05610.1	1	4.48038e-10	155.08	DLVPDLTHFYK(1)QYK	3	0.70704	1	1.343	0.98
Hexokinase, C-terminal	0.25271	A0A1C3YM97	363	1.619	Up	K	Phosphotransferase (Fragment) OS=Fusarium sp. FIESC_12 OX=1755127 GN=FIE12Z_6556 PE=3 SV=1	FGRAMPH1_01T10791	1	0.000558338	102.95	SYTSTGK(1)SR	2	-0.28416	1	0.936	0.578
Hexokinase, C-terminal	0.25271	A0A1C3YHP2	417	1.462	Up	K	Phosphotransferase OS=Gibberella zeae (strain PH-1 / ATCC MYA-4620 / FGSC 9075 / NRRL 31084) OX=229533 GN=FGRAMPH1_01T01281 PE=3 SV=1	FGRAMPH1_01T01281	1	0.00181527	104.21	YPHFK(1)ER	3	0.26298	2	1.228	0.84
Hexokinase, N-terminal	0.25271	A0A1C3YM97	363	1.619	Up	K	Phosphotransferase (Fragment) OS=Fusarium sp. FIESC_12 OX=1755127 GN=FIE12Z_6556 PE=3 SV=1	FGRAMPH1_01T10791	1	0.000558338	102.95	SYTSTGK(1)SR	2	-0.28416	1	0.936	0.578
Hexokinase, N-terminal	0.25271	A0A1C3YHP2	417	1.462	Up	K	Phosphotransferase OS=Gibberella zeae (strain PH-1 / ATCC MYA-4620 / FGSC 9075 / NRRL 31084) OX=229533 GN=FGRAMPH1_01T01281 PE=3 SV=1	FGRAMPH1_01T01281	1	0.00181527	104.21	YPHFK(1)ER	3	0.26298	2	1.228	0.84
ATPase, F1/V1/A1 complex, alpha/beta subunit, nucleotide-binding domain	0.0635583	A0A1C3YI20	238	0.718	Down	K	ATP synthase subunit alpha OS=Gibberella zeae (strain PH-1 / ATCC MYA-4620 / FGSC 9075 / NRRL 31084) OX=229533 GN=FGRAMPH1_01T02695 PE=3 SV=1	FGRAMPH1_01T02695	1	0.000371363	108.47	WNDGNDEK(1)K	2	-1.0239	2	0.955	1.331
ATPase, F1/V1/A1 complex, alpha/beta subunit, nucleotide-binding domain	0.0635583	A0A1C3YI20	125	0.648	Down	K	ATP synthase subunit alpha OS=Gibberella zeae (strain PH-1 / ATCC MYA-4620 / FGSC 9075 / NRRL 31084) OX=229533 GN=FGRAMPH1_01T02695 PE=3 SV=1	FGRAMPH1_01T02695	1	0.00110043	91.313	LVK(1)EGETVK	2	0.92555	1	0.869	1.341
ATPase, F1/V1/A1 complex, alpha/beta subunit, nucleotide-binding domain	0.0635583	A0A1C3YI20	229	0.753	Down	K	ATP synthase subunit alpha OS=Gibberella zeae (strain PH-1 / ATCC MYA-4620 / FGSC 9075 / NRRL 31084) OX=229533 GN=FGRAMPH1_01T02695 PE=3 SV=1	FGRAMPH1_01T02695	1	3.34847e-10	181.67	TAVGLDTILNQK(1)R	2	-0.87637	2	0.958	1.273
ATPase, F1/V1/A1 complex, alpha/beta subunit, nucleotide-binding domain	0.0635583	A0A1C3YI20	160	0.698	Down	K	ATP synthase subunit alpha OS=Gibberella zeae (strain PH-1 / ATCC MYA-4620 / FGSC 9075 / NRRL 31084) OX=229533 GN=FGRAMPH1_01T02695 PE=3 SV=1	FGRAMPH1_01T02695	1	2.62437e-06	102.89	VVDALGNPIDGK(1)GPINTK	3	-0.34281	1	0.886	1.269
ATPase, F1/V1/A1 complex, alpha/beta subunit, nucleotide-binding domain	0.0635583	I1RS90	756	0.728	Down	K	Vacuolar ATP synthase catalytic subunit A OS=Gibberella zeae OX=5518 GN=FGRA07_05286 PE=3 SV=1	FGRAMPH1_01T23721	1	0.00166204	69.352	VIAQGQSWAK(1)VR	2	-2.9205	1	0.877	1.204
ATPase, F1/V1/A1 complex, alpha/beta subunit, nucleotide-binding domain	0.0635583	I1RAU9	464	0.72	Down	K	V-type proton ATPase subunit B OS=Fusarium culmorum OX=5516 GN=FCULG_00003273 PE=3 SV=1	FG00637.1	1	0.00296924	80.986	IYPK(1)ELLNR	2	0.19588	1	0.934	1.297
ATPase, F1/V1/A1 complex, alpha/beta subunit, nucleotide-binding domain	0.0635583	V6R3J1	468	1.374	Up	K	ATP synthase subunit beta OS=Gibberella zeae (strain PH-1 / ATCC MYA-4620 / FGSC 9075 / NRRL 31084) OX=229533 GN=FGRAMPH1_01T14983 PE=3 SV=1	FGRAMPH1_01T14983	1	1.53808e-07	173.72	LVDLK(1)ETINSFK	3	0.43271	4	1.308	0.952
Aminopeptidase P, N-terminal	0.25271	A0A098DQM6	99	1.332	Up	K	Putative Xaa-Pro aminopeptidase OS=Fusarium culmorum OX=5516 GN=FCULG_00008910 PE=3 SV=1	FG06496.1	1	2.61807e-15	162.37	K(1)DVPDANGIIYLESQLTR	3	0.73531	2	1.26	0.946
Aminopeptidase P, N-terminal	0.25271	A0A098DQM6	295	1.391	Up	K	Putative Xaa-Pro aminopeptidase OS=Fusarium culmorum OX=5516 GN=FCULG_00008910 PE=3 SV=1	FG06496.1	1	3.851e-06	111.72	K(1)MSYDPIAAAGR	2	-0.15678	2	1.303	0.937
Aminopeptidase P, N-terminal	0.25271	A0A098DQM6	364	1.322	Up	K	Putative Xaa-Pro aminopeptidase OS=Fusarium culmorum OX=5516 GN=FCULG_00008910 PE=3 SV=1	FG06496.1	1	1.52743e-05	107.79	HIYETVLK(1)MQK	4	-0.54056	3	1.22	0.923
Aminopeptidase P, N-terminal	0.25271	A0A098D8R7	149	1.677	Up	K	Putative Xaa-Pro aminopeptidase OS=Fusarium culmorum OX=5516 GN=FCULG_00011396 PE=3 SV=1	FG02530.1	1	0.0130306	74.424	K(1)YDVDDVR	2	-0.61605	2	1.449	0.864
Aminopeptidase P, N-terminal	0.25271	A0A098D8R7	163	1.554	Up	K	Putative Xaa-Pro aminopeptidase OS=Fusarium culmorum OX=5516 GN=FCULG_00011396 PE=3 SV=1	FG02530.1	1	1.37174e-06	105.53	YTAQLQK(1)FLHSQLRPER	4	-0.27498	1	1.38	0.888
Aminopeptidase P, N-terminal	0.25271	A0A098D8R7	185	2.292	Up	K	Putative Xaa-Pro aminopeptidase OS=Fusarium culmorum OX=5516 GN=FCULG_00011396 PE=3 SV=1	FG02530.1	1	0.000195495	75.877	TLYVIHTDQAPK(1)LHDRPR	5	-0.039506	1	1.85	0.807
Aminopeptidase P, N-terminal	0.25271	A0A098D8R7	58	1.345	Up	K	Putative Xaa-Pro aminopeptidase OS=Fusarium culmorum OX=5516 GN=FCULG_00011396 PE=3 SV=1	FG02530.1	1	0.00238685	86.095	YPAK(1)LHAR	3	-0.59214	1	1.38	1.026
Glutathione S-transferase, C-terminal-like	0.25271	I1RHA0	34	1.737	Up	K	Glutathione-s-transferase OS=Fusarium langsethiae OX=179993 GN=FLAG1_10586 PE=4 SV=1	FGRAMPH1_01T12169	1	0.000320625	83.883	LLLNFK(1)GLNYK	3	-0.34884	1	1.343	0.773
Glutathione S-transferase, C-terminal-like	0.25271	I1RTA0	422	0.68	Down	K	Elongation factor 1-gamma 1 OS=Gibberella zeae OX=5518 GN=FGRA07_02082 PE=4 SV=1	FG07401.1	1	0.0172671	63.076	LADGK(1)VFK	2	-1.1371	1	0.736	1.082
Domain of unknown function DUF1965	0.25271	A0A1C3YJM7	535	1.317	Up	K	Amine oxidase OS=Gibberella zeae (strain PH-1 / ATCC MYA-4620 / FGSC 9075 / NRRL 31084) OX=229533 GN=FGRAMPH1_01T08679 PE=3 SV=1	FGRAMPH1_01T08679	1	0.000929425	115.7	LDLDIK(1)GR	2	0.019676	1	1.231	0.935
Domain of unknown function DUF1965	0.25271	A0A1C3YJL9	104	1.453	Up	K	Amine oxidase OS=Gibberella zeae (strain PH-1 / ATCC MYA-4620 / FGSC 9075 / NRRL 31084) OX=229533 GN=FGRAMPH1_01T08473 PE=3 SV=1	FGRAMPH1_01T08473	1	3.22777e-07	159.99	K(1)ETADVLAFLHR	2	0.66132	4	1.431	0.985
Domain of unknown function DUF1965	0.25271	A0A1C3YJL9	203	1.344	Up	K	Amine oxidase OS=Gibberella zeae (strain PH-1 / ATCC MYA-4620 / FGSC 9075 / NRRL 31084) OX=229533 GN=FGRAMPH1_01T08473 PE=3 SV=1	FGRAMPH1_01T08473	0.77769	1.56567e-09	130.89	K(0.778)GDGK(0.222)IAVVNPDAEDYGNFNLK	3	-0.27805	1	1.327	0.987
Domain of unknown function DUF1965	0.25271	A0A1C3YJL9	174	1.314	Up	K	Amine oxidase OS=Gibberella zeae (strain PH-1 / ATCC MYA-4620 / FGSC 9075 / NRRL 31084) OX=229533 GN=FGRAMPH1_01T08473 PE=3 SV=1	FGRAMPH1_01T08473	1	0.000335813	71.929	YALAAVMFGVPEK(1)AYLQEFK	3	-1.8258	1	1.268	0.965
Domain of unknown function DUF1965	0.25271	A0A1C3YJL9	480	1.475	Up	K	Amine oxidase OS=Gibberella zeae (strain PH-1 / ATCC MYA-4620 / FGSC 9075 / NRRL 31084) OX=229533 GN=FGRAMPH1_01T08473 PE=3 SV=1	FGRAMPH1_01T08473	1	8.72717e-07	104.95	DALCMFEIDK(1)GFPIQR	3	0.053512	1	1.335	0.905
Domain of unknown function DUF1965	0.25271	A0A1C3YJL9	79	1.737	Up	K	Amine oxidase OS=Gibberella zeae (strain PH-1 / ATCC MYA-4620 / FGSC 9075 / NRRL 31084) OX=229533 GN=FGRAMPH1_01T08473 PE=3 SV=1	FGRAMPH1_01T08473	1	1.25226e-09	126.63	K(1)EDSCSSVQPSASAPHK	3	-0.34903	2	1.506	0.867
Domain of unknown function DUF1965	0.25271	A0A1C3YJL9	301	1.467	Up	K	Amine oxidase OS=Gibberella zeae (strain PH-1 / ATCC MYA-4620 / FGSC 9075 / NRRL 31084) OX=229533 GN=FGRAMPH1_01T08473 PE=3 SV=1	FGRAMPH1_01T08473	1	0.00011641	81.157	DPSQWK(1)VTGWVYGNEFYK	3	-1.6888	1	1.338	0.912
Fungal lipase-like domain	0.25271	I1RPD9	265	3.164	Up	K	Lipase OS=Fusarium culmorum OX=5516 GN=FCULG_00001331 PE=4 SV=1	FG05906.1	1	0.000215584	76.526	IDYTINDVK(1)VCEGAANLR	3	0.42623	2	1.987	0.628
Fungal lipase-like domain	0.25271	I1RPD9	227	1.471	Up	K	Lipase OS=Fusarium culmorum OX=5516 GN=FCULG_00001331 PE=4 SV=1	FG05906.1	1	0.00244581	77.813	VTNAK(1)DPVPR	2	-0.2754	1	1.334	0.907
Fungal lipase-like domain	0.25271	I1RFN8	452	1.359	Up	K	Putative lipase ATG15 OS=Gibberella zeae (strain PH-1 / ATCC MYA-4620 / FGSC 9075 / NRRL 31084) OX=229533 GN=ATG15 PE=3 SV=1	ATG15	1	0.00950948	65.842	K(1)YDGVPECK	2	-0.20282	1	1.359	1
Beta-grasp domain	0.0635583	I1RMK7	161	1.337	Up	K	Nadh-ubiquinone oxidoreductase 78 kDa subunit, mitochondrial OS=Fusarium sporotrichioides OX=5514 GN=FSPOR_9579 PE=3 SV=1	FG05198.1	1	0.00764356	75.213	FHEVGGK(1)R	3	0.0022803	1	1.179	0.882
Beta-grasp domain	0.0635583	I1RMK7	504	0.703	Down	K	Nadh-ubiquinone oxidoreductase 78 kDa subunit, mitochondrial OS=Fusarium sporotrichioides OX=5514 GN=FSPOR_9579 PE=3 SV=1	FG05198.1	1	5.91336e-09	113.77	AYYETIGTFVDK(1)HASNFR	3	0.20676	1	0.831	1.182
Beta-grasp domain	0.0635583	I1RNM7	60	1.498	Up	K	Succinate dehydrogenase [ubiquinone] iron-sulfur subunit, mitochondrial OS=Gibberella zeae (strain PH-1 / ATCC MYA-4620 / FGSC 9075 / NRRL 31084) OX=229533 GN=FG05610.1 PE=3 SV=1	FG05610.1	1	6.275e-06	129.34	WNPDTPSEK(1)PR	2	-0.17946	1	1.237	0.826
Beta-grasp domain	0.0635583	I1RNM7	235	1.315	Up	K	Succinate dehydrogenase [ubiquinone] iron-sulfur subunit, mitochondrial OS=Gibberella zeae (strain PH-1 / ATCC MYA-4620 / FGSC 9075 / NRRL 31084) OX=229533 GN=FG05610.1 PE=3 SV=1	FG05610.1	1	0.000359692	87.719	K(1)QNLENSMSLYR	2	0.15457	2	1.295	0.985
Beta-grasp domain	0.0635583	I1RNM7	153	1.37	Up	K	Succinate dehydrogenase [ubiquinone] iron-sulfur subunit, mitochondrial OS=Gibberella zeae (strain PH-1 / ATCC MYA-4620 / FGSC 9075 / NRRL 31084) OX=229533 GN=FG05610.1 PE=3 SV=1	FG05610.1	1	4.48038e-10	155.08	DLVPDLTHFYK(1)QYK	3	0.70704	1	1.343	0.98
Beta-grasp domain	0.0635583	I1RCD8	89	0.721	Down	K	Threonyl-tRNA synthetase OS=Gibberella zeae OX=5518 GN=FGRA07_04087 PE=3 SV=1	FG01248.1	1	0.000610348	71.879	EDIVISLPNGK(1)EEK	3	1.2054	1	0.955	1.324
Beta-grasp domain	0.0635583	A0A1C3YI88	824	0.638	Down	K	Xanthine dehydrogenase OS=Gibberella zeae OX=5518 GN=FGRA07_04388 PE=4 SV=1	FGRAMPH1_01T03805	1	0.00251065	66.663	LGGGFGGK(1)ESR	2	-0.58168	1	0.833	1.306
Beta-grasp domain	0.0635583	A0A1C3YI88	870	1.325	Up	K	Xanthine dehydrogenase OS=Gibberella zeae OX=5518 GN=FGRA07_04388 PE=4 SV=1	FGRAMPH1_01T03805	1	0.0213304	68.915	YK(1)VGVNK	2	-1.2538	1	1.301	0.982
Beta-grasp domain	0.0635583	A0A1C3YI88	1320	1.396	Up	K	Xanthine dehydrogenase OS=Gibberella zeae OX=5518 GN=FGRA07_04388 PE=4 SV=1	FGRAMPH1_01T03805	1	2.66283e-05	97.767	AK(1)VGENDSEGLLR	2	0.43027	1	1.216	0.871
Transferrin receptor-like, dimerisation domain	0.25271	I1RH70	635	2.034	Up	K	Putative glutamate carboxypeptidase OS=Fusarium culmorum OX=5516 GN=FCULG_00005530 PE=4 SV=1	FG03114.1	1	0.00522564	76.927	ESDDEDLK(1)K	2	0.46153	1	1.558	0.766
Transferrin receptor-like, dimerisation domain	0.25271	I1RH70	641	1.463	Up	K	Putative glutamate carboxypeptidase OS=Fusarium culmorum OX=5516 GN=FCULG_00005530 PE=4 SV=1	FG03114.1	1	0.000100531	163.84	VVNHK(1)YR	3	2.4691	4	1.286	0.879
Transferrin receptor-like, dimerisation domain	0.25271	I1RH70	620	1.688	Up	K	Putative glutamate carboxypeptidase OS=Fusarium culmorum OX=5516 GN=FCULG_00005530 PE=4 SV=1	FG03114.1	1	0.000751548	81.709	AADEVK(1)ALEER	2	0.31438	1	1.335	0.791
Transferrin receptor-like, dimerisation domain	0.25271	I1RH70	614	1.703	Up	K	Putative glutamate carboxypeptidase OS=Fusarium culmorum OX=5516 GN=FCULG_00005530 PE=4 SV=1	FG03114.1	1	0.0376787	60.91	K(1)AADEVK	2	-1.4737	1	1.468	0.862
Transferrin receptor-like, dimerisation domain	0.25271	A0A1C3YHX2	231	1.386	Up	K	Putative glutamate carboxypeptidase OS=Fusarium culmorum OX=5516 GN=FCULG_00003598 PE=4 SV=1	FGRAMPH1_01T02333	1	0.0104688	81.297	GK(1)IAIAR	2	-0.1055	1	1.166	0.841
Transferrin receptor-like, dimerisation domain	0.25271	A0A1C3YHX2	350	1.381	Up	K	Putative glutamate carboxypeptidase OS=Fusarium culmorum OX=5516 GN=FCULG_00003598 PE=4 SV=1	FGRAMPH1_01T02333	1	0.000623731	71.558	ALNGHGPK(1)SSDFNK	3	3.0174	1	1.411	1.022
Ribokinase-like	0.25271	A0A1C3YIJ0	207	0.679	Down	K	ATP-dependent (S)-NAD(P)H-hydrate dehydratase OS=Gibberella zeae (strain PH-1 / ATCC MYA-4620 / FGSC 9075 / NRRL 31084) OX=229533 GN=FGRAMPH1_01T02669 PE=3 SV=1	FGRAMPH1_01T02669	1	8.44671e-05	95.428	VK(1)VDDDAPETAR	2	0.76302	1	1.132	1.667
Ribokinase-like	0.25271	A0A098DMQ4	239	1.336	Up	K	Adenosine kinase OS=Fusarium culmorum OX=5516 GN=FCULG_00008428 PE=4 SV=1	FG06932.1	1	0.0149209	76.221	EPK(1)DVAK	2	0.43116	1	1.212	0.907
Ribokinase-like	0.25271	A0A098DMQ4	250	1.383	Up	K	Adenosine kinase OS=Fusarium culmorum OX=5516 GN=FCULG_00008428 PE=4 SV=1	FG06932.1	1	1.43619e-06	152.38	HLANLPK(1)ENSQR	2	0.71914	6	1.301	0.941
Ribokinase-like	0.25271	A0A098DMQ4	102	1.331	Up	K	Adenosine kinase OS=Fusarium culmorum OX=5516 GN=FCULG_00008428 PE=4 SV=1	FG06932.1	1	5.59879e-06	92.636	YSAILHDAVK(1)AAGLR	2	1.4907	3	1.239	0.931
Ribokinase-like	0.25271	A0A098DMQ4	148	1.477	Up	K	Adenosine kinase OS=Fusarium culmorum OX=5516 GN=FCULG_00008428 PE=4 SV=1	FG06932.1	0.814982	3.14816e-09	123.65	SLCTDLGAANHYDLDHLK(0.815)K(0.185)PEIWK	4	-1.0853	3	1.289	0.873
Ribokinase-like	0.25271	A0A098DMQ4	236	1.541	Up	K	Adenosine kinase OS=Fusarium culmorum OX=5516 GN=FCULG_00008428 PE=4 SV=1	FG06932.1	1	1.41002e-09	102.8	EVVDASAPFWDYIIGNETEAAAYAESHDLPSK(1)EPK	4	-0.38731	1	1.23	0.798
Ribokinase-like	0.25271	A0A098DMQ4	341	1.493	Up	K	Adenosine kinase OS=Fusarium culmorum OX=5516 GN=FCULG_00008428 PE=4 SV=1	FG06932.1	1	0.0207383	44.641	LSIQELGPSYPFPK(1)QTYQAA	3	0.078999	1	1.444	0.967
Ribokinase-like	0.25271	A0A098DMQ4	290	1.468	Up	K	Adenosine kinase OS=Fusarium culmorum OX=5516 GN=FCULG_00008428 PE=4 SV=1	FG06932.1	1	5.3566e-12	119.42	EFPVHAIETEK(1)INDTNGAGDAFAGGLLAGILQGK	4	-1.203	1	1.311	0.893
Acyl transferase domain	0.25271	I1RF58	453	0.701	Down	K	Non-reducing polyketide synthase PKS12 OS=Gibberella zeae (strain PH-1 / ATCC MYA-4620 / FGSC 9075 / NRRL 31084) OX=229533 GN=PKS12 PE=1 SV=1	PKS12	1	0.000315271	70.334	FFNMSPK(1)EAEQSDPGQR	3	-0.34375	2	0.907	1.294
Acyl transferase domain	0.25271	I1RF58	845	1.667	Up	K	Non-reducing polyketide synthase PKS12 OS=Gibberella zeae (strain PH-1 / ATCC MYA-4620 / FGSC 9075 / NRRL 31084) OX=229533 GN=PKS12 PE=1 SV=1	PKS12	1	1.14619e-13	141.78	NLANLK(1)ELVEGQGDSEVDFLSK	4	-0.42504	2	0.767	0.46
Acyl transferase domain	0.25271	I1RF58	618	0.735	Down	K	Non-reducing polyketide synthase PKS12 OS=Gibberella zeae (strain PH-1 / ATCC MYA-4620 / FGSC 9075 / NRRL 31084) OX=229533 GN=PKS12 PE=1 SV=1	PKS12	1	0.000102292	101.71	ADGVGTIILK(1)R	2	0.18719	2	0.943	1.283
Acyl transferase domain	0.25271	I1RF58	1033	0.746	Down	K	Non-reducing polyketide synthase PKS12 OS=Gibberella zeae (strain PH-1 / ATCC MYA-4620 / FGSC 9075 / NRRL 31084) OX=229533 GN=PKS12 PE=1 SV=1	PKS12	1	5.71649e-06	99.092	AQLLVDK(1)CQAGTHSMLAVR	3	1.6397	1	1.057	1.417
Acyl transferase domain	0.25271	I1RMW9	1966	1.402	Up	K	Fatty acid synthase subunit beta dehydratase OS=Gibberella zeae OX=5518 GN=FGRA07_01469 PE=3 SV=1	FG05322.1	1	4.10852e-09	124.46	IDIEEVKDNIEEVK(1)GHLR	4	-0.34392	1	1.141	0.814
Acyl transferase domain	0.25271	I1RMW9	946	0.421	Down	K	Fatty acid synthase subunit beta dehydratase OS=Gibberella zeae OX=5518 GN=FGRA07_01469 PE=3 SV=1	FG05322.1	1	6.3719e-05	92.856	LVELLYVK(1)HQSR	3	-0.25136	1	0.653	1.551
Immunoglobulin-like fold	0.111361	A0A0E0SJJ3	892	1.302	Up	K	WSC domain-containing protein OS=Fusarium culmorum OX=5516 GN=FCULG_00011065 PE=4 SV=1	FG11097.1	1	5.9441e-08	112.08	LGDWPK(1)LPGFTPPGV	2	0.51614	2	1.298	0.997
Immunoglobulin-like fold	0.111361	V6RUY9	104	1.596	Up	K	Glucoamylase OS=Gibberella zeae (strain PH-1 / ATCC MYA-4620 / FGSC 9075 / NRRL 31084) OX=229533 GN=FG11326.1 PE=3 SV=1	FG11326.1	1	0.0015005	71.153	K(1)IDEYVSAQAK	3	1.4676	1	1.296	0.812
Immunoglobulin-like fold	0.111361	V6RUY9	99	1.465	Up	K	Glucoamylase OS=Gibberella zeae (strain PH-1 / ATCC MYA-4620 / FGSC 9075 / NRRL 31084) OX=229533 GN=FG11326.1 PE=3 SV=1	FG11326.1	1	1.31457e-05	164.97	FIHGDK(1)SLQR	3	0.084784	1	1.248	0.852
Immunoglobulin-like fold	0.111361	V6RUY9	549	1.372	Up	K	Glucoamylase OS=Gibberella zeae (strain PH-1 / ATCC MYA-4620 / FGSC 9075 / NRRL 31084) OX=229533 GN=FG11326.1 PE=3 SV=1	FG11326.1	1	8.19588e-11	161.91	K(1)TSSGEVTWLSDPNNR	3	0.38615	2	1.216	0.886
Immunoglobulin-like fold	0.111361	V6RUY9	393	1.478	Up	K	Glucoamylase OS=Gibberella zeae (strain PH-1 / ATCC MYA-4620 / FGSC 9075 / NRRL 31084) OX=229533 GN=FG11326.1 PE=3 SV=1	FG11326.1	1	0.00364853	92.538	GTYSK(1)NSK	2	-0.86023	2	1.27	0.859
Immunoglobulin-like fold	0.111361	V6RUY9	36	1.393	Up	K	Glucoamylase OS=Gibberella zeae (strain PH-1 / ATCC MYA-4620 / FGSC 9075 / NRRL 31084) OX=229533 GN=FG11326.1 PE=3 SV=1	FG11326.1	1	1.47203e-05	109	FIDK(1)QADVSIK	2	0.77816	2	1.173	0.842
Immunoglobulin-like fold	0.111361	V6RUY9	230	1.309	Up	K	Glucoamylase OS=Gibberella zeae (strain PH-1 / ATCC MYA-4620 / FGSC 9075 / NRRL 31084) OX=229533 GN=FG11326.1 PE=3 SV=1	FG11326.1	1	4.96432e-06	144.1	TLVEGAALAK(1)K	2	-0.039635	2	1.14	0.871
Immunoglobulin-like fold	0.111361	V6RUY9	388	1.368	Up	K	Glucoamylase OS=Gibberella zeae (strain PH-1 / ATCC MYA-4620 / FGSC 9075 / NRRL 31084) OX=229533 GN=FG11326.1 PE=3 SV=1	FG11326.1	1	0.00776476	79.201	ISK(1)GTYSK	2	0.2022	1	1.155	0.844
Immunoglobulin-like fold	0.111361	V6RUY9	187	1.545	Up	K	Glucoamylase OS=Gibberella zeae (strain PH-1 / ATCC MYA-4620 / FGSC 9075 / NRRL 31084) OX=229533 GN=FG11326.1 PE=3 SV=1	FG11326.1	1	3.47948e-08	122.64	VWPVIEK(1)DLAYTTK	3	-1.4971	1	1.256	0.813
Immunoglobulin-like fold	0.111361	V6RUY9	54	1.454	Up	K	Glucoamylase OS=Gibberella zeae (strain PH-1 / ATCC MYA-4620 / FGSC 9075 / NRRL 31084) OX=229533 GN=FG11326.1 PE=3 SV=1	FG11326.1	1	6.89673e-06	108.9	GVLANIGADGK(1)R	3	0.092962	1	1.179	0.811
Immunoglobulin-like fold	0.111361	I1S2N3	357	1.327	Up	K	Galactose oxidase OS=Gibberella zeae (strain PH-1 / ATCC MYA-4620 / FGSC 9075 / NRRL 31084) OX=229533 GN=GAOA PE=3 SV=1	GAOA	1	0.000212434	75.682	TWTSLPNAK(1)VNPMLTADK	3	0.025971	1	1.184	0.892
Immunoglobulin-like fold	0.111361	I1S2N3	611	1.485	Up	K	Galactose oxidase OS=Gibberella zeae (strain PH-1 / ATCC MYA-4620 / FGSC 9075 / NRRL 31084) OX=229533 GN=GAOA PE=3 SV=1	GAOA	1	8.83272e-09	118.21	ITISTDSSITK(1)ASLIR	3	0.41937	1	1.228	0.827
Immunoglobulin-like fold	0.111361	I1S2N3	290	1.509	Up	K	Galactose oxidase OS=Gibberella zeae (strain PH-1 / ATCC MYA-4620 / FGSC 9075 / NRRL 31084) OX=229533 GN=GAOA PE=3 SV=1	GAOA	1	2.76783e-09	127.92	K(1)TSLYDSSSDSWIPGPDMQVAR	3	-1.8253	3	1.245	0.825
Immunoglobulin-like fold	0.111361	I1RKB5	318	0.535	Down	K	1,4-alpha-glucan branching enzyme OS=Gibberella zeae OX=5518 GN=FGRA07_03345 PE=4 SV=1	FG04313.1	1	2.63517e-05	83.602	NVLDGINEFDGTDHQYFHGGGK(1)GR	4	-0.22026	1	0.769	1.438
Immunoglobulin-like fold	0.111361	I1RKB5	580	0.707	Down	K	1,4-alpha-glucan branching enzyme OS=Gibberella zeae OX=5518 GN=FGRA07_03345 PE=4 SV=1	FG04313.1	1	0.0409714	47.844	YK(1)FLDNFDR	2	-0.13159	1	0.839	1.187
Immunoglobulin-like fold	0.111361	A0A1C3YK33	123	4.058	Up	K	Glucoamylase OS=Gibberella zeae (strain PH-1 / ATCC MYA-4620 / FGSC 9075 / NRRL 31084) OX=229533 GN=FGRAMPH1_01T19927 PE=3 SV=1	FGRAMPH1_01T19927	1	0.000736165	75.088	DAALVFK(1)YVIDR	3	-0.075626	1	2.845	0.701
Immunoglobulin-like fold	0.111361	A0A1C3YK33	635	1.545	Up	K	Glucoamylase OS=Gibberella zeae (strain PH-1 / ATCC MYA-4620 / FGSC 9075 / NRRL 31084) OX=229533 GN=FGRAMPH1_01T19927 PE=3 SV=1	FGRAMPH1_01T19927	1	0.00341028	81.625	K(1)DGSVTWEK	2	2.4022	1	1.315	0.851
Rudiment single hybrid motif	0.25271	A0A1C3YKW4	563	0.701	Down	K	Pyruvate carboxylase OS=Fusarium culmorum OX=5516 GN=FCULG_00008269 PE=4 SV=1	FGRAMPH1_01T23899	1	0.00371768	60.157	NIILEQGPK(1)AFAK	3	0.43863	1	0.855	1.219
Rudiment single hybrid motif	0.25271	I1RR68	2197	1.61	Up	K	Acetyl-CoA carboxylase OS=Gibberella zeae OX=5518 GN=FGRA07_05716 PE=4 SV=1	FG06580.1	1	0.0125856	61.582	DK(1)YLHLLR	3	-0.42868	1	0.726	0.451
Rudiment single hybrid motif	0.25271	I1RR68	263	1.824	Up	K	Acetyl-CoA carboxylase OS=Gibberella zeae OX=5518 GN=FGRA07_05716 PE=4 SV=1	FG06580.1	1	0.000574209	83.226	ASEGGGGK(1)GIR	2	-0.68422	1	1.271	0.697
Rudiment single hybrid motif	0.25271	I1RR68	2237	0.639	Down	K	Acetyl-CoA carboxylase OS=Gibberella zeae OX=5518 GN=FGRA07_05716 PE=4 SV=1	FG06580.1	1	7.21848e-06	90.453	VDALK(1)SEVLAAEVASVVR	3	1.6718	1	0.769	1.204
Heat shock protein 70kD, peptide-binding domain	0.111361	I1RBC4	596	1.334	Up	K	Heat shock protein 70 OS=Gibberella zeae OX=5518 GN=FGRA07_00984 PE=3 SV=1	FG00838.1	1	1.82875e-08	175.88	EEYEEHQK(1)ELEGK	3	-0.10833	3	1.279	0.959
Heat shock protein 70kD, peptide-binding domain	0.111361	I1RBC4	506	1.309	Up	K	Heat shock protein 70 OS=Gibberella zeae OX=5518 GN=FGRA07_00984 PE=3 SV=1	FG00838.1	1	0.000161678	153.97	IVITNDK(1)GR	2	0.47445	3	0.95	0.726
Heat shock protein 70kD, peptide-binding domain	0.111361	I1RBC4	523	1.414	Up	K	Heat shock protein 70 OS=Gibberella zeae OX=5518 GN=FGRA07_00984 PE=3 SV=1	FG00838.1	0.999745	1.84391e-13	135.09	MLNDAEK(1)YKEEDEAEGKR	4	-0.83102	8	1.254	0.887
Heat shock protein 70kD, peptide-binding domain	0.111361	I1RBC4	323	1.806	Up	K	Heat shock protein 70 OS=Gibberella zeae OX=5518 GN=FGRA07_00984 PE=3 SV=1	FG00838.1	1	0.000367388	107.06	VLTDAK(1)IDK	2	-0.41802	4	1.515	0.839
Heat shock protein 70kD, peptide-binding domain	0.111361	I1RBC4	496	1.304	Up	K	Heat shock protein 70 OS=Gibberella zeae OX=5518 GN=FGRA07_00984 PE=3 SV=1	FG00838.1	1	0.00609282	86.67	GTGK(1)SNK	2	-0.22804	1	0.919	0.705
Heat shock protein 70kD, peptide-binding domain	0.111361	I1RBC4	249	2.304	Up	K	Heat shock protein 70 OS=Gibberella zeae OX=5518 GN=FGRA07_00984 PE=3 SV=1	FG00838.1	1	0.000316161	101.38	K(1)DLSTNVR	2	1.2248	3	1.843	0.8
Heat shock protein 70kD, peptide-binding domain	0.111361	I1RBC4	110	1.711	Up	K	Heat shock protein 70 OS=Gibberella zeae OX=5518 GN=FGRA07_00984 PE=3 SV=1	FG00838.1	1	6.98157e-10	143.97	K(1)TFTPEEISAMILTK	3	0.24412	1	1.179	0.689
Heat shock protein 70kD, peptide-binding domain	0.111361	A0A098D873	750	1.336	Up	K	Heat shock 70kDa protein 4 OS=Gibberella zeae OX=5518 GN=FGRA07_00232 PE=3 SV=1	FG01950.1	1	0.00291818	106.6	K(1)AQDAEK	2	-0.41547	1	1.217	0.911
Heat shock protein 70kD, peptide-binding domain	0.111361	A0A1C3YHS3	255	0.724	Down	K	Heat shock protein SSB1 OS=Gibberella zeae OX=5518 GN=FGRA07_03759 PE=3 SV=1	FGRAMPH1_01T02317	1	0.0335635	58.246	K(1)DLSGDAR	2	0.19535	1	1.028	1.42
Heat shock protein 70kD, peptide-binding domain	0.111361	I1RYL5	562	2.354	Up	K	Glucose-regulated protein OS=Gibberella zeae OX=5518 GN=FGRA07_07169 PE=3 SV=1	FG09471.1	1	0.00531831	73.499	YAEEDK(1)ATR	2	0.041972	1	1.384	0.588
Heat shock protein 70kD, peptide-binding domain	0.111361	I1RYL5	483	0.668	Down	K	Glucose-regulated protein OS=Gibberella zeae OX=5518 GN=FGRA07_07169 PE=3 SV=1	FG09471.1	1	7.55351e-06	124.12	SLTK(1)DNNILGK	2	-0.61305	2	1.011	1.513
Heat shock protein 70kD, peptide-binding domain	0.111361	I1RYL5	630	1.67	Up	K	Glucose-regulated protein OS=Gibberella zeae OX=5518 GN=FGRA07_07169 PE=3 SV=1	FG09471.1	1	2.31874e-21	180.26	ETNEWLDEHGADATAEDFEEQK(1)EK	3	-0.29376	1	1.149	0.688
Heat shock protein 70kD, peptide-binding domain	0.111361	I1RYL5	529	0.69	Down	K	Glucose-regulated protein OS=Gibberella zeae OX=5518 GN=FGRA07_07169 PE=3 SV=1	FG09471.1	1	8.53706e-09	132.84	GTGK(1)QESITITNDK	2	1.4252	5	0.945	1.369
Heat shock protein 70kD, peptide-binding domain	0.111361	I1RYL5	594	1.704	Up	K	Glucose-regulated protein OS=Gibberella zeae OX=5518 GN=FGRA07_07169 PE=3 SV=1	FG09471.1	1	5.58353e-14	144.26	NQVNDEEGLGGK(1)IDEEDKETLLDAVK	4	0.5543	1	1.3	0.763
Heat shock protein 70kD, peptide-binding domain	0.111361	I1RYL5	539	0.751	Down	K	Glucose-regulated protein OS=Gibberella zeae OX=5518 GN=FGRA07_07169 PE=3 SV=1	FG09471.1	1	1.19634e-09	183.89	QESITITNDK(1)GR	2	0.43358	4	1.091	1.452
Heat shock protein 70kD, peptide-binding domain	0.111361	I1RQ21	566	1.807	Up	K	Heat shock protein SSC1 OS=Gibberella zeae OX=5518 GN=FGRA07_06058 PE=3 SV=1	FG06154.1	1	0.00190978	101.46	YAEADK(1)ER	2	0.19535	1	1.214	0.672
Heat shock protein 70kD, peptide-binding domain	0.111361	I1RQ21	284	1.626	Up	K	Heat shock protein SSC1 OS=Gibberella zeae OX=5518 GN=FGRA07_06058 PE=3 SV=1	FG06154.1	1	0.0173154	60.118	HLVQDFK(1)K	3	1.3382	1	1.236	0.76
Alpha/beta hydrolase fold-1	0.0318175	A0A1C3YMU9	224	1.31	Up	K	Tripeptidyl aminopeptidase OS=Fusarium langsethiae OX=179993 GN=FLAG1_08467 PE=4 SV=1	FGRAMPH1_01T13199	1	0.0224184	47.606	MVDALGEDGK(1)LR	2	-0.072279	1	1.238	0.945
Alpha/beta hydrolase fold-1	0.0318175	I1RGR4	271	1.305	Up	K	Tripeptidyl aminopeptidase OS=Fusarium culmorum OX=5516 GN=FCULG_00005335 PE=4 SV=1	FG02937.1	1	3.10132e-11	167.32	VIIDGVVNQFLWYK(1)AR	3	0.93241	1	1.404	1.076
Alpha/beta hydrolase fold-1	0.0318175	I1RRU6	450	1.512	Up	K	Proline iminopeptidase OS=Fusarium sporotrichioides OX=5514 GN=FSPOR_9521 PE=4 SV=1	FG06836.1	1	8.18153e-10	132.63	GTK(1)TFETNVMYHSALR	3	-1.2003	1	1.501	0.993
Alpha/beta hydrolase fold-1	0.0318175	I1RRU6	444	1.417	Up	K	Proline iminopeptidase OS=Fusarium sporotrichioides OX=5514 GN=FSPOR_9521 PE=4 SV=1	FG06836.1	1	0.00512442	91.853	DTAK(1)LVK	2	0.048488	1	1.394	0.984
Alpha/beta hydrolase fold-1	0.0318175	I1RRU6	239	1.667	Up	K	Proline iminopeptidase OS=Fusarium sporotrichioides OX=5514 GN=FSPOR_9521 PE=4 SV=1	FG06836.1	1	0.000173961	78.078	NEQYYEK(1)FPEDVENVR	3	-1.7731	1	1.604	0.962
Alpha/beta hydrolase fold-1	0.0318175	I1RRU6	465	1.784	Up	K	Proline iminopeptidase OS=Fusarium sporotrichioides OX=5514 GN=FSPOR_9521 PE=4 SV=1	FG06836.1	1	0.00894699	55.415	AK(1)ADEVLHQLFSLR	3	0.68001	1	1.591	0.892
Alpha/beta hydrolase fold-1	0.0318175	I1RRJ9	302	2.304	Up	K	Alpha beta hydrolase fold family OS=Fusarium sporotrichioides OX=5514 GN=FSPOR_727 PE=4 SV=1	FG06725.1	1	0.00293616	74.849	RGDLLAHLK(1)K	4	0.060835	1	1.753	0.761
Alpha/beta hydrolase fold-1	0.0318175	I1RRJ9	211	1.458	Up	K	Alpha beta hydrolase fold family OS=Fusarium sporotrichioides OX=5514 GN=FSPOR_727 PE=4 SV=1	FG06725.1	1	0.0589731	49.097	TGNEK(1)LR	2	-0.3388	1	1.388	0.952
Alpha/beta hydrolase fold-1	0.0318175	I1RXH2	241	1.645	Up	K	Homoserine o-acetyltransferase OS=Fusarium sporotrichioides OX=5514 GN=FSPOR_10296 PE=4 SV=1	FG09041.1	1	0.00345755	63.624	DFWEK(1)WALSK	3	-0.52808	2	1.446	0.879
Alpha/beta hydrolase fold-1	0.0318175	I1RXH2	194	1.36	Up	K	Homoserine o-acetyltransferase OS=Fusarium sporotrichioides OX=5514 GN=FSPOR_10296 PE=4 SV=1	FG09041.1	1	0.00960016	82.287	NWTDK(1)EK	2	-0.92321	2	1.236	0.909
Alpha/beta hydrolase fold-1	0.0318175	I1RXH2	178	1.758	Up	K	Homoserine o-acetyltransferase OS=Fusarium sporotrichioides OX=5514 GN=FSPOR_10296 PE=4 SV=1	FG09041.1	1	2.56703e-06	150.33	GATSAGSIK(1)GR	3	-0.17608	2	1.507	0.857
Alpha/beta hydrolase fold-1	0.0318175	I1RXH2	196	1.477	Up	K	Homoserine o-acetyltransferase OS=Fusarium sporotrichioides OX=5514 GN=FSPOR_10296 PE=4 SV=1	FG09041.1	0.998081	2.76847e-06	136.6	NWTDK(0.002)EK(0.998)DVGLK	3	1.699	1	1.217	0.824
EthD domain	0.25271	I1RH81	37	1.45	Up	K	Putative ethyl tert-butyl ether degradation protein OS=Rosellinia necatrix OX=77044 GN=SAMD00023353_5800320 PE=4 SV=1	FG03126.1	1	0.000158207	141.29	WGPLGLK(1)SYK	3	-1.436	2	1.257	0.867
EthD domain	0.25271	I1RH81	30	1.358	Up	K	Putative ethyl tert-butyl ether degradation protein OS=Rosellinia necatrix OX=77044 GN=SAMD00023353_5800320 PE=4 SV=1	FG03126.1	1	8.64568e-11	153.79	THMPLVASK(1)WGPLGLK	4	-1.1838	5	1.192	0.878
EthD domain	0.25271	I1RF59	39	1.921	Up	K	Dehydratase aurZ OS=Gibberella zeae (strain PH-1 / ATCC MYA-4620 / FGSC 9075 / NRRL 31084) OX=229533 GN=aurZ PE=1 SV=1	aurZ	0.975083	0.0428362	41.164	K(0.025)PSLSEK(0.975)EYR	3	-0.28015	1	1.539	0.801
EthD domain	0.25271	I1RF59	118	1.369	Up	K	Dehydratase aurZ OS=Gibberella zeae (strain PH-1 / ATCC MYA-4620 / FGSC 9075 / NRRL 31084) OX=229533 GN=aurZ PE=1 SV=1	aurZ	1	1.52066e-08	110.12	FLEK(1)VAPDHVNFADTK	4	0.29411	2	1.31	0.957
Peptidase S33 tripeptidyl aminopeptidase-like, C-terminal	0.25271	A0A1C3YMU9	224	1.31	Up	K	Tripeptidyl aminopeptidase OS=Fusarium langsethiae OX=179993 GN=FLAG1_08467 PE=4 SV=1	FGRAMPH1_01T13199	1	0.0224184	47.606	MVDALGEDGK(1)LR	2	-0.072279	1	1.238	0.945
Peptidase S33 tripeptidyl aminopeptidase-like, C-terminal	0.25271	I1RGR4	271	1.305	Up	K	Tripeptidyl aminopeptidase OS=Fusarium culmorum OX=5516 GN=FCULG_00005335 PE=4 SV=1	FG02937.1	1	3.10132e-11	167.32	VIIDGVVNQFLWYK(1)AR	3	0.93241	1	1.404	1.076
Glyoxalase/Bleomycin resistance protein/Dihydroxybiphenyl dioxygenase	0.0635583	A0A098DLU6	54	0.757	Down	K	Virulence protein OS=Fusarium culmorum OX=5516 GN=FCULG_00007014 PE=4 SV=1	FG04445.1	1	0.000156624	87.942	FGTHK(1)INLHQR	4	0.83229	1	0.929	1.227
Glyoxalase/Bleomycin resistance protein/Dihydroxybiphenyl dioxygenase	0.0635583	I1S0S4	104	1.337	Up	K	Glyoxalaselike domain-containing OS=Fusarium sporotrichioides OX=5514 GN=FSPOR_7686 PE=4 SV=1	FG10311.1	1	0.00120019	89.171	AGGK(1)MLSEK	2	0.89832	1	1.194	0.893
Glyoxalase/Bleomycin resistance protein/Dihydroxybiphenyl dioxygenase	0.0635583	A0A1C3YJK1	92	1.43	Up	K	Glyoxalase bleomycin resistance dioxygenase OS=Fusarium sporotrichioides OX=5514 GN=FSPOR_7764 PE=4 SV=1	FGRAMPH1_01T07997	1	0.00544791	57.936	NK(1)GPDFWLGGGGSSLK	3	-0.15299	1	1.111	0.777
Glyoxalase/Bleomycin resistance protein/Dihydroxybiphenyl dioxygenase	0.0635583	A0A1C3YJK1	90	1.316	Up	K	Glyoxalase bleomycin resistance dioxygenase OS=Fusarium sporotrichioides OX=5514 GN=FSPOR_7764 PE=4 SV=1	FGRAMPH1_01T07997	1	1.13189e-13	144.33	FEAQGPTGAYYCAFGEK(1)NK	3	-0.52354	1	0.991	0.753
Glyoxalase/Bleomycin resistance protein/Dihydroxybiphenyl dioxygenase	0.0635583	A0A1C3YJK1	107	1.719	Up	K	Glyoxalase bleomycin resistance dioxygenase OS=Fusarium sporotrichioides OX=5514 GN=FSPOR_7764 PE=4 SV=1	FGRAMPH1_01T07997	1	0.00455215	74.962	K(1)YDGNMENR	2	-0.69872	2	1.487	0.865
Glyoxalase/Bleomycin resistance protein/Dihydroxybiphenyl dioxygenase	0.0635583	I1RYM5	324	1.342	Up	K	Lactoylglutathione lyase OS=Fusarium culmorum OX=5516 GN=FCULG_00010272 PE=4 SV=1	FGRAMPH1_01T26981	1	4.88584e-06	114.24	RFEDMDVSWK(1)K	3	-1.864	2	1.194	0.89
Glyoxalase/Bleomycin resistance protein/Dihydroxybiphenyl dioxygenase	0.0635583	I1RYM5	64	1.444	Up	K	Lactoylglutathione lyase OS=Fusarium culmorum OX=5516 GN=FCULG_00010272 PE=4 SV=1	FGRAMPH1_01T26981	1	2.77893e-08	118.19	ASTK(1)FYEFLGMSLVK	3	-0.73125	2	1.275	0.883
Glyoxalase/Bleomycin resistance protein/Dihydroxybiphenyl dioxygenase	0.0635583	I1RYM5	125	1.311	Up	K	Lactoylglutathione lyase OS=Fusarium culmorum OX=5516 GN=FCULG_00010272 PE=4 SV=1	FGRAMPH1_01T26981	1	4.26383e-07	89.659	QGLIELTHNYGTENDPEYK(1)VNNGNQDPHR	4	1.2696	1	1.261	0.962
Polyketide synthase, acyl transferase domain	0.25271	I1RF58	453	0.701	Down	K	Non-reducing polyketide synthase PKS12 OS=Gibberella zeae (strain PH-1 / ATCC MYA-4620 / FGSC 9075 / NRRL 31084) OX=229533 GN=PKS12 PE=1 SV=1	PKS12	1	0.000315271	70.334	FFNMSPK(1)EAEQSDPGQR	3	-0.34375	2	0.907	1.294
Polyketide synthase, acyl transferase domain	0.25271	I1RF58	845	1.667	Up	K	Non-reducing polyketide synthase PKS12 OS=Gibberella zeae (strain PH-1 / ATCC MYA-4620 / FGSC 9075 / NRRL 31084) OX=229533 GN=PKS12 PE=1 SV=1	PKS12	1	1.14619e-13	141.78	NLANLK(1)ELVEGQGDSEVDFLSK	4	-0.42504	2	0.767	0.46
Polyketide synthase, acyl transferase domain	0.25271	I1RF58	618	0.735	Down	K	Non-reducing polyketide synthase PKS12 OS=Gibberella zeae (strain PH-1 / ATCC MYA-4620 / FGSC 9075 / NRRL 31084) OX=229533 GN=PKS12 PE=1 SV=1	PKS12	1	0.000102292	101.71	ADGVGTIILK(1)R	2	0.18719	2	0.943	1.283
Polyketide synthase, acyl transferase domain	0.25271	I1RF58	1033	0.746	Down	K	Non-reducing polyketide synthase PKS12 OS=Gibberella zeae (strain PH-1 / ATCC MYA-4620 / FGSC 9075 / NRRL 31084) OX=229533 GN=PKS12 PE=1 SV=1	PKS12	1	5.71649e-06	99.092	AQLLVDK(1)CQAGTHSMLAVR	3	1.6397	1	1.057	1.417
Polyketide synthase, acyl transferase domain	0.25271	I1RMW9	1966	1.402	Up	K	Fatty acid synthase subunit beta dehydratase OS=Gibberella zeae OX=5518 GN=FGRA07_01469 PE=3 SV=1	FG05322.1	1	4.10852e-09	124.46	IDIEEVKDNIEEVK(1)GHLR	4	-0.34392	1	1.141	0.814
Polyketide synthase, acyl transferase domain	0.25271	I1RMW9	946	0.421	Down	K	Fatty acid synthase subunit beta dehydratase OS=Gibberella zeae OX=5518 GN=FGRA07_01469 PE=3 SV=1	FG05322.1	1	6.3719e-05	92.856	LVELLYVK(1)HQSR	3	-0.25136	1	0.653	1.551
Glycosyl hydrolase family 32, C-terminal	0.25271	I1RF73	349	1.535	Up	K	Extracellular exo-inulinase OS=Fusarium culmorum OX=5516 GN=FCULG_00005136 PE=4 SV=1	FG02339.1	1	0.00191879	101.38	ENYLTK(1)AK	2	0.31197	1	1.317	0.858
Glycosyl hydrolase family 32, C-terminal	0.25271	I1RVW8	348	1.366	Up	K	Beta-fructofuranosidase OS=Fusarium sporotrichioides OX=5514 GN=FSPOR_3489 PE=3 SV=1	FGRAMPH1_01T09901	1	0.000371422	99.752	YLPSDSK(1)ASK	3	0.13336	3	1.246	0.912
Glycosyl hydrolase family 32, C-terminal	0.25271	I1RVW8	320	1.337	Up	K	Beta-fructofuranosidase OS=Fusarium sporotrichioides OX=5514 GN=FSPOR_3489 PE=3 SV=1	FGRAMPH1_01T09901	1	0.00209711	73.887	AK(1)FTPTMVGK	3	0.066532	1	1.262	0.944
Biotin carboxylase-like, N-terminal domain	0.25271	A0A1C3YKW4	563	0.701	Down	K	Pyruvate carboxylase OS=Fusarium culmorum OX=5516 GN=FCULG_00008269 PE=4 SV=1	FGRAMPH1_01T23899	1	0.00371768	60.157	NIILEQGPK(1)AFAK	3	0.43863	1	0.855	1.219
Biotin carboxylase-like, N-terminal domain	0.25271	I1RR68	2197	1.61	Up	K	Acetyl-CoA carboxylase OS=Gibberella zeae OX=5518 GN=FGRA07_05716 PE=4 SV=1	FG06580.1	1	0.0125856	61.582	DK(1)YLHLLR	3	-0.42868	1	0.726	0.451
Biotin carboxylase-like, N-terminal domain	0.25271	I1RR68	263	1.824	Up	K	Acetyl-CoA carboxylase OS=Gibberella zeae OX=5518 GN=FGRA07_05716 PE=4 SV=1	FG06580.1	1	0.000574209	83.226	ASEGGGGK(1)GIR	2	-0.68422	1	1.271	0.697
Biotin carboxylase-like, N-terminal domain	0.25271	I1RR68	2237	0.639	Down	K	Acetyl-CoA carboxylase OS=Gibberella zeae OX=5518 GN=FGRA07_05716 PE=4 SV=1	FG06580.1	1	7.21848e-06	90.453	VDALK(1)SEVLAAEVASVVR	3	1.6718	1	0.769	1.204
Isoprenoid synthase domain	0.25271	V6RG22	276	1.324	Up	K	Farnesyl pyrophosphate synthetase OS=Gibberella zeae OX=5518 GN=FGRA07_05504 PE=3 SV=1	FG06784.1	1	0.0013418	91.549	K(1)ILEENYGR	2	-0.50941	2	1.28	0.967
Isoprenoid synthase domain	0.25271	V6RG22	312	1.764	Up	K	Farnesyl pyrophosphate synthetase OS=Gibberella zeae OX=5518 GN=FGRA07_05504 PE=3 SV=1	FG06784.1	1	4.359e-14	151.04	LEQLYLDYEEK(1)VVGQIR	3	2.7266	2	1.563	0.886
Isoprenoid synthase domain	0.25271	V6RG22	289	1.313	Up	K	Farnesyl pyrophosphate synthetase OS=Gibberella zeae OX=5518 GN=FGRA07_05504 PE=3 SV=1	FG06784.1	1	1.15658e-06	103.44	DDAK(1)ELVVK	3	-0.21064	8	1.253	0.954
Isoprenoid synthase domain	0.25271	V6RG22	255	2.399	Up	K	Farnesyl pyrophosphate synthetase OS=Gibberella zeae OX=5518 GN=FGRA07_05504 PE=3 SV=1	FG06784.1	1	0.000471296	104.82	IGTDIK(1)DNK	3	-0.25564	2	1.641	0.684
Isoprenoid synthase domain	0.25271	V6RG22	341	1.475	Up	K	Farnesyl pyrophosphate synthetase OS=Gibberella zeae OX=5518 GN=FGRA07_05504 PE=3 SV=1	FG06784.1	1	9.50608e-10	184.1	TVFEAFLAK(1)IYK	2	0.651	2	1.221	0.828
Isoprenoid synthase domain	0.25271	V6RPN0	381	1.485	Up	K	Squalene synthetase OS=Gibberella zeae OX=5518 GN=FGRA07_10886 PE=4 SV=1	FG09381.1	1	0.0252675	43.592	IEQFIETLFPK(1)QDPK	4	0.39989	1	1.12	0.754
Glycoside hydrolase family 31, N-terminal domain	0.126811	I1RPK1	38	1.375	Up	K	Glucosidase 2 subunit alpha OS=Fusarium culmorum OX=5516 GN=FCULG_00001396 PE=3 SV=1	FG05973.1	1	0.000806757	100.88	K(1)CNQSGFCK	2	0.44231	1	1.213	0.882
Glycoside hydrolase family 31, N-terminal domain	0.126811	I1RPK1	867	1.573	Up	K	Glucosidase 2 subunit alpha OS=Fusarium culmorum OX=5516 GN=FCULG_00001396 PE=3 SV=1	FG05973.1	1	4.08127e-05	84.653	K(1)FTLGGNTLTSLDAEGR	3	-1.6869	1	1.208	0.768
Glycoside hydrolase family 31, N-terminal domain	0.126811	I1RPK1	105	1.305	Up	K	Glucosidase 2 subunit alpha OS=Fusarium culmorum OX=5516 GN=FCULG_00001396 PE=3 SV=1	FG05973.1	1	1.76656e-05	86.413	LPLTISFLK(1)SGAAR	2	-1.1628	1	1.141	0.874
Glycoside hydrolase family 31, N-terminal domain	0.126811	A0A1C3YKI6	408	2.041	Up	K	Alpha-1,4-glucan lyase OS=Fusarium sporotrichioides OX=5514 GN=FSPOR_390 PE=3 SV=1	FGRAMPH1_01T22405	1	0.00210257	62.088	DK(1)HFPDPVHMFK	4	-1.2649	1	1.486	0.728
Glycoside hydrolase family 31, N-terminal domain	0.126811	A0A1C3YKI6	740	1.534	Up	K	Alpha-1,4-glucan lyase OS=Fusarium sporotrichioides OX=5514 GN=FSPOR_390 PE=3 SV=1	FGRAMPH1_01T22405	0.942093	0.000453389	76.358	K(0.058)DGK(0.942)LFQEPYAYQK	3	0.50785	1	1.338	0.872
Glycoside hydrolase family 31, N-terminal domain	0.126811	A0A1C3YKI6	972	1.893	Up	K	Alpha-1,4-glucan lyase OS=Fusarium sporotrichioides OX=5514 GN=FSPOR_390 PE=3 SV=1	FGRAMPH1_01T22405	1	1.5286e-06	107.72	DSAPVVGPGLNISDEK(1)AANK	3	-0.13845	2	1.55	0.819
Glycoside hydrolase family 31, N-terminal domain	0.126811	I1RI39	564	1.322	Up	K	Alpha-glucosidase OS=Fusarium sporotrichioides OX=5514 GN=FSPOR_3596 PE=3 SV=1	FG03462.1	1	2.61206e-09	125.5	TGSGCGEDECK(1)GLPNR	3	-1.4897	3	1.255	0.949
Glycoside hydrolase family 31, N-terminal domain	0.126811	I1RI39	553	1.304	Up	K	Alpha-glucosidase OS=Fusarium sporotrichioides OX=5514 GN=FSPOR_3596 PE=3 SV=1	FG03462.1	1	2.52669e-06	129.38	K(1)TGSGCGEDECK	2	0.90232	2	1.277	0.979
Glycoside hydrolase family 31, N-terminal domain	0.126811	I1RI39	131	1.553	Up	K	Alpha-glucosidase OS=Fusarium sporotrichioides OX=5514 GN=FSPOR_3596 PE=3 SV=1	FG03462.1	1	1.98884e-08	130.02	FDFK(1)ADPFSFTVSR	2	-0.77127	2	1.334	0.859
Glycoside hydrolase family 31, N-terminal domain	0.126811	I1RI39	206	2.702	Up	K	Alpha-glucosidase OS=Fusarium sporotrichioides OX=5514 GN=FSPOR_3596 PE=3 SV=1	FG03462.1	1	0.00758914	55.705	DSYGTPK(1)GQNLYGAHPIYFDHR	4	0.00047755	2	1.84	0.681
Glycoside hydrolase family 31, N-terminal domain	0.126811	I1RI39	942	1.524	Up	K	Alpha-glucosidase OS=Fusarium sporotrichioides OX=5514 GN=FSPOR_3596 PE=3 SV=1	FG03462.1	1	8.50203e-05	90.412	K(1)LTFTADVPLTK	3	-0.64284	1	1.291	0.847
Glycoside hydrolase family 31, N-terminal domain	0.126811	I1RI39	346	1.492	Up	K	Alpha-glucosidase OS=Fusarium sporotrichioides OX=5514 GN=FSPOR_3596 PE=3 SV=1	FG03462.1	1	1.943e-08	110.57	IFTIDPERFPADK(1)YK	3	-1.5672	6	1.285	0.861
Glycoside hydrolase family 31, N-terminal domain	0.126811	I1RI39	122	1.628	Up	K	Alpha-glucosidase OS=Fusarium sporotrichioides OX=5514 GN=FSPOR_3596 PE=3 SV=1	FG03462.1	1	0.000342391	78.964	PGFGQWASPK(1)NSK	3	1.5769	1	1.429	0.878
Glycoside hydrolase family 31, N-terminal domain	0.126811	I1RI39	80	1.846	Up	K	Alpha-glucosidase OS=Fusarium sporotrichioides OX=5514 GN=FSPOR_3596 PE=3 SV=1	FG03462.1	1	0.000104502	91.845	LK(1)LEVEYQTEDR	3	-0.55828	2	1.357	0.735
Glycoside hydrolase family 31, N-terminal domain	0.126811	I1RI39	47	1.362	Up	K	Alpha-glucosidase OS=Fusarium sporotrichioides OX=5514 GN=FSPOR_3596 PE=3 SV=1	FG03462.1	0.999753	0.00144352	69.261	DLSKCPGYK(1)ATK	3	-0.59287	1	1.182	0.868
Glycoside hydrolase family 31, N-terminal domain	0.126811	I1RI39	38	1.42	Up	K	Alpha-glucosidase OS=Fusarium sporotrichioides OX=5514 GN=FSPOR_3596 PE=3 SV=1	FG03462.1	1	0.000148828	124.21	RDLFEK(1)DLSK	3	0.071539	1	1.309	0.922
Glycoside hydrolase family 31, N-terminal domain	0.126811	I1RI39	348	2.102	Up	K	Alpha-glucosidase OS=Fusarium sporotrichioides OX=5514 GN=FSPOR_3596 PE=3 SV=1	FG03462.1	1	3.76814e-06	118.9	YK(1)DLVETIHAR	3	0.27039	1	1.524	0.725
Glycoside hydrolase family 31, N-terminal domain	0.126811	I1RI39	941	1.566	Up	K	Alpha-glucosidase OS=Fusarium sporotrichioides OX=5514 GN=FSPOR_3596 PE=3 SV=1	FG03462.1	1	6.78672e-07	112.02	GTDHAEYDSENK(1)K	3	1.573	4	1.381	0.882
Glycoside hydrolase family 31, N-terminal domain	0.126811	I1RI39	30	1.602	Up	K	Alpha-glucosidase OS=Fusarium sporotrichioides OX=5514 GN=FSPOR_3596 PE=3 SV=1	FG03462.1	1	0.000107578	110.54	AGVDDLDK(1)PR	2	-0.81433	2	1.419	0.886
Glutathione S-transferase, N-terminal	0.25271	I1RHA0	34	1.737	Up	K	Glutathione-s-transferase OS=Fusarium langsethiae OX=179993 GN=FLAG1_10586 PE=4 SV=1	FGRAMPH1_01T12169	1	0.000320625	83.883	LLLNFK(1)GLNYK	3	-0.34884	1	1.343	0.773
Glutathione S-transferase, N-terminal	0.25271	I1RTA0	422	0.68	Down	K	Elongation factor 1-gamma 1 OS=Gibberella zeae OX=5518 GN=FGRA07_02082 PE=4 SV=1	FG07401.1	1	0.0172671	63.076	LADGK(1)VFK	2	-1.1371	1	0.736	1.082
Alkaline phosphatase-like, alpha/beta/alpha	0.126811	A0A1C3YN32	74	1.584	Up	K	Alkaline phosphatase OS=Gibberella zeae (strain PH-1 / ATCC MYA-4620 / FGSC 9075 / NRRL 31084) OX=229533 GN=FGRAMPH1_01T14613 PE=3 SV=1	FGRAMPH1_01T14613	1	0.000885605	82.261	HDHNTPATK(1)R	4	-0.31033	2	1.41	0.89
Alkaline phosphatase-like, alpha/beta/alpha	0.126811	A0A1C3YN32	244	1.429	Up	K	Alkaline phosphatase OS=Gibberella zeae (strain PH-1 / ATCC MYA-4620 / FGSC 9075 / NRRL 31084) OX=229533 GN=FGRAMPH1_01T14613 PE=3 SV=1	FGRAMPH1_01T14613	1	0.00461567	60.255	ADDTDVVK(1)IAK	3	0.68291	1	1.286	0.9
Alkaline phosphatase-like, alpha/beta/alpha	0.126811	A0A1C3YN32	143	1.353	Up	K	Alkaline phosphatase OS=Gibberella zeae (strain PH-1 / ATCC MYA-4620 / FGSC 9075 / NRRL 31084) OX=229533 GN=FGRAMPH1_01T14613 PE=3 SV=1	FGRAMPH1_01T14613	1	1.51746e-06	101.85	K(1)TYNGAISTLPNHDPCGTVLEAAK	3	-0.1369	1	1.21	0.894
Alkaline phosphatase-like, alpha/beta/alpha	0.126811	A0A098E4T8	238	0.681	Down	K	2,3-bisphosphoglycerate-independent phosphoglycerate mutase OS=Gibberella zeae OX=5518 GN=FGRA07_06162 PE=3 SV=1	FG06055.1	1	0.0155835	42.73	YEQGGDMNK(1)DEFLTPIIVGGDDRR	3	0.52824	1	1.056	1.55
Alkaline phosphatase-like, alpha/beta/alpha	0.126811	A0A098E4T8	178	0.67	Down	K	2,3-bisphosphoglycerate-independent phosphoglycerate mutase OS=Gibberella zeae OX=5518 GN=FGRA07_06162 PE=3 SV=1	FG06055.1	1	7.91552e-06	83.467	SGAGYMQELVDNIK(1)EIGVGEIGTVVGR	3	-0.8936	1	1.112	1.66
Alkaline phosphatase-like, alpha/beta/alpha	0.126811	A0A098E4T8	227	0.752	Down	K	2,3-bisphosphoglycerate-independent phosphoglycerate mutase OS=Gibberella zeae OX=5518 GN=FGRA07_06162 PE=3 SV=1	FG06055.1	1	2.21063e-16	164.53	GLILGEGEASEDPVATVK(1)AR	3	0.68847	1	1.033	1.374
Alkaline phosphatase-like, alpha/beta/alpha	0.126811	A0A098E4T8	143	1.445	Up	K	2,3-bisphosphoglycerate-independent phosphoglycerate mutase OS=Gibberella zeae OX=5518 GN=FGRA07_06162 PE=3 SV=1	FG06055.1	1	0.000578413	102.52	AAK(1)EYGVPK	3	0.84448	3	1.347	0.932
Alkaline phosphatase-like, alpha/beta/alpha	0.126811	I1RT76	190	1.385	Up	K	Protein tyrosine phosphatase OS=Fusarium langsethiae OX=179993 GN=FLAG1_04442 PE=3 SV=1	FG07375.1	1	0.000501991	90.15	LLGHK(1)SINGK	3	-0.055239	3	1.291	0.932
Alkaline phosphatase-like, alpha/beta/alpha	0.126811	I1RT76	443	1.389	Up	K	Protein tyrosine phosphatase OS=Fusarium langsethiae OX=179993 GN=FLAG1_04442 PE=3 SV=1	FG07375.1	1	3.3003e-40	256.66	GFFLMSEAASIDK(1)QMHALDYDR	4	-0.55197	6	1.295	0.932
Alkaline phosphatase-like, alpha/beta/alpha	0.126811	I1RT76	97	1.359	Up	K	Protein tyrosine phosphatase OS=Fusarium langsethiae OX=179993 GN=FLAG1_04442 PE=3 SV=1	FG07375.1	1	0.00191879	101.38	EPK(1)VETWK	2	0.36764	2	1.276	0.939
Alkaline phosphatase-like, alpha/beta/alpha	0.126811	I1RT76	651	1.67	Up	K	Protein tyrosine phosphatase OS=Fusarium langsethiae OX=179993 GN=FLAG1_04442 PE=3 SV=1	FG07375.1	1	4.36955e-06	101.32	IANCLGLAQGQK(1)HGY	2	0.8617	3	1.441	0.863
Alkaline phosphatase-like, alpha/beta/alpha	0.126811	I1RT76	345	1.307	Up	K	Protein tyrosine phosphatase OS=Fusarium langsethiae OX=179993 GN=FLAG1_04442 PE=3 SV=1	FG07375.1	1	0.00106356	107.79	DYYK(1)EFQK	2	-1.2056	7	1.235	0.945
Alkaline phosphatase-like, alpha/beta/alpha	0.126811	I1RT76	567	1.491	Up	K	Protein tyrosine phosphatase OS=Fusarium langsethiae OX=179993 GN=FLAG1_04442 PE=3 SV=1	FG07375.1	1	0.0135957	77.732	RENYK(1)VHK	4	0.70757	6	1.39	0.932
Alkaline phosphatase-like, alpha/beta/alpha	0.126811	I1RT76	521	1.365	Up	K	Protein tyrosine phosphatase OS=Fusarium langsethiae OX=179993 GN=FLAG1_04442 PE=3 SV=1	FG07375.1	1	3.43046e-14	204.23	AIGTYEK(1)SGQSQYTK	3	0.30641	6	1.391	1.019
Alkaline phosphatase-like, alpha/beta/alpha	0.126811	I1RT76	162	1.805	Up	K	Protein tyrosine phosphatase OS=Fusarium langsethiae OX=179993 GN=FLAG1_04442 PE=3 SV=1	FG07375.1	1	0.0015023	65.565	TTAEWTVRPLQTK(1)R	3	-0.4721	2	1.509	0.836
Alkaline phosphatase-like, alpha/beta/alpha	0.126811	I1RT76	72	1.878	Up	K	Protein tyrosine phosphatase OS=Fusarium langsethiae OX=179993 GN=FLAG1_04442 PE=3 SV=1	FG07375.1	0.99878	4.24317e-09	116.45	VEVHAPVNGSEAAHDGK(0.001)PDQK(0.999)FK	5	-0.044388	1	1.523	0.811
Alkaline phosphatase-like, alpha/beta/alpha	0.126811	I1RT76	529	1.568	Up	K	Protein tyrosine phosphatase OS=Fusarium langsethiae OX=179993 GN=FLAG1_04442 PE=3 SV=1	FG07375.1	1	0.00292858	78.098	SGQSQYTK(1)K	3	-0.31722	3	1.461	0.932
ATPase, F1/V1/A1 complex, alpha/beta subunit, N-terminal domain	0.0635583	A0A1C3YI20	238	0.718	Down	K	ATP synthase subunit alpha OS=Gibberella zeae (strain PH-1 / ATCC MYA-4620 / FGSC 9075 / NRRL 31084) OX=229533 GN=FGRAMPH1_01T02695 PE=3 SV=1	FGRAMPH1_01T02695	1	0.000371363	108.47	WNDGNDEK(1)K	2	-1.0239	2	0.955	1.331
ATPase, F1/V1/A1 complex, alpha/beta subunit, N-terminal domain	0.0635583	A0A1C3YI20	125	0.648	Down	K	ATP synthase subunit alpha OS=Gibberella zeae (strain PH-1 / ATCC MYA-4620 / FGSC 9075 / NRRL 31084) OX=229533 GN=FGRAMPH1_01T02695 PE=3 SV=1	FGRAMPH1_01T02695	1	0.00110043	91.313	LVK(1)EGETVK	2	0.92555	1	0.869	1.341
ATPase, F1/V1/A1 complex, alpha/beta subunit, N-terminal domain	0.0635583	A0A1C3YI20	229	0.753	Down	K	ATP synthase subunit alpha OS=Gibberella zeae (strain PH-1 / ATCC MYA-4620 / FGSC 9075 / NRRL 31084) OX=229533 GN=FGRAMPH1_01T02695 PE=3 SV=1	FGRAMPH1_01T02695	1	3.34847e-10	181.67	TAVGLDTILNQK(1)R	2	-0.87637	2	0.958	1.273
ATPase, F1/V1/A1 complex, alpha/beta subunit, N-terminal domain	0.0635583	A0A1C3YI20	160	0.698	Down	K	ATP synthase subunit alpha OS=Gibberella zeae (strain PH-1 / ATCC MYA-4620 / FGSC 9075 / NRRL 31084) OX=229533 GN=FGRAMPH1_01T02695 PE=3 SV=1	FGRAMPH1_01T02695	1	2.62437e-06	102.89	VVDALGNPIDGK(1)GPINTK	3	-0.34281	1	0.886	1.269
ATPase, F1/V1/A1 complex, alpha/beta subunit, N-terminal domain	0.0635583	I1RS90	756	0.728	Down	K	Vacuolar ATP synthase catalytic subunit A OS=Gibberella zeae OX=5518 GN=FGRA07_05286 PE=3 SV=1	FGRAMPH1_01T23721	1	0.00166204	69.352	VIAQGQSWAK(1)VR	2	-2.9205	1	0.877	1.204
ATPase, F1/V1/A1 complex, alpha/beta subunit, N-terminal domain	0.0635583	I1RAU9	464	0.72	Down	K	V-type proton ATPase subunit B OS=Fusarium culmorum OX=5516 GN=FCULG_00003273 PE=3 SV=1	FG00637.1	1	0.00296924	80.986	IYPK(1)ELLNR	2	0.19588	1	0.934	1.297
ATPase, F1/V1/A1 complex, alpha/beta subunit, N-terminal domain	0.0635583	V6R3J1	468	1.374	Up	K	ATP synthase subunit beta OS=Gibberella zeae (strain PH-1 / ATCC MYA-4620 / FGSC 9075 / NRRL 31084) OX=229533 GN=FGRAMPH1_01T14983 PE=3 SV=1	FGRAMPH1_01T14983	1	1.53808e-07	173.72	LVDLK(1)ETINSFK	3	0.43271	4	1.308	0.952
Biotin carboxylase, C-terminal	0.25271	A0A1C3YKW4	563	0.701	Down	K	Pyruvate carboxylase OS=Fusarium culmorum OX=5516 GN=FCULG_00008269 PE=4 SV=1	FGRAMPH1_01T23899	1	0.00371768	60.157	NIILEQGPK(1)AFAK	3	0.43863	1	0.855	1.219
Biotin carboxylase, C-terminal	0.25271	I1RR68	2197	1.61	Up	K	Acetyl-CoA carboxylase OS=Gibberella zeae OX=5518 GN=FGRA07_05716 PE=4 SV=1	FG06580.1	1	0.0125856	61.582	DK(1)YLHLLR	3	-0.42868	1	0.726	0.451
Biotin carboxylase, C-terminal	0.25271	I1RR68	263	1.824	Up	K	Acetyl-CoA carboxylase OS=Gibberella zeae OX=5518 GN=FGRA07_05716 PE=4 SV=1	FG06580.1	1	0.000574209	83.226	ASEGGGGK(1)GIR	2	-0.68422	1	1.271	0.697
Biotin carboxylase, C-terminal	0.25271	I1RR68	2237	0.639	Down	K	Acetyl-CoA carboxylase OS=Gibberella zeae OX=5518 GN=FGRA07_05716 PE=4 SV=1	FG06580.1	1	7.21848e-06	90.453	VDALK(1)SEVLAAEVASVVR	3	1.6718	1	0.769	1.204
Zinc-binding ribosomal protein	0.126811	I1S0F6	13	1.564	Up	K	60S ribosomal protein L44 OS=Fusarium oxysporum f. sp. raphani 54005 OX=1089458 GN=FOQG_06881 PE=3 SV=1	FGRAMPH1_01T07471	0.944248	0.00377055	68.49	NTYCK(0.944)GK(0.056)ECR	3	1.0175	1	1.151	0.736
Zinc-binding ribosomal protein	0.126811	I1RWJ8	84	1.623	Up	K	Ribosomal protein L37 OS=Gibberella zeae (strain PH-1 / ATCC MYA-4620 / FGSC 9075 / NRRL 31084) OX=229533 GN=FGRAMPH1_01T10527 PE=3 SV=1	FGRAMPH1_01T10527	1	7.57317e-05	99.669	NGFQTGTPK(1)GAR	2	-0.80347	1	1.256	0.774
Zinc-binding ribosomal protein	0.126811	I1RWJ8	10	1.351	Up	K	Ribosomal protein L37 OS=Gibberella zeae (strain PH-1 / ATCC MYA-4620 / FGSC 9075 / NRRL 31084) OX=229533 GN=FGRAMPH1_01T10527 PE=3 SV=1	FGRAMPH1_01T10527	1	0.00966695	79.059	GTSSFGK(1)R	2	-0.22926	1	1.048	0.776
Zinc-binding ribosomal protein	0.126811	I1S2E9	114	2.095	Up	K	Ubiquitin-40S ribosomal protein S27a OS=Fusarium oxysporum f. sp. cubense tropical race 4 54006 OX=1089451 GN=FOIG_07602 PE=4 SV=1	FG10941.1	1	0.000953657	94.465	VDSDGK(1)IER	2	-0.16846	2	1.756	0.838
Zinc-binding ribosomal protein	0.126811	I1S2E9	108	1.659	Up	K	Ubiquitin-40S ribosomal protein S27a OS=Fusarium oxysporum f. sp. cubense tropical race 4 54006 OX=1089451 GN=FOIG_07602 PE=4 SV=1	FG10941.1	1	7.37467e-05	99.283	YYK(1)VDSDGK	2	0.81216	4	1.475	0.889
Amidase signature domain	0.190522	I1S6H1	427	0.744	Down	K	Putative amidase OS=Fusarium culmorum OX=5516 GN=FCULG_00005864 PE=4 SV=1	FG03404.1	1	1.33322e-05	109.15	AWSYTGK(1)EDGR	2	-0.16512	2	1.021	1.373
Amidase signature domain	0.190522	I1SAJ0	59	1.539	Up	K	Amidase signature enzyme OS=Corynespora cassiicola Philippines OX=1448308 GN=BS50DRAFT_520377 PE=4 SV=1	FG11020.1	1	0.000136099	132.44	SIAHNK(1)DTER	2	-0.48417	2	1.277	0.83
Amidase signature domain	0.190522	I1SAJ0	379	1.36	Up	K	Amidase signature enzyme OS=Corynespora cassiicola Philippines OX=1448308 GN=BS50DRAFT_520377 PE=4 SV=1	FG11020.1	1	1.5286e-06	107.72	FTLTTPEEQPEK(1)WGVDEWLK	3	-1.1629	1	1.176	0.865
Amidase signature domain	0.190522	I1SAJ0	347	2.025	Up	K	Amidase signature enzyme OS=Corynespora cassiicola Philippines OX=1448308 GN=BS50DRAFT_520377 PE=4 SV=1	FG11020.1	1	0.0528874	46.39	K(1)SLSQYEK	3	4.3675	1	1.32	0.652
Amidase signature domain	0.190522	I1RV18	21	1.317	Up	K	Acetamidase OS=Fusarium culmorum OX=5516 GN=FCULG_00012114 PE=4 SV=1	FG08078.1	1	7.23776e-06	87.519	AAQAEVLDAIPTK(1)WK	3	0.64633	1	1.187	0.901
Amidase signature domain	0.190522	I1RJK0	572	1.866	Up	K	Putative amidase OS=Fusarium culmorum OX=5516 GN=FCULG_00006550 PE=4 SV=1	FG04022.1	1	5.75919e-05	103.46	RLPK(1)WLGYLER	3	-0.43914	1	1.467	0.786
Amidase signature domain	0.190522	I1RJK0	134	1.324	Up	K	Putative amidase OS=Fusarium culmorum OX=5516 GN=FCULG_00006550 PE=4 SV=1	FG04022.1	1	1.41627e-10	132.84	GPLHGIPFTVK(1)DNIGTK	3	0.32456	2	1.233	0.931
Amidase signature domain	0.190522	I1RJK0	463	1.86	Up	K	Putative amidase OS=Fusarium culmorum OX=5516 GN=FCULG_00006550 PE=4 SV=1	FG04022.1	1	7.79043e-15	156.51	GHPAFASGQDGFLASLETK(1)GER	3	-0.81869	1	1.505	0.809
Amidase signature domain	0.190522	I1RJK0	75	1.979	Up	K	Putative amidase OS=Fusarium culmorum OX=5516 GN=FCULG_00006550 PE=4 SV=1	FG04022.1	1	7.87354e-10	132.84	AGK(1)LTSVQLVTCYLIR	3	0.058336	1	1.526	0.771
Amidase signature domain	0.190522	I1RJK0	492	1.327	Up	K	Putative amidase OS=Fusarium culmorum OX=5516 GN=FCULG_00006550 PE=4 SV=1	FG04022.1	1	0.000108446	88.092	KGINDALSYK(1)GK	3	-0.42011	2	1.172	0.883
Amidase signature domain	0.190522	I1RJK0	430	1.302	Up	K	Putative amidase OS=Fusarium culmorum OX=5516 GN=FCULG_00006550 PE=4 SV=1	FG04022.1	1	0.000227312	84.365	K(1)YDGTEGGYPYK	2	1.5069	2	1.26	0.968
Amidase signature domain	0.190522	I1RJK0	177	3.674	Up	K	Putative amidase OS=Fusarium culmorum OX=5516 GN=FCULG_00006550 PE=4 SV=1	FG04022.1	1	2.64699e-07	109.5	DAGAVLFGK(1)AALSEWADMR	3	0.63358	1	2.381	0.648
Amidase signature domain	0.190522	I1RJK0	444	1.316	Up	K	Putative amidase OS=Fusarium culmorum OX=5516 GN=FCULG_00006550 PE=4 SV=1	FG04022.1	1	9.78953e-09	114.39	NGK(1)GHPAFASGQDGFLASLETK	4	-0.71339	2	1.274	0.968
Amidase signature domain	0.190522	I1RJK0	140	1.699	Up	K	Putative amidase OS=Fusarium culmorum OX=5516 GN=FCULG_00006550 PE=4 SV=1	FG04022.1	1	1.917e-14	152.07	DNIGTK(1)DSLETTAGSWALLGNVVPR	3	-0.74506	1	1.444	0.85
Septin-type guanine nucleotide-binding (G) domain	0.25271	I1RPQ7	120	0.355	Down	K	Cell division control protein 10 OS=Fusarium langsethiae OX=179993 GN=FLAG1_01579 PE=3 SV=1	FG06035.1	1	6.66771e-05	99.539	YIK(1)DQHSAYLR	3	-1.5667	1	0.632	1.781
Septin-type guanine nucleotide-binding (G) domain	0.25271	I1RPQ7	129	0.679	Down	K	Cell division control protein 10 OS=Fusarium langsethiae OX=179993 GN=FLAG1_01579 PE=3 SV=1	FG06035.1	1	0.0162946	78.149	K(1)ELTAQR	2	0.25508	1	0.974	1.435
Septin-type guanine nucleotide-binding (G) domain	0.25271	I1RT81	240	1.519	Up	K	Probable cell division control protein CDC12 OS=Fusarium proliferatum (strain ET1) OX=1227346 GN=FPRO_04319 PE=3 SV=1	FG07380.1	1	0.0288649	57.55	DVK(1)TGDGR	2	-1.4025	1	1.162	0.765
Septin-type guanine nucleotide-binding (G) domain	0.25271	I1RT81	86	1.523	Up	K	Probable cell division control protein CDC12 OS=Fusarium proliferatum (strain ET1) OX=1227346 GN=FPRO_04319 PE=3 SV=1	FG07380.1	1	0.0053869	63.816	AELEEK(1)FFK	3	1.839	1	1.144	0.751
PUA-like domain	0.25271	Q4I1N3	188	0.595	Down	K	Sulfate adenylyltransferase OS=Gibberella zeae (strain PH-1 / ATCC MYA-4620 / FGSC 9075 / NRRL 31084) OX=229533 GN=MET3 PE=3 SV=2	MET3	1	0.000341909	93.649	AHFNK(1)LGWQK	3	1.5541	1	0.862	1.449
PUA-like domain	0.25271	Q4I1N3	160	0.765	Down	K	Sulfate adenylyltransferase OS=Gibberella zeae (strain PH-1 / ATCC MYA-4620 / FGSC 9075 / NRRL 31084) OX=229533 GN=MET3 PE=3 SV=2	MET3	1	2.69666e-07	153.14	EFYVGGK(1)LEAINR	2	2.4662	1	0.93	1.216
PUA-like domain	0.25271	I1RSS4	131	1.538	Up	K	Centromere/microtubule-binding protein cbf5 OS=Fusarium culmorum OX=5516 GN=FCULG_00008132 PE=4 SV=1	FG07206.1	1	5.82095e-08	121.72	SQQGAGK(1)EYVAVIR	3	-0.60731	2	1.255	0.816
Glucose-methanol-choline oxidoreductase, C-terminal	0.190522	I1RVW1	133	1.437	Up	K	L-sorbose 1-dehydrogenase OS=Fusarium culmorum OX=5516 GN=FCULG_00002097 PE=4 SV=1	FG08407.1	1	0.0231064	47.894	AEHFHTK(1)DWFK	4	0.32853	1	1.464	1.019
Glucose-methanol-choline oxidoreductase, C-terminal	0.190522	I1S360	205	1.529	Up	K	Dehydrogenase patE OS=Fusarium culmorum OX=5516 GN=FCULG_00011202 PE=3 SV=1	FG11228.1	1	3.89276e-06	136.93	TATFTPPDNTK(1)R	2	-1.6599	2	1.349	0.882
Glucose-methanol-choline oxidoreductase, C-terminal	0.190522	I1S360	274	1.441	Up	K	Dehydrogenase patE OS=Fusarium culmorum OX=5516 GN=FCULG_00011202 PE=3 SV=1	FG11228.1	1	1.27951e-06	92.147	SIDGFSSGSLLGYSYTTTAVRPK(1)TVTR	3	0.2757	1	1.372	0.952
Glucose-methanol-choline oxidoreductase, C-terminal	0.190522	I1S360	294	1.398	Up	K	Dehydrogenase patE OS=Fusarium culmorum OX=5516 GN=FCULG_00011202 PE=3 SV=1	FG11228.1	1	0.000917506	123.75	DENLK(1)TLK	2	0.29057	2	1.332	0.953
Glucose-methanol-choline oxidoreductase, C-terminal	0.190522	I1S360	591	1.634	Up	K	Dehydrogenase patE OS=Fusarium culmorum OX=5516 GN=FCULG_00011202 PE=3 SV=1	FG11228.1	0.986146	0.00135099	71.558	K(0.014)EDK(0.986)MAVLDSK	3	-0.29509	2	1.407	0.861
Glucose-methanol-choline oxidoreductase, C-terminal	0.190522	I1S360	598	1.367	Up	K	Dehydrogenase patE OS=Fusarium culmorum OX=5516 GN=FCULG_00011202 PE=3 SV=1	FG11228.1	1	0.000194992	150.27	MAVLDSK(1)AR	2	1.4864	2	1.367	1
Glucose-methanol-choline oxidoreductase, C-terminal	0.190522	I1S360	546	1.747	Up	K	Dehydrogenase patE OS=Fusarium culmorum OX=5516 GN=FCULG_00011202 PE=3 SV=1	FG11228.1	1	0.000192892	102.52	SGPLK(1)DTVLK	3	-0.006252	3	1.546	0.885
Glucose-methanol-choline oxidoreductase, C-terminal	0.190522	I1S360	314	1.407	Up	K	Dehydrogenase patE OS=Fusarium culmorum OX=5516 GN=FCULG_00011202 PE=3 SV=1	FG11228.1	1	5.93974e-07	106.93	K(1)ATGVEVSSIGMDYTLK	3	-0.061555	2	1.258	0.894
Glucose-methanol-choline oxidoreductase, C-terminal	0.190522	I1S360	485	1.343	Up	K	Dehydrogenase patE OS=Fusarium culmorum OX=5516 GN=FCULG_00011202 PE=3 SV=1	FG11228.1	1	3.73074e-10	163.41	K(1)YTSINGALVAPLSR	3	-0.31386	4	1.291	0.961
Glucose-methanol-choline oxidoreductase, C-terminal	0.190522	I1RII9	553	1.308	Up	K	Pyranose dehydrogenase 3 OS=Fusarium culmorum OX=5516 GN=FCULG_00006103 PE=3 SV=1	FG03626.1	1	6.11795e-06	125.53	NDGGVVDAK(1)LK	2	0.65577	2	1.261	0.964
Glucose-methanol-choline oxidoreductase, C-terminal	0.190522	I1RII9	161	1.423	Up	K	Pyranose dehydrogenase 3 OS=Fusarium culmorum OX=5516 GN=FCULG_00006103 PE=3 SV=1	FG03626.1	1	4.57056e-05	84.03	NTATYGSK(1)GVGDSGPVQAVVNR	3	0.23064	1	1.235	0.868
Glucose-methanol-choline oxidoreductase, C-terminal	0.190522	I1RII9	103	1.731	Up	K	Pyranose dehydrogenase 3 OS=Fusarium culmorum OX=5516 GN=FCULG_00006103 PE=3 SV=1	FG03626.1	1	8.48681e-10	128.1	GK(1)VLGGSSALNLMTYDR	3	0.47464	2	1.447	0.836
Glucose-methanol-choline oxidoreductase, C-terminal	0.190522	I1RII9	272	1.412	Up	K	Pyranose dehydrogenase 3 OS=Fusarium culmorum OX=5516 GN=FCULG_00006103 PE=3 SV=1	FG03626.1	1	4.52365e-10	132.25	AIATGVTLADGTIIK(1)ASR	3	2.2822	1	1.254	0.888
Glucose-methanol-choline oxidoreductase, C-terminal	0.190522	I1RII9	395	1.409	Up	K	Pyranose dehydrogenase 3 OS=Fusarium culmorum OX=5516 GN=FCULG_00006103 PE=3 SV=1	FG03626.1	1	0.00280032	81.525	EAVAK(1)DGSK	2	-0.43529	1	1.292	0.917
Glucose-methanol-choline oxidoreductase, C-terminal	0.190522	I1RII9	494	1.322	Up	K	Pyranose dehydrogenase 3 OS=Fusarium culmorum OX=5516 GN=FCULG_00006103 PE=3 SV=1	FG03626.1	1	0.00695074	68.847	K(1)IANTEPMR	2	-0.12828	2	1.247	0.943
Glucose-methanol-choline oxidoreductase, C-terminal	0.190522	I1RII9	253	1.784	Up	K	Pyranose dehydrogenase 3 OS=Fusarium culmorum OX=5516 GN=FCULG_00006103 PE=3 SV=1	FG03626.1	1	0.00521752	64.654	INLSAPK(1)GK	3	1.128	1	1.552	0.87
Glucose-methanol-choline oxidoreductase, C-terminal	0.190522	I1RII9	146	1.426	Up	K	Pyranose dehydrogenase 3 OS=Fusarium culmorum OX=5516 GN=FCULG_00006103 PE=3 SV=1	FG03626.1	1	0.0180936	48.115	AMMK(1)SETFTGK	3	-1.6295	1	1.202	0.843
Glucose-methanol-choline oxidoreductase, C-terminal	0.190522	I1S6B9	567	1.431	Up	K	Pyranose dehydrogenase 3 OS=Fusarium culmorum OX=5516 GN=FCULG_00006222 PE=3 SV=1	FG03740.1	1	6.40761e-06	132.56	SEGGVVDQK(1)LR	2	-0.10402	1	1.218	0.851
Glucose-methanol-choline oxidoreductase, C-terminal	0.190522	I1S6B9	120	1.931	Up	K	Pyranose dehydrogenase 3 OS=Fusarium culmorum OX=5516 GN=FCULG_00006222 PE=3 SV=1	FG03740.1	1	0.00435357	68.536	VVGGSTK(1)LNR	2	-1.026	1	1.541	0.798
Glucose-methanol-choline oxidoreductase, C-terminal	0.190522	I1S6B9	30	1.475	Up	K	Pyranose dehydrogenase 3 OS=Fusarium culmorum OX=5516 GN=FCULG_00006222 PE=3 SV=1	FG03740.1	1	0.0141751	77.072	AEEPK(1)LR	2	0.41258	1	1.378	0.934
Glucose-methanol-choline oxidoreductase, C-terminal	0.190522	I1S6B9	429	1.579	Up	K	Pyranose dehydrogenase 3 OS=Fusarium culmorum OX=5516 GN=FCULG_00006222 PE=3 SV=1	FG03740.1	1	3.12421e-08	116.19	FLPSGTPSEVSK(1)GYK	3	-2.3215	1	1.334	0.845
Glucose-methanol-choline oxidoreductase, C-terminal	0.190522	I1S6B9	504	3.077	Up	K	Pyranose dehydrogenase 3 OS=Fusarium culmorum OX=5516 GN=FCULG_00006222 PE=3 SV=1	FG03740.1	1	4.38344e-07	107.5	NPLDVALLVEGVK(1)FAR	3	-2.0895	2	1.791	0.582
Starter unit:ACP transacylase	0.25271	I1RF58	453	0.701	Down	K	Non-reducing polyketide synthase PKS12 OS=Gibberella zeae (strain PH-1 / ATCC MYA-4620 / FGSC 9075 / NRRL 31084) OX=229533 GN=PKS12 PE=1 SV=1	PKS12	1	0.000315271	70.334	FFNMSPK(1)EAEQSDPGQR	3	-0.34375	2	0.907	1.294
Starter unit:ACP transacylase	0.25271	I1RF58	845	1.667	Up	K	Non-reducing polyketide synthase PKS12 OS=Gibberella zeae (strain PH-1 / ATCC MYA-4620 / FGSC 9075 / NRRL 31084) OX=229533 GN=PKS12 PE=1 SV=1	PKS12	1	1.14619e-13	141.78	NLANLK(1)ELVEGQGDSEVDFLSK	4	-0.42504	2	0.767	0.46
Starter unit:ACP transacylase	0.25271	I1RF58	618	0.735	Down	K	Non-reducing polyketide synthase PKS12 OS=Gibberella zeae (strain PH-1 / ATCC MYA-4620 / FGSC 9075 / NRRL 31084) OX=229533 GN=PKS12 PE=1 SV=1	PKS12	1	0.000102292	101.71	ADGVGTIILK(1)R	2	0.18719	2	0.943	1.283
Starter unit:ACP transacylase	0.25271	I1RF58	1033	0.746	Down	K	Non-reducing polyketide synthase PKS12 OS=Gibberella zeae (strain PH-1 / ATCC MYA-4620 / FGSC 9075 / NRRL 31084) OX=229533 GN=PKS12 PE=1 SV=1	PKS12	1	5.71649e-06	99.092	AQLLVDK(1)CQAGTHSMLAVR	3	1.6397	1	1.057	1.417
Starter unit:ACP transacylase	0.25271	I1RMW9	1966	1.402	Up	K	Fatty acid synthase subunit beta dehydratase OS=Gibberella zeae OX=5518 GN=FGRA07_01469 PE=3 SV=1	FG05322.1	1	4.10852e-09	124.46	IDIEEVKDNIEEVK(1)GHLR	4	-0.34392	1	1.141	0.814
Starter unit:ACP transacylase	0.25271	I1RMW9	946	0.421	Down	K	Fatty acid synthase subunit beta dehydratase OS=Gibberella zeae OX=5518 GN=FGRA07_01469 PE=3 SV=1	FG05322.1	1	6.3719e-05	92.856	LVELLYVK(1)HQSR	3	-0.25136	1	0.653	1.551
Peptidase S9, prolyl oligopeptidase, catalytic domain	0.126811	I1RBZ6	239	1.54	Up	K	Dipeptidyl-peptidase 5 OS=Fusarium langsethiae OX=179993 GN=FLAG1_02951 PE=4 SV=1	FG01095.1	1	2.8669e-06	139.19	NTK(1)TDLYYVPIK	2	-0.52218	2	1.326	0.861
Peptidase S9, prolyl oligopeptidase, catalytic domain	0.126811	I1RBZ6	607	1.414	Up	K	Dipeptidyl-peptidase 5 OS=Fusarium langsethiae OX=179993 GN=FLAG1_02951 PE=4 SV=1	FG01095.1	1	0.000181948	107.03	AGYEK(1)WDPSR	2	-0.26655	2	1.256	0.888
Peptidase S9, prolyl oligopeptidase, catalytic domain	0.126811	I1RBZ6	279	1.482	Up	K	Dipeptidyl-peptidase 5 OS=Fusarium langsethiae OX=179993 GN=FLAG1_02951 PE=4 SV=1	FG01095.1	1	2.21544e-09	141.85	GYSSAPTFSNDGK(1)K	2	-1.0832	4	1.286	0.868
Peptidase S9, prolyl oligopeptidase, catalytic domain	0.126811	I1RBZ6	407	1.42	Up	K	Dipeptidyl-peptidase 5 OS=Fusarium langsethiae OX=179993 GN=FLAG1_02951 PE=4 SV=1	FG01095.1	1	3.57167e-06	96.143	VENSSYGILNPESK(1)SVK	3	0.23685	2	1.248	0.879
Peptidase S9, prolyl oligopeptidase, catalytic domain	0.126811	I1RBZ6	119	1.678	Up	K	Dipeptidyl-peptidase 5 OS=Fusarium langsethiae OX=179993 GN=FLAG1_02951 PE=4 SV=1	FG01095.1	1	0.00303993	91.549	TK(1)VLSEGK	2	-1.0342	1	1.468	0.875
Peptidase S9, prolyl oligopeptidase, catalytic domain	0.126811	I1RBZ6	337	1.348	Up	K	Dipeptidyl-peptidase 5 OS=Fusarium langsethiae OX=179993 GN=FLAG1_02951 PE=4 SV=1	FG01095.1	0.999493	3.23815e-05	103.83	K(0.001)DDK(0.999)ELYAAAEK	3	1.2331	2	1.208	0.896
Peptidase S9, prolyl oligopeptidase, catalytic domain	0.126811	I1RBZ6	125	1.62	Up	K	Dipeptidyl-peptidase 5 OS=Fusarium langsethiae OX=179993 GN=FLAG1_02951 PE=4 SV=1	FG01095.1	1	0.000367638	71.601	VLSEGK(1)IAFVCSSLTTPK	4	-2.0414	1	1.367	0.844
Peptidase S9, prolyl oligopeptidase, catalytic domain	0.126811	I1RBZ6	148	1.456	Up	K	Dipeptidyl-peptidase 5 OS=Fusarium langsethiae OX=179993 GN=FLAG1_02951 PE=4 SV=1	FG01095.1	1	0.0210501	43.794	GDMYWQATQPK(1)AYTSAK	3	-1.9225	1	1.277	0.877
Peptidase S9, prolyl oligopeptidase, catalytic domain	0.126811	I1RBZ6	117	1.348	Up	K	Dipeptidyl-peptidase 5 OS=Fusarium langsethiae OX=179993 GN=FLAG1_02951 PE=4 SV=1	FG01095.1	1	2.12471e-08	121.99	MVQYFAGAISNPK(1)TK	3	0.879	2	1.221	0.906
Peptidase S9, prolyl oligopeptidase, catalytic domain	0.126811	I1RNN7	337	1.348	Up	K	Putative dipeptidyl-aminopeptidase B OS=Fusarium culmorum OX=5516 GN=FCULG_00001016 PE=3 SV=1	FG05621.1	1	6.70415e-09	122.08	SATWWSEDGK(1)YLSFLR	3	-2.4494	1	1.401	1.039
Peptidase S9, prolyl oligopeptidase, catalytic domain	0.126811	I1S2I7	25	1.894	Up	K	Putative dipeptidyl peptidase 4 OS=Fusarium culmorum OX=5516 GN=FCULG_00010952 PE=3 SV=1	FG10982.1	1	0.000622637	81.09	K(1)PHQPTGEGDR	3	-0.53812	2	1.64	0.866
Peptidase S9, prolyl oligopeptidase, catalytic domain	0.126811	I1S2I7	108	1.601	Up	K	Putative dipeptidyl peptidase 4 OS=Fusarium culmorum OX=5516 GN=FCULG_00010952 PE=3 SV=1	FG10982.1	1	0.000245282	82.069	DLHEYWISGDAK(1)K	3	-1.2238	2	1.266	0.791
Peptidase S9, prolyl oligopeptidase, catalytic domain	0.126811	I1S2I7	746	1.325	Up	K	Putative dipeptidyl peptidase 4 OS=Fusarium culmorum OX=5516 GN=FCULG_00010952 PE=3 SV=1	FG10982.1	1	0.0128941	81.296	LYDEVK(1)R	2	-0.17314	1	1.238	0.934
PA domain	0.0358187	I1RR36	33	1.327	Up	K	Peptide hydrolase OS=Gibberella zeae (strain PH-1 / ATCC MYA-4620 / FGSC 9075 / NRRL 31084) OX=229533 GN=FG06545.1 PE=3 SV=1	FG06545.1	1	5.61145e-14	210.91	LTASQVEGDIK(1)K	4	-0.24048	9	1.212	0.913
PA domain	0.0358187	I1RR36	49	1.333	Up	K	Peptide hydrolase OS=Gibberella zeae (strain PH-1 / ATCC MYA-4620 / FGSC 9075 / NRRL 31084) OX=229533 GN=FG06545.1 PE=3 SV=1	FG06545.1	1	6.82532e-06	111.52	TLVDLNNIGK(1)K	2	-0.64418	4	1.164	0.873
PA domain	0.0358187	I1RR36	71	1.387	Up	K	Peptide hydrolase OS=Gibberella zeae (strain PH-1 / ATCC MYA-4620 / FGSC 9075 / NRRL 31084) OX=229533 GN=FG06545.1 PE=3 SV=1	FG06545.1	1	6.06e-06	131.06	ASVDYIYK(1)ELK	2	0.58233	3	1.237	0.892
PA domain	0.0358187	I1RR36	443	1.674	Up	K	Peptide hydrolase OS=Gibberella zeae (strain PH-1 / ATCC MYA-4620 / FGSC 9075 / NRRL 31084) OX=229533 GN=FG06545.1 PE=3 SV=1	FG06545.1	1	2.72266e-08	118.52	AAAQFALSLK(1)GVPAR	3	0.086436	1	1.438	0.859
PA domain	0.0358187	I1RR36	78	1.703	Up	K	Peptide hydrolase OS=Gibberella zeae (strain PH-1 / ATCC MYA-4620 / FGSC 9075 / NRRL 31084) OX=229533 GN=FG06545.1 PE=3 SV=1	FG06545.1	1	5.88207e-05	84.249	K(1)YLDTHIQPFNYTFEQTR	3	-1.141	1	1.383	0.812
PA domain	0.0358187	I1RR36	167	1.34	Up	K	Peptide hydrolase OS=Gibberella zeae (strain PH-1 / ATCC MYA-4620 / FGSC 9075 / NRRL 31084) OX=229533 GN=FG06545.1 PE=3 SV=1	FG06545.1	1	0.000662005	88.596	RGSCAISDK(1)LK	3	1.7494	3	1.257	0.938
PA domain	0.0358187	I1RR22	233	1.836	Up	K	Peptide hydrolase OS=Gibberella zeae (strain PH-1 / ATCC MYA-4620 / FGSC 9075 / NRRL 31084) OX=229533 GN=FG06527.1 PE=3 SV=1	FG06527.1	1	7.77032e-15	139.47	GDVHGTLGTPSPDHIATFGLGGDEGK(1)AVVK	4	-1.5003	1	1.465	0.798
PA domain	0.0358187	I1RR22	63	1.379	Up	K	Peptide hydrolase OS=Gibberella zeae (strain PH-1 / ATCC MYA-4620 / FGSC 9075 / NRRL 31084) OX=229533 GN=FG06527.1 PE=3 SV=1	FG06527.1	1	0.000513881	103.91	AK(1)DLYEIAK	2	-0.26334	3	1.28	0.928
PA domain	0.0358187	I1RR22	70	1.459	Up	K	Peptide hydrolase OS=Gibberella zeae (strain PH-1 / ATCC MYA-4620 / FGSC 9075 / NRRL 31084) OX=229533 GN=FG06527.1 PE=3 SV=1	FG06527.1	1	1.0667e-05	93.729	DLYEIAK(1)NGEEEYGHPTR	3	-0.72846	2	1.281	0.878
PA domain	0.0358187	I1RR22	51	1.704	Up	K	Peptide hydrolase OS=Gibberella zeae (strain PH-1 / ATCC MYA-4620 / FGSC 9075 / NRRL 31084) OX=229533 GN=FG06527.1 PE=3 SV=1	FG06527.1	0.998956	4.71636e-05	85.469	ELQK(0.999)SIK(0.001)PENLEAR	3	-0.27315	1	1.525	0.895
PA domain	0.0358187	I1RH70	635	2.034	Up	K	Putative glutamate carboxypeptidase OS=Fusarium culmorum OX=5516 GN=FCULG_00005530 PE=4 SV=1	FG03114.1	1	0.00522564	76.927	ESDDEDLK(1)K	2	0.46153	1	1.558	0.766
PA domain	0.0358187	I1RH70	641	1.463	Up	K	Putative glutamate carboxypeptidase OS=Fusarium culmorum OX=5516 GN=FCULG_00005530 PE=4 SV=1	FG03114.1	1	0.000100531	163.84	VVNHK(1)YR	3	2.4691	4	1.286	0.879
PA domain	0.0358187	I1RH70	620	1.688	Up	K	Putative glutamate carboxypeptidase OS=Fusarium culmorum OX=5516 GN=FCULG_00005530 PE=4 SV=1	FG03114.1	1	0.000751548	81.709	AADEVK(1)ALEER	2	0.31438	1	1.335	0.791
PA domain	0.0358187	I1RH70	614	1.703	Up	K	Putative glutamate carboxypeptidase OS=Fusarium culmorum OX=5516 GN=FCULG_00005530 PE=4 SV=1	FG03114.1	1	0.0376787	60.91	K(1)AADEVK	2	-1.4737	1	1.468	0.862
PA domain	0.0358187	I1RLW6	35	1.339	Up	K	Peptide hydrolase OS=Gibberella zeae (strain PH-1 / ATCC MYA-4620 / FGSC 9075 / NRRL 31084) OX=229533 GN=FG04936.1 PE=3 SV=1	FG04936.1	1	3.48074e-07	145.01	DITLK(1)GLMAGAQK	3	0.48592	9	1.213	0.906
PA domain	0.0358187	I1RLW6	431	1.321	Up	K	Peptide hydrolase OS=Gibberella zeae (strain PH-1 / ATCC MYA-4620 / FGSC 9075 / NRRL 31084) OX=229533 GN=FG04936.1 PE=3 SV=1	FG04936.1	1	7.56895e-21	176.1	AGDTIDNLNK(1)EAFLVNTQAIANSVAK	5	2.0467	3	1.225	0.927
PA domain	0.0358187	I1RLW6	216	1.303	Up	K	Peptide hydrolase OS=Gibberella zeae (strain PH-1 / ATCC MYA-4620 / FGSC 9075 / NRRL 31084) OX=229533 GN=FG04936.1 PE=3 SV=1	FG04936.1	1	2.08658e-06	127.32	VDLK(1)VDATVENR	3	-2.5381	8	1.233	0.946
PA domain	0.0358187	I1RLW6	43	1.496	Up	K	Peptide hydrolase OS=Gibberella zeae (strain PH-1 / ATCC MYA-4620 / FGSC 9075 / NRRL 31084) OX=229533 GN=FG04936.1 PE=3 SV=1	FG04936.1	1	1.30181e-35	257.2	GLMAGAQK(1)LQDIAEANDDTR	3	0.10354	15	1.27	0.849
PA domain	0.0358187	I1RLW6	20	1.371	Up	K	Peptide hydrolase OS=Gibberella zeae (strain PH-1 / ATCC MYA-4620 / FGSC 9075 / NRRL 31084) OX=229533 GN=FG04936.1 PE=3 SV=1	FG04936.1	1	0.000783927	109.11	K(1)PLVNELK	3	-0.38629	6	1.222	0.891
PA domain	0.0358187	I1S3M2	149	0.672	Down	K	Peptide hydrolase OS=Gibberella zeae (strain PH-1 / ATCC MYA-4620 / FGSC 9075 / NRRL 31084) OX=229533 GN=FG11411.1 PE=3 SV=1	FG11411.1	1	0.047592	93.162	GK(1)IVLVQR	2	-1.2455	1	0.846	1.259
PA domain	0.0358187	A0A1C3YHX2	231	1.386	Up	K	Putative glutamate carboxypeptidase OS=Fusarium culmorum OX=5516 GN=FCULG_00003598 PE=4 SV=1	FGRAMPH1_01T02333	1	0.0104688	81.297	GK(1)IAIAR	2	-0.1055	1	1.166	0.841
PA domain	0.0358187	A0A1C3YHX2	350	1.381	Up	K	Putative glutamate carboxypeptidase OS=Fusarium culmorum OX=5516 GN=FCULG_00003598 PE=4 SV=1	FGRAMPH1_01T02333	1	0.000623731	71.558	ALNGHGPK(1)SSDFNK	3	3.0174	1	1.411	1.022
PA domain	0.0358187	A0A1C3YMP0	40	1.639	Up	K	Peptide hydrolase OS=Gibberella zeae (strain PH-1 / ATCC MYA-4620 / FGSC 9075 / NRRL 31084) OX=229533 GN=FGRAMPH1_01T11883 PE=3 SV=1	FGRAMPH1_01T11883	1	0.000109	92.538	GLMK(1)NLETLNK	3	0.40338	1	1.349	0.823
PA domain	0.0358187	A0A1C3YMP0	72	1.476	Up	K	Peptide hydrolase OS=Gibberella zeae (strain PH-1 / ATCC MYA-4620 / FGSC 9075 / NRRL 31084) OX=229533 GN=FGRAMPH1_01T11883 PE=3 SV=1	FGRAMPH1_01T11883	1	1.08815e-08	114.52	AFGLPGYAASVDFIYK(1)EISK	3	0.019242	1	1.175	0.796
PA domain	0.0358187	A0A1C3YMP0	47	1.442	Up	K	Peptide hydrolase OS=Gibberella zeae (strain PH-1 / ATCC MYA-4620 / FGSC 9075 / NRRL 31084) OX=229533 GN=FGRAMPH1_01T11883 PE=3 SV=1	FGRAMPH1_01T11883	1	5.25075e-18	222.42	NLETLNK(1)IAYANGGNR	3	-3.1245	3	1.211	0.84
Glycoside hydrolase, family 2, immunoglobulin-like beta-sandwich	0.126811	I1RB97	236	1.47	Up	K	Beta-mannosidase B OS=Fusarium culmorum OX=5516 GN=FCULG_00003458 PE=4 SV=1	FG00807.1	1	5.18737e-06	95.954	FDVSLDGK(1)GVASETTQVK	3	-0.73274	1	1.313	0.893
Glycoside hydrolase, family 2, immunoglobulin-like beta-sandwich	0.126811	I1RB97	762	1.644	Up	K	Beta-mannosidase B OS=Fusarium culmorum OX=5516 GN=FCULG_00003458 PE=4 SV=1	FG00807.1	1	2.66172e-06	94.487	TVVGAYLYQDGK(1)QIAR	3	0.47525	1	1.383	0.841
Glycoside hydrolase, family 2, immunoglobulin-like beta-sandwich	0.126811	I1RF48	819	1.825	Up	K	Exo-beta-D-glucosaminidase OS=Fusarium culmorum OX=5516 GN=FCULG_00005111 PE=4 SV=1	FG02314.1	1	0.0233488	59.931	TAGK(1)WNIR	2	1.4012	1	1.427	0.782
Glycoside hydrolase, family 2, immunoglobulin-like beta-sandwich	0.126811	I1RHL0	526	1.316	Up	K	Beta-galactosidase OS=Fusarium culmorum OX=5516 GN=FCULG_00005705 PE=4 SV=1	FG03269.1	1	0.0194972	61.593	YAK(1)EEGVK	2	2.3441	1	1.279	0.972
Heat shock protein 70kD, C-terminal domain	0.0159087	I1RBC4	596	1.334	Up	K	Heat shock protein 70 OS=Gibberella zeae OX=5518 GN=FGRA07_00984 PE=3 SV=1	FG00838.1	1	1.82875e-08	175.88	EEYEEHQK(1)ELEGK	3	-0.10833	3	1.279	0.959
Heat shock protein 70kD, C-terminal domain	0.0159087	I1RBC4	506	1.309	Up	K	Heat shock protein 70 OS=Gibberella zeae OX=5518 GN=FGRA07_00984 PE=3 SV=1	FG00838.1	1	0.000161678	153.97	IVITNDK(1)GR	2	0.47445	3	0.95	0.726
[truncated: 24 more rows]
