# Supplementary material for: Quantitative multiplexed proteomics analysis reveals reshaping of the lysine 2-hydroxyisobutyrylome in Fusarium graminearum by tebuconazole
Source: BMC Genomics. 2022 Feb 18;23:145. doi: 10.1186/s12864-022-08372-4 (PMC8855566; doi:10.1186/s12864-022-08372-4)
Supplement: Supplementary file 9 — Additional file 9: Table S9. The KEGG pathway enrichment analysis of tebuconazole-affected Khib proteins (TAKPs) in F. graminearum. [file 12864_2022_8372_MOESM9_ESM.xlsx]

## Sheet: Legend
Table S9: The KEGG pathway enrichment analysis of the tebuconazole affacted Khib proteins in F. graminearum.
UP Pathway2Protein: Upregulated Khib proteins
Down Pathway2Proteins: Downregulated Khib proteins
All Pathway2Protein: All the tebuconazole affacted Khib proteins

## Sheet: Up Pathway2Protein
KEGG pathway	Fisher's exact test p value	Protein accession	Position	Ratio	Regulated Type	Amino acid	Protein description	Gene name	Localization probability	PEP	Score	Modified sequence	Charge	Mass error [ppm]	MS/MS Count	TEC	TEC_CK
fgr04138 Autophagy - yeast	0.0212153	I1RQ81	137	1.518	Up	K	Eukaryotic translation initiation factor 2 subunit alpha OS=Gibberella zeae OX=5518 GN=FGRA07_05991 PE=4 SV=1	FG06220.1	1	0.00156126	79.659	K(1)FGHALDAFK	3	0.61562	1	1.278	0.842
fgr04138 Autophagy - yeast	0.0212153	I1S202	309	1.412	Up	K	Vacuolar protease A (Fragment) OS=Gibberella zeae OX=5518 GN=FGRA07_07928 PE=3 SV=1	FG10782.1	1	1.24237e-06	140.27	K(1)GYNGQYTIECDK	2	0.51909	4	1.298	0.919
fgr04138 Autophagy - yeast	0.0212153	I1RZD9	155	1.42	Up	K	Ras-like protein OS=Fusarium oxysporum f. sp. vasinfectum 25433 OX=1089449 GN=FOTG_07837 PE=4 SV=1	FG09778.1	1	0.000837652	96.957	FIETSAK(1)SR	2	-0.91311	1	1.241	0.874
fgr04138 Autophagy - yeast	0.0212153	I1S1W5	13	1.906	Up	K	Autophagy-related protein 8 OS=Gibberella zeae (strain PH-1 / ATCC MYA-4620 / FGSC 9075 / NRRL 31084) OX=229533 GN=ATG8 PE=3 SV=1	ATG8	1	0.00348023	72.096	FKDEHPFEK(1)R	4	-0.35913	2	1.498	0.786
fgr04138 Autophagy - yeast	0.0212153	I1R9N9	237	2.11	Up	K	Cerevisin OS=Gibberella zeae OX=5518 GN=FGRA07_10237 PE=3 SV=1	FG00192.1	1	5.14903e-11	133.27	TIPSGDADEDGNGHGTHCSGTVAGK(1)K	4	0.42947	3	1.551	0.735
fgr04138 Autophagy - yeast	0.0212153	I1R9N9	212	2.282	Up	K	Cerevisin OS=Gibberella zeae OX=5518 GN=FGRA07_10237 PE=3 SV=1	FG00192.1	1	1.1044e-05	73.361	AHWGK(1)TIPSGDADEDGNGHGTHCSGTVAGK	5	-0.91203	1	1.65	0.723
fgr04138 Autophagy - yeast	0.0212153	I1R9N9	288	1.437	Up	K	Cerevisin OS=Gibberella zeae OX=5518 GN=FGRA07_10237 PE=3 SV=1	FG00192.1	0.836586	0.000382877	72.583	K(0.837)GFK(0.163)GSVANMSLGGGK	3	-0.65641	3	1.295	0.901
fgr04138 Autophagy - yeast	0.0212153	I1S270	266	1.547	Up	K	Actin 3 OS=Fusarium langsethiae OX=179993 GN=FLAG1_10227 PE=3 SV=1	FG10856.1	1	0.0282409	53.597	EFSK(1)YDQDR	2	-0.50203	1	1.423	0.92
fgr04138 Autophagy - yeast	0.0212153	I1RFN8	452	1.359	Up	K	Putative lipase ATG15 OS=Gibberella zeae (strain PH-1 / ATCC MYA-4620 / FGSC 9075 / NRRL 31084) OX=229533 GN=ATG15 PE=3 SV=1	ATG15	1	0.00950948	65.842	K(1)YDGVPECK	2	-0.20282	1	1.359	1
fgr04138 Autophagy - yeast	0.0212153	I1RD82	326	3.119	Up	K	Autophagy-related protein 27 OS=Gibberella zeae (strain PH-1 / ATCC MYA-4620 / FGSC 9075 / NRRL 31084) OX=229533 GN=ATG27 PE=3 SV=1	ATG27	1	7.64245e-07	160.22	DIPYLLK(1)DFIR	2	0.14668	1	2.221	0.712
fgr04138 Autophagy - yeast	0.0212153	I1RD82	79	1.352	Up	K	Autophagy-related protein 27 OS=Gibberella zeae (strain PH-1 / ATCC MYA-4620 / FGSC 9075 / NRRL 31084) OX=229533 GN=ATG27 PE=3 SV=1	ATG27	1	4.30192e-05	94.023	SGGSK(1)SECPNGTR	2	-0.028073	1	1.298	0.96
fgr04146 Peroxisome	0.147683	I1RKP1	165	1.33	Up	K	Superoxide dismutase OS=Gibberella zeae (strain PH-1 / ATCC MYA-4620 / FGSC 9075 / NRRL 31084) OX=229533 GN=FG04454.1 PE=3 SV=1	FG04454.1	1	4.40956e-20	166.49	QTNATLAGIQGSGWAWLVK(1)DK	3	1.3246	1	1.291	0.971
fgr04146 Peroxisome	0.147683	A0A098DGQ1	180	1.451	Up	K	Superoxide dismutase [Cu-Zn] OS=Gibberella zeae (strain PH-1 / ATCC MYA-4620 / FGSC 9075 / NRRL 31084) OX=229533 GN=FGRAMPH1_01T10657 PE=3 SV=1	FGRAMPH1_01T10657	1	4.37931e-18	195.77	GSVTDSLIK(1)LIGPHSVIGR	4	-1.2148	4	1.233	0.85
fgr04146 Peroxisome	0.147683	A0A098DGQ1	144	1.664	Up	K	Superoxide dismutase [Cu-Zn] OS=Gibberella zeae (strain PH-1 / ATCC MYA-4620 / FGSC 9075 / NRRL 31084) OX=229533 GN=FGRAMPH1_01T10657 PE=3 SV=1	FGRAMPH1_01T10657	1	1.64153e-06	80.721	GFHIHTFGDNTNGCTSAGPHFNPHNK(1)THGAPSDETR	5	-0.3403	1	1.356	0.815
fgr04146 Peroxisome	0.147683	I1RYP5	46	1.354	Up	K	3-ketoacyl-CoA thiolase OS=Gibberella zeae OX=5518 GN=FGRA07_07201 PE=3 SV=1	FGRAMPH1_01T26927	1	0.000936556	110.88	SAFTK(1)GGR	2	-1.0298	2	1.374	1.015
fgr04146 Peroxisome	0.147683	I1S0V7	276	2.006	Up	K	Isocitrate dehydrogenase [NADP] OS=Gibberella zeae (strain PH-1 / ATCC MYA-4620 / FGSC 9075 / NRRL 31084) OX=229533 GN=FG10347.1 PE=3 SV=1	FG10347.1	1	0.000422105	73.834	FK(1)DIFQEIYETTYK	3	-0.74324	1	1.238	0.617
fgr04146 Peroxisome	0.147683	I1S0V7	195	1.307	Up	K	Isocitrate dehydrogenase [NADP] OS=Gibberella zeae (strain PH-1 / ATCC MYA-4620 / FGSC 9075 / NRRL 31084) OX=229533 GN=FG10347.1 PE=3 SV=1	FG10347.1	1	0.00156405	67.385	AK(1)DAVLPGPGK	3	0.92579	1	1.281	0.98
fgr04146 Peroxisome	0.147683	A0A1C3YI88	870	1.325	Up	K	Xanthine dehydrogenase OS=Gibberella zeae OX=5518 GN=FGRA07_04388 PE=4 SV=1	FGRAMPH1_01T03805	1	0.0213304	68.915	YK(1)VGVNK	2	-1.2538	1	1.301	0.982
fgr04146 Peroxisome	0.147683	A0A1C3YI88	1320	1.396	Up	K	Xanthine dehydrogenase OS=Gibberella zeae OX=5518 GN=FGRA07_04388 PE=4 SV=1	FGRAMPH1_01T03805	1	2.66283e-05	97.767	AK(1)VGENDSEGLLR	2	0.43027	1	1.216	0.871
fgr00500 Starch and sucrose metabolism	0.0360023	I1RYC1	278	1.95	Up	K	Putative glucan endo-1,3-beta-glucosidase eglC OS=Fusarium culmorum OX=5516 GN=FCULG_00010403 PE=3 SV=1	FG09366.1	1	1.0518e-05	88.224	SLFNK(1)VPTFWYNLR	3	0.5278	1	1.576	0.808
fgr00500 Starch and sucrose metabolism	0.0360023	I1RP86	310	1.489	Up	K	Glucose-6-phosphate isomerase OS=Gibberella zeae (strain PH-1 / ATCC MYA-4620 / FGSC 9075 / NRRL 31084) OX=229533 GN=FG05843.1 PE=3 SV=1	FG05843.1	1	5.63267e-06	106.79	FLSGAHAMDK(1)HFR	4	-0.82684	1	1.741	1.169
fgr00500 Starch and sucrose metabolism	0.0360023	I1RR89	403	2.509	Up	K	Beta-glucosidase 1 OS=Gibberella zeae OX=5518 GN=FGRA07_05692 PE=4 SV=1	FG06605.1	1	4.90837e-05	85.672	VNFAVNVQHDHK(1)R	4	-0.59912	1	1.809	0.721
fgr00500 Starch and sucrose metabolism	0.0360023	I1RR89	412	1.443	Up	K	Beta-glucosidase 1 OS=Gibberella zeae OX=5518 GN=FGRA07_05692 PE=4 SV=1	FG06605.1	1	5.57923e-06	112.44	EAGAK(1)GSVVLK	2	-0.81785	2	1.336	0.926
fgr00500 Starch and sucrose metabolism	0.0360023	I1RZ78	1024	2.292	Up	K	Dextrin 6-alpha-D-glucosidase OS=Gibberella zeae OX=5518 GN=FGRA07_07398 PE=4 SV=1	FG09704.1	1	0.00399893	80.102	K(1)IPSFLLPR	2	-0.85586	1	1.579	0.689
fgr00500 Starch and sucrose metabolism	0.0360023	I1RZ78	1229	1.482	Up	K	Dextrin 6-alpha-D-glucosidase OS=Gibberella zeae OX=5518 GN=FGRA07_07398 PE=4 SV=1	FG09704.1	1	0.0194596	55.676	HATGMK(1)YR	3	-0.49321	1	1.652	1.115
fgr00500 Starch and sucrose metabolism	0.0360023	I1RZ78	1129	1.564	Up	K	Dextrin 6-alpha-D-glucosidase OS=Gibberella zeae OX=5518 GN=FGRA07_07398 PE=4 SV=1	FG09704.1	1	2.43328e-10	136.34	FDDAK(1)EHILAFASVLK	4	0.096747	2	1.3	0.831
fgr00500 Starch and sucrose metabolism	0.0360023	I1RZ78	311	1.563	Up	K	Dextrin 6-alpha-D-glucosidase OS=Gibberella zeae OX=5518 GN=FGRA07_07398 PE=4 SV=1	FG09704.1	1	0.00092144	121.09	TEVLAK(1)IR	2	-0.68116	1	1.185	0.758
fgr00500 Starch and sucrose metabolism	0.0360023	A0A1C3YM97	363	1.619	Up	K	Phosphotransferase (Fragment) OS=Fusarium sp. FIESC_12 OX=1755127 GN=FIE12Z_6556 PE=3 SV=1	FGRAMPH1_01T10791	1	0.000558338	102.95	SYTSTGK(1)SR	2	-0.28416	1	0.936	0.578
fgr00500 Starch and sucrose metabolism	0.0360023	I1RVW8	348	1.366	Up	K	Beta-fructofuranosidase OS=Fusarium sporotrichioides OX=5514 GN=FSPOR_3489 PE=3 SV=1	FGRAMPH1_01T09901	1	0.000371422	99.752	YLPSDSK(1)ASK	3	0.13336	3	1.246	0.912
fgr00500 Starch and sucrose metabolism	0.0360023	I1RVW8	320	1.337	Up	K	Beta-fructofuranosidase OS=Fusarium sporotrichioides OX=5514 GN=FSPOR_3489 PE=3 SV=1	FGRAMPH1_01T09901	1	0.00209711	73.887	AK(1)FTPTMVGK	3	0.066532	1	1.262	0.944
fgr00500 Starch and sucrose metabolism	0.0360023	I1R9L9	607	1.338	Up	K	Beta-glucosidase OS=Gibberella zeae (strain PH-1 / ATCC MYA-4620 / FGSC 9075 / NRRL 31084) OX=229533 GN=FG00166.1 PE=3 SV=1	FG00166.1	1	0.000604966	67.645	GDRNDLFLQK(1)GGDALITK	4	-0.27909	1	1.373	1.026
fgr00500 Starch and sucrose metabolism	0.0360023	A0A098DR13	518	1.362	Up	K	Alpha-1,4 glucan phosphorylase OS=Gibberella zeae (strain PH-1 / ATCC MYA-4620 / FGSC 9075 / NRRL 31084) OX=229533 GN=FG09613.1 PE=3 SV=1	FG09613.1	1	2.98507e-08	117	TTIFK(1)DFVEIYGPDK	3	-0.054083	1	1.204	0.884
fgr00500 Starch and sucrose metabolism	0.0360023	V6RUY9	104	1.596	Up	K	Glucoamylase OS=Gibberella zeae (strain PH-1 / ATCC MYA-4620 / FGSC 9075 / NRRL 31084) OX=229533 GN=FG11326.1 PE=3 SV=1	FG11326.1	1	0.0015005	71.153	K(1)IDEYVSAQAK	3	1.4676	1	1.296	0.812
fgr00500 Starch and sucrose metabolism	0.0360023	V6RUY9	99	1.465	Up	K	Glucoamylase OS=Gibberella zeae (strain PH-1 / ATCC MYA-4620 / FGSC 9075 / NRRL 31084) OX=229533 GN=FG11326.1 PE=3 SV=1	FG11326.1	1	1.31457e-05	164.97	FIHGDK(1)SLQR	3	0.084784	1	1.248	0.852
fgr00500 Starch and sucrose metabolism	0.0360023	V6RUY9	549	1.372	Up	K	Glucoamylase OS=Gibberella zeae (strain PH-1 / ATCC MYA-4620 / FGSC 9075 / NRRL 31084) OX=229533 GN=FG11326.1 PE=3 SV=1	FG11326.1	1	8.19588e-11	161.91	K(1)TSSGEVTWLSDPNNR	3	0.38615	2	1.216	0.886
fgr00500 Starch and sucrose metabolism	0.0360023	V6RUY9	393	1.478	Up	K	Glucoamylase OS=Gibberella zeae (strain PH-1 / ATCC MYA-4620 / FGSC 9075 / NRRL 31084) OX=229533 GN=FG11326.1 PE=3 SV=1	FG11326.1	1	0.00364853	92.538	GTYSK(1)NSK	2	-0.86023	2	1.27	0.859
fgr00500 Starch and sucrose metabolism	0.0360023	V6RUY9	36	1.393	Up	K	Glucoamylase OS=Gibberella zeae (strain PH-1 / ATCC MYA-4620 / FGSC 9075 / NRRL 31084) OX=229533 GN=FG11326.1 PE=3 SV=1	FG11326.1	1	1.47203e-05	109	FIDK(1)QADVSIK	2	0.77816	2	1.173	0.842
fgr00500 Starch and sucrose metabolism	0.0360023	V6RUY9	230	1.309	Up	K	Glucoamylase OS=Gibberella zeae (strain PH-1 / ATCC MYA-4620 / FGSC 9075 / NRRL 31084) OX=229533 GN=FG11326.1 PE=3 SV=1	FG11326.1	1	4.96432e-06	144.1	TLVEGAALAK(1)K	2	-0.039635	2	1.14	0.871
fgr00500 Starch and sucrose metabolism	0.0360023	V6RUY9	388	1.368	Up	K	Glucoamylase OS=Gibberella zeae (strain PH-1 / ATCC MYA-4620 / FGSC 9075 / NRRL 31084) OX=229533 GN=FG11326.1 PE=3 SV=1	FG11326.1	1	0.00776476	79.201	ISK(1)GTYSK	2	0.2022	1	1.155	0.844
fgr00500 Starch and sucrose metabolism	0.0360023	V6RUY9	187	1.545	Up	K	Glucoamylase OS=Gibberella zeae (strain PH-1 / ATCC MYA-4620 / FGSC 9075 / NRRL 31084) OX=229533 GN=FG11326.1 PE=3 SV=1	FG11326.1	1	3.47948e-08	122.64	VWPVIEK(1)DLAYTTK	3	-1.4971	1	1.256	0.813
fgr00500 Starch and sucrose metabolism	0.0360023	V6RUY9	54	1.454	Up	K	Glucoamylase OS=Gibberella zeae (strain PH-1 / ATCC MYA-4620 / FGSC 9075 / NRRL 31084) OX=229533 GN=FG11326.1 PE=3 SV=1	FG11326.1	1	6.89673e-06	108.9	GVLANIGADGK(1)R	3	0.092962	1	1.179	0.811
fgr00500 Starch and sucrose metabolism	0.0360023	I1RF73	349	1.535	Up	K	Extracellular exo-inulinase OS=Fusarium culmorum OX=5516 GN=FCULG_00005136 PE=4 SV=1	FG02339.1	1	0.00191879	101.38	ENYLTK(1)AK	2	0.31197	1	1.317	0.858
fgr00500 Starch and sucrose metabolism	0.0360023	A0A1C3YHP2	417	1.462	Up	K	Phosphotransferase OS=Gibberella zeae (strain PH-1 / ATCC MYA-4620 / FGSC 9075 / NRRL 31084) OX=229533 GN=FGRAMPH1_01T01281 PE=3 SV=1	FGRAMPH1_01T01281	1	0.00181527	104.21	YPHFK(1)ER	3	0.26298	2	1.228	0.84
fgr00500 Starch and sucrose metabolism	0.0360023	A0A1C3YK33	123	4.058	Up	K	Glucoamylase OS=Gibberella zeae (strain PH-1 / ATCC MYA-4620 / FGSC 9075 / NRRL 31084) OX=229533 GN=FGRAMPH1_01T19927 PE=3 SV=1	FGRAMPH1_01T19927	1	0.000736165	75.088	DAALVFK(1)YVIDR	3	-0.075626	1	2.845	0.701
fgr00500 Starch and sucrose metabolism	0.0360023	A0A1C3YK33	635	1.545	Up	K	Glucoamylase OS=Gibberella zeae (strain PH-1 / ATCC MYA-4620 / FGSC 9075 / NRRL 31084) OX=229533 GN=FGRAMPH1_01T19927 PE=3 SV=1	FGRAMPH1_01T19927	1	0.00341028	81.625	K(1)DGSVTWEK	2	2.4022	1	1.315	0.851
fgr00500 Starch and sucrose metabolism	0.0360023	I1RI39	564	1.322	Up	K	Alpha-glucosidase OS=Fusarium sporotrichioides OX=5514 GN=FSPOR_3596 PE=3 SV=1	FG03462.1	1	2.61206e-09	125.5	TGSGCGEDECK(1)GLPNR	3	-1.4897	3	1.255	0.949
fgr00500 Starch and sucrose metabolism	0.0360023	I1RI39	553	1.304	Up	K	Alpha-glucosidase OS=Fusarium sporotrichioides OX=5514 GN=FSPOR_3596 PE=3 SV=1	FG03462.1	1	2.52669e-06	129.38	K(1)TGSGCGEDECK	2	0.90232	2	1.277	0.979
fgr00500 Starch and sucrose metabolism	0.0360023	I1RI39	131	1.553	Up	K	Alpha-glucosidase OS=Fusarium sporotrichioides OX=5514 GN=FSPOR_3596 PE=3 SV=1	FG03462.1	1	1.98884e-08	130.02	FDFK(1)ADPFSFTVSR	2	-0.77127	2	1.334	0.859
fgr00500 Starch and sucrose metabolism	0.0360023	I1RI39	206	2.702	Up	K	Alpha-glucosidase OS=Fusarium sporotrichioides OX=5514 GN=FSPOR_3596 PE=3 SV=1	FG03462.1	1	0.00758914	55.705	DSYGTPK(1)GQNLYGAHPIYFDHR	4	0.00047755	2	1.84	0.681
fgr00500 Starch and sucrose metabolism	0.0360023	I1RI39	942	1.524	Up	K	Alpha-glucosidase OS=Fusarium sporotrichioides OX=5514 GN=FSPOR_3596 PE=3 SV=1	FG03462.1	1	8.50203e-05	90.412	K(1)LTFTADVPLTK	3	-0.64284	1	1.291	0.847
fgr00500 Starch and sucrose metabolism	0.0360023	I1RI39	346	1.492	Up	K	Alpha-glucosidase OS=Fusarium sporotrichioides OX=5514 GN=FSPOR_3596 PE=3 SV=1	FG03462.1	1	1.943e-08	110.57	IFTIDPERFPADK(1)YK	3	-1.5672	6	1.285	0.861
fgr00500 Starch and sucrose metabolism	0.0360023	I1RI39	122	1.628	Up	K	Alpha-glucosidase OS=Fusarium sporotrichioides OX=5514 GN=FSPOR_3596 PE=3 SV=1	FG03462.1	1	0.000342391	78.964	PGFGQWASPK(1)NSK	3	1.5769	1	1.429	0.878
fgr00500 Starch and sucrose metabolism	0.0360023	I1RI39	80	1.846	Up	K	Alpha-glucosidase OS=Fusarium sporotrichioides OX=5514 GN=FSPOR_3596 PE=3 SV=1	FG03462.1	1	0.000104502	91.845	LK(1)LEVEYQTEDR	3	-0.55828	2	1.357	0.735
fgr00500 Starch and sucrose metabolism	0.0360023	I1RI39	47	1.362	Up	K	Alpha-glucosidase OS=Fusarium sporotrichioides OX=5514 GN=FSPOR_3596 PE=3 SV=1	FG03462.1	0.999753	0.00144352	69.261	DLSKCPGYK(1)ATK	3	-0.59287	1	1.182	0.868
fgr00500 Starch and sucrose metabolism	0.0360023	I1RI39	38	1.42	Up	K	Alpha-glucosidase OS=Fusarium sporotrichioides OX=5514 GN=FSPOR_3596 PE=3 SV=1	FG03462.1	1	0.000148828	124.21	RDLFEK(1)DLSK	3	0.071539	1	1.309	0.922
fgr00500 Starch and sucrose metabolism	0.0360023	I1RI39	348	2.102	Up	K	Alpha-glucosidase OS=Fusarium sporotrichioides OX=5514 GN=FSPOR_3596 PE=3 SV=1	FG03462.1	1	3.76814e-06	118.9	YK(1)DLVETIHAR	3	0.27039	1	1.524	0.725
fgr00500 Starch and sucrose metabolism	0.0360023	I1RI39	941	1.566	Up	K	Alpha-glucosidase OS=Fusarium sporotrichioides OX=5514 GN=FSPOR_3596 PE=3 SV=1	FG03462.1	1	6.78672e-07	112.02	GTDHAEYDSENK(1)K	3	1.573	4	1.381	0.882
fgr00500 Starch and sucrose metabolism	0.0360023	I1RI39	30	1.602	Up	K	Alpha-glucosidase OS=Fusarium sporotrichioides OX=5514 GN=FSPOR_3596 PE=3 SV=1	FG03462.1	1	0.000107578	110.54	AGVDDLDK(1)PR	2	-0.81433	2	1.419	0.886
fgr00562 Inositol phosphate metabolism	0.289057	I1RNR9	167	1.317	Up	K	1-phosphatidylinositol phosphodiesterase OS=Fusarium culmorum OX=5516 GN=FCULG_00001051 PE=4 SV=1	FG05655.1	1	0.0199182	70.525	LK(1)QEGGR	2	0.72173	1	1.36	1.033
fgr00562 Inositol phosphate metabolism	0.289057	V6RLM7	197	1.744	Up	K	Triosephosphate isomerase OS=Gibberella zeae (strain PH-1 / ATCC MYA-4620 / FGSC 9075 / NRRL 31084) OX=229533 GN=FG06702.1 PE=3 SV=1	FG06702.1	1	1.07859e-13	205.31	SISDK(1)VADETR	2	-0.047948	3	1.034	0.593
fgr00562 Inositol phosphate metabolism	0.289057	I1RDV8	72	1.626	Up	K	Methylmalonate-semialdehyde dehydrogenase OS=Gibberella zeae OX=5518 GN=FGRA07_00104 PE=4 SV=1	FG01826.1	1	0.0245193	46.73	SAK(1)AAFPGWK	3	0.14336	1	1.286	0.791
fgr00562 Inositol phosphate metabolism	0.289057	I1RDV8	325	1.399	Up	K	Methylmalonate-semialdehyde dehydrogenase OS=Gibberella zeae OX=5518 GN=FGRA07_00104 PE=4 SV=1	FG01826.1	1	0.000646251	71.879	AK(1)NHVAGSGFDSK	3	0.5433	1	1.323	0.946
fgr00052 Galactose metabolism	0.0784225	I1S2N3	357	1.327	Up	K	Galactose oxidase OS=Gibberella zeae (strain PH-1 / ATCC MYA-4620 / FGSC 9075 / NRRL 31084) OX=229533 GN=GAOA PE=3 SV=1	GAOA	1	0.000212434	75.682	TWTSLPNAK(1)VNPMLTADK	3	0.025971	1	1.184	0.892
fgr00052 Galactose metabolism	0.0784225	I1S2N3	611	1.485	Up	K	Galactose oxidase OS=Gibberella zeae (strain PH-1 / ATCC MYA-4620 / FGSC 9075 / NRRL 31084) OX=229533 GN=GAOA PE=3 SV=1	GAOA	1	8.83272e-09	118.21	ITISTDSSITK(1)ASLIR	3	0.41937	1	1.228	0.827
fgr00052 Galactose metabolism	0.0784225	I1S2N3	290	1.509	Up	K	Galactose oxidase OS=Gibberella zeae (strain PH-1 / ATCC MYA-4620 / FGSC 9075 / NRRL 31084) OX=229533 GN=GAOA PE=3 SV=1	GAOA	1	2.76783e-09	127.92	K(1)TSLYDSSSDSWIPGPDMQVAR	3	-1.8253	3	1.245	0.825
fgr00052 Galactose metabolism	0.0784225	I1RF73	349	1.535	Up	K	Extracellular exo-inulinase OS=Fusarium culmorum OX=5516 GN=FCULG_00005136 PE=4 SV=1	FG02339.1	1	0.00191879	101.38	ENYLTK(1)AK	2	0.31197	1	1.317	0.858
fgr00052 Galactose metabolism	0.0784225	I1RHL0	526	1.316	Up	K	Beta-galactosidase OS=Fusarium culmorum OX=5516 GN=FCULG_00005705 PE=4 SV=1	FG03269.1	1	0.0194972	61.593	YAK(1)EEGVK	2	2.3441	1	1.279	0.972
fgr00052 Galactose metabolism	0.0784225	A0A1C3YM97	363	1.619	Up	K	Phosphotransferase (Fragment) OS=Fusarium sp. FIESC_12 OX=1755127 GN=FIE12Z_6556 PE=3 SV=1	FGRAMPH1_01T10791	1	0.000558338	102.95	SYTSTGK(1)SR	2	-0.28416	1	0.936	0.578
fgr00052 Galactose metabolism	0.0784225	I1RVW8	348	1.366	Up	K	Beta-fructofuranosidase OS=Fusarium sporotrichioides OX=5514 GN=FSPOR_3489 PE=3 SV=1	FGRAMPH1_01T09901	1	0.000371422	99.752	YLPSDSK(1)ASK	3	0.13336	3	1.246	0.912
fgr00052 Galactose metabolism	0.0784225	I1RVW8	320	1.337	Up	K	Beta-fructofuranosidase OS=Fusarium sporotrichioides OX=5514 GN=FSPOR_3489 PE=3 SV=1	FGRAMPH1_01T09901	1	0.00209711	73.887	AK(1)FTPTMVGK	3	0.066532	1	1.262	0.944
fgr00052 Galactose metabolism	0.0784225	A0A1C3YHP2	417	1.462	Up	K	Phosphotransferase OS=Gibberella zeae (strain PH-1 / ATCC MYA-4620 / FGSC 9075 / NRRL 31084) OX=229533 GN=FGRAMPH1_01T01281 PE=3 SV=1	FGRAMPH1_01T01281	1	0.00181527	104.21	YPHFK(1)ER	3	0.26298	2	1.228	0.84
fgr00052 Galactose metabolism	0.0784225	I1RI39	564	1.322	Up	K	Alpha-glucosidase OS=Fusarium sporotrichioides OX=5514 GN=FSPOR_3596 PE=3 SV=1	FG03462.1	1	2.61206e-09	125.5	TGSGCGEDECK(1)GLPNR	3	-1.4897	3	1.255	0.949
fgr00052 Galactose metabolism	0.0784225	I1RI39	553	1.304	Up	K	Alpha-glucosidase OS=Fusarium sporotrichioides OX=5514 GN=FSPOR_3596 PE=3 SV=1	FG03462.1	1	2.52669e-06	129.38	K(1)TGSGCGEDECK	2	0.90232	2	1.277	0.979
fgr00052 Galactose metabolism	0.0784225	I1RI39	131	1.553	Up	K	Alpha-glucosidase OS=Fusarium sporotrichioides OX=5514 GN=FSPOR_3596 PE=3 SV=1	FG03462.1	1	1.98884e-08	130.02	FDFK(1)ADPFSFTVSR	2	-0.77127	2	1.334	0.859
fgr00052 Galactose metabolism	0.0784225	I1RI39	206	2.702	Up	K	Alpha-glucosidase OS=Fusarium sporotrichioides OX=5514 GN=FSPOR_3596 PE=3 SV=1	FG03462.1	1	0.00758914	55.705	DSYGTPK(1)GQNLYGAHPIYFDHR	4	0.00047755	2	1.84	0.681
fgr00052 Galactose metabolism	0.0784225	I1RI39	942	1.524	Up	K	Alpha-glucosidase OS=Fusarium sporotrichioides OX=5514 GN=FSPOR_3596 PE=3 SV=1	FG03462.1	1	8.50203e-05	90.412	K(1)LTFTADVPLTK	3	-0.64284	1	1.291	0.847
fgr00052 Galactose metabolism	0.0784225	I1RI39	346	1.492	Up	K	Alpha-glucosidase OS=Fusarium sporotrichioides OX=5514 GN=FSPOR_3596 PE=3 SV=1	FG03462.1	1	1.943e-08	110.57	IFTIDPERFPADK(1)YK	3	-1.5672	6	1.285	0.861
fgr00052 Galactose metabolism	0.0784225	I1RI39	122	1.628	Up	K	Alpha-glucosidase OS=Fusarium sporotrichioides OX=5514 GN=FSPOR_3596 PE=3 SV=1	FG03462.1	1	0.000342391	78.964	PGFGQWASPK(1)NSK	3	1.5769	1	1.429	0.878
fgr00052 Galactose metabolism	0.0784225	I1RI39	80	1.846	Up	K	Alpha-glucosidase OS=Fusarium sporotrichioides OX=5514 GN=FSPOR_3596 PE=3 SV=1	FG03462.1	1	0.000104502	91.845	LK(1)LEVEYQTEDR	3	-0.55828	2	1.357	0.735
fgr00052 Galactose metabolism	0.0784225	I1RI39	47	1.362	Up	K	Alpha-glucosidase OS=Fusarium sporotrichioides OX=5514 GN=FSPOR_3596 PE=3 SV=1	FG03462.1	0.999753	0.00144352	69.261	DLSKCPGYK(1)ATK	3	-0.59287	1	1.182	0.868
fgr00052 Galactose metabolism	0.0784225	I1RI39	38	1.42	Up	K	Alpha-glucosidase OS=Fusarium sporotrichioides OX=5514 GN=FSPOR_3596 PE=3 SV=1	FG03462.1	1	0.000148828	124.21	RDLFEK(1)DLSK	3	0.071539	1	1.309	0.922
fgr00052 Galactose metabolism	0.0784225	I1RI39	348	2.102	Up	K	Alpha-glucosidase OS=Fusarium sporotrichioides OX=5514 GN=FSPOR_3596 PE=3 SV=1	FG03462.1	1	3.76814e-06	118.9	YK(1)DLVETIHAR	3	0.27039	1	1.524	0.725
fgr00052 Galactose metabolism	0.0784225	I1RI39	941	1.566	Up	K	Alpha-glucosidase OS=Fusarium sporotrichioides OX=5514 GN=FSPOR_3596 PE=3 SV=1	FG03462.1	1	6.78672e-07	112.02	GTDHAEYDSENK(1)K	3	1.573	4	1.381	0.882
fgr00052 Galactose metabolism	0.0784225	I1RI39	30	1.602	Up	K	Alpha-glucosidase OS=Fusarium sporotrichioides OX=5514 GN=FSPOR_3596 PE=3 SV=1	FG03462.1	1	0.000107578	110.54	AGVDDLDK(1)PR	2	-0.81433	2	1.419	0.886
fgr00511 Other glycan degradation	0.0741294	I1RET8	110	1.603	Up	K	N(4)-(Beta-N-acetylglucosaminyl)-L-asparaginase OS=Gibberella zeae OX=5518 GN=FGRA07_00468 PE=4 SV=1	FGRAMPH1_01T05275	1	0.000284765	115	VK(1)DAISVAR	2	-0.61162	2	1.375	0.858
fgr00511 Other glycan degradation	0.0741294	I1RB97	236	1.47	Up	K	Beta-mannosidase B OS=Fusarium culmorum OX=5516 GN=FCULG_00003458 PE=4 SV=1	FG00807.1	1	5.18737e-06	95.954	FDVSLDGK(1)GVASETTQVK	3	-0.73274	1	1.313	0.893
fgr00511 Other glycan degradation	0.0741294	I1RB97	762	1.644	Up	K	Beta-mannosidase B OS=Fusarium culmorum OX=5516 GN=FCULG_00003458 PE=4 SV=1	FG00807.1	1	2.66172e-06	94.487	TVVGAYLYQDGK(1)QIAR	3	0.47525	1	1.383	0.841
fgr00511 Other glycan degradation	0.0741294	I1RHL0	526	1.316	Up	K	Beta-galactosidase OS=Fusarium culmorum OX=5516 GN=FCULG_00005705 PE=4 SV=1	FG03269.1	1	0.0194972	61.593	YAK(1)EEGVK	2	2.3441	1	1.279	0.972
fgr00511 Other glycan degradation	0.0741294	A0A1C3YKR7	849	2.021	Up	K	Alpha-mannosidase OS=Gibberella zeae (strain PH-1 / ATCC MYA-4620 / FGSC 9075 / NRRL 31084) OX=229533 GN=FGRAMPH1_01T23287 PE=3 SV=1	FGRAMPH1_01T23287	1	0.00549121	77.923	IFEQK(1)PHR	3	0.51691	2	1.849	0.915
fgr00511 Other glycan degradation	0.0741294	A0A1C3YKR7	968	1.661	Up	K	Alpha-mannosidase OS=Gibberella zeae (strain PH-1 / ATCC MYA-4620 / FGSC 9075 / NRRL 31084) OX=229533 GN=FGRAMPH1_01T23287 PE=3 SV=1	FGRAMPH1_01T23287	1	0.000156889	93.839	YGFATAGK(1)MMR	2	-0.48264	2	1.465	0.882
fgr00511 Other glycan degradation	0.0741294	A0A1C3YKR7	1102	1.437	Up	K	Alpha-mannosidase OS=Gibberella zeae (strain PH-1 / ATCC MYA-4620 / FGSC 9075 / NRRL 31084) OX=229533 GN=FGRAMPH1_01T23287 PE=3 SV=1	FGRAMPH1_01T23287	1	8.3926e-06	97.49	VTK(1)TNILEDDLEEIEYEDGK	3	0.3206	1	1.292	0.899
fgr00511 Other glycan degradation	0.0741294	A0A1C3YKR7	267	1.651	Up	K	Alpha-mannosidase OS=Gibberella zeae (strain PH-1 / ATCC MYA-4620 / FGSC 9075 / NRRL 31084) OX=229533 GN=FGRAMPH1_01T23287 PE=3 SV=1	FGRAMPH1_01T23287	1	9.99957e-07	108.36	K(1)LHIDIWEIGDAAR	3	0.83719	1	1.397	0.846
fgr00511 Other glycan degradation	0.0741294	A0A1C3YKR7	1098	1.531	Up	K	Alpha-mannosidase OS=Gibberella zeae (strain PH-1 / ATCC MYA-4620 / FGSC 9075 / NRRL 31084) OX=229533 GN=FGRAMPH1_01T23287 PE=3 SV=1	FGRAMPH1_01T23287	1	0.00541673	95.741	TSFDVK(1)R	2	-0.20688	5	1.346	0.879
fgr00511 Other glycan degradation	0.0741294	A0A1C3YKR7	313	2.133	Up	K	Alpha-mannosidase OS=Gibberella zeae (strain PH-1 / ATCC MYA-4620 / FGSC 9075 / NRRL 31084) OX=229533 GN=FGRAMPH1_01T23287 PE=3 SV=1	FGRAMPH1_01T23287	1	2.36421e-17	187	IINTFEVNNQDSILK(1)CR	3	-0.43163	2	1.536	0.72
fgr00511 Other glycan degradation	0.0741294	A0A1C3YKR7	878	1.464	Up	K	Alpha-mannosidase OS=Gibberella zeae (strain PH-1 / ATCC MYA-4620 / FGSC 9075 / NRRL 31084) OX=229533 GN=FGRAMPH1_01T23287 PE=3 SV=1	FGRAMPH1_01T23287	1	9.44286e-09	112.01	SYTTLSAALK(1)GQPPQIDVK	3	-1.1154	1	1.225	0.837
fgr00511 Other glycan degradation	0.0741294	A0A1C3YKR7	87	1.391	Up	K	Alpha-mannosidase OS=Gibberella zeae (strain PH-1 / ATCC MYA-4620 / FGSC 9075 / NRRL 31084) OX=229533 GN=FGRAMPH1_01T23287 PE=3 SV=1	FGRAMPH1_01T23287	1	0.0551134	50.703	TSILK(1)GR	2	0.14672	1	1.216	0.874
fgr00511 Other glycan degradation	0.0741294	A0A1C3YKR7	548	1.431	Up	K	Alpha-mannosidase OS=Gibberella zeae (strain PH-1 / ATCC MYA-4620 / FGSC 9075 / NRRL 31084) OX=229533 GN=FGRAMPH1_01T23287 PE=3 SV=1	FGRAMPH1_01T23287	1	2.45617e-14	151.42	VDSSSLLVFGK(1)GDGGGGPTWQHFEK	4	1.0388	1	1.208	0.844
fgr00511 Other glycan degradation	0.0741294	A0A1C3YKR7	897	1.381	Up	K	Alpha-mannosidase OS=Gibberella zeae (strain PH-1 / ATCC MYA-4620 / FGSC 9075 / NRRL 31084) OX=229533 GN=FGRAMPH1_01T23287 PE=3 SV=1	FGRAMPH1_01T23287	1	5.45299e-07	135.81	ANVNWHEDSK(1)FLK	4	-0.61627	4	1.268	0.918
fgr00511 Other glycan degradation	0.0741294	A0A1C3YKR7	1053	1.456	Up	K	Alpha-mannosidase OS=Gibberella zeae (strain PH-1 / ATCC MYA-4620 / FGSC 9075 / NRRL 31084) OX=229533 GN=FGRAMPH1_01T23287 PE=3 SV=1	FGRAMPH1_01T23287	1	5.42019e-14	150.59	LVNTDESDSLVLDTIK(1)R	3	-0.091873	1	1.294	0.889
fgr00511 Other glycan degradation	0.0741294	A0A1C3YKR7	101	1.435	Up	K	Alpha-mannosidase OS=Gibberella zeae (strain PH-1 / ATCC MYA-4620 / FGSC 9075 / NRRL 31084) OX=229533 GN=FGRAMPH1_01T23287 PE=3 SV=1	FGRAMPH1_01T23287	1	1.79432e-06	101.28	SGQYYK(1)VNLQANMDNAR	3	-0.41461	2	1.327	0.925
fgr00511 Other glycan degradation	0.0741294	A0A1C3YKR7	696	1.599	Up	K	Alpha-mannosidase OS=Gibberella zeae (strain PH-1 / ATCC MYA-4620 / FGSC 9075 / NRRL 31084) OX=229533 GN=FGRAMPH1_01T23287 PE=3 SV=1	FGRAMPH1_01T23287	1	0.000147722	97.779	VYAEVFETGK(1)R	2	-1.7278	2	1.346	0.842
fgr00511 Other glycan degradation	0.0741294	A0A1C3YKR7	255	1.604	Up	K	Alpha-mannosidase OS=Gibberella zeae (strain PH-1 / ATCC MYA-4620 / FGSC 9075 / NRRL 31084) OX=229533 GN=FGRAMPH1_01T23287 PE=3 SV=1	FGRAMPH1_01T23287	1	9.15026e-11	153.23	RFNLSK(1)ADIVAVNVPAR	3	1.1797	2	1.323	0.825
fgr00430 Taurine and hypotaurine metabolism	0.0559767	I1S273	511	1.382	Up	K	Gamma-glutamyltransferase OS=Fusarium culmorum OX=5516 GN=FCULG_00010819 PE=4 SV=1	FG10859.1	1	5.51235e-06	91.812	VHNQLMPNTLLVEK(1)K	3	-0.43326	3	1.392	1.007
fgr00430 Taurine and hypotaurine metabolism	0.0559767	A0A098DS79	170	1.813	Up	K	Gamma-glutamyltransferase OS=Fusarium langsethiae OX=179993 GN=FLAG1_05016 PE=4 SV=1	FG09141.1	1	1.73019e-13	133.96	YGSLPWSQLVQPAIK(1)VAR	3	0.95006	1	1.336	0.737
fgr00430 Taurine and hypotaurine metabolism	0.0559767	A0A098DS79	474	1.492	Up	K	Gamma-glutamyltransferase OS=Fusarium langsethiae OX=179993 GN=FLAG1_05016 PE=4 SV=1	FG09141.1	1	1.99786e-35	211.14	RPLSSISTTIVEDADGK(1)VSLVTGSAGGSR	4	1.7354	3	1.386	0.929
fgr00430 Taurine and hypotaurine metabolism	0.0559767	A0A098DS79	376	1.411	Up	K	Gamma-glutamyltransferase OS=Fusarium langsethiae OX=179993 GN=FLAG1_05016 PE=4 SV=1	FG09141.1	1	0.00017323	124.42	ALALK(1)DYDPK	2	0.86973	3	1.359	0.963
fgr00430 Taurine and hypotaurine metabolism	0.0559767	A0A098DS79	259	1.423	Up	K	Gamma-glutamyltransferase OS=Fusarium langsethiae OX=179993 GN=FLAG1_05016 PE=4 SV=1	FG09141.1	1	0.00122392	73.927	EK(1)GIMTMDDLK	3	1.3208	7	1.275	0.896
fgr00430 Taurine and hypotaurine metabolism	0.0559767	A0A098DS79	138	1.871	Up	K	Gamma-glutamyltransferase OS=Fusarium langsethiae OX=179993 GN=FLAG1_05016 PE=4 SV=1	FG09141.1	1	1.35298e-05	89.831	NNVNESISGGK(1)ASGVPGELR	3	-0.2038	1	1.641	0.877
fgr00430 Taurine and hypotaurine metabolism	0.0559767	I1RD80	404	2.183	Up	K	Glutamate decarboxylase OS=Gibberella zeae (strain PH-1 / ATCC MYA-4620 / FGSC 9075 / NRRL 31084) OX=229533 GN=FG01572.1 PE=3 SV=1	FG01572.1	1	0.051944	40.103	LGK(1)HGYR	3	-0.085842	1	1.432	0.656
fgr00600 Sphingolipid metabolism	0.146824	I1RLE2	333	1.475	Up	K	Neutral ceramidase OS=Fusarium culmorum OX=5516 GN=FCULG_00000052 PE=4 SV=1	FG04738.1	1	3.31145e-17	215.61	DSTCGGK(1)TETCHGR	3	-0.13204	1	1.246	0.845
fgr00600 Sphingolipid metabolism	0.146824	I1RLE2	193	1.573	Up	K	Neutral ceramidase OS=Fusarium culmorum OX=5516 GN=FCULG_00000052 PE=4 SV=1	FG04738.1	1	0.000580465	95.608	AHESLSK(1)GR	3	-0.54514	1	1.516	0.964
fgr00600 Sphingolipid metabolism	0.146824	I1RHL0	526	1.316	Up	K	Beta-galactosidase OS=Fusarium culmorum OX=5516 GN=FCULG_00005705 PE=4 SV=1	FG03269.1	1	0.0194972	61.593	YAK(1)EEGVK	2	2.3441	1	1.279	0.972
fgr01212 Fatty acid metabolism	0.147683	I1RYP5	46	1.354	Up	K	3-ketoacyl-CoA thiolase OS=Gibberella zeae OX=5518 GN=FGRA07_07201 PE=3 SV=1	FGRAMPH1_01T26927	1	0.000936556	110.88	SAFTK(1)GGR	2	-1.0298	2	1.374	1.015
fgr01212 Fatty acid metabolism	0.147683	I1RR68	2197	1.61	Up	K	Acetyl-CoA carboxylase OS=Gibberella zeae OX=5518 GN=FGRA07_05716 PE=4 SV=1	FG06580.1	1	0.0125856	61.582	DK(1)YLHLLR	3	-0.42868	1	0.726	0.451
fgr01212 Fatty acid metabolism	0.147683	I1RR68	263	1.824	Up	K	Acetyl-CoA carboxylase OS=Gibberella zeae OX=5518 GN=FGRA07_05716 PE=4 SV=1	FG06580.1	1	0.000574209	83.226	ASEGGGGK(1)GIR	2	-0.68422	1	1.271	0.697
fgr01212 Fatty acid metabolism	0.147683	I1RMW9	1966	1.402	Up	K	Fatty acid synthase subunit beta dehydratase OS=Gibberella zeae OX=5518 GN=FGRA07_01469 PE=3 SV=1	FG05322.1	1	4.10852e-09	124.46	IDIEEVKDNIEEVK(1)GHLR	4	-0.34392	1	1.141	0.814
fgr01212 Fatty acid metabolism	0.147683	I1RM07	152	1.651	Up	K	Palmitoyl-protein thioesterase 1 OS=Fusarium culmorum OX=5516 GN=FCULG_00000306 PE=4 SV=1	FG04980.1	1	1.79156e-10	147.51	SLVTFGSQHNGIVK(1)FK	3	0.58317	1	1.352	0.819
fgr01212 Fatty acid metabolism	0.147683	I1RQ48	322	3.01	Up	K	Acyl-CoA desaturase OS=Gibberella zeae (strain PH-1 / ATCC MYA-4620 / FGSC 9075 / NRRL 31084) OX=229533 GN=FG06184.1 PE=3 SV=1	FG06184.1	1	0.00268153	94.692	ANEIEK(1)GR	2	-0.47892	1	1.538	0.511
fgr00760 Nicotinate and nicotinamide metabolism	0.146824	I1RTU1	225	1.655	Up	K	Acid phosphatase OS=Fusarium culmorum OX=5516 GN=FCULG_00007688 PE=4 SV=1	FG07608.1	1	8.44297e-05	62.213	NGPLLPIGYGVNVNLPVLTEK(1)DHDPEFVQTR	4	0.20679	2	1.362	0.823
fgr00760 Nicotinate and nicotinamide metabolism	0.146824	I1RTU1	250	1.398	Up	K	Acid phosphatase OS=Fusarium culmorum OX=5516 GN=FCULG_00007688 PE=4 SV=1	FG07608.1	1	8.62179e-09	120.9	FTGNAHVNEAVLDPK(1)K	4	0.0091478	4	1.222	0.874
fgr00760 Nicotinate and nicotinamide metabolism	0.146824	I1RYU0	131	1.375	Up	K	Nicotinate-nucleotide pyrophosphorylase [carboxylating] OS=Gibberella zeae (strain PH-1 / ATCC MYA-4620 / FGSC 9075 / NRRL 31084) OX=229533 GN=FG09549.1 PE=3 SV=1	FG09549.1	1	3.9338e-06	115.06	K(1)AGYTGVIAGTR	2	-0.92835	1	1.184	0.861
fgr00760 Nicotinate and nicotinamide metabolism	0.146824	I1RYU0	50	1.417	Up	K	Nicotinate-nucleotide pyrophosphorylase [carboxylating] OS=Gibberella zeae (strain PH-1 / ATCC MYA-4620 / FGSC 9075 / NRRL 31084) OX=229533 GN=FG09549.1 PE=3 SV=1	FG09549.1	1	3.74931e-08	120.29	VATLWGK(1)SSGVIAGR	2	0.27568	2	1.399	0.987
fgr00760 Nicotinate and nicotinamide metabolism	0.146824	I1RYU0	153	1.584	Up	K	Nicotinate-nucleotide pyrophosphorylase [carboxylating] OS=Gibberella zeae (strain PH-1 / ATCC MYA-4620 / FGSC 9075 / NRRL 31084) OX=229533 GN=FG09549.1 PE=3 SV=1	FG09549.1	1	7.42668e-09	120.77	LVEK(1)YGMLVGGADAHR	3	-0.1326	1	1.489	0.94
fgr00232 Caffeine metabolism	0.146824	A0A1C3YI88	870	1.325	Up	K	Xanthine dehydrogenase OS=Gibberella zeae OX=5518 GN=FGRA07_04388 PE=4 SV=1	FGRAMPH1_01T03805	1	0.0213304	68.915	YK(1)VGVNK	2	-1.2538	1	1.301	0.982
fgr00232 Caffeine metabolism	0.146824	A0A1C3YI88	1320	1.396	Up	K	Xanthine dehydrogenase OS=Gibberella zeae OX=5518 GN=FGRA07_04388 PE=4 SV=1	FGRAMPH1_01T03805	1	2.66283e-05	97.767	AK(1)VGENDSEGLLR	2	0.43027	1	1.216	0.871
fgr00232 Caffeine metabolism	0.146824	I1RJU4	103	1.381	Up	K	Uricase OS=Gibberella zeae (strain PH-1 / ATCC MYA-4620 / FGSC 9075 / NRRL 31084) OX=229533 GN=FG04126.1 PE=3 SV=1	FG04126.1	1	2.2598e-05	93.766	HIHVANVSVK(1)TVR	4	0.1007	2	1.382	1.001
fgr00900 Terpenoid backbone biosynthesis	0.289057	V6RG22	276	1.324	Up	K	Farnesyl pyrophosphate synthetase OS=Gibberella zeae OX=5518 GN=FGRA07_05504 PE=3 SV=1	FG06784.1	1	0.0013418	91.549	K(1)ILEENYGR	2	-0.50941	2	1.28	0.967
fgr00900 Terpenoid backbone biosynthesis	0.289057	V6RG22	312	1.764	Up	K	Farnesyl pyrophosphate synthetase OS=Gibberella zeae OX=5518 GN=FGRA07_05504 PE=3 SV=1	FG06784.1	1	4.359e-14	151.04	LEQLYLDYEEK(1)VVGQIR	3	2.7266	2	1.563	0.886
fgr00900 Terpenoid backbone biosynthesis	0.289057	V6RG22	289	1.313	Up	K	Farnesyl pyrophosphate synthetase OS=Gibberella zeae OX=5518 GN=FGRA07_05504 PE=3 SV=1	FG06784.1	1	1.15658e-06	103.44	DDAK(1)ELVVK	3	-0.21064	8	1.253	0.954
fgr00900 Terpenoid backbone biosynthesis	0.289057	V6RG22	255	2.399	Up	K	Farnesyl pyrophosphate synthetase OS=Gibberella zeae OX=5518 GN=FGRA07_05504 PE=3 SV=1	FG06784.1	1	0.000471296	104.82	IGTDIK(1)DNK	3	-0.25564	2	1.641	0.684
fgr00900 Terpenoid backbone biosynthesis	0.289057	V6RG22	341	1.475	Up	K	Farnesyl pyrophosphate synthetase OS=Gibberella zeae OX=5518 GN=FGRA07_05504 PE=3 SV=1	FG06784.1	1	9.50608e-10	184.1	TVFEAFLAK(1)IYK	2	0.651	2	1.221	0.828
fgr00900 Terpenoid backbone biosynthesis	0.289057	I1S130	176	1.395	Up	K	Diphosphomevalonate decarboxylase OS=Gibberella zeae (strain PH-1 / ATCC MYA-4620 / FGSC 9075 / NRRL 31084) OX=229533 GN=FG10424.1 PE=3 SV=1	FG10424.1	1	0.000189033	90.412	MGEK(1)EDGSDSK	2	0.96585	3	1.297	0.93
fgr00900 Terpenoid backbone biosynthesis	0.289057	I1RZ92	148	1.593	Up	K	Isopentenyl-diphosphate Delta-isomerase OS=Gibberella zeae OX=5518 GN=FGRA07_07417 PE=4 SV=1	FG09722.1	1	7.57203e-08	112.63	K(1)EQVPFEDFHFLTR	3	-0.19285	1	1.561	0.98
fgr00480 Glutathione metabolism	0.0784225	I1S0H5	808	1.458	Up	K	5-oxoprolinase OS=Gibberella zeae OX=5518 GN=FGRA07_06586 PE=4 SV=1	FG10203.1	1	0.000738574	86.114	TSVSTNVK(1)ER	2	1.6861	1	1.36	0.933
fgr00480 Glutathione metabolism	0.0784225	A0A1C3YJ36	367	1.367	Up	K	Spermidine synthase OS=Fusarium culmorum OX=5516 GN=FCULG_00009445 PE=3 SV=1	FGRAMPH1_01T07645	1	0.0160404	65.157	EEEDEK(1)LR	2	0.91661	1	1.392	1.018
fgr00480 Glutathione metabolism	0.0784225	I1RMJ3	271	1.514	Up	K	Glutathione reductase OS=Gibberella zeae (strain PH-1 / ATCC MYA-4620 / FGSC 9075 / NRRL 31084) OX=229533 GN=FG05183.1 PE=3 SV=1	FG05183.1	1	0.0114182	73.039	LGVK(1)LHK	3	-0.38887	1	1.255	0.829
fgr00480 Glutathione metabolism	0.0784225	I1RMJ3	77	1.334	Up	K	Glutathione reductase OS=Gibberella zeae (strain PH-1 / ATCC MYA-4620 / FGSC 9075 / NRRL 31084) OX=229533 GN=FG05183.1 PE=3 SV=1	FG05183.1	1	0.00367359	92.051	ATIVENK(1)R	2	0.24421	1	1.209	0.906
fgr00480 Glutathione metabolism	0.0784225	I1RMJ3	419	1.478	Up	K	Glutathione reductase OS=Gibberella zeae (strain PH-1 / ATCC MYA-4620 / FGSC 9075 / NRRL 31084) OX=229533 GN=FG05183.1 PE=3 SV=1	FG05183.1	1	0.003764	88.029	YGK(1)DNIK	3	2.2391	1	1.453	0.983
fgr00480 Glutathione metabolism	0.0784225	I1RMJ3	283	1.453	Up	K	Glutathione reductase OS=Gibberella zeae (strain PH-1 / ATCC MYA-4620 / FGSC 9075 / NRRL 31084) OX=229533 GN=FG05183.1 PE=3 SV=1	FG05183.1	1	0.00971751	79.148	IEK(1)DSNGK	2	-2.4804	1	1.412	0.972
fgr00480 Glutathione metabolism	0.0784225	I1S0V7	276	2.006	Up	K	Isocitrate dehydrogenase [NADP] OS=Gibberella zeae (strain PH-1 / ATCC MYA-4620 / FGSC 9075 / NRRL 31084) OX=229533 GN=FG10347.1 PE=3 SV=1	FG10347.1	1	0.000422105	73.834	FK(1)DIFQEIYETTYK	3	-0.74324	1	1.238	0.617
fgr00480 Glutathione metabolism	0.0784225	I1S0V7	195	1.307	Up	K	Isocitrate dehydrogenase [NADP] OS=Gibberella zeae (strain PH-1 / ATCC MYA-4620 / FGSC 9075 / NRRL 31084) OX=229533 GN=FG10347.1 PE=3 SV=1	FG10347.1	1	0.00156405	67.385	AK(1)DAVLPGPGK	3	0.92579	1	1.281	0.98
fgr00480 Glutathione metabolism	0.0784225	I1RC11	52	1.475	Up	K	6-phosphogluconate dehydrogenase, decarboxylating OS=Gibberella zeae (strain PH-1 / ATCC MYA-4620 / FGSC 9075 / NRRL 31084) OX=229533 GN=FGRAMPH1_01T02771 PE=3 SV=1	FGRAMPH1_01T02771	1	1.11185e-10	151.04	GK(1)SIVGAHSVEEFVSK	3	-0.86589	1	1.313	0.89
fgr00480 Glutathione metabolism	0.0784225	I1RC11	399	1.528	Up	K	6-phosphogluconate dehydrogenase, decarboxylating OS=Gibberella zeae (strain PH-1 / ATCC MYA-4620 / FGSC 9075 / NRRL 31084) OX=229533 GN=FGRAMPH1_01T02771 PE=3 SV=1	FGRAMPH1_01T02771	1	1.13161e-16	172.83	SQPDLQNLLFDDFFNK(1)AIHK	3	-0.068399	1	1.271	0.832
fgr00480 Glutathione metabolism	0.0784225	I1S273	511	1.382	Up	K	Gamma-glutamyltransferase OS=Fusarium culmorum OX=5516 GN=FCULG_00010819 PE=4 SV=1	FG10859.1	1	5.51235e-06	91.812	VHNQLMPNTLLVEK(1)K	3	-0.43326	3	1.392	1.007
fgr00480 Glutathione metabolism	0.0784225	A0A098DS79	170	1.813	Up	K	Gamma-glutamyltransferase OS=Fusarium langsethiae OX=179993 GN=FLAG1_05016 PE=4 SV=1	FG09141.1	1	1.73019e-13	133.96	YGSLPWSQLVQPAIK(1)VAR	3	0.95006	1	1.336	0.737
fgr00480 Glutathione metabolism	0.0784225	A0A098DS79	474	1.492	Up	K	Gamma-glutamyltransferase OS=Fusarium langsethiae OX=179993 GN=FLAG1_05016 PE=4 SV=1	FG09141.1	1	1.99786e-35	211.14	RPLSSISTTIVEDADGK(1)VSLVTGSAGGSR	4	1.7354	3	1.386	0.929
fgr00480 Glutathione metabolism	0.0784225	A0A098DS79	376	1.411	Up	K	Gamma-glutamyltransferase OS=Fusarium langsethiae OX=179993 GN=FLAG1_05016 PE=4 SV=1	FG09141.1	1	0.00017323	124.42	ALALK(1)DYDPK	2	0.86973	3	1.359	0.963
fgr00480 Glutathione metabolism	0.0784225	A0A098DS79	259	1.423	Up	K	Gamma-glutamyltransferase OS=Fusarium langsethiae OX=179993 GN=FLAG1_05016 PE=4 SV=1	FG09141.1	1	0.00122392	73.927	EK(1)GIMTMDDLK	3	1.3208	7	1.275	0.896
fgr00480 Glutathione metabolism	0.0784225	A0A098DS79	138	1.871	Up	K	Gamma-glutamyltransferase OS=Fusarium langsethiae OX=179993 GN=FLAG1_05016 PE=4 SV=1	FG09141.1	1	1.35298e-05	89.831	NNVNESISGGK(1)ASGVPGELR	3	-0.2038	1	1.641	0.877
fgr04145 Phagosome	0.128245	I1RCK9	325	1.745	Up	K	V-type proton ATPase subunit C OS=Gibberella zeae (strain PH-1 / ATCC MYA-4620 / FGSC 9075 / NRRL 31084) OX=229533 GN=FGRAMPH1_01T03281 PE=3 SV=1	FGRAMPH1_01T03281	1	4.25775e-08	109.79	YGLPLDYVTALVK(1)TTSK	3	0.85836	1	1.433	0.821
fgr04145 Phagosome	0.128245	I1RWC9	104	1.846	Up	K	V-type proton ATPase subunit E OS=Fusarium culmorum OX=5516 GN=FCULG_00002306 PE=3 SV=1	FG08593.1	1	0.013246	80.438	K(1)LAEGAK	2	-0.22293	3	1.486	0.805
fgr04145 Phagosome	0.128245	I1RWC9	149	1.883	Up	K	V-type proton ATPase subunit E OS=Fusarium culmorum OX=5516 GN=FCULG_00002306 PE=3 SV=1	FG08593.1	1	0.00617615	83.869	K(1)AIEEAAK	2	-0.21663	1	1.448	0.769
fgr04145 Phagosome	0.128245	I1RWC9	156	1.645	Up	K	V-type proton ATPase subunit E OS=Fusarium culmorum OX=5516 GN=FCULG_00002306 PE=3 SV=1	FG08593.1	0.988976	0.000400972	84.169	AIEEAAK(0.989)DFK(0.011)K	3	-0.34879	1	1.349	0.82
fgr04145 Phagosome	0.128245	I1RWC9	141	1.666	Up	K	V-type proton ATPase subunit E OS=Fusarium culmorum OX=5516 GN=FCULG_00002306 PE=3 SV=1	FG08593.1	0.874325	0.0309724	54.539	K(0.874)K(0.126)DYDVVK	3	0.77527	3	1.356	0.814
fgr04145 Phagosome	0.128245	I1RWC9	114	1.874	Up	K	V-type proton ATPase subunit E OS=Fusarium culmorum OX=5516 GN=FCULG_00002306 PE=3 SV=1	FG08593.1	0.99815	0.00662055	84.498	DK(0.002)AK(0.998)YQK	3	-0.36042	1	1.533	0.818
fgr04145 Phagosome	0.128245	I1RWC9	110	1.848	Up	K	V-type proton ATPase subunit E OS=Fusarium culmorum OX=5516 GN=FCULG_00002306 PE=3 SV=1	FG08593.1	1	0.000381697	105.46	LAEGAK(1)DK	2	-0.42916	4	1.528	0.827
fgr04145 Phagosome	0.128245	Q5I2J3	401	3.936	Up	K	Tubulin alpha chain OS=Gibberella zeae (strain PH-1 / ATCC MYA-4620 / FGSC 9075 / NRRL 31084) OX=229533 GN=TUB1 PE=3 SV=2	TUB1	1	0.0355261	49.715	FDLMHSK(1)R	3	-0.25035	2	1.61	0.409
fgr04145 Phagosome	0.128245	A0A098DLF1	56	1.58	Up	K	Vacuolar ATP synthase subunit D OS=Gibberella zeae OX=5518 GN=FGRA07_03318 PE=4 SV=1	FG04285.1	1	0.00215587	110.38	RIDEAK(1)RK	4	0.058746	4	1.281	0.811
fgr04145 Phagosome	0.128245	I1RG12	42	1.577	Up	K	V-type proton ATPase subunit G OS=Gibberella zeae (strain PH-1 / ATCC MYA-4620 / FGSC 9075 / NRRL 31084) OX=229533 GN=FG02661.1 PE=3 SV=1	FG02661.1	1	6.70805e-12	133.16	EARDEAK(1)QEIADYK	3	-0.61189	3	1.225	0.777
fgr04145 Phagosome	0.128245	I1RG12	49	1.764	Up	K	V-type proton ATPase subunit G OS=Gibberella zeae (strain PH-1 / ATCC MYA-4620 / FGSC 9075 / NRRL 31084) OX=229533 GN=FG02661.1 PE=3 SV=1	FG02661.1	1	0.000871508	96.229	QEIADYK(1)AK	3	0.49587	2	1.36	0.771
fgr04145 Phagosome	0.128245	I1RT41	61	1.555	Up	K	Actin beta/gamma 1 OS=Fusarium oxysporum f. sp. vasinfectum 25433 OX=1089449 GN=FOTG_00295 PE=3 SV=1	FG07335.1	1	3.01973e-06	142.38	DSYVGDEAQSK(1)R	3	0.36886	3	1.065	0.685
fgr04145 Phagosome	0.128245	V6QUV7	446	2.448	Up	K	Calnexin OS=Fusarium sporotrichioides OX=5514 GN=FSPOR_10143 PE=3 SV=1	FG00491.1	0.974116	0.000575416	71.781	ALAEADK(0.026)PK(0.974)QDDKPR	4	0.29561	1	1.349	0.551
fgr04145 Phagosome	0.128245	V6QUV7	195	1.521	Up	K	Calnexin OS=Fusarium sporotrichioides OX=5514 GN=FSPOR_10143 PE=3 SV=1	FG00491.1	1	8.13699e-09	119.47	TGEYEEK(1)HLESPPSAK	3	-0.11893	1	1.285	0.845
fgr01040 Biosynthesis of unsaturated fatty acids	0.146824	I1RYP5	46	1.354	Up	K	3-ketoacyl-CoA thiolase OS=Gibberella zeae OX=5518 GN=FGRA07_07201 PE=3 SV=1	FGRAMPH1_01T26927	1	0.000936556	110.88	SAFTK(1)GGR	2	-1.0298	2	1.374	1.015
fgr01040 Biosynthesis of unsaturated fatty acids	0.146824	I1RQ48	322	3.01	Up	K	Acyl-CoA desaturase OS=Gibberella zeae (strain PH-1 / ATCC MYA-4620 / FGSC 9075 / NRRL 31084) OX=229533 GN=FG06184.1 PE=3 SV=1	FG06184.1	1	0.00268153	94.692	ANEIEK(1)GR	2	-0.47892	1	1.538	0.511
fgr00790 Folate biosynthesis	0.328519	A0A1C3YN32	74	1.584	Up	K	Alkaline phosphatase OS=Gibberella zeae (strain PH-1 / ATCC MYA-4620 / FGSC 9075 / NRRL 31084) OX=229533 GN=FGRAMPH1_01T14613 PE=3 SV=1	FGRAMPH1_01T14613	1	0.000885605	82.261	HDHNTPATK(1)R	4	-0.31033	2	1.41	0.89
fgr00790 Folate biosynthesis	0.328519	A0A1C3YN32	244	1.429	Up	K	Alkaline phosphatase OS=Gibberella zeae (strain PH-1 / ATCC MYA-4620 / FGSC 9075 / NRRL 31084) OX=229533 GN=FGRAMPH1_01T14613 PE=3 SV=1	FGRAMPH1_01T14613	1	0.00461567	60.255	ADDTDVVK(1)IAK	3	0.68291	1	1.286	0.9
fgr00790 Folate biosynthesis	0.328519	A0A1C3YN32	143	1.353	Up	K	Alkaline phosphatase OS=Gibberella zeae (strain PH-1 / ATCC MYA-4620 / FGSC 9075 / NRRL 31084) OX=229533 GN=FGRAMPH1_01T14613 PE=3 SV=1	FGRAMPH1_01T14613	1	1.51746e-06	101.85	K(1)TYNGAISTLPNHDPCGTVLEAAK	3	-0.1369	1	1.21	0.894
fgr00790 Folate biosynthesis	0.328519	I1RP97	169	1.371	Up	K	Gtp cyclohydrolase i OS=Fusarium langsethiae OX=179993 GN=FLAG1_01163 PE=3 SV=1	FG05854.1	1	0.00323837	65.278	YAK(1)ALLFLTK	3	-0.91202	1	1.274	0.929

## Sheet: Down Pathway2Protein
KEGG pathway	Fisher's exact test p value	Protein accession	Position	Ratio	Regulated Type	Amino acid	Protein description	Gene name	Localization probability	PEP	Score	Modified sequence	Charge	Mass error [ppm]	MS/MS Count	TEC	TEC_CK
fgr00920 Sulfur metabolism	0.153952	I1RYS3	317	0.417	Down	K	3'(2'),5'-bisphosphate nucleotidase OS=Fusarium culmorum OX=5516 GN=FCULG_00010215 PE=4 SV=1	FG09532.1	1	3.30201e-05	89.663	EAGGEVTDIHGK(1)R	3	0.28659	1	0.489	1.172
fgr00920 Sulfur metabolism	0.153952	Q4I1N3	188	0.595	Down	K	Sulfate adenylyltransferase OS=Gibberella zeae (strain PH-1 / ATCC MYA-4620 / FGSC 9075 / NRRL 31084) OX=229533 GN=MET3 PE=3 SV=2	MET3	1	0.000341909	93.649	AHFNK(1)LGWQK	3	1.5541	1	0.862	1.449
fgr00920 Sulfur metabolism	0.153952	Q4I1N3	160	0.765	Down	K	Sulfate adenylyltransferase OS=Gibberella zeae (strain PH-1 / ATCC MYA-4620 / FGSC 9075 / NRRL 31084) OX=229533 GN=MET3 PE=3 SV=2	MET3	1	2.69666e-07	153.14	EFYVGGK(1)LEAINR	2	2.4662	1	0.93	1.216
fgr03018 RNA degradation	0.375148	I1RCM5	60	0.681	Down	K	Enolase OS=Gibberella zeae OX=5518 GN=FGRA07_04180 PE=3 SV=1	FG01346.1	1	0.0124799	75.387	WNGK(1)GVTK	2	0.55329	1	0.905	1.328
fgr03018 RNA degradation	0.375148	A0A098DE95	318	0.655	Down	K	Polyadenylate-binding protein OS=Gibberella zeae (strain PH-1 / ATCC MYA-4620 / FGSC 9075 / NRRL 31084) OX=229533 GN=FGRAMPH1_01T09919 PE=3 SV=1	FGRAMPH1_01T09919	1	0.0345594	50.108	K(1)HEREEELR	4	0.074371	1	1.083	1.654
fgr00910 Nitrogen metabolism	0.375148	I1RKY6	142	0.689	Down	K	Carbonic anhydrase OS=Gibberella zeae (strain PH-1 / ATCC MYA-4620 / FGSC 9075 / NRRL 31084) OX=229533 GN=FG04558.1 PE=3 SV=1	FG04558.1	1	2.03737e-07	109.48	LHEK(1)ELDAIADESERYDR	3	-0.90739	4	0.833	1.209
fgr00910 Nitrogen metabolism	0.375148	I1RTF5	41	0.753	Down	K	Cyanate hydratase OS=Gibberella zeae (strain PH-1 / ATCC MYA-4620 / FGSC 9075 / NRRL 31084) OX=229533 GN=FG07458.1 PE=3 SV=1	FG07458.1	1	2.7704e-05	90.005	DLSFEAIAK(1)HLGR	3	-0.25994	1	1.548	2.056
fgr00970 Aminoacyl-tRNA biosynthesis	0.122309	V6R057	269	0.758	Down	K	Glutaminyl-tRNA synthetase OS=Gibberella zeae OX=5518 GN=FGRA07_08224 PE=3 SV=1	FG02555.1	1	0.0271365	56.122	NQK(1)VHHR	3	0.79884	1	0.947	1.25
fgr00970 Aminoacyl-tRNA biosynthesis	0.122309	I1RCD8	89	0.721	Down	K	Threonyl-tRNA synthetase OS=Gibberella zeae OX=5518 GN=FGRA07_04087 PE=3 SV=1	FG01248.1	1	0.000610348	71.879	EDIVISLPNGK(1)EEK	3	1.2054	1	0.955	1.324
fgr00970 Aminoacyl-tRNA biosynthesis	0.122309	I1RBI1	622	0.742	Down	K	Alanine--tRNA ligase OS=Gibberella zeae (strain PH-1 / ATCC MYA-4620 / FGSC 9075 / NRRL 31084) OX=229533 GN=FG00906.1 PE=3 SV=1	FG00906.1	1	5.11749e-06	96.143	EVLGDEVNQK(1)GSLVDSDK	3	0.48821	1	1.009	1.36
fgr00970 Aminoacyl-tRNA biosynthesis	0.122309	A0A1C3YK68	698	0.666	Down	K	Isoleucyl-tRNA synthetase OS=Gibberella zeae OX=5518 GN=FGRA07_07991 PE=3 SV=1	FGRAMPH1_01T20299	1	0.0205607	49.298	K(1)VENVDFVWDPK	3	0.63082	1	0.866	1.301
fgr00051 Fructose and mannose metabolism	0.269199	A0A1C3YN56	133	0.664	Down	K	Short-chain dehydrogenase OS=Fusarium sporotrichioides OX=5514 GN=FSPOR_11101 PE=4 SV=1	FGRAMPH1_01T14837	1	0.00505165	65.474	SLSEK(1)HGIK	3	2.053	1	1.034	1.558
fgr00051 Fructose and mannose metabolism	0.269199	I1RSJ2	172	0.537	Down	K	Phosphomannomutase OS=Gibberella zeae (strain PH-1 / ATCC MYA-4620 / FGSC 9075 / NRRL 31084) OX=229533 GN=FG07113.1 PE=3 SV=1	FG07113.1	1	0.000935483	111.61	EK(1)FVAVLK	2	-0.25966	1	0.863	1.607
fgr00051 Fructose and mannose metabolism	0.269199	I1RGB2	308	0.306	Down	K	Fructose-bisphosphate aldolase OS=Gibberella zeae OX=5518 GN=FGRA07_11717 PE=4 SV=1	FG02770.1	1	0.058125	46.021	DYMVNK(1)R	2	0.6794	1	0.725	2.373
fgr00051 Fructose and mannose metabolism	0.269199	I1RGB2	244	0.513	Down	K	Fructose-bisphosphate aldolase OS=Gibberella zeae OX=5518 GN=FGRA07_11717 PE=4 SV=1	FG02770.1	1	3.18297e-08	121.24	LHPELLGK(1)HQAHVK	5	0.026303	1	0.872	1.699
fgr00051 Fructose and mannose metabolism	0.269199	I1RGB2	10	0.556	Down	K	Fructose-bisphosphate aldolase OS=Gibberella zeae OX=5518 GN=FGRA07_11717 PE=4 SV=1	FG02770.1	1	0.00134878	67.997	K(1)SGVIVGDDVLR	3	-1.1822	2	0.975	1.754
fgr00051 Fructose and mannose metabolism	0.269199	I1RGB2	114	0.336	Down	K	Fructose-bisphosphate aldolase OS=Gibberella zeae OX=5518 GN=FGRA07_11717 PE=4 SV=1	FG02770.1	1	0.00487761	58.123	SLAPTYGIPVVLHTDHCAK(1)K	4	1.8156	1	0.69	2.055
fgr03013 RNA transport	0.181826	I1RWX5	377	0.55	Down	K	Elongation factor 1-alpha OS=Gibberella zeae (strain PH-1 / ATCC MYA-4620 / FGSC 9075 / NRRL 31084) OX=229533 GN=FG08811.1 PE=3 SV=1	FG08811.1	1	0.000182753	88.021	FAEIQEK(1)IDRR	3	-0.29567	2	0.853	1.552
fgr03013 RNA transport	0.181826	I1RRU9	274	0.732	Down	K	ATP-dependent RNA helicase eIF4A OS=Gibberella zeae OX=5518 GN=FGRA07_05449 PE=3 SV=1	FGRAMPH1_01T23309	1	0.0137015	73.499	K(1)VDWLTDK	2	0.75276	2	0.917	1.252
fgr03013 RNA transport	0.181826	I1RN58	1140	0.732	Down	K	Translation initiation factor 4g OS=Fusarium sporotrichioides OX=5514 GN=FSPOR_8651 PE=4 SV=1	FG05422.1	1	0.000167934	79.467	IADQILLIASQSK(1)EEADGR	3	1.754	1	0.781	1.067
fgr03013 RNA transport	0.181826	I1RC00	132	0.315	Down	K	GTP-binding nuclear protein OS=Gibberella zeae (strain PH-1 / ATCC MYA-4620 / FGSC 9075 / NRRL 31084) OX=229533 GN=FG01099.1 PE=3 SV=1	FG01099.1	1	0.00819056	70.816	AK(1)TITFHR	3	-1.2022	1	0.974	3.095
fgr03013 RNA transport	0.181826	A0A098DE95	318	0.655	Down	K	Polyadenylate-binding protein OS=Gibberella zeae (strain PH-1 / ATCC MYA-4620 / FGSC 9075 / NRRL 31084) OX=229533 GN=FGRAMPH1_01T09919 PE=3 SV=1	FGRAMPH1_01T09919	1	0.0345594	50.108	K(1)HEREEELR	4	0.074371	1	1.083	1.654
fgr00010 Glycolysis / Gluconeogenesis	0.00663426	A0A1C3YN26	149	0.447	Down	K	Phosphoglycerate kinase OS=Gibberella zeae (strain PH-1 / ATCC MYA-4620 / FGSC 9075 / NRRL 31084) OX=229533 GN=FGRAMPH1_01T14205 PE=3 SV=1	FGRAMPH1_01T14205	1	2.44367e-09	125.51	VDFNVPLDADK(1)NITNNQR	3	-1.3551	2	0.674	1.509
fgr00010 Glycolysis / Gluconeogenesis	0.00663426	I1RP86	27	0.675	Down	K	Glucose-6-phosphate isomerase OS=Gibberella zeae (strain PH-1 / ATCC MYA-4620 / FGSC 9075 / NRRL 31084) OX=229533 GN=FG05843.1 PE=3 SV=1	FG05843.1	1	0.00496832	58.817	SFVLK(1)EAFASDPQR	3	0.48244	1	1.108	1.641
fgr00010 Glycolysis / Gluconeogenesis	0.00663426	I1RGB2	308	0.306	Down	K	Fructose-bisphosphate aldolase OS=Gibberella zeae OX=5518 GN=FGRA07_11717 PE=4 SV=1	FG02770.1	1	0.058125	46.021	DYMVNK(1)R	2	0.6794	1	0.725	2.373
fgr00010 Glycolysis / Gluconeogenesis	0.00663426	I1RGB2	244	0.513	Down	K	Fructose-bisphosphate aldolase OS=Gibberella zeae OX=5518 GN=FGRA07_11717 PE=4 SV=1	FG02770.1	1	3.18297e-08	121.24	LHPELLGK(1)HQAHVK	5	0.026303	1	0.872	1.699
fgr00010 Glycolysis / Gluconeogenesis	0.00663426	I1RGB2	10	0.556	Down	K	Fructose-bisphosphate aldolase OS=Gibberella zeae OX=5518 GN=FGRA07_11717 PE=4 SV=1	FG02770.1	1	0.00134878	67.997	K(1)SGVIVGDDVLR	3	-1.1822	2	0.975	1.754
fgr00010 Glycolysis / Gluconeogenesis	0.00663426	I1RGB2	114	0.336	Down	K	Fructose-bisphosphate aldolase OS=Gibberella zeae OX=5518 GN=FGRA07_11717 PE=4 SV=1	FG02770.1	1	0.00487761	58.123	SLAPTYGIPVVLHTDHCAK(1)K	4	1.8156	1	0.69	2.055
fgr00010 Glycolysis / Gluconeogenesis	0.00663426	I1S269	339	0.674	Down	K	Alcohol dehydrogenase 1 OS=Gibberella zeae OX=5518 GN=FGRA07_07856 PE=3 SV=1	FG10855.1	1	0.0229791	50.034	LMK(1)AGQVAGR	2	-0.73816	1	0.881	1.308
fgr00010 Glycolysis / Gluconeogenesis	0.00663426	I1S269	167	0.756	Down	K	Alcohol dehydrogenase 1 OS=Gibberella zeae OX=5518 GN=FGRA07_07856 PE=3 SV=1	FG10855.1	1	0.00311333	90.906	GIK(1)ESGVK	2	-1.549	1	1.062	1.404
fgr00010 Glycolysis / Gluconeogenesis	0.00663426	I1S269	297	0.656	Down	K	Alcohol dehydrogenase 1 OS=Gibberella zeae OX=5518 GN=FGRA07_07856 PE=3 SV=1	FG10855.1	1	6.49191e-10	190.78	MIQIK(1)GSYVGNR	2	-0.46266	5	0.9	1.371
fgr00010 Glycolysis / Gluconeogenesis	0.00663426	I1RCM5	60	0.681	Down	K	Enolase OS=Gibberella zeae OX=5518 GN=FGRA07_04180 PE=3 SV=1	FG01346.1	1	0.0124799	75.387	WNGK(1)GVTK	2	0.55329	1	0.905	1.328
fgr00010 Glycolysis / Gluconeogenesis	0.00663426	A0A098E4T8	238	0.681	Down	K	2,3-bisphosphoglycerate-independent phosphoglycerate mutase OS=Gibberella zeae OX=5518 GN=FGRA07_06162 PE=3 SV=1	FG06055.1	1	0.0155835	42.73	YEQGGDMNK(1)DEFLTPIIVGGDDRR	3	0.52824	1	1.056	1.55
fgr00010 Glycolysis / Gluconeogenesis	0.00663426	A0A098E4T8	178	0.67	Down	K	2,3-bisphosphoglycerate-independent phosphoglycerate mutase OS=Gibberella zeae OX=5518 GN=FGRA07_06162 PE=3 SV=1	FG06055.1	1	7.91552e-06	83.467	SGAGYMQELVDNIK(1)EIGVGEIGTVVGR	3	-0.8936	1	1.112	1.66
fgr00010 Glycolysis / Gluconeogenesis	0.00663426	A0A098E4T8	227	0.752	Down	K	2,3-bisphosphoglycerate-independent phosphoglycerate mutase OS=Gibberella zeae OX=5518 GN=FGRA07_06162 PE=3 SV=1	FG06055.1	1	2.21063e-16	164.53	GLILGEGEASEDPVATVK(1)AR	3	0.68847	1	1.033	1.374
fgr00010 Glycolysis / Gluconeogenesis	0.00663426	V6RPS5	180	0.66	Down	K	Pyruvate decarboxylase OS=Fusarium culmorum OX=5516 GN=FCULG_00009894 PE=3 SV=1	FG09834.1	1	0.000414574	68.705	SRPVYIMVPTDMVQEK(1)VEGAR	3	-0.1914	2	0.867	1.314
fgr00010 Glycolysis / Gluconeogenesis	0.00663426	V6RPS5	217	0.717	Down	K	Pyruvate decarboxylase OS=Fusarium culmorum OX=5516 GN=FCULG_00009894 PE=3 SV=1	FG09834.1	1	1.82702e-06	106.31	AMYAAK(1)RPVILVDSCAIR	3	0.23405	2	0.878	1.225
fgr00010 Glycolysis / Gluconeogenesis	0.00663426	A0A1C3YL54	219	0.632	Down	K	Pyruvate kinase OS=Gibberella zeae (strain PH-1 / ATCC MYA-4620 / FGSC 9075 / NRRL 31084) OX=229533 GN=FGRAMPH1_01T25023 PE=3 SV=1	FGRAMPH1_01T25023	1	4.92011e-09	122.44	GVNLPNTDVDLPALSEK(1)DK	3	0.67664	1	0.872	1.379
fgr00010 Glycolysis / Gluconeogenesis	0.00663426	A0A098DVZ4	216	0.71	Down	K	Glyceraldehyde-3-phosphate dehydrogenase OS=Gibberella zeae (strain PH-1 / ATCC MYA-4620 / FGSC 9075 / NRRL 31084) OX=229533 GN=FGRAMPH1_01T19883 PE=3 SV=1	FGRAMPH1_01T19883	1	8.63768e-09	110.98	K(1)VIISAPSADAPMYVVGVNENK	4	0.67733	3	0.849	1.195
fgr00564 Glycerophospholipid metabolism	0.375148	A0A0E0S5J3	60	0.604	Down	K	Lysophospholipase OS=Gibberella zeae (strain PH-1 / ATCC MYA-4620 / FGSC 9075 / NRRL 31084) OX=229533 GN=FG03875.1 PE=3 SV=1	FG03875.1	1	1.65191e-05	107.12	VVDCPSTRPK(1)VR	3	-2.2416	1	0.895	1.482
fgr00564 Glycerophospholipid metabolism	0.375148	I1RTI3	58	0.419	Down	K	Extracellular protein OS=Fusarium culmorum OX=5516 GN=FCULG_00007811 PE=4 SV=1	FG07491.1	0.857861	0.000244791	114.86	K(0.858)K(0.142)LQSCSEK	3	-2.3979	1	0.596	1.423
fgr00061 Fatty acid biosynthesis	0.153952	I1RR68	2237	0.639	Down	K	Acetyl-CoA carboxylase OS=Gibberella zeae OX=5518 GN=FGRA07_05716 PE=4 SV=1	FG06580.1	1	7.21848e-06	90.453	VDALK(1)SEVLAAEVASVVR	3	1.6718	1	0.769	1.204
fgr00061 Fatty acid biosynthesis	0.153952	I1RMW9	946	0.421	Down	K	Fatty acid synthase subunit beta dehydratase OS=Gibberella zeae OX=5518 GN=FGRA07_01469 PE=3 SV=1	FG05322.1	1	6.3719e-05	92.856	LVELLYVK(1)HQSR	3	-0.25136	1	0.653	1.551
fgr00520 Amino sugar and nucleotide sugar metabolism	0.241266	I1RIF9	185	0.615	Down	K	42 kDa endochitinase OS=Gibberella zeae OX=5518 GN=FGRA07_02610 PE=3 SV=1	FG03591.1	1	0.00115122	112.13	K(1)ELDTYSK	2	0.28745	1	0.872	1.418
fgr00520 Amino sugar and nucleotide sugar metabolism	0.241266	I1RIF9	390	0.545	Down	K	42 kDa endochitinase OS=Gibberella zeae OX=5518 GN=FGRA07_02610 PE=3 SV=1	FG03591.1	1	0.000656884	73.881	TGADSLLGTSAK(1)K	3	0.55413	1	0.848	1.556
fgr00520 Amino sugar and nucleotide sugar metabolism	0.241266	I1RIF9	414	0.446	Down	K	42 kDa endochitinase OS=Gibberella zeae OX=5518 GN=FGRA07_02610 PE=3 SV=1	FG03591.1	1	0.0344198	50.805	YANIAK(1)GLN	2	0.30597	1	0.781	1.751
fgr00520 Amino sugar and nucleotide sugar metabolism	0.241266	I1RP86	27	0.675	Down	K	Glucose-6-phosphate isomerase OS=Gibberella zeae (strain PH-1 / ATCC MYA-4620 / FGSC 9075 / NRRL 31084) OX=229533 GN=FG05843.1 PE=3 SV=1	FG05843.1	1	0.00496832	58.817	SFVLK(1)EAFASDPQR	3	0.48244	1	1.108	1.641
fgr00520 Amino sugar and nucleotide sugar metabolism	0.241266	I1RSJ2	172	0.537	Down	K	Phosphomannomutase OS=Gibberella zeae (strain PH-1 / ATCC MYA-4620 / FGSC 9075 / NRRL 31084) OX=229533 GN=FG07113.1 PE=3 SV=1	FG07113.1	1	0.000935483	111.61	EK(1)FVAVLK	2	-0.25966	1	0.863	1.607
fgr00520 Amino sugar and nucleotide sugar metabolism	0.241266	A0A098D5S0	124	0.666	Down	K	Glucosamine-fructose-6-phosphate aminotransferase OS=Gibberella zeae OX=5518 GN=FGRA07_04034 PE=4 SV=1	FG01199.1	1	2.39109e-06	102.65	GFK(1)FETETDTECIAK	3	0.07729	1	0.794	1.193
fgr03050 Proteasome	0.00663426	I1RQ26	214	0.699	Down	K	Proteasome subunit alpha type OS=Gibberella zeae (strain PH-1 / ATCC MYA-4620 / FGSC 9075 / NRRL 31084) OX=229533 GN=FG06159.1 PE=3 SV=1	FG06159.1	1	0.00116333	62.287	LDAK(1)NVQLASVTK	3	0.88796	1	1.422	2.035
fgr03050 Proteasome	0.00663426	I1RQ26	169	0.491	Down	K	Proteasome subunit alpha type OS=Gibberella zeae (strain PH-1 / ATCC MYA-4620 / FGSC 9075 / NRRL 31084) OX=229533 GN=FG06159.1 PE=3 SV=1	FG06159.1	1	4.85644e-06	96.708	YDAK(1)AIGSGSEGAQAELQNEYHK	4	0.053718	1	1.357	2.763
fgr03050 Proteasome	0.00663426	A0A0E0SAC4	500	0.727	Down	K	26S proteasome regulatory subunit RPN2 OS=Gibberella zeae (strain PH-1 / ATCC MYA-4620 / FGSC 9075 / NRRL 31084) OX=229533 GN=FG07499.1 PE=3 SV=1	FG07499.1	1	0.00743063	71.221	K(1)LLEPYLPR	2	-0.73688	1	0.864	1.188
fgr03050 Proteasome	0.00663426	I1RC95	27	0.555	Down	K	26s protease subunit rpt4 OS=Fusarium langsethiae OX=179993 GN=FLAG1_03472 PE=3 SV=1	FG01198.1	1	0.00483012	93.429	EWEAK(1)LK	3	-1.1711	2	0.829	1.495
fgr03050 Proteasome	0.00663426	I1RC95	44	0.75	Down	K	26s protease subunit rpt4 OS=Fusarium langsethiae OX=179993 GN=FLAG1_03472 PE=3 SV=1	FG01198.1	1	2.32245e-05	162.68	EFDK(1)TEDNIK	3	0.97042	3	0.947	1.262
fgr03050 Proteasome	0.00663426	I1RMM9	196	0.715	Down	K	Proteasome subunit alpha type OS=Gibberella zeae (strain PH-1 / ATCC MYA-4620 / FGSC 9075 / NRRL 31084) OX=229533 GN=FG05222.1 PE=3 SV=1	FG05222.1	1	0.000986981	82.261	ALK(1)ESLVQDK	3	-0.11907	1	1.181	1.651
fgr03050 Proteasome	0.00663426	V6RKY7	166	0.601	Down	K	26s proteasome regulatory subunit n7 OS=Fusarium sp. FIESC_12 OX=1755127 GN=FIE12Z_7651 PE=4 SV=1	FG08444.1	1	1.37532e-13	138.91	AIATYESLFEK(1)TGILGTK	3	1.4873	1	0.893	1.485
fgr03050 Proteasome	0.00663426	V6RKY7	201	0.729	Down	K	26s proteasome regulatory subunit n7 OS=Fusarium sp. FIESC_12 OX=1755127 GN=FIE12Z_7651 PE=4 SV=1	FG08444.1	1	0.0106224	56.29	AK(1)GLVDTGGDWDRR	3	-0.028696	1	0.893	1.225
fgr03050 Proteasome	0.00663426	I1RKK0	201	0.411	Down	K	Proteasome subunit alpha type OS=Gibberella zeae (strain PH-1 / ATCC MYA-4620 / FGSC 9075 / NRRL 31084) OX=229533 GN=FG04410.1 PE=3 SV=1	FG04410.1	1	0.00257089	105.52	AK(1)TFLEK	3	-0.63169	3	1.172	2.855
fgr03050 Proteasome	0.00663426	I1RKK0	195	0.762	Down	K	Proteasome subunit alpha type OS=Gibberella zeae (strain PH-1 / ATCC MYA-4620 / FGSC 9075 / NRRL 31084) OX=229533 GN=FG04410.1 PE=3 SV=1	FG04410.1	1	0.000245327	104.59	ATAIGK(1)SATK	3	2.0985	2	1.745	2.29
fgr03050 Proteasome	0.00663426	I1RRY3	100	0.759	Down	K	Proteasome subunit beta OS=Gibberella zeae (strain PH-1 / ATCC MYA-4620 / FGSC 9075 / NRRL 31084) OX=229533 GN=FG06886.1 PE=3 SV=1	FG06886.1	1	7.83647e-08	111.88	ATAGNWIASQTVK(1)K	3	-0.52105	1	1.412	1.861
fgr03050 Proteasome	0.00663426	I1RN08	222	0.615	Down	K	Proteasome subunit alpha type OS=Gibberella zeae (strain PH-1 / ATCC MYA-4620 / FGSC 9075 / NRRL 31084) OX=229533 GN=FG05365.1 PE=3 SV=1	FG05365.1	1	1.54866e-09	123.42	IEFATVGQTEDGK(1)IYHR	3	0.27532	1	1.386	2.253
fgr03050 Proteasome	0.00663426	A0A098DT74	258	0.702	Down	K	Proteasome endopeptidase complex OS=Gibberella zeae (strain PH-1 / ATCC MYA-4620 / FGSC 9075 / NRRL 31084) OX=229533 GN=FG07282.1 PE=3 SV=1	FG07282.1	1	0.000999899	109.44	NYK(1)EDMNR	2	0.60675	3	1.347	1.919
fgr00680 Methane metabolism	0.0625727	I1RCM5	60	0.681	Down	K	Enolase OS=Gibberella zeae OX=5518 GN=FGRA07_04180 PE=3 SV=1	FG01346.1	1	0.0124799	75.387	WNGK(1)GVTK	2	0.55329	1	0.905	1.328
fgr00680 Methane metabolism	0.0625727	A0A098E4T8	238	0.681	Down	K	2,3-bisphosphoglycerate-independent phosphoglycerate mutase OS=Gibberella zeae OX=5518 GN=FGRA07_06162 PE=3 SV=1	FG06055.1	1	0.0155835	42.73	YEQGGDMNK(1)DEFLTPIIVGGDDRR	3	0.52824	1	1.056	1.55
fgr00680 Methane metabolism	0.0625727	A0A098E4T8	178	0.67	Down	K	2,3-bisphosphoglycerate-independent phosphoglycerate mutase OS=Gibberella zeae OX=5518 GN=FGRA07_06162 PE=3 SV=1	FG06055.1	1	7.91552e-06	83.467	SGAGYMQELVDNIK(1)EIGVGEIGTVVGR	3	-0.8936	1	1.112	1.66
fgr00680 Methane metabolism	0.0625727	A0A098E4T8	227	0.752	Down	K	2,3-bisphosphoglycerate-independent phosphoglycerate mutase OS=Gibberella zeae OX=5518 GN=FGRA07_06162 PE=3 SV=1	FG06055.1	1	2.21063e-16	164.53	GLILGEGEASEDPVATVK(1)AR	3	0.68847	1	1.033	1.374
fgr00680 Methane metabolism	0.0625727	I1RGB2	308	0.306	Down	K	Fructose-bisphosphate aldolase OS=Gibberella zeae OX=5518 GN=FGRA07_11717 PE=4 SV=1	FG02770.1	1	0.058125	46.021	DYMVNK(1)R	2	0.6794	1	0.725	2.373
fgr00680 Methane metabolism	0.0625727	I1RGB2	244	0.513	Down	K	Fructose-bisphosphate aldolase OS=Gibberella zeae OX=5518 GN=FGRA07_11717 PE=4 SV=1	FG02770.1	1	3.18297e-08	121.24	LHPELLGK(1)HQAHVK	5	0.026303	1	0.872	1.699
fgr00680 Methane metabolism	0.0625727	I1RGB2	10	0.556	Down	K	Fructose-bisphosphate aldolase OS=Gibberella zeae OX=5518 GN=FGRA07_11717 PE=4 SV=1	FG02770.1	1	0.00134878	67.997	K(1)SGVIVGDDVLR	3	-1.1822	2	0.975	1.754
fgr00680 Methane metabolism	0.0625727	I1RGB2	114	0.336	Down	K	Fructose-bisphosphate aldolase OS=Gibberella zeae OX=5518 GN=FGRA07_11717 PE=4 SV=1	FG02770.1	1	0.00487761	58.123	SLAPTYGIPVVLHTDHCAK(1)K	4	1.8156	1	0.69	2.055
fgr00680 Methane metabolism	0.0625727	I1RQE8	412	0.727	Down	K	Serine hydroxymethyltransferase OS=Gibberella zeae (strain PH-1 / ATCC MYA-4620 / FGSC 9075 / NRRL 31084) OX=229533 GN=FG06290.1 PE=3 SV=1	FG06290.1	1	0.00684748	68.626	GFGEK(1)EFER	2	-1.4406	1	0.845	1.162
fgr00030 Pentose phosphate pathway	0.0689525	I1RQI4	64	0.486	Down	K	Xylulose-5-phosphate phosphoketolase OS=Gibberella zeae OX=5518 GN=FGRA07_05885 PE=3 SV=1	FG06328.1	1	0.005082	84.244	AEHLK(1)LR	3	-0.0049483	1	0.885	1.82
fgr00030 Pentose phosphate pathway	0.0689525	I1RC11	403	0.638	Down	K	6-phosphogluconate dehydrogenase, decarboxylating OS=Gibberella zeae (strain PH-1 / ATCC MYA-4620 / FGSC 9075 / NRRL 31084) OX=229533 GN=FGRAMPH1_01T02771 PE=3 SV=1	FGRAMPH1_01T02771	1	8.51211e-05	115.71	AIHK(1)AQPGWR	3	0.57039	1	0.89	1.394
fgr00030 Pentose phosphate pathway	0.0689525	I1RP86	27	0.675	Down	K	Glucose-6-phosphate isomerase OS=Gibberella zeae (strain PH-1 / ATCC MYA-4620 / FGSC 9075 / NRRL 31084) OX=229533 GN=FG05843.1 PE=3 SV=1	FG05843.1	1	0.00496832	58.817	SFVLK(1)EAFASDPQR	3	0.48244	1	1.108	1.641
fgr00030 Pentose phosphate pathway	0.0689525	I1RGB2	308	0.306	Down	K	Fructose-bisphosphate aldolase OS=Gibberella zeae OX=5518 GN=FGRA07_11717 PE=4 SV=1	FG02770.1	1	0.058125	46.021	DYMVNK(1)R	2	0.6794	1	0.725	2.373
fgr00030 Pentose phosphate pathway	0.0689525	I1RGB2	244	0.513	Down	K	Fructose-bisphosphate aldolase OS=Gibberella zeae OX=5518 GN=FGRA07_11717 PE=4 SV=1	FG02770.1	1	3.18297e-08	121.24	LHPELLGK(1)HQAHVK	5	0.026303	1	0.872	1.699
fgr00030 Pentose phosphate pathway	0.0689525	I1RGB2	10	0.556	Down	K	Fructose-bisphosphate aldolase OS=Gibberella zeae OX=5518 GN=FGRA07_11717 PE=4 SV=1	FG02770.1	1	0.00134878	67.997	K(1)SGVIVGDDVLR	3	-1.1822	2	0.975	1.754
fgr00030 Pentose phosphate pathway	0.0689525	I1RGB2	114	0.336	Down	K	Fructose-bisphosphate aldolase OS=Gibberella zeae OX=5518 GN=FGRA07_11717 PE=4 SV=1	FG02770.1	1	0.00487761	58.123	SLAPTYGIPVVLHTDHCAK(1)K	4	1.8156	1	0.69	2.055
fgr00030 Pentose phosphate pathway	0.0689525	A0A1C3YJ56	360	0.679	Down	K	Transketolase OS=Gibberella zeae (strain PH-1 / ATCC MYA-4620 / FGSC 9075 / NRRL 31084) OX=229533 GN=FGRAMPH1_01T07031 PE=3 SV=1	FGRAMPH1_01T07031	1	0.000309261	111.86	K(1)LSETVLAK	3	-2.1757	2	0.881	1.297
fgr00030 Pentose phosphate pathway	0.0689525	A0A1C3YJ56	400	0.513	Down	K	Transketolase OS=Gibberella zeae (strain PH-1 / ATCC MYA-4620 / FGSC 9075 / NRRL 31084) OX=229533 GN=FGRAMPH1_01T07031 PE=3 SV=1	FGRAMPH1_01T07031	1	0.0201681	44.788	EAVDFQPK(1)STGLGDYSGR	3	-2.785	1	0.715	1.395

## Sheet: all Pathway2Protein
KEGG pathway	Fisher's exact test p value	Protein accession	Position	Ratio	Regulated Type	Amino acid	Protein description	Gene name	Localization probability	PEP	Score	Modified sequence	Charge	Mass error [ppm]	MS/MS Count	TEC	TEC_CK
fgr00511 Other glycan degradation	0.196743	I1RET8	110	1.603	Up	K	N(4)-(Beta-N-acetylglucosaminyl)-L-asparaginase OS=Gibberella zeae OX=5518 GN=FGRA07_00468 PE=4 SV=1	FGRAMPH1_01T05275	1	0.000284765	115	VK(1)DAISVAR	2	-0.61162	2	1.375	0.858
fgr00511 Other glycan degradation	0.196743	I1RB97	236	1.47	Up	K	Beta-mannosidase B OS=Fusarium culmorum OX=5516 GN=FCULG_00003458 PE=4 SV=1	FG00807.1	1	5.18737e-06	95.954	FDVSLDGK(1)GVASETTQVK	3	-0.73274	1	1.313	0.893
fgr00511 Other glycan degradation	0.196743	I1RB97	762	1.644	Up	K	Beta-mannosidase B OS=Fusarium culmorum OX=5516 GN=FCULG_00003458 PE=4 SV=1	FG00807.1	1	2.66172e-06	94.487	TVVGAYLYQDGK(1)QIAR	3	0.47525	1	1.383	0.841
fgr00511 Other glycan degradation	0.196743	I1RHL0	526	1.316	Up	K	Beta-galactosidase OS=Fusarium culmorum OX=5516 GN=FCULG_00005705 PE=4 SV=1	FG03269.1	1	0.0194972	61.593	YAK(1)EEGVK	2	2.3441	1	1.279	0.972
fgr00511 Other glycan degradation	0.196743	A0A1C3YKR7	849	2.021	Up	K	Alpha-mannosidase OS=Gibberella zeae (strain PH-1 / ATCC MYA-4620 / FGSC 9075 / NRRL 31084) OX=229533 GN=FGRAMPH1_01T23287 PE=3 SV=1	FGRAMPH1_01T23287	1	0.00549121	77.923	IFEQK(1)PHR	3	0.51691	2	1.849	0.915
fgr00511 Other glycan degradation	0.196743	A0A1C3YKR7	968	1.661	Up	K	Alpha-mannosidase OS=Gibberella zeae (strain PH-1 / ATCC MYA-4620 / FGSC 9075 / NRRL 31084) OX=229533 GN=FGRAMPH1_01T23287 PE=3 SV=1	FGRAMPH1_01T23287	1	0.000156889	93.839	YGFATAGK(1)MMR	2	-0.48264	2	1.465	0.882
fgr00511 Other glycan degradation	0.196743	A0A1C3YKR7	1102	1.437	Up	K	Alpha-mannosidase OS=Gibberella zeae (strain PH-1 / ATCC MYA-4620 / FGSC 9075 / NRRL 31084) OX=229533 GN=FGRAMPH1_01T23287 PE=3 SV=1	FGRAMPH1_01T23287	1	8.3926e-06	97.49	VTK(1)TNILEDDLEEIEYEDGK	3	0.3206	1	1.292	0.899
fgr00511 Other glycan degradation	0.196743	A0A1C3YKR7	267	1.651	Up	K	Alpha-mannosidase OS=Gibberella zeae (strain PH-1 / ATCC MYA-4620 / FGSC 9075 / NRRL 31084) OX=229533 GN=FGRAMPH1_01T23287 PE=3 SV=1	FGRAMPH1_01T23287	1	9.99957e-07	108.36	K(1)LHIDIWEIGDAAR	3	0.83719	1	1.397	0.846
fgr00511 Other glycan degradation	0.196743	A0A1C3YKR7	1098	1.531	Up	K	Alpha-mannosidase OS=Gibberella zeae (strain PH-1 / ATCC MYA-4620 / FGSC 9075 / NRRL 31084) OX=229533 GN=FGRAMPH1_01T23287 PE=3 SV=1	FGRAMPH1_01T23287	1	0.00541673	95.741	TSFDVK(1)R	2	-0.20688	5	1.346	0.879
fgr00511 Other glycan degradation	0.196743	A0A1C3YKR7	313	2.133	Up	K	Alpha-mannosidase OS=Gibberella zeae (strain PH-1 / ATCC MYA-4620 / FGSC 9075 / NRRL 31084) OX=229533 GN=FGRAMPH1_01T23287 PE=3 SV=1	FGRAMPH1_01T23287	1	2.36421e-17	187	IINTFEVNNQDSILK(1)CR	3	-0.43163	2	1.536	0.72
fgr00511 Other glycan degradation	0.196743	A0A1C3YKR7	878	1.464	Up	K	Alpha-mannosidase OS=Gibberella zeae (strain PH-1 / ATCC MYA-4620 / FGSC 9075 / NRRL 31084) OX=229533 GN=FGRAMPH1_01T23287 PE=3 SV=1	FGRAMPH1_01T23287	1	9.44286e-09	112.01	SYTTLSAALK(1)GQPPQIDVK	3	-1.1154	1	1.225	0.837
fgr00511 Other glycan degradation	0.196743	A0A1C3YKR7	87	1.391	Up	K	Alpha-mannosidase OS=Gibberella zeae (strain PH-1 / ATCC MYA-4620 / FGSC 9075 / NRRL 31084) OX=229533 GN=FGRAMPH1_01T23287 PE=3 SV=1	FGRAMPH1_01T23287	1	0.0551134	50.703	TSILK(1)GR	2	0.14672	1	1.216	0.874
fgr00511 Other glycan degradation	0.196743	A0A1C3YKR7	548	1.431	Up	K	Alpha-mannosidase OS=Gibberella zeae (strain PH-1 / ATCC MYA-4620 / FGSC 9075 / NRRL 31084) OX=229533 GN=FGRAMPH1_01T23287 PE=3 SV=1	FGRAMPH1_01T23287	1	2.45617e-14	151.42	VDSSSLLVFGK(1)GDGGGGPTWQHFEK	4	1.0388	1	1.208	0.844
fgr00511 Other glycan degradation	0.196743	A0A1C3YKR7	897	1.381	Up	K	Alpha-mannosidase OS=Gibberella zeae (strain PH-1 / ATCC MYA-4620 / FGSC 9075 / NRRL 31084) OX=229533 GN=FGRAMPH1_01T23287 PE=3 SV=1	FGRAMPH1_01T23287	1	5.45299e-07	135.81	ANVNWHEDSK(1)FLK	4	-0.61627	4	1.268	0.918
fgr00511 Other glycan degradation	0.196743	A0A1C3YKR7	1053	1.456	Up	K	Alpha-mannosidase OS=Gibberella zeae (strain PH-1 / ATCC MYA-4620 / FGSC 9075 / NRRL 31084) OX=229533 GN=FGRAMPH1_01T23287 PE=3 SV=1	FGRAMPH1_01T23287	1	5.42019e-14	150.59	LVNTDESDSLVLDTIK(1)R	3	-0.091873	1	1.294	0.889
fgr00511 Other glycan degradation	0.196743	A0A1C3YKR7	101	1.435	Up	K	Alpha-mannosidase OS=Gibberella zeae (strain PH-1 / ATCC MYA-4620 / FGSC 9075 / NRRL 31084) OX=229533 GN=FGRAMPH1_01T23287 PE=3 SV=1	FGRAMPH1_01T23287	1	1.79432e-06	101.28	SGQYYK(1)VNLQANMDNAR	3	-0.41461	2	1.327	0.925
fgr00511 Other glycan degradation	0.196743	A0A1C3YKR7	696	1.599	Up	K	Alpha-mannosidase OS=Gibberella zeae (strain PH-1 / ATCC MYA-4620 / FGSC 9075 / NRRL 31084) OX=229533 GN=FGRAMPH1_01T23287 PE=3 SV=1	FGRAMPH1_01T23287	1	0.000147722	97.779	VYAEVFETGK(1)R	2	-1.7278	2	1.346	0.842
fgr00511 Other glycan degradation	0.196743	A0A1C3YKR7	255	1.604	Up	K	Alpha-mannosidase OS=Gibberella zeae (strain PH-1 / ATCC MYA-4620 / FGSC 9075 / NRRL 31084) OX=229533 GN=FGRAMPH1_01T23287 PE=3 SV=1	FGRAMPH1_01T23287	1	9.15026e-11	153.23	RFNLSK(1)ADIVAVNVPAR	3	1.1797	2	1.323	0.825
fgr00430 Taurine and hypotaurine metabolism	0.130536	I1S273	511	1.382	Up	K	Gamma-glutamyltransferase OS=Fusarium culmorum OX=5516 GN=FCULG_00010819 PE=4 SV=1	FG10859.1	1	5.51235e-06	91.812	VHNQLMPNTLLVEK(1)K	3	-0.43326	3	1.392	1.007
fgr00430 Taurine and hypotaurine metabolism	0.130536	A0A098DS79	170	1.813	Up	K	Gamma-glutamyltransferase OS=Fusarium langsethiae OX=179993 GN=FLAG1_05016 PE=4 SV=1	FG09141.1	1	1.73019e-13	133.96	YGSLPWSQLVQPAIK(1)VAR	3	0.95006	1	1.336	0.737
fgr00430 Taurine and hypotaurine metabolism	0.130536	A0A098DS79	474	1.492	Up	K	Gamma-glutamyltransferase OS=Fusarium langsethiae OX=179993 GN=FLAG1_05016 PE=4 SV=1	FG09141.1	1	1.99786e-35	211.14	RPLSSISTTIVEDADGK(1)VSLVTGSAGGSR	4	1.7354	3	1.386	0.929
fgr00430 Taurine and hypotaurine metabolism	0.130536	A0A098DS79	376	1.411	Up	K	Gamma-glutamyltransferase OS=Fusarium langsethiae OX=179993 GN=FLAG1_05016 PE=4 SV=1	FG09141.1	1	0.00017323	124.42	ALALK(1)DYDPK	2	0.86973	3	1.359	0.963
fgr00430 Taurine and hypotaurine metabolism	0.130536	A0A098DS79	259	1.423	Up	K	Gamma-glutamyltransferase OS=Fusarium langsethiae OX=179993 GN=FLAG1_05016 PE=4 SV=1	FG09141.1	1	0.00122392	73.927	EK(1)GIMTMDDLK	3	1.3208	7	1.275	0.896
fgr00430 Taurine and hypotaurine metabolism	0.130536	A0A098DS79	138	1.871	Up	K	Gamma-glutamyltransferase OS=Fusarium langsethiae OX=179993 GN=FLAG1_05016 PE=4 SV=1	FG09141.1	1	1.35298e-05	89.831	NNVNESISGGK(1)ASGVPGELR	3	-0.2038	1	1.641	0.877
fgr00430 Taurine and hypotaurine metabolism	0.130536	I1RD80	404	2.183	Up	K	Glutamate decarboxylase OS=Gibberella zeae (strain PH-1 / ATCC MYA-4620 / FGSC 9075 / NRRL 31084) OX=229533 GN=FG01572.1 PE=3 SV=1	FG01572.1	1	0.051944	40.103	LGK(1)HGYR	3	-0.085842	1	1.432	0.656
fgr00600 Sphingolipid metabolism	0.257848	I1RLE2	333	1.475	Up	K	Neutral ceramidase OS=Fusarium culmorum OX=5516 GN=FCULG_00000052 PE=4 SV=1	FG04738.1	1	3.31145e-17	215.61	DSTCGGK(1)TETCHGR	3	-0.13204	1	1.246	0.845
fgr00600 Sphingolipid metabolism	0.257848	I1RLE2	193	1.573	Up	K	Neutral ceramidase OS=Fusarium culmorum OX=5516 GN=FCULG_00000052 PE=4 SV=1	FG04738.1	1	0.000580465	95.608	AHESLSK(1)GR	3	-0.54514	1	1.516	0.964
fgr00600 Sphingolipid metabolism	0.257848	I1RHL0	526	1.316	Up	K	Beta-galactosidase OS=Fusarium culmorum OX=5516 GN=FCULG_00005705 PE=4 SV=1	FG03269.1	1	0.0194972	61.593	YAK(1)EEGVK	2	2.3441	1	1.279	0.972
fgr00760 Nicotinate and nicotinamide metabolism	0.257848	I1RTU1	225	1.655	Up	K	Acid phosphatase OS=Fusarium culmorum OX=5516 GN=FCULG_00007688 PE=4 SV=1	FG07608.1	1	8.44297e-05	62.213	NGPLLPIGYGVNVNLPVLTEK(1)DHDPEFVQTR	4	0.20679	2	1.362	0.823
fgr00760 Nicotinate and nicotinamide metabolism	0.257848	I1RTU1	250	1.398	Up	K	Acid phosphatase OS=Fusarium culmorum OX=5516 GN=FCULG_00007688 PE=4 SV=1	FG07608.1	1	8.62179e-09	120.9	FTGNAHVNEAVLDPK(1)K	4	0.0091478	4	1.222	0.874
fgr00760 Nicotinate and nicotinamide metabolism	0.257848	I1RYU0	131	1.375	Up	K	Nicotinate-nucleotide pyrophosphorylase [carboxylating] OS=Gibberella zeae (strain PH-1 / ATCC MYA-4620 / FGSC 9075 / NRRL 31084) OX=229533 GN=FG09549.1 PE=3 SV=1	FG09549.1	1	3.9338e-06	115.06	K(1)AGYTGVIAGTR	2	-0.92835	1	1.184	0.861
fgr00760 Nicotinate and nicotinamide metabolism	0.257848	I1RYU0	50	1.417	Up	K	Nicotinate-nucleotide pyrophosphorylase [carboxylating] OS=Gibberella zeae (strain PH-1 / ATCC MYA-4620 / FGSC 9075 / NRRL 31084) OX=229533 GN=FG09549.1 PE=3 SV=1	FG09549.1	1	3.74931e-08	120.29	VATLWGK(1)SSGVIAGR	2	0.27568	2	1.399	0.987
fgr00760 Nicotinate and nicotinamide metabolism	0.257848	I1RYU0	153	1.584	Up	K	Nicotinate-nucleotide pyrophosphorylase [carboxylating] OS=Gibberella zeae (strain PH-1 / ATCC MYA-4620 / FGSC 9075 / NRRL 31084) OX=229533 GN=FG09549.1 PE=3 SV=1	FG09549.1	1	7.42668e-09	120.77	LVEK(1)YGMLVGGADAHR	3	-0.1326	1	1.489	0.94
fgr00740 Riboflavin metabolism	0.257848	A0A1C3YI72	131	0.758	Down	K	Riboflavin synthase OS=Fusarium culmorum OX=5516 GN=FCULG_00003825 PE=4 SV=1	FGRAMPH1_01T02813	1	2.81112e-09	114.96	ITNLGDLK(1)ENSNVNLER	3	-0.24329	1	0.835	1.101
fgr00740 Riboflavin metabolism	0.257848	I1RHV1	308	1.713	Up	K	3-phytase B OS=Fusarium culmorum OX=5516 GN=FCULG_00005817 PE=3 SV=1	FG03366.1	1	0.000101672	81.526	VASK(1)MMVPFLDALVQR	3	-0.23731	2	1.535	0.896
fgr00740 Riboflavin metabolism	0.257848	I1RHV1	436	1.655	Up	K	3-phytase B OS=Fusarium culmorum OX=5516 GN=FCULG_00005817 PE=3 SV=1	FG03366.1	1	0.000960928	94.309	SCALAK(1)YAK	2	-0.20661	2	1.552	0.938
fgr00232 Caffeine metabolism	0.257848	A0A1C3YI88	824	0.638	Down	K	Xanthine dehydrogenase OS=Gibberella zeae OX=5518 GN=FGRA07_04388 PE=4 SV=1	FGRAMPH1_01T03805	1	0.00251065	66.663	LGGGFGGK(1)ESR	2	-0.58168	1	0.833	1.306
fgr00232 Caffeine metabolism	0.257848	A0A1C3YI88	870	1.325	Up	K	Xanthine dehydrogenase OS=Gibberella zeae OX=5518 GN=FGRA07_04388 PE=4 SV=1	FGRAMPH1_01T03805	1	0.0213304	68.915	YK(1)VGVNK	2	-1.2538	1	1.301	0.982
fgr00232 Caffeine metabolism	0.257848	A0A1C3YI88	1320	1.396	Up	K	Xanthine dehydrogenase OS=Gibberella zeae OX=5518 GN=FGRA07_04388 PE=4 SV=1	FGRAMPH1_01T03805	1	2.66283e-05	97.767	AK(1)VGENDSEGLLR	2	0.43027	1	1.216	0.871
fgr00232 Caffeine metabolism	0.257848	I1RJU4	103	1.381	Up	K	Uricase OS=Gibberella zeae (strain PH-1 / ATCC MYA-4620 / FGSC 9075 / NRRL 31084) OX=229533 GN=FG04126.1 PE=3 SV=1	FG04126.1	1	2.2598e-05	93.766	HIHVANVSVK(1)TVR	4	0.1007	2	1.382	1.001
fgr00590 Arachidonic acid metabolism	0.257848	A0A1C3YKF3	205	0.729	Down	K	Glutathione peroxidase OS=Gibberella zeae (strain PH-1 / ATCC MYA-4620 / FGSC 9075 / NRRL 31084) OX=229533 GN=FGRAMPH1_01T19613 PE=3 SV=1	FGRAMPH1_01T19613	1	0.0016082	115.49	IK(1)WNFEK	3	-0.41979	2	0.915	1.256
fgr00590 Arachidonic acid metabolism	0.257848	A0A1C3YJ46	445	1.421	Up	K	Leukotriene A(4) hydrolase OS=Gibberella zeae (strain PH-1 / ATCC MYA-4620 / FGSC 9075 / NRRL 31084) OX=229533 GN=FGRAMPH1_01T07495 PE=3 SV=1	FGRAMPH1_01T07495	1	3.52794e-06	131.69	FIPFYFTK(1)WSEK	2	-0.43755	1	1.177	0.828
fgr00590 Arachidonic acid metabolism	0.257848	A0A1C3YJ46	597	1.74	Up	K	Leukotriene A(4) hydrolase OS=Gibberella zeae (strain PH-1 / ATCC MYA-4620 / FGSC 9075 / NRRL 31084) OX=229533 GN=FGRAMPH1_01T07495 PE=3 SV=1	FGRAMPH1_01T07495	1	0.00649307	66.504	MK(1)YVRPLFR	3	-0.34033	1	1.613	0.927
fgr04145 Phagosome	0.0208515	I1RCK9	325	1.745	Up	K	V-type proton ATPase subunit C OS=Gibberella zeae (strain PH-1 / ATCC MYA-4620 / FGSC 9075 / NRRL 31084) OX=229533 GN=FGRAMPH1_01T03281 PE=3 SV=1	FGRAMPH1_01T03281	1	4.25775e-08	109.79	YGLPLDYVTALVK(1)TTSK	3	0.85836	1	1.433	0.821
fgr04145 Phagosome	0.0208515	I1RWC9	104	1.846	Up	K	V-type proton ATPase subunit E OS=Fusarium culmorum OX=5516 GN=FCULG_00002306 PE=3 SV=1	FG08593.1	1	0.013246	80.438	K(1)LAEGAK	2	-0.22293	3	1.486	0.805
fgr04145 Phagosome	0.0208515	I1RWC9	149	1.883	Up	K	V-type proton ATPase subunit E OS=Fusarium culmorum OX=5516 GN=FCULG_00002306 PE=3 SV=1	FG08593.1	1	0.00617615	83.869	K(1)AIEEAAK	2	-0.21663	1	1.448	0.769
fgr04145 Phagosome	0.0208515	I1RWC9	156	1.645	Up	K	V-type proton ATPase subunit E OS=Fusarium culmorum OX=5516 GN=FCULG_00002306 PE=3 SV=1	FG08593.1	0.988976	0.000400972	84.169	AIEEAAK(0.989)DFK(0.011)K	3	-0.34879	1	1.349	0.82
fgr04145 Phagosome	0.0208515	I1RWC9	141	1.666	Up	K	V-type proton ATPase subunit E OS=Fusarium culmorum OX=5516 GN=FCULG_00002306 PE=3 SV=1	FG08593.1	0.874325	0.0309724	54.539	K(0.874)K(0.126)DYDVVK	3	0.77527	3	1.356	0.814
fgr04145 Phagosome	0.0208515	I1RWC9	114	1.874	Up	K	V-type proton ATPase subunit E OS=Fusarium culmorum OX=5516 GN=FCULG_00002306 PE=3 SV=1	FG08593.1	0.99815	0.00662055	84.498	DK(0.002)AK(0.998)YQK	3	-0.36042	1	1.533	0.818
fgr04145 Phagosome	0.0208515	I1RWC9	110	1.848	Up	K	V-type proton ATPase subunit E OS=Fusarium culmorum OX=5516 GN=FCULG_00002306 PE=3 SV=1	FG08593.1	1	0.000381697	105.46	LAEGAK(1)DK	2	-0.42916	4	1.528	0.827
fgr04145 Phagosome	0.0208515	A0A098DLF1	56	1.58	Up	K	Vacuolar ATP synthase subunit D OS=Gibberella zeae OX=5518 GN=FGRA07_03318 PE=4 SV=1	FG04285.1	1	0.00215587	110.38	RIDEAK(1)RK	4	0.058746	4	1.281	0.811
fgr04145 Phagosome	0.0208515	I1RG12	42	1.577	Up	K	V-type proton ATPase subunit G OS=Gibberella zeae (strain PH-1 / ATCC MYA-4620 / FGSC 9075 / NRRL 31084) OX=229533 GN=FG02661.1 PE=3 SV=1	FG02661.1	1	6.70805e-12	133.16	EARDEAK(1)QEIADYK	3	-0.61189	3	1.225	0.777
fgr04145 Phagosome	0.0208515	I1RG12	49	1.764	Up	K	V-type proton ATPase subunit G OS=Gibberella zeae (strain PH-1 / ATCC MYA-4620 / FGSC 9075 / NRRL 31084) OX=229533 GN=FG02661.1 PE=3 SV=1	FG02661.1	1	0.000871508	96.229	QEIADYK(1)AK	3	0.49587	2	1.36	0.771
fgr04145 Phagosome	0.0208515	I1RT41	61	1.555	Up	K	Actin beta/gamma 1 OS=Fusarium oxysporum f. sp. vasinfectum 25433 OX=1089449 GN=FOTG_00295 PE=3 SV=1	FG07335.1	1	3.01973e-06	142.38	DSYVGDEAQSK(1)R	3	0.36886	3	1.065	0.685
fgr04145 Phagosome	0.0208515	I1RS90	756	0.728	Down	K	Vacuolar ATP synthase catalytic subunit A OS=Gibberella zeae OX=5518 GN=FGRA07_05286 PE=3 SV=1	FGRAMPH1_01T23721	1	0.00166204	69.352	VIAQGQSWAK(1)VR	2	-2.9205	1	0.877	1.204
fgr04145 Phagosome	0.0208515	Q5I2J3	401	3.936	Up	K	Tubulin alpha chain OS=Gibberella zeae (strain PH-1 / ATCC MYA-4620 / FGSC 9075 / NRRL 31084) OX=229533 GN=TUB1 PE=3 SV=2	TUB1	1	0.0355261	49.715	FDLMHSK(1)R	3	-0.25035	2	1.61	0.409
fgr04145 Phagosome	0.0208515	I1RAU9	464	0.72	Down	K	V-type proton ATPase subunit B OS=Fusarium culmorum OX=5516 GN=FCULG_00003273 PE=3 SV=1	FG00637.1	1	0.00296924	80.986	IYPK(1)ELLNR	2	0.19588	1	0.934	1.297
fgr04145 Phagosome	0.0208515	V6QUV7	446	2.448	Up	K	Calnexin OS=Fusarium sporotrichioides OX=5514 GN=FSPOR_10143 PE=3 SV=1	FG00491.1	0.974116	0.000575416	71.781	ALAEADK(0.026)PK(0.974)QDDKPR	4	0.29561	1	1.349	0.551
fgr04145 Phagosome	0.0208515	V6QUV7	195	1.521	Up	K	Calnexin OS=Fusarium sporotrichioides OX=5514 GN=FSPOR_10143 PE=3 SV=1	FG00491.1	1	8.13699e-09	119.47	TGEYEEK(1)HLESPPSAK	3	-0.11893	1	1.285	0.845
fgr04145 Phagosome	0.0208515	A0A1C3YLK5	3197	0.755	Down	K	Dynein heavy chain OS=Gibberella zeae OX=5518 GN=FGRA07_07303 PE=4 SV=1	FGRAMPH1_01T26685	1	0.00019247	102.55	HLNVGLEK(1)LR	3	-0.39423	1	0.826	1.094
fgr00670 One carbon pool by folate	0.257848	I1RSK5	280	1.311	Up	K	Methylenetetrahydrofolate reductase OS=Gibberella zeae (strain PH-1 / ATCC MYA-4620 / FGSC 9075 / NRRL 31084) OX=229533 GN=FG07127.1 PE=3 SV=1	FG07127.1	1	0.00479617	58.32	MVGVDIVNELIDK(1)IK	3	0.57997	1	1.042	0.795
fgr00670 One carbon pool by folate	0.257848	I1RQE8	412	0.727	Down	K	Serine hydroxymethyltransferase OS=Gibberella zeae (strain PH-1 / ATCC MYA-4620 / FGSC 9075 / NRRL 31084) OX=229533 GN=FG06290.1 PE=3 SV=1	FG06290.1	1	0.00684748	68.626	GFGEK(1)EFER	2	-1.4406	1	0.845	1.162
fgr01040 Biosynthesis of unsaturated fatty acids	0.257848	I1RYP5	46	1.354	Up	K	3-ketoacyl-CoA thiolase OS=Gibberella zeae OX=5518 GN=FGRA07_07201 PE=3 SV=1	FGRAMPH1_01T26927	1	0.000936556	110.88	SAFTK(1)GGR	2	-1.0298	2	1.374	1.015
fgr01040 Biosynthesis of unsaturated fatty acids	0.257848	I1RQ48	322	3.01	Up	K	Acyl-CoA desaturase OS=Gibberella zeae (strain PH-1 / ATCC MYA-4620 / FGSC 9075 / NRRL 31084) OX=229533 GN=FG06184.1 PE=3 SV=1	FG06184.1	1	0.00268153	94.692	ANEIEK(1)GR	2	-0.47892	1	1.538	0.511
